# Supplementary material for: CryoEM and computational modeling structural insights into the pH regulator NBCn1
Source: Nat Commun. 2025 Nov 11;16:9932. doi: 10.1038/s41467-025-64868-z (PMC12606367; doi:10.1038/s41467-025-64868-z)
Supplement: Supplementary file 7 — Supplementary Data 5 [file 41467_2025_64868_MOESM7_ESM.zip › 100ns_z_restr_MD_NBCn1_2NaCO3/hNBCn1_IF/z-restr_hNBCn1_IF_2NaCO3_first_step_23.pdb]

REMARK    GENERATED BY TRJCONV
TITLE     Title t= 4100.00000 step= 2050000
REMARK    THIS IS A SIMULATION BOX
CRYST1   94.244   94.244  100.817  90.00  90.00  90.00 P 1           1
MODEL        1
ATOM      1  N   LEU A 585      23.470  39.120  37.220  1.00  0.00           N
ATOM      2  HT1 LEU A 585      22.460  38.920  37.310  1.00  0.00           H
ATOM      3  HT2 LEU A 585      23.750  38.770  36.280  1.00  0.00           H
ATOM      4  HT3 LEU A 585      23.590  40.160  37.220  1.00  0.00           H
ATOM      5  CA  LEU A 585      24.320  38.270  38.180  1.00  0.00           C
ATOM      6  HA  LEU A 585      25.250  38.800  38.090  1.00  0.00           H
ATOM      7  CB  LEU A 585      23.890  38.340  39.650  1.00  0.00           C
ATOM      8  HB1 LEU A 585      22.880  37.900  39.750  1.00  0.00           H
ATOM      9  HB2 LEU A 585      23.770  39.400  39.990  1.00  0.00           H
ATOM     10  CG  LEU A 585      24.800  37.510  40.630  1.00  0.00           C
ATOM     11  HG  LEU A 585      24.690  36.410  40.480  1.00  0.00           H
ATOM     12  CD1 LEU A 585      26.220  38.030  40.560  1.00  0.00           C
ATOM     13 HD11 LEU A 585      26.750  37.530  41.400  1.00  0.00           H
ATOM     14 HD12 LEU A 585      26.270  39.130  40.680  1.00  0.00           H
ATOM     15 HD13 LEU A 585      26.790  37.790  39.630  1.00  0.00           H
ATOM     16  CD2 LEU A 585      24.290  37.730  42.070  1.00  0.00           C
ATOM     17 HD21 LEU A 585      23.180  37.650  42.090  1.00  0.00           H
ATOM     18 HD22 LEU A 585      24.610  38.700  42.500  1.00  0.00           H
ATOM     19 HD23 LEU A 585      24.720  37.000  42.790  1.00  0.00           H
ATOM     20  C   LEU A 585      24.540  36.830  37.870  1.00  0.00           C
ATOM     21  O   LEU A 585      25.670  36.420  37.710  1.00  0.00           O
ATOM     22  N   ILE A 586      23.470  36.070  37.780  1.00  0.00           N
ATOM     23  HN  ILE A 586      22.610  36.570  37.880  1.00  0.00           H
ATOM     24  CA  ILE A 586      23.520  34.560  37.920  1.00  0.00           C
ATOM     25  HA  ILE A 586      24.330  34.290  38.580  1.00  0.00           H
ATOM     26  CB  ILE A 586      22.170  34.070  38.550  1.00  0.00           C
ATOM     27  HB  ILE A 586      21.370  34.600  38.000  1.00  0.00           H
ATOM     28  CG2 ILE A 586      21.850  32.580  38.240  1.00  0.00           C
ATOM     29 HG21 ILE A 586      21.700  32.490  37.140  1.00  0.00           H
ATOM     30 HG22 ILE A 586      20.860  32.360  38.700  1.00  0.00           H
ATOM     31 HG23 ILE A 586      22.660  31.950  38.670  1.00  0.00           H
ATOM     32  CG1 ILE A 586      22.000  34.350  40.040  1.00  0.00           C
ATOM     33 HG11 ILE A 586      21.060  33.850  40.390  1.00  0.00           H
ATOM     34 HG12 ILE A 586      21.940  35.460  40.150  1.00  0.00           H
ATOM     35  CD  ILE A 586      23.130  33.800  40.990  1.00  0.00           C
ATOM     36  HD1 ILE A 586      23.260  32.730  40.720  1.00  0.00           H
ATOM     37  HD2 ILE A 586      22.710  33.840  42.020  1.00  0.00           H
ATOM     38  HD3 ILE A 586      24.020  34.450  40.840  1.00  0.00           H
ATOM     39  C   ILE A 586      23.980  33.880  36.670  1.00  0.00           C
ATOM     40  O   ILE A 586      24.670  32.810  36.660  1.00  0.00           O
ATOM     41  N   LEU A 587      23.760  34.560  35.550  1.00  0.00           N
ATOM     42  HN  LEU A 587      23.260  35.420  35.590  1.00  0.00           H
ATOM     43  CA  LEU A 587      24.260  34.160  34.200  1.00  0.00           C
ATOM     44  HA  LEU A 587      23.910  33.170  33.970  1.00  0.00           H
ATOM     45  CB  LEU A 587      23.590  35.020  33.100  1.00  0.00           C
ATOM     46  HB1 LEU A 587      23.800  36.090  33.290  1.00  0.00           H
ATOM     47  HB2 LEU A 587      22.480  35.040  33.180  1.00  0.00           H
ATOM     48  CG  LEU A 587      24.020  34.750  31.650  1.00  0.00           C
ATOM     49  HG  LEU A 587      25.080  34.450  31.530  1.00  0.00           H
ATOM     50  CD1 LEU A 587      23.020  33.620  31.260  1.00  0.00           C
ATOM     51 HD11 LEU A 587      23.440  32.780  31.850  1.00  0.00           H
ATOM     52 HD12 LEU A 587      23.060  33.320  30.190  1.00  0.00           H
ATOM     53 HD13 LEU A 587      21.990  33.800  31.630  1.00  0.00           H
ATOM     54  CD2 LEU A 587      23.860  35.940  30.800  1.00  0.00           C
ATOM     55 HD21 LEU A 587      24.700  36.660  30.960  1.00  0.00           H
ATOM     56 HD22 LEU A 587      22.870  36.420  30.990  1.00  0.00           H
ATOM     57 HD23 LEU A 587      23.930  35.600  29.740  1.00  0.00           H
ATOM     58  C   LEU A 587      25.800  34.120  34.140  1.00  0.00           C
ATOM     59  O   LEU A 587      26.330  33.230  33.490  1.00  0.00           O
ATOM     60  N   ASP A 588      26.450  35.080  34.750  1.00  0.00           N
ATOM     61  HN  ASP A 588      26.000  35.840  35.200  1.00  0.00           H
ATOM     62  CA  ASP A 588      27.940  35.070  34.750  1.00  0.00           C
ATOM     63  HA  ASP A 588      28.420  34.950  33.800  1.00  0.00           H
ATOM     64  CB  ASP A 588      28.430  36.370  35.530  1.00  0.00           C
ATOM     65  HB1 ASP A 588      29.540  36.310  35.460  1.00  0.00           H
ATOM     66  HB2 ASP A 588      28.170  36.340  36.620  1.00  0.00           H
ATOM     67  CG  ASP A 588      28.020  37.700  34.930  1.00  0.00           C
ATOM     68  OD1 ASP A 588      27.920  38.660  35.650  1.00  0.00           O
ATOM     69  OD2 ASP A 588      27.840  37.800  33.650  1.00  0.00           O
ATOM     70  C   ASP A 588      28.600  33.840  35.540  1.00  0.00           C
ATOM     71  O   ASP A 588      29.610  33.280  35.090  1.00  0.00           O
ATOM     72  N   ILE A 589      27.990  33.450  36.670  1.00  0.00           N
ATOM     73  HN  ILE A 589      27.190  33.960  36.950  1.00  0.00           H
ATOM     74  CA  ILE A 589      28.250  32.220  37.430  1.00  0.00           C
ATOM     75  HA  ILE A 589      29.330  32.200  37.490  1.00  0.00           H
ATOM     76  CB  ILE A 589      27.560  32.350  38.900  1.00  0.00           C
ATOM     77  HB  ILE A 589      26.490  32.590  38.720  1.00  0.00           H
ATOM     78  CG2 ILE A 589      27.650  31.030  39.730  1.00  0.00           C
ATOM     79 HG21 ILE A 589      28.730  30.840  39.900  1.00  0.00           H
ATOM     80 HG22 ILE A 589      27.220  30.190  39.150  1.00  0.00           H
ATOM     81 HG23 ILE A 589      27.190  31.070  40.740  1.00  0.00           H
ATOM     82  CG1 ILE A 589      28.270  33.480  39.660  1.00  0.00           C
ATOM     83 HG11 ILE A 589      28.670  34.140  38.850  1.00  0.00           H
ATOM     84 HG12 ILE A 589      29.160  33.110  40.200  1.00  0.00           H
ATOM     85  CD  ILE A 589      27.280  34.180  40.500  1.00  0.00           C
ATOM     86  HD1 ILE A 589      26.770  33.400  41.100  1.00  0.00           H
ATOM     87  HD2 ILE A 589      26.500  34.780  39.970  1.00  0.00           H
ATOM     88  HD3 ILE A 589      27.830  34.870  41.160  1.00  0.00           H
ATOM     89  C   ILE A 589      27.850  30.940  36.690  1.00  0.00           C
ATOM     90  O   ILE A 589      28.610  29.990  36.690  1.00  0.00           O
ATOM     91  N   LYS A 590      26.710  30.950  35.960  1.00  0.00           N
ATOM     92  HN  LYS A 590      26.250  31.820  35.920  1.00  0.00           H
ATOM     93  CA  LYS A 590      26.110  29.770  35.390  1.00  0.00           C
ATOM     94  HA  LYS A 590      26.000  28.940  36.080  1.00  0.00           H
ATOM     95  CB  LYS A 590      24.620  30.070  34.900  1.00  0.00           C
ATOM     96  HB1 LYS A 590      24.550  30.990  34.280  1.00  0.00           H
ATOM     97  HB2 LYS A 590      24.130  30.470  35.800  1.00  0.00           H
ATOM     98  CG  LYS A 590      23.880  29.000  34.190  1.00  0.00           C
ATOM     99  HG1 LYS A 590      23.930  28.100  34.830  1.00  0.00           H
ATOM    100  HG2 LYS A 590      24.380  28.760  33.230  1.00  0.00           H
ATOM    101  CD  LYS A 590      22.370  29.410  34.020  1.00  0.00           C
ATOM    102  HD1 LYS A 590      22.260  30.370  33.480  1.00  0.00           H
ATOM    103  HD2 LYS A 590      21.890  29.660  35.000  1.00  0.00           H
ATOM    104  CE  LYS A 590      21.670  28.300  33.280  1.00  0.00           C
ATOM    105  HE1 LYS A 590      21.660  27.370  33.860  1.00  0.00           H
ATOM    106  HE2 LYS A 590      22.230  28.040  32.350  1.00  0.00           H
ATOM    107  NZ  LYS A 590      20.320  28.630  32.810  1.00  0.00           N
ATOM    108  HZ1 LYS A 590      19.820  27.810  32.390  1.00  0.00           H
ATOM    109  HZ2 LYS A 590      20.320  29.370  32.080  1.00  0.00           H
ATOM    110  HZ3 LYS A 590      19.810  28.900  33.670  1.00  0.00           H
ATOM    111  C   LYS A 590      26.980  29.300  34.260  1.00  0.00           C
ATOM    112  O   LYS A 590      27.240  28.130  33.990  1.00  0.00           O
ATOM    113  N   ARG A 591      27.490  30.320  33.480  1.00  0.00           N
ATOM    114  HN  ARG A 591      27.250  31.290  33.540  1.00  0.00           H
ATOM    115  CA  ARG A 591      28.360  30.130  32.250  1.00  0.00           C
ATOM    116  HA  ARG A 591      27.860  29.380  31.640  1.00  0.00           H
ATOM    117  CB  ARG A 591      28.510  31.440  31.450  1.00  0.00           C
ATOM    118  HB1 ARG A 591      29.320  31.530  30.690  1.00  0.00           H
ATOM    119  HB2 ARG A 591      28.700  32.220  32.220  1.00  0.00           H
ATOM    120  CG  ARG A 591      27.280  31.800  30.590  1.00  0.00           C
ATOM    121  HG1 ARG A 591      26.360  31.740  31.210  1.00  0.00           H
ATOM    122  HG2 ARG A 591      27.130  31.010  29.820  1.00  0.00           H
ATOM    123  CD  ARG A 591      27.330  33.190  29.950  1.00  0.00           C
ATOM    124  HD1 ARG A 591      28.360  33.430  29.620  1.00  0.00           H
ATOM    125  HD2 ARG A 591      27.130  33.920  30.770  1.00  0.00           H
ATOM    126  NE  ARG A 591      26.220  33.240  28.920  1.00  0.00           N
ATOM    127  HE  ARG A 591      25.590  32.480  28.720  1.00  0.00           H
ATOM    128  CZ  ARG A 591      25.940  34.260  28.100  1.00  0.00           C
ATOM    129  NH1 ARG A 591      26.540  35.420  27.960  1.00  0.00           N
ATOM    130 HH11 ARG A 591      27.050  35.680  28.770  1.00  0.00           H
ATOM    131 HH12 ARG A 591      26.140  36.150  27.410  1.00  0.00           H
ATOM    132  NH2 ARG A 591      24.760  34.070  27.470  1.00  0.00           N
ATOM    133 HH21 ARG A 591      24.580  34.740  26.750  1.00  0.00           H
ATOM    134 HH22 ARG A 591      24.390  33.140  27.470  1.00  0.00           H
ATOM    135  C   ARG A 591      29.720  29.520  32.570  1.00  0.00           C
ATOM    136  O   ARG A 591      30.390  29.000  31.740  1.00  0.00           O
ATOM    137  N   LYS A 592      30.090  29.580  33.890  1.00  0.00           N
ATOM    138  HN  LYS A 592      29.530  30.070  34.550  1.00  0.00           H
ATOM    139  CA  LYS A 592      31.420  29.060  34.290  1.00  0.00           C
ATOM    140  HA  LYS A 592      32.110  28.770  33.510  1.00  0.00           H
ATOM    141  CB  LYS A 592      32.080  30.190  35.080  1.00  0.00           C
ATOM    142  HB1 LYS A 592      33.110  29.910  35.390  1.00  0.00           H
ATOM    143  HB2 LYS A 592      31.470  30.320  36.000  1.00  0.00           H
ATOM    144  CG  LYS A 592      32.220  31.460  34.320  1.00  0.00           C
ATOM    145  HG1 LYS A 592      32.640  32.330  34.870  1.00  0.00           H
ATOM    146  HG2 LYS A 592      31.200  31.840  34.080  1.00  0.00           H
ATOM    147  CD  LYS A 592      32.940  31.480  32.910  1.00  0.00           C
ATOM    148  HD1 LYS A 592      32.400  30.880  32.150  1.00  0.00           H
ATOM    149  HD2 LYS A 592      33.850  30.900  33.180  1.00  0.00           H
ATOM    150  CE  LYS A 592      33.280  32.860  32.410  1.00  0.00           C
ATOM    151  HE1 LYS A 592      33.990  33.390  33.080  1.00  0.00           H
ATOM    152  HE2 LYS A 592      32.380  33.510  32.240  1.00  0.00           H
ATOM    153  NZ  LYS A 592      33.990  32.800  31.100  1.00  0.00           N
ATOM    154  HZ1 LYS A 592      34.740  32.100  31.120  1.00  0.00           H
ATOM    155  HZ2 LYS A 592      34.330  33.730  30.790  1.00  0.00           H
ATOM    156  HZ3 LYS A 592      33.250  32.430  30.460  1.00  0.00           H
ATOM    157  C   LYS A 592      31.280  27.870  35.130  1.00  0.00           C
ATOM    158  O   LYS A 592      32.180  27.130  35.350  1.00  0.00           O
ATOM    159  N   ALA A 593      30.050  27.660  35.680  1.00  0.00           N
ATOM    160  HN  ALA A 593      29.370  28.380  35.780  1.00  0.00           H
ATOM    161  CA  ALA A 593      29.830  26.520  36.490  1.00  0.00           C
ATOM    162  HA  ALA A 593      30.410  26.580  37.400  1.00  0.00           H
ATOM    163  CB  ALA A 593      28.450  26.410  37.130  1.00  0.00           C
ATOM    164  HB1 ALA A 593      27.700  26.210  36.330  1.00  0.00           H
ATOM    165  HB2 ALA A 593      28.180  27.390  37.590  1.00  0.00           H
ATOM    166  HB3 ALA A 593      28.430  25.650  37.940  1.00  0.00           H
ATOM    167  C   ALA A 593      30.170  25.150  35.850  1.00  0.00           C
ATOM    168  O   ALA A 593      30.550  24.210  36.570  1.00  0.00           O
ATOM    169  N   PRO A 594      29.960  24.870  34.600  1.00  0.00           N
ATOM    170  CD  PRO A 594      28.990  25.660  33.770  1.00  0.00           C
ATOM    171  HD1 PRO A 594      29.400  26.610  33.350  1.00  0.00           H
ATOM    172  HD2 PRO A 594      28.040  25.780  34.350  1.00  0.00           H
ATOM    173  CA  PRO A 594      30.530  23.710  33.850  1.00  0.00           C
ATOM    174  HA  PRO A 594      29.920  22.900  34.200  1.00  0.00           H
ATOM    175  CB  PRO A 594      30.140  24.000  32.360  1.00  0.00           C
ATOM    176  HB1 PRO A 594      30.140  23.070  31.740  1.00  0.00           H
ATOM    177  HB2 PRO A 594      30.890  24.690  31.910  1.00  0.00           H
ATOM    178  CG  PRO A 594      28.790  24.710  32.560  1.00  0.00           C
ATOM    179  HG1 PRO A 594      28.530  25.170  31.590  1.00  0.00           H
ATOM    180  HG2 PRO A 594      28.000  24.030  32.910  1.00  0.00           H
ATOM    181  C   PRO A 594      32.010  23.420  34.070  1.00  0.00           C
ATOM    182  O   PRO A 594      32.490  22.290  34.170  1.00  0.00           O
ATOM    183  N   PHE A 595      32.840  24.530  34.010  1.00  0.00           N
ATOM    184  HN  PHE A 595      32.420  25.410  33.810  1.00  0.00           H
ATOM    185  CA  PHE A 595      34.350  24.340  33.900  1.00  0.00           C
ATOM    186  HA  PHE A 595      34.590  23.450  33.350  1.00  0.00           H
ATOM    187  CB  PHE A 595      34.980  25.610  33.280  1.00  0.00           C
ATOM    188  HB1 PHE A 595      36.020  25.320  33.040  1.00  0.00           H
ATOM    189  HB2 PHE A 595      34.890  26.480  33.970  1.00  0.00           H
ATOM    190  CG  PHE A 595      34.230  25.970  32.110  1.00  0.00           C
ATOM    191  CD1 PHE A 595      33.750  27.260  31.910  1.00  0.00           C
ATOM    192  HD1 PHE A 595      33.780  28.010  32.680  1.00  0.00           H
ATOM    193  CE1 PHE A 595      33.120  27.520  30.670  1.00  0.00           C
ATOM    194  HE1 PHE A 595      32.630  28.450  30.430  1.00  0.00           H
ATOM    195  CZ  PHE A 595      33.030  26.550  29.640  1.00  0.00           C
ATOM    196  HZ  PHE A 595      32.530  26.810  28.710  1.00  0.00           H
ATOM    197  CD2 PHE A 595      34.270  25.030  31.000  1.00  0.00           C
ATOM    198  HD2 PHE A 595      34.780  24.090  31.140  1.00  0.00           H
ATOM    199  CE2 PHE A 595      33.750  25.440  29.760  1.00  0.00           C
ATOM    200  HE2 PHE A 595      33.840  24.710  28.970  1.00  0.00           H
ATOM    201  C   PHE A 595      34.970  24.170  35.280  1.00  0.00           C
ATOM    202  O   PHE A 595      36.170  24.200  35.360  1.00  0.00           O
ATOM    203  N   PHE A 596      34.200  23.950  36.370  1.00  0.00           N
ATOM    204  HN  PHE A 596      33.200  23.970  36.240  1.00  0.00           H
ATOM    205  CA  PHE A 596      34.660  23.990  37.760  1.00  0.00           C
ATOM    206  HA  PHE A 596      35.150  24.920  37.980  1.00  0.00           H
ATOM    207  CB  PHE A 596      33.420  23.870  38.620  1.00  0.00           C
ATOM    208  HB1 PHE A 596      32.960  22.870  38.430  1.00  0.00           H
ATOM    209  HB2 PHE A 596      32.640  24.600  38.360  1.00  0.00           H
ATOM    210  CG  PHE A 596      33.740  24.030  40.090  1.00  0.00           C
ATOM    211  CD1 PHE A 596      33.740  22.900  40.890  1.00  0.00           C
ATOM    212  HD1 PHE A 596      33.470  21.970  40.400  1.00  0.00           H
ATOM    213  CE1 PHE A 596      33.910  23.020  42.270  1.00  0.00           C
ATOM    214  HE1 PHE A 596      33.930  22.150  42.920  1.00  0.00           H
ATOM    215  CZ  PHE A 596      34.250  24.290  42.790  1.00  0.00           C
ATOM    216  HZ  PHE A 596      34.210  24.380  43.860  1.00  0.00           H
ATOM    217  CD2 PHE A 596      34.070  25.270  40.600  1.00  0.00           C
ATOM    218  HD2 PHE A 596      34.060  26.130  39.930  1.00  0.00           H
ATOM    219  CE2 PHE A 596      34.270  25.450  41.970  1.00  0.00           C
ATOM    220  HE2 PHE A 596      34.460  26.400  42.450  1.00  0.00           H
ATOM    221  C   PHE A 596      35.690  22.820  37.950  1.00  0.00           C
ATOM    222  O   PHE A 596      36.820  23.130  38.370  1.00  0.00           O
ATOM    223  N   LEU A 597      35.350  21.680  37.500  1.00  0.00           N
ATOM    224  HN  LEU A 597      34.430  21.480  37.160  1.00  0.00           H
ATOM    225  CA  LEU A 597      36.210  20.420  37.290  1.00  0.00           C
ATOM    226  HA  LEU A 597      36.630  20.150  38.260  1.00  0.00           H
ATOM    227  CB  LEU A 597      35.410  19.200  36.770  1.00  0.00           C
ATOM    228  HB1 LEU A 597      35.990  18.270  36.970  1.00  0.00           H
ATOM    229  HB2 LEU A 597      35.200  19.260  35.680  1.00  0.00           H
ATOM    230  CG  LEU A 597      34.080  19.090  37.430  1.00  0.00           C
ATOM    231  HG  LEU A 597      33.550  20.020  37.150  1.00  0.00           H
ATOM    232  CD1 LEU A 597      33.300  17.950  36.780  1.00  0.00           C
ATOM    233 HD11 LEU A 597      32.310  17.920  37.300  1.00  0.00           H
ATOM    234 HD12 LEU A 597      33.850  16.990  36.910  1.00  0.00           H
ATOM    235 HD13 LEU A 597      33.200  18.220  35.710  1.00  0.00           H
ATOM    236  CD2 LEU A 597      34.170  18.920  38.970  1.00  0.00           C
ATOM    237 HD21 LEU A 597      34.820  18.030  39.120  1.00  0.00           H
ATOM    238 HD22 LEU A 597      33.180  18.780  39.430  1.00  0.00           H
ATOM    239 HD23 LEU A 597      34.680  19.840  39.310  1.00  0.00           H
ATOM    240  C   LEU A 597      37.430  20.640  36.450  1.00  0.00           C
ATOM    241  O   LEU A 597      38.560  20.270  36.800  1.00  0.00           O
ATOM    242  N   SER A 598      37.340  21.280  35.250  1.00  0.00           N
ATOM    243  HN  SER A 598      36.420  21.390  34.880  1.00  0.00           H
ATOM    244  CA  SER A 598      38.510  21.620  34.360  1.00  0.00           C
ATOM    245  HA  SER A 598      39.040  20.710  34.100  1.00  0.00           H
ATOM    246  CB  SER A 598      38.070  22.390  33.130  1.00  0.00           C
ATOM    247  HB1 SER A 598      37.600  23.360  33.440  1.00  0.00           H
ATOM    248  HB2 SER A 598      37.340  21.790  32.560  1.00  0.00           H
ATOM    249  OG  SER A 598      39.090  22.690  32.140  1.00  0.00           O
ATOM    250  HG1 SER A 598      39.540  23.480  32.460  1.00  0.00           H
ATOM    251  C   SER A 598      39.690  22.450  35.030  1.00  0.00           C
ATOM    252  O   SER A 598      40.860  22.240  34.770  1.00  0.00           O
ATOM    253  N   ASP A 599      39.360  23.480  35.830  1.00  0.00           N
ATOM    254  HN  ASP A 599      38.420  23.770  35.960  1.00  0.00           H
ATOM    255  CA  ASP A 599      40.410  24.260  36.460  1.00  0.00           C
ATOM    256  HA  ASP A 599      40.850  24.800  35.650  1.00  0.00           H
ATOM    257  CB  ASP A 599      39.760  25.370  37.380  1.00  0.00           C
ATOM    258  HB1 ASP A 599      40.590  25.810  37.990  1.00  0.00           H
ATOM    259  HB2 ASP A 599      39.100  24.830  38.080  1.00  0.00           H
ATOM    260  CG  ASP A 599      39.060  26.430  36.550  1.00  0.00           C
ATOM    261  OD1 ASP A 599      39.070  26.370  35.290  1.00  0.00           O
ATOM    262  OD2 ASP A 599      38.440  27.340  37.170  1.00  0.00           O
ATOM    263  C   ASP A 599      41.370  23.440  37.330  1.00  0.00           C
ATOM    264  O   ASP A 599      42.550  23.660  37.390  1.00  0.00           O
ATOM    265  N   PHE A 600      40.840  22.430  38.060  1.00  0.00           N
ATOM    266  HN  PHE A 600      39.860  22.260  38.110  1.00  0.00           H
ATOM    267  CA  PHE A 600      41.680  21.450  38.800  1.00  0.00           C
ATOM    268  HA  PHE A 600      42.320  22.030  39.450  1.00  0.00           H
ATOM    269  CB  PHE A 600      40.860  20.420  39.600  1.00  0.00           C
ATOM    270  HB1 PHE A 600      41.630  19.760  40.060  1.00  0.00           H
ATOM    271  HB2 PHE A 600      40.120  19.980  38.900  1.00  0.00           H
ATOM    272  CG  PHE A 600      40.060  21.030  40.700  1.00  0.00           C
ATOM    273  CD1 PHE A 600      40.520  21.010  42.070  1.00  0.00           C
ATOM    274  HD1 PHE A 600      41.490  20.600  42.300  1.00  0.00           H
ATOM    275  CE1 PHE A 600      39.740  21.490  43.080  1.00  0.00           C
ATOM    276  HE1 PHE A 600      40.300  21.650  43.980  1.00  0.00           H
ATOM    277  CZ  PHE A 600      38.490  22.110  42.750  1.00  0.00           C
ATOM    278  HZ  PHE A 600      37.920  22.610  43.540  1.00  0.00           H
ATOM    279  CD2 PHE A 600      38.760  21.550  40.410  1.00  0.00           C
ATOM    280  HD2 PHE A 600      38.320  21.470  39.420  1.00  0.00           H
ATOM    281  CE2 PHE A 600      37.940  21.980  41.470  1.00  0.00           C
ATOM    282  HE2 PHE A 600      36.920  22.350  41.340  1.00  0.00           H
ATOM    283  C   PHE A 600      42.660  20.590  37.850  1.00  0.00           C
ATOM    284  O   PHE A 600      43.810  20.410  38.080  1.00  0.00           O
ATOM    285  N   LYS A 601      42.160  20.200  36.700  1.00  0.00           N
ATOM    286  HN  LYS A 601      41.220  20.500  36.600  1.00  0.00           H
ATOM    287  CA  LYS A 601      42.850  19.580  35.640  1.00  0.00           C
ATOM    288  HA  LYS A 601      43.360  18.720  36.030  1.00  0.00           H
ATOM    289  CB  LYS A 601      41.750  18.910  34.690  1.00  0.00           C
ATOM    290  HB1 LYS A 601      40.910  19.620  34.600  1.00  0.00           H
ATOM    291  HB2 LYS A 601      41.350  18.010  35.200  1.00  0.00           H
ATOM    292  CG  LYS A 601      42.140  18.380  33.280  1.00  0.00           C
ATOM    293  HG1 LYS A 601      41.370  17.810  32.740  1.00  0.00           H
ATOM    294  HG2 LYS A 601      43.040  17.720  33.270  1.00  0.00           H
ATOM    295  CD  LYS A 601      42.370  19.470  32.140  1.00  0.00           C
ATOM    296  HD1 LYS A 601      42.770  18.760  31.390  1.00  0.00           H
ATOM    297  HD2 LYS A 601      43.080  20.280  32.410  1.00  0.00           H
ATOM    298  CE  LYS A 601      40.960  20.000  31.760  1.00  0.00           C
ATOM    299  HE1 LYS A 601      40.350  20.500  32.540  1.00  0.00           H
ATOM    300  HE2 LYS A 601      40.230  19.260  31.390  1.00  0.00           H
ATOM    301  NZ  LYS A 601      41.170  20.980  30.680  1.00  0.00           N
ATOM    302  HZ1 LYS A 601      41.500  20.490  29.840  1.00  0.00           H
ATOM    303  HZ2 LYS A 601      41.860  21.700  30.960  1.00  0.00           H
ATOM    304  HZ3 LYS A 601      40.270  21.490  30.520  1.00  0.00           H
ATOM    305  C   LYS A 601      43.930  20.450  34.930  1.00  0.00           C
ATOM    306  O   LYS A 601      45.020  19.880  34.670  1.00  0.00           O
ATOM    307  N   ASP A 602      43.700  21.740  34.710  1.00  0.00           N
ATOM    308  HN  ASP A 602      42.770  22.090  34.870  1.00  0.00           H
ATOM    309  CA  ASP A 602      44.570  22.800  34.370  1.00  0.00           C
ATOM    310  HA  ASP A 602      45.080  22.410  33.510  1.00  0.00           H
ATOM    311  CB  ASP A 602      43.790  24.090  33.970  1.00  0.00           C
ATOM    312  HB1 ASP A 602      44.460  24.960  33.740  1.00  0.00           H
ATOM    313  HB2 ASP A 602      43.050  24.420  34.740  1.00  0.00           H
ATOM    314  CG  ASP A 602      42.940  23.880  32.710  1.00  0.00           C
ATOM    315  OD1 ASP A 602      43.190  22.940  31.950  1.00  0.00           O
ATOM    316  OD2 ASP A 602      42.240  24.850  32.350  1.00  0.00           O
ATOM    317  C   ASP A 602      45.580  23.150  35.460  1.00  0.00           C
ATOM    318  O   ASP A 602      46.700  23.530  35.190  1.00  0.00           O
ATOM    319  N   ALA A 603      45.240  23.080  36.760  1.00  0.00           N
ATOM    320  HN  ALA A 603      44.300  23.030  37.120  1.00  0.00           H
ATOM    321  CA  ALA A 603      46.120  23.230  37.910  1.00  0.00           C
ATOM    322  HA  ALA A 603      46.720  24.110  37.700  1.00  0.00           H
ATOM    323  CB  ALA A 603      45.420  23.490  39.230  1.00  0.00           C
ATOM    324  HB1 ALA A 603      44.950  22.640  39.770  1.00  0.00           H
ATOM    325  HB2 ALA A 603      44.650  24.250  38.980  1.00  0.00           H
ATOM    326  HB3 ALA A 603      46.160  23.940  39.940  1.00  0.00           H
ATOM    327  C   ALA A 603      47.200  22.080  38.100  1.00  0.00           C
ATOM    328  O   ALA A 603      48.030  22.290  38.950  1.00  0.00           O
ATOM    329  N   LEU A 604      47.060  20.910  37.440  1.00  0.00           N
ATOM    330  HN  LEU A 604      46.280  20.950  36.820  1.00  0.00           H
ATOM    331  CA  LEU A 604      48.080  19.810  37.510  1.00  0.00           C
ATOM    332  HA  LEU A 604      48.640  19.850  38.440  1.00  0.00           H
ATOM    333  CB  LEU A 604      47.380  18.410  37.480  1.00  0.00           C
ATOM    334  HB1 LEU A 604      48.180  17.650  37.400  1.00  0.00           H
ATOM    335  HB2 LEU A 604      46.770  18.410  36.560  1.00  0.00           H
ATOM    336  CG  LEU A 604      46.560  18.100  38.730  1.00  0.00           C
ATOM    337  HG  LEU A 604      46.130  19.060  39.090  1.00  0.00           H
ATOM    338  CD1 LEU A 604      45.450  17.050  38.470  1.00  0.00           C
ATOM    339 HD11 LEU A 604      45.910  16.050  38.310  1.00  0.00           H
ATOM    340 HD12 LEU A 604      44.820  17.430  37.640  1.00  0.00           H
ATOM    341 HD13 LEU A 604      44.920  16.900  39.430  1.00  0.00           H
ATOM    342  CD2 LEU A 604      47.490  17.540  39.910  1.00  0.00           C
ATOM    343 HD21 LEU A 604      46.810  17.490  40.800  1.00  0.00           H
ATOM    344 HD22 LEU A 604      48.390  18.160  40.100  1.00  0.00           H
ATOM    345 HD23 LEU A 604      47.850  16.590  39.490  1.00  0.00           H
ATOM    346  C   LEU A 604      49.030  19.940  36.320  1.00  0.00           C
ATOM    347  O   LEU A 604      48.810  19.400  35.190  1.00  0.00           O
ATOM    348  N   SER A 605      50.160  20.580  36.560  1.00  0.00           N
ATOM    349  HN  SER A 605      50.390  20.880  37.480  1.00  0.00           H
ATOM    350  CA  SER A 605      51.010  21.340  35.590  1.00  0.00           C
ATOM    351  HA  SER A 605      51.440  20.620  34.920  1.00  0.00           H
ATOM    352  CB  SER A 605      50.220  22.440  34.780  1.00  0.00           C
ATOM    353  HB1 SER A 605      49.630  23.060  35.480  1.00  0.00           H
ATOM    354  HB2 SER A 605      49.450  22.030  34.090  1.00  0.00           H
ATOM    355  OG  SER A 605      51.090  23.320  34.070  1.00  0.00           O
ATOM    356  HG1 SER A 605      51.490  22.890  33.310  1.00  0.00           H
ATOM    357  C   SER A 605      52.110  21.980  36.330  1.00  0.00           C
ATOM    358  O   SER A 605      51.820  22.820  37.170  1.00  0.00           O
ATOM    359  N   LEU A 606      53.410  21.600  36.050  1.00  0.00           N
ATOM    360  HN  LEU A 606      53.560  20.850  35.420  1.00  0.00           H
ATOM    361  CA  LEU A 606      54.530  22.110  36.820  1.00  0.00           C
ATOM    362  HA  LEU A 606      54.210  21.730  37.780  1.00  0.00           H
ATOM    363  CB  LEU A 606      55.870  21.500  36.360  1.00  0.00           C
ATOM    364  HB1 LEU A 606      56.070  21.620  35.270  1.00  0.00           H
ATOM    365  HB2 LEU A 606      55.840  20.390  36.410  1.00  0.00           H
ATOM    366  CG  LEU A 606      57.060  22.000  37.120  1.00  0.00           C
ATOM    367  HG  LEU A 606      57.240  23.020  36.740  1.00  0.00           H
ATOM    368  CD1 LEU A 606      56.960  21.940  38.620  1.00  0.00           C
ATOM    369 HD11 LEU A 606      56.770  20.900  38.960  1.00  0.00           H
ATOM    370 HD12 LEU A 606      56.080  22.490  39.040  1.00  0.00           H
ATOM    371 HD13 LEU A 606      57.910  22.340  39.030  1.00  0.00           H
ATOM    372  CD2 LEU A 606      58.190  21.140  36.610  1.00  0.00           C
ATOM    373 HD21 LEU A 606      58.200  21.050  35.500  1.00  0.00           H
ATOM    374 HD22 LEU A 606      58.210  20.180  37.180  1.00  0.00           H
ATOM    375 HD23 LEU A 606      59.160  21.600  36.910  1.00  0.00           H
ATOM    376  C   LEU A 606      54.610  23.680  36.800  1.00  0.00           C
ATOM    377  O   LEU A 606      54.860  24.210  37.890  1.00  0.00           O
ATOM    378  N   GLN A 607      54.370  24.410  35.650  1.00  0.00           N
ATOM    379  HN  GLN A 607      54.200  23.920  34.800  1.00  0.00           H
ATOM    380  CA  GLN A 607      54.170  25.840  35.610  1.00  0.00           C
ATOM    381  HA  GLN A 607      55.100  26.310  35.880  1.00  0.00           H
ATOM    382  CB  GLN A 607      53.670  26.230  34.170  1.00  0.00           C
ATOM    383  HB1 GLN A 607      52.860  25.550  33.840  1.00  0.00           H
ATOM    384  HB2 GLN A 607      54.430  26.000  33.390  1.00  0.00           H
ATOM    385  CG  GLN A 607      53.290  27.710  33.950  1.00  0.00           C
ATOM    386  HG1 GLN A 607      53.910  28.320  34.640  1.00  0.00           H
ATOM    387  HG2 GLN A 607      52.230  27.830  34.280  1.00  0.00           H
ATOM    388  CD  GLN A 607      53.260  28.190  32.440  1.00  0.00           C
ATOM    389  OE1 GLN A 607      53.080  27.440  31.470  1.00  0.00           O
ATOM    390  NE2 GLN A 607      53.590  29.520  32.330  1.00  0.00           N
ATOM    391 HE21 GLN A 607      53.570  29.840  31.400  1.00  0.00           H
ATOM    392 HE22 GLN A 607      53.800  30.160  33.060  1.00  0.00           H
ATOM    393  C   GLN A 607      53.150  26.320  36.580  1.00  0.00           C
ATOM    394  O   GLN A 607      53.420  27.210  37.380  1.00  0.00           O
ATOM    395  N   CYS A 608      51.990  25.770  36.600  1.00  0.00           N
ATOM    396  HN  CYS A 608      51.730  25.080  35.940  1.00  0.00           H
ATOM    397  CA  CYS A 608      50.900  26.080  37.520  1.00  0.00           C
ATOM    398  HA  CYS A 608      50.720  27.140  37.390  1.00  0.00           H
ATOM    399  CB  CYS A 608      49.560  25.400  37.090  1.00  0.00           C
ATOM    400  HB1 CYS A 608      48.840  25.570  37.910  1.00  0.00           H
ATOM    401  HB2 CYS A 608      49.790  24.310  37.010  1.00  0.00           H
ATOM    402  SG  CYS A 608      48.890  26.010  35.550  1.00  0.00           S
ATOM    403  HG1 CYS A 608      47.680  25.470  35.570  1.00  0.00           H
ATOM    404  C   CYS A 608      51.250  25.750  39.060  1.00  0.00           C
ATOM    405  O   CYS A 608      51.070  26.450  40.020  1.00  0.00           O
ATOM    406  N   LEU A 609      51.830  24.620  39.300  1.00  0.00           N
ATOM    407  HN  LEU A 609      52.180  24.120  38.510  1.00  0.00           H
ATOM    408  CA  LEU A 609      52.230  24.010  40.600  1.00  0.00           C
ATOM    409  HA  LEU A 609      51.350  24.160  41.210  1.00  0.00           H
ATOM    410  CB  LEU A 609      52.580  22.510  40.510  1.00  0.00           C
ATOM    411  HB1 LEU A 609      53.010  22.160  41.480  1.00  0.00           H
ATOM    412  HB2 LEU A 609      53.220  22.350  39.620  1.00  0.00           H
ATOM    413  CG  LEU A 609      51.390  21.510  40.290  1.00  0.00           C
ATOM    414  HG  LEU A 609      50.690  21.860  39.510  1.00  0.00           H
ATOM    415  CD1 LEU A 609      51.910  20.080  39.860  1.00  0.00           C
ATOM    416 HD11 LEU A 609      50.970  19.550  39.600  1.00  0.00           H
ATOM    417 HD12 LEU A 609      52.460  19.570  40.670  1.00  0.00           H
ATOM    418 HD13 LEU A 609      52.500  20.030  38.930  1.00  0.00           H
ATOM    419  CD2 LEU A 609      50.590  21.380  41.590  1.00  0.00           C
ATOM    420 HD21 LEU A 609      50.000  20.460  41.480  1.00  0.00           H
ATOM    421 HD22 LEU A 609      49.970  22.270  41.810  1.00  0.00           H
ATOM    422 HD23 LEU A 609      51.170  21.140  42.510  1.00  0.00           H
ATOM    423  C   LEU A 609      53.290  24.810  41.300  1.00  0.00           C
ATOM    424  O   LEU A 609      53.310  25.100  42.470  1.00  0.00           O
ATOM    425  N   ALA A 610      54.320  25.120  40.500  1.00  0.00           N
ATOM    426  HN  ALA A 610      54.400  24.790  39.550  1.00  0.00           H
ATOM    427  CA  ALA A 610      55.420  26.030  40.940  1.00  0.00           C
ATOM    428  HA  ALA A 610      55.620  25.680  41.950  1.00  0.00           H
ATOM    429  CB  ALA A 610      56.650  26.010  39.960  1.00  0.00           C
ATOM    430  HB1 ALA A 610      57.410  26.720  40.340  1.00  0.00           H
ATOM    431  HB2 ALA A 610      56.240  26.390  39.000  1.00  0.00           H
ATOM    432  HB3 ALA A 610      57.090  25.010  39.880  1.00  0.00           H
ATOM    433  C   ALA A 610      54.970  27.460  41.230  1.00  0.00           C
ATOM    434  O   ALA A 610      55.450  28.110  42.110  1.00  0.00           O
ATOM    435  N   SER A 611      53.990  27.990  40.470  1.00  0.00           N
ATOM    436  HN  SER A 611      53.610  27.420  39.760  1.00  0.00           H
ATOM    437  CA  SER A 611      53.420  29.300  40.580  1.00  0.00           C
ATOM    438  HA  SER A 611      54.220  30.030  40.490  1.00  0.00           H
ATOM    439  CB  SER A 611      52.310  29.720  39.560  1.00  0.00           C
ATOM    440  HB1 SER A 611      51.950  30.740  39.830  1.00  0.00           H
ATOM    441  HB2 SER A 611      51.410  29.070  39.460  1.00  0.00           H
ATOM    442  OG  SER A 611      52.860  29.700  38.260  1.00  0.00           O
ATOM    443  HG1 SER A 611      52.960  28.780  37.980  1.00  0.00           H
ATOM    444  C   SER A 611      52.780  29.510  42.000  1.00  0.00           C
ATOM    445  O   SER A 611      52.860  30.590  42.530  1.00  0.00           O
ATOM    446  N   ILE A 612      52.140  28.510  42.610  1.00  0.00           N
ATOM    447  HN  ILE A 612      52.020  27.620  42.150  1.00  0.00           H
ATOM    448  CA  ILE A 612      51.520  28.550  43.970  1.00  0.00           C
ATOM    449  HA  ILE A 612      50.790  29.340  43.950  1.00  0.00           H
ATOM    450  CB  ILE A 612      51.060  27.150  44.220  1.00  0.00           C
ATOM    451  HB  ILE A 612      51.820  26.360  44.040  1.00  0.00           H
ATOM    452  CG2 ILE A 612      50.590  27.040  45.610  1.00  0.00           C
ATOM    453 HG21 ILE A 612      51.530  26.930  46.180  1.00  0.00           H
ATOM    454 HG22 ILE A 612      49.890  26.200  45.830  1.00  0.00           H
ATOM    455 HG23 ILE A 612      50.130  28.000  45.980  1.00  0.00           H
ATOM    456  CG1 ILE A 612      49.930  26.760  43.230  1.00  0.00           C
ATOM    457 HG11 ILE A 612      50.390  26.860  42.220  1.00  0.00           H
ATOM    458 HG12 ILE A 612      48.990  27.350  43.290  1.00  0.00           H
ATOM    459  CD  ILE A 612      49.480  25.250  43.350  1.00  0.00           C
ATOM    460  HD1 ILE A 612      50.270  24.460  43.320  1.00  0.00           H
ATOM    461  HD2 ILE A 612      48.840  24.910  42.510  1.00  0.00           H
ATOM    462  HD3 ILE A 612      48.880  25.120  44.270  1.00  0.00           H
ATOM    463  C   ILE A 612      52.480  29.070  44.990  1.00  0.00           C
ATOM    464  O   ILE A 612      52.250  30.010  45.690  1.00  0.00           O
ATOM    465  N   LEU A 613      53.660  28.400  45.080  1.00  0.00           N
ATOM    466  HN  LEU A 613      53.820  27.630  44.460  1.00  0.00           H
ATOM    467  CA  LEU A 613      54.700  28.920  46.050  1.00  0.00           C
ATOM    468  HA  LEU A 613      54.310  28.940  47.060  1.00  0.00           H
ATOM    469  CB  LEU A 613      55.900  27.920  45.970  1.00  0.00           C
ATOM    470  HB1 LEU A 613      56.720  28.300  46.620  1.00  0.00           H
ATOM    471  HB2 LEU A 613      56.190  27.890  44.900  1.00  0.00           H
ATOM    472  CG  LEU A 613      55.780  26.320  46.360  1.00  0.00           C
ATOM    473  HG  LEU A 613      54.960  25.970  45.680  1.00  0.00           H
ATOM    474  CD1 LEU A 613      57.050  25.470  46.010  1.00  0.00           C
ATOM    475 HD11 LEU A 613      57.840  25.600  46.770  1.00  0.00           H
ATOM    476 HD12 LEU A 613      57.510  25.810  45.050  1.00  0.00           H
ATOM    477 HD13 LEU A 613      56.720  24.410  45.910  1.00  0.00           H
ATOM    478  CD2 LEU A 613      55.410  26.120  47.820  1.00  0.00           C
ATOM    479 HD21 LEU A 613      54.320  26.000  48.030  1.00  0.00           H
ATOM    480 HD22 LEU A 613      55.880  26.990  48.340  1.00  0.00           H
ATOM    481 HD23 LEU A 613      56.000  25.250  48.160  1.00  0.00           H
ATOM    482  C   LEU A 613      55.200  30.280  45.830  1.00  0.00           C
ATOM    483  O   LEU A 613      55.230  31.070  46.760  1.00  0.00           O
ATOM    484  N   PHE A 614      55.580  30.580  44.620  1.00  0.00           N
ATOM    485  HN  PHE A 614      55.460  29.940  43.870  1.00  0.00           H
ATOM    486  CA  PHE A 614      56.210  31.830  44.240  1.00  0.00           C
ATOM    487  HA  PHE A 614      57.060  31.900  44.920  1.00  0.00           H
ATOM    488  CB  PHE A 614      56.580  31.680  42.750  1.00  0.00           C
ATOM    489  HB1 PHE A 614      55.690  31.340  42.180  1.00  0.00           H
ATOM    490  HB2 PHE A 614      57.380  30.910  42.670  1.00  0.00           H
ATOM    491  CG  PHE A 614      57.080  32.920  41.950  1.00  0.00           C
ATOM    492  CD1 PHE A 614      58.360  33.440  42.030  1.00  0.00           C
ATOM    493  HD1 PHE A 614      59.040  32.900  42.670  1.00  0.00           H
ATOM    494  CE1 PHE A 614      58.660  34.760  41.610  1.00  0.00           C
ATOM    495  HE1 PHE A 614      59.520  35.300  41.980  1.00  0.00           H
ATOM    496  CZ  PHE A 614      57.680  35.460  40.860  1.00  0.00           C
ATOM    497  HZ  PHE A 614      57.890  36.470  40.530  1.00  0.00           H
ATOM    498  CD2 PHE A 614      56.140  33.580  41.200  1.00  0.00           C
ATOM    499  HD2 PHE A 614      55.180  33.090  41.090  1.00  0.00           H
ATOM    500  CE2 PHE A 614      56.370  34.950  40.750  1.00  0.00           C
ATOM    501  HE2 PHE A 614      55.530  35.480  40.310  1.00  0.00           H
ATOM    502  C   PHE A 614      55.300  33.120  44.410  1.00  0.00           C
ATOM    503  O   PHE A 614      55.750  34.100  44.960  1.00  0.00           O
ATOM    504  N   LEU A 615      54.000  32.970  44.020  1.00  0.00           N
ATOM    505  HN  LEU A 615      53.770  32.150  43.510  1.00  0.00           H
ATOM    506  CA  LEU A 615      52.920  33.880  44.330  1.00  0.00           C
ATOM    507  HA  LEU A 615      53.200  34.870  43.980  1.00  0.00           H
ATOM    508  CB  LEU A 615      51.700  33.510  43.510  1.00  0.00           C
ATOM    509  HB1 LEU A 615      50.820  34.160  43.740  1.00  0.00           H
ATOM    510  HB2 LEU A 615      51.450  32.430  43.630  1.00  0.00           H
ATOM    511  CG  LEU A 615      51.940  33.760  41.870  1.00  0.00           C
ATOM    512  HG  LEU A 615      52.920  33.340  41.560  1.00  0.00           H
ATOM    513  CD1 LEU A 615      50.790  33.180  41.100  1.00  0.00           C
ATOM    514 HD11 LEU A 615      50.860  33.410  40.010  1.00  0.00           H
ATOM    515 HD12 LEU A 615      49.800  33.530  41.470  1.00  0.00           H
ATOM    516 HD13 LEU A 615      50.790  32.070  41.140  1.00  0.00           H
ATOM    517  CD2 LEU A 615      52.080  35.330  41.480  1.00  0.00           C
ATOM    518 HD21 LEU A 615      51.130  35.920  41.420  1.00  0.00           H
ATOM    519 HD22 LEU A 615      52.450  35.360  40.430  1.00  0.00           H
ATOM    520 HD23 LEU A 615      52.710  35.880  42.220  1.00  0.00           H
ATOM    521  C   LEU A 615      52.560  34.050  45.840  1.00  0.00           C
ATOM    522  O   LEU A 615      52.410  35.140  46.400  1.00  0.00           O
ATOM    523  N   TYR A 616      52.490  32.890  46.590  1.00  0.00           N
ATOM    524  HN  TYR A 616      52.800  32.010  46.220  1.00  0.00           H
ATOM    525  CA  TYR A 616      52.180  32.880  48.010  1.00  0.00           C
ATOM    526  HA  TYR A 616      51.190  33.310  48.050  1.00  0.00           H
ATOM    527  CB  TYR A 616      51.840  31.410  48.520  1.00  0.00           C
ATOM    528  HB1 TYR A 616      52.490  30.610  48.090  1.00  0.00           H
ATOM    529  HB2 TYR A 616      50.780  31.070  48.460  1.00  0.00           H
ATOM    530  CG  TYR A 616      52.070  31.230  49.990  1.00  0.00           C
ATOM    531  CD1 TYR A 616      53.330  30.790  50.420  1.00  0.00           C
ATOM    532  HD1 TYR A 616      54.020  30.350  49.720  1.00  0.00           H
ATOM    533  CE1 TYR A 616      53.720  30.650  51.770  1.00  0.00           C
ATOM    534  HE1 TYR A 616      54.700  30.290  52.000  1.00  0.00           H
ATOM    535  CZ  TYR A 616      52.780  31.090  52.740  1.00  0.00           C
ATOM    536  OH  TYR A 616      53.030  31.070  54.120  1.00  0.00           O
ATOM    537  HH  TYR A 616      52.260  31.290  54.640  1.00  0.00           H
ATOM    538  CD2 TYR A 616      51.200  31.790  50.950  1.00  0.00           C
ATOM    539  HD2 TYR A 616      50.240  32.170  50.630  1.00  0.00           H
ATOM    540  CE2 TYR A 616      51.540  31.680  52.350  1.00  0.00           C
ATOM    541  HE2 TYR A 616      50.920  32.100  53.130  1.00  0.00           H
ATOM    542  C   TYR A 616      53.210  33.700  48.800  1.00  0.00           C
ATOM    543  O   TYR A 616      52.830  34.440  49.750  1.00  0.00           O
ATOM    544  N   CYS A 617      54.490  33.560  48.450  1.00  0.00           N
ATOM    545  HN  CYS A 617      54.760  32.980  47.700  1.00  0.00           H
ATOM    546  CA  CYS A 617      55.590  34.370  49.050  1.00  0.00           C
ATOM    547  HA  CYS A 617      55.720  34.220  50.110  1.00  0.00           H
ATOM    548  CB  CYS A 617      56.910  33.840  48.320  1.00  0.00           C
ATOM    549  HB1 CYS A 617      57.810  34.480  48.440  1.00  0.00           H
ATOM    550  HB2 CYS A 617      56.700  33.740  47.240  1.00  0.00           H
ATOM    551  SG  CYS A 617      57.330  32.240  48.900  1.00  0.00           S
ATOM    552  HG1 CYS A 617      56.290  31.500  48.570  1.00  0.00           H
ATOM    553  C   CYS A 617      55.440  35.890  48.810  1.00  0.00           C
ATOM    554  O   CYS A 617      55.420  36.690  49.720  1.00  0.00           O
ATOM    555  N   ALA A 618      55.280  36.270  47.550  1.00  0.00           N
ATOM    556  HN  ALA A 618      55.050  35.570  46.880  1.00  0.00           H
ATOM    557  CA  ALA A 618      54.890  37.650  47.290  1.00  0.00           C
ATOM    558  HA  ALA A 618      55.660  38.290  47.700  1.00  0.00           H
ATOM    559  CB  ALA A 618      54.870  37.840  45.810  1.00  0.00           C
ATOM    560  HB1 ALA A 618      54.420  38.810  45.490  1.00  0.00           H
ATOM    561  HB2 ALA A 618      54.150  37.110  45.370  1.00  0.00           H
ATOM    562  HB3 ALA A 618      55.930  37.700  45.530  1.00  0.00           H
ATOM    563  C   ALA A 618      53.560  38.050  47.960  1.00  0.00           C
ATOM    564  O   ALA A 618      53.440  39.030  48.670  1.00  0.00           O
ATOM    565  N   CYS A 619      52.450  37.230  47.910  1.00  0.00           N
ATOM    566  HN  CYS A 619      52.520  36.400  47.360  1.00  0.00           H
ATOM    567  CA  CYS A 619      51.130  37.490  48.600  1.00  0.00           C
ATOM    568  HA  CYS A 619      50.880  38.450  48.160  1.00  0.00           H
ATOM    569  CB  CYS A 619      50.030  36.410  48.290  1.00  0.00           C
ATOM    570  HB1 CYS A 619      50.420  35.440  48.660  1.00  0.00           H
ATOM    571  HB2 CYS A 619      49.860  36.240  47.210  1.00  0.00           H
ATOM    572  SG  CYS A 619      48.370  36.830  48.900  1.00  0.00           S
ATOM    573  HG1 CYS A 619      48.810  36.600  50.130  1.00  0.00           H
ATOM    574  C   CYS A 619      51.280  37.620  50.100  1.00  0.00           C
ATOM    575  O   CYS A 619      50.700  38.540  50.660  1.00  0.00           O
ATOM    576  N   MET A 620      52.110  36.830  50.810  1.00  0.00           N
ATOM    577  HN  MET A 620      52.390  36.000  50.350  1.00  0.00           H
ATOM    578  CA  MET A 620      52.450  37.110  52.160  1.00  0.00           C
ATOM    579  HA  MET A 620      51.520  37.060  52.710  1.00  0.00           H
ATOM    580  CB  MET A 620      53.480  36.060  52.670  1.00  0.00           C
ATOM    581  HB1 MET A 620      54.440  36.060  52.100  1.00  0.00           H
ATOM    582  HB2 MET A 620      53.240  34.990  52.460  1.00  0.00           H
ATOM    583  CG  MET A 620      53.950  36.300  54.160  1.00  0.00           C
ATOM    584  HG1 MET A 620      54.270  37.350  54.340  1.00  0.00           H
ATOM    585  HG2 MET A 620      54.880  35.730  54.400  1.00  0.00           H
ATOM    586  SD  MET A 620      52.540  36.010  55.300  1.00  0.00           S
ATOM    587  CE  MET A 620      52.470  34.170  55.210  1.00  0.00           C
ATOM    588  HE1 MET A 620      53.420  33.640  55.430  1.00  0.00           H
ATOM    589  HE2 MET A 620      52.290  33.830  54.170  1.00  0.00           H
ATOM    590  HE3 MET A 620      51.720  33.830  55.950  1.00  0.00           H
ATOM    591  C   MET A 620      53.040  38.490  52.430  1.00  0.00           C
ATOM    592  O   MET A 620      52.680  39.130  53.420  1.00  0.00           O
ATOM    593  N   SER A 621      54.010  38.900  51.650  1.00  0.00           N
ATOM    594  HN  SER A 621      54.260  38.340  50.860  1.00  0.00           H
ATOM    595  CA  SER A 621      54.850  40.030  51.950  1.00  0.00           C
ATOM    596  HA  SER A 621      55.270  39.820  52.910  1.00  0.00           H
ATOM    597  CB  SER A 621      56.030  40.250  51.010  1.00  0.00           C
ATOM    598  HB1 SER A 621      56.620  41.150  51.280  1.00  0.00           H
ATOM    599  HB2 SER A 621      55.650  40.480  49.990  1.00  0.00           H
ATOM    600  OG  SER A 621      56.930  39.130  51.050  1.00  0.00           O
ATOM    601  HG1 SER A 621      56.370  38.370  51.070  1.00  0.00           H
ATOM    602  C   SER A 621      54.100  41.330  52.160  1.00  0.00           C
ATOM    603  O   SER A 621      54.440  42.100  53.070  1.00  0.00           O
ATOM    604  N   PRO A 622      53.110  41.860  51.370  1.00  0.00           N
ATOM    605  CD  PRO A 622      52.810  41.420  50.020  1.00  0.00           C
ATOM    606  HD1 PRO A 622      52.400  40.400  50.130  1.00  0.00           H
ATOM    607  HD2 PRO A 622      53.680  41.550  49.330  1.00  0.00           H
ATOM    608  CA  PRO A 622      52.500  43.080  51.700  1.00  0.00           C
ATOM    609  HA  PRO A 622      53.150  43.860  52.050  1.00  0.00           H
ATOM    610  CB  PRO A 622      51.900  43.550  50.380  1.00  0.00           C
ATOM    611  HB1 PRO A 622      52.670  43.990  49.710  1.00  0.00           H
ATOM    612  HB2 PRO A 622      51.030  44.220  50.520  1.00  0.00           H
ATOM    613  CG  PRO A 622      51.580  42.280  49.640  1.00  0.00           C
ATOM    614  HG1 PRO A 622      50.720  41.760  50.110  1.00  0.00           H
ATOM    615  HG2 PRO A 622      51.410  42.290  48.550  1.00  0.00           H
ATOM    616  C   PRO A 622      51.560  42.880  52.860  1.00  0.00           C
ATOM    617  O   PRO A 622      51.440  43.800  53.660  1.00  0.00           O
ATOM    618  N   VAL A 623      50.850  41.790  52.890  1.00  0.00           N
ATOM    619  HN  VAL A 623      50.930  41.190  52.100  1.00  0.00           H
ATOM    620  CA  VAL A 623      49.850  41.480  53.930  1.00  0.00           C
ATOM    621  HA  VAL A 623      49.070  42.220  53.900  1.00  0.00           H
ATOM    622  CB  VAL A 623      49.000  40.190  53.590  1.00  0.00           C
ATOM    623  HB  VAL A 623      49.710  39.380  53.370  1.00  0.00           H
ATOM    624  CG1 VAL A 623      48.030  39.800  54.750  1.00  0.00           C
ATOM    625 HG11 VAL A 623      47.520  38.820  54.590  1.00  0.00           H
ATOM    626 HG12 VAL A 623      47.240  40.570  54.790  1.00  0.00           H
ATOM    627 HG13 VAL A 623      48.490  39.800  55.760  1.00  0.00           H
ATOM    628  CG2 VAL A 623      48.220  40.450  52.310  1.00  0.00           C
ATOM    629 HG21 VAL A 623      47.600  39.550  52.130  1.00  0.00           H
ATOM    630 HG22 VAL A 623      48.910  40.560  51.440  1.00  0.00           H
ATOM    631 HG23 VAL A 623      47.530  41.320  52.450  1.00  0.00           H
ATOM    632  C   VAL A 623      50.410  41.430  55.350  1.00  0.00           C
ATOM    633  O   VAL A 623      49.750  41.840  56.290  1.00  0.00           O
ATOM    634  N   ILE A 624      51.660  40.960  55.510  1.00  0.00           N
ATOM    635  HN  ILE A 624      52.170  40.640  54.720  1.00  0.00           H
ATOM    636  CA  ILE A 624      52.310  40.730  56.750  1.00  0.00           C
ATOM    637  HA  ILE A 624      51.510  40.460  57.420  1.00  0.00           H
ATOM    638  CB  ILE A 624      53.380  39.700  56.870  1.00  0.00           C
ATOM    639  HB  ILE A 624      52.960  38.710  56.560  1.00  0.00           H
ATOM    640  CG2 ILE A 624      54.630  40.010  55.930  1.00  0.00           C
ATOM    641 HG21 ILE A 624      55.160  39.030  55.900  1.00  0.00           H
ATOM    642 HG22 ILE A 624      55.240  40.810  56.380  1.00  0.00           H
ATOM    643 HG23 ILE A 624      54.290  40.200  54.880  1.00  0.00           H
ATOM    644  CG1 ILE A 624      53.850  39.630  58.420  1.00  0.00           C
ATOM    645 HG11 ILE A 624      54.670  40.340  58.690  1.00  0.00           H
ATOM    646 HG12 ILE A 624      54.330  38.630  58.520  1.00  0.00           H
ATOM    647  CD  ILE A 624      52.780  39.680  59.460  1.00  0.00           C
ATOM    648  HD1 ILE A 624      52.460  40.690  59.770  1.00  0.00           H
ATOM    649  HD2 ILE A 624      53.170  39.170  60.370  1.00  0.00           H
ATOM    650  HD3 ILE A 624      51.850  39.120  59.200  1.00  0.00           H
ATOM    651  C   ILE A 624      52.820  42.120  57.120  1.00  0.00           C
ATOM    652  O   ILE A 624      52.500  42.600  58.210  1.00  0.00           O
ATOM    653  N   THR A 625      53.380  42.910  56.150  1.00  0.00           N
ATOM    654  HN  THR A 625      53.720  42.530  55.290  1.00  0.00           H
ATOM    655  CA  THR A 625      53.630  44.350  56.400  1.00  0.00           C
ATOM    656  HA  THR A 625      54.340  44.360  57.220  1.00  0.00           H
ATOM    657  CB  THR A 625      54.270  44.940  55.080  1.00  0.00           C
ATOM    658  HB  THR A 625      53.530  44.700  54.290  1.00  0.00           H
ATOM    659  OG1 THR A 625      55.520  44.290  54.790  1.00  0.00           O
ATOM    660  HG1 THR A 625      55.360  43.410  54.430  1.00  0.00           H
ATOM    661  CG2 THR A 625      54.470  46.480  55.170  1.00  0.00           C
ATOM    662 HG21 THR A 625      55.280  46.800  54.470  1.00  0.00           H
ATOM    663 HG22 THR A 625      54.740  46.820  56.180  1.00  0.00           H
ATOM    664 HG23 THR A 625      53.470  46.860  54.900  1.00  0.00           H
ATOM    665  C   THR A 625      52.390  45.230  56.860  1.00  0.00           C
ATOM    666  O   THR A 625      52.370  45.920  57.870  1.00  0.00           O
ATOM    667  N   PHE A 626      51.230  45.100  56.220  1.00  0.00           N
ATOM    668  HN  PHE A 626      51.030  44.560  55.400  1.00  0.00           H
ATOM    669  CA  PHE A 626      50.000  45.770  56.610  1.00  0.00           C
ATOM    670  HA  PHE A 626      50.110  46.820  56.810  1.00  0.00           H
ATOM    671  CB  PHE A 626      48.910  45.540  55.520  1.00  0.00           C
ATOM    672  HB1 PHE A 626      48.930  44.460  55.260  1.00  0.00           H
ATOM    673  HB2 PHE A 626      49.200  46.070  54.590  1.00  0.00           H
ATOM    674  CG  PHE A 626      47.490  45.950  56.020  1.00  0.00           C
ATOM    675  CD1 PHE A 626      46.600  45.080  56.580  1.00  0.00           C
ATOM    676  HD1 PHE A 626      46.740  44.090  57.000  1.00  0.00           H
ATOM    677  CE1 PHE A 626      45.280  45.450  56.800  1.00  0.00           C
ATOM    678  HE1 PHE A 626      44.590  44.760  57.250  1.00  0.00           H
ATOM    679  CZ  PHE A 626      44.810  46.690  56.320  1.00  0.00           C
ATOM    680  HZ  PHE A 626      43.780  46.960  56.520  1.00  0.00           H
ATOM    681  CD2 PHE A 626      47.040  47.220  55.580  1.00  0.00           C
ATOM    682  HD2 PHE A 626      47.640  47.840  54.930  1.00  0.00           H
ATOM    683  CE2 PHE A 626      45.660  47.550  55.650  1.00  0.00           C
ATOM    684  HE2 PHE A 626      45.250  48.480  55.280  1.00  0.00           H
ATOM    685  C   PHE A 626      49.530  45.280  57.950  1.00  0.00           C
ATOM    686  O   PHE A 626      48.990  46.070  58.710  1.00  0.00           O
ATOM    687  N   GLY A 627      49.770  44.010  58.320  1.00  0.00           N
ATOM    688  HN  GLY A 627      50.110  43.340  57.660  1.00  0.00           H
ATOM    689  CA  GLY A 627      49.380  43.480  59.650  1.00  0.00           C
ATOM    690  HA1 GLY A 627      49.470  42.400  59.690  1.00  0.00           H
ATOM    691  HA2 GLY A 627      48.340  43.670  59.880  1.00  0.00           H
ATOM    692  C   GLY A 627      50.180  43.990  60.770  1.00  0.00           C
ATOM    693  O   GLY A 627      49.640  44.270  61.840  1.00  0.00           O
ATOM    694  N   GLY A 628      51.480  44.150  60.590  1.00  0.00           N
ATOM    695  HN  GLY A 628      51.930  43.750  59.780  1.00  0.00           H
ATOM    696  CA  GLY A 628      52.360  44.960  61.460  1.00  0.00           C
ATOM    697  HA1 GLY A 628      53.360  45.100  61.090  1.00  0.00           H
ATOM    698  HA2 GLY A 628      52.250  44.540  62.450  1.00  0.00           H
ATOM    699  C   GLY A 628      52.070  46.390  61.530  1.00  0.00           C
ATOM    700  O   GLY A 628      51.870  46.920  62.620  1.00  0.00           O
ATOM    701  N   LEU A 629      51.960  47.090  60.420  1.00  0.00           N
ATOM    702  HN  LEU A 629      52.140  46.600  59.570  1.00  0.00           H
ATOM    703  CA  LEU A 629      51.530  48.500  60.310  1.00  0.00           C
ATOM    704  HA  LEU A 629      52.140  49.150  60.920  1.00  0.00           H
ATOM    705  CB  LEU A 629      51.700  48.970  58.890  1.00  0.00           C
ATOM    706  HB1 LEU A 629      51.320  50.010  58.830  1.00  0.00           H
ATOM    707  HB2 LEU A 629      51.120  48.280  58.230  1.00  0.00           H
ATOM    708  CG  LEU A 629      53.220  49.120  58.500  1.00  0.00           C
ATOM    709  HG  LEU A 629      53.810  48.200  58.700  1.00  0.00           H
ATOM    710  CD1 LEU A 629      53.350  49.230  56.980  1.00  0.00           C
ATOM    711 HD11 LEU A 629      54.390  49.460  56.640  1.00  0.00           H
ATOM    712 HD12 LEU A 629      52.720  50.060  56.590  1.00  0.00           H
ATOM    713 HD13 LEU A 629      53.080  48.280  56.480  1.00  0.00           H
ATOM    714  CD2 LEU A 629      53.950  50.370  59.050  1.00  0.00           C
ATOM    715 HD21 LEU A 629      53.950  50.480  60.160  1.00  0.00           H
ATOM    716 HD22 LEU A 629      53.340  51.260  58.810  1.00  0.00           H
ATOM    717 HD23 LEU A 629      54.960  50.400  58.570  1.00  0.00           H
ATOM    718  C   LEU A 629      50.110  48.770  60.840  1.00  0.00           C
ATOM    719  O   LEU A 629      49.920  49.730  61.570  1.00  0.00           O
ATOM    720  N   LEU A 630      49.130  47.930  60.570  1.00  0.00           N
ATOM    721  HN  LEU A 630      49.140  47.160  59.940  1.00  0.00           H
ATOM    722  CA  LEU A 630      47.780  47.960  61.190  1.00  0.00           C
ATOM    723  HA  LEU A 630      47.280  48.870  60.870  1.00  0.00           H
ATOM    724  CB  LEU A 630      46.970  46.800  60.650  1.00  0.00           C
ATOM    725  HB1 LEU A 630      47.320  45.810  61.020  1.00  0.00           H
ATOM    726  HB2 LEU A 630      47.070  46.760  59.550  1.00  0.00           H
ATOM    727  CG  LEU A 630      45.420  46.890  61.030  1.00  0.00           C
ATOM    728  HG  LEU A 630      45.250  46.890  62.130  1.00  0.00           H
ATOM    729  CD1 LEU A 630      44.700  47.940  60.220  1.00  0.00           C
ATOM    730 HD11 LEU A 630      44.720  47.680  59.140  1.00  0.00           H
ATOM    731 HD12 LEU A 630      45.230  48.900  60.390  1.00  0.00           H
ATOM    732 HD13 LEU A 630      43.650  48.150  60.490  1.00  0.00           H
ATOM    733  CD2 LEU A 630      44.780  45.520  60.610  1.00  0.00           C
ATOM    734 HD21 LEU A 630      45.170  45.180  59.620  1.00  0.00           H
ATOM    735 HD22 LEU A 630      43.670  45.590  60.550  1.00  0.00           H
ATOM    736 HD23 LEU A 630      45.120  44.790  61.370  1.00  0.00           H
ATOM    737  C   LEU A 630      47.890  47.950  62.730  1.00  0.00           C
ATOM    738  O   LEU A 630      47.290  48.680  63.520  1.00  0.00           O
ATOM    739  N   GLY A 631      48.940  47.230  63.210  1.00  0.00           N
ATOM    740  HN  GLY A 631      49.520  46.790  62.530  1.00  0.00           H
ATOM    741  CA  GLY A 631      49.310  47.240  64.690  1.00  0.00           C
ATOM    742  HA1 GLY A 631      50.100  46.510  64.810  1.00  0.00           H
ATOM    743  HA2 GLY A 631      48.530  46.770  65.290  1.00  0.00           H
ATOM    744  C   GLY A 631      49.680  48.570  65.310  1.00  0.00           C
ATOM    745  O   GLY A 631      49.490  48.830  66.490  1.00  0.00           O
ATOM    746  N   GLU A 632      50.190  49.570  64.590  1.00  0.00           N
ATOM    747  HN  GLU A 632      50.470  49.300  63.670  1.00  0.00           H
ATOM    748  CA  GLU A 632      50.520  50.900  64.900  1.00  0.00           C
ATOM    749  HA  GLU A 632      50.610  50.980  65.970  1.00  0.00           H
ATOM    750  CB  GLU A 632      51.830  51.350  64.230  1.00  0.00           C
ATOM    751  HB1 GLU A 632      51.970  52.450  64.290  1.00  0.00           H
ATOM    752  HB2 GLU A 632      51.780  50.940  63.200  1.00  0.00           H
ATOM    753  CG  GLU A 632      53.120  50.730  64.920  1.00  0.00           C
ATOM    754  HG1 GLU A 632      53.170  49.640  64.710  1.00  0.00           H
ATOM    755  HG2 GLU A 632      52.950  50.730  66.020  1.00  0.00           H
ATOM    756  CD  GLU A 632      54.420  51.460  64.720  1.00  0.00           C
ATOM    757  OE1 GLU A 632      55.010  51.960  65.750  1.00  0.00           O
ATOM    758  OE2 GLU A 632      54.870  51.580  63.570  1.00  0.00           O
ATOM    759  C   GLU A 632      49.470  51.870  64.510  1.00  0.00           C
ATOM    760  O   GLU A 632      49.140  52.720  65.380  1.00  0.00           O
ATOM    761  N   ALA A 633      48.840  51.730  63.360  1.00  0.00           N
ATOM    762  HN  ALA A 633      49.120  51.010  62.730  1.00  0.00           H
ATOM    763  CA  ALA A 633      47.650  52.520  63.020  1.00  0.00           C
ATOM    764  HA  ALA A 633      48.050  53.530  62.990  1.00  0.00           H
ATOM    765  CB  ALA A 633      47.130  52.020  61.680  1.00  0.00           C
ATOM    766  HB1 ALA A 633      46.810  50.980  61.850  1.00  0.00           H
ATOM    767  HB2 ALA A 633      47.990  52.070  60.960  1.00  0.00           H
ATOM    768  HB3 ALA A 633      46.300  52.630  61.260  1.00  0.00           H
ATOM    769  C   ALA A 633      46.500  52.500  64.090  1.00  0.00           C
ATOM    770  O   ALA A 633      45.840  53.510  64.280  1.00  0.00           O
ATOM    771  N   THR A 634      46.250  51.280  64.600  1.00  0.00           N
ATOM    772  HN  THR A 634      46.840  50.510  64.370  1.00  0.00           H
ATOM    773  CA  THR A 634      45.060  50.920  65.350  1.00  0.00           C
ATOM    774  HA  THR A 634      44.420  51.790  65.240  1.00  0.00           H
ATOM    775  CB  THR A 634      44.340  49.600  64.920  1.00  0.00           C
ATOM    776  HB  THR A 634      43.420  49.450  65.540  1.00  0.00           H
ATOM    777  OG1 THR A 634      45.110  48.410  65.090  1.00  0.00           O
ATOM    778  HG1 THR A 634      45.890  48.410  64.520  1.00  0.00           H
ATOM    779  CG2 THR A 634      43.800  49.740  63.510  1.00  0.00           C
ATOM    780 HG21 THR A 634      44.630  49.650  62.780  1.00  0.00           H
ATOM    781 HG22 THR A 634      43.350  50.730  63.290  1.00  0.00           H
ATOM    782 HG23 THR A 634      43.050  48.920  63.350  1.00  0.00           H
ATOM    783  C   THR A 634      45.490  50.670  66.820  1.00  0.00           C
ATOM    784  O   THR A 634      44.630  50.240  67.620  1.00  0.00           O
ATOM    785  N   GLU A 635      46.750  51.020  67.170  1.00  0.00           N
ATOM    786  HN  GLU A 635      47.300  51.560  66.550  1.00  0.00           H
ATOM    787  CA  GLU A 635      47.320  50.810  68.500  1.00  0.00           C
ATOM    788  HA  GLU A 635      48.380  50.840  68.300  1.00  0.00           H
ATOM    789  CB  GLU A 635      47.020  52.030  69.450  1.00  0.00           C
ATOM    790  HB1 GLU A 635      47.640  51.890  70.360  1.00  0.00           H
ATOM    791  HB2 GLU A 635      45.920  52.160  69.540  1.00  0.00           H
ATOM    792  CG  GLU A 635      47.550  53.320  68.790  1.00  0.00           C
ATOM    793  HG1 GLU A 635      46.910  53.570  67.920  1.00  0.00           H
ATOM    794  HG2 GLU A 635      48.520  53.010  68.340  1.00  0.00           H
ATOM    795  CD  GLU A 635      47.620  54.490  69.700  1.00  0.00           C
ATOM    796  OE1 GLU A 635      46.720  54.970  70.380  1.00  0.00           O
ATOM    797  OE2 GLU A 635      48.770  55.000  69.900  1.00  0.00           O
ATOM    798  C   GLU A 635      46.940  49.490  69.190  1.00  0.00           C
ATOM    799  O   GLU A 635      46.460  49.500  70.310  1.00  0.00           O
ATOM    800  N   GLY A 636      47.140  48.350  68.510  1.00  0.00           N
ATOM    801  HN  GLY A 636      47.550  48.470  67.620  1.00  0.00           H
ATOM    802  CA  GLY A 636      46.940  46.990  69.160  1.00  0.00           C
ATOM    803  HA1 GLY A 636      47.110  46.970  70.220  1.00  0.00           H
ATOM    804  HA2 GLY A 636      47.540  46.290  68.600  1.00  0.00           H
ATOM    805  C   GLY A 636      45.560  46.420  69.040  1.00  0.00           C
ATOM    806  O   GLY A 636      45.320  45.380  69.670  1.00  0.00           O
ATOM    807  N   ARG A 637      44.640  47.060  68.300  1.00  0.00           N
ATOM    808  HN  ARG A 637      44.830  47.890  67.770  1.00  0.00           H
ATOM    809  CA  ARG A 637      43.250  46.590  68.320  1.00  0.00           C
ATOM    810  HA  ARG A 637      43.080  46.040  69.230  1.00  0.00           H
ATOM    811  CB  ARG A 637      42.210  47.770  68.180  1.00  0.00           C
ATOM    812  HB1 ARG A 637      41.280  47.350  67.750  1.00  0.00           H
ATOM    813  HB2 ARG A 637      42.520  48.590  67.500  1.00  0.00           H
ATOM    814  CG  ARG A 637      41.780  48.400  69.540  1.00  0.00           C
ATOM    815  HG1 ARG A 637      41.380  47.540  70.130  1.00  0.00           H
ATOM    816  HG2 ARG A 637      40.900  49.060  69.380  1.00  0.00           H
ATOM    817  CD  ARG A 637      43.020  48.920  70.410  1.00  0.00           C
ATOM    818  HD1 ARG A 637      43.730  49.280  69.640  1.00  0.00           H
ATOM    819  HD2 ARG A 637      43.400  48.060  70.990  1.00  0.00           H
ATOM    820  NE  ARG A 637      42.490  49.930  71.330  1.00  0.00           N
ATOM    821  HE  ARG A 637      41.500  49.960  71.510  1.00  0.00           H
ATOM    822  CZ  ARG A 637      43.160  50.870  72.000  1.00  0.00           C
ATOM    823  NH1 ARG A 637      42.540  51.690  72.810  1.00  0.00           N
ATOM    824 HH11 ARG A 637      41.560  51.560  72.890  1.00  0.00           H
ATOM    825 HH12 ARG A 637      43.010  52.560  72.980  1.00  0.00           H
ATOM    826  NH2 ARG A 637      44.420  50.880  71.790  1.00  0.00           N
ATOM    827 HH21 ARG A 637      44.960  50.210  71.280  1.00  0.00           H
ATOM    828 HH22 ARG A 637      44.880  51.700  72.150  1.00  0.00           H
ATOM    829  C   ARG A 637      42.920  45.540  67.250  1.00  0.00           C
ATOM    830  O   ARG A 637      42.100  44.660  67.410  1.00  0.00           O
ATOM    831  N   ILE A 638      43.640  45.540  66.120  1.00  0.00           N
ATOM    832  HN  ILE A 638      44.380  46.180  65.960  1.00  0.00           H
ATOM    833  CA  ILE A 638      43.610  44.520  65.080  1.00  0.00           C
ATOM    834  HA  ILE A 638      43.410  43.580  65.560  1.00  0.00           H
ATOM    835  CB  ILE A 638      42.510  44.760  63.990  1.00  0.00           C
ATOM    836  HB  ILE A 638      42.830  44.210  63.090  1.00  0.00           H
ATOM    837  CG2 ILE A 638      41.160  44.130  64.450  1.00  0.00           C
ATOM    838 HG21 ILE A 638      41.140  43.040  64.690  1.00  0.00           H
ATOM    839 HG22 ILE A 638      40.400  44.170  63.660  1.00  0.00           H
ATOM    840 HG23 ILE A 638      40.830  44.650  65.380  1.00  0.00           H
ATOM    841  CG1 ILE A 638      42.430  46.300  63.670  1.00  0.00           C
ATOM    842 HG11 ILE A 638      43.440  46.670  63.380  1.00  0.00           H
ATOM    843 HG12 ILE A 638      42.120  46.910  64.550  1.00  0.00           H
ATOM    844  CD  ILE A 638      41.520  46.530  62.420  1.00  0.00           C
ATOM    845  HD1 ILE A 638      41.750  47.530  62.010  1.00  0.00           H
ATOM    846  HD2 ILE A 638      40.450  46.410  62.710  1.00  0.00           H
ATOM    847  HD3 ILE A 638      41.710  45.800  61.600  1.00  0.00           H
ATOM    848  C   ILE A 638      45.040  44.530  64.460  1.00  0.00           C
ATOM    849  O   ILE A 638      45.570  45.570  64.160  1.00  0.00           O
ATOM    850  N   SER A 639      45.650  43.360  64.160  1.00  0.00           N
ATOM    851  HN  SER A 639      45.320  42.470  64.450  1.00  0.00           H
ATOM    852  CA  SER A 639      46.990  43.340  63.580  1.00  0.00           C
ATOM    853  HA  SER A 639      47.150  44.220  62.980  1.00  0.00           H
ATOM    854  CB  SER A 639      48.020  43.470  64.750  1.00  0.00           C
ATOM    855  HB1 SER A 639      47.780  42.700  65.500  1.00  0.00           H
ATOM    856  HB2 SER A 639      47.790  44.460  65.200  1.00  0.00           H
ATOM    857  OG  SER A 639      49.420  43.440  64.520  1.00  0.00           O
ATOM    858  HG1 SER A 639      49.560  43.790  63.640  1.00  0.00           H
ATOM    859  C   SER A 639      47.080  42.120  62.640  1.00  0.00           C
ATOM    860  O   SER A 639      46.240  41.860  61.780  1.00  0.00           O
ATOM    861  N   ALA A 640      48.210  41.420  62.750  1.00  0.00           N
ATOM    862  HN  ALA A 640      48.720  41.580  63.590  1.00  0.00           H
ATOM    863  CA  ALA A 640      48.770  40.370  61.920  1.00  0.00           C
ATOM    864  HA  ALA A 640      48.860  40.780  60.920  1.00  0.00           H
ATOM    865  CB  ALA A 640      50.100  40.130  62.440  1.00  0.00           C
ATOM    866  HB1 ALA A 640      50.630  41.100  62.560  1.00  0.00           H
ATOM    867  HB2 ALA A 640      50.700  39.510  61.740  1.00  0.00           H
ATOM    868  HB3 ALA A 640      50.120  39.670  63.440  1.00  0.00           H
ATOM    869  C   ALA A 640      47.910  39.150  61.650  1.00  0.00           C
ATOM    870  O   ALA A 640      47.870  38.610  60.530  1.00  0.00           O
ATOM    871  N   ILE A 641      47.130  38.730  62.640  1.00  0.00           N
ATOM    872  HN  ILE A 641      47.140  39.080  63.570  1.00  0.00           H
ATOM    873  CA  ILE A 641      46.510  37.430  62.560  1.00  0.00           C
ATOM    874  HA  ILE A 641      46.900  36.790  61.790  1.00  0.00           H
ATOM    875  CB  ILE A 641      46.460  36.640  63.880  1.00  0.00           C
ATOM    876  HB  ILE A 641      45.930  37.220  64.680  1.00  0.00           H
ATOM    877  CG2 ILE A 641      45.550  35.340  63.750  1.00  0.00           C
ATOM    878 HG21 ILE A 641      45.280  35.000  64.770  1.00  0.00           H
ATOM    879 HG22 ILE A 641      45.990  34.640  63.010  1.00  0.00           H
ATOM    880 HG23 ILE A 641      44.510  35.550  63.400  1.00  0.00           H
ATOM    881  CG1 ILE A 641      47.890  36.280  64.420  1.00  0.00           C
ATOM    882 HG11 ILE A 641      47.790  35.660  65.330  1.00  0.00           H
ATOM    883 HG12 ILE A 641      48.530  37.190  64.550  1.00  0.00           H
ATOM    884  CD  ILE A 641      48.540  35.220  63.510  1.00  0.00           C
ATOM    885  HD1 ILE A 641      48.050  34.260  63.730  1.00  0.00           H
ATOM    886  HD2 ILE A 641      49.630  35.030  63.670  1.00  0.00           H
ATOM    887  HD3 ILE A 641      48.490  35.570  62.460  1.00  0.00           H
ATOM    888  C   ILE A 641      45.070  37.670  62.040  1.00  0.00           C
ATOM    889  O   ILE A 641      44.520  36.860  61.300  1.00  0.00           O
ATOM    890  N   GLU A 642      44.540  38.880  62.340  1.00  0.00           N
ATOM    891  HN  GLU A 642      45.040  39.500  62.950  1.00  0.00           H
ATOM    892  CA  GLU A 642      43.340  39.330  61.760  1.00  0.00           C
ATOM    893  HA  GLU A 642      42.560  38.650  62.020  1.00  0.00           H
ATOM    894  CB  GLU A 642      43.000  40.720  62.460  1.00  0.00           C
ATOM    895  HB1 GLU A 642      42.060  41.110  62.010  1.00  0.00           H
ATOM    896  HB2 GLU A 642      43.780  41.490  62.310  1.00  0.00           H
ATOM    897  CG  GLU A 642      42.720  40.540  63.950  1.00  0.00           C
ATOM    898  HG1 GLU A 642      42.350  39.520  64.150  1.00  0.00           H
ATOM    899  HG2 GLU A 642      41.890  41.220  64.260  1.00  0.00           H
ATOM    900  CD  GLU A 642      43.850  40.850  64.890  1.00  0.00           C
ATOM    901  OE1 GLU A 642      43.600  41.200  66.100  1.00  0.00           O
ATOM    902  OE2 GLU A 642      45.010  40.760  64.440  1.00  0.00           O
ATOM    903  C   GLU A 642      43.580  39.550  60.270  1.00  0.00           C
ATOM    904  O   GLU A 642      42.570  39.250  59.570  1.00  0.00           O
ATOM    905  N   SER A 643      44.770  40.050  59.910  1.00  0.00           N
ATOM    906  HN  SER A 643      45.490  40.300  60.560  1.00  0.00           H
ATOM    907  CA  SER A 643      45.210  40.270  58.560  1.00  0.00           C
ATOM    908  HA  SER A 643      44.410  40.780  58.030  1.00  0.00           H
ATOM    909  CB  SER A 643      46.360  41.240  58.460  1.00  0.00           C
ATOM    910  HB1 SER A 643      46.610  41.410  57.400  1.00  0.00           H
ATOM    911  HB2 SER A 643      47.220  40.820  59.010  1.00  0.00           H
ATOM    912  OG  SER A 643      46.000  42.550  58.990  1.00  0.00           O
ATOM    913  HG1 SER A 643      46.180  42.550  59.930  1.00  0.00           H
ATOM    914  C   SER A 643      45.380  38.970  57.680  1.00  0.00           C
ATOM    915  O   SER A 643      44.850  38.830  56.590  1.00  0.00           O
ATOM    916  N   LEU A 644      46.020  37.930  58.270  1.00  0.00           N
ATOM    917  HN  LEU A 644      46.450  38.030  59.170  1.00  0.00           H
ATOM    918  CA  LEU A 644      46.050  36.550  57.710  1.00  0.00           C
ATOM    919  HA  LEU A 644      46.480  36.730  56.740  1.00  0.00           H
ATOM    920  CB  LEU A 644      46.970  35.590  58.350  1.00  0.00           C
ATOM    921  HB1 LEU A 644      46.970  34.560  57.930  1.00  0.00           H
ATOM    922  HB2 LEU A 644      46.710  35.580  59.430  1.00  0.00           H
ATOM    923  CG  LEU A 644      48.480  36.140  58.250  1.00  0.00           C
ATOM    924  HG  LEU A 644      48.510  37.210  58.540  1.00  0.00           H
ATOM    925  CD1 LEU A 644      49.390  35.430  59.300  1.00  0.00           C
ATOM    926 HD11 LEU A 644      49.730  36.140  60.080  1.00  0.00           H
ATOM    927 HD12 LEU A 644      50.370  35.260  58.790  1.00  0.00           H
ATOM    928 HD13 LEU A 644      48.850  34.610  59.800  1.00  0.00           H
ATOM    929  CD2 LEU A 644      48.920  35.880  56.770  1.00  0.00           C
ATOM    930 HD21 LEU A 644      48.920  34.790  56.530  1.00  0.00           H
ATOM    931 HD22 LEU A 644      49.950  36.300  56.760  1.00  0.00           H
ATOM    932 HD23 LEU A 644      48.250  36.500  56.130  1.00  0.00           H
ATOM    933  C   LEU A 644      44.670  35.930  57.600  1.00  0.00           C
ATOM    934  O   LEU A 644      44.330  35.320  56.580  1.00  0.00           O
ATOM    935  N   PHE A 645      43.820  35.980  58.680  1.00  0.00           N
ATOM    936  HN  PHE A 645      44.320  36.290  59.490  1.00  0.00           H
ATOM    937  CA  PHE A 645      42.460  35.410  58.620  1.00  0.00           C
ATOM    938  HA  PHE A 645      42.520  34.400  58.260  1.00  0.00           H
ATOM    939  CB  PHE A 645      41.870  35.410  60.090  1.00  0.00           C
ATOM    940  HB1 PHE A 645      41.740  36.450  60.440  1.00  0.00           H
ATOM    941  HB2 PHE A 645      42.520  34.930  60.850  1.00  0.00           H
ATOM    942  CG  PHE A 645      40.520  34.770  60.300  1.00  0.00           C
ATOM    943  CD1 PHE A 645      39.920  34.900  61.570  1.00  0.00           C
ATOM    944  HD1 PHE A 645      40.440  35.580  62.220  1.00  0.00           H
ATOM    945  CE1 PHE A 645      38.610  34.490  61.810  1.00  0.00           C
ATOM    946  HE1 PHE A 645      38.130  34.880  62.700  1.00  0.00           H
ATOM    947  CZ  PHE A 645      38.030  33.650  60.910  1.00  0.00           C
ATOM    948  HZ  PHE A 645      37.020  33.350  61.150  1.00  0.00           H
ATOM    949  CD2 PHE A 645      39.830  34.010  59.350  1.00  0.00           C
ATOM    950  HD2 PHE A 645      40.230  33.790  58.380  1.00  0.00           H
ATOM    951  CE2 PHE A 645      38.660  33.310  59.740  1.00  0.00           C
ATOM    952  HE2 PHE A 645      38.090  32.760  59.010  1.00  0.00           H
ATOM    953  C   PHE A 645      41.660  36.150  57.560  1.00  0.00           C
ATOM    954  O   PHE A 645      40.950  35.500  56.740  1.00  0.00           O
ATOM    955  N   GLY A 646      41.670  37.510  57.480  1.00  0.00           N
ATOM    956  HN  GLY A 646      42.250  38.120  58.020  1.00  0.00           H
ATOM    957  CA  GLY A 646      40.870  38.250  56.530  1.00  0.00           C
ATOM    958  HA1 GLY A 646      40.700  39.260  56.910  1.00  0.00           H
ATOM    959  HA2 GLY A 646      39.900  37.810  56.700  1.00  0.00           H
ATOM    960  C   GLY A 646      41.120  38.050  55.050  1.00  0.00           C
ATOM    961  O   GLY A 646      40.260  37.870  54.190  1.00  0.00           O
ATOM    962  N   ALA A 647      42.410  37.900  54.710  1.00  0.00           N
ATOM    963  HN  ALA A 647      43.040  37.920  55.470  1.00  0.00           H
ATOM    964  CA  ALA A 647      43.050  37.550  53.470  1.00  0.00           C
ATOM    965  HA  ALA A 647      42.750  38.240  52.700  1.00  0.00           H
ATOM    966  CB  ALA A 647      44.520  37.850  53.500  1.00  0.00           C
ATOM    967  HB1 ALA A 647      44.970  37.210  54.290  1.00  0.00           H
ATOM    968  HB2 ALA A 647      44.730  38.930  53.690  1.00  0.00           H
ATOM    969  HB3 ALA A 647      45.040  37.560  52.570  1.00  0.00           H
ATOM    970  C   ALA A 647      42.790  36.130  52.930  1.00  0.00           C
ATOM    971  O   ALA A 647      42.590  35.980  51.730  1.00  0.00           O
ATOM    972  N   SER A 648      42.750  35.130  53.850  1.00  0.00           N
ATOM    973  HN  SER A 648      42.940  35.300  54.810  1.00  0.00           H
ATOM    974  CA  SER A 648      42.430  33.770  53.410  1.00  0.00           C
ATOM    975  HA  SER A 648      42.660  33.610  52.370  1.00  0.00           H
ATOM    976  CB  SER A 648      43.090  32.720  54.360  1.00  0.00           C
ATOM    977  HB1 SER A 648      44.180  32.940  54.300  1.00  0.00           H
ATOM    978  HB2 SER A 648      42.800  31.690  54.060  1.00  0.00           H
ATOM    979  OG  SER A 648      42.870  32.940  55.700  1.00  0.00           O
ATOM    980  HG1 SER A 648      43.310  33.770  55.850  1.00  0.00           H
ATOM    981  C   SER A 648      40.950  33.460  53.420  1.00  0.00           C
ATOM    982  O   SER A 648      40.420  32.630  52.700  1.00  0.00           O
ATOM    983  N   LEU A 649      40.140  34.110  54.320  1.00  0.00           N
ATOM    984  HN  LEU A 649      40.390  34.750  55.040  1.00  0.00           H
ATOM    985  CA  LEU A 649      38.640  33.960  54.270  1.00  0.00           C
ATOM    986  HA  LEU A 649      38.450  32.890  54.170  1.00  0.00           H
ATOM    987  CB  LEU A 649      37.870  34.500  55.580  1.00  0.00           C
ATOM    988  HB1 LEU A 649      38.310  35.490  55.840  1.00  0.00           H
ATOM    989  HB2 LEU A 649      38.130  33.820  56.420  1.00  0.00           H
ATOM    990  CG  LEU A 649      36.370  34.570  55.520  1.00  0.00           C
ATOM    991  HG  LEU A 649      36.090  35.290  54.720  1.00  0.00           H
ATOM    992  CD1 LEU A 649      35.760  33.200  55.320  1.00  0.00           C
ATOM    993 HD11 LEU A 649      35.850  32.530  56.190  1.00  0.00           H
ATOM    994 HD12 LEU A 649      36.140  32.670  54.430  1.00  0.00           H
ATOM    995 HD13 LEU A 649      34.650  33.290  55.200  1.00  0.00           H
ATOM    996  CD2 LEU A 649      35.810  35.210  56.790  1.00  0.00           C
ATOM    997 HD21 LEU A 649      36.080  36.280  56.930  1.00  0.00           H
ATOM    998 HD22 LEU A 649      36.170  34.750  57.730  1.00  0.00           H
ATOM    999 HD23 LEU A 649      34.700  35.160  56.830  1.00  0.00           H
ATOM   1000  C   LEU A 649      38.110  34.660  52.920  1.00  0.00           C
ATOM   1001  O   LEU A 649      37.360  33.980  52.160  1.00  0.00           O
ATOM   1002  N   THR A 650      38.540  35.900  52.660  1.00  0.00           N
ATOM   1003  HN  THR A 650      39.150  36.240  53.370  1.00  0.00           H
ATOM   1004  CA  THR A 650      38.100  36.660  51.520  1.00  0.00           C
ATOM   1005  HA  THR A 650      37.020  36.640  51.430  1.00  0.00           H
ATOM   1006  CB  THR A 650      38.600  38.120  51.380  1.00  0.00           C
ATOM   1007  HB  THR A 650      39.700  38.120  51.340  1.00  0.00           H
ATOM   1008  OG1 THR A 650      38.140  38.740  52.590  1.00  0.00           O
ATOM   1009  HG1 THR A 650      38.740  38.470  53.280  1.00  0.00           H
ATOM   1010  CG2 THR A 650      37.970  38.830  50.170  1.00  0.00           C
ATOM   1011 HG21 THR A 650      38.720  39.270  49.480  1.00  0.00           H
ATOM   1012 HG22 THR A 650      37.250  39.630  50.410  1.00  0.00           H
ATOM   1013 HG23 THR A 650      37.380  38.140  49.520  1.00  0.00           H
ATOM   1014  C   THR A 650      38.610  35.960  50.210  1.00  0.00           C
ATOM   1015  O   THR A 650      37.820  35.650  49.270  1.00  0.00           O
ATOM   1016  N   GLY A 651      39.900  35.610  50.140  1.00  0.00           N
ATOM   1017  HN  GLY A 651      40.510  35.940  50.860  1.00  0.00           H
ATOM   1018  CA  GLY A 651      40.530  34.850  49.110  1.00  0.00           C
ATOM   1019  HA1 GLY A 651      41.580  34.720  49.350  1.00  0.00           H
ATOM   1020  HA2 GLY A 651      40.400  35.400  48.180  1.00  0.00           H
ATOM   1021  C   GLY A 651      39.970  33.420  48.830  1.00  0.00           C
ATOM   1022  O   GLY A 651      39.840  33.070  47.680  1.00  0.00           O
ATOM   1023  N   ILE A 652      39.670  32.630  49.860  1.00  0.00           N
ATOM   1024  HN  ILE A 652      39.780  32.920  50.820  1.00  0.00           H
ATOM   1025  CA  ILE A 652      38.940  31.350  49.610  1.00  0.00           C
ATOM   1026  HA  ILE A 652      39.570  30.860  48.890  1.00  0.00           H
ATOM   1027  CB  ILE A 652      38.960  30.380  50.820  1.00  0.00           C
ATOM   1028  HB  ILE A 652      38.670  30.960  51.720  1.00  0.00           H
ATOM   1029  CG2 ILE A 652      37.950  29.240  50.580  1.00  0.00           C
ATOM   1030 HG21 ILE A 652      36.940  29.640  50.350  1.00  0.00           H
ATOM   1031 HG22 ILE A 652      37.830  28.640  51.510  1.00  0.00           H
ATOM   1032 HG23 ILE A 652      38.320  28.460  49.880  1.00  0.00           H
ATOM   1033  CG1 ILE A 652      40.410  29.870  51.090  1.00  0.00           C
ATOM   1034 HG11 ILE A 652      41.090  30.740  51.180  1.00  0.00           H
ATOM   1035 HG12 ILE A 652      40.590  29.310  50.150  1.00  0.00           H
ATOM   1036  CD  ILE A 652      40.580  28.900  52.290  1.00  0.00           C
ATOM   1037  HD1 ILE A 652      40.000  29.070  53.230  1.00  0.00           H
ATOM   1038  HD2 ILE A 652      41.680  28.910  52.500  1.00  0.00           H
ATOM   1039  HD3 ILE A 652      40.390  27.820  52.130  1.00  0.00           H
ATOM   1040  C   ILE A 652      37.550  31.530  48.910  1.00  0.00           C
ATOM   1041  O   ILE A 652      37.230  30.770  48.060  1.00  0.00           O
ATOM   1042  N   ALA A 653      36.680  32.510  49.270  1.00  0.00           N
ATOM   1043  HN  ALA A 653      36.820  33.040  50.100  1.00  0.00           H
ATOM   1044  CA  ALA A 653      35.390  32.650  48.560  1.00  0.00           C
ATOM   1045  HA  ALA A 653      34.990  31.670  48.390  1.00  0.00           H
ATOM   1046  CB  ALA A 653      34.510  33.580  49.540  1.00  0.00           C
ATOM   1047  HB1 ALA A 653      33.580  33.700  48.940  1.00  0.00           H
ATOM   1048  HB2 ALA A 653      35.080  34.500  49.760  1.00  0.00           H
ATOM   1049  HB3 ALA A 653      34.170  33.060  50.470  1.00  0.00           H
ATOM   1050  C   ALA A 653      35.530  33.300  47.170  1.00  0.00           C
ATOM   1051  O   ALA A 653      34.900  32.840  46.230  1.00  0.00           O
ATOM   1052  N   TYR A 654      36.450  34.280  47.010  1.00  0.00           N
ATOM   1053  HN  TYR A 654      36.890  34.610  47.840  1.00  0.00           H
ATOM   1054  CA  TYR A 654      36.830  34.990  45.800  1.00  0.00           C
ATOM   1055  HA  TYR A 654      35.960  35.420  45.330  1.00  0.00           H
ATOM   1056  CB  TYR A 654      37.800  36.160  46.260  1.00  0.00           C
ATOM   1057  HB1 TYR A 654      38.730  35.770  46.740  1.00  0.00           H
ATOM   1058  HB2 TYR A 654      37.370  36.700  47.130  1.00  0.00           H
ATOM   1059  CG  TYR A 654      38.220  37.180  45.240  1.00  0.00           C
ATOM   1060  CD1 TYR A 654      39.460  37.020  44.510  1.00  0.00           C
ATOM   1061  HD1 TYR A 654      40.180  36.270  44.790  1.00  0.00           H
ATOM   1062  CE1 TYR A 654      39.890  38.000  43.590  1.00  0.00           C
ATOM   1063  HE1 TYR A 654      40.840  37.820  43.110  1.00  0.00           H
ATOM   1064  CZ  TYR A 654      39.050  39.080  43.340  1.00  0.00           C
ATOM   1065  OH  TYR A 654      39.490  40.130  42.490  1.00  0.00           O
ATOM   1066  HH  TYR A 654      40.130  39.740  41.860  1.00  0.00           H
ATOM   1067  CD2 TYR A 654      37.470  38.330  45.050  1.00  0.00           C
ATOM   1068  HD2 TYR A 654      36.550  38.360  45.620  1.00  0.00           H
ATOM   1069  CE2 TYR A 654      37.880  39.230  44.070  1.00  0.00           C
ATOM   1070  HE2 TYR A 654      37.440  40.200  43.870  1.00  0.00           H
ATOM   1071  C   TYR A 654      37.440  34.200  44.650  1.00  0.00           C
ATOM   1072  O   TYR A 654      37.040  34.380  43.490  1.00  0.00           O
ATOM   1073  N   SER A 655      38.360  33.260  44.970  1.00  0.00           N
ATOM   1074  HN  SER A 655      38.540  33.140  45.940  1.00  0.00           H
ATOM   1075  CA  SER A 655      38.930  32.350  44.030  1.00  0.00           C
ATOM   1076  HA  SER A 655      39.160  32.860  43.110  1.00  0.00           H
ATOM   1077  CB  SER A 655      40.390  31.870  44.520  1.00  0.00           C
ATOM   1078  HB1 SER A 655      41.050  32.770  44.550  1.00  0.00           H
ATOM   1079  HB2 SER A 655      40.860  31.270  43.720  1.00  0.00           H
ATOM   1080  OG  SER A 655      40.370  31.120  45.700  1.00  0.00           O
ATOM   1081  HG1 SER A 655      40.300  31.740  46.430  1.00  0.00           H
ATOM   1082  C   SER A 655      37.980  31.200  43.740  1.00  0.00           C
ATOM   1083  O   SER A 655      37.960  30.800  42.570  1.00  0.00           O
ATOM   1084  N   LEU A 656      37.190  30.650  44.760  1.00  0.00           N
ATOM   1085  HN  LEU A 656      37.230  30.990  45.690  1.00  0.00           H
ATOM   1086  CA  LEU A 656      36.380  29.510  44.720  1.00  0.00           C
ATOM   1087  HA  LEU A 656      36.990  28.710  44.320  1.00  0.00           H
ATOM   1088  CB  LEU A 656      35.820  28.910  46.080  1.00  0.00           C
ATOM   1089  HB1 LEU A 656      35.190  29.740  46.480  1.00  0.00           H
ATOM   1090  HB2 LEU A 656      36.690  28.830  46.750  1.00  0.00           H
ATOM   1091  CG  LEU A 656      35.050  27.600  45.840  1.00  0.00           C
ATOM   1092  HG  LEU A 656      34.100  27.720  45.270  1.00  0.00           H
ATOM   1093  CD1 LEU A 656      35.930  26.420  45.290  1.00  0.00           C
ATOM   1094 HD11 LEU A 656      36.180  26.450  44.210  1.00  0.00           H
ATOM   1095 HD12 LEU A 656      35.480  25.430  45.520  1.00  0.00           H
ATOM   1096 HD13 LEU A 656      36.850  26.450  45.900  1.00  0.00           H
ATOM   1097  CD2 LEU A 656      34.400  27.170  47.210  1.00  0.00           C
ATOM   1098 HD21 LEU A 656      33.680  26.350  46.980  1.00  0.00           H
ATOM   1099 HD22 LEU A 656      33.690  27.920  47.620  1.00  0.00           H
ATOM   1100 HD23 LEU A 656      35.130  26.880  48.000  1.00  0.00           H
ATOM   1101  C   LEU A 656      35.210  29.620  43.730  1.00  0.00           C
ATOM   1102  O   LEU A 656      35.080  28.880  42.800  1.00  0.00           O
ATOM   1103  N   PHE A 657      34.420  30.720  43.840  1.00  0.00           N
ATOM   1104  HN  PHE A 657      34.660  31.370  44.550  1.00  0.00           H
ATOM   1105  CA  PHE A 657      33.360  31.070  42.980  1.00  0.00           C
ATOM   1106  HA  PHE A 657      33.070  30.230  42.370  1.00  0.00           H
ATOM   1107  CB  PHE A 657      32.130  31.580  43.760  1.00  0.00           C
ATOM   1108  HB1 PHE A 657      31.380  31.770  42.960  1.00  0.00           H
ATOM   1109  HB2 PHE A 657      32.410  32.470  44.360  1.00  0.00           H
ATOM   1110  CG  PHE A 657      31.740  30.560  44.750  1.00  0.00           C
ATOM   1111  CD1 PHE A 657      32.120  30.730  46.090  1.00  0.00           C
ATOM   1112  HD1 PHE A 657      32.820  31.520  46.330  1.00  0.00           H
ATOM   1113  CE1 PHE A 657      31.540  29.940  47.060  1.00  0.00           C
ATOM   1114  HE1 PHE A 657      31.740  30.200  48.080  1.00  0.00           H
ATOM   1115  CZ  PHE A 657      30.640  28.950  46.740  1.00  0.00           C
ATOM   1116  HZ  PHE A 657      30.030  28.560  47.550  1.00  0.00           H
ATOM   1117  CD2 PHE A 657      30.890  29.510  44.410  1.00  0.00           C
ATOM   1118  HD2 PHE A 657      30.600  29.300  43.390  1.00  0.00           H
ATOM   1119  CE2 PHE A 657      30.350  28.630  45.440  1.00  0.00           C
ATOM   1120  HE2 PHE A 657      29.620  27.890  45.150  1.00  0.00           H
ATOM   1121  C   PHE A 657      33.920  32.010  41.890  1.00  0.00           C
ATOM   1122  O   PHE A 657      33.100  32.460  41.060  1.00  0.00           O
ATOM   1123  N   ALA A 658      35.290  32.120  41.880  1.00  0.00           N
ATOM   1124  HN  ALA A 658      35.720  31.530  42.570  1.00  0.00           H
ATOM   1125  CA  ALA A 658      36.170  32.700  40.930  1.00  0.00           C
ATOM   1126  HA  ALA A 658      37.100  32.980  41.370  1.00  0.00           H
ATOM   1127  CB  ALA A 658      36.530  31.640  39.720  1.00  0.00           C
ATOM   1128  HB1 ALA A 658      37.530  31.190  39.920  1.00  0.00           H
ATOM   1129  HB2 ALA A 658      36.690  32.170  38.770  1.00  0.00           H
ATOM   1130  HB3 ALA A 658      35.770  30.830  39.630  1.00  0.00           H
ATOM   1131  C   ALA A 658      35.550  33.980  40.360  1.00  0.00           C
ATOM   1132  O   ALA A 658      35.130  34.070  39.220  1.00  0.00           O
ATOM   1133  N   GLY A 659      35.530  35.090  41.140  1.00  0.00           N
ATOM   1134  HN  GLY A 659      35.930  35.020  42.050  1.00  0.00           H
ATOM   1135  CA  GLY A 659      35.220  36.390  40.660  1.00  0.00           C
ATOM   1136  HA1 GLY A 659      35.300  37.050  41.520  1.00  0.00           H
ATOM   1137  HA2 GLY A 659      34.240  36.370  40.230  1.00  0.00           H
ATOM   1138  C   GLY A 659      36.160  36.860  39.610  1.00  0.00           C
ATOM   1139  O   GLY A 659      35.710  37.740  38.880  1.00  0.00           O
ATOM   1140  N   GLN A 660      37.430  36.440  39.480  1.00  0.00           N
ATOM   1141  HN  GLN A 660      37.890  35.730  40.010  1.00  0.00           H
ATOM   1142  CA  GLN A 660      38.280  36.820  38.390  1.00  0.00           C
ATOM   1143  HA  GLN A 660      37.800  36.440  37.500  1.00  0.00           H
ATOM   1144  CB  GLN A 660      38.660  38.350  38.350  1.00  0.00           C
ATOM   1145  HB1 GLN A 660      39.130  38.670  39.310  1.00  0.00           H
ATOM   1146  HB2 GLN A 660      37.720  38.940  38.280  1.00  0.00           H
ATOM   1147  CG  GLN A 660      39.500  38.810  37.080  1.00  0.00           C
ATOM   1148  HG1 GLN A 660      40.450  38.230  37.140  1.00  0.00           H
ATOM   1149  HG2 GLN A 660      39.660  39.900  37.210  1.00  0.00           H
ATOM   1150  CD  GLN A 660      38.800  38.520  35.840  1.00  0.00           C
ATOM   1151  OE1 GLN A 660      38.650  37.450  35.270  1.00  0.00           O
ATOM   1152  NE2 GLN A 660      38.030  39.490  35.240  1.00  0.00           N
ATOM   1153 HE21 GLN A 660      37.520  39.120  34.470  1.00  0.00           H
ATOM   1154 HE22 GLN A 660      37.810  40.410  35.560  1.00  0.00           H
ATOM   1155  C   GLN A 660      39.520  35.950  38.640  1.00  0.00           C
ATOM   1156  O   GLN A 660      40.320  36.360  39.470  1.00  0.00           O
ATOM   1157  N   PRO A 661      39.640  34.720  38.120  1.00  0.00           N
ATOM   1158  CD  PRO A 661      38.600  34.170  37.210  1.00  0.00           C
ATOM   1159  HD1 PRO A 661      38.600  34.740  36.260  1.00  0.00           H
ATOM   1160  HD2 PRO A 661      37.590  34.140  37.680  1.00  0.00           H
ATOM   1161  CA  PRO A 661      40.580  33.680  38.400  1.00  0.00           C
ATOM   1162  HA  PRO A 661      40.280  33.320  39.370  1.00  0.00           H
ATOM   1163  CB  PRO A 661      40.440  32.570  37.340  1.00  0.00           C
ATOM   1164  HB1 PRO A 661      40.620  31.560  37.760  1.00  0.00           H
ATOM   1165  HB2 PRO A 661      41.140  32.850  36.530  1.00  0.00           H
ATOM   1166  CG  PRO A 661      38.970  32.650  37.000  1.00  0.00           C
ATOM   1167  HG1 PRO A 661      38.690  32.290  35.990  1.00  0.00           H
ATOM   1168  HG2 PRO A 661      38.350  32.130  37.760  1.00  0.00           H
ATOM   1169  C   PRO A 661      42.030  34.080  38.600  1.00  0.00           C
ATOM   1170  O   PRO A 661      42.680  33.620  39.520  1.00  0.00           O
ATOM   1171  N   LEU A 662      42.540  34.950  37.770  1.00  0.00           N
ATOM   1172  HN  LEU A 662      42.010  35.350  37.030  1.00  0.00           H
ATOM   1173  CA  LEU A 662      43.950  35.250  37.760  1.00  0.00           C
ATOM   1174  HA  LEU A 662      44.520  34.560  38.350  1.00  0.00           H
ATOM   1175  CB  LEU A 662      44.510  35.200  36.330  1.00  0.00           C
ATOM   1176  HB1 LEU A 662      45.620  35.230  36.370  1.00  0.00           H
ATOM   1177  HB2 LEU A 662      44.320  36.120  35.740  1.00  0.00           H
ATOM   1178  CG  LEU A 662      44.330  33.850  35.620  1.00  0.00           C
ATOM   1179  HG  LEU A 662      43.240  33.710  35.470  1.00  0.00           H
ATOM   1180  CD1 LEU A 662      44.990  33.810  34.260  1.00  0.00           C
ATOM   1181 HD11 LEU A 662      46.090  33.750  34.450  1.00  0.00           H
ATOM   1182 HD12 LEU A 662      44.710  34.760  33.760  1.00  0.00           H
ATOM   1183 HD13 LEU A 662      44.690  32.960  33.620  1.00  0.00           H
ATOM   1184  CD2 LEU A 662      44.900  32.710  36.390  1.00  0.00           C
ATOM   1185 HD21 LEU A 662      45.930  33.020  36.680  1.00  0.00           H
ATOM   1186 HD22 LEU A 662      44.980  31.780  35.780  1.00  0.00           H
ATOM   1187 HD23 LEU A 662      44.290  32.450  37.270  1.00  0.00           H
ATOM   1188  C   LEU A 662      44.140  36.590  38.440  1.00  0.00           C
ATOM   1189  O   LEU A 662      45.280  37.140  38.490  1.00  0.00           O
ATOM   1190  N   THR A 663      43.190  37.200  39.180  1.00  0.00           N
ATOM   1191  HN  THR A 663      42.290  36.770  39.120  1.00  0.00           H
ATOM   1192  CA  THR A 663      43.450  38.370  40.020  1.00  0.00           C
ATOM   1193  HA  THR A 663      44.280  38.960  39.650  1.00  0.00           H
ATOM   1194  CB  THR A 663      42.290  39.340  40.170  1.00  0.00           C
ATOM   1195  HB  THR A 663      42.620  40.130  40.890  1.00  0.00           H
ATOM   1196  OG1 THR A 663      41.080  38.790  40.670  1.00  0.00           O
ATOM   1197  HG1 THR A 663      41.120  37.870  40.390  1.00  0.00           H
ATOM   1198  CG2 THR A 663      42.130  40.120  38.870  1.00  0.00           C
ATOM   1199 HG21 THR A 663      43.010  40.780  38.690  1.00  0.00           H
ATOM   1200 HG22 THR A 663      41.230  40.750  38.970  1.00  0.00           H
ATOM   1201 HG23 THR A 663      41.860  39.400  38.070  1.00  0.00           H
ATOM   1202  C   THR A 663      43.900  37.860  41.350  1.00  0.00           C
ATOM   1203  O   THR A 663      43.370  36.880  41.810  1.00  0.00           O
ATOM   1204  N   ILE A 664      44.850  38.480  42.030  1.00  0.00           N
ATOM   1205  HN  ILE A 664      45.180  39.300  41.550  1.00  0.00           H
ATOM   1206  CA  ILE A 664      45.340  38.160  43.360  1.00  0.00           C
ATOM   1207  HA  ILE A 664      44.790  37.370  43.850  1.00  0.00           H
ATOM   1208  CB  ILE A 664      46.820  37.710  43.470  1.00  0.00           C
ATOM   1209  HB  ILE A 664      47.400  38.480  42.920  1.00  0.00           H
ATOM   1210  CG2 ILE A 664      47.330  37.500  44.900  1.00  0.00           C
ATOM   1211 HG21 ILE A 664      46.760  36.650  45.340  1.00  0.00           H
ATOM   1212 HG22 ILE A 664      47.210  38.410  45.520  1.00  0.00           H
ATOM   1213 HG23 ILE A 664      48.400  37.170  44.930  1.00  0.00           H
ATOM   1214  CG1 ILE A 664      47.060  36.480  42.570  1.00  0.00           C
ATOM   1215 HG11 ILE A 664      48.160  36.580  42.480  1.00  0.00           H
ATOM   1216 HG12 ILE A 664      46.680  36.700  41.550  1.00  0.00           H
ATOM   1217  CD  ILE A 664      46.580  35.120  43.040  1.00  0.00           C
ATOM   1218  HD1 ILE A 664      45.490  35.040  43.270  1.00  0.00           H
ATOM   1219  HD2 ILE A 664      47.110  34.920  43.980  1.00  0.00           H
ATOM   1220  HD3 ILE A 664      46.850  34.290  42.340  1.00  0.00           H
ATOM   1221  C   ILE A 664      45.060  39.380  44.190  1.00  0.00           C
ATOM   1222  O   ILE A 664      45.430  40.500  43.870  1.00  0.00           O
ATOM   1223  N   LEU A 665      44.540  39.180  45.370  1.00  0.00           N
ATOM   1224  HN  LEU A 665      44.340  38.270  45.710  1.00  0.00           H
ATOM   1225  CA  LEU A 665      44.220  40.120  46.360  1.00  0.00           C
ATOM   1226  HA  LEU A 665      43.710  40.980  45.980  1.00  0.00           H
ATOM   1227  CB  LEU A 665      43.230  39.540  47.410  1.00  0.00           C
ATOM   1228  HB1 LEU A 665      43.040  40.390  48.090  1.00  0.00           H
ATOM   1229  HB2 LEU A 665      43.660  38.800  48.130  1.00  0.00           H
ATOM   1230  CG  LEU A 665      41.850  39.040  46.970  1.00  0.00           C
ATOM   1231  HG  LEU A 665      42.050  38.410  46.070  1.00  0.00           H
ATOM   1232  CD1 LEU A 665      41.300  38.110  48.070  1.00  0.00           C
ATOM   1233 HD11 LEU A 665      41.250  38.540  49.100  1.00  0.00           H
ATOM   1234 HD12 LEU A 665      41.810  37.130  48.150  1.00  0.00           H
ATOM   1235 HD13 LEU A 665      40.250  37.850  47.830  1.00  0.00           H
ATOM   1236  CD2 LEU A 665      40.830  40.080  46.530  1.00  0.00           C
ATOM   1237 HD21 LEU A 665      39.820  39.630  46.480  1.00  0.00           H
ATOM   1238 HD22 LEU A 665      41.050  40.540  45.550  1.00  0.00           H
ATOM   1239 HD23 LEU A 665      40.790  40.940  47.240  1.00  0.00           H
ATOM   1240  C   LEU A 665      45.480  40.570  47.120  1.00  0.00           C
ATOM   1241  O   LEU A 665      46.440  39.850  47.220  1.00  0.00           O
ATOM   1242  N   GLY A 666      45.420  41.750  47.780  1.00  0.00           N
ATOM   1243  HN  GLY A 666      44.600  42.300  47.650  1.00  0.00           H
ATOM   1244  CA  GLY A 666      46.370  42.170  48.740  1.00  0.00           C
ATOM   1245  HA1 GLY A 666      47.220  42.550  48.200  1.00  0.00           H
ATOM   1246  HA2 GLY A 666      46.600  41.460  49.520  1.00  0.00           H
ATOM   1247  C   GLY A 666      45.810  43.360  49.510  1.00  0.00           C
ATOM   1248  O   GLY A 666      44.840  44.010  49.200  1.00  0.00           O
ATOM   1249  N   SER A 667      46.480  43.720  50.640  1.00  0.00           N
ATOM   1250  HN  SER A 667      47.300  43.210  50.900  1.00  0.00           H
ATOM   1251  CA  SER A 667      46.430  45.020  51.230  1.00  0.00           C
ATOM   1252  HA  SER A 667      45.390  45.140  51.500  1.00  0.00           H
ATOM   1253  CB  SER A 667      47.260  45.080  52.500  1.00  0.00           C
ATOM   1254  HB1 SER A 667      46.890  44.450  53.340  1.00  0.00           H
ATOM   1255  HB2 SER A 667      47.190  46.100  52.930  1.00  0.00           H
ATOM   1256  OG  SER A 667      48.620  44.690  52.330  1.00  0.00           O
ATOM   1257  HG1 SER A 667      49.030  45.490  52.000  1.00  0.00           H
ATOM   1258  C   SER A 667      46.650  46.260  50.410  1.00  0.00           C
ATOM   1259  O   SER A 667      47.490  46.300  49.510  1.00  0.00           O
ATOM   1260  N   THR A 668      45.810  47.210  50.690  1.00  0.00           N
ATOM   1261  HN  THR A 668      45.050  47.030  51.310  1.00  0.00           H
ATOM   1262  CA  THR A 668      45.720  48.470  49.930  1.00  0.00           C
ATOM   1263  HA  THR A 668      46.570  48.520  49.260  1.00  0.00           H
ATOM   1264  CB  THR A 668      44.440  48.600  49.050  1.00  0.00           C
ATOM   1265  HB  THR A 668      44.370  47.660  48.470  1.00  0.00           H
ATOM   1266  OG1 THR A 668      44.600  49.600  48.050  1.00  0.00           O
ATOM   1267  HG1 THR A 668      43.870  49.530  47.440  1.00  0.00           H
ATOM   1268  CG2 THR A 668      43.190  48.950  49.840  1.00  0.00           C
ATOM   1269 HG21 THR A 668      43.070  48.180  50.630  1.00  0.00           H
ATOM   1270 HG22 THR A 668      42.260  48.810  49.250  1.00  0.00           H
ATOM   1271 HG23 THR A 668      43.250  49.940  50.330  1.00  0.00           H
ATOM   1272  C   THR A 668      45.870  49.710  50.870  1.00  0.00           C
ATOM   1273  O   THR A 668      45.150  49.810  51.860  1.00  0.00           O
ATOM   1274  N   GLY A 669      46.800  50.660  50.610  1.00  0.00           N
ATOM   1275  HN  GLY A 669      47.290  50.580  49.740  1.00  0.00           H
ATOM   1276  CA  GLY A 669      46.900  51.960  51.270  1.00  0.00           C
ATOM   1277  HA1 GLY A 669      47.640  52.480  50.660  1.00  0.00           H
ATOM   1278  HA2 GLY A 669      47.250  51.950  52.300  1.00  0.00           H
ATOM   1279  C   GLY A 669      45.690  52.830  51.420  1.00  0.00           C
ATOM   1280  O   GLY A 669      45.550  53.340  52.550  1.00  0.00           O
ATOM   1281  N   PRO A 670      44.720  53.130  50.520  1.00  0.00           N
ATOM   1282  CD  PRO A 670      44.820  52.970  49.110  1.00  0.00           C
ATOM   1283  HD1 PRO A 670      44.770  51.880  48.900  1.00  0.00           H
ATOM   1284  HD2 PRO A 670      45.800  53.360  48.760  1.00  0.00           H
ATOM   1285  CA  PRO A 670      43.390  53.590  50.860  1.00  0.00           C
ATOM   1286  HA  PRO A 670      43.570  54.620  51.130  1.00  0.00           H
ATOM   1287  CB  PRO A 670      42.640  53.760  49.550  1.00  0.00           C
ATOM   1288  HB1 PRO A 670      42.020  54.670  49.550  1.00  0.00           H
ATOM   1289  HB2 PRO A 670      41.990  52.930  49.220  1.00  0.00           H
ATOM   1290  CG  PRO A 670      43.770  53.830  48.510  1.00  0.00           C
ATOM   1291  HG1 PRO A 670      43.470  53.360  47.550  1.00  0.00           H
ATOM   1292  HG2 PRO A 670      44.120  54.860  48.320  1.00  0.00           H
ATOM   1293  C   PRO A 670      42.650  53.000  52.070  1.00  0.00           C
ATOM   1294  O   PRO A 670      42.020  53.680  52.860  1.00  0.00           O
ATOM   1295  N   VAL A 671      42.630  51.670  52.140  1.00  0.00           N
ATOM   1296  HN  VAL A 671      42.860  51.090  51.360  1.00  0.00           H
ATOM   1297  CA  VAL A 671      42.090  50.960  53.390  1.00  0.00           C
ATOM   1298  HA  VAL A 671      41.160  51.440  53.660  1.00  0.00           H
ATOM   1299  CB  VAL A 671      41.760  49.550  53.150  1.00  0.00           C
ATOM   1300  HB  VAL A 671      42.630  48.920  52.840  1.00  0.00           H
ATOM   1301  CG1 VAL A 671      41.270  48.880  54.460  1.00  0.00           C
ATOM   1302 HG11 VAL A 671      42.050  48.840  55.250  1.00  0.00           H
ATOM   1303 HG12 VAL A 671      41.000  47.800  54.340  1.00  0.00           H
ATOM   1304 HG13 VAL A 671      40.440  49.450  54.920  1.00  0.00           H
ATOM   1305  CG2 VAL A 671      40.540  49.540  52.190  1.00  0.00           C
ATOM   1306 HG21 VAL A 671      40.010  50.520  52.160  1.00  0.00           H
ATOM   1307 HG22 VAL A 671      39.860  48.710  52.490  1.00  0.00           H
ATOM   1308 HG23 VAL A 671      40.990  49.120  51.270  1.00  0.00           H
ATOM   1309  C   VAL A 671      42.900  51.220  54.580  1.00  0.00           C
ATOM   1310  O   VAL A 671      42.330  51.410  55.660  1.00  0.00           O
ATOM   1311  N   LEU A 672      44.230  51.230  54.460  1.00  0.00           N
ATOM   1312  HN  LEU A 672      44.560  51.250  53.520  1.00  0.00           H
ATOM   1313  CA  LEU A 672      45.190  51.550  55.610  1.00  0.00           C
ATOM   1314  HA  LEU A 672      45.010  50.880  56.430  1.00  0.00           H
ATOM   1315  CB  LEU A 672      46.690  51.360  55.240  1.00  0.00           C
ATOM   1316  HB1 LEU A 672      46.800  52.140  54.460  1.00  0.00           H
ATOM   1317  HB2 LEU A 672      46.840  50.380  54.760  1.00  0.00           H
ATOM   1318  CG  LEU A 672      47.780  51.540  56.330  1.00  0.00           C
ATOM   1319  HG  LEU A 672      47.730  52.570  56.750  1.00  0.00           H
ATOM   1320  CD1 LEU A 672      47.500  50.740  57.610  1.00  0.00           C
ATOM   1321 HD11 LEU A 672      47.320  49.680  57.280  1.00  0.00           H
ATOM   1322 HD12 LEU A 672      46.620  51.090  58.180  1.00  0.00           H
ATOM   1323 HD13 LEU A 672      48.460  50.710  58.160  1.00  0.00           H
ATOM   1324  CD2 LEU A 672      49.080  51.010  55.690  1.00  0.00           C
ATOM   1325 HD21 LEU A 672      49.930  50.980  56.400  1.00  0.00           H
ATOM   1326 HD22 LEU A 672      49.270  51.710  54.840  1.00  0.00           H
ATOM   1327 HD23 LEU A 672      48.920  49.940  55.420  1.00  0.00           H
ATOM   1328  C   LEU A 672      44.960  52.910  56.180  1.00  0.00           C
ATOM   1329  O   LEU A 672      45.000  53.070  57.420  1.00  0.00           O
ATOM   1330  N   VAL A 673      44.880  53.950  55.350  1.00  0.00           N
ATOM   1331  HN  VAL A 673      45.060  53.640  54.420  1.00  0.00           H
ATOM   1332  CA  VAL A 673      44.600  55.290  55.610  1.00  0.00           C
ATOM   1333  HA  VAL A 673      45.270  55.590  56.400  1.00  0.00           H
ATOM   1334  CB  VAL A 673      44.740  56.290  54.510  1.00  0.00           C
ATOM   1335  HB  VAL A 673      44.310  55.850  53.580  1.00  0.00           H
ATOM   1336  CG1 VAL A 673      44.230  57.730  54.980  1.00  0.00           C
ATOM   1337 HG11 VAL A 673      44.560  58.000  56.000  1.00  0.00           H
ATOM   1338 HG12 VAL A 673      43.120  57.740  55.030  1.00  0.00           H
ATOM   1339 HG13 VAL A 673      44.540  58.530  54.280  1.00  0.00           H
ATOM   1340  CG2 VAL A 673      46.200  56.410  54.150  1.00  0.00           C
ATOM   1341 HG21 VAL A 673      46.800  56.920  54.940  1.00  0.00           H
ATOM   1342 HG22 VAL A 673      46.350  56.970  53.190  1.00  0.00           H
ATOM   1343 HG23 VAL A 673      46.790  55.470  54.210  1.00  0.00           H
ATOM   1344  C   VAL A 673      43.260  55.360  56.250  1.00  0.00           C
ATOM   1345  O   VAL A 673      43.110  56.010  57.320  1.00  0.00           O
ATOM   1346  N   PHE A 674      42.240  54.660  55.770  1.00  0.00           N
ATOM   1347  HN  PHE A 674      42.420  54.050  55.000  1.00  0.00           H
ATOM   1348  CA  PHE A 674      40.900  54.710  56.300  1.00  0.00           C
ATOM   1349  HA  PHE A 674      40.490  55.690  56.200  1.00  0.00           H
ATOM   1350  CB  PHE A 674      40.000  53.830  55.420  1.00  0.00           C
ATOM   1351  HB1 PHE A 674      40.370  52.810  55.240  1.00  0.00           H
ATOM   1352  HB2 PHE A 674      40.120  54.250  54.400  1.00  0.00           H
ATOM   1353  CG  PHE A 674      38.590  53.890  55.880  1.00  0.00           C
ATOM   1354  CD1 PHE A 674      37.650  54.700  55.330  1.00  0.00           C
ATOM   1355  HD1 PHE A 674      38.030  55.430  54.630  1.00  0.00           H
ATOM   1356  CE1 PHE A 674      36.300  54.720  55.740  1.00  0.00           C
ATOM   1357  HE1 PHE A 674      35.640  55.390  55.210  1.00  0.00           H
ATOM   1358  CZ  PHE A 674      35.810  53.800  56.720  1.00  0.00           C
ATOM   1359  HZ  PHE A 674      34.740  53.770  56.910  1.00  0.00           H
ATOM   1360  CD2 PHE A 674      38.100  52.930  56.820  1.00  0.00           C
ATOM   1361  HD2 PHE A 674      38.750  52.180  57.250  1.00  0.00           H
ATOM   1362  CE2 PHE A 674      36.720  52.830  57.180  1.00  0.00           C
ATOM   1363  HE2 PHE A 674      36.380  52.070  57.870  1.00  0.00           H
ATOM   1364  C   PHE A 674      40.810  54.300  57.790  1.00  0.00           C
ATOM   1365  O   PHE A 674      40.040  54.960  58.500  1.00  0.00           O
ATOM   1366  N   GLU A 675      41.470  53.170  58.200  1.00  0.00           N
ATOM   1367  HN  GLU A 675      41.800  52.660  57.400  1.00  0.00           H
ATOM   1368  CA  GLU A 675      41.480  52.620  59.520  1.00  0.00           C
ATOM   1369  HA  GLU A 675      40.440  52.490  59.790  1.00  0.00           H
ATOM   1370  CB  GLU A 675      42.200  51.190  59.500  1.00  0.00           C
ATOM   1371  HB1 GLU A 675      42.320  50.810  60.540  1.00  0.00           H
ATOM   1372  HB2 GLU A 675      43.160  51.220  58.940  1.00  0.00           H
ATOM   1373  CG  GLU A 675      41.380  50.150  58.690  1.00  0.00           C
ATOM   1374  HG1 GLU A 675      41.990  49.220  58.750  1.00  0.00           H
ATOM   1375  HG2 GLU A 675      41.290  50.440  57.630  1.00  0.00           H
ATOM   1376  CD  GLU A 675      40.020  49.850  59.310  1.00  0.00           C
ATOM   1377  OE1 GLU A 675      39.140  49.240  58.610  1.00  0.00           O
ATOM   1378  OE2 GLU A 675      39.810  50.060  60.530  1.00  0.00           O
ATOM   1379  C   GLU A 675      42.040  53.450  60.600  1.00  0.00           C
ATOM   1380  O   GLU A 675      41.510  53.700  61.650  1.00  0.00           O
ATOM   1381  N   LYS A 676      43.220  54.050  60.260  1.00  0.00           N
ATOM   1382  HN  LYS A 676      43.630  53.830  59.370  1.00  0.00           H
ATOM   1383  CA  LYS A 676      43.970  55.080  61.040  1.00  0.00           C
ATOM   1384  HA  LYS A 676      44.190  54.550  61.950  1.00  0.00           H
ATOM   1385  CB  LYS A 676      45.330  55.420  60.380  1.00  0.00           C
ATOM   1386  HB1 LYS A 676      45.040  55.870  59.400  1.00  0.00           H
ATOM   1387  HB2 LYS A 676      45.910  54.500  60.140  1.00  0.00           H
ATOM   1388  CG  LYS A 676      46.220  56.310  61.250  1.00  0.00           C
ATOM   1389  HG1 LYS A 676      46.280  55.880  62.280  1.00  0.00           H
ATOM   1390  HG2 LYS A 676      45.790  57.330  61.290  1.00  0.00           H
ATOM   1391  CD  LYS A 676      47.660  56.430  60.690  1.00  0.00           C
ATOM   1392  HD1 LYS A 676      47.580  56.950  59.720  1.00  0.00           H
ATOM   1393  HD2 LYS A 676      48.120  55.420  60.640  1.00  0.00           H
ATOM   1394  CE  LYS A 676      48.610  57.290  61.520  1.00  0.00           C
ATOM   1395  HE1 LYS A 676      48.620  56.920  62.580  1.00  0.00           H
ATOM   1396  HE2 LYS A 676      48.180  58.310  61.490  1.00  0.00           H
ATOM   1397  NZ  LYS A 676      49.940  57.250  61.030  1.00  0.00           N
ATOM   1398  HZ1 LYS A 676      50.570  56.470  61.310  1.00  0.00           H
ATOM   1399  HZ2 LYS A 676      50.320  58.080  61.510  1.00  0.00           H
ATOM   1400  HZ3 LYS A 676      50.010  57.400  60.000  1.00  0.00           H
ATOM   1401  C   LYS A 676      43.020  56.300  61.330  1.00  0.00           C
ATOM   1402  O   LYS A 676      42.870  56.660  62.440  1.00  0.00           O
ATOM   1403  N   ILE A 677      42.290  56.790  60.310  1.00  0.00           N
ATOM   1404  HN  ILE A 677      42.360  56.390  59.400  1.00  0.00           H
ATOM   1405  CA  ILE A 677      41.360  57.920  60.580  1.00  0.00           C
ATOM   1406  HA  ILE A 677      41.930  58.680  61.110  1.00  0.00           H
ATOM   1407  CB  ILE A 677      40.720  58.390  59.250  1.00  0.00           C
ATOM   1408  HB  ILE A 677      40.070  57.630  58.780  1.00  0.00           H
ATOM   1409  CG2 ILE A 677      39.790  59.610  59.440  1.00  0.00           C
ATOM   1410 HG21 ILE A 677      38.990  59.280  60.160  1.00  0.00           H
ATOM   1411 HG22 ILE A 677      39.430  59.890  58.440  1.00  0.00           H
ATOM   1412 HG23 ILE A 677      40.420  60.430  59.850  1.00  0.00           H
ATOM   1413  CG1 ILE A 677      41.930  58.850  58.380  1.00  0.00           C
ATOM   1414 HG11 ILE A 677      42.810  58.180  58.310  1.00  0.00           H
ATOM   1415 HG12 ILE A 677      42.390  59.770  58.790  1.00  0.00           H
ATOM   1416  CD  ILE A 677      41.550  59.110  56.880  1.00  0.00           C
ATOM   1417  HD1 ILE A 677      40.650  59.740  56.850  1.00  0.00           H
ATOM   1418  HD2 ILE A 677      41.280  58.130  56.440  1.00  0.00           H
ATOM   1419  HD3 ILE A 677      42.410  59.540  56.330  1.00  0.00           H
ATOM   1420  C   ILE A 677      40.290  57.440  61.480  1.00  0.00           C
ATOM   1421  O   ILE A 677      39.860  58.120  62.450  1.00  0.00           O
ATOM   1422  N   LEU A 678      39.700  56.220  61.210  1.00  0.00           N
ATOM   1423  HN  LEU A 678      40.040  55.710  60.410  1.00  0.00           H
ATOM   1424  CA  LEU A 678      38.530  55.850  61.960  1.00  0.00           C
ATOM   1425  HA  LEU A 678      37.780  56.610  61.820  1.00  0.00           H
ATOM   1426  CB  LEU A 678      37.930  54.600  61.260  1.00  0.00           C
ATOM   1427  HB1 LEU A 678      38.690  53.800  61.220  1.00  0.00           H
ATOM   1428  HB2 LEU A 678      37.690  54.880  60.210  1.00  0.00           H
ATOM   1429  CG  LEU A 678      36.610  54.030  61.840  1.00  0.00           C
ATOM   1430  HG  LEU A 678      36.670  53.720  62.900  1.00  0.00           H
ATOM   1431  CD1 LEU A 678      35.500  55.070  61.690  1.00  0.00           C
ATOM   1432 HD11 LEU A 678      35.520  55.810  62.530  1.00  0.00           H
ATOM   1433 HD12 LEU A 678      34.470  54.630  61.760  1.00  0.00           H
ATOM   1434 HD13 LEU A 678      35.420  55.640  60.750  1.00  0.00           H
ATOM   1435  CD2 LEU A 678      36.340  52.770  61.010  1.00  0.00           C
ATOM   1436 HD21 LEU A 678      36.720  52.830  59.970  1.00  0.00           H
ATOM   1437 HD22 LEU A 678      35.240  52.590  60.900  1.00  0.00           H
ATOM   1438 HD23 LEU A 678      36.800  51.900  61.520  1.00  0.00           H
ATOM   1439  C   LEU A 678      38.860  55.600  63.410  1.00  0.00           C
ATOM   1440  O   LEU A 678      38.160  55.940  64.320  1.00  0.00           O
ATOM   1441  N   TYR A 679      40.040  54.930  63.580  1.00  0.00           N
ATOM   1442  HN  TYR A 679      40.580  54.490  62.870  1.00  0.00           H
ATOM   1443  CA  TYR A 679      40.500  54.750  65.000  1.00  0.00           C
ATOM   1444  HA  TYR A 679      39.800  54.140  65.540  1.00  0.00           H
ATOM   1445  CB  TYR A 679      41.890  53.970  65.050  1.00  0.00           C
ATOM   1446  HB1 TYR A 679      42.510  54.610  64.380  1.00  0.00           H
ATOM   1447  HB2 TYR A 679      41.900  52.970  64.590  1.00  0.00           H
ATOM   1448  CG  TYR A 679      42.460  53.890  66.430  1.00  0.00           C
ATOM   1449  CD1 TYR A 679      41.900  53.140  67.490  1.00  0.00           C
ATOM   1450  HD1 TYR A 679      40.930  52.710  67.270  1.00  0.00           H
ATOM   1451  CE1 TYR A 679      42.470  53.140  68.750  1.00  0.00           C
ATOM   1452  HE1 TYR A 679      41.910  52.700  69.570  1.00  0.00           H
ATOM   1453  CZ  TYR A 679      43.640  53.900  69.000  1.00  0.00           C
ATOM   1454  OH  TYR A 679      44.170  53.960  70.310  1.00  0.00           O
ATOM   1455  HH  TYR A 679      45.010  54.390  70.150  1.00  0.00           H
ATOM   1456  CD2 TYR A 679      43.760  54.450  66.650  1.00  0.00           C
ATOM   1457  HD2 TYR A 679      44.200  54.980  65.810  1.00  0.00           H
ATOM   1458  CE2 TYR A 679      44.270  54.550  67.920  1.00  0.00           C
ATOM   1459  HE2 TYR A 679      45.170  55.130  68.050  1.00  0.00           H
ATOM   1460  C   TYR A 679      40.700  56.030  65.740  1.00  0.00           C
ATOM   1461  O   TYR A 679      40.100  56.130  66.800  1.00  0.00           O
ATOM   1462  N   LYS A 680      41.330  57.080  65.120  1.00  0.00           N
ATOM   1463  HN  LYS A 680      41.840  56.850  64.300  1.00  0.00           H
ATOM   1464  CA  LYS A 680      41.570  58.420  65.700  1.00  0.00           C
ATOM   1465  HA  LYS A 680      42.050  58.380  66.660  1.00  0.00           H
ATOM   1466  CB  LYS A 680      42.390  59.310  64.760  1.00  0.00           C
ATOM   1467  HB1 LYS A 680      41.820  59.400  63.810  1.00  0.00           H
ATOM   1468  HB2 LYS A 680      43.330  58.710  64.640  1.00  0.00           H
ATOM   1469  CG  LYS A 680      42.820  60.710  65.320  1.00  0.00           C
ATOM   1470  HG1 LYS A 680      41.960  61.370  65.540  1.00  0.00           H
ATOM   1471  HG2 LYS A 680      43.420  61.250  64.570  1.00  0.00           H
ATOM   1472  CD  LYS A 680      43.650  60.560  66.570  1.00  0.00           C
ATOM   1473  HD1 LYS A 680      44.520  59.880  66.530  1.00  0.00           H
ATOM   1474  HD2 LYS A 680      42.980  60.170  67.370  1.00  0.00           H
ATOM   1475  CE  LYS A 680      44.230  61.880  67.130  1.00  0.00           C
ATOM   1476  HE1 LYS A 680      45.120  62.230  66.560  1.00  0.00           H
ATOM   1477  HE2 LYS A 680      44.630  61.810  68.160  1.00  0.00           H
ATOM   1478  NZ  LYS A 680      43.230  62.940  67.120  1.00  0.00           N
ATOM   1479  HZ1 LYS A 680      42.340  62.620  67.550  1.00  0.00           H
ATOM   1480  HZ2 LYS A 680      43.210  63.290  66.140  1.00  0.00           H
ATOM   1481  HZ3 LYS A 680      43.500  63.770  67.690  1.00  0.00           H
ATOM   1482  C   LYS A 680      40.230  59.140  65.990  1.00  0.00           C
ATOM   1483  O   LYS A 680      40.150  59.890  67.030  1.00  0.00           O
ATOM   1484  N   PHE A 681      39.170  58.970  65.200  1.00  0.00           N
ATOM   1485  HN  PHE A 681      39.190  58.360  64.400  1.00  0.00           H
ATOM   1486  CA  PHE A 681      37.910  59.670  65.320  1.00  0.00           C
ATOM   1487  HA  PHE A 681      38.050  60.740  65.450  1.00  0.00           H
ATOM   1488  CB  PHE A 681      37.150  59.470  63.880  1.00  0.00           C
ATOM   1489  HB1 PHE A 681      37.360  58.450  63.520  1.00  0.00           H
ATOM   1490  HB2 PHE A 681      37.560  60.140  63.090  1.00  0.00           H
ATOM   1491  CG  PHE A 681      35.680  59.630  63.880  1.00  0.00           C
ATOM   1492  CD1 PHE A 681      34.750  58.610  63.630  1.00  0.00           C
ATOM   1493  HD1 PHE A 681      35.120  57.630  63.340  1.00  0.00           H
ATOM   1494  CE1 PHE A 681      33.390  58.760  63.860  1.00  0.00           C
ATOM   1495  HE1 PHE A 681      32.770  57.900  63.690  1.00  0.00           H
ATOM   1496  CZ  PHE A 681      32.900  60.040  64.000  1.00  0.00           C
ATOM   1497  HZ  PHE A 681      31.840  60.200  64.090  1.00  0.00           H
ATOM   1498  CD2 PHE A 681      35.120  60.880  64.160  1.00  0.00           C
ATOM   1499  HD2 PHE A 681      35.780  61.710  64.370  1.00  0.00           H
ATOM   1500  CE2 PHE A 681      33.730  61.130  64.280  1.00  0.00           C
ATOM   1501  HE2 PHE A 681      33.360  62.140  64.240  1.00  0.00           H
ATOM   1502  C   PHE A 681      37.180  59.110  66.500  1.00  0.00           C
ATOM   1503  O   PHE A 681      36.620  59.800  67.350  1.00  0.00           O
ATOM   1504  N   CYS A 682      37.220  57.750  66.660  1.00  0.00           N
ATOM   1505  HN  CYS A 682      37.560  57.170  65.920  1.00  0.00           H
ATOM   1506  CA  CYS A 682      36.710  57.060  67.830  1.00  0.00           C
ATOM   1507  HA  CYS A 682      35.680  57.330  68.010  1.00  0.00           H
ATOM   1508  CB  CYS A 682      36.830  55.580  67.540  1.00  0.00           C
ATOM   1509  HB1 CYS A 682      36.400  55.020  68.400  1.00  0.00           H
ATOM   1510  HB2 CYS A 682      37.870  55.250  67.310  1.00  0.00           H
ATOM   1511  SG  CYS A 682      35.780  55.060  66.210  1.00  0.00           S
ATOM   1512  HG1 CYS A 682      36.560  55.710  65.350  1.00  0.00           H
ATOM   1513  C   CYS A 682      37.410  57.410  69.110  1.00  0.00           C
ATOM   1514  O   CYS A 682      36.720  57.590  70.080  1.00  0.00           O
ATOM   1515  N   ARG A 683      38.770  57.500  69.100  1.00  0.00           N
ATOM   1516  HN  ARG A 683      39.360  57.320  68.320  1.00  0.00           H
ATOM   1517  CA  ARG A 683      39.520  58.020  70.240  1.00  0.00           C
ATOM   1518  HA  ARG A 683      39.260  57.560  71.180  1.00  0.00           H
ATOM   1519  CB  ARG A 683      41.030  57.870  70.110  1.00  0.00           C
ATOM   1520  HB1 ARG A 683      41.490  58.230  71.050  1.00  0.00           H
ATOM   1521  HB2 ARG A 683      41.580  58.300  69.250  1.00  0.00           H
ATOM   1522  CG  ARG A 683      41.420  56.380  70.050  1.00  0.00           C
ATOM   1523  HG1 ARG A 683      42.540  56.390  70.140  1.00  0.00           H
ATOM   1524  HG2 ARG A 683      41.090  56.030  69.060  1.00  0.00           H
ATOM   1525  CD  ARG A 683      40.910  55.440  71.070  1.00  0.00           C
ATOM   1526  HD1 ARG A 683      41.190  54.380  70.900  1.00  0.00           H
ATOM   1527  HD2 ARG A 683      39.800  55.520  70.960  1.00  0.00           H
ATOM   1528  NE  ARG A 683      41.300  55.860  72.410  1.00  0.00           N
ATOM   1529  HE  ARG A 683      41.900  56.650  72.530  1.00  0.00           H
ATOM   1530  CZ  ARG A 683      41.000  55.190  73.520  1.00  0.00           C
ATOM   1531  NH1 ARG A 683      41.780  55.350  74.530  1.00  0.00           N
ATOM   1532 HH11 ARG A 683      41.910  54.720  75.290  1.00  0.00           H
ATOM   1533 HH12 ARG A 683      42.510  56.020  74.460  1.00  0.00           H
ATOM   1534  NH2 ARG A 683      40.050  54.250  73.490  1.00  0.00           N
ATOM   1535 HH21 ARG A 683      39.310  54.420  72.840  1.00  0.00           H
ATOM   1536 HH22 ARG A 683      39.820  53.710  74.290  1.00  0.00           H
ATOM   1537  C   ARG A 683      39.180  59.470  70.550  1.00  0.00           C
ATOM   1538  O   ARG A 683      38.880  59.800  71.680  1.00  0.00           O
ATOM   1539  N   ASP A 684      39.100  60.370  69.560  1.00  0.00           N
ATOM   1540  HN  ASP A 684      39.530  60.110  68.690  1.00  0.00           H
ATOM   1541  CA  ASP A 684      38.740  61.740  69.700  1.00  0.00           C
ATOM   1542  HA  ASP A 684      39.420  62.250  70.370  1.00  0.00           H
ATOM   1543  CB  ASP A 684      38.830  62.570  68.360  1.00  0.00           C
ATOM   1544  HB1 ASP A 684      38.460  63.570  68.680  1.00  0.00           H
ATOM   1545  HB2 ASP A 684      38.160  62.310  67.510  1.00  0.00           H
ATOM   1546  CG  ASP A 684      40.260  62.810  67.980  1.00  0.00           C
ATOM   1547  OD1 ASP A 684      40.500  63.370  66.860  1.00  0.00           O
ATOM   1548  OD2 ASP A 684      41.210  62.430  68.730  1.00  0.00           O
ATOM   1549  C   ASP A 684      37.420  61.980  70.350  1.00  0.00           C
ATOM   1550  O   ASP A 684      37.290  62.770  71.210  1.00  0.00           O
ATOM   1551  N   TYR A 685      36.390  61.200  70.000  1.00  0.00           N
ATOM   1552  HN  TYR A 685      36.500  60.550  69.260  1.00  0.00           H
ATOM   1553  CA  TYR A 685      35.080  61.540  70.530  1.00  0.00           C
ATOM   1554  HA  TYR A 685      35.030  62.460  71.090  1.00  0.00           H
ATOM   1555  CB  TYR A 685      34.110  61.750  69.320  1.00  0.00           C
ATOM   1556  HB1 TYR A 685      33.050  61.880  69.660  1.00  0.00           H
ATOM   1557  HB2 TYR A 685      34.100  60.840  68.680  1.00  0.00           H
ATOM   1558  CG  TYR A 685      34.500  63.000  68.540  1.00  0.00           C
ATOM   1559  CD1 TYR A 685      35.180  62.910  67.260  1.00  0.00           C
ATOM   1560  HD1 TYR A 685      35.350  61.930  66.820  1.00  0.00           H
ATOM   1561  CE1 TYR A 685      35.680  64.040  66.580  1.00  0.00           C
ATOM   1562  HE1 TYR A 685      36.260  63.930  65.670  1.00  0.00           H
ATOM   1563  CZ  TYR A 685      35.470  65.280  67.170  1.00  0.00           C
ATOM   1564  OH  TYR A 685      35.950  66.370  66.440  1.00  0.00           O
ATOM   1565  HH  TYR A 685      35.920  66.150  65.500  1.00  0.00           H
ATOM   1566  CD2 TYR A 685      34.320  64.340  69.060  1.00  0.00           C
ATOM   1567  HD2 TYR A 685      33.860  64.440  70.040  1.00  0.00           H
ATOM   1568  CE2 TYR A 685      34.740  65.440  68.320  1.00  0.00           C
ATOM   1569  HE2 TYR A 685      34.610  66.420  68.770  1.00  0.00           H
ATOM   1570  C   TYR A 685      34.570  60.420  71.360  1.00  0.00           C
ATOM   1571  O   TYR A 685      33.450  60.530  71.870  1.00  0.00           O
ATOM   1572  N   GLN A 686      35.510  59.530  71.780  1.00  0.00           N
ATOM   1573  HN  GLN A 686      36.370  59.710  71.310  1.00  0.00           H
ATOM   1574  CA  GLN A 686      35.450  58.390  72.740  1.00  0.00           C
ATOM   1575  HA  GLN A 686      36.330  57.790  72.580  1.00  0.00           H
ATOM   1576  CB  GLN A 686      35.560  58.950  74.190  1.00  0.00           C
ATOM   1577  HB1 GLN A 686      35.030  58.200  74.820  1.00  0.00           H
ATOM   1578  HB2 GLN A 686      34.790  59.750  74.170  1.00  0.00           H
ATOM   1579  CG  GLN A 686      36.950  59.290  74.850  1.00  0.00           C
ATOM   1580  HG1 GLN A 686      37.000  59.860  75.810  1.00  0.00           H
ATOM   1581  HG2 GLN A 686      37.220  60.090  74.120  1.00  0.00           H
ATOM   1582  CD  GLN A 686      37.800  58.070  74.860  1.00  0.00           C
ATOM   1583  OE1 GLN A 686      39.000  58.190  74.540  1.00  0.00           O
ATOM   1584  NE2 GLN A 686      37.220  56.890  75.310  1.00  0.00           N
ATOM   1585 HE21 GLN A 686      37.740  56.030  75.290  1.00  0.00           H
ATOM   1586 HE22 GLN A 686      36.320  57.070  75.710  1.00  0.00           H
ATOM   1587  C   GLN A 686      34.290  57.470  72.370  1.00  0.00           C
ATOM   1588  O   GLN A 686      33.560  56.950  73.210  1.00  0.00           O
ATOM   1589  N   LEU A 687      34.160  57.260  71.110  1.00  0.00           N
ATOM   1590  HN  LEU A 687      34.860  57.660  70.510  1.00  0.00           H
ATOM   1591  CA  LEU A 687      33.340  56.170  70.430  1.00  0.00           C
ATOM   1592  HA  LEU A 687      32.350  56.110  70.880  1.00  0.00           H
ATOM   1593  CB  LEU A 687      32.940  56.550  68.960  1.00  0.00           C
ATOM   1594  HB1 LEU A 687      32.320  55.740  68.510  1.00  0.00           H
ATOM   1595  HB2 LEU A 687      33.830  56.630  68.310  1.00  0.00           H
ATOM   1596  CG  LEU A 687      32.130  57.860  68.920  1.00  0.00           C
ATOM   1597  HG  LEU A 687      32.410  58.550  69.750  1.00  0.00           H
ATOM   1598  CD1 LEU A 687      32.290  58.600  67.570  1.00  0.00           C
ATOM   1599 HD11 LEU A 687      31.770  58.120  66.710  1.00  0.00           H
ATOM   1600 HD12 LEU A 687      33.330  58.470  67.210  1.00  0.00           H
ATOM   1601 HD13 LEU A 687      31.970  59.660  67.600  1.00  0.00           H
ATOM   1602  CD2 LEU A 687      30.670  57.500  69.090  1.00  0.00           C
ATOM   1603 HD21 LEU A 687      30.080  58.230  68.500  1.00  0.00           H
ATOM   1604 HD22 LEU A 687      30.460  57.450  70.180  1.00  0.00           H
ATOM   1605 HD23 LEU A 687      30.460  56.550  68.550  1.00  0.00           H
ATOM   1606  C   LEU A 687      34.060  54.910  70.470  1.00  0.00           C
ATOM   1607  O   LEU A 687      35.290  54.920  70.630  1.00  0.00           O
ATOM   1608  N   SER A 688      33.340  53.840  70.270  1.00  0.00           N
ATOM   1609  HN  SER A 688      32.380  54.030  70.070  1.00  0.00           H
ATOM   1610  CA  SER A 688      33.880  52.450  70.310  1.00  0.00           C
ATOM   1611  HA  SER A 688      34.670  52.300  71.040  1.00  0.00           H
ATOM   1612  CB  SER A 688      32.810  51.500  70.910  1.00  0.00           C
ATOM   1613  HB1 SER A 688      32.090  51.340  70.090  1.00  0.00           H
ATOM   1614  HB2 SER A 688      32.360  51.820  71.880  1.00  0.00           H
ATOM   1615  OG  SER A 688      33.370  50.170  71.110  1.00  0.00           O
ATOM   1616  HG1 SER A 688      33.830  50.210  71.950  1.00  0.00           H
ATOM   1617  C   SER A 688      34.350  51.980  68.920  1.00  0.00           C
ATOM   1618  O   SER A 688      33.620  51.520  68.010  1.00  0.00           O
ATOM   1619  N   TYR A 689      35.670  52.020  68.750  1.00  0.00           N
ATOM   1620  HN  TYR A 689      36.340  52.160  69.460  1.00  0.00           H
ATOM   1621  CA  TYR A 689      36.320  51.680  67.410  1.00  0.00           C
ATOM   1622  HA  TYR A 689      35.860  52.410  66.750  1.00  0.00           H
ATOM   1623  CB  TYR A 689      37.890  52.010  67.440  1.00  0.00           C
ATOM   1624  HB1 TYR A 689      38.370  51.600  68.350  1.00  0.00           H
ATOM   1625  HB2 TYR A 689      38.060  53.100  67.320  1.00  0.00           H
ATOM   1626  CG  TYR A 689      38.580  51.350  66.190  1.00  0.00           C
ATOM   1627  CD1 TYR A 689      39.230  50.060  66.420  1.00  0.00           C
ATOM   1628  HD1 TYR A 689      39.220  49.640  67.410  1.00  0.00           H
ATOM   1629  CE1 TYR A 689      39.890  49.450  65.360  1.00  0.00           C
ATOM   1630  HE1 TYR A 689      40.510  48.570  65.370  1.00  0.00           H
ATOM   1631  CZ  TYR A 689      39.930  50.120  64.090  1.00  0.00           C
ATOM   1632  OH  TYR A 689      40.530  49.480  62.950  1.00  0.00           O
ATOM   1633  HH  TYR A 689      40.280  49.880  62.120  1.00  0.00           H
ATOM   1634  CD2 TYR A 689      38.540  51.890  64.880  1.00  0.00           C
ATOM   1635  HD2 TYR A 689      37.980  52.790  64.680  1.00  0.00           H
ATOM   1636  CE2 TYR A 689      39.230  51.270  63.830  1.00  0.00           C
ATOM   1637  HE2 TYR A 689      39.270  51.640  62.810  1.00  0.00           H
ATOM   1638  C   TYR A 689      35.990  50.340  66.860  1.00  0.00           C
ATOM   1639  O   TYR A 689      35.770  50.320  65.690  1.00  0.00           O
ATOM   1640  N   LEU A 690      36.010  49.250  67.650  1.00  0.00           N
ATOM   1641  HN  LEU A 690      36.280  49.250  68.610  1.00  0.00           H
ATOM   1642  CA  LEU A 690      35.630  48.010  67.060  1.00  0.00           C
ATOM   1643  HA  LEU A 690      36.000  47.900  66.050  1.00  0.00           H
ATOM   1644  CB  LEU A 690      36.260  46.850  67.890  1.00  0.00           C
ATOM   1645  HB1 LEU A 690      36.020  45.850  67.470  1.00  0.00           H
ATOM   1646  HB2 LEU A 690      35.800  46.990  68.890  1.00  0.00           H
ATOM   1647  CG  LEU A 690      37.820  46.770  68.140  1.00  0.00           C
ATOM   1648  HG  LEU A 690      38.160  47.740  68.570  1.00  0.00           H
ATOM   1649  CD1 LEU A 690      38.220  45.620  69.010  1.00  0.00           C
ATOM   1650 HD11 LEU A 690      37.570  45.670  69.910  1.00  0.00           H
ATOM   1651 HD12 LEU A 690      39.320  45.740  69.200  1.00  0.00           H
ATOM   1652 HD13 LEU A 690      37.950  44.700  68.470  1.00  0.00           H
ATOM   1653  CD2 LEU A 690      38.580  46.540  66.790  1.00  0.00           C
ATOM   1654 HD21 LEU A 690      38.110  45.710  66.200  1.00  0.00           H
ATOM   1655 HD22 LEU A 690      39.640  46.230  66.970  1.00  0.00           H
ATOM   1656 HD23 LEU A 690      38.580  47.410  66.100  1.00  0.00           H
ATOM   1657  C   LEU A 690      34.090  47.830  66.870  1.00  0.00           C
ATOM   1658  O   LEU A 690      33.720  47.090  65.930  1.00  0.00           O
ATOM   1659  N   SER A 691      33.220  48.470  67.640  1.00  0.00           N
ATOM   1660  HN  SER A 691      33.470  49.130  68.340  1.00  0.00           H
ATOM   1661  CA  SER A 691      31.780  48.250  67.490  1.00  0.00           C
ATOM   1662  HA  SER A 691      31.570  47.200  67.350  1.00  0.00           H
ATOM   1663  CB  SER A 691      31.120  48.750  68.770  1.00  0.00           C
ATOM   1664  HB1 SER A 691      30.060  48.440  68.800  1.00  0.00           H
ATOM   1665  HB2 SER A 691      31.210  49.850  68.880  1.00  0.00           H
ATOM   1666  OG  SER A 691      31.720  48.240  69.980  1.00  0.00           O
ATOM   1667  HG1 SER A 691      32.250  48.940  70.400  1.00  0.00           H
ATOM   1668  C   SER A 691      31.150  49.040  66.360  1.00  0.00           C
ATOM   1669  O   SER A 691      30.390  48.530  65.570  1.00  0.00           O
ATOM   1670  N   LEU A 692      31.680  50.280  66.270  1.00  0.00           N
ATOM   1671  HN  LEU A 692      32.390  50.640  66.880  1.00  0.00           H
ATOM   1672  CA  LEU A 692      31.430  51.140  65.150  1.00  0.00           C
ATOM   1673  HA  LEU A 692      30.400  51.180  64.860  1.00  0.00           H
ATOM   1674  CB  LEU A 692      32.080  52.530  65.400  1.00  0.00           C
ATOM   1675  HB1 LEU A 692      33.180  52.450  65.310  1.00  0.00           H
ATOM   1676  HB2 LEU A 692      31.850  52.770  66.470  1.00  0.00           H
ATOM   1677  CG  LEU A 692      31.500  53.640  64.450  1.00  0.00           C
ATOM   1678  HG  LEU A 692      31.290  53.160  63.470  1.00  0.00           H
ATOM   1679  CD1 LEU A 692      30.070  53.990  64.880  1.00  0.00           C
ATOM   1680 HD11 LEU A 692      30.090  54.710  65.730  1.00  0.00           H
ATOM   1681 HD12 LEU A 692      29.500  53.060  65.080  1.00  0.00           H
ATOM   1682 HD13 LEU A 692      29.480  54.440  64.050  1.00  0.00           H
ATOM   1683  CD2 LEU A 692      32.480  54.780  64.340  1.00  0.00           C
ATOM   1684 HD21 LEU A 692      33.290  54.520  63.630  1.00  0.00           H
ATOM   1685 HD22 LEU A 692      32.910  55.090  65.320  1.00  0.00           H
ATOM   1686 HD23 LEU A 692      31.910  55.660  63.990  1.00  0.00           H
ATOM   1687  C   LEU A 692      32.070  50.580  63.870  1.00  0.00           C
ATOM   1688  O   LEU A 692      31.510  50.730  62.800  1.00  0.00           O
ATOM   1689  N   ARG A 693      33.210  49.930  63.880  1.00  0.00           N
ATOM   1690  HN  ARG A 693      33.720  49.830  64.730  1.00  0.00           H
ATOM   1691  CA  ARG A 693      33.900  49.450  62.670  1.00  0.00           C
ATOM   1692  HA  ARG A 693      33.970  50.290  61.990  1.00  0.00           H
ATOM   1693  CB  ARG A 693      35.300  48.900  63.060  1.00  0.00           C
ATOM   1694  HB1 ARG A 693      35.110  48.360  64.020  1.00  0.00           H
ATOM   1695  HB2 ARG A 693      35.940  49.770  63.330  1.00  0.00           H
ATOM   1696  CG  ARG A 693      36.020  48.230  61.900  1.00  0.00           C
ATOM   1697  HG1 ARG A 693      35.840  48.940  61.070  1.00  0.00           H
ATOM   1698  HG2 ARG A 693      35.620  47.250  61.590  1.00  0.00           H
ATOM   1699  CD  ARG A 693      37.500  48.000  62.230  1.00  0.00           C
ATOM   1700  HD1 ARG A 693      37.690  47.160  62.920  1.00  0.00           H
ATOM   1701  HD2 ARG A 693      37.980  48.940  62.580  1.00  0.00           H
ATOM   1702  NE  ARG A 693      38.120  47.710  60.910  1.00  0.00           N
ATOM   1703  HE  ARG A 693      38.520  48.490  60.420  1.00  0.00           H
ATOM   1704  CZ  ARG A 693      37.810  46.620  60.200  1.00  0.00           C
ATOM   1705  NH1 ARG A 693      37.260  45.520  60.590  1.00  0.00           N
ATOM   1706 HH11 ARG A 693      37.550  45.260  61.510  1.00  0.00           H
ATOM   1707 HH12 ARG A 693      37.270  44.780  59.910  1.00  0.00           H
ATOM   1708  NH2 ARG A 693      38.100  46.630  58.920  1.00  0.00           N
ATOM   1709 HH21 ARG A 693      37.550  46.090  58.280  1.00  0.00           H
ATOM   1710 HH22 ARG A 693      38.430  47.530  58.630  1.00  0.00           H
ATOM   1711  C   ARG A 693      33.090  48.330  61.990  1.00  0.00           C
ATOM   1712  O   ARG A 693      33.000  48.360  60.740  1.00  0.00           O
ATOM   1713  N   THR A 694      32.490  47.390  62.770  1.00  0.00           N
ATOM   1714  HN  THR A 694      32.630  47.490  63.760  1.00  0.00           H
ATOM   1715  CA  THR A 694      31.610  46.400  62.240  1.00  0.00           C
ATOM   1716  HA  THR A 694      32.230  45.900  61.500  1.00  0.00           H
ATOM   1717  CB  THR A 694      31.240  45.490  63.370  1.00  0.00           C
ATOM   1718  HB  THR A 694      30.950  46.140  64.230  1.00  0.00           H
ATOM   1719  OG1 THR A 694      32.400  44.750  63.640  1.00  0.00           O
ATOM   1720  HG1 THR A 694      32.460  44.010  63.030  1.00  0.00           H
ATOM   1721  CG2 THR A 694      30.130  44.420  63.060  1.00  0.00           C
ATOM   1722 HG21 THR A 694      30.350  43.630  62.300  1.00  0.00           H
ATOM   1723 HG22 THR A 694      29.150  44.910  62.880  1.00  0.00           H
ATOM   1724 HG23 THR A 694      29.850  43.890  63.990  1.00  0.00           H
ATOM   1725  C   THR A 694      30.480  47.010  61.560  1.00  0.00           C
ATOM   1726  O   THR A 694      30.240  46.620  60.430  1.00  0.00           O
ATOM   1727  N   SER A 695      29.840  48.020  62.180  1.00  0.00           N
ATOM   1728  HN  SER A 695      30.160  48.390  63.040  1.00  0.00           H
ATOM   1729  CA  SER A 695      28.680  48.700  61.660  1.00  0.00           C
ATOM   1730  HA  SER A 695      27.910  48.010  61.380  1.00  0.00           H
ATOM   1731  CB  SER A 695      28.070  49.700  62.630  1.00  0.00           C
ATOM   1732  HB1 SER A 695      27.230  50.240  62.150  1.00  0.00           H
ATOM   1733  HB2 SER A 695      28.890  50.430  62.800  1.00  0.00           H
ATOM   1734  OG  SER A 695      27.690  49.240  63.880  1.00  0.00           O
ATOM   1735  HG1 SER A 695      28.450  48.820  64.270  1.00  0.00           H
ATOM   1736  C   SER A 695      28.920  49.350  60.340  1.00  0.00           C
ATOM   1737  O   SER A 695      28.090  49.450  59.470  1.00  0.00           O
ATOM   1738  N   ILE A 696      30.180  49.830  60.170  1.00  0.00           N
ATOM   1739  HN  ILE A 696      30.820  49.870  60.930  1.00  0.00           H
ATOM   1740  CA  ILE A 696      30.560  50.500  58.870  1.00  0.00           C
ATOM   1741  HA  ILE A 696      29.730  51.090  58.520  1.00  0.00           H
ATOM   1742  CB  ILE A 696      31.790  51.410  59.150  1.00  0.00           C
ATOM   1743  HB  ILE A 696      32.640  50.760  59.430  1.00  0.00           H
ATOM   1744  CG2 ILE A 696      32.230  52.130  57.800  1.00  0.00           C
ATOM   1745 HG21 ILE A 696      31.380  52.660  57.340  1.00  0.00           H
ATOM   1746 HG22 ILE A 696      32.680  51.410  57.070  1.00  0.00           H
ATOM   1747 HG23 ILE A 696      33.060  52.820  58.060  1.00  0.00           H
ATOM   1748  CG1 ILE A 696      31.420  52.520  60.200  1.00  0.00           C
ATOM   1749 HG11 ILE A 696      30.780  52.060  60.990  1.00  0.00           H
ATOM   1750 HG12 ILE A 696      30.770  53.290  59.750  1.00  0.00           H
ATOM   1751  CD  ILE A 696      32.640  53.190  60.870  1.00  0.00           C
ATOM   1752  HD1 ILE A 696      33.330  53.530  60.070  1.00  0.00           H
ATOM   1753  HD2 ILE A 696      33.210  52.400  61.410  1.00  0.00           H
ATOM   1754  HD3 ILE A 696      32.420  54.050  61.540  1.00  0.00           H
ATOM   1755  C   ILE A 696      30.840  49.590  57.740  1.00  0.00           C
ATOM   1756  O   ILE A 696      30.540  49.820  56.570  1.00  0.00           O
ATOM   1757  N   GLY A 697      31.290  48.330  58.100  1.00  0.00           N
ATOM   1758  HN  GLY A 697      31.570  48.150  59.040  1.00  0.00           H
ATOM   1759  CA  GLY A 697      31.720  47.270  57.240  1.00  0.00           C
ATOM   1760  HA1 GLY A 697      32.070  46.500  57.910  1.00  0.00           H
ATOM   1761  HA2 GLY A 697      32.360  47.600  56.440  1.00  0.00           H
ATOM   1762  C   GLY A 697      30.500  46.560  56.650  1.00  0.00           C
ATOM   1763  O   GLY A 697      30.390  46.360  55.360  1.00  0.00           O
ATOM   1764  N   LEU A 698      29.470  46.340  57.450  1.00  0.00           N
ATOM   1765  HN  LEU A 698      29.590  46.510  58.420  1.00  0.00           H
ATOM   1766  CA  LEU A 698      28.090  45.920  57.000  1.00  0.00           C
ATOM   1767  HA  LEU A 698      28.230  45.070  56.340  1.00  0.00           H
ATOM   1768  CB  LEU A 698      27.220  45.490  58.170  1.00  0.00           C
ATOM   1769  HB1 LEU A 698      26.160  45.300  57.890  1.00  0.00           H
ATOM   1770  HB2 LEU A 698      27.280  46.360  58.860  1.00  0.00           H
ATOM   1771  CG  LEU A 698      27.760  44.240  58.840  1.00  0.00           C
ATOM   1772  HG  LEU A 698      28.850  44.370  59.020  1.00  0.00           H
ATOM   1773  CD1 LEU A 698      27.130  44.060  60.220  1.00  0.00           C
ATOM   1774 HD11 LEU A 698      27.530  43.130  60.680  1.00  0.00           H
ATOM   1775 HD12 LEU A 698      26.030  43.930  60.120  1.00  0.00           H
ATOM   1776 HD13 LEU A 698      27.400  44.950  60.820  1.00  0.00           H
ATOM   1777  CD2 LEU A 698      27.590  42.990  57.900  1.00  0.00           C
ATOM   1778 HD21 LEU A 698      27.980  43.080  56.860  1.00  0.00           H
ATOM   1779 HD22 LEU A 698      26.510  42.720  57.850  1.00  0.00           H
ATOM   1780 HD23 LEU A 698      28.180  42.120  58.220  1.00  0.00           H
ATOM   1781  C   LEU A 698      27.260  46.850  56.160  1.00  0.00           C
ATOM   1782  O   LEU A 698      26.730  46.420  55.130  1.00  0.00           O
ATOM   1783  N   TRP A 699      27.310  48.150  56.490  1.00  0.00           N
ATOM   1784  HN  TRP A 699      27.650  48.460  57.370  1.00  0.00           H
ATOM   1785  CA  TRP A 699      26.850  49.220  55.590  1.00  0.00           C
ATOM   1786  HA  TRP A 699      25.820  49.120  55.310  1.00  0.00           H
ATOM   1787  CB  TRP A 699      26.990  50.650  56.180  1.00  0.00           C
ATOM   1788  HB1 TRP A 699      26.890  51.320  55.300  1.00  0.00           H
ATOM   1789  HB2 TRP A 699      27.960  50.860  56.700  1.00  0.00           H
ATOM   1790  CG  TRP A 699      25.790  51.030  56.980  1.00  0.00           C
ATOM   1791  CD1 TRP A 699      25.800  51.420  58.240  1.00  0.00           C
ATOM   1792  HD1 TRP A 699      26.670  51.600  58.860  1.00  0.00           H
ATOM   1793  NE1 TRP A 699      24.490  51.780  58.610  1.00  0.00           N
ATOM   1794  HE1 TRP A 699      24.160  52.300  59.380  1.00  0.00           H
ATOM   1795  CE2 TRP A 699      23.660  51.640  57.570  1.00  0.00           C
ATOM   1796  CD2 TRP A 699      24.450  51.250  56.450  1.00  0.00           C
ATOM   1797  CE3 TRP A 699      23.870  51.170  55.170  1.00  0.00           C
ATOM   1798  HE3 TRP A 699      24.490  50.770  54.380  1.00  0.00           H
ATOM   1799  CZ3 TRP A 699      22.500  51.480  55.030  1.00  0.00           C
ATOM   1800  HZ3 TRP A 699      21.990  51.310  54.100  1.00  0.00           H
ATOM   1801  CZ2 TRP A 699      22.370  51.990  57.380  1.00  0.00           C
ATOM   1802  HZ2 TRP A 699      21.880  52.420  58.250  1.00  0.00           H
ATOM   1803  CH2 TRP A 699      21.800  51.880  56.130  1.00  0.00           C
ATOM   1804  HH2 TRP A 699      20.780  52.230  56.070  1.00  0.00           H
ATOM   1805  C   TRP A 699      27.680  49.250  54.290  1.00  0.00           C
ATOM   1806  O   TRP A 699      27.110  49.380  53.220  1.00  0.00           O
ATOM   1807  N   THR A 700      29.050  49.050  54.320  1.00  0.00           N
ATOM   1808  HN  THR A 700      29.500  48.970  55.220  1.00  0.00           H
ATOM   1809  CA  THR A 700      29.920  49.020  53.180  1.00  0.00           C
ATOM   1810  HA  THR A 700      29.570  49.860  52.580  1.00  0.00           H
ATOM   1811  CB  THR A 700      31.400  49.190  53.460  1.00  0.00           C
ATOM   1812  HB  THR A 700      31.740  48.350  54.110  1.00  0.00           H
ATOM   1813  OG1 THR A 700      31.820  50.330  54.210  1.00  0.00           O
ATOM   1814  HG1 THR A 700      31.390  50.160  55.060  1.00  0.00           H
ATOM   1815  CG2 THR A 700      32.210  49.190  52.170  1.00  0.00           C
ATOM   1816 HG21 THR A 700      33.310  49.200  52.340  1.00  0.00           H
ATOM   1817 HG22 THR A 700      32.150  50.180  51.650  1.00  0.00           H
ATOM   1818 HG23 THR A 700      31.970  48.360  51.460  1.00  0.00           H
ATOM   1819  C   THR A 700      29.620  47.860  52.250  1.00  0.00           C
ATOM   1820  O   THR A 700      29.470  48.090  51.060  1.00  0.00           O
ATOM   1821  N   SER A 701      29.320  46.670  52.850  1.00  0.00           N
ATOM   1822  HN  SER A 701      29.510  46.720  53.840  1.00  0.00           H
ATOM   1823  CA  SER A 701      28.930  45.390  52.320  1.00  0.00           C
ATOM   1824  HA  SER A 701      29.650  45.150  51.550  1.00  0.00           H
ATOM   1825  CB  SER A 701      28.900  44.160  53.420  1.00  0.00           C
ATOM   1826  HB1 SER A 701      27.930  44.220  53.980  1.00  0.00           H
ATOM   1827  HB2 SER A 701      29.720  44.330  54.140  1.00  0.00           H
ATOM   1828  OG  SER A 701      29.030  42.880  52.810  1.00  0.00           O
ATOM   1829  HG1 SER A 701      29.840  42.820  52.290  1.00  0.00           H
ATOM   1830  C   SER A 701      27.610  45.450  51.570  1.00  0.00           C
ATOM   1831  O   SER A 701      27.540  45.060  50.440  1.00  0.00           O
ATOM   1832  N   PHE A 702      26.590  46.040  52.220  1.00  0.00           N
ATOM   1833  HN  PHE A 702      26.710  46.360  53.150  1.00  0.00           H
ATOM   1834  CA  PHE A 702      25.300  46.360  51.630  1.00  0.00           C
ATOM   1835  HA  PHE A 702      24.910  45.420  51.270  1.00  0.00           H
ATOM   1836  CB  PHE A 702      24.450  46.830  52.850  1.00  0.00           C
ATOM   1837  HB1 PHE A 702      24.960  47.750  53.210  1.00  0.00           H
ATOM   1838  HB2 PHE A 702      24.380  46.140  53.720  1.00  0.00           H
ATOM   1839  CG  PHE A 702      23.040  47.140  52.300  1.00  0.00           C
ATOM   1840  CD1 PHE A 702      22.040  46.130  52.230  1.00  0.00           C
ATOM   1841  HD1 PHE A 702      22.200  45.100  52.510  1.00  0.00           H
ATOM   1842  CE1 PHE A 702      20.690  46.460  51.940  1.00  0.00           C
ATOM   1843  HE1 PHE A 702      19.890  45.730  51.900  1.00  0.00           H
ATOM   1844  CZ  PHE A 702      20.340  47.830  51.720  1.00  0.00           C
ATOM   1845  HZ  PHE A 702      19.350  48.220  51.490  1.00  0.00           H
ATOM   1846  CD2 PHE A 702      22.640  48.480  51.980  1.00  0.00           C
ATOM   1847  HD2 PHE A 702      23.450  49.190  52.090  1.00  0.00           H
ATOM   1848  CE2 PHE A 702      21.350  48.800  51.710  1.00  0.00           C
ATOM   1849  HE2 PHE A 702      21.190  49.860  51.590  1.00  0.00           H
ATOM   1850  C   PHE A 702      25.440  47.360  50.470  1.00  0.00           C
ATOM   1851  O   PHE A 702      24.990  47.070  49.360  1.00  0.00           O
ATOM   1852  N   LEU A 703      26.210  48.390  50.670  1.00  0.00           N
ATOM   1853  HN  LEU A 703      26.570  48.560  51.580  1.00  0.00           H
ATOM   1854  CA  LEU A 703      26.540  49.460  49.730  1.00  0.00           C
ATOM   1855  HA  LEU A 703      25.550  49.760  49.450  1.00  0.00           H
ATOM   1856  CB  LEU A 703      27.120  50.760  50.370  1.00  0.00           C
ATOM   1857  HB1 LEU A 703      27.530  51.450  49.590  1.00  0.00           H
ATOM   1858  HB2 LEU A 703      28.040  50.500  50.940  1.00  0.00           H
ATOM   1859  CG  LEU A 703      26.060  51.590  51.230  1.00  0.00           C
ATOM   1860  HG  LEU A 703      25.430  50.990  51.930  1.00  0.00           H
ATOM   1861  CD1 LEU A 703      26.820  52.680  52.040  1.00  0.00           C
ATOM   1862 HD11 LEU A 703      27.600  53.260  51.500  1.00  0.00           H
ATOM   1863 HD12 LEU A 703      27.320  52.060  52.820  1.00  0.00           H
ATOM   1864 HD13 LEU A 703      26.140  53.380  52.570  1.00  0.00           H
ATOM   1865  CD2 LEU A 703      25.220  52.340  50.130  1.00  0.00           C
ATOM   1866 HD21 LEU A 703      24.490  52.970  50.690  1.00  0.00           H
ATOM   1867 HD22 LEU A 703      24.650  51.730  49.400  1.00  0.00           H
ATOM   1868 HD23 LEU A 703      25.930  53.030  49.620  1.00  0.00           H
ATOM   1869  C   LEU A 703      27.100  48.910  48.420  1.00  0.00           C
ATOM   1870  O   LEU A 703      26.650  49.230  47.310  1.00  0.00           O
ATOM   1871  N   CYS A 704      28.110  48.040  48.530  1.00  0.00           N
ATOM   1872  HN  CYS A 704      28.540  47.950  49.420  1.00  0.00           H
ATOM   1873  CA  CYS A 704      28.610  47.150  47.490  1.00  0.00           C
ATOM   1874  HA  CYS A 704      28.850  47.880  46.730  1.00  0.00           H
ATOM   1875  CB  CYS A 704      29.770  46.220  48.030  1.00  0.00           C
ATOM   1876  HB1 CYS A 704      30.100  45.520  47.230  1.00  0.00           H
ATOM   1877  HB2 CYS A 704      29.450  45.640  48.920  1.00  0.00           H
ATOM   1878  SG  CYS A 704      31.160  47.180  48.660  1.00  0.00           S
ATOM   1879  HG1 CYS A 704      30.350  47.870  49.430  1.00  0.00           H
ATOM   1880  C   CYS A 704      27.620  46.190  46.820  1.00  0.00           C
ATOM   1881  O   CYS A 704      27.630  46.100  45.570  1.00  0.00           O
ATOM   1882  N   ILE A 705      26.780  45.460  47.510  1.00  0.00           N
ATOM   1883  HN  ILE A 705      26.790  45.460  48.500  1.00  0.00           H
ATOM   1884  CA  ILE A 705      25.810  44.600  46.840  1.00  0.00           C
ATOM   1885  HA  ILE A 705      26.310  43.890  46.190  1.00  0.00           H
ATOM   1886  CB  ILE A 705      24.960  43.810  47.880  1.00  0.00           C
ATOM   1887  HB  ILE A 705      24.770  44.480  48.760  1.00  0.00           H
ATOM   1888  CG2 ILE A 705      23.530  43.350  47.410  1.00  0.00           C
ATOM   1889 HG21 ILE A 705      23.620  42.730  46.490  1.00  0.00           H
ATOM   1890 HG22 ILE A 705      22.850  44.220  47.220  1.00  0.00           H
ATOM   1891 HG23 ILE A 705      22.970  42.760  48.170  1.00  0.00           H
ATOM   1892  CG1 ILE A 705      25.820  42.670  48.610  1.00  0.00           C
ATOM   1893 HG11 ILE A 705      26.860  43.070  48.700  1.00  0.00           H
ATOM   1894 HG12 ILE A 705      25.830  41.750  47.990  1.00  0.00           H
ATOM   1895  CD  ILE A 705      25.290  42.230  49.960  1.00  0.00           C
ATOM   1896  HD1 ILE A 705      25.910  41.410  50.380  1.00  0.00           H
ATOM   1897  HD2 ILE A 705      24.280  41.760  49.920  1.00  0.00           H
ATOM   1898  HD3 ILE A 705      25.160  43.110  50.630  1.00  0.00           H
ATOM   1899  C   ILE A 705      24.830  45.540  45.990  1.00  0.00           C
ATOM   1900  O   ILE A 705      24.580  45.290  44.780  1.00  0.00           O
ATOM   1901  N   VAL A 706      24.430  46.640  46.620  1.00  0.00           N
ATOM   1902  HN  VAL A 706      24.660  46.880  47.550  1.00  0.00           H
ATOM   1903  CA  VAL A 706      23.610  47.680  46.030  1.00  0.00           C
ATOM   1904  HA  VAL A 706      22.710  47.260  45.620  1.00  0.00           H
ATOM   1905  CB  VAL A 706      23.300  48.770  47.150  1.00  0.00           C
ATOM   1906  HB  VAL A 706      24.230  48.930  47.730  1.00  0.00           H
ATOM   1907  CG1 VAL A 706      22.770  50.050  46.530  1.00  0.00           C
ATOM   1908 HG11 VAL A 706      23.560  50.630  46.000  1.00  0.00           H
ATOM   1909 HG12 VAL A 706      22.070  50.660  47.130  1.00  0.00           H
ATOM   1910 HG13 VAL A 706      22.120  49.760  45.680  1.00  0.00           H
ATOM   1911  CG2 VAL A 706      22.210  48.210  48.140  1.00  0.00           C
ATOM   1912 HG21 VAL A 706      21.330  47.950  47.510  1.00  0.00           H
ATOM   1913 HG22 VAL A 706      22.040  48.930  48.980  1.00  0.00           H
ATOM   1914 HG23 VAL A 706      22.590  47.320  48.680  1.00  0.00           H
ATOM   1915  C   VAL A 706      24.200  48.270  44.840  1.00  0.00           C
ATOM   1916  O   VAL A 706      23.580  48.580  43.830  1.00  0.00           O
ATOM   1917  N   LEU A 707      25.490  48.490  44.900  1.00  0.00           N
ATOM   1918  HN  LEU A 707      25.970  48.350  45.760  1.00  0.00           H
ATOM   1919  CA  LEU A 707      26.250  49.010  43.790  1.00  0.00           C
ATOM   1920  HA  LEU A 707      25.830  49.920  43.410  1.00  0.00           H
ATOM   1921  CB  LEU A 707      27.660  49.430  44.280  1.00  0.00           C
ATOM   1922  HB1 LEU A 707      28.250  48.550  44.630  1.00  0.00           H
ATOM   1923  HB2 LEU A 707      27.570  50.190  45.090  1.00  0.00           H
ATOM   1924  CG  LEU A 707      28.700  49.990  43.200  1.00  0.00           C
ATOM   1925  HG  LEU A 707      28.870  49.300  42.350  1.00  0.00           H
ATOM   1926  CD1 LEU A 707      28.180  51.270  42.650  1.00  0.00           C
ATOM   1927 HD11 LEU A 707      29.010  51.820  42.160  1.00  0.00           H
ATOM   1928 HD12 LEU A 707      27.610  51.800  43.440  1.00  0.00           H
ATOM   1929 HD13 LEU A 707      27.450  50.970  41.870  1.00  0.00           H
ATOM   1930  CD2 LEU A 707      30.010  50.200  43.890  1.00  0.00           C
ATOM   1931 HD21 LEU A 707      30.780  50.630  43.220  1.00  0.00           H
ATOM   1932 HD22 LEU A 707      30.310  49.220  44.310  1.00  0.00           H
ATOM   1933 HD23 LEU A 707      29.820  50.930  44.700  1.00  0.00           H
ATOM   1934  C   LEU A 707      26.260  48.090  42.560  1.00  0.00           C
ATOM   1935  O   LEU A 707      26.030  48.490  41.420  1.00  0.00           O
ATOM   1936  N   VAL A 708      26.570  46.810  42.710  1.00  0.00           N
ATOM   1937  HN  VAL A 708      26.980  46.610  43.600  1.00  0.00           H
ATOM   1938  CA  VAL A 708      26.530  45.760  41.730  1.00  0.00           C
ATOM   1939  HA  VAL A 708      27.270  45.940  40.970  1.00  0.00           H
ATOM   1940  CB  VAL A 708      26.980  44.370  42.320  1.00  0.00           C
ATOM   1941  HB  VAL A 708      26.510  44.300  43.320  1.00  0.00           H
ATOM   1942  CG1 VAL A 708      26.550  43.050  41.450  1.00  0.00           C
ATOM   1943 HG11 VAL A 708      25.470  42.850  41.600  1.00  0.00           H
ATOM   1944 HG12 VAL A 708      27.080  42.130  41.770  1.00  0.00           H
ATOM   1945 HG13 VAL A 708      26.820  43.140  40.380  1.00  0.00           H
ATOM   1946  CG2 VAL A 708      28.480  44.370  42.460  1.00  0.00           C
ATOM   1947 HG21 VAL A 708      28.930  44.170  41.470  1.00  0.00           H
ATOM   1948 HG22 VAL A 708      28.750  43.500  43.080  1.00  0.00           H
ATOM   1949 HG23 VAL A 708      28.910  45.290  42.910  1.00  0.00           H
ATOM   1950  C   VAL A 708      25.140  45.600  41.140  1.00  0.00           C
ATOM   1951  O   VAL A 708      25.010  45.490  39.920  1.00  0.00           O
ATOM   1952  N   ALA A 709      24.100  45.460  42.010  1.00  0.00           N
ATOM   1953  HN  ALA A 709      24.210  45.440  43.000  1.00  0.00           H
ATOM   1954  CA  ALA A 709      22.710  45.420  41.700  1.00  0.00           C
ATOM   1955  HA  ALA A 709      22.600  44.580  41.030  1.00  0.00           H
ATOM   1956  CB  ALA A 709      21.890  45.190  42.940  1.00  0.00           C
ATOM   1957  HB1 ALA A 709      20.880  44.760  42.730  1.00  0.00           H
ATOM   1958  HB2 ALA A 709      21.980  46.030  43.670  1.00  0.00           H
ATOM   1959  HB3 ALA A 709      22.400  44.370  43.500  1.00  0.00           H
ATOM   1960  C   ALA A 709      22.090  46.560  41.040  1.00  0.00           C
ATOM   1961  O   ALA A 709      21.270  46.270  40.160  1.00  0.00           O
ATOM   1962  N   THR A 710      22.440  47.740  41.410  1.00  0.00           N
ATOM   1963  HN  THR A 710      23.190  47.850  42.060  1.00  0.00           H
ATOM   1964  CA  THR A 710      21.920  48.950  40.710  1.00  0.00           C
ATOM   1965  HA  THR A 710      20.920  48.700  40.390  1.00  0.00           H
ATOM   1966  CB  THR A 710      21.980  50.340  41.520  1.00  0.00           C
ATOM   1967  HB  THR A 710      21.540  51.180  40.930  1.00  0.00           H
ATOM   1968  OG1 THR A 710      23.190  50.730  41.990  1.00  0.00           O
ATOM   1969  HG1 THR A 710      23.580  50.010  42.490  1.00  0.00           H
ATOM   1970  CG2 THR A 710      21.070  50.240  42.740  1.00  0.00           C
ATOM   1971 HG21 THR A 710      21.270  49.340  43.350  1.00  0.00           H
ATOM   1972 HG22 THR A 710      20.000  50.120  42.460  1.00  0.00           H
ATOM   1973 HG23 THR A 710      21.270  51.140  43.360  1.00  0.00           H
ATOM   1974  C   THR A 710      22.580  49.280  39.350  1.00  0.00           C
ATOM   1975  O   THR A 710      22.040  50.090  38.570  1.00  0.00           O
ATOM   1976  N   ASP A 711      23.780  48.700  39.120  1.00  0.00           N
ATOM   1977  HN  ASP A 711      24.210  48.120  39.790  1.00  0.00           H
ATOM   1978  CA  ASP A 711      24.580  48.860  37.940  1.00  0.00           C
ATOM   1979  HA  ASP A 711      25.010  47.880  37.960  1.00  0.00           H
ATOM   1980  CB  ASP A 711      23.830  49.030  36.610  1.00  0.00           C
ATOM   1981  HB1 ASP A 711      23.420  50.060  36.610  1.00  0.00           H
ATOM   1982  HB2 ASP A 711      23.040  48.260  36.590  1.00  0.00           H
ATOM   1983  CG  ASP A 711      24.740  48.890  35.400  1.00  0.00           C
ATOM   1984  OD1 ASP A 711      24.360  49.410  34.290  1.00  0.00           O
ATOM   1985  OD2 ASP A 711      25.770  48.190  35.510  1.00  0.00           O
ATOM   1986  C   ASP A 711      25.750  49.860  38.180  1.00  0.00           C
ATOM   1987  O   ASP A 711      25.570  51.060  38.300  1.00  0.00           O
ATOM   1988  N   ALA A 712      27.010  49.400  38.230  1.00  0.00           N
ATOM   1989  HN  ALA A 712      27.200  48.420  38.200  1.00  0.00           H
ATOM   1990  CA  ALA A 712      28.140  50.280  38.500  1.00  0.00           C
ATOM   1991  HA  ALA A 712      27.770  51.160  39.010  1.00  0.00           H
ATOM   1992  CB  ALA A 712      29.040  49.600  39.500  1.00  0.00           C
ATOM   1993  HB1 ALA A 712      29.270  48.640  39.020  1.00  0.00           H
ATOM   1994  HB2 ALA A 712      28.330  49.400  40.340  1.00  0.00           H
ATOM   1995  HB3 ALA A 712      29.930  50.160  39.870  1.00  0.00           H
ATOM   1996  C   ALA A 712      28.870  50.720  37.200  1.00  0.00           C
ATOM   1997  O   ALA A 712      29.880  51.450  37.170  1.00  0.00           O
ATOM   1998  N   SER A 713      28.280  50.280  36.100  1.00  0.00           N
ATOM   1999  HN  SER A 713      27.420  49.770  36.100  1.00  0.00           H
ATOM   2000  CA  SER A 713      28.820  50.470  34.740  1.00  0.00           C
ATOM   2001  HA  SER A 713      29.790  50.000  34.690  1.00  0.00           H
ATOM   2002  CB  SER A 713      28.060  49.660  33.670  1.00  0.00           C
ATOM   2003  HB1 SER A 713      28.640  49.790  32.740  1.00  0.00           H
ATOM   2004  HB2 SER A 713      27.090  50.200  33.660  1.00  0.00           H
ATOM   2005  OG  SER A 713      28.010  48.320  34.020  1.00  0.00           O
ATOM   2006  HG1 SER A 713      27.450  48.240  34.790  1.00  0.00           H
ATOM   2007  C   SER A 713      29.040  51.870  34.220  1.00  0.00           C
ATOM   2008  O   SER A 713      30.000  52.120  33.480  1.00  0.00           O
ATOM   2009  N   SER A 714      28.170  52.820  34.440  1.00  0.00           N
ATOM   2010  HN  SER A 714      27.420  52.750  35.080  1.00  0.00           H
ATOM   2011  CA  SER A 714      28.330  54.110  33.790  1.00  0.00           C
ATOM   2012  HA  SER A 714      28.930  53.990  32.900  1.00  0.00           H
ATOM   2013  CB  SER A 714      27.000  54.870  33.600  1.00  0.00           C
ATOM   2014  HB1 SER A 714      26.190  54.820  34.360  1.00  0.00           H
ATOM   2015  HB2 SER A 714      26.570  54.190  32.830  1.00  0.00           H
ATOM   2016  OG  SER A 714      27.190  56.150  32.940  1.00  0.00           O
ATOM   2017  HG1 SER A 714      27.790  56.650  33.500  1.00  0.00           H
ATOM   2018  C   SER A 714      29.100  54.940  34.790  1.00  0.00           C
ATOM   2019  O   SER A 714      29.480  56.050  34.430  1.00  0.00           O
ATOM   2020  N   LEU A 715      29.230  54.480  36.010  1.00  0.00           N
ATOM   2021  HN  LEU A 715      28.830  53.600  36.270  1.00  0.00           H
ATOM   2022  CA  LEU A 715      30.060  55.190  36.990  1.00  0.00           C
ATOM   2023  HA  LEU A 715      29.960  56.260  36.960  1.00  0.00           H
ATOM   2024  CB  LEU A 715      29.760  54.860  38.520  1.00  0.00           C
ATOM   2025  HB1 LEU A 715      30.610  55.190  39.130  1.00  0.00           H
ATOM   2026  HB2 LEU A 715      29.670  53.750  38.550  1.00  0.00           H
ATOM   2027  CG  LEU A 715      28.440  55.500  39.070  1.00  0.00           C
ATOM   2028  HG  LEU A 715      27.870  55.790  38.170  1.00  0.00           H
ATOM   2029  CD1 LEU A 715      27.750  54.430  39.970  1.00  0.00           C
ATOM   2030 HD11 LEU A 715      27.030  54.980  40.600  1.00  0.00           H
ATOM   2031 HD12 LEU A 715      28.380  53.960  40.760  1.00  0.00           H
ATOM   2032 HD13 LEU A 715      27.210  53.680  39.370  1.00  0.00           H
ATOM   2033  CD2 LEU A 715      28.760  56.750  39.820  1.00  0.00           C
ATOM   2034 HD21 LEU A 715      29.140  57.630  39.260  1.00  0.00           H
ATOM   2035 HD22 LEU A 715      29.560  56.560  40.550  1.00  0.00           H
ATOM   2036 HD23 LEU A 715      27.860  57.170  40.330  1.00  0.00           H
ATOM   2037  C   LEU A 715      31.540  55.030  36.670  1.00  0.00           C
ATOM   2038  O   LEU A 715      32.340  55.890  36.970  1.00  0.00           O
ATOM   2039  N   VAL A 716      31.880  53.910  35.950  1.00  0.00           N
ATOM   2040  HN  VAL A 716      31.100  53.310  35.780  1.00  0.00           H
ATOM   2041  CA  VAL A 716      33.250  53.710  35.410  1.00  0.00           C
ATOM   2042  HA  VAL A 716      33.910  53.870  36.260  1.00  0.00           H
ATOM   2043  CB  VAL A 716      33.450  52.290  34.840  1.00  0.00           C
ATOM   2044  HB  VAL A 716      32.910  52.110  33.890  1.00  0.00           H
ATOM   2045  CG1 VAL A 716      35.000  52.130  34.580  1.00  0.00           C
ATOM   2046 HG11 VAL A 716      35.330  52.790  33.750  1.00  0.00           H
ATOM   2047 HG12 VAL A 716      35.160  51.050  34.350  1.00  0.00           H
ATOM   2048 HG13 VAL A 716      35.580  52.370  35.500  1.00  0.00           H
ATOM   2049  CG2 VAL A 716      33.090  51.080  35.760  1.00  0.00           C
ATOM   2050 HG21 VAL A 716      33.260  50.200  35.110  1.00  0.00           H
ATOM   2051 HG22 VAL A 716      32.040  51.080  36.150  1.00  0.00           H
ATOM   2052 HG23 VAL A 716      33.780  51.130  36.640  1.00  0.00           H
ATOM   2053  C   VAL A 716      33.680  54.730  34.420  1.00  0.00           C
ATOM   2054  O   VAL A 716      34.790  55.240  34.500  1.00  0.00           O
ATOM   2055  N   CYS A 717      32.720  55.160  33.510  1.00  0.00           N
ATOM   2056  HN  CYS A 717      31.780  54.860  33.610  1.00  0.00           H
ATOM   2057  CA  CYS A 717      32.850  56.310  32.530  1.00  0.00           C
ATOM   2058  HA  CYS A 717      33.550  56.020  31.750  1.00  0.00           H
ATOM   2059  CB  CYS A 717      31.560  56.750  31.660  1.00  0.00           C
ATOM   2060  HB1 CYS A 717      31.880  57.330  30.780  1.00  0.00           H
ATOM   2061  HB2 CYS A 717      30.830  57.380  32.220  1.00  0.00           H
ATOM   2062  SG  CYS A 717      30.700  55.310  30.920  1.00  0.00           S
ATOM   2063  HG1 CYS A 717      31.640  54.730  30.200  1.00  0.00           H
ATOM   2064  C   CYS A 717      33.380  57.590  33.150  1.00  0.00           C
ATOM   2065  O   CYS A 717      34.110  58.390  32.540  1.00  0.00           O
ATOM   2066  N   TYR A 718      33.110  57.830  34.450  1.00  0.00           N
ATOM   2067  HN  TYR A 718      32.680  57.120  35.010  1.00  0.00           H
ATOM   2068  CA  TYR A 718      33.310  59.100  35.070  1.00  0.00           C
ATOM   2069  HA  TYR A 718      33.210  59.940  34.390  1.00  0.00           H
ATOM   2070  CB  TYR A 718      32.220  59.350  36.190  1.00  0.00           C
ATOM   2071  HB1 TYR A 718      32.340  60.270  36.800  1.00  0.00           H
ATOM   2072  HB2 TYR A 718      32.350  58.570  36.970  1.00  0.00           H
ATOM   2073  CG  TYR A 718      30.780  59.400  35.720  1.00  0.00           C
ATOM   2074  CD1 TYR A 718      30.510  59.710  34.390  1.00  0.00           C
ATOM   2075  HD1 TYR A 718      31.330  59.910  33.700  1.00  0.00           H
ATOM   2076  CE1 TYR A 718      29.100  59.770  33.980  1.00  0.00           C
ATOM   2077  HE1 TYR A 718      28.950  60.090  32.950  1.00  0.00           H
ATOM   2078  CZ  TYR A 718      28.100  59.270  34.740  1.00  0.00           C
ATOM   2079  OH  TYR A 718      26.820  58.990  34.120  1.00  0.00           O
ATOM   2080  HH  TYR A 718      26.240  58.530  34.730  1.00  0.00           H
ATOM   2081  CD2 TYR A 718      29.670  59.160  36.570  1.00  0.00           C
ATOM   2082  HD2 TYR A 718      29.830  58.930  37.610  1.00  0.00           H
ATOM   2083  CE2 TYR A 718      28.360  58.990  36.050  1.00  0.00           C
ATOM   2084  HE2 TYR A 718      27.560  58.660  36.680  1.00  0.00           H
ATOM   2085  C   TYR A 718      34.690  59.170  35.690  1.00  0.00           C
ATOM   2086  O   TYR A 718      35.170  60.260  35.950  1.00  0.00           O
ATOM   2087  N   ILE A 719      35.380  58.030  35.870  1.00  0.00           N
ATOM   2088  HN  ILE A 719      34.980  57.160  35.550  1.00  0.00           H
ATOM   2089  CA  ILE A 719      36.740  57.900  36.470  1.00  0.00           C
ATOM   2090  HA  ILE A 719      36.920  58.880  36.880  1.00  0.00           H
ATOM   2091  CB  ILE A 719      36.960  56.910  37.680  1.00  0.00           C
ATOM   2092  HB  ILE A 719      38.040  56.650  37.710  1.00  0.00           H
ATOM   2093  CG2 ILE A 719      36.480  57.550  38.990  1.00  0.00           C
ATOM   2094 HG21 ILE A 719      36.590  56.710  39.710  1.00  0.00           H
ATOM   2095 HG22 ILE A 719      35.400  57.800  38.900  1.00  0.00           H
ATOM   2096 HG23 ILE A 719      37.050  58.400  39.420  1.00  0.00           H
ATOM   2097  CG1 ILE A 719      36.210  55.550  37.320  1.00  0.00           C
ATOM   2098 HG11 ILE A 719      36.430  55.280  36.270  1.00  0.00           H
ATOM   2099 HG12 ILE A 719      35.110  55.710  37.370  1.00  0.00           H
ATOM   2100  CD  ILE A 719      36.480  54.280  38.210  1.00  0.00           C
ATOM   2101  HD1 ILE A 719      37.580  54.080  38.250  1.00  0.00           H
ATOM   2102  HD2 ILE A 719      36.030  53.520  37.530  1.00  0.00           H
ATOM   2103  HD3 ILE A 719      36.080  54.360  39.240  1.00  0.00           H
ATOM   2104  C   ILE A 719      37.780  57.630  35.380  1.00  0.00           C
ATOM   2105  O   ILE A 719      37.600  56.760  34.480  1.00  0.00           O
ATOM   2106  N   THR A 720      38.830  58.540  35.330  1.00  0.00           N
ATOM   2107  HN  THR A 720      38.980  59.290  35.980  1.00  0.00           H
ATOM   2108  CA  THR A 720      39.950  58.440  34.290  1.00  0.00           C
ATOM   2109  HA  THR A 720      39.890  57.480  33.800  1.00  0.00           H
ATOM   2110  CB  THR A 720      39.820  59.450  33.140  1.00  0.00           C
ATOM   2111  HB  THR A 720      40.120  58.930  32.200  1.00  0.00           H
ATOM   2112  OG1 THR A 720      40.690  60.640  33.210  1.00  0.00           O
ATOM   2113  HG1 THR A 720      40.860  60.810  32.270  1.00  0.00           H
ATOM   2114  CG2 THR A 720      38.390  59.870  32.990  1.00  0.00           C
ATOM   2115 HG21 THR A 720      38.190  60.640  33.760  1.00  0.00           H
ATOM   2116 HG22 THR A 720      37.600  59.080  33.020  1.00  0.00           H
ATOM   2117 HG23 THR A 720      38.330  60.450  32.040  1.00  0.00           H
ATOM   2118  C   THR A 720      41.350  58.470  34.910  1.00  0.00           C
ATOM   2119  O   THR A 720      41.500  58.640  36.160  1.00  0.00           O
ATOM   2120  N   ARG A 721      42.440  58.280  34.050  1.00  0.00           N
ATOM   2121  HN  ARG A 721      42.320  58.380  33.060  1.00  0.00           H
ATOM   2122  CA  ARG A 721      43.750  58.200  34.570  1.00  0.00           C
ATOM   2123  HA  ARG A 721      43.730  57.440  35.350  1.00  0.00           H
ATOM   2124  CB  ARG A 721      44.710  57.800  33.460  1.00  0.00           C
ATOM   2125  HB1 ARG A 721      45.780  57.890  33.700  1.00  0.00           H
ATOM   2126  HB2 ARG A 721      44.640  58.440  32.550  1.00  0.00           H
ATOM   2127  CG  ARG A 721      44.360  56.460  32.910  1.00  0.00           C
ATOM   2128  HG1 ARG A 721      44.860  56.180  31.950  1.00  0.00           H
ATOM   2129  HG2 ARG A 721      43.300  56.480  32.600  1.00  0.00           H
ATOM   2130  CD  ARG A 721      44.470  55.340  33.920  1.00  0.00           C
ATOM   2131  HD1 ARG A 721      44.050  54.410  33.490  1.00  0.00           H
ATOM   2132  HD2 ARG A 721      43.840  55.550  34.810  1.00  0.00           H
ATOM   2133  NE  ARG A 721      45.850  55.270  34.460  1.00  0.00           N
ATOM   2134  HE  ARG A 721      46.630  55.660  33.970  1.00  0.00           H
ATOM   2135  CZ  ARG A 721      46.330  54.470  35.430  1.00  0.00           C
ATOM   2136  NH1 ARG A 721      45.630  53.820  36.280  1.00  0.00           N
ATOM   2137 HH11 ARG A 721      44.620  53.820  36.250  1.00  0.00           H
ATOM   2138 HH12 ARG A 721      45.960  53.200  37.000  1.00  0.00           H
ATOM   2139  NH2 ARG A 721      47.630  54.520  35.720  1.00  0.00           N
ATOM   2140 HH21 ARG A 721      48.240  54.820  34.990  1.00  0.00           H
ATOM   2141 HH22 ARG A 721      47.990  53.780  36.280  1.00  0.00           H
ATOM   2142  C   ARG A 721      44.280  59.420  35.170  1.00  0.00           C
ATOM   2143  O   ARG A 721      45.340  59.440  35.870  1.00  0.00           O
ATOM   2144  N   PHE A 722      43.790  60.600  34.950  1.00  0.00           N
ATOM   2145  HN  PHE A 722      42.990  60.670  34.360  1.00  0.00           H
ATOM   2146  CA  PHE A 722      44.070  61.740  35.680  1.00  0.00           C
ATOM   2147  HA  PHE A 722      45.130  61.710  35.490  1.00  0.00           H
ATOM   2148  CB  PHE A 722      43.380  63.100  35.170  1.00  0.00           C
ATOM   2149  HB1 PHE A 722      42.270  63.000  35.200  1.00  0.00           H
ATOM   2150  HB2 PHE A 722      43.650  63.350  34.120  1.00  0.00           H
ATOM   2151  CG  PHE A 722      43.660  64.300  36.050  1.00  0.00           C
ATOM   2152  CD1 PHE A 722      44.830  65.070  36.020  1.00  0.00           C
ATOM   2153  HD1 PHE A 722      45.620  64.830  35.320  1.00  0.00           H
ATOM   2154  CE1 PHE A 722      44.890  66.320  36.690  1.00  0.00           C
ATOM   2155  HE1 PHE A 722      45.880  66.750  36.720  1.00  0.00           H
ATOM   2156  CZ  PHE A 722      43.860  66.760  37.490  1.00  0.00           C
ATOM   2157  HZ  PHE A 722      43.990  67.590  38.160  1.00  0.00           H
ATOM   2158  CD2 PHE A 722      42.590  64.780  36.900  1.00  0.00           C
ATOM   2159  HD2 PHE A 722      41.640  64.270  36.940  1.00  0.00           H
ATOM   2160  CE2 PHE A 722      42.740  65.960  37.690  1.00  0.00           C
ATOM   2161  HE2 PHE A 722      41.870  66.350  38.180  1.00  0.00           H
ATOM   2162  C   PHE A 722      43.910  61.600  37.110  1.00  0.00           C
ATOM   2163  O   PHE A 722      44.780  61.800  37.910  1.00  0.00           O
ATOM   2164  N   THR A 723      42.660  61.220  37.450  1.00  0.00           N
ATOM   2165  HN  THR A 723      41.900  61.210  36.810  1.00  0.00           H
ATOM   2166  CA  THR A 723      42.260  60.850  38.800  1.00  0.00           C
ATOM   2167  HA  THR A 723      42.540  61.670  39.450  1.00  0.00           H
ATOM   2168  CB  THR A 723      40.760  60.570  38.900  1.00  0.00           C
ATOM   2169  HB  THR A 723      40.410  59.780  38.200  1.00  0.00           H
ATOM   2170  OG1 THR A 723      40.110  61.710  38.420  1.00  0.00           O
ATOM   2171  HG1 THR A 723      40.030  61.690  37.460  1.00  0.00           H
ATOM   2172  CG2 THR A 723      40.290  60.320  40.290  1.00  0.00           C
ATOM   2173 HG21 THR A 723      39.210  60.560  40.430  1.00  0.00           H
ATOM   2174 HG22 THR A 723      40.860  60.960  41.000  1.00  0.00           H
ATOM   2175 HG23 THR A 723      40.590  59.310  40.650  1.00  0.00           H
ATOM   2176  C   THR A 723      42.970  59.610  39.330  1.00  0.00           C
ATOM   2177  O   THR A 723      43.490  59.670  40.430  1.00  0.00           O
ATOM   2178  N   GLU A 724      43.070  58.450  38.600  1.00  0.00           N
ATOM   2179  HN  GLU A 724      42.700  58.540  37.680  1.00  0.00           H
ATOM   2180  CA  GLU A 724      43.600  57.220  39.130  1.00  0.00           C
ATOM   2181  HA  GLU A 724      43.020  56.920  39.990  1.00  0.00           H
ATOM   2182  CB  GLU A 724      43.540  56.040  38.020  1.00  0.00           C
ATOM   2183  HB1 GLU A 724      44.120  55.200  38.470  1.00  0.00           H
ATOM   2184  HB2 GLU A 724      43.930  56.390  37.050  1.00  0.00           H
ATOM   2185  CG  GLU A 724      42.080  55.560  37.860  1.00  0.00           C
ATOM   2186  HG1 GLU A 724      41.420  56.310  37.360  1.00  0.00           H
ATOM   2187  HG2 GLU A 724      41.530  55.300  38.780  1.00  0.00           H
ATOM   2188  CD  GLU A 724      42.040  54.340  37.000  1.00  0.00           C
ATOM   2189  OE1 GLU A 724      43.040  53.810  36.410  1.00  0.00           O
ATOM   2190  OE2 GLU A 724      40.930  53.960  36.650  1.00  0.00           O
ATOM   2191  C   GLU A 724      45.050  57.300  39.530  1.00  0.00           C
ATOM   2192  O   GLU A 724      45.410  56.970  40.670  1.00  0.00           O
ATOM   2193  N   GLU A 725      45.910  57.830  38.680  1.00  0.00           N
ATOM   2194  HN  GLU A 725      45.720  57.960  37.710  1.00  0.00           H
ATOM   2195  CA  GLU A 725      47.240  58.180  39.030  1.00  0.00           C
ATOM   2196  HA  GLU A 725      47.730  57.300  39.410  1.00  0.00           H
ATOM   2197  CB  GLU A 725      48.010  58.760  37.770  1.00  0.00           C
ATOM   2198  HB1 GLU A 725      49.010  58.990  38.210  1.00  0.00           H
ATOM   2199  HB2 GLU A 725      47.490  59.670  37.390  1.00  0.00           H
ATOM   2200  CG  GLU A 725      48.200  57.890  36.570  1.00  0.00           C
ATOM   2201  HG1 GLU A 725      47.260  57.800  35.970  1.00  0.00           H
ATOM   2202  HG2 GLU A 725      48.680  56.970  36.950  1.00  0.00           H
ATOM   2203  CD  GLU A 725      49.240  58.550  35.600  1.00  0.00           C
ATOM   2204  OE1 GLU A 725      48.980  58.560  34.390  1.00  0.00           O
ATOM   2205  OE2 GLU A 725      50.330  58.920  36.060  1.00  0.00           O
ATOM   2206  C   GLU A 725      47.470  59.280  40.120  1.00  0.00           C
ATOM   2207  O   GLU A 725      48.230  59.160  41.040  1.00  0.00           O
ATOM   2208  N   ALA A 726      46.750  60.420  40.060  1.00  0.00           N
ATOM   2209  HN  ALA A 726      46.110  60.630  39.320  1.00  0.00           H
ATOM   2210  CA  ALA A 726      46.820  61.410  41.230  1.00  0.00           C
ATOM   2211  HA  ALA A 726      47.890  61.570  41.280  1.00  0.00           H
ATOM   2212  CB  ALA A 726      45.980  62.610  40.900  1.00  0.00           C
ATOM   2213  HB1 ALA A 726      46.330  63.420  41.570  1.00  0.00           H
ATOM   2214  HB2 ALA A 726      44.900  62.370  40.930  1.00  0.00           H
ATOM   2215  HB3 ALA A 726      46.120  62.910  39.840  1.00  0.00           H
ATOM   2216  C   ALA A 726      46.450  60.960  42.700  1.00  0.00           C
ATOM   2217  O   ALA A 726      47.010  61.370  43.730  1.00  0.00           O
ATOM   2218  N   PHE A 727      45.370  60.110  42.700  1.00  0.00           N
ATOM   2219  HN  PHE A 727      44.900  60.000  41.830  1.00  0.00           H
ATOM   2220  CA  PHE A 727      44.890  59.350  43.810  1.00  0.00           C
ATOM   2221  HA  PHE A 727      44.530  60.000  44.590  1.00  0.00           H
ATOM   2222  CB  PHE A 727      43.700  58.600  43.300  1.00  0.00           C
ATOM   2223  HB1 PHE A 727      43.840  57.980  42.390  1.00  0.00           H
ATOM   2224  HB2 PHE A 727      42.940  59.380  43.100  1.00  0.00           H
ATOM   2225  CG  PHE A 727      43.130  57.550  44.260  1.00  0.00           C
ATOM   2226  CD1 PHE A 727      42.950  56.180  43.860  1.00  0.00           C
ATOM   2227  HD1 PHE A 727      43.220  55.790  42.900  1.00  0.00           H
ATOM   2228  CE1 PHE A 727      42.380  55.310  44.790  1.00  0.00           C
ATOM   2229  HE1 PHE A 727      42.120  54.310  44.440  1.00  0.00           H
ATOM   2230  CZ  PHE A 727      41.990  55.600  46.060  1.00  0.00           C
ATOM   2231  HZ  PHE A 727      41.660  54.820  46.730  1.00  0.00           H
ATOM   2232  CD2 PHE A 727      42.780  57.870  45.610  1.00  0.00           C
ATOM   2233  HD2 PHE A 727      42.810  58.860  46.070  1.00  0.00           H
ATOM   2234  CE2 PHE A 727      42.240  56.870  46.510  1.00  0.00           C
ATOM   2235  HE2 PHE A 727      41.730  57.200  47.400  1.00  0.00           H
ATOM   2236  C   PHE A 727      45.940  58.410  44.280  1.00  0.00           C
ATOM   2237  O   PHE A 727      46.110  58.360  45.500  1.00  0.00           O
ATOM   2238  N   ALA A 728      46.570  57.590  43.430  1.00  0.00           N
ATOM   2239  HN  ALA A 728      46.370  57.570  42.450  1.00  0.00           H
ATOM   2240  CA  ALA A 728      47.590  56.660  43.880  1.00  0.00           C
ATOM   2241  HA  ALA A 728      47.190  56.160  44.740  1.00  0.00           H
ATOM   2242  CB  ALA A 728      47.900  55.590  42.810  1.00  0.00           C
ATOM   2243  HB1 ALA A 728      48.000  56.030  41.780  1.00  0.00           H
ATOM   2244  HB2 ALA A 728      46.990  54.970  42.740  1.00  0.00           H
ATOM   2245  HB3 ALA A 728      48.680  54.800  42.930  1.00  0.00           H
ATOM   2246  C   ALA A 728      48.890  57.410  44.300  1.00  0.00           C
ATOM   2247  O   ALA A 728      49.510  57.150  45.350  1.00  0.00           O
ATOM   2248  N   ALA A 729      49.340  58.470  43.580  1.00  0.00           N
ATOM   2249  HN  ALA A 729      48.810  58.650  42.760  1.00  0.00           H
ATOM   2250  CA  ALA A 729      50.510  59.270  43.880  1.00  0.00           C
ATOM   2251  HA  ALA A 729      51.410  58.680  44.000  1.00  0.00           H
ATOM   2252  CB  ALA A 729      50.720  60.370  42.810  1.00  0.00           C
ATOM   2253  HB1 ALA A 729      51.600  60.930  43.180  1.00  0.00           H
ATOM   2254  HB2 ALA A 729      49.840  61.040  42.780  1.00  0.00           H
ATOM   2255  HB3 ALA A 729      50.750  59.980  41.770  1.00  0.00           H
ATOM   2256  C   ALA A 729      50.440  59.880  45.310  1.00  0.00           C
ATOM   2257  O   ALA A 729      51.510  59.950  45.960  1.00  0.00           O
ATOM   2258  N   LEU A 730      49.230  60.330  45.790  1.00  0.00           N
ATOM   2259  HN  LEU A 730      48.390  60.300  45.250  1.00  0.00           H
ATOM   2260  CA  LEU A 730      49.070  60.810  47.220  1.00  0.00           C
ATOM   2261  HA  LEU A 730      49.770  61.580  47.510  1.00  0.00           H
ATOM   2262  CB  LEU A 730      47.670  61.440  47.380  1.00  0.00           C
ATOM   2263  HB1 LEU A 730      47.020  60.610  47.030  1.00  0.00           H
ATOM   2264  HB2 LEU A 730      47.460  62.260  46.650  1.00  0.00           H
ATOM   2265  CG  LEU A 730      47.270  61.910  48.760  1.00  0.00           C
ATOM   2266  HG  LEU A 730      47.200  61.050  49.460  1.00  0.00           H
ATOM   2267  CD1 LEU A 730      48.270  62.910  49.330  1.00  0.00           C
ATOM   2268 HD11 LEU A 730      48.210  63.910  48.850  1.00  0.00           H
ATOM   2269 HD12 LEU A 730      49.300  62.530  49.410  1.00  0.00           H
ATOM   2270 HD13 LEU A 730      48.030  63.250  50.360  1.00  0.00           H
ATOM   2271  CD2 LEU A 730      45.810  62.490  48.680  1.00  0.00           C
ATOM   2272 HD21 LEU A 730      45.620  63.130  47.790  1.00  0.00           H
ATOM   2273 HD22 LEU A 730      45.620  62.990  49.650  1.00  0.00           H
ATOM   2274 HD23 LEU A 730      45.130  61.620  48.570  1.00  0.00           H
ATOM   2275  C   LEU A 730      49.410  59.660  48.210  1.00  0.00           C
ATOM   2276  O   LEU A 730      50.130  59.910  49.220  1.00  0.00           O
ATOM   2277  N   ILE A 731      48.930  58.420  47.950  1.00  0.00           N
ATOM   2278  HN  ILE A 731      48.410  58.290  47.100  1.00  0.00           H
ATOM   2279  CA  ILE A 731      49.180  57.340  48.840  1.00  0.00           C
ATOM   2280  HA  ILE A 731      49.080  57.780  49.830  1.00  0.00           H
ATOM   2281  CB  ILE A 731      48.110  56.240  48.670  1.00  0.00           C
ATOM   2282  HB  ILE A 731      48.180  56.010  47.580  1.00  0.00           H
ATOM   2283  CG2 ILE A 731      48.400  55.100  49.580  1.00  0.00           C
ATOM   2284 HG21 ILE A 731      47.620  54.320  49.560  1.00  0.00           H
ATOM   2285 HG22 ILE A 731      48.460  55.350  50.660  1.00  0.00           H
ATOM   2286 HG23 ILE A 731      49.380  54.620  49.350  1.00  0.00           H
ATOM   2287  CG1 ILE A 731      46.690  56.850  48.900  1.00  0.00           C
ATOM   2288 HG11 ILE A 731      45.890  56.100  48.710  1.00  0.00           H
ATOM   2289 HG12 ILE A 731      46.350  57.510  48.080  1.00  0.00           H
ATOM   2290  CD  ILE A 731      46.480  57.660  50.190  1.00  0.00           C
ATOM   2291  HD1 ILE A 731      47.200  58.490  50.330  1.00  0.00           H
ATOM   2292  HD2 ILE A 731      46.690  57.080  51.110  1.00  0.00           H
ATOM   2293  HD3 ILE A 731      45.410  57.920  50.380  1.00  0.00           H
ATOM   2294  C   ILE A 731      50.630  56.830  48.910  1.00  0.00           C
ATOM   2295  O   ILE A 731      51.210  56.500  49.920  1.00  0.00           O
ATOM   2296  N   CYS A 732      51.250  56.920  47.690  1.00  0.00           N
ATOM   2297  HN  CYS A 732      50.710  57.220  46.910  1.00  0.00           H
ATOM   2298  CA  CYS A 732      52.660  56.590  47.480  1.00  0.00           C
ATOM   2299  HA  CYS A 732      52.820  55.620  47.950  1.00  0.00           H
ATOM   2300  CB  CYS A 732      53.140  56.740  45.980  1.00  0.00           C
ATOM   2301  HB1 CYS A 732      54.210  56.440  45.930  1.00  0.00           H
ATOM   2302  HB2 CYS A 732      53.110  57.780  45.610  1.00  0.00           H
ATOM   2303  SG  CYS A 732      52.230  55.760  44.780  1.00  0.00           S
ATOM   2304  HG1 CYS A 732      52.940  54.690  45.150  1.00  0.00           H
ATOM   2305  C   CYS A 732      53.620  57.490  48.320  1.00  0.00           C
ATOM   2306  O   CYS A 732      54.540  57.020  48.990  1.00  0.00           O
ATOM   2307  N   ILE A 733      53.370  58.850  48.330  1.00  0.00           N
ATOM   2308  HN  ILE A 733      52.660  59.260  47.750  1.00  0.00           H
ATOM   2309  CA  ILE A 733      53.970  59.780  49.280  1.00  0.00           C
ATOM   2310  HA  ILE A 733      55.050  59.690  49.160  1.00  0.00           H
ATOM   2311  CB  ILE A 733      53.650  61.260  48.870  1.00  0.00           C
ATOM   2312  HB  ILE A 733      52.540  61.360  48.910  1.00  0.00           H
ATOM   2313  CG2 ILE A 733      54.180  62.310  49.930  1.00  0.00           C
ATOM   2314 HG21 ILE A 733      53.860  62.020  50.950  1.00  0.00           H
ATOM   2315 HG22 ILE A 733      53.690  63.250  49.600  1.00  0.00           H
ATOM   2316 HG23 ILE A 733      55.290  62.370  50.000  1.00  0.00           H
ATOM   2317  CG1 ILE A 733      54.260  61.650  47.530  1.00  0.00           C
ATOM   2318 HG11 ILE A 733      53.940  62.700  47.350  1.00  0.00           H
ATOM   2319 HG12 ILE A 733      53.860  61.130  46.630  1.00  0.00           H
ATOM   2320  CD  ILE A 733      55.830  61.750  47.480  1.00  0.00           C
ATOM   2321  HD1 ILE A 733      56.240  61.800  46.440  1.00  0.00           H
ATOM   2322  HD2 ILE A 733      56.210  60.890  48.080  1.00  0.00           H
ATOM   2323  HD3 ILE A 733      56.170  62.670  48.010  1.00  0.00           H
ATOM   2324  C   ILE A 733      53.640  59.520  50.710  1.00  0.00           C
ATOM   2325  O   ILE A 733      54.440  59.640  51.580  1.00  0.00           O
ATOM   2326  N   ILE A 734      52.440  59.050  50.950  1.00  0.00           N
ATOM   2327  HN  ILE A 734      51.790  59.070  50.180  1.00  0.00           H
ATOM   2328  CA  ILE A 734      51.900  58.720  52.370  1.00  0.00           C
ATOM   2329  HA  ILE A 734      52.030  59.620  52.960  1.00  0.00           H
ATOM   2330  CB  ILE A 734      50.290  58.520  52.490  1.00  0.00           C
ATOM   2331  HB  ILE A 734      50.040  57.980  51.550  1.00  0.00           H
ATOM   2332  CG2 ILE A 734      49.880  57.660  53.660  1.00  0.00           C
ATOM   2333 HG21 ILE A 734      48.770  57.600  53.700  1.00  0.00           H
ATOM   2334 HG22 ILE A 734      50.150  58.060  54.660  1.00  0.00           H
ATOM   2335 HG23 ILE A 734      50.180  56.590  53.550  1.00  0.00           H
ATOM   2336  CG1 ILE A 734      49.670  59.950  52.510  1.00  0.00           C
ATOM   2337 HG11 ILE A 734      49.770  60.530  51.570  1.00  0.00           H
ATOM   2338 HG12 ILE A 734      50.320  60.480  53.230  1.00  0.00           H
ATOM   2339  CD  ILE A 734      48.170  59.960  52.830  1.00  0.00           C
ATOM   2340  HD1 ILE A 734      47.910  61.030  52.940  1.00  0.00           H
ATOM   2341  HD2 ILE A 734      47.860  59.470  53.780  1.00  0.00           H
ATOM   2342  HD3 ILE A 734      47.550  59.620  51.980  1.00  0.00           H
ATOM   2343  C   ILE A 734      52.720  57.670  53.020  1.00  0.00           C
ATOM   2344  O   ILE A 734      53.240  57.740  54.140  1.00  0.00           O
ATOM   2345  N   PHE A 735      53.000  56.670  52.140  1.00  0.00           N
ATOM   2346  HN  PHE A 735      52.670  56.730  51.190  1.00  0.00           H
ATOM   2347  CA  PHE A 735      53.750  55.450  52.500  1.00  0.00           C
ATOM   2348  HA  PHE A 735      53.360  55.030  53.410  1.00  0.00           H
ATOM   2349  CB  PHE A 735      53.820  54.430  51.320  1.00  0.00           C
ATOM   2350  HB1 PHE A 735      54.660  53.730  51.490  1.00  0.00           H
ATOM   2351  HB2 PHE A 735      54.000  55.050  50.410  1.00  0.00           H
ATOM   2352  CG  PHE A 735      52.580  53.580  51.010  1.00  0.00           C
ATOM   2353  CD1 PHE A 735      51.360  53.700  51.720  1.00  0.00           C
ATOM   2354  HD1 PHE A 735      51.230  54.470  52.460  1.00  0.00           H
ATOM   2355  CE1 PHE A 735      50.310  52.790  51.530  1.00  0.00           C
ATOM   2356  HE1 PHE A 735      49.390  52.900  52.090  1.00  0.00           H
ATOM   2357  CZ  PHE A 735      50.430  51.770  50.600  1.00  0.00           C
ATOM   2358  HZ  PHE A 735      49.680  51.020  50.460  1.00  0.00           H
ATOM   2359  CD2 PHE A 735      52.690  52.550  50.040  1.00  0.00           C
ATOM   2360  HD2 PHE A 735      53.630  52.440  49.510  1.00  0.00           H
ATOM   2361  CE2 PHE A 735      51.700  51.590  49.930  1.00  0.00           C
ATOM   2362  HE2 PHE A 735      51.800  50.760  49.240  1.00  0.00           H
ATOM   2363  C   PHE A 735      55.200  55.720  52.810  1.00  0.00           C
ATOM   2364  O   PHE A 735      55.810  55.230  53.790  1.00  0.00           O
ATOM   2365  N   ILE A 736      55.800  56.680  52.020  1.00  0.00           N
ATOM   2366  HN  ILE A 736      55.290  57.070  51.270  1.00  0.00           H
ATOM   2367  CA  ILE A 736      57.180  57.180  52.250  1.00  0.00           C
ATOM   2368  HA  ILE A 736      57.830  56.340  52.380  1.00  0.00           H
ATOM   2369  CB  ILE A 736      57.730  57.900  51.000  1.00  0.00           C
ATOM   2370  HB  ILE A 736      56.950  58.560  50.570  1.00  0.00           H
ATOM   2371  CG2 ILE A 736      58.880  58.820  51.360  1.00  0.00           C
ATOM   2372 HG21 ILE A 736      59.630  58.150  51.830  1.00  0.00           H
ATOM   2373 HG22 ILE A 736      58.520  59.580  52.070  1.00  0.00           H
ATOM   2374 HG23 ILE A 736      59.340  59.300  50.470  1.00  0.00           H
ATOM   2375  CG1 ILE A 736      57.940  56.900  49.880  1.00  0.00           C
ATOM   2376 HG11 ILE A 736      56.960  56.380  49.830  1.00  0.00           H
ATOM   2377 HG12 ILE A 736      58.770  56.230  50.160  1.00  0.00           H
ATOM   2378  CD  ILE A 736      58.280  57.540  48.550  1.00  0.00           C
ATOM   2379  HD1 ILE A 736      58.360  56.780  47.750  1.00  0.00           H
ATOM   2380  HD2 ILE A 736      59.330  57.940  48.550  1.00  0.00           H
ATOM   2381  HD3 ILE A 736      57.560  58.330  48.230  1.00  0.00           H
ATOM   2382  C   ILE A 736      57.200  57.990  53.490  1.00  0.00           C
ATOM   2383  O   ILE A 736      57.970  57.770  54.400  1.00  0.00           O
ATOM   2384  N   TYR A 737      56.280  59.010  53.620  1.00  0.00           N
ATOM   2385  HN  TYR A 737      55.680  59.220  52.850  1.00  0.00           H
ATOM   2386  CA  TYR A 737      56.090  59.940  54.760  1.00  0.00           C
ATOM   2387  HA  TYR A 737      57.080  60.310  54.990  1.00  0.00           H
ATOM   2388  CB  TYR A 737      55.230  61.190  54.360  1.00  0.00           C
ATOM   2389  HB1 TYR A 737      54.140  61.000  54.330  1.00  0.00           H
ATOM   2390  HB2 TYR A 737      55.560  61.680  53.420  1.00  0.00           H
ATOM   2391  CG  TYR A 737      55.410  62.260  55.470  1.00  0.00           C
ATOM   2392  CD1 TYR A 737      54.440  62.450  56.440  1.00  0.00           C
ATOM   2393  HD1 TYR A 737      53.590  61.790  56.380  1.00  0.00           H
ATOM   2394  CE1 TYR A 737      54.580  63.390  57.450  1.00  0.00           C
ATOM   2395  HE1 TYR A 737      53.750  63.460  58.140  1.00  0.00           H
ATOM   2396  CZ  TYR A 737      55.600  64.340  57.420  1.00  0.00           C
ATOM   2397  OH  TYR A 737      55.730  65.270  58.410  1.00  0.00           O
ATOM   2398  HH  TYR A 737      55.120  65.070  59.130  1.00  0.00           H
ATOM   2399  CD2 TYR A 737      56.460  63.270  55.370  1.00  0.00           C
ATOM   2400  HD2 TYR A 737      57.220  63.080  54.630  1.00  0.00           H
ATOM   2401  CE2 TYR A 737      56.590  64.240  56.390  1.00  0.00           C
ATOM   2402  HE2 TYR A 737      57.360  64.980  56.230  1.00  0.00           H
ATOM   2403  C   TYR A 737      55.770  59.230  56.090  1.00  0.00           C
ATOM   2404  O   TYR A 737      56.370  59.580  57.070  1.00  0.00           O
ATOM   2405  N   GLU A 738      54.970  58.130  56.160  1.00  0.00           N
ATOM   2406  HN  GLU A 738      54.440  57.940  55.340  1.00  0.00           H
ATOM   2407  CA  GLU A 738      54.740  57.250  57.290  1.00  0.00           C
ATOM   2408  HA  GLU A 738      54.420  57.830  58.130  1.00  0.00           H
ATOM   2409  CB  GLU A 738      53.730  56.160  56.940  1.00  0.00           C
ATOM   2410  HB1 GLU A 738      53.840  55.230  57.540  1.00  0.00           H
ATOM   2411  HB2 GLU A 738      53.980  55.700  55.960  1.00  0.00           H
ATOM   2412  CG  GLU A 738      52.190  56.510  56.890  1.00  0.00           C
ATOM   2413  HG1 GLU A 738      51.590  55.640  56.550  1.00  0.00           H
ATOM   2414  HG2 GLU A 738      51.960  57.270  56.120  1.00  0.00           H
ATOM   2415  CD  GLU A 738      51.540  56.880  58.250  1.00  0.00           C
ATOM   2416  OE1 GLU A 738      51.740  56.030  59.170  1.00  0.00           O
ATOM   2417  OE2 GLU A 738      50.810  57.910  58.450  1.00  0.00           O
ATOM   2418  C   GLU A 738      56.080  56.620  57.700  1.00  0.00           C
ATOM   2419  O   GLU A 738      56.460  56.670  58.890  1.00  0.00           O
ATOM   2420  N   ALA A 739      56.910  56.140  56.770  1.00  0.00           N
ATOM   2421  HN  ALA A 739      56.670  56.190  55.800  1.00  0.00           H
ATOM   2422  CA  ALA A 739      58.230  55.690  57.150  1.00  0.00           C
ATOM   2423  HA  ALA A 739      58.120  55.050  58.020  1.00  0.00           H
ATOM   2424  CB  ALA A 739      58.900  55.030  55.850  1.00  0.00           C
ATOM   2425  HB1 ALA A 739      58.460  54.010  55.880  1.00  0.00           H
ATOM   2426  HB2 ALA A 739      60.010  55.080  55.960  1.00  0.00           H
ATOM   2427  HB3 ALA A 739      58.600  55.530  54.900  1.00  0.00           H
ATOM   2428  C   ALA A 739      59.190  56.860  57.570  1.00  0.00           C
ATOM   2429  O   ALA A 739      59.980  56.710  58.500  1.00  0.00           O
ATOM   2430  N   LEU A 740      59.090  58.090  56.940  1.00  0.00           N
ATOM   2431  HN  LEU A 740      58.600  58.080  56.070  1.00  0.00           H
ATOM   2432  CA  LEU A 740      59.860  59.260  57.420  1.00  0.00           C
ATOM   2433  HA  LEU A 740      60.890  58.950  57.450  1.00  0.00           H
ATOM   2434  CB  LEU A 740      59.990  60.430  56.400  1.00  0.00           C
ATOM   2435  HB1 LEU A 740      60.550  61.150  57.030  1.00  0.00           H
ATOM   2436  HB2 LEU A 740      58.990  60.830  56.150  1.00  0.00           H
ATOM   2437  CG  LEU A 740      60.640  60.050  55.070  1.00  0.00           C
ATOM   2438  HG  LEU A 740      60.180  59.130  54.630  1.00  0.00           H
ATOM   2439  CD1 LEU A 740      60.340  61.070  53.940  1.00  0.00           C
ATOM   2440 HD11 LEU A 740      60.740  60.570  53.030  1.00  0.00           H
ATOM   2441 HD12 LEU A 740      60.970  61.940  54.230  1.00  0.00           H
ATOM   2442 HD13 LEU A 740      59.290  61.350  53.700  1.00  0.00           H
ATOM   2443  CD2 LEU A 740      62.160  59.980  55.140  1.00  0.00           C
ATOM   2444 HD21 LEU A 740      62.570  59.910  54.110  1.00  0.00           H
ATOM   2445 HD22 LEU A 740      62.590  59.150  55.750  1.00  0.00           H
ATOM   2446 HD23 LEU A 740      62.680  60.910  55.440  1.00  0.00           H
ATOM   2447  C   LEU A 740      59.470  59.680  58.820  1.00  0.00           C
ATOM   2448  O   LEU A 740      60.300  60.150  59.630  1.00  0.00           O
ATOM   2449  N   GLU A 741      58.180  59.500  59.190  1.00  0.00           N
ATOM   2450  HN  GLU A 741      57.590  59.130  58.470  1.00  0.00           H
ATOM   2451  CA  GLU A 741      57.680  59.750  60.540  1.00  0.00           C
ATOM   2452  HA  GLU A 741      57.990  60.760  60.750  1.00  0.00           H
ATOM   2453  CB  GLU A 741      56.110  59.700  60.540  1.00  0.00           C
ATOM   2454  HB1 GLU A 741      55.770  59.510  61.580  1.00  0.00           H
ATOM   2455  HB2 GLU A 741      55.730  58.770  60.030  1.00  0.00           H
ATOM   2456  CG  GLU A 741      55.370  60.960  59.980  1.00  0.00           C
ATOM   2457  HG1 GLU A 741      55.240  60.870  58.880  1.00  0.00           H
ATOM   2458  HG2 GLU A 741      55.910  61.930  60.090  1.00  0.00           H
ATOM   2459  CD  GLU A 741      53.970  61.150  60.600  1.00  0.00           C
ATOM   2460  OE1 GLU A 741      53.190  60.130  60.550  1.00  0.00           O
ATOM   2461  OE2 GLU A 741      53.600  62.220  61.150  1.00  0.00           O
ATOM   2462  C   GLU A 741      58.240  58.920  61.500  1.00  0.00           C
ATOM   2463  O   GLU A 741      58.640  59.300  62.610  1.00  0.00           O
ATOM   2464  N   LYS A 742      58.420  57.670  61.080  1.00  0.00           N
ATOM   2465  HN  LYS A 742      58.210  57.550  60.120  1.00  0.00           H
ATOM   2466  CA  LYS A 742      59.000  56.560  61.870  1.00  0.00           C
ATOM   2467  HA  LYS A 742      58.570  56.680  62.850  1.00  0.00           H
ATOM   2468  CB  LYS A 742      58.760  55.170  61.250  1.00  0.00           C
ATOM   2469  HB1 LYS A 742      59.460  55.120  60.390  1.00  0.00           H
ATOM   2470  HB2 LYS A 742      57.680  55.310  61.030  1.00  0.00           H
ATOM   2471  CG  LYS A 742      58.890  53.970  62.210  1.00  0.00           C
ATOM   2472  HG1 LYS A 742      59.960  53.860  62.480  1.00  0.00           H
ATOM   2473  HG2 LYS A 742      58.490  53.070  61.710  1.00  0.00           H
ATOM   2474  CD  LYS A 742      58.120  54.030  63.550  1.00  0.00           C
ATOM   2475  HD1 LYS A 742      58.650  54.740  64.220  1.00  0.00           H
ATOM   2476  HD2 LYS A 742      58.320  53.080  64.080  1.00  0.00           H
ATOM   2477  CE  LYS A 742      56.570  54.370  63.450  1.00  0.00           C
ATOM   2478  HE1 LYS A 742      56.120  53.590  62.820  1.00  0.00           H
ATOM   2479  HE2 LYS A 742      56.470  55.370  62.970  1.00  0.00           H
ATOM   2480  NZ  LYS A 742      55.880  54.380  64.700  1.00  0.00           N
ATOM   2481  HZ1 LYS A 742      55.840  53.490  65.250  1.00  0.00           H
ATOM   2482  HZ2 LYS A 742      54.920  54.650  64.410  1.00  0.00           H
ATOM   2483  HZ3 LYS A 742      56.340  55.090  65.300  1.00  0.00           H
ATOM   2484  C   LYS A 742      60.470  56.740  62.170  1.00  0.00           C
ATOM   2485  O   LYS A 742      60.910  56.510  63.270  1.00  0.00           O
ATOM   2486  N   LEU A 743      61.290  57.170  61.220  1.00  0.00           N
ATOM   2487  HN  LEU A 743      61.030  57.360  60.290  1.00  0.00           H
ATOM   2488  CA  LEU A 743      62.730  57.360  61.540  1.00  0.00           C
ATOM   2489  HA  LEU A 743      63.130  56.380  61.740  1.00  0.00           H
ATOM   2490  CB  LEU A 743      63.400  57.760  60.240  1.00  0.00           C
ATOM   2491  HB1 LEU A 743      62.950  58.610  59.680  1.00  0.00           H
ATOM   2492  HB2 LEU A 743      63.230  56.890  59.560  1.00  0.00           H
ATOM   2493  CG  LEU A 743      64.930  57.900  60.210  1.00  0.00           C
ATOM   2494  HG  LEU A 743      65.250  58.610  61.000  1.00  0.00           H
ATOM   2495  CD1 LEU A 743      65.640  56.620  60.650  1.00  0.00           C
ATOM   2496 HD11 LEU A 743      65.310  55.760  60.010  1.00  0.00           H
ATOM   2497 HD12 LEU A 743      65.280  56.350  61.670  1.00  0.00           H
ATOM   2498 HD13 LEU A 743      66.740  56.610  60.610  1.00  0.00           H
ATOM   2499  CD2 LEU A 743      65.460  58.430  58.890  1.00  0.00           C
ATOM   2500 HD21 LEU A 743      65.290  57.670  58.090  1.00  0.00           H
ATOM   2501 HD22 LEU A 743      66.530  58.710  58.870  1.00  0.00           H
ATOM   2502 HD23 LEU A 743      64.830  59.250  58.480  1.00  0.00           H
ATOM   2503  C   LEU A 743      62.940  58.410  62.610  1.00  0.00           C
ATOM   2504  O   LEU A 743      63.860  58.260  63.450  1.00  0.00           O
ATOM   2505  N   PHE A 744      62.180  59.550  62.650  1.00  0.00           N
ATOM   2506  HN  PHE A 744      61.510  59.740  61.920  1.00  0.00           H
ATOM   2507  CA  PHE A 744      62.160  60.550  63.680  1.00  0.00           C
ATOM   2508  HA  PHE A 744      63.190  60.770  63.900  1.00  0.00           H
ATOM   2509  CB  PHE A 744      61.260  61.630  63.200  1.00  0.00           C
ATOM   2510  HB1 PHE A 744      60.200  61.330  63.050  1.00  0.00           H
ATOM   2511  HB2 PHE A 744      61.590  61.930  62.180  1.00  0.00           H
ATOM   2512  CG  PHE A 744      61.350  62.830  64.080  1.00  0.00           C
ATOM   2513  CD1 PHE A 744      60.470  62.920  65.160  1.00  0.00           C
ATOM   2514  HD1 PHE A 744      59.800  62.090  65.370  1.00  0.00           H
ATOM   2515  CE1 PHE A 744      60.430  64.070  65.890  1.00  0.00           C
ATOM   2516  HE1 PHE A 744      59.760  64.320  66.690  1.00  0.00           H
ATOM   2517  CZ  PHE A 744      61.430  65.070  65.740  1.00  0.00           C
ATOM   2518  HZ  PHE A 744      61.530  65.890  66.440  1.00  0.00           H
ATOM   2519  CD2 PHE A 744      62.380  63.760  63.880  1.00  0.00           C
ATOM   2520  HD2 PHE A 744      63.000  63.590  63.020  1.00  0.00           H
ATOM   2521  CE2 PHE A 744      62.430  64.890  64.730  1.00  0.00           C
ATOM   2522  HE2 PHE A 744      63.180  65.660  64.650  1.00  0.00           H
ATOM   2523  C   PHE A 744      61.720  59.920  64.970  1.00  0.00           C
ATOM   2524  O   PHE A 744      62.350  60.090  66.020  1.00  0.00           O
ATOM   2525  N   ASP A 745      60.630  59.140  64.950  1.00  0.00           N
ATOM   2526  HN  ASP A 745      60.270  59.010  64.030  1.00  0.00           H
ATOM   2527  CA  ASP A 745      60.090  58.440  66.080  1.00  0.00           C
ATOM   2528  HA  ASP A 745      59.890  59.270  66.740  1.00  0.00           H
ATOM   2529  CB  ASP A 745      58.690  57.810  65.590  1.00  0.00           C
ATOM   2530  HB1 ASP A 745      58.980  57.160  64.730  1.00  0.00           H
ATOM   2531  HB2 ASP A 745      57.930  58.530  65.210  1.00  0.00           H
ATOM   2532  CG  ASP A 745      57.910  56.980  66.610  1.00  0.00           C
ATOM   2533  OD1 ASP A 745      56.940  56.270  66.220  1.00  0.00           O
ATOM   2534  OD2 ASP A 745      58.110  57.190  67.870  1.00  0.00           O
ATOM   2535  C   ASP A 745      61.030  57.380  66.740  1.00  0.00           C
ATOM   2536  O   ASP A 745      61.160  57.250  67.980  1.00  0.00           O
ATOM   2537  N   LEU A 746      61.730  56.700  65.880  1.00  0.00           N
ATOM   2538  HN  LEU A 746      61.460  56.680  64.930  1.00  0.00           H
ATOM   2539  CA  LEU A 746      62.850  55.770  66.150  1.00  0.00           C
ATOM   2540  HA  LEU A 746      62.640  54.980  66.860  1.00  0.00           H
ATOM   2541  CB  LEU A 746      63.480  55.120  64.870  1.00  0.00           C
ATOM   2542  HB1 LEU A 746      64.540  54.820  65.010  1.00  0.00           H
ATOM   2543  HB2 LEU A 746      63.670  55.880  64.090  1.00  0.00           H
ATOM   2544  CG  LEU A 746      62.710  53.930  64.240  1.00  0.00           C
ATOM   2545  HG  LEU A 746      61.630  54.100  64.430  1.00  0.00           H
ATOM   2546  CD1 LEU A 746      63.110  53.760  62.760  1.00  0.00           C
ATOM   2547 HD11 LEU A 746      62.480  52.950  62.320  1.00  0.00           H
ATOM   2548 HD12 LEU A 746      64.160  53.580  62.490  1.00  0.00           H
ATOM   2549 HD13 LEU A 746      62.710  54.670  62.250  1.00  0.00           H
ATOM   2550  CD2 LEU A 746      63.300  52.760  64.960  1.00  0.00           C
ATOM   2551 HD21 LEU A 746      63.110  51.780  64.470  1.00  0.00           H
ATOM   2552 HD22 LEU A 746      62.890  52.680  65.990  1.00  0.00           H
ATOM   2553 HD23 LEU A 746      64.400  52.820  64.970  1.00  0.00           H
ATOM   2554  C   LEU A 746      63.980  56.540  66.860  1.00  0.00           C
ATOM   2555  O   LEU A 746      64.390  56.080  67.950  1.00  0.00           O
ATOM   2556  N   GLY A 747      64.400  57.740  66.430  1.00  0.00           N
ATOM   2557  HN  GLY A 747      64.030  57.990  65.530  1.00  0.00           H
ATOM   2558  CA  GLY A 747      65.330  58.680  67.140  1.00  0.00           C
ATOM   2559  HA1 GLY A 747      65.510  59.510  66.470  1.00  0.00           H
ATOM   2560  HA2 GLY A 747      66.260  58.170  67.330  1.00  0.00           H
ATOM   2561  C   GLY A 747      64.870  59.150  68.450  1.00  0.00           C
ATOM   2562  O   GLY A 747      65.570  59.110  69.430  1.00  0.00           O
ATOM   2563  N   GLU A 748      63.600  59.590  68.540  1.00  0.00           N
ATOM   2564  HN  GLU A 748      63.130  59.710  67.660  1.00  0.00           H
ATOM   2565  CA  GLU A 748      62.980  60.000  69.780  1.00  0.00           C
ATOM   2566  HA  GLU A 748      63.540  60.830  70.170  1.00  0.00           H
ATOM   2567  CB  GLU A 748      61.500  60.420  69.530  1.00  0.00           C
ATOM   2568  HB1 GLU A 748      60.860  60.400  70.430  1.00  0.00           H
ATOM   2569  HB2 GLU A 748      61.010  59.650  68.900  1.00  0.00           H
ATOM   2570  CG  GLU A 748      61.310  61.750  68.890  1.00  0.00           C
ATOM   2571  HG1 GLU A 748      61.540  61.710  67.800  1.00  0.00           H
ATOM   2572  HG2 GLU A 748      62.110  62.390  69.320  1.00  0.00           H
ATOM   2573  CD  GLU A 748      59.940  62.340  68.970  1.00  0.00           C
ATOM   2574  OE1 GLU A 748      58.940  61.700  68.590  1.00  0.00           O
ATOM   2575  OE2 GLU A 748      59.870  63.460  69.630  1.00  0.00           O
ATOM   2576  C   GLU A 748      62.930  58.950  70.890  1.00  0.00           C
ATOM   2577  O   GLU A 748      63.060  59.180  72.110  1.00  0.00           O
ATOM   2578  N   THR A 749      62.680  57.670  70.480  1.00  0.00           N
ATOM   2579  HN  THR A 749      62.530  57.560  69.490  1.00  0.00           H
ATOM   2580  CA  THR A 749      62.540  56.530  71.340  1.00  0.00           C
ATOM   2581  HA  THR A 749      62.030  56.890  72.210  1.00  0.00           H
ATOM   2582  CB  THR A 749      61.650  55.410  70.660  1.00  0.00           C
ATOM   2583  HB  THR A 749      62.220  54.960  69.830  1.00  0.00           H
ATOM   2584  OG1 THR A 749      60.310  55.810  70.360  1.00  0.00           O
ATOM   2585  HG1 THR A 749      60.330  56.350  69.570  1.00  0.00           H
ATOM   2586  CG2 THR A 749      61.370  54.290  71.670  1.00  0.00           C
ATOM   2587 HG21 THR A 749      60.760  54.650  72.540  1.00  0.00           H
ATOM   2588 HG22 THR A 749      62.250  53.800  72.130  1.00  0.00           H
ATOM   2589 HG23 THR A 749      60.740  53.590  71.070  1.00  0.00           H
ATOM   2590  C   THR A 749      63.890  56.000  71.810  1.00  0.00           C
ATOM   2591  O   THR A 749      64.120  55.680  72.990  1.00  0.00           O
ATOM   2592  N   TYR A 750      64.850  55.910  70.850  1.00  0.00           N
ATOM   2593  HN  TYR A 750      64.690  56.240  69.920  1.00  0.00           H
ATOM   2594  CA  TYR A 750      66.130  55.200  71.080  1.00  0.00           C
ATOM   2595  HA  TYR A 750      66.040  54.890  72.100  1.00  0.00           H
ATOM   2596  CB  TYR A 750      66.400  54.160  70.000  1.00  0.00           C
ATOM   2597  HB1 TYR A 750      67.380  53.650  70.080  1.00  0.00           H
ATOM   2598  HB2 TYR A 750      66.330  54.750  69.060  1.00  0.00           H
ATOM   2599  CG  TYR A 750      65.350  53.030  70.060  1.00  0.00           C
ATOM   2600  CD1 TYR A 750      65.030  52.400  71.300  1.00  0.00           C
ATOM   2601  HD1 TYR A 750      65.620  52.650  72.170  1.00  0.00           H
ATOM   2602  CE1 TYR A 750      63.970  51.430  71.390  1.00  0.00           C
ATOM   2603  HE1 TYR A 750      63.660  50.970  72.310  1.00  0.00           H
ATOM   2604  CZ  TYR A 750      63.280  51.130  70.220  1.00  0.00           C
ATOM   2605  OH  TYR A 750      62.190  50.220  70.330  1.00  0.00           O
ATOM   2606  HH  TYR A 750      61.610  50.290  69.560  1.00  0.00           H
ATOM   2607  CD2 TYR A 750      64.640  52.700  68.890  1.00  0.00           C
ATOM   2608  HD2 TYR A 750      64.980  53.170  67.980  1.00  0.00           H
ATOM   2609  CE2 TYR A 750      63.650  51.720  68.960  1.00  0.00           C
ATOM   2610  HE2 TYR A 750      63.100  51.540  68.050  1.00  0.00           H
ATOM   2611  C   TYR A 750      67.370  56.100  71.040  1.00  0.00           C
ATOM   2612  O   TYR A 750      67.590  56.900  70.130  1.00  0.00           O
ATOM   2613  N   ALA A 751      68.250  55.860  72.040  1.00  0.00           N
ATOM   2614  HN  ALA A 751      68.140  55.250  72.830  1.00  0.00           H
ATOM   2615  CA  ALA A 751      69.560  56.420  72.230  1.00  0.00           C
ATOM   2616  HA  ALA A 751      69.400  57.490  72.120  1.00  0.00           H
ATOM   2617  CB  ALA A 751      70.200  56.160  73.570  1.00  0.00           C
ATOM   2618  HB1 ALA A 751      69.320  56.320  74.240  1.00  0.00           H
ATOM   2619  HB2 ALA A 751      71.050  56.830  73.800  1.00  0.00           H
ATOM   2620  HB3 ALA A 751      70.520  55.110  73.620  1.00  0.00           H
ATOM   2621  C   ALA A 751      70.520  56.290  71.010  1.00  0.00           C
ATOM   2622  O   ALA A 751      70.420  55.330  70.240  1.00  0.00           O
ATOM   2623  N   PHE A 752      71.480  57.220  70.830  1.00  0.00           N
ATOM   2624  HN  PHE A 752      71.610  58.090  71.280  1.00  0.00           H
ATOM   2625  CA  PHE A 752      72.440  57.070  69.780  1.00  0.00           C
ATOM   2626  HA  PHE A 752      72.270  56.180  69.190  1.00  0.00           H
ATOM   2627  CB  PHE A 752      72.180  58.270  68.870  1.00  0.00           C
ATOM   2628  HB1 PHE A 752      72.310  59.290  69.290  1.00  0.00           H
ATOM   2629  HB2 PHE A 752      71.130  58.210  68.500  1.00  0.00           H
ATOM   2630  CG  PHE A 752      73.180  58.310  67.680  1.00  0.00           C
ATOM   2631  CD1 PHE A 752      74.280  59.210  67.700  1.00  0.00           C
ATOM   2632  HD1 PHE A 752      74.440  59.970  68.450  1.00  0.00           H
ATOM   2633  CE1 PHE A 752      75.180  59.230  66.600  1.00  0.00           C
ATOM   2634  HE1 PHE A 752      75.990  59.940  66.610  1.00  0.00           H
ATOM   2635  CZ  PHE A 752      74.970  58.310  65.540  1.00  0.00           C
ATOM   2636  HZ  PHE A 752      75.650  58.270  64.710  1.00  0.00           H
ATOM   2637  CD2 PHE A 752      72.920  57.470  66.590  1.00  0.00           C
ATOM   2638  HD2 PHE A 752      72.120  56.740  66.580  1.00  0.00           H
ATOM   2639  CE2 PHE A 752      73.840  57.480  65.540  1.00  0.00           C
ATOM   2640  HE2 PHE A 752      73.590  56.910  64.660  1.00  0.00           H
ATOM   2641  C   PHE A 752      73.840  56.880  70.250  1.00  0.00           C
ATOM   2642  O   PHE A 752      74.270  57.650  71.090  1.00  0.00           O
ATOM   2643  N   PRO A 822      74.740  55.990  69.820  1.00  0.00           N
ATOM   2644  CD  PRO A 822      76.090  55.960  70.390  1.00  0.00           C
ATOM   2645  HD1 PRO A 822      76.020  55.630  71.440  1.00  0.00           H
ATOM   2646  HD2 PRO A 822      76.460  57.010  70.320  1.00  0.00           H
ATOM   2647  CA  PRO A 822      74.550  54.990  68.800  1.00  0.00           C
ATOM   2648  HA  PRO A 822      74.170  55.500  67.920  1.00  0.00           H
ATOM   2649  CB  PRO A 822      75.970  54.530  68.410  1.00  0.00           C
ATOM   2650  HB1 PRO A 822      76.310  55.000  67.460  1.00  0.00           H
ATOM   2651  HB2 PRO A 822      76.120  53.430  68.340  1.00  0.00           H
ATOM   2652  CG  PRO A 822      76.940  55.020  69.570  1.00  0.00           C
ATOM   2653  HG1 PRO A 822      77.280  54.130  70.160  1.00  0.00           H
ATOM   2654  HG2 PRO A 822      77.800  55.470  69.020  1.00  0.00           H
ATOM   2655  C   PRO A 822      73.610  53.920  69.320  1.00  0.00           C
ATOM   2656  O   PRO A 822      72.650  53.690  68.600  1.00  0.00           O
ATOM   2657  N   ASP A 823      73.820  53.260  70.460  1.00  0.00           N
ATOM   2658  HN  ASP A 823      74.630  53.370  71.040  1.00  0.00           H
ATOM   2659  CA  ASP A 823      72.960  52.210  70.960  1.00  0.00           C
ATOM   2660  HA  ASP A 823      73.700  51.500  71.330  1.00  0.00           H
ATOM   2661  CB  ASP A 823      72.240  52.570  72.260  1.00  0.00           C
ATOM   2662  HB1 ASP A 823      71.730  51.700  72.720  1.00  0.00           H
ATOM   2663  HB2 ASP A 823      71.450  53.330  72.060  1.00  0.00           H
ATOM   2664  CG  ASP A 823      73.180  53.120  73.270  1.00  0.00           C
ATOM   2665  OD1 ASP A 823      74.440  52.760  73.190  1.00  0.00           O
ATOM   2666  OD2 ASP A 823      72.820  53.740  74.310  1.00  0.00           O
ATOM   2667  C   ASP A 823      72.160  51.280  70.010  1.00  0.00           C
ATOM   2668  O   ASP A 823      72.770  50.690  69.110  1.00  0.00           O
ATOM   2669  N   VAL A 824      70.850  51.250  70.190  1.00  0.00           N
ATOM   2670  HN  VAL A 824      70.460  51.710  70.980  1.00  0.00           H
ATOM   2671  CA  VAL A 824      69.880  50.510  69.360  1.00  0.00           C
ATOM   2672  HA  VAL A 824      70.210  49.510  69.100  1.00  0.00           H
ATOM   2673  CB  VAL A 824      68.660  50.300  70.310  1.00  0.00           C
ATOM   2674  HB  VAL A 824      68.390  51.220  70.880  1.00  0.00           H
ATOM   2675  CG1 VAL A 824      67.450  49.800  69.560  1.00  0.00           C
ATOM   2676 HG11 VAL A 824      66.620  49.600  70.270  1.00  0.00           H
ATOM   2677 HG12 VAL A 824      67.680  48.850  69.040  1.00  0.00           H
ATOM   2678 HG13 VAL A 824      66.990  50.470  68.810  1.00  0.00           H
ATOM   2679  CG2 VAL A 824      69.070  49.240  71.240  1.00  0.00           C
ATOM   2680 HG21 VAL A 824      68.290  49.090  72.020  1.00  0.00           H
ATOM   2681 HG22 VAL A 824      69.930  49.560  71.880  1.00  0.00           H
ATOM   2682 HG23 VAL A 824      69.410  48.300  70.780  1.00  0.00           H
ATOM   2683  C   VAL A 824      69.540  51.270  68.110  1.00  0.00           C
ATOM   2684  O   VAL A 824      69.120  50.630  67.130  1.00  0.00           O
ATOM   2685  N   LEU A 825      69.660  52.620  68.220  1.00  0.00           N
ATOM   2686  HN  LEU A 825      70.140  53.000  69.010  1.00  0.00           H
ATOM   2687  CA  LEU A 825      69.170  53.490  67.170  1.00  0.00           C
ATOM   2688  HA  LEU A 825      68.130  53.260  67.010  1.00  0.00           H
ATOM   2689  CB  LEU A 825      69.230  55.050  67.440  1.00  0.00           C
ATOM   2690  HB1 LEU A 825      70.260  55.370  67.680  1.00  0.00           H
ATOM   2691  HB2 LEU A 825      68.540  55.080  68.320  1.00  0.00           H
ATOM   2692  CG  LEU A 825      68.700  55.930  66.340  1.00  0.00           C
ATOM   2693  HG  LEU A 825      69.370  55.890  65.450  1.00  0.00           H
ATOM   2694  CD1 LEU A 825      67.290  55.570  65.780  1.00  0.00           C
ATOM   2695 HD11 LEU A 825      67.210  54.530  65.400  1.00  0.00           H
ATOM   2696 HD12 LEU A 825      67.160  56.300  64.960  1.00  0.00           H
ATOM   2697 HD13 LEU A 825      66.470  55.690  66.520  1.00  0.00           H
ATOM   2698  CD2 LEU A 825      68.810  57.370  66.830  1.00  0.00           C
ATOM   2699 HD21 LEU A 825      68.380  58.120  66.120  1.00  0.00           H
ATOM   2700 HD22 LEU A 825      69.860  57.690  66.930  1.00  0.00           H
ATOM   2701 HD23 LEU A 825      68.280  57.410  67.800  1.00  0.00           H
ATOM   2702  C   LEU A 825      69.970  53.200  65.940  1.00  0.00           C
ATOM   2703  O   LEU A 825      69.430  53.060  64.860  1.00  0.00           O
ATOM   2704  N   PHE A 826      71.350  53.090  66.040  1.00  0.00           N
ATOM   2705  HN  PHE A 826      71.760  53.350  66.910  1.00  0.00           H
ATOM   2706  CA  PHE A 826      72.160  52.940  64.890  1.00  0.00           C
ATOM   2707  HA  PHE A 826      71.840  53.680  64.170  1.00  0.00           H
ATOM   2708  CB  PHE A 826      73.600  53.230  65.330  1.00  0.00           C
ATOM   2709  HB1 PHE A 826      73.890  52.700  66.260  1.00  0.00           H
ATOM   2710  HB2 PHE A 826      73.660  54.300  65.620  1.00  0.00           H
ATOM   2711  CG  PHE A 826      74.650  52.900  64.230  1.00  0.00           C
ATOM   2712  CD1 PHE A 826      75.060  53.960  63.370  1.00  0.00           C
ATOM   2713  HD1 PHE A 826      74.700  54.980  63.470  1.00  0.00           H
ATOM   2714  CE1 PHE A 826      75.910  53.630  62.330  1.00  0.00           C
ATOM   2715  HE1 PHE A 826      76.140  54.430  61.630  1.00  0.00           H
ATOM   2716  CZ  PHE A 826      76.530  52.370  62.270  1.00  0.00           C
ATOM   2717  HZ  PHE A 826      77.230  52.290  61.450  1.00  0.00           H
ATOM   2718  CD2 PHE A 826      75.200  51.590  64.140  1.00  0.00           C
ATOM   2719  HD2 PHE A 826      74.890  50.830  64.840  1.00  0.00           H
ATOM   2720  CE2 PHE A 826      76.020  51.320  63.040  1.00  0.00           C
ATOM   2721  HE2 PHE A 826      76.540  50.370  63.050  1.00  0.00           H
ATOM   2722  C   PHE A 826      71.950  51.650  64.070  1.00  0.00           C
ATOM   2723  O   PHE A 826      71.760  51.630  62.850  1.00  0.00           O
ATOM   2724  N   TRP A 827      71.820  50.520  64.770  1.00  0.00           N
ATOM   2725  HN  TRP A 827      71.890  50.360  65.760  1.00  0.00           H
ATOM   2726  CA  TRP A 827      71.430  49.280  64.170  1.00  0.00           C
ATOM   2727  HA  TRP A 827      71.900  49.240  63.200  1.00  0.00           H
ATOM   2728  CB  TRP A 827      71.750  48.120  65.120  1.00  0.00           C
ATOM   2729  HB1 TRP A 827      71.500  47.060  64.900  1.00  0.00           H
ATOM   2730  HB2 TRP A 827      71.160  48.170  66.060  1.00  0.00           H
ATOM   2731  CG  TRP A 827      73.220  48.170  65.500  1.00  0.00           C
ATOM   2732  CD1 TRP A 827      73.830  48.600  66.680  1.00  0.00           C
ATOM   2733  HD1 TRP A 827      73.220  48.830  67.540  1.00  0.00           H
ATOM   2734  NE1 TRP A 827      75.210  48.540  66.530  1.00  0.00           N
ATOM   2735  HE1 TRP A 827      75.860  48.390  67.250  1.00  0.00           H
ATOM   2736  CE2 TRP A 827      75.530  48.220  65.290  1.00  0.00           C
ATOM   2737  CD2 TRP A 827      74.340  47.940  64.590  1.00  0.00           C
ATOM   2738  CE3 TRP A 827      74.440  47.540  63.250  1.00  0.00           C
ATOM   2739  HE3 TRP A 827      73.580  47.260  62.640  1.00  0.00           H
ATOM   2740  CZ3 TRP A 827      75.670  47.450  62.670  1.00  0.00           C
ATOM   2741  HZ3 TRP A 827      75.690  47.140  61.640  1.00  0.00           H
ATOM   2742  CZ2 TRP A 827      76.790  48.190  64.690  1.00  0.00           C
ATOM   2743  HZ2 TRP A 827      77.690  48.330  65.270  1.00  0.00           H
ATOM   2744  CH2 TRP A 827      76.830  47.730  63.400  1.00  0.00           C
ATOM   2745  HH2 TRP A 827      77.730  47.530  62.830  1.00  0.00           H
ATOM   2746  C   TRP A 827      70.040  49.070  63.640  1.00  0.00           C
ATOM   2747  O   TRP A 827      69.800  48.350  62.610  1.00  0.00           O
ATOM   2748  N   CYS A 828      69.120  49.750  64.310  1.00  0.00           N
ATOM   2749  HN  CYS A 828      69.350  50.140  65.200  1.00  0.00           H
ATOM   2750  CA  CYS A 828      67.840  50.180  63.720  1.00  0.00           C
ATOM   2751  HA  CYS A 828      67.490  49.210  63.410  1.00  0.00           H
ATOM   2752  CB  CYS A 828      66.760  50.800  64.640  1.00  0.00           C
ATOM   2753  HB1 CYS A 828      65.910  51.100  64.000  1.00  0.00           H
ATOM   2754  HB2 CYS A 828      67.140  51.720  65.140  1.00  0.00           H
ATOM   2755  SG  CYS A 828      66.340  49.650  65.880  1.00  0.00           S
ATOM   2756  HG1 CYS A 828      67.490  49.770  66.530  1.00  0.00           H
ATOM   2757  C   CYS A 828      67.880  50.920  62.410  1.00  0.00           C
ATOM   2758  O   CYS A 828      67.170  50.580  61.450  1.00  0.00           O
ATOM   2759  N   VAL A 829      68.670  51.980  62.280  1.00  0.00           N
ATOM   2760  HN  VAL A 829      69.170  52.340  63.070  1.00  0.00           H
ATOM   2761  CA  VAL A 829      68.890  52.820  61.130  1.00  0.00           C
ATOM   2762  HA  VAL A 829      67.940  53.130  60.720  1.00  0.00           H
ATOM   2763  CB  VAL A 829      69.760  54.080  61.430  1.00  0.00           C
ATOM   2764  HB  VAL A 829      70.690  53.860  62.010  1.00  0.00           H
ATOM   2765  CG1 VAL A 829      70.280  54.770  60.180  1.00  0.00           C
ATOM   2766 HG11 VAL A 829      71.060  54.230  59.610  1.00  0.00           H
ATOM   2767 HG12 VAL A 829      70.850  55.690  60.460  1.00  0.00           H
ATOM   2768 HG13 VAL A 829      69.450  55.170  59.560  1.00  0.00           H
ATOM   2769  CG2 VAL A 829      68.960  54.990  62.290  1.00  0.00           C
ATOM   2770 HG21 VAL A 829      68.170  55.440  61.650  1.00  0.00           H
ATOM   2771 HG22 VAL A 829      69.520  55.830  62.740  1.00  0.00           H
ATOM   2772 HG23 VAL A 829      68.410  54.440  63.080  1.00  0.00           H
ATOM   2773  C   VAL A 829      69.430  51.990  60.050  1.00  0.00           C
ATOM   2774  O   VAL A 829      69.040  52.070  58.910  1.00  0.00           O
ATOM   2775  N   ILE A 830      70.490  51.150  60.420  1.00  0.00           N
ATOM   2776  HN  ILE A 830      70.990  51.290  61.280  1.00  0.00           H
ATOM   2777  CA  ILE A 830      71.040  50.210  59.420  1.00  0.00           C
ATOM   2778  HA  ILE A 830      71.360  50.780  58.560  1.00  0.00           H
ATOM   2779  CB  ILE A 830      72.300  49.520  59.950  1.00  0.00           C
ATOM   2780  HB  ILE A 830      72.150  49.240  61.020  1.00  0.00           H
ATOM   2781  CG2 ILE A 830      72.790  48.420  59.100  1.00  0.00           C
ATOM   2782 HG21 ILE A 830      72.160  47.520  59.290  1.00  0.00           H
ATOM   2783 HG22 ILE A 830      73.800  48.210  59.480  1.00  0.00           H
ATOM   2784 HG23 ILE A 830      72.890  48.780  58.060  1.00  0.00           H
ATOM   2785  CG1 ILE A 830      73.520  50.590  60.160  1.00  0.00           C
ATOM   2786 HG11 ILE A 830      74.240  50.100  60.860  1.00  0.00           H
ATOM   2787 HG12 ILE A 830      73.020  51.470  60.630  1.00  0.00           H
ATOM   2788  CD  ILE A 830      74.170  51.250  58.920  1.00  0.00           C
ATOM   2789  HD1 ILE A 830      74.880  52.040  59.210  1.00  0.00           H
ATOM   2790  HD2 ILE A 830      73.300  51.670  58.370  1.00  0.00           H
ATOM   2791  HD3 ILE A 830      74.730  50.430  58.420  1.00  0.00           H
ATOM   2792  C   ILE A 830      70.070  49.230  58.900  1.00  0.00           C
ATOM   2793  O   ILE A 830      70.080  49.030  57.650  1.00  0.00           O
ATOM   2794  N   LEU A 831      69.190  48.640  59.680  1.00  0.00           N
ATOM   2795  HN  LEU A 831      69.190  48.720  60.690  1.00  0.00           H
ATOM   2796  CA  LEU A 831      68.160  47.720  59.160  1.00  0.00           C
ATOM   2797  HA  LEU A 831      68.750  47.110  58.480  1.00  0.00           H
ATOM   2798  CB  LEU A 831      67.470  46.940  60.350  1.00  0.00           C
ATOM   2799  HB1 LEU A 831      66.900  47.590  61.050  1.00  0.00           H
ATOM   2800  HB2 LEU A 831      68.340  46.530  60.890  1.00  0.00           H
ATOM   2801  CG  LEU A 831      66.580  45.840  59.780  1.00  0.00           C
ATOM   2802  HG  LEU A 831      65.720  46.280  59.230  1.00  0.00           H
ATOM   2803  CD1 LEU A 831      67.290  44.830  58.880  1.00  0.00           C
ATOM   2804 HD11 LEU A 831      68.200  44.300  59.280  1.00  0.00           H
ATOM   2805 HD12 LEU A 831      67.620  45.110  57.860  1.00  0.00           H
ATOM   2806 HD13 LEU A 831      66.590  44.010  58.620  1.00  0.00           H
ATOM   2807  CD2 LEU A 831      66.200  45.040  61.090  1.00  0.00           C
ATOM   2808 HD21 LEU A 831      67.150  44.780  61.610  1.00  0.00           H
ATOM   2809 HD22 LEU A 831      65.700  44.140  60.670  1.00  0.00           H
ATOM   2810 HD23 LEU A 831      65.490  45.550  61.760  1.00  0.00           H
ATOM   2811  C   LEU A 831      67.180  48.330  58.210  1.00  0.00           C
ATOM   2812  O   LEU A 831      66.840  47.740  57.190  1.00  0.00           O
ATOM   2813  N   PHE A 832      66.600  49.470  58.550  1.00  0.00           N
ATOM   2814  HN  PHE A 832      66.900  49.850  59.430  1.00  0.00           H
ATOM   2815  CA  PHE A 832      65.740  50.360  57.760  1.00  0.00           C
ATOM   2816  HA  PHE A 832      64.860  49.850  57.410  1.00  0.00           H
ATOM   2817  CB  PHE A 832      65.260  51.490  58.700  1.00  0.00           C
ATOM   2818  HB1 PHE A 832      66.010  51.950  59.390  1.00  0.00           H
ATOM   2819  HB2 PHE A 832      64.570  51.070  59.470  1.00  0.00           H
ATOM   2820  CG  PHE A 832      64.570  52.680  57.930  1.00  0.00           C
ATOM   2821  CD1 PHE A 832      63.230  52.580  57.610  1.00  0.00           C
ATOM   2822  HD1 PHE A 832      62.680  51.690  57.860  1.00  0.00           H
ATOM   2823  CE1 PHE A 832      62.660  53.680  56.990  1.00  0.00           C
ATOM   2824  HE1 PHE A 832      61.590  53.710  56.850  1.00  0.00           H
ATOM   2825  CZ  PHE A 832      63.330  54.910  56.760  1.00  0.00           C
ATOM   2826  HZ  PHE A 832      62.820  55.750  56.340  1.00  0.00           H
ATOM   2827  CD2 PHE A 832      65.360  53.740  57.520  1.00  0.00           C
ATOM   2828  HD2 PHE A 832      66.430  53.860  57.560  1.00  0.00           H
ATOM   2829  CE2 PHE A 832      64.750  54.900  56.950  1.00  0.00           C
ATOM   2830  HE2 PHE A 832      65.230  55.820  56.660  1.00  0.00           H
ATOM   2831  C   PHE A 832      66.400  50.840  56.470  1.00  0.00           C
ATOM   2832  O   PHE A 832      65.870  50.700  55.390  1.00  0.00           O
ATOM   2833  N   PHE A 833      67.730  51.290  56.510  1.00  0.00           N
ATOM   2834  HN  PHE A 833      68.250  51.370  57.350  1.00  0.00           H
ATOM   2835  CA  PHE A 833      68.420  51.600  55.280  1.00  0.00           C
ATOM   2836  HA  PHE A 833      67.700  52.150  54.700  1.00  0.00           H
ATOM   2837  CB  PHE A 833      69.640  52.490  55.540  1.00  0.00           C
ATOM   2838  HB1 PHE A 833      70.350  52.650  54.700  1.00  0.00           H
ATOM   2839  HB2 PHE A 833      70.300  52.000  56.270  1.00  0.00           H
ATOM   2840  CG  PHE A 833      69.310  53.910  55.960  1.00  0.00           C
ATOM   2841  CD1 PHE A 833      70.190  54.610  56.730  1.00  0.00           C
ATOM   2842  HD1 PHE A 833      71.080  54.080  57.040  1.00  0.00           H
ATOM   2843  CE1 PHE A 833      70.060  56.000  56.880  1.00  0.00           C
ATOM   2844  HE1 PHE A 833      70.880  56.540  57.330  1.00  0.00           H
ATOM   2845  CZ  PHE A 833      68.980  56.680  56.270  1.00  0.00           C
ATOM   2846  HZ  PHE A 833      68.840  57.740  56.390  1.00  0.00           H
ATOM   2847  CD2 PHE A 833      68.110  54.560  55.500  1.00  0.00           C
ATOM   2848  HD2 PHE A 833      67.400  54.080  54.840  1.00  0.00           H
ATOM   2849  CE2 PHE A 833      67.950  55.930  55.710  1.00  0.00           C
ATOM   2850  HE2 PHE A 833      67.100  56.400  55.240  1.00  0.00           H
ATOM   2851  C   PHE A 833      68.750  50.360  54.390  1.00  0.00           C
ATOM   2852  O   PHE A 833      68.610  50.430  53.190  1.00  0.00           O
ATOM   2853  N   THR A 834      69.340  49.250  54.990  1.00  0.00           N
ATOM   2854  HN  THR A 834      69.330  49.220  55.990  1.00  0.00           H
ATOM   2855  CA  THR A 834      69.830  48.070  54.320  1.00  0.00           C
ATOM   2856  HA  THR A 834      70.410  48.420  53.470  1.00  0.00           H
ATOM   2857  CB  THR A 834      70.720  47.090  55.100  1.00  0.00           C
ATOM   2858  HB  THR A 834      70.950  46.160  54.530  1.00  0.00           H
ATOM   2859  OG1 THR A 834      70.110  46.750  56.340  1.00  0.00           O
ATOM   2860  HG1 THR A 834      70.230  47.570  56.810  1.00  0.00           H
ATOM   2861  CG2 THR A 834      72.040  47.720  55.560  1.00  0.00           C
ATOM   2862 HG21 THR A 834      72.830  47.610  54.800  1.00  0.00           H
ATOM   2863 HG22 THR A 834      72.610  47.170  56.330  1.00  0.00           H
ATOM   2864 HG23 THR A 834      72.070  48.800  55.830  1.00  0.00           H
ATOM   2865  C   THR A 834      68.680  47.380  53.590  1.00  0.00           C
ATOM   2866  O   THR A 834      68.820  46.910  52.450  1.00  0.00           O
ATOM   2867  N   THR A 835      67.460  47.290  54.270  1.00  0.00           N
ATOM   2868  HN  THR A 835      67.420  47.660  55.200  1.00  0.00           H
ATOM   2869  CA  THR A 835      66.210  46.760  53.620  1.00  0.00           C
ATOM   2870  HA  THR A 835      66.330  45.760  53.250  1.00  0.00           H
ATOM   2871  CB  THR A 835      65.060  46.740  54.680  1.00  0.00           C
ATOM   2872  HB  THR A 835      64.900  47.740  55.140  1.00  0.00           H
ATOM   2873  OG1 THR A 835      65.390  45.720  55.600  1.00  0.00           O
ATOM   2874  HG1 THR A 835      66.010  46.180  56.170  1.00  0.00           H
ATOM   2875  CG2 THR A 835      63.750  46.220  54.020  1.00  0.00           C
ATOM   2876 HG21 THR A 835      63.180  46.910  53.360  1.00  0.00           H
ATOM   2877 HG22 THR A 835      63.150  45.800  54.860  1.00  0.00           H
ATOM   2878 HG23 THR A 835      63.940  45.250  53.490  1.00  0.00           H
ATOM   2879  C   THR A 835      65.820  47.610  52.440  1.00  0.00           C
ATOM   2880  O   THR A 835      65.510  47.010  51.430  1.00  0.00           O
ATOM   2881  N   PHE A 836      65.830  48.980  52.430  1.00  0.00           N
ATOM   2882  HN  PHE A 836      65.970  49.600  53.190  1.00  0.00           H
ATOM   2883  CA  PHE A 836      65.560  49.750  51.220  1.00  0.00           C
ATOM   2884  HA  PHE A 836      64.590  49.480  50.830  1.00  0.00           H
ATOM   2885  CB  PHE A 836      65.480  51.260  51.580  1.00  0.00           C
ATOM   2886  HB1 PHE A 836      66.450  51.590  51.990  1.00  0.00           H
ATOM   2887  HB2 PHE A 836      64.660  51.370  52.340  1.00  0.00           H
ATOM   2888  CG  PHE A 836      65.090  52.200  50.510  1.00  0.00           C
ATOM   2889  CD1 PHE A 836      66.030  53.120  50.140  1.00  0.00           C
ATOM   2890  HD1 PHE A 836      67.030  52.990  50.530  1.00  0.00           H
ATOM   2891  CE1 PHE A 836      65.680  54.210  49.330  1.00  0.00           C
ATOM   2892  HE1 PHE A 836      66.450  54.960  49.150  1.00  0.00           H
ATOM   2893  CZ  PHE A 836      64.440  54.290  48.700  1.00  0.00           C
ATOM   2894  HZ  PHE A 836      64.150  55.170  48.140  1.00  0.00           H
ATOM   2895  CD2 PHE A 836      63.830  52.280  49.940  1.00  0.00           C
ATOM   2896  HD2 PHE A 836      63.090  51.520  50.150  1.00  0.00           H
ATOM   2897  CE2 PHE A 836      63.500  53.270  49.010  1.00  0.00           C
ATOM   2898  HE2 PHE A 836      62.520  53.340  48.550  1.00  0.00           H
ATOM   2899  C   PHE A 836      66.630  49.510  50.130  1.00  0.00           C
ATOM   2900  O   PHE A 836      66.190  49.350  48.980  1.00  0.00           O
ATOM   2901  N   PHE A 837      67.920  49.430  50.500  1.00  0.00           N
ATOM   2902  HN  PHE A 837      68.100  49.530  51.470  1.00  0.00           H
ATOM   2903  CA  PHE A 837      69.020  49.120  49.650  1.00  0.00           C
ATOM   2904  HA  PHE A 837      68.880  49.800  48.820  1.00  0.00           H
ATOM   2905  CB  PHE A 837      70.390  49.410  50.410  1.00  0.00           C
ATOM   2906  HB1 PHE A 837      70.300  48.680  51.240  1.00  0.00           H
ATOM   2907  HB2 PHE A 837      70.320  50.450  50.800  1.00  0.00           H
ATOM   2908  CG  PHE A 837      71.640  49.150  49.540  1.00  0.00           C
ATOM   2909  CD1 PHE A 837      71.780  49.810  48.300  1.00  0.00           C
ATOM   2910  HD1 PHE A 837      70.970  50.400  47.890  1.00  0.00           H
ATOM   2911  CE1 PHE A 837      72.960  49.730  47.530  1.00  0.00           C
ATOM   2912  HE1 PHE A 837      73.050  50.300  46.610  1.00  0.00           H
ATOM   2913  CZ  PHE A 837      74.090  49.130  48.040  1.00  0.00           C
ATOM   2914  HZ  PHE A 837      75.000  49.120  47.450  1.00  0.00           H
ATOM   2915  CD2 PHE A 837      72.750  48.500  50.020  1.00  0.00           C
ATOM   2916  HD2 PHE A 837      72.590  48.090  51.010  1.00  0.00           H
ATOM   2917  CE2 PHE A 837      73.990  48.550  49.340  1.00  0.00           C
ATOM   2918  HE2 PHE A 837      74.800  47.960  49.720  1.00  0.00           H
ATOM   2919  C   PHE A 837      69.020  47.760  48.950  1.00  0.00           C
ATOM   2920  O   PHE A 837      69.080  47.620  47.730  1.00  0.00           O
ATOM   2921  N   LEU A 838      68.940  46.600  49.730  1.00  0.00           N
ATOM   2922  HN  LEU A 838      68.890  46.690  50.730  1.00  0.00           H
ATOM   2923  CA  LEU A 838      68.910  45.210  49.230  1.00  0.00           C
ATOM   2924  HA  LEU A 838      69.730  45.090  48.520  1.00  0.00           H
ATOM   2925  CB  LEU A 838      69.130  44.190  50.430  1.00  0.00           C
ATOM   2926  HB1 LEU A 838      68.300  44.460  51.100  1.00  0.00           H
ATOM   2927  HB2 LEU A 838      70.130  44.280  50.900  1.00  0.00           H
ATOM   2928  CG  LEU A 838      68.920  42.760  49.990  1.00  0.00           C
ATOM   2929  HG  LEU A 838      67.920  42.660  49.510  1.00  0.00           H
ATOM   2930  CD1 LEU A 838      69.850  42.330  48.890  1.00  0.00           C
ATOM   2931 HD11 LEU A 838      69.680  42.870  47.930  1.00  0.00           H
ATOM   2932 HD12 LEU A 838      69.750  41.240  48.720  1.00  0.00           H
ATOM   2933 HD13 LEU A 838      70.890  42.570  49.200  1.00  0.00           H
ATOM   2934  CD2 LEU A 838      69.120  41.850  51.220  1.00  0.00           C
ATOM   2935 HD21 LEU A 838      69.830  42.340  51.920  1.00  0.00           H
ATOM   2936 HD22 LEU A 838      69.480  40.840  50.910  1.00  0.00           H
ATOM   2937 HD23 LEU A 838      68.090  41.790  51.620  1.00  0.00           H
ATOM   2938  C   LEU A 838      67.640  44.930  48.410  1.00  0.00           C
ATOM   2939  O   LEU A 838      67.730  44.370  47.340  1.00  0.00           O
ATOM   2940  N   SER A 839      66.430  45.460  48.920  1.00  0.00           N
ATOM   2941  HN  SER A 839      66.290  45.780  49.860  1.00  0.00           H
ATOM   2942  CA  SER A 839      65.200  45.420  48.130  1.00  0.00           C
ATOM   2943  HA  SER A 839      65.070  44.390  47.830  1.00  0.00           H
ATOM   2944  CB  SER A 839      63.990  45.900  49.020  1.00  0.00           C
ATOM   2945  HB1 SER A 839      64.020  45.360  49.990  1.00  0.00           H
ATOM   2946  HB2 SER A 839      63.100  45.530  48.460  1.00  0.00           H
ATOM   2947  OG  SER A 839      63.890  47.290  49.250  1.00  0.00           O
ATOM   2948  HG1 SER A 839      64.570  47.470  49.900  1.00  0.00           H
ATOM   2949  C   SER A 839      65.280  46.170  46.800  1.00  0.00           C
ATOM   2950  O   SER A 839      65.070  45.620  45.720  1.00  0.00           O
ATOM   2951  N   SER A 840      65.690  47.480  46.720  1.00  0.00           N
ATOM   2952  HN  SER A 840      65.750  47.990  47.570  1.00  0.00           H
ATOM   2953  CA  SER A 840      65.950  48.240  45.510  1.00  0.00           C
ATOM   2954  HA  SER A 840      65.000  48.110  45.030  1.00  0.00           H
ATOM   2955  CB  SER A 840      66.260  49.790  45.650  1.00  0.00           C
ATOM   2956  HB1 SER A 840      65.330  50.210  46.100  1.00  0.00           H
ATOM   2957  HB2 SER A 840      66.630  50.170  44.670  1.00  0.00           H
ATOM   2958  OG  SER A 840      67.360  49.950  46.560  1.00  0.00           O
ATOM   2959  HG1 SER A 840      67.110  49.650  47.440  1.00  0.00           H
ATOM   2960  C   SER A 840      66.980  47.610  44.520  1.00  0.00           C
ATOM   2961  O   SER A 840      66.730  47.670  43.310  1.00  0.00           O
ATOM   2962  N   PHE A 841      68.030  47.020  45.080  1.00  0.00           N
ATOM   2963  HN  PHE A 841      68.130  46.950  46.070  1.00  0.00           H
ATOM   2964  CA  PHE A 841      69.100  46.350  44.280  1.00  0.00           C
ATOM   2965  HA  PHE A 841      69.460  47.040  43.530  1.00  0.00           H
ATOM   2966  CB  PHE A 841      70.370  46.010  45.210  1.00  0.00           C
ATOM   2967  HB1 PHE A 841      69.910  45.590  46.120  1.00  0.00           H
ATOM   2968  HB2 PHE A 841      70.890  46.920  45.570  1.00  0.00           H
ATOM   2969  CG  PHE A 841      71.290  45.000  44.560  1.00  0.00           C
ATOM   2970  CD1 PHE A 841      71.450  43.730  45.110  1.00  0.00           C
ATOM   2971  HD1 PHE A 841      70.800  43.400  45.910  1.00  0.00           H
ATOM   2972  CE1 PHE A 841      72.300  42.820  44.520  1.00  0.00           C
ATOM   2973  HE1 PHE A 841      72.460  41.810  44.890  1.00  0.00           H
ATOM   2974  CZ  PHE A 841      73.070  43.170  43.400  1.00  0.00           C
ATOM   2975  HZ  PHE A 841      73.780  42.480  42.960  1.00  0.00           H
ATOM   2976  CD2 PHE A 841      72.040  45.400  43.450  1.00  0.00           C
ATOM   2977  HD2 PHE A 841      72.080  46.440  43.180  1.00  0.00           H
ATOM   2978  CE2 PHE A 841      72.850  44.440  42.760  1.00  0.00           C
ATOM   2979  HE2 PHE A 841      73.540  44.660  41.970  1.00  0.00           H
ATOM   2980  C   PHE A 841      68.610  45.160  43.510  1.00  0.00           C
ATOM   2981  O   PHE A 841      68.790  44.980  42.350  1.00  0.00           O
ATOM   2982  N   LEU A 842      67.790  44.320  44.160  1.00  0.00           N
ATOM   2983  HN  LEU A 842      67.460  44.490  45.080  1.00  0.00           H
ATOM   2984  CA  LEU A 842      67.150  43.190  43.560  1.00  0.00           C
ATOM   2985  HA  LEU A 842      67.930  42.720  42.980  1.00  0.00           H
ATOM   2986  CB  LEU A 842      66.550  42.120  44.660  1.00  0.00           C
ATOM   2987  HB1 LEU A 842      66.130  41.230  44.160  1.00  0.00           H
ATOM   2988  HB2 LEU A 842      65.800  42.630  45.310  1.00  0.00           H
ATOM   2989  CG  LEU A 842      67.660  41.460  45.510  1.00  0.00           C
ATOM   2990  HG  LEU A 842      68.500  42.140  45.800  1.00  0.00           H
ATOM   2991  CD1 LEU A 842      67.060  40.980  46.870  1.00  0.00           C
ATOM   2992 HD11 LEU A 842      66.520  40.030  46.690  1.00  0.00           H
ATOM   2993 HD12 LEU A 842      66.400  41.690  47.390  1.00  0.00           H
ATOM   2994 HD13 LEU A 842      67.850  40.790  47.630  1.00  0.00           H
ATOM   2995  CD2 LEU A 842      68.230  40.180  44.790  1.00  0.00           C
ATOM   2996 HD21 LEU A 842      67.560  39.320  44.610  1.00  0.00           H
ATOM   2997 HD22 LEU A 842      69.070  39.830  45.420  1.00  0.00           H
ATOM   2998 HD23 LEU A 842      68.650  40.430  43.800  1.00  0.00           H
ATOM   2999  C   LEU A 842      66.120  43.450  42.480  1.00  0.00           C
ATOM   3000  O   LEU A 842      66.020  42.890  41.430  1.00  0.00           O
ATOM   3001  N   LYS A 843      65.270  44.440  42.760  1.00  0.00           N
ATOM   3002  HN  LYS A 843      65.370  44.930  43.630  1.00  0.00           H
ATOM   3003  CA  LYS A 843      64.350  45.030  41.800  1.00  0.00           C
ATOM   3004  HA  LYS A 843      63.630  44.250  41.610  1.00  0.00           H
ATOM   3005  CB  LYS A 843      63.550  46.150  42.420  1.00  0.00           C
ATOM   3006  HB1 LYS A 843      64.270  46.820  42.930  1.00  0.00           H
ATOM   3007  HB2 LYS A 843      62.940  45.720  43.250  1.00  0.00           H
ATOM   3008  CG  LYS A 843      62.590  47.020  41.520  1.00  0.00           C
ATOM   3009  HG1 LYS A 843      63.120  47.390  40.620  1.00  0.00           H
ATOM   3010  HG2 LYS A 843      62.250  47.860  42.160  1.00  0.00           H
ATOM   3011  CD  LYS A 843      61.480  46.170  40.890  1.00  0.00           C
ATOM   3012  HD1 LYS A 843      61.740  45.100  40.730  1.00  0.00           H
ATOM   3013  HD2 LYS A 843      61.320  46.630  39.880  1.00  0.00           H
ATOM   3014  CE  LYS A 843      60.260  45.990  41.710  1.00  0.00           C
ATOM   3015  HE1 LYS A 843      59.950  46.890  42.290  1.00  0.00           H
ATOM   3016  HE2 LYS A 843      60.570  45.200  42.440  1.00  0.00           H
ATOM   3017  NZ  LYS A 843      59.180  45.490  40.910  1.00  0.00           N
ATOM   3018  HZ1 LYS A 843      59.520  44.620  40.460  1.00  0.00           H
ATOM   3019  HZ2 LYS A 843      58.940  46.270  40.270  1.00  0.00           H
ATOM   3020  HZ3 LYS A 843      58.340  45.220  41.470  1.00  0.00           H
ATOM   3021  C   LYS A 843      64.850  45.440  40.470  1.00  0.00           C
ATOM   3022  O   LYS A 843      64.290  45.100  39.400  1.00  0.00           O
ATOM   3023  N   GLN A 844      66.030  46.140  40.490  1.00  0.00           N
ATOM   3024  HN  GLN A 844      66.490  46.390  41.330  1.00  0.00           H
ATOM   3025  CA  GLN A 844      66.600  46.680  39.300  1.00  0.00           C
ATOM   3026  HA  GLN A 844      65.940  46.970  38.510  1.00  0.00           H
ATOM   3027  CB  GLN A 844      67.500  47.870  39.670  1.00  0.00           C
ATOM   3028  HB1 GLN A 844      68.230  47.970  38.840  1.00  0.00           H
ATOM   3029  HB2 GLN A 844      68.000  47.700  40.650  1.00  0.00           H
ATOM   3030  CG  GLN A 844      66.870  49.290  39.680  1.00  0.00           C
ATOM   3031  HG1 GLN A 844      67.610  49.980  40.120  1.00  0.00           H
ATOM   3032  HG2 GLN A 844      65.950  49.460  40.300  1.00  0.00           H
ATOM   3033  CD  GLN A 844      66.530  49.790  38.330  1.00  0.00           C
ATOM   3034  OE1 GLN A 844      65.370  49.940  37.850  1.00  0.00           O
ATOM   3035  NE2 GLN A 844      67.560  50.200  37.580  1.00  0.00           N
ATOM   3036 HE21 GLN A 844      67.460  50.550  36.650  1.00  0.00           H
ATOM   3037 HE22 GLN A 844      68.470  49.920  37.900  1.00  0.00           H
ATOM   3038  C   GLN A 844      67.480  45.620  38.640  1.00  0.00           C
ATOM   3039  O   GLN A 844      68.110  45.880  37.620  1.00  0.00           O
ATOM   3040  N   PHE A 845      67.620  44.360  39.250  1.00  0.00           N
ATOM   3041  HN  PHE A 845      67.200  44.140  40.120  1.00  0.00           H
ATOM   3042  CA  PHE A 845      68.640  43.380  38.870  1.00  0.00           C
ATOM   3043  HA  PHE A 845      69.560  43.920  38.720  1.00  0.00           H
ATOM   3044  CB  PHE A 845      68.660  42.270  39.900  1.00  0.00           C
ATOM   3045  HB1 PHE A 845      67.710  41.720  40.150  1.00  0.00           H
ATOM   3046  HB2 PHE A 845      69.020  42.740  40.840  1.00  0.00           H
ATOM   3047  CG  PHE A 845      69.700  41.250  39.650  1.00  0.00           C
ATOM   3048  CD1 PHE A 845      70.940  41.470  40.170  1.00  0.00           C
ATOM   3049  HD1 PHE A 845      71.320  42.340  40.680  1.00  0.00           H
ATOM   3050  CE1 PHE A 845      71.880  40.380  40.100  1.00  0.00           C
ATOM   3051  HE1 PHE A 845      72.830  40.460  40.620  1.00  0.00           H
ATOM   3052  CZ  PHE A 845      71.570  39.210  39.550  1.00  0.00           C
ATOM   3053  HZ  PHE A 845      72.310  38.430  39.610  1.00  0.00           H
ATOM   3054  CD2 PHE A 845      69.380  40.060  39.030  1.00  0.00           C
ATOM   3055  HD2 PHE A 845      68.390  39.890  38.660  1.00  0.00           H
ATOM   3056  CE2 PHE A 845      70.310  39.020  39.050  1.00  0.00           C
ATOM   3057  HE2 PHE A 845      70.010  38.120  38.540  1.00  0.00           H
ATOM   3058  C   PHE A 845      68.510  42.890  37.510  1.00  0.00           C
ATOM   3059  O   PHE A 845      69.450  42.540  36.830  1.00  0.00           O
ATOM   3060  N   LYS A 846      67.270  42.900  36.980  1.00  0.00           N
ATOM   3061  HN  LYS A 846      66.460  43.020  37.560  1.00  0.00           H
ATOM   3062  CA  LYS A 846      66.830  42.730  35.570  1.00  0.00           C
ATOM   3063  HA  LYS A 846      67.050  41.690  35.330  1.00  0.00           H
ATOM   3064  CB  LYS A 846      65.210  42.830  35.580  1.00  0.00           C
ATOM   3065  HB1 LYS A 846      64.940  42.000  36.280  1.00  0.00           H
ATOM   3066  HB2 LYS A 846      64.990  42.480  34.540  1.00  0.00           H
ATOM   3067  CG  LYS A 846      64.450  44.110  35.890  1.00  0.00           C
ATOM   3068  HG1 LYS A 846      64.640  44.900  35.130  1.00  0.00           H
ATOM   3069  HG2 LYS A 846      64.730  44.540  36.870  1.00  0.00           H
ATOM   3070  CD  LYS A 846      62.990  43.720  36.030  1.00  0.00           C
ATOM   3071  HD1 LYS A 846      62.940  42.910  36.790  1.00  0.00           H
ATOM   3072  HD2 LYS A 846      62.580  43.370  35.060  1.00  0.00           H
ATOM   3073  CE  LYS A 846      62.110  44.920  36.450  1.00  0.00           C
ATOM   3074  HE1 LYS A 846      62.330  45.820  35.840  1.00  0.00           H
ATOM   3075  HE2 LYS A 846      62.380  45.210  37.490  1.00  0.00           H
ATOM   3076  NZ  LYS A 846      60.630  44.710  36.480  1.00  0.00           N
ATOM   3077  HZ1 LYS A 846      60.380  43.760  36.840  1.00  0.00           H
ATOM   3078  HZ2 LYS A 846      60.280  44.750  35.490  1.00  0.00           H
ATOM   3079  HZ3 LYS A 846      60.100  45.450  36.980  1.00  0.00           H
ATOM   3080  C   LYS A 846      67.370  43.690  34.620  1.00  0.00           C
ATOM   3081  O   LYS A 846      67.160  43.500  33.410  1.00  0.00           O
ATOM   3082  N   THR A 847      68.160  44.660  35.050  1.00  0.00           N
ATOM   3083  HN  THR A 847      68.130  44.910  36.020  1.00  0.00           H
ATOM   3084  CA  THR A 847      68.750  45.610  34.080  1.00  0.00           C
ATOM   3085  HA  THR A 847      68.320  45.550  33.090  1.00  0.00           H
ATOM   3086  CB  THR A 847      68.420  47.040  34.460  1.00  0.00           C
ATOM   3087  HB  THR A 847      68.650  47.590  33.520  1.00  0.00           H
ATOM   3088  OG1 THR A 847      69.180  47.610  35.560  1.00  0.00           O
ATOM   3089  HG1 THR A 847      68.840  47.130  36.320  1.00  0.00           H
ATOM   3090  CG2 THR A 847      66.880  47.280  34.760  1.00  0.00           C
ATOM   3091 HG21 THR A 847      66.640  46.890  35.770  1.00  0.00           H
ATOM   3092 HG22 THR A 847      66.260  46.790  33.970  1.00  0.00           H
ATOM   3093 HG23 THR A 847      66.730  48.380  34.800  1.00  0.00           H
ATOM   3094  C   THR A 847      70.250  45.330  33.960  1.00  0.00           C
ATOM   3095  O   THR A 847      70.860  45.930  33.070  1.00  0.00           O
ATOM   3096  N   LYS A 848      70.710  44.310  34.780  1.00  0.00           N
ATOM   3097  HN  LYS A 848      70.220  43.710  35.420  1.00  0.00           H
ATOM   3098  CA  LYS A 848      72.040  43.770  34.730  1.00  0.00           C
ATOM   3099  HA  LYS A 848      72.750  44.530  34.420  1.00  0.00           H
ATOM   3100  CB  LYS A 848      72.530  43.280  36.110  1.00  0.00           C
ATOM   3101  HB1 LYS A 848      73.610  43.040  36.000  1.00  0.00           H
ATOM   3102  HB2 LYS A 848      72.020  42.330  36.330  1.00  0.00           H
ATOM   3103  CG  LYS A 848      72.280  44.320  37.220  1.00  0.00           C
ATOM   3104  HG1 LYS A 848      72.450  43.730  38.150  1.00  0.00           H
ATOM   3105  HG2 LYS A 848      71.220  44.620  37.200  1.00  0.00           H
ATOM   3106  CD  LYS A 848      73.270  45.470  37.130  1.00  0.00           C
ATOM   3107  HD1 LYS A 848      73.290  45.960  36.130  1.00  0.00           H
ATOM   3108  HD2 LYS A 848      74.220  44.890  37.150  1.00  0.00           H
ATOM   3109  CE  LYS A 848      73.150  46.500  38.290  1.00  0.00           C
ATOM   3110  HE1 LYS A 848      73.590  46.140  39.250  1.00  0.00           H
ATOM   3111  HE2 LYS A 848      72.110  46.730  38.560  1.00  0.00           H
ATOM   3112  NZ  LYS A 848      73.930  47.680  37.970  1.00  0.00           N
ATOM   3113  HZ1 LYS A 848      74.740  47.410  37.360  1.00  0.00           H
ATOM   3114  HZ2 LYS A 848      74.350  48.050  38.850  1.00  0.00           H
ATOM   3115  HZ3 LYS A 848      73.500  48.480  37.470  1.00  0.00           H
ATOM   3116  C   LYS A 848      72.150  42.730  33.610  1.00  0.00           C
ATOM   3117  O   LYS A 848      71.220  42.410  32.920  1.00  0.00           O
ATOM   3118  N   ARG A 849      73.350  42.080  33.390  1.00  0.00           N
ATOM   3119  HN  ARG A 849      74.200  42.250  33.860  1.00  0.00           H
ATOM   3120  CA  ARG A 849      73.440  40.970  32.510  1.00  0.00           C
ATOM   3121  HA  ARG A 849      72.440  40.750  32.160  1.00  0.00           H
ATOM   3122  CB  ARG A 849      74.420  41.180  31.340  1.00  0.00           C
ATOM   3123  HB1 ARG A 849      74.640  40.200  30.860  1.00  0.00           H
ATOM   3124  HB2 ARG A 849      75.300  41.670  31.810  1.00  0.00           H
ATOM   3125  CG  ARG A 849      73.930  42.330  30.350  1.00  0.00           C
ATOM   3126  HG1 ARG A 849      74.800  42.420  29.660  1.00  0.00           H
ATOM   3127  HG2 ARG A 849      74.040  43.250  30.940  1.00  0.00           H
ATOM   3128  CD  ARG A 849      72.520  42.180  29.710  1.00  0.00           C
ATOM   3129  HD1 ARG A 849      71.700  41.900  30.390  1.00  0.00           H
ATOM   3130  HD2 ARG A 849      72.540  41.370  28.960  1.00  0.00           H
ATOM   3131  NE  ARG A 849      72.200  43.540  29.130  1.00  0.00           N
ATOM   3132  HE  ARG A 849      72.630  43.740  28.250  1.00  0.00           H
ATOM   3133  CZ  ARG A 849      71.350  44.460  29.640  1.00  0.00           C
ATOM   3134  NH1 ARG A 849      71.230  45.560  28.990  1.00  0.00           N
ATOM   3135 HH11 ARG A 849      71.700  45.760  28.150  1.00  0.00           H
ATOM   3136 HH12 ARG A 849      71.090  46.300  29.670  1.00  0.00           H
ATOM   3137  NH2 ARG A 849      70.520  44.440  30.680  1.00  0.00           N
ATOM   3138 HH21 ARG A 849      70.470  43.630  31.250  1.00  0.00           H
ATOM   3139 HH22 ARG A 849      69.760  45.090  30.640  1.00  0.00           H
ATOM   3140  C   ARG A 849      73.810  39.740  33.320  1.00  0.00           C
ATOM   3141  O   ARG A 849      74.150  38.680  32.700  1.00  0.00           O
ATOM   3142  N   TYR A 850      73.620  39.760  34.690  1.00  0.00           N
ATOM   3143  HN  TYR A 850      73.480  40.620  35.170  1.00  0.00           H
ATOM   3144  CA  TYR A 850      73.800  38.500  35.400  1.00  0.00           C
ATOM   3145  HA  TYR A 850      74.690  38.020  35.050  1.00  0.00           H
ATOM   3146  CB  TYR A 850      73.990  38.700  36.930  1.00  0.00           C
ATOM   3147  HB1 TYR A 850      74.440  37.720  37.170  1.00  0.00           H
ATOM   3148  HB2 TYR A 850      73.010  38.970  37.380  1.00  0.00           H
ATOM   3149  CG  TYR A 850      75.020  39.800  37.150  1.00  0.00           C
ATOM   3150  CD1 TYR A 850      76.380  39.570  36.880  1.00  0.00           C
ATOM   3151  HD1 TYR A 850      76.670  38.690  36.320  1.00  0.00           H
ATOM   3152  CE1 TYR A 850      77.340  40.470  37.150  1.00  0.00           C
ATOM   3153  HE1 TYR A 850      78.360  40.320  36.850  1.00  0.00           H
ATOM   3154  CZ  TYR A 850      77.030  41.730  37.660  1.00  0.00           C
ATOM   3155  OH  TYR A 850      77.990  42.760  37.770  1.00  0.00           O
ATOM   3156  HH  TYR A 850      77.530  43.550  38.030  1.00  0.00           H
ATOM   3157  CD2 TYR A 850      74.620  40.980  37.810  1.00  0.00           C
ATOM   3158  HD2 TYR A 850      73.570  41.040  38.050  1.00  0.00           H
ATOM   3159  CE2 TYR A 850      75.680  41.960  37.970  1.00  0.00           C
ATOM   3160  HE2 TYR A 850      75.240  42.890  38.300  1.00  0.00           H
ATOM   3161  C   TYR A 850      72.660  37.500  35.210  1.00  0.00           C
ATOM   3162  O   TYR A 850      71.450  37.870  35.030  1.00  0.00           O
ATOM   3163  N   PHE A 851      72.990  36.170  35.230  1.00  0.00           N
ATOM   3164  HN  PHE A 851      73.950  35.960  35.310  1.00  0.00           H
ATOM   3165  CA  PHE A 851      72.030  35.080  35.070  1.00  0.00           C
ATOM   3166  HA  PHE A 851      72.720  34.250  35.070  1.00  0.00           H
ATOM   3167  CB  PHE A 851      70.990  34.990  36.270  1.00  0.00           C
ATOM   3168  HB1 PHE A 851      70.220  34.220  36.080  1.00  0.00           H
ATOM   3169  HB2 PHE A 851      70.550  36.000  36.380  1.00  0.00           H
ATOM   3170  CG  PHE A 851      71.780  34.770  37.520  1.00  0.00           C
ATOM   3171  CD1 PHE A 851      72.290  33.510  37.890  1.00  0.00           C
ATOM   3172  HD1 PHE A 851      72.240  32.720  37.150  1.00  0.00           H
ATOM   3173  CE1 PHE A 851      72.840  33.210  39.120  1.00  0.00           C
ATOM   3174  HE1 PHE A 851      73.210  32.210  39.320  1.00  0.00           H
ATOM   3175  CZ  PHE A 851      72.870  34.270  40.090  1.00  0.00           C
ATOM   3176  HZ  PHE A 851      73.420  34.190  41.020  1.00  0.00           H
ATOM   3177  CD2 PHE A 851      71.930  35.760  38.450  1.00  0.00           C
ATOM   3178  HD2 PHE A 851      71.440  36.710  38.330  1.00  0.00           H
ATOM   3179  CE2 PHE A 851      72.420  35.520  39.750  1.00  0.00           C
ATOM   3180  HE2 PHE A 851      72.490  36.310  40.480  1.00  0.00           H
ATOM   3181  C   PHE A 851      71.280  35.050  33.750  1.00  0.00           C
ATOM   3182  O   PHE A 851      71.430  35.980  32.960  1.00  0.00           O
ATOM   3183  N   PRO A 852      70.510  34.010  33.370  1.00  0.00           N
ATOM   3184  CD  PRO A 852      70.880  32.690  33.720  1.00  0.00           C
ATOM   3185  HD1 PRO A 852      70.450  32.350  34.680  1.00  0.00           H
ATOM   3186  HD2 PRO A 852      71.990  32.530  33.640  1.00  0.00           H
ATOM   3187  CA  PRO A 852      69.560  34.070  32.250  1.00  0.00           C
ATOM   3188  HA  PRO A 852      70.180  34.270  31.380  1.00  0.00           H
ATOM   3189  CB  PRO A 852      68.970  32.700  32.170  1.00  0.00           C
ATOM   3190  HB1 PRO A 852      68.570  32.440  31.170  1.00  0.00           H
ATOM   3191  HB2 PRO A 852      68.190  32.530  32.940  1.00  0.00           H
ATOM   3192  CG  PRO A 852      70.220  31.890  32.580  1.00  0.00           C
ATOM   3193  HG1 PRO A 852      70.020  30.940  33.130  1.00  0.00           H
ATOM   3194  HG2 PRO A 852      70.920  31.800  31.720  1.00  0.00           H
ATOM   3195  C   PRO A 852      68.430  35.130  32.380  1.00  0.00           C
ATOM   3196  O   PRO A 852      68.050  35.470  33.510  1.00  0.00           O
ATOM   3197  N   THR A 853      67.890  35.670  31.300  1.00  0.00           N
ATOM   3198  HN  THR A 853      68.200  35.390  30.380  1.00  0.00           H
ATOM   3199  CA  THR A 853      66.950  36.780  31.360  1.00  0.00           C
ATOM   3200  HA  THR A 853      67.460  37.580  31.890  1.00  0.00           H
ATOM   3201  CB  THR A 853      66.570  37.150  29.940  1.00  0.00           C
ATOM   3202  HB  THR A 853      66.280  36.190  29.480  1.00  0.00           H
ATOM   3203  OG1 THR A 853      67.660  37.620  29.100  1.00  0.00           O
ATOM   3204  HG1 THR A 853      68.320  36.930  29.060  1.00  0.00           H
ATOM   3205  CG2 THR A 853      65.460  38.250  29.910  1.00  0.00           C
ATOM   3206 HG21 THR A 853      65.790  39.160  30.450  1.00  0.00           H
ATOM   3207 HG22 THR A 853      64.450  37.970  30.250  1.00  0.00           H
ATOM   3208 HG23 THR A 853      65.490  38.590  28.840  1.00  0.00           H
ATOM   3209  C   THR A 853      65.670  36.430  32.110  1.00  0.00           C
ATOM   3210  O   THR A 853      65.300  37.190  33.050  1.00  0.00           O
ATOM   3211  N   LYS A 854      65.030  35.340  31.880  1.00  0.00           N
ATOM   3212  HN  LYS A 854      65.410  34.760  31.170  1.00  0.00           H
ATOM   3213  CA  LYS A 854      63.840  34.870  32.650  1.00  0.00           C
ATOM   3214  HA  LYS A 854      63.130  35.680  32.550  1.00  0.00           H
ATOM   3215  CB  LYS A 854      63.260  33.530  31.950  1.00  0.00           C
ATOM   3216  HB1 LYS A 854      62.480  33.150  32.630  1.00  0.00           H
ATOM   3217  HB2 LYS A 854      64.080  32.780  31.920  1.00  0.00           H
ATOM   3218  CG  LYS A 854      62.720  33.820  30.560  1.00  0.00           C
ATOM   3219  HG1 LYS A 854      63.570  34.180  29.940  1.00  0.00           H
ATOM   3220  HG2 LYS A 854      61.990  34.660  30.600  1.00  0.00           H
ATOM   3221  CD  LYS A 854      62.060  32.590  29.970  1.00  0.00           C
ATOM   3222  HD1 LYS A 854      61.500  32.060  30.770  1.00  0.00           H
ATOM   3223  HD2 LYS A 854      62.920  31.950  29.680  1.00  0.00           H
ATOM   3224  CE  LYS A 854      61.090  32.810  28.810  1.00  0.00           C
ATOM   3225  HE1 LYS A 854      61.550  33.430  28.000  1.00  0.00           H
ATOM   3226  HE2 LYS A 854      60.230  33.410  29.180  1.00  0.00           H
ATOM   3227  NZ  LYS A 854      60.560  31.580  28.240  1.00  0.00           N
ATOM   3228  HZ1 LYS A 854      61.220  30.880  27.870  1.00  0.00           H
ATOM   3229  HZ2 LYS A 854      59.880  31.740  27.470  1.00  0.00           H
ATOM   3230  HZ3 LYS A 854      60.070  31.080  29.010  1.00  0.00           H
ATOM   3231  C   LYS A 854      64.130  34.700  34.110  1.00  0.00           C
ATOM   3232  O   LYS A 854      63.280  35.080  34.930  1.00  0.00           O
ATOM   3233  N   VAL A 855      65.330  34.160  34.450  1.00  0.00           N
ATOM   3234  HN  VAL A 855      65.890  33.810  33.700  1.00  0.00           H
ATOM   3235  CA  VAL A 855      65.840  34.000  35.880  1.00  0.00           C
ATOM   3236  HA  VAL A 855      65.010  33.460  36.320  1.00  0.00           H
ATOM   3237  CB  VAL A 855      67.050  33.110  35.950  1.00  0.00           C
ATOM   3238  HB  VAL A 855      67.830  33.430  35.230  1.00  0.00           H
ATOM   3239  CG1 VAL A 855      67.750  33.250  37.320  1.00  0.00           C
ATOM   3240 HG11 VAL A 855      67.960  34.250  37.740  1.00  0.00           H
ATOM   3241 HG12 VAL A 855      68.770  32.840  37.180  1.00  0.00           H
ATOM   3242 HG13 VAL A 855      67.250  32.680  38.140  1.00  0.00           H
ATOM   3243  CG2 VAL A 855      66.700  31.600  35.730  1.00  0.00           C
ATOM   3244 HG21 VAL A 855      67.500  30.830  35.850  1.00  0.00           H
ATOM   3245 HG22 VAL A 855      66.260  31.350  34.740  1.00  0.00           H
ATOM   3246 HG23 VAL A 855      65.960  31.230  36.470  1.00  0.00           H
ATOM   3247  C   VAL A 855      66.000  35.320  36.620  1.00  0.00           C
ATOM   3248  O   VAL A 855      65.350  35.530  37.710  1.00  0.00           O
ATOM   3249  N   ARG A 856      66.710  36.250  36.090  1.00  0.00           N
ATOM   3250  HN  ARG A 856      67.060  35.880  35.240  1.00  0.00           H
ATOM   3251  CA  ARG A 856      67.080  37.550  36.570  1.00  0.00           C
ATOM   3252  HA  ARG A 856      67.420  37.340  37.570  1.00  0.00           H
ATOM   3253  CB  ARG A 856      68.180  38.240  35.740  1.00  0.00           C
ATOM   3254  HB1 ARG A 856      68.820  37.390  35.400  1.00  0.00           H
ATOM   3255  HB2 ARG A 856      68.690  38.920  36.450  1.00  0.00           H
ATOM   3256  CG  ARG A 856      67.740  39.080  34.510  1.00  0.00           C
ATOM   3257  HG1 ARG A 856      66.940  39.730  34.940  1.00  0.00           H
ATOM   3258  HG2 ARG A 856      67.340  38.410  33.720  1.00  0.00           H
ATOM   3259  CD  ARG A 856      68.770  39.930  33.950  1.00  0.00           C
ATOM   3260  HD1 ARG A 856      69.290  40.590  34.680  1.00  0.00           H
ATOM   3261  HD2 ARG A 856      68.320  40.580  33.180  1.00  0.00           H
ATOM   3262  NE  ARG A 856      69.840  39.100  33.330  1.00  0.00           N
ATOM   3263  HE  ARG A 856      70.390  38.470  33.870  1.00  0.00           H
ATOM   3264  CZ  ARG A 856      70.020  39.090  32.040  1.00  0.00           C
ATOM   3265  NH1 ARG A 856      69.430  39.880  31.150  1.00  0.00           N
ATOM   3266 HH11 ARG A 856      68.600  40.400  31.330  1.00  0.00           H
ATOM   3267 HH12 ARG A 856      69.750  39.800  30.210  1.00  0.00           H
ATOM   3268  NH2 ARG A 856      71.040  38.360  31.600  1.00  0.00           N
ATOM   3269 HH21 ARG A 856      71.090  38.230  30.610  1.00  0.00           H
ATOM   3270 HH22 ARG A 856      71.280  37.590  32.190  1.00  0.00           H
ATOM   3271  C   ARG A 856      65.730  38.340  36.790  1.00  0.00           C
ATOM   3272  O   ARG A 856      65.490  39.010  37.800  1.00  0.00           O
ATOM   3273  N   SER A 857      64.840  38.280  35.790  1.00  0.00           N
ATOM   3274  HN  SER A 857      65.200  37.910  34.930  1.00  0.00           H
ATOM   3275  CA  SER A 857      63.540  39.000  35.850  1.00  0.00           C
ATOM   3276  HA  SER A 857      63.730  40.020  36.130  1.00  0.00           H
ATOM   3277  CB  SER A 857      62.890  38.930  34.510  1.00  0.00           C
ATOM   3278  HB1 SER A 857      62.650  37.900  34.170  1.00  0.00           H
ATOM   3279  HB2 SER A 857      63.610  39.370  33.800  1.00  0.00           H
ATOM   3280  OG  SER A 857      61.770  39.810  34.530  1.00  0.00           O
ATOM   3281  HG1 SER A 857      60.940  39.420  34.830  1.00  0.00           H
ATOM   3282  C   SER A 857      62.640  38.360  36.910  1.00  0.00           C
ATOM   3283  O   SER A 857      61.990  39.020  37.660  1.00  0.00           O
ATOM   3284  N   THR A 858      62.650  37.020  36.980  1.00  0.00           N
ATOM   3285  HN  THR A 858      63.200  36.540  36.310  1.00  0.00           H
ATOM   3286  CA  THR A 858      62.090  36.360  38.180  1.00  0.00           C
ATOM   3287  HA  THR A 858      61.090  36.750  38.110  1.00  0.00           H
ATOM   3288  CB  THR A 858      61.950  34.870  37.920  1.00  0.00           C
ATOM   3289  HB  THR A 858      62.970  34.430  37.990  1.00  0.00           H
ATOM   3290  OG1 THR A 858      61.400  34.500  36.640  1.00  0.00           O
ATOM   3291  HG1 THR A 858      62.000  34.740  35.940  1.00  0.00           H
ATOM   3292  CG2 THR A 858      61.040  34.220  39.010  1.00  0.00           C
ATOM   3293 HG21 THR A 858      60.780  33.150  38.830  1.00  0.00           H
ATOM   3294 HG22 THR A 858      60.140  34.870  39.070  1.00  0.00           H
ATOM   3295 HG23 THR A 858      61.540  34.430  39.970  1.00  0.00           H
ATOM   3296  C   THR A 858      62.680  36.710  39.510  1.00  0.00           C
ATOM   3297  O   THR A 858      61.950  36.910  40.440  1.00  0.00           O
ATOM   3298  N   ILE A 859      64.040  36.920  39.610  1.00  0.00           N
ATOM   3299  HN  ILE A 859      64.650  36.710  38.830  1.00  0.00           H
ATOM   3300  CA  ILE A 859      64.690  37.500  40.780  1.00  0.00           C
ATOM   3301  HA  ILE A 859      64.320  36.830  41.550  1.00  0.00           H
ATOM   3302  CB  ILE A 859      66.220  37.540  40.750  1.00  0.00           C
ATOM   3303  HB  ILE A 859      66.530  37.740  39.700  1.00  0.00           H
ATOM   3304  CG2 ILE A 859      66.920  38.590  41.630  1.00  0.00           C
ATOM   3305 HG21 ILE A 859      68.010  38.600  41.450  1.00  0.00           H
ATOM   3306 HG22 ILE A 859      66.870  38.310  42.700  1.00  0.00           H
ATOM   3307 HG23 ILE A 859      66.610  39.640  41.510  1.00  0.00           H
ATOM   3308  CG1 ILE A 859      66.830  36.180  41.080  1.00  0.00           C
ATOM   3309 HG11 ILE A 859      66.150  35.490  40.550  1.00  0.00           H
ATOM   3310 HG12 ILE A 859      66.920  35.970  42.170  1.00  0.00           H
ATOM   3311  CD  ILE A 859      68.230  35.910  40.360  1.00  0.00           C
ATOM   3312  HD1 ILE A 859      68.160  36.300  39.330  1.00  0.00           H
ATOM   3313  HD2 ILE A 859      68.650  34.880  40.330  1.00  0.00           H
ATOM   3314  HD3 ILE A 859      68.990  36.540  40.870  1.00  0.00           H
ATOM   3315  C   ILE A 859      64.100  38.910  41.170  1.00  0.00           C
ATOM   3316  O   ILE A 859      63.770  39.280  42.320  1.00  0.00           O
ATOM   3317  N   SER A 860      63.940  39.740  40.150  1.00  0.00           N
ATOM   3318  HN  SER A 860      64.270  39.480  39.250  1.00  0.00           H
ATOM   3319  CA  SER A 860      63.460  41.090  40.330  1.00  0.00           C
ATOM   3320  HA  SER A 860      64.020  41.580  41.120  1.00  0.00           H
ATOM   3321  CB  SER A 860      63.660  41.970  38.920  1.00  0.00           C
ATOM   3322  HB1 SER A 860      63.180  42.970  38.930  1.00  0.00           H
ATOM   3323  HB2 SER A 860      63.230  41.360  38.100  1.00  0.00           H
ATOM   3324  OG  SER A 860      65.040  42.270  38.840  1.00  0.00           O
ATOM   3325  HG1 SER A 860      65.420  42.710  39.600  1.00  0.00           H
ATOM   3326  C   SER A 860      61.990  41.280  40.830  1.00  0.00           C
ATOM   3327  O   SER A 860      61.590  42.290  41.470  1.00  0.00           O
ATOM   3328  N   ASP A 861      61.120  40.230  40.650  1.00  0.00           N
ATOM   3329  HN  ASP A 861      61.420  39.460  40.100  1.00  0.00           H
ATOM   3330  CA  ASP A 861      59.770  40.090  41.080  1.00  0.00           C
ATOM   3331  HA  ASP A 861      59.210  41.000  41.150  1.00  0.00           H
ATOM   3332  CB  ASP A 861      59.000  39.210  39.940  1.00  0.00           C
ATOM   3333  HB1 ASP A 861      58.050  38.960  40.460  1.00  0.00           H
ATOM   3334  HB2 ASP A 861      59.660  38.330  39.750  1.00  0.00           H
ATOM   3335  CG  ASP A 861      58.610  40.040  38.670  1.00  0.00           C
ATOM   3336  OD1 ASP A 861      59.160  41.180  38.500  1.00  0.00           O
ATOM   3337  OD2 ASP A 861      57.900  39.440  37.820  1.00  0.00           O
ATOM   3338  C   ASP A 861      59.600  39.390  42.370  1.00  0.00           C
ATOM   3339  O   ASP A 861      58.540  39.450  42.990  1.00  0.00           O
ATOM   3340  N   PHE A 862      60.670  38.770  42.920  1.00  0.00           N
ATOM   3341  HN  PHE A 862      61.540  38.830  42.450  1.00  0.00           H
ATOM   3342  CA  PHE A 862      60.780  37.980  44.140  1.00  0.00           C
ATOM   3343  HA  PHE A 862      59.840  37.690  44.600  1.00  0.00           H
ATOM   3344  CB  PHE A 862      61.710  36.700  43.880  1.00  0.00           C
ATOM   3345  HB1 PHE A 862      62.800  36.940  43.920  1.00  0.00           H
ATOM   3346  HB2 PHE A 862      61.400  36.250  42.910  1.00  0.00           H
ATOM   3347  CG  PHE A 862      61.490  35.480  44.790  1.00  0.00           C
ATOM   3348  CD1 PHE A 862      60.190  34.950  44.930  1.00  0.00           C
ATOM   3349  HD1 PHE A 862      59.400  35.500  44.430  1.00  0.00           H
ATOM   3350  CE1 PHE A 862      59.970  33.900  45.800  1.00  0.00           C
ATOM   3351  HE1 PHE A 862      58.980  33.500  46.010  1.00  0.00           H
ATOM   3352  CZ  PHE A 862      60.980  33.400  46.620  1.00  0.00           C
ATOM   3353  HZ  PHE A 862      60.830  32.750  47.460  1.00  0.00           H
ATOM   3354  CD2 PHE A 862      62.550  34.900  45.520  1.00  0.00           C
ATOM   3355  HD2 PHE A 862      63.590  35.110  45.380  1.00  0.00           H
ATOM   3356  CE2 PHE A 862      62.250  33.980  46.520  1.00  0.00           C
ATOM   3357  HE2 PHE A 862      63.120  33.690  47.090  1.00  0.00           H
ATOM   3358  C   PHE A 862      61.480  38.780  45.240  1.00  0.00           C
ATOM   3359  O   PHE A 862      61.760  38.320  46.340  1.00  0.00           O
ATOM   3360  N   ALA A 863      61.880  39.980  44.920  1.00  0.00           N
ATOM   3361  HN  ALA A 863      61.550  40.300  44.040  1.00  0.00           H
ATOM   3362  CA  ALA A 863      62.800  40.900  45.640  1.00  0.00           C
ATOM   3363  HA  ALA A 863      63.800  40.510  45.620  1.00  0.00           H
ATOM   3364  CB  ALA A 863      62.840  42.170  44.750  1.00  0.00           C
ATOM   3365  HB1 ALA A 863      63.360  42.960  45.340  1.00  0.00           H
ATOM   3366  HB2 ALA A 863      61.810  42.530  44.550  1.00  0.00           H
ATOM   3367  HB3 ALA A 863      63.330  41.950  43.780  1.00  0.00           H
ATOM   3368  C   ALA A 863      62.370  41.230  47.080  1.00  0.00           C
ATOM   3369  O   ALA A 863      63.180  41.390  48.010  1.00  0.00           O
ATOM   3370  N   VAL A 864      61.020  41.300  47.380  1.00  0.00           N
ATOM   3371  HN  VAL A 864      60.390  41.420  46.620  1.00  0.00           H
ATOM   3372  CA  VAL A 864      60.540  41.590  48.690  1.00  0.00           C
ATOM   3373  HA  VAL A 864      61.160  42.340  49.160  1.00  0.00           H
ATOM   3374  CB  VAL A 864      59.080  42.070  48.640  1.00  0.00           C
ATOM   3375  HB  VAL A 864      59.190  42.930  47.930  1.00  0.00           H
ATOM   3376  CG1 VAL A 864      58.080  41.080  48.000  1.00  0.00           C
ATOM   3377 HG11 VAL A 864      58.350  40.900  46.940  1.00  0.00           H
ATOM   3378 HG12 VAL A 864      57.110  41.590  48.060  1.00  0.00           H
ATOM   3379 HG13 VAL A 864      57.970  40.120  48.580  1.00  0.00           H
ATOM   3380  CG2 VAL A 864      58.520  42.570  49.970  1.00  0.00           C
ATOM   3381 HG21 VAL A 864      57.440  42.720  49.800  1.00  0.00           H
ATOM   3382 HG22 VAL A 864      58.990  43.430  50.480  1.00  0.00           H
ATOM   3383 HG23 VAL A 864      58.580  41.820  50.780  1.00  0.00           H
ATOM   3384  C   VAL A 864      60.590  40.360  49.540  1.00  0.00           C
ATOM   3385  O   VAL A 864      61.170  40.460  50.610  1.00  0.00           O
ATOM   3386  N   PHE A 865      60.220  39.170  49.070  1.00  0.00           N
ATOM   3387  HN  PHE A 865      59.840  39.250  48.160  1.00  0.00           H
ATOM   3388  CA  PHE A 865      60.200  37.990  49.950  1.00  0.00           C
ATOM   3389  HA  PHE A 865      59.730  38.330  50.870  1.00  0.00           H
ATOM   3390  CB  PHE A 865      59.310  36.840  49.240  1.00  0.00           C
ATOM   3391  HB1 PHE A 865      59.700  36.590  48.240  1.00  0.00           H
ATOM   3392  HB2 PHE A 865      58.320  37.270  48.990  1.00  0.00           H
ATOM   3393  CG  PHE A 865      59.230  35.660  50.110  1.00  0.00           C
ATOM   3394  CD1 PHE A 865      60.090  34.590  49.820  1.00  0.00           C
ATOM   3395  HD1 PHE A 865      60.720  34.680  48.960  1.00  0.00           H
ATOM   3396  CE1 PHE A 865      60.160  33.520  50.760  1.00  0.00           C
ATOM   3397  HE1 PHE A 865      60.920  32.760  50.630  1.00  0.00           H
ATOM   3398  CZ  PHE A 865      59.350  33.510  51.860  1.00  0.00           C
ATOM   3399  HZ  PHE A 865      59.360  32.660  52.510  1.00  0.00           H
ATOM   3400  CD2 PHE A 865      58.530  35.780  51.290  1.00  0.00           C
ATOM   3401  HD2 PHE A 865      57.970  36.660  51.580  1.00  0.00           H
ATOM   3402  CE2 PHE A 865      58.560  34.660  52.130  1.00  0.00           C
ATOM   3403  HE2 PHE A 865      57.910  34.660  52.990  1.00  0.00           H
ATOM   3404  C   PHE A 865      61.580  37.550  50.290  1.00  0.00           C
ATOM   3405  O   PHE A 865      61.920  37.040  51.360  1.00  0.00           O
ATOM   3406  N   LEU A 866      62.400  37.690  49.220  1.00  0.00           N
ATOM   3407  HN  LEU A 866      62.020  37.920  48.320  1.00  0.00           H
ATOM   3408  CA  LEU A 866      63.770  37.480  49.270  1.00  0.00           C
ATOM   3409  HA  LEU A 866      63.910  36.490  49.670  1.00  0.00           H
ATOM   3410  CB  LEU A 866      64.420  37.510  47.850  1.00  0.00           C
ATOM   3411  HB1 LEU A 866      64.290  38.550  47.500  1.00  0.00           H
ATOM   3412  HB2 LEU A 866      63.880  36.800  47.170  1.00  0.00           H
ATOM   3413  CG  LEU A 866      65.970  37.270  47.780  1.00  0.00           C
ATOM   3414  HG  LEU A 866      66.430  38.120  48.340  1.00  0.00           H
ATOM   3415  CD1 LEU A 866      66.300  35.950  48.450  1.00  0.00           C
ATOM   3416 HD11 LEU A 866      66.080  36.030  49.530  1.00  0.00           H
ATOM   3417 HD12 LEU A 866      67.320  35.570  48.250  1.00  0.00           H
ATOM   3418 HD13 LEU A 866      65.750  35.060  48.040  1.00  0.00           H
ATOM   3419  CD2 LEU A 866      66.450  37.330  46.310  1.00  0.00           C
ATOM   3420 HD21 LEU A 866      65.810  36.550  45.850  1.00  0.00           H
ATOM   3421 HD22 LEU A 866      67.540  37.100  46.290  1.00  0.00           H
ATOM   3422 HD23 LEU A 866      66.170  38.210  45.680  1.00  0.00           H
ATOM   3423  C   LEU A 866      64.470  38.360  50.290  1.00  0.00           C
ATOM   3424  O   LEU A 866      65.330  37.930  51.060  1.00  0.00           O
ATOM   3425  N   THR A 867      64.150  39.710  50.330  1.00  0.00           N
ATOM   3426  HN  THR A 867      63.440  40.040  49.730  1.00  0.00           H
ATOM   3427  CA  THR A 867      64.880  40.610  51.310  1.00  0.00           C
ATOM   3428  HA  THR A 867      65.950  40.470  51.230  1.00  0.00           H
ATOM   3429  CB  THR A 867      64.640  42.080  51.170  1.00  0.00           C
ATOM   3430  HB  THR A 867      63.550  42.260  51.150  1.00  0.00           H
ATOM   3431  OG1 THR A 867      65.040  42.500  49.890  1.00  0.00           O
ATOM   3432  HG1 THR A 867      64.490  42.070  49.230  1.00  0.00           H
ATOM   3433  CG2 THR A 867      65.350  43.020  52.160  1.00  0.00           C
ATOM   3434 HG21 THR A 867      66.430  42.820  52.300  1.00  0.00           H
ATOM   3435 HG22 THR A 867      64.930  43.060  53.170  1.00  0.00           H
ATOM   3436 HG23 THR A 867      65.090  44.030  51.770  1.00  0.00           H
ATOM   3437  C   THR A 867      64.410  40.230  52.740  1.00  0.00           C
ATOM   3438  O   THR A 867      65.230  40.160  53.610  1.00  0.00           O
ATOM   3439  N   ILE A 868      63.080  39.940  52.970  1.00  0.00           N
ATOM   3440  HN  ILE A 868      62.450  39.680  52.230  1.00  0.00           H
ATOM   3441  CA  ILE A 868      62.620  39.630  54.300  1.00  0.00           C
ATOM   3442  HA  ILE A 868      62.830  40.420  55.000  1.00  0.00           H
ATOM   3443  CB  ILE A 868      61.070  39.610  54.270  1.00  0.00           C
ATOM   3444  HB  ILE A 868      60.780  38.970  53.410  1.00  0.00           H
ATOM   3445  CG2 ILE A 868      60.540  38.920  55.580  1.00  0.00           C
ATOM   3446 HG21 ILE A 868      59.490  39.100  55.910  1.00  0.00           H
ATOM   3447 HG22 ILE A 868      61.180  39.310  56.390  1.00  0.00           H
ATOM   3448 HG23 ILE A 868      60.550  37.810  55.520  1.00  0.00           H
ATOM   3449  CG1 ILE A 868      60.360  41.050  54.180  1.00  0.00           C
ATOM   3450 HG11 ILE A 868      61.090  41.560  53.500  1.00  0.00           H
ATOM   3451 HG12 ILE A 868      60.190  41.530  55.160  1.00  0.00           H
ATOM   3452  CD  ILE A 868      59.000  40.850  53.390  1.00  0.00           C
ATOM   3453  HD1 ILE A 868      59.030  40.380  52.390  1.00  0.00           H
ATOM   3454  HD2 ILE A 868      58.480  41.830  53.340  1.00  0.00           H
ATOM   3455  HD3 ILE A 868      58.310  40.200  53.990  1.00  0.00           H
ATOM   3456  C   ILE A 868      63.170  38.280  54.830  1.00  0.00           C
ATOM   3457  O   ILE A 868      63.510  38.180  55.960  1.00  0.00           O
ATOM   3458  N   VAL A 869      63.320  37.220  53.980  1.00  0.00           N
ATOM   3459  HN  VAL A 869      62.900  37.300  53.080  1.00  0.00           H
ATOM   3460  CA  VAL A 869      64.120  36.040  54.200  1.00  0.00           C
ATOM   3461  HA  VAL A 869      63.710  35.400  54.970  1.00  0.00           H
ATOM   3462  CB  VAL A 869      64.060  35.150  52.980  1.00  0.00           C
ATOM   3463  HB  VAL A 869      64.220  35.670  52.020  1.00  0.00           H
ATOM   3464  CG1 VAL A 869      65.190  34.070  52.880  1.00  0.00           C
ATOM   3465 HG11 VAL A 869      65.240  33.580  53.870  1.00  0.00           H
ATOM   3466 HG12 VAL A 869      66.150  34.500  52.540  1.00  0.00           H
ATOM   3467 HG13 VAL A 869      64.970  33.330  52.070  1.00  0.00           H
ATOM   3468  CG2 VAL A 869      62.600  34.530  52.960  1.00  0.00           C
ATOM   3469 HG21 VAL A 869      61.870  35.340  53.160  1.00  0.00           H
ATOM   3470 HG22 VAL A 869      62.530  33.830  53.830  1.00  0.00           H
ATOM   3471 HG23 VAL A 869      62.400  34.040  51.980  1.00  0.00           H
ATOM   3472  C   VAL A 869      65.600  36.210  54.490  1.00  0.00           C
ATOM   3473  O   VAL A 869      66.060  35.700  55.510  1.00  0.00           O
ATOM   3474  N   ILE A 870      66.330  37.070  53.710  1.00  0.00           N
ATOM   3475  HN  ILE A 870      65.850  37.430  52.930  1.00  0.00           H
ATOM   3476  CA  ILE A 870      67.640  37.550  54.110  1.00  0.00           C
ATOM   3477  HA  ILE A 870      68.330  36.720  54.070  1.00  0.00           H
ATOM   3478  CB  ILE A 870      68.180  38.500  53.030  1.00  0.00           C
ATOM   3479  HB  ILE A 870      67.390  39.270  52.880  1.00  0.00           H
ATOM   3480  CG2 ILE A 870      69.490  39.120  53.550  1.00  0.00           C
ATOM   3481 HG21 ILE A 870      70.140  39.490  52.740  1.00  0.00           H
ATOM   3482 HG22 ILE A 870      70.120  38.440  54.170  1.00  0.00           H
ATOM   3483 HG23 ILE A 870      69.350  40.010  54.200  1.00  0.00           H
ATOM   3484  CG1 ILE A 870      68.600  37.810  51.730  1.00  0.00           C
ATOM   3485 HG11 ILE A 870      69.060  38.570  51.070  1.00  0.00           H
ATOM   3486 HG12 ILE A 870      67.740  37.550  51.060  1.00  0.00           H
ATOM   3487  CD  ILE A 870      69.490  36.640  51.850  1.00  0.00           C
ATOM   3488  HD1 ILE A 870      70.430  36.910  52.350  1.00  0.00           H
ATOM   3489  HD2 ILE A 870      69.760  36.410  50.790  1.00  0.00           H
ATOM   3490  HD3 ILE A 870      69.070  35.660  52.180  1.00  0.00           H
ATOM   3491  C   ILE A 870      67.820  38.180  55.500  1.00  0.00           C
ATOM   3492  O   ILE A 870      68.620  37.750  56.330  1.00  0.00           O
ATOM   3493  N   MET A 871      66.870  39.100  55.860  1.00  0.00           N
ATOM   3494  HN  MET A 871      66.200  39.470  55.240  1.00  0.00           H
ATOM   3495  CA  MET A 871      66.800  39.650  57.160  1.00  0.00           C
ATOM   3496  HA  MET A 871      67.840  39.930  57.330  1.00  0.00           H
ATOM   3497  CB  MET A 871      66.050  41.040  57.150  1.00  0.00           C
ATOM   3498  HB1 MET A 871      66.020  41.520  58.160  1.00  0.00           H
ATOM   3499  HB2 MET A 871      65.030  40.910  56.740  1.00  0.00           H
ATOM   3500  CG  MET A 871      66.570  42.070  56.100  1.00  0.00           C
ATOM   3501  HG1 MET A 871      65.900  42.950  56.130  1.00  0.00           H
ATOM   3502  HG2 MET A 871      66.410  41.650  55.080  1.00  0.00           H
ATOM   3503  SD  MET A 871      68.260  42.550  56.260  1.00  0.00           S
ATOM   3504  CE  MET A 871      68.570  43.500  54.670  1.00  0.00           C
ATOM   3505  HE1 MET A 871      68.480  42.820  53.800  1.00  0.00           H
ATOM   3506  HE2 MET A 871      69.570  43.970  54.780  1.00  0.00           H
ATOM   3507  HE3 MET A 871      67.860  44.350  54.480  1.00  0.00           H
ATOM   3508  C   MET A 871      66.500  38.830  58.370  1.00  0.00           C
ATOM   3509  O   MET A 871      67.120  38.970  59.360  1.00  0.00           O
ATOM   3510  N   VAL A 872      65.440  37.930  58.290  1.00  0.00           N
ATOM   3511  HN  VAL A 872      64.820  37.850  57.520  1.00  0.00           H
ATOM   3512  CA  VAL A 872      65.430  36.940  59.430  1.00  0.00           C
ATOM   3513  HA  VAL A 872      65.540  37.490  60.360  1.00  0.00           H
ATOM   3514  CB  VAL A 872      64.150  36.160  59.580  1.00  0.00           C
ATOM   3515  HB  VAL A 872      64.340  35.350  60.320  1.00  0.00           H
ATOM   3516  CG1 VAL A 872      63.070  37.160  60.030  1.00  0.00           C
ATOM   3517 HG11 VAL A 872      63.020  38.020  59.340  1.00  0.00           H
ATOM   3518 HG12 VAL A 872      63.260  37.390  61.100  1.00  0.00           H
ATOM   3519 HG13 VAL A 872      62.080  36.640  59.970  1.00  0.00           H
ATOM   3520  CG2 VAL A 872      63.830  35.590  58.110  1.00  0.00           C
ATOM   3521 HG21 VAL A 872      64.670  35.100  57.560  1.00  0.00           H
ATOM   3522 HG22 VAL A 872      63.520  36.350  57.350  1.00  0.00           H
ATOM   3523 HG23 VAL A 872      62.970  34.900  58.200  1.00  0.00           H
ATOM   3524  C   VAL A 872      66.560  35.910  59.520  1.00  0.00           C
ATOM   3525  O   VAL A 872      66.960  35.620  60.630  1.00  0.00           O
ATOM   3526  N   THR A 873      67.150  35.520  58.350  1.00  0.00           N
ATOM   3527  HN  THR A 873      66.800  36.010  57.550  1.00  0.00           H
ATOM   3528  CA  THR A 873      68.270  34.600  58.320  1.00  0.00           C
ATOM   3529  HA  THR A 873      68.050  33.760  58.950  1.00  0.00           H
ATOM   3530  CB  THR A 873      68.490  34.050  56.860  1.00  0.00           C
ATOM   3531  HB  THR A 873      68.600  34.940  56.200  1.00  0.00           H
ATOM   3532  OG1 THR A 873      67.270  33.340  56.530  1.00  0.00           O
ATOM   3533  HG1 THR A 873      66.570  33.980  56.350  1.00  0.00           H
ATOM   3534  CG2 THR A 873      69.650  33.020  56.940  1.00  0.00           C
ATOM   3535 HG21 THR A 873      69.850  32.670  55.900  1.00  0.00           H
ATOM   3536 HG22 THR A 873      69.310  32.170  57.570  1.00  0.00           H
ATOM   3537 HG23 THR A 873      70.610  33.470  57.270  1.00  0.00           H
ATOM   3538  C   THR A 873      69.490  35.230  58.910  1.00  0.00           C
ATOM   3539  O   THR A 873      70.160  34.540  59.670  1.00  0.00           O
ATOM   3540  N   ILE A 874      69.880  36.460  58.500  1.00  0.00           N
ATOM   3541  HN  ILE A 874      69.520  36.810  57.640  1.00  0.00           H
ATOM   3542  CA  ILE A 874      70.960  37.240  59.170  1.00  0.00           C
ATOM   3543  HA  ILE A 874      71.830  36.610  59.240  1.00  0.00           H
ATOM   3544  CB  ILE A 874      71.450  38.450  58.340  1.00  0.00           C
ATOM   3545  HB  ILE A 874      70.600  39.150  58.240  1.00  0.00           H
ATOM   3546  CG2 ILE A 874      72.520  39.390  58.920  1.00  0.00           C
ATOM   3547 HG21 ILE A 874      72.350  39.590  60.000  1.00  0.00           H
ATOM   3548 HG22 ILE A 874      72.610  40.350  58.380  1.00  0.00           H
ATOM   3549 HG23 ILE A 874      73.530  38.910  58.850  1.00  0.00           H
ATOM   3550  CG1 ILE A 874      71.860  38.090  56.850  1.00  0.00           C
ATOM   3551 HG11 ILE A 874      72.140  39.040  56.350  1.00  0.00           H
ATOM   3552 HG12 ILE A 874      70.970  37.560  56.450  1.00  0.00           H
ATOM   3553  CD  ILE A 874      73.000  37.060  56.680  1.00  0.00           C
ATOM   3554  HD1 ILE A 874      73.070  36.880  55.590  1.00  0.00           H
ATOM   3555  HD2 ILE A 874      72.720  36.060  57.070  1.00  0.00           H
ATOM   3556  HD3 ILE A 874      73.970  37.460  57.060  1.00  0.00           H
ATOM   3557  C   ILE A 874      70.690  37.490  60.660  1.00  0.00           C
ATOM   3558  O   ILE A 874      71.550  37.240  61.530  1.00  0.00           O
ATOM   3559  N   ASP A 875      69.430  37.880  61.080  1.00  0.00           N
ATOM   3560  HN  ASP A 875      68.730  38.260  60.490  1.00  0.00           H
ATOM   3561  CA  ASP A 875      69.040  38.080  62.520  1.00  0.00           C
ATOM   3562  HA  ASP A 875      69.700  38.780  63.010  1.00  0.00           H
ATOM   3563  CB  ASP A 875      67.620  38.780  62.540  1.00  0.00           C
ATOM   3564  HB1 ASP A 875      66.810  38.160  62.090  1.00  0.00           H
ATOM   3565  HB2 ASP A 875      67.650  39.610  61.800  1.00  0.00           H
ATOM   3566  CG  ASP A 875      67.210  39.350  63.790  1.00  0.00           C
ATOM   3567  OD1 ASP A 875      67.920  39.230  64.820  1.00  0.00           O
ATOM   3568  OD2 ASP A 875      66.100  39.870  63.950  1.00  0.00           O
ATOM   3569  C   ASP A 875      69.180  36.770  63.240  1.00  0.00           C
ATOM   3570  O   ASP A 875      69.710  36.720  64.320  1.00  0.00           O
ATOM   3571  N   TYR A 876      68.760  35.670  62.650  1.00  0.00           N
ATOM   3572  HN  TYR A 876      68.290  35.720  61.770  1.00  0.00           H
ATOM   3573  CA  TYR A 876      68.930  34.320  63.210  1.00  0.00           C
ATOM   3574  HA  TYR A 876      68.470  34.330  64.180  1.00  0.00           H
ATOM   3575  CB  TYR A 876      68.120  33.370  62.320  1.00  0.00           C
ATOM   3576  HB1 TYR A 876      68.470  33.380  61.270  1.00  0.00           H
ATOM   3577  HB2 TYR A 876      67.100  33.790  62.160  1.00  0.00           H
ATOM   3578  CG  TYR A 876      68.010  31.960  62.910  1.00  0.00           C
ATOM   3579  CD1 TYR A 876      68.370  30.810  62.170  1.00  0.00           C
ATOM   3580  HD1 TYR A 876      68.820  30.900  61.200  1.00  0.00           H
ATOM   3581  CE1 TYR A 876      68.270  29.490  62.730  1.00  0.00           C
ATOM   3582  HE1 TYR A 876      68.480  28.660  62.080  1.00  0.00           H
ATOM   3583  CZ  TYR A 876      67.760  29.370  63.980  1.00  0.00           C
ATOM   3584  OH  TYR A 876      67.990  28.120  64.640  1.00  0.00           O
ATOM   3585  HH  TYR A 876      68.600  27.710  64.030  1.00  0.00           H
ATOM   3586  CD2 TYR A 876      67.350  31.800  64.170  1.00  0.00           C
ATOM   3587  HD2 TYR A 876      66.950  32.650  64.730  1.00  0.00           H
ATOM   3588  CE2 TYR A 876      67.310  30.460  64.710  1.00  0.00           C
ATOM   3589  HE2 TYR A 876      67.010  30.240  65.720  1.00  0.00           H
ATOM   3590  C   TYR A 876      70.330  33.780  63.480  1.00  0.00           C
ATOM   3591  O   TYR A 876      70.510  33.120  64.520  1.00  0.00           O
ATOM   3592  N   LEU A 877      71.370  34.110  62.630  1.00  0.00           N
ATOM   3593  HN  LEU A 877      71.270  34.650  61.790  1.00  0.00           H
ATOM   3594  CA  LEU A 877      72.650  33.460  62.870  1.00  0.00           C
ATOM   3595  HA  LEU A 877      72.660  32.820  63.750  1.00  0.00           H
ATOM   3596  CB  LEU A 877      73.090  32.610  61.650  1.00  0.00           C
ATOM   3597  HB1 LEU A 877      73.940  32.020  62.070  1.00  0.00           H
ATOM   3598  HB2 LEU A 877      73.280  33.270  60.780  1.00  0.00           H
ATOM   3599  CG  LEU A 877      72.020  31.590  61.120  1.00  0.00           C
ATOM   3600  HG  LEU A 877      71.110  32.210  60.950  1.00  0.00           H
ATOM   3601  CD1 LEU A 877      72.440  31.050  59.680  1.00  0.00           C
ATOM   3602 HD11 LEU A 877      71.700  30.270  59.410  1.00  0.00           H
ATOM   3603 HD12 LEU A 877      73.460  30.620  59.610  1.00  0.00           H
ATOM   3604 HD13 LEU A 877      72.320  31.910  58.980  1.00  0.00           H
ATOM   3605  CD2 LEU A 877      71.750  30.470  62.130  1.00  0.00           C
ATOM   3606 HD21 LEU A 877      70.960  29.710  61.950  1.00  0.00           H
ATOM   3607 HD22 LEU A 877      71.510  30.830  63.140  1.00  0.00           H
ATOM   3608 HD23 LEU A 877      72.680  29.860  62.150  1.00  0.00           H
ATOM   3609  C   LEU A 877      73.710  34.550  63.200  1.00  0.00           C
ATOM   3610  O   LEU A 877      74.840  34.220  63.480  1.00  0.00           O
ATOM   3611  N   VAL A 878      73.450  35.840  63.100  1.00  0.00           N
ATOM   3612  HN  VAL A 878      72.560  36.140  62.760  1.00  0.00           H
ATOM   3613  CA  VAL A 878      74.300  36.910  63.410  1.00  0.00           C
ATOM   3614  HA  VAL A 878      75.240  36.520  63.770  1.00  0.00           H
ATOM   3615  CB  VAL A 878      74.670  37.890  62.310  1.00  0.00           C
ATOM   3616  HB  VAL A 878      73.800  38.490  61.950  1.00  0.00           H
ATOM   3617  CG1 VAL A 878      75.500  39.020  62.850  1.00  0.00           C
ATOM   3618 HG11 VAL A 878      75.700  39.750  62.040  1.00  0.00           H
ATOM   3619 HG12 VAL A 878      76.420  38.570  63.270  1.00  0.00           H
ATOM   3620 HG13 VAL A 878      75.060  39.650  63.650  1.00  0.00           H
ATOM   3621  CG2 VAL A 878      75.360  37.170  61.150  1.00  0.00           C
ATOM   3622 HG21 VAL A 878      74.650  36.410  60.770  1.00  0.00           H
ATOM   3623 HG22 VAL A 878      76.300  36.660  61.460  1.00  0.00           H
ATOM   3624 HG23 VAL A 878      75.580  37.830  60.280  1.00  0.00           H
ATOM   3625  C   VAL A 878      73.720  37.660  64.590  1.00  0.00           C
ATOM   3626  O   VAL A 878      74.400  37.970  65.600  1.00  0.00           O
ATOM   3627  N   GLY A 879      72.470  38.040  64.640  1.00  0.00           N
ATOM   3628  HN  GLY A 879      71.970  37.730  63.840  1.00  0.00           H
ATOM   3629  CA  GLY A 879      71.770  38.770  65.710  1.00  0.00           C
ATOM   3630  HA1 GLY A 879      72.360  38.660  66.600  1.00  0.00           H
ATOM   3631  HA2 GLY A 879      70.740  38.540  65.940  1.00  0.00           H
ATOM   3632  C   GLY A 879      71.850  40.270  65.360  1.00  0.00           C
ATOM   3633  O   GLY A 879      72.900  40.890  65.450  1.00  0.00           O
ATOM   3634  N   VAL A 880      70.770  40.850  64.950  1.00  0.00           N
ATOM   3635  HN  VAL A 880      69.950  40.330  64.710  1.00  0.00           H
ATOM   3636  CA  VAL A 880      70.600  42.230  64.510  1.00  0.00           C
ATOM   3637  HA  VAL A 880      71.540  42.760  64.380  1.00  0.00           H
ATOM   3638  CB  VAL A 880      69.830  42.220  63.230  1.00  0.00           C
ATOM   3639  HB  VAL A 880      68.830  41.810  63.470  1.00  0.00           H
ATOM   3640  CG1 VAL A 880      69.670  43.680  62.760  1.00  0.00           C
ATOM   3641 HG11 VAL A 880      69.100  44.170  63.580  1.00  0.00           H
ATOM   3642 HG12 VAL A 880      69.040  43.690  61.830  1.00  0.00           H
ATOM   3643 HG13 VAL A 880      70.570  44.250  62.440  1.00  0.00           H
ATOM   3644  CG2 VAL A 880      70.600  41.500  62.060  1.00  0.00           C
ATOM   3645 HG21 VAL A 880      70.420  40.410  62.130  1.00  0.00           H
ATOM   3646 HG22 VAL A 880      71.710  41.630  62.090  1.00  0.00           H
ATOM   3647 HG23 VAL A 880      70.200  41.810  61.070  1.00  0.00           H
ATOM   3648  C   VAL A 880      69.800  42.930  65.650  1.00  0.00           C
ATOM   3649  O   VAL A 880      68.640  42.610  65.790  1.00  0.00           O
ATOM   3650  N   PRO A 881      70.300  43.910  66.430  1.00  0.00           N
ATOM   3651  CD  PRO A 881      71.760  44.110  66.620  1.00  0.00           C
ATOM   3652  HD1 PRO A 881      72.120  44.770  65.810  1.00  0.00           H
ATOM   3653  HD2 PRO A 881      72.320  43.150  66.530  1.00  0.00           H
ATOM   3654  CA  PRO A 881      69.520  44.730  67.340  1.00  0.00           C
ATOM   3655  HA  PRO A 881      69.090  44.000  68.010  1.00  0.00           H
ATOM   3656  CB  PRO A 881      70.620  45.610  68.130  1.00  0.00           C
ATOM   3657  HB1 PRO A 881      70.400  45.840  69.190  1.00  0.00           H
ATOM   3658  HB2 PRO A 881      70.770  46.580  67.600  1.00  0.00           H
ATOM   3659  CG  PRO A 881      71.890  44.750  67.960  1.00  0.00           C
ATOM   3660  HG1 PRO A 881      72.730  45.480  67.950  1.00  0.00           H
ATOM   3661  HG2 PRO A 881      72.040  43.970  68.740  1.00  0.00           H
ATOM   3662  C   PRO A 881      68.320  45.440  66.740  1.00  0.00           C
ATOM   3663  O   PRO A 881      68.570  46.180  65.760  1.00  0.00           O
ATOM   3664  N   SER A 882      67.110  45.340  67.280  1.00  0.00           N
ATOM   3665  HN  SER A 882      66.810  44.910  68.140  1.00  0.00           H
ATOM   3666  CA  SER A 882      65.940  45.800  66.620  1.00  0.00           C
ATOM   3667  HA  SER A 882      66.040  46.870  66.680  1.00  0.00           H
ATOM   3668  CB  SER A 882      65.730  45.240  65.240  1.00  0.00           C
ATOM   3669  HB1 SER A 882      64.710  44.950  64.940  1.00  0.00           H
ATOM   3670  HB2 SER A 882      66.200  44.270  65.000  1.00  0.00           H
ATOM   3671  OG  SER A 882      66.110  46.280  64.370  1.00  0.00           O
ATOM   3672  HG1 SER A 882      67.060  46.360  64.470  1.00  0.00           H
ATOM   3673  C   SER A 882      64.770  45.340  67.550  1.00  0.00           C
ATOM   3674  O   SER A 882      64.990  44.440  68.350  1.00  0.00           O
ATOM   3675  N   PRO A 883      63.640  46.000  67.450  1.00  0.00           N
ATOM   3676  CD  PRO A 883      63.380  47.330  66.860  1.00  0.00           C
ATOM   3677  HD1 PRO A 883      63.470  47.210  65.760  1.00  0.00           H
ATOM   3678  HD2 PRO A 883      64.040  48.070  67.340  1.00  0.00           H
ATOM   3679  CA  PRO A 883      62.440  45.510  68.140  1.00  0.00           C
ATOM   3680  HA  PRO A 883      62.770  45.010  69.050  1.00  0.00           H
ATOM   3681  CB  PRO A 883      61.690  46.810  68.480  1.00  0.00           C
ATOM   3682  HB1 PRO A 883      62.330  47.420  69.150  1.00  0.00           H
ATOM   3683  HB2 PRO A 883      60.680  46.740  68.940  1.00  0.00           H
ATOM   3684  CG  PRO A 883      61.840  47.580  67.160  1.00  0.00           C
ATOM   3685  HG1 PRO A 883      61.090  47.160  66.450  1.00  0.00           H
ATOM   3686  HG2 PRO A 883      61.590  48.670  67.230  1.00  0.00           H
ATOM   3687  C   PRO A 883      61.730  44.530  67.250  1.00  0.00           C
ATOM   3688  O   PRO A 883      61.840  44.750  66.050  1.00  0.00           O
ATOM   3689  N   LYS A 884      61.080  43.540  67.840  1.00  0.00           N
ATOM   3690  HN  LYS A 884      61.200  43.470  68.830  1.00  0.00           H
ATOM   3691  CA  LYS A 884      60.360  42.520  67.100  1.00  0.00           C
ATOM   3692  HA  LYS A 884      60.680  42.630  66.070  1.00  0.00           H
ATOM   3693  CB  LYS A 884      60.720  41.070  67.470  1.00  0.00           C
ATOM   3694  HB1 LYS A 884      59.920  40.450  66.990  1.00  0.00           H
ATOM   3695  HB2 LYS A 884      60.370  41.000  68.520  1.00  0.00           H
ATOM   3696  CG  LYS A 884      62.120  40.660  67.000  1.00  0.00           C
ATOM   3697  HG1 LYS A 884      62.860  41.370  67.420  1.00  0.00           H
ATOM   3698  HG2 LYS A 884      62.260  40.750  65.900  1.00  0.00           H
ATOM   3699  CD  LYS A 884      62.440  39.290  67.570  1.00  0.00           C
ATOM   3700  HD1 LYS A 884      61.740  38.460  67.270  1.00  0.00           H
ATOM   3701  HD2 LYS A 884      62.400  39.440  68.670  1.00  0.00           H
ATOM   3702  CE  LYS A 884      63.820  38.680  67.180  1.00  0.00           C
ATOM   3703  HE1 LYS A 884      63.790  37.570  67.270  1.00  0.00           H
ATOM   3704  HE2 LYS A 884      64.610  39.080  67.850  1.00  0.00           H
ATOM   3705  NZ  LYS A 884      64.170  38.880  65.770  1.00  0.00           N
ATOM   3706  HZ1 LYS A 884      65.080  38.380  65.620  1.00  0.00           H
ATOM   3707  HZ2 LYS A 884      64.250  39.900  65.560  1.00  0.00           H
ATOM   3708  HZ3 LYS A 884      63.490  38.500  65.080  1.00  0.00           H
ATOM   3709  C   LYS A 884      58.750  42.600  67.060  1.00  0.00           C
ATOM   3710  O   LYS A 884      58.190  43.170  67.980  1.00  0.00           O
ATOM   3711  N   LEU A 885      58.040  41.960  66.070  1.00  0.00           N
ATOM   3712  HN  LEU A 885      58.520  41.620  65.270  1.00  0.00           H
ATOM   3713  CA  LEU A 885      56.590  41.860  65.930  1.00  0.00           C
ATOM   3714  HA  LEU A 885      56.250  42.870  66.120  1.00  0.00           H
ATOM   3715  CB  LEU A 885      56.160  41.340  64.530  1.00  0.00           C
ATOM   3716  HB1 LEU A 885      56.610  40.320  64.390  1.00  0.00           H
ATOM   3717  HB2 LEU A 885      56.740  42.050  63.890  1.00  0.00           H
ATOM   3718  CG  LEU A 885      54.720  41.390  64.220  1.00  0.00           C
ATOM   3719  HG  LEU A 885      54.060  40.750  64.850  1.00  0.00           H
ATOM   3720  CD1 LEU A 885      54.140  42.760  64.320  1.00  0.00           C
ATOM   3721 HD11 LEU A 885      54.500  43.320  65.210  1.00  0.00           H
ATOM   3722 HD12 LEU A 885      53.040  42.930  64.220  1.00  0.00           H
ATOM   3723 HD13 LEU A 885      54.620  43.350  63.520  1.00  0.00           H
ATOM   3724  CD2 LEU A 885      54.460  40.870  62.770  1.00  0.00           C
ATOM   3725 HD21 LEU A 885      54.930  41.640  62.110  1.00  0.00           H
ATOM   3726 HD22 LEU A 885      53.400  40.880  62.450  1.00  0.00           H
ATOM   3727 HD23 LEU A 885      54.980  39.910  62.590  1.00  0.00           H
ATOM   3728  C   LEU A 885      55.960  40.930  66.990  1.00  0.00           C
ATOM   3729  O   LEU A 885      56.420  39.860  67.310  1.00  0.00           O
ATOM   3730  N   HSD A 886      54.870  41.370  67.590  1.00  0.00           N
ATOM   3731  HN  HSD A 886      54.470  42.250  67.370  1.00  0.00           H
ATOM   3732  CA  HSD A 886      54.090  40.540  68.500  1.00  0.00           C
ATOM   3733  HA  HSD A 886      54.630  39.620  68.610  1.00  0.00           H
ATOM   3734  CB  HSD A 886      53.770  41.340  69.770  1.00  0.00           C
ATOM   3735  HB1 HSD A 886      53.160  40.700  70.450  1.00  0.00           H
ATOM   3736  HB2 HSD A 886      53.180  42.250  69.550  1.00  0.00           H
ATOM   3737  ND1 HSD A 886      55.610  43.020  70.240  1.00  0.00           N
ATOM   3738  HD1 HSD A 886      55.480  43.600  69.450  1.00  0.00           H
ATOM   3739  CG  HSD A 886      54.950  41.870  70.600  1.00  0.00           C
ATOM   3740  CE1 HSD A 886      56.560  43.230  71.170  1.00  0.00           C
ATOM   3741  HE1 HSD A 886      57.330  44.010  71.100  1.00  0.00           H
ATOM   3742  NE2 HSD A 886      56.530  42.300  72.140  1.00  0.00           N
ATOM   3743  CD2 HSD A 886      55.560  41.420  71.720  1.00  0.00           C
ATOM   3744  HD2 HSD A 886      55.140  40.570  72.260  1.00  0.00           H
ATOM   3745  C   HSD A 886      52.800  40.160  67.870  1.00  0.00           C
ATOM   3746  O   HSD A 886      52.110  40.890  67.140  1.00  0.00           O
ATOM   3747  N   VAL A 887      52.390  38.910  68.100  1.00  0.00           N
ATOM   3748  HN  VAL A 887      52.790  38.320  68.790  1.00  0.00           H
ATOM   3749  CA  VAL A 887      51.230  38.300  67.540  1.00  0.00           C
ATOM   3750  HA  VAL A 887      50.570  39.140  67.370  1.00  0.00           H
ATOM   3751  CB  VAL A 887      51.360  37.350  66.320  1.00  0.00           C
ATOM   3752  HB  VAL A 887      50.380  36.950  65.960  1.00  0.00           H
ATOM   3753  CG1 VAL A 887      52.050  38.100  65.210  1.00  0.00           C
ATOM   3754 HG11 VAL A 887      51.940  37.520  64.280  1.00  0.00           H
ATOM   3755 HG12 VAL A 887      53.140  38.250  65.360  1.00  0.00           H
ATOM   3756 HG13 VAL A 887      51.590  39.090  65.030  1.00  0.00           H
ATOM   3757  CG2 VAL A 887      52.290  36.150  66.690  1.00  0.00           C
ATOM   3758 HG21 VAL A 887      52.900  35.720  65.860  1.00  0.00           H
ATOM   3759 HG22 VAL A 887      51.590  35.380  67.070  1.00  0.00           H
ATOM   3760 HG23 VAL A 887      53.030  36.410  67.470  1.00  0.00           H
ATOM   3761  C   VAL A 887      50.490  37.480  68.700  1.00  0.00           C
ATOM   3762  O   VAL A 887      51.190  36.890  69.530  1.00  0.00           O
ATOM   3763  N   PRO A 888      49.130  37.240  68.680  1.00  0.00           N
ATOM   3764  CD  PRO A 888      48.140  38.040  67.870  1.00  0.00           C
ATOM   3765  HD1 PRO A 888      48.440  38.030  66.800  1.00  0.00           H
ATOM   3766  HD2 PRO A 888      48.170  39.100  68.230  1.00  0.00           H
ATOM   3767  CA  PRO A 888      48.470  36.370  69.640  1.00  0.00           C
ATOM   3768  HA  PRO A 888      48.930  36.520  70.600  1.00  0.00           H
ATOM   3769  CB  PRO A 888      47.040  36.800  69.630  1.00  0.00           C
ATOM   3770  HB1 PRO A 888      46.840  37.720  70.240  1.00  0.00           H
ATOM   3771  HB2 PRO A 888      46.380  35.980  70.000  1.00  0.00           H
ATOM   3772  CG  PRO A 888      46.840  37.370  68.130  1.00  0.00           C
ATOM   3773  HG1 PRO A 888      46.790  36.550  67.390  1.00  0.00           H
ATOM   3774  HG2 PRO A 888      46.020  38.100  68.050  1.00  0.00           H
ATOM   3775  C   PRO A 888      48.660  34.930  69.300  1.00  0.00           C
ATOM   3776  O   PRO A 888      48.380  34.530  68.150  1.00  0.00           O
ATOM   3777  N   GLU A 889      49.200  34.140  70.250  1.00  0.00           N
ATOM   3778  HN  GLU A 889      49.300  34.470  71.190  1.00  0.00           H
ATOM   3779  CA  GLU A 889      49.080  32.680  70.090  1.00  0.00           C
ATOM   3780  HA  GLU A 889      49.440  32.330  69.130  1.00  0.00           H
ATOM   3781  CB  GLU A 889      50.190  32.080  71.080  1.00  0.00           C
ATOM   3782  HB1 GLU A 889      50.060  30.990  71.180  1.00  0.00           H
ATOM   3783  HB2 GLU A 889      50.040  32.460  72.110  1.00  0.00           H
ATOM   3784  CG  GLU A 889      51.550  32.430  70.430  1.00  0.00           C
ATOM   3785  HG1 GLU A 889      51.850  33.420  70.820  1.00  0.00           H
ATOM   3786  HG2 GLU A 889      51.440  32.330  69.330  1.00  0.00           H
ATOM   3787  CD  GLU A 889      52.550  31.400  70.940  1.00  0.00           C
ATOM   3788  OE1 GLU A 889      52.240  30.630  71.890  1.00  0.00           O
ATOM   3789  OE2 GLU A 889      53.650  31.310  70.320  1.00  0.00           O
ATOM   3790  C   GLU A 889      47.740  32.210  70.470  1.00  0.00           C
ATOM   3791  O   GLU A 889      46.840  32.880  70.990  1.00  0.00           O
ATOM   3792  N   LYS A 890      47.480  30.990  69.990  1.00  0.00           N
ATOM   3793  HN  LYS A 890      48.280  30.540  69.600  1.00  0.00           H
ATOM   3794  CA  LYS A 890      46.370  30.150  70.370  1.00  0.00           C
ATOM   3795  HA  LYS A 890      46.500  29.200  69.880  1.00  0.00           H
ATOM   3796  CB  LYS A 890      46.260  29.980  71.880  1.00  0.00           C
ATOM   3797  HB1 LYS A 890      45.420  29.280  72.110  1.00  0.00           H
ATOM   3798  HB2 LYS A 890      45.970  30.920  72.360  1.00  0.00           H
ATOM   3799  CG  LYS A 890      47.480  29.480  72.540  1.00  0.00           C
ATOM   3800  HG1 LYS A 890      47.260  29.410  73.630  1.00  0.00           H
ATOM   3801  HG2 LYS A 890      48.250  30.270  72.490  1.00  0.00           H
ATOM   3802  CD  LYS A 890      48.010  28.120  71.980  1.00  0.00           C
ATOM   3803  HD1 LYS A 890      48.920  27.770  72.510  1.00  0.00           H
ATOM   3804  HD2 LYS A 890      48.250  28.130  70.900  1.00  0.00           H
ATOM   3805  CE  LYS A 890      47.000  26.910  72.130  1.00  0.00           C
ATOM   3806  HE1 LYS A 890      47.600  26.120  71.650  1.00  0.00           H
ATOM   3807  HE2 LYS A 890      46.070  27.170  71.580  1.00  0.00           H
ATOM   3808  NZ  LYS A 890      46.660  26.630  73.550  1.00  0.00           N
ATOM   3809  HZ1 LYS A 890      46.120  27.390  74.020  1.00  0.00           H
ATOM   3810  HZ2 LYS A 890      47.430  26.450  74.210  1.00  0.00           H
ATOM   3811  HZ3 LYS A 890      46.110  25.750  73.560  1.00  0.00           H
ATOM   3812  C   LYS A 890      44.990  30.460  69.750  1.00  0.00           C
ATOM   3813  O   LYS A 890      43.980  29.890  70.160  1.00  0.00           O
ATOM   3814  N   PHE A 891      44.920  31.330  68.710  1.00  0.00           N
ATOM   3815  HN  PHE A 891      45.720  31.910  68.580  1.00  0.00           H
ATOM   3816  CA  PHE A 891      43.740  31.440  67.880  1.00  0.00           C
ATOM   3817  HA  PHE A 891      44.110  32.040  67.060  1.00  0.00           H
ATOM   3818  CB  PHE A 891      43.160  30.220  67.170  1.00  0.00           C
ATOM   3819  HB1 PHE A 891      42.710  29.500  67.890  1.00  0.00           H
ATOM   3820  HB2 PHE A 891      43.930  29.680  66.580  1.00  0.00           H
ATOM   3821  CG  PHE A 891      42.180  30.530  66.090  1.00  0.00           C
ATOM   3822  CD1 PHE A 891      40.820  30.180  66.180  1.00  0.00           C
ATOM   3823  HD1 PHE A 891      40.390  29.710  67.060  1.00  0.00           H
ATOM   3824  CE1 PHE A 891      39.860  30.480  65.180  1.00  0.00           C
ATOM   3825  HE1 PHE A 891      38.830  30.200  65.260  1.00  0.00           H
ATOM   3826  CZ  PHE A 891      40.440  31.020  63.980  1.00  0.00           C
ATOM   3827  HZ  PHE A 891      39.730  31.260  63.210  1.00  0.00           H
ATOM   3828  CD2 PHE A 891      42.640  31.110  64.860  1.00  0.00           C
ATOM   3829  HD2 PHE A 891      43.710  31.250  64.720  1.00  0.00           H
ATOM   3830  CE2 PHE A 891      41.780  31.420  63.850  1.00  0.00           C
ATOM   3831  HE2 PHE A 891      42.110  31.700  62.860  1.00  0.00           H
ATOM   3832  C   PHE A 891      42.700  32.410  68.530  1.00  0.00           C
ATOM   3833  O   PHE A 891      41.590  31.990  68.890  1.00  0.00           O
ATOM   3834  N   GLU A 892      43.120  33.640  68.780  1.00  0.00           N
ATOM   3835  HN  GLU A 892      44.020  33.880  68.390  1.00  0.00           H
ATOM   3836  CA  GLU A 892      42.460  34.630  69.590  1.00  0.00           C
ATOM   3837  HA  GLU A 892      41.420  34.320  69.600  1.00  0.00           H
ATOM   3838  CB  GLU A 892      42.880  34.860  71.050  1.00  0.00           C
ATOM   3839  HB1 GLU A 892      42.420  35.690  71.630  1.00  0.00           H
ATOM   3840  HB2 GLU A 892      43.990  34.830  71.070  1.00  0.00           H
ATOM   3841  CG  GLU A 892      42.510  33.590  71.870  1.00  0.00           C
ATOM   3842  HG1 GLU A 892      43.290  32.860  71.540  1.00  0.00           H
ATOM   3843  HG2 GLU A 892      41.500  33.180  71.690  1.00  0.00           H
ATOM   3844  CD  GLU A 892      42.630  33.750  73.420  1.00  0.00           C
ATOM   3845  OE1 GLU A 892      41.620  33.950  74.130  1.00  0.00           O
ATOM   3846  OE2 GLU A 892      43.820  33.670  73.850  1.00  0.00           O
ATOM   3847  C   GLU A 892      42.660  35.920  68.860  1.00  0.00           C
ATOM   3848  O   GLU A 892      43.750  36.090  68.330  1.00  0.00           O
ATOM   3849  N   PRO A 893      41.710  36.890  68.800  1.00  0.00           N
ATOM   3850  CD  PRO A 893      40.350  36.680  69.260  1.00  0.00           C
ATOM   3851  HD1 PRO A 893      40.340  36.060  70.190  1.00  0.00           H
ATOM   3852  HD2 PRO A 893      40.050  36.110  68.370  1.00  0.00           H
ATOM   3853  CA  PRO A 893      41.970  38.270  68.470  1.00  0.00           C
ATOM   3854  HA  PRO A 893      42.450  38.250  67.500  1.00  0.00           H
ATOM   3855  CB  PRO A 893      40.560  38.980  68.390  1.00  0.00           C
ATOM   3856  HB1 PRO A 893      40.210  39.130  67.340  1.00  0.00           H
ATOM   3857  HB2 PRO A 893      40.620  40.050  68.720  1.00  0.00           H
ATOM   3858  CG  PRO A 893      39.700  38.070  69.210  1.00  0.00           C
ATOM   3859  HG1 PRO A 893      39.620  38.420  70.270  1.00  0.00           H
ATOM   3860  HG2 PRO A 893      38.650  38.090  68.860  1.00  0.00           H
ATOM   3861  C   PRO A 893      42.970  39.000  69.330  1.00  0.00           C
ATOM   3862  O   PRO A 893      43.110  38.680  70.540  1.00  0.00           O
ATOM   3863  N   THR A 894      43.700  39.970  68.750  1.00  0.00           N
ATOM   3864  HN  THR A 894      43.690  40.210  67.790  1.00  0.00           H
ATOM   3865  CA  THR A 894      44.600  40.850  69.490  1.00  0.00           C
ATOM   3866  HA  THR A 894      45.350  40.260  70.010  1.00  0.00           H
ATOM   3867  CB  THR A 894      45.350  41.910  68.610  1.00  0.00           C
ATOM   3868  HB  THR A 894      44.770  42.840  68.430  1.00  0.00           H
ATOM   3869  OG1 THR A 894      45.820  41.440  67.370  1.00  0.00           O
ATOM   3870  HG1 THR A 894      45.050  41.540  66.800  1.00  0.00           H
ATOM   3871  CG2 THR A 894      46.650  42.250  69.350  1.00  0.00           C
ATOM   3872 HG21 THR A 894      47.210  41.320  69.590  1.00  0.00           H
ATOM   3873 HG22 THR A 894      46.460  42.760  70.320  1.00  0.00           H
ATOM   3874 HG23 THR A 894      47.300  42.860  68.700  1.00  0.00           H
ATOM   3875  C   THR A 894      43.960  41.630  70.610  1.00  0.00           C
ATOM   3876  O   THR A 894      44.460  41.680  71.740  1.00  0.00           O
ATOM   3877  N   HSD A 895      42.740  42.090  70.370  1.00  0.00           N
ATOM   3878  HN  HSD A 895      42.430  42.090  69.420  1.00  0.00           H
ATOM   3879  CA  HSD A 895      41.800  42.610  71.300  1.00  0.00           C
ATOM   3880  HA  HSD A 895      42.140  43.530  71.740  1.00  0.00           H
ATOM   3881  CB  HSD A 895      40.500  43.050  70.610  1.00  0.00           C
ATOM   3882  HB1 HSD A 895      40.210  42.190  69.970  1.00  0.00           H
ATOM   3883  HB2 HSD A 895      40.860  43.910  70.010  1.00  0.00           H
ATOM   3884  ND1 HSD A 895      39.250  44.490  72.290  1.00  0.00           N
ATOM   3885  HD1 HSD A 895      40.060  45.000  72.580  1.00  0.00           H
ATOM   3886  CG  HSD A 895      39.280  43.430  71.430  1.00  0.00           C
ATOM   3887  CE1 HSD A 895      37.970  44.700  72.630  1.00  0.00           C
ATOM   3888  HE1 HSD A 895      37.560  45.430  73.330  1.00  0.00           H
ATOM   3889  NE2 HSD A 895      37.150  43.820  72.070  1.00  0.00           N
ATOM   3890  CD2 HSD A 895      37.980  43.010  71.350  1.00  0.00           C
ATOM   3891  HD2 HSD A 895      37.530  42.380  70.600  1.00  0.00           H
ATOM   3892  C   HSD A 895      41.360  41.620  72.370  1.00  0.00           C
ATOM   3893  O   HSD A 895      40.870  40.540  72.060  1.00  0.00           O
ATOM   3894  N   PRO A 896      41.560  41.820  73.730  1.00  0.00           N
ATOM   3895  CD  PRO A 896      42.370  42.920  74.250  1.00  0.00           C
ATOM   3896  HD1 PRO A 896      41.870  43.900  74.060  1.00  0.00           H
ATOM   3897  HD2 PRO A 896      43.380  42.850  73.780  1.00  0.00           H
ATOM   3898  CA  PRO A 896      41.380  40.730  74.670  1.00  0.00           C
ATOM   3899  HA  PRO A 896      41.800  39.850  74.220  1.00  0.00           H
ATOM   3900  CB  PRO A 896      42.340  41.150  75.800  1.00  0.00           C
ATOM   3901  HB1 PRO A 896      43.350  40.680  75.700  1.00  0.00           H
ATOM   3902  HB2 PRO A 896      42.010  40.850  76.820  1.00  0.00           H
ATOM   3903  CG  PRO A 896      42.410  42.690  75.760  1.00  0.00           C
ATOM   3904  HG1 PRO A 896      41.450  43.110  76.130  1.00  0.00           H
ATOM   3905  HG2 PRO A 896      43.340  43.150  76.160  1.00  0.00           H
ATOM   3906  C   PRO A 896      39.900  40.380  75.140  1.00  0.00           C
ATOM   3907  O   PRO A 896      39.720  39.310  75.760  1.00  0.00           O
ATOM   3908  N   GLU A 897      38.930  41.290  74.940  1.00  0.00           N
ATOM   3909  HN  GLU A 897      39.170  42.060  74.360  1.00  0.00           H
ATOM   3910  CA  GLU A 897      37.730  41.240  75.740  1.00  0.00           C
ATOM   3911  HA  GLU A 897      37.920  40.770  76.700  1.00  0.00           H
ATOM   3912  CB  GLU A 897      37.100  42.720  75.950  1.00  0.00           C
ATOM   3913  HB1 GLU A 897      36.140  42.520  76.490  1.00  0.00           H
ATOM   3914  HB2 GLU A 897      36.860  43.150  74.950  1.00  0.00           H
ATOM   3915  CG  GLU A 897      37.970  43.660  76.800  1.00  0.00           C
ATOM   3916  HG1 GLU A 897      39.030  43.820  76.470  1.00  0.00           H
ATOM   3917  HG2 GLU A 897      38.060  43.220  77.810  1.00  0.00           H
ATOM   3918  CD  GLU A 897      37.240  45.030  77.010  1.00  0.00           C
ATOM   3919  OE1 GLU A 897      37.110  45.820  76.070  1.00  0.00           O
ATOM   3920  OE2 GLU A 897      36.900  45.370  78.190  1.00  0.00           O
ATOM   3921  C   GLU A 897      36.690  40.360  75.070  1.00  0.00           C
ATOM   3922  O   GLU A 897      35.570  40.240  75.530  1.00  0.00           O
ATOM   3923  N   ARG A 898      37.030  39.670  73.970  1.00  0.00           N
ATOM   3924  HN  ARG A 898      37.910  39.750  73.490  1.00  0.00           H
ATOM   3925  CA  ARG A 898      36.230  38.680  73.350  1.00  0.00           C
ATOM   3926  HA  ARG A 898      35.710  38.100  74.100  1.00  0.00           H
ATOM   3927  CB  ARG A 898      35.110  39.350  72.490  1.00  0.00           C
ATOM   3928  HB1 ARG A 898      34.360  39.830  73.150  1.00  0.00           H
ATOM   3929  HB2 ARG A 898      34.470  38.570  72.020  1.00  0.00           H
ATOM   3930  CG  ARG A 898      35.570  40.290  71.420  1.00  0.00           C
ATOM   3931  HG1 ARG A 898      36.520  39.870  71.050  1.00  0.00           H
ATOM   3932  HG2 ARG A 898      35.750  41.250  71.950  1.00  0.00           H
ATOM   3933  CD  ARG A 898      34.530  40.530  70.230  1.00  0.00           C
ATOM   3934  HD1 ARG A 898      33.520  40.800  70.610  1.00  0.00           H
ATOM   3935  HD2 ARG A 898      34.310  39.610  69.650  1.00  0.00           H
ATOM   3936  NE  ARG A 898      34.990  41.650  69.390  1.00  0.00           N
ATOM   3937  HE  ARG A 898      34.710  42.600  69.510  1.00  0.00           H
ATOM   3938  CZ  ARG A 898      35.980  41.520  68.510  1.00  0.00           C
ATOM   3939  NH1 ARG A 898      36.660  40.370  68.310  1.00  0.00           N
ATOM   3940 HH11 ARG A 898      36.980  40.150  67.380  1.00  0.00           H
ATOM   3941 HH12 ARG A 898      36.410  39.570  68.850  1.00  0.00           H
ATOM   3942  NH2 ARG A 898      36.410  42.480  67.740  1.00  0.00           N
ATOM   3943 HH21 ARG A 898      37.210  42.300  67.170  1.00  0.00           H
ATOM   3944 HH22 ARG A 898      35.810  43.290  67.710  1.00  0.00           H
ATOM   3945  C   ARG A 898      37.010  37.760  72.400  1.00  0.00           C
ATOM   3946  O   ARG A 898      38.080  38.060  72.000  1.00  0.00           O
ATOM   3947  N   GLY A 899      36.280  36.700  71.980  1.00  0.00           N
ATOM   3948  HN  GLY A 899      35.400  36.600  72.440  1.00  0.00           H
ATOM   3949  CA  GLY A 899      36.670  35.950  70.800  1.00  0.00           C
ATOM   3950  HA1 GLY A 899      35.940  35.150  70.750  1.00  0.00           H
ATOM   3951  HA2 GLY A 899      37.710  35.670  70.880  1.00  0.00           H
ATOM   3952  C   GLY A 899      36.440  36.640  69.470  1.00  0.00           C
ATOM   3953  O   GLY A 899      36.360  37.830  69.410  1.00  0.00           O
ATOM   3954  N   TRP A 900      36.480  35.890  68.310  1.00  0.00           N
ATOM   3955  HN  TRP A 900      36.510  34.900  68.470  1.00  0.00           H
ATOM   3956  CA  TRP A 900      36.450  36.340  66.960  1.00  0.00           C
ATOM   3957  HA  TRP A 900      37.200  37.130  66.950  1.00  0.00           H
ATOM   3958  CB  TRP A 900      36.780  35.270  65.870  1.00  0.00           C
ATOM   3959  HB1 TRP A 900      36.850  35.870  64.930  1.00  0.00           H
ATOM   3960  HB2 TRP A 900      35.900  34.630  65.670  1.00  0.00           H
ATOM   3961  CG  TRP A 900      38.140  34.640  66.070  1.00  0.00           C
ATOM   3962  CD1 TRP A 900      38.410  33.510  66.760  1.00  0.00           C
ATOM   3963  HD1 TRP A 900      37.700  32.870  67.260  1.00  0.00           H
ATOM   3964  NE1 TRP A 900      39.770  33.470  66.910  1.00  0.00           N
ATOM   3965  HE1 TRP A 900      40.230  32.860  67.520  1.00  0.00           H
ATOM   3966  CE2 TRP A 900      40.340  34.480  66.270  1.00  0.00           C
ATOM   3967  CD2 TRP A 900      39.370  35.180  65.630  1.00  0.00           C
ATOM   3968  CE3 TRP A 900      39.690  36.300  64.840  1.00  0.00           C
ATOM   3969  HE3 TRP A 900      38.910  36.750  64.250  1.00  0.00           H
ATOM   3970  CZ3 TRP A 900      41.010  36.700  64.770  1.00  0.00           C
ATOM   3971  HZ3 TRP A 900      41.230  37.560  64.150  1.00  0.00           H
ATOM   3972  CZ2 TRP A 900      41.700  34.720  66.020  1.00  0.00           C
ATOM   3973  HZ2 TRP A 900      42.410  33.980  66.340  1.00  0.00           H
ATOM   3974  CH2 TRP A 900      42.030  35.880  65.320  1.00  0.00           C
ATOM   3975  HH2 TRP A 900      43.060  36.170  65.230  1.00  0.00           H
ATOM   3976  C   TRP A 900      35.180  37.140  66.690  1.00  0.00           C
ATOM   3977  O   TRP A 900      35.300  38.200  65.990  1.00  0.00           O
ATOM   3978  N   ILE A 901      34.010  36.660  67.130  1.00  0.00           N
ATOM   3979  HN  ILE A 901      33.890  35.870  67.720  1.00  0.00           H
ATOM   3980  CA  ILE A 901      32.710  37.190  66.740  1.00  0.00           C
ATOM   3981  HA  ILE A 901      32.920  37.410  65.710  1.00  0.00           H
ATOM   3982  CB  ILE A 901      31.610  36.120  66.970  1.00  0.00           C
ATOM   3983  HB  ILE A 901      30.570  36.490  66.980  1.00  0.00           H
ATOM   3984  CG2 ILE A 901      31.810  35.010  65.880  1.00  0.00           C
ATOM   3985 HG21 ILE A 901      31.040  34.220  65.900  1.00  0.00           H
ATOM   3986 HG22 ILE A 901      32.810  34.530  65.980  1.00  0.00           H
ATOM   3987 HG23 ILE A 901      31.690  35.550  64.920  1.00  0.00           H
ATOM   3988  CG1 ILE A 901      31.730  35.450  68.380  1.00  0.00           C
ATOM   3989 HG11 ILE A 901      31.930  36.260  69.110  1.00  0.00           H
ATOM   3990 HG12 ILE A 901      32.640  34.820  68.370  1.00  0.00           H
ATOM   3991  CD  ILE A 901      30.410  34.740  68.730  1.00  0.00           C
ATOM   3992  HD1 ILE A 901      29.480  35.340  68.810  1.00  0.00           H
ATOM   3993  HD2 ILE A 901      30.570  34.480  69.800  1.00  0.00           H
ATOM   3994  HD3 ILE A 901      30.240  33.810  68.150  1.00  0.00           H
ATOM   3995  C   ILE A 901      32.340  38.450  67.480  1.00  0.00           C
ATOM   3996  O   ILE A 901      32.440  38.550  68.680  1.00  0.00           O
ATOM   3997  N   ILE A 902      31.970  39.440  66.680  1.00  0.00           N
ATOM   3998  HN  ILE A 902      32.230  39.300  65.730  1.00  0.00           H
ATOM   3999  CA  ILE A 902      31.240  40.600  67.120  1.00  0.00           C
ATOM   4000  HA  ILE A 902      30.880  40.340  68.100  1.00  0.00           H
ATOM   4001  CB  ILE A 902      31.990  41.920  67.130  1.00  0.00           C
ATOM   4002  HB  ILE A 902      32.690  41.830  67.990  1.00  0.00           H
ATOM   4003  CG2 ILE A 902      32.780  42.060  65.850  1.00  0.00           C
ATOM   4004 HG21 ILE A 902      32.080  42.090  64.990  1.00  0.00           H
ATOM   4005 HG22 ILE A 902      33.550  41.270  65.730  1.00  0.00           H
ATOM   4006 HG23 ILE A 902      33.300  43.030  65.740  1.00  0.00           H
ATOM   4007  CG1 ILE A 902      31.050  43.130  67.510  1.00  0.00           C
ATOM   4008 HG11 ILE A 902      30.490  42.960  68.460  1.00  0.00           H
ATOM   4009 HG12 ILE A 902      30.320  43.240  66.690  1.00  0.00           H
ATOM   4010  CD  ILE A 902      31.780  44.520  67.680  1.00  0.00           C
ATOM   4011  HD1 ILE A 902      32.020  44.890  66.670  1.00  0.00           H
ATOM   4012  HD2 ILE A 902      32.750  44.390  68.200  1.00  0.00           H
ATOM   4013  HD3 ILE A 902      31.140  45.340  68.050  1.00  0.00           H
ATOM   4014  C   ILE A 902      29.920  40.690  66.390  1.00  0.00           C
ATOM   4015  O   ILE A 902      29.800  40.820  65.170  1.00  0.00           O
ATOM   4016  N   SER A 903      28.830  40.630  67.170  1.00  0.00           N
ATOM   4017  HN  SER A 903      28.920  40.540  68.160  1.00  0.00           H
ATOM   4018  CA  SER A 903      27.440  40.690  66.700  1.00  0.00           C
ATOM   4019  HA  SER A 903      27.380  39.890  65.990  1.00  0.00           H
ATOM   4020  CB  SER A 903      26.410  40.630  67.850  1.00  0.00           C
ATOM   4021  HB1 SER A 903      26.600  41.440  68.590  1.00  0.00           H
ATOM   4022  HB2 SER A 903      26.690  39.740  68.450  1.00  0.00           H
ATOM   4023  OG  SER A 903      25.060  40.600  67.510  1.00  0.00           O
ATOM   4024  HG1 SER A 903      24.830  41.440  67.120  1.00  0.00           H
ATOM   4025  C   SER A 903      27.090  41.970  65.980  1.00  0.00           C
ATOM   4026  O   SER A 903      27.400  43.090  66.450  1.00  0.00           O
ATOM   4027  N   PRO A 904      26.520  41.960  64.820  1.00  0.00           N
ATOM   4028  CD  PRO A 904      26.330  40.850  63.940  1.00  0.00           C
ATOM   4029  HD1 PRO A 904      25.510  40.180  64.270  1.00  0.00           H
ATOM   4030  HD2 PRO A 904      27.290  40.320  63.750  1.00  0.00           H
ATOM   4031  CA  PRO A 904      25.690  43.080  64.370  1.00  0.00           C
ATOM   4032  HA  PRO A 904      26.370  43.840  64.030  1.00  0.00           H
ATOM   4033  CB  PRO A 904      25.050  42.550  63.100  1.00  0.00           C
ATOM   4034  HB1 PRO A 904      24.920  43.280  62.270  1.00  0.00           H
ATOM   4035  HB2 PRO A 904      24.040  42.210  63.400  1.00  0.00           H
ATOM   4036  CG  PRO A 904      25.920  41.460  62.620  1.00  0.00           C
ATOM   4037  HG1 PRO A 904      25.540  40.690  61.930  1.00  0.00           H
ATOM   4038  HG2 PRO A 904      26.910  41.820  62.240  1.00  0.00           H
ATOM   4039  C   PRO A 904      24.720  43.650  65.360  1.00  0.00           C
ATOM   4040  O   PRO A 904      24.080  42.900  66.140  1.00  0.00           O
ATOM   4041  N   LEU A 905      24.600  45.010  65.350  1.00  0.00           N
ATOM   4042  HN  LEU A 905      25.200  45.410  64.670  1.00  0.00           H
ATOM   4043  CA  LEU A 905      23.760  45.900  66.050  1.00  0.00           C
ATOM   4044  HA  LEU A 905      23.830  46.900  65.630  1.00  0.00           H
ATOM   4045  CB  LEU A 905      22.210  45.550  66.060  1.00  0.00           C
ATOM   4046  HB1 LEU A 905      21.610  46.160  66.760  1.00  0.00           H
ATOM   4047  HB2 LEU A 905      22.200  44.570  66.570  1.00  0.00           H
ATOM   4048  CG  LEU A 905      21.520  45.620  64.690  1.00  0.00           C
ATOM   4049  HG  LEU A 905      22.160  45.090  63.960  1.00  0.00           H
ATOM   4050  CD1 LEU A 905      20.070  45.010  64.700  1.00  0.00           C
ATOM   4051 HD11 LEU A 905      19.420  45.220  65.570  1.00  0.00           H
ATOM   4052 HD12 LEU A 905      20.170  43.950  64.380  1.00  0.00           H
ATOM   4053 HD13 LEU A 905      19.380  45.450  63.950  1.00  0.00           H
ATOM   4054  CD2 LEU A 905      21.310  47.110  64.220  1.00  0.00           C
ATOM   4055 HD21 LEU A 905      22.280  47.570  64.010  1.00  0.00           H
ATOM   4056 HD22 LEU A 905      20.770  47.740  64.970  1.00  0.00           H
ATOM   4057 HD23 LEU A 905      20.610  47.220  63.350  1.00  0.00           H
ATOM   4058  C   LEU A 905      24.210  46.130  67.490  1.00  0.00           C
ATOM   4059  O   LEU A 905      24.250  47.260  67.940  1.00  0.00           O
ATOM   4060  N   GLY A 906      24.440  44.920  68.150  1.00  0.00           N
ATOM   4061  HN  GLY A 906      24.470  44.110  67.570  1.00  0.00           H
ATOM   4062  CA  GLY A 906      25.220  44.730  69.420  1.00  0.00           C
ATOM   4063  HA1 GLY A 906      26.280  44.890  69.270  1.00  0.00           H
ATOM   4064  HA2 GLY A 906      24.930  43.810  69.920  1.00  0.00           H
ATOM   4065  C   GLY A 906      24.800  45.780  70.440  1.00  0.00           C
ATOM   4066  O   GLY A 906      23.620  46.150  70.520  1.00  0.00           O
ATOM   4067  N   ASP A 907      25.750  46.280  71.200  1.00  0.00           N
ATOM   4068  HN  ASP A 907      26.580  45.740  71.290  1.00  0.00           H
ATOM   4069  CA  ASP A 907      25.550  47.350  72.150  1.00  0.00           C
ATOM   4070  HA  ASP A 907      24.510  47.530  72.270  1.00  0.00           H
ATOM   4071  CB  ASP A 907      26.180  46.960  73.470  1.00  0.00           C
ATOM   4072  HB1 ASP A 907      26.000  47.690  74.300  1.00  0.00           H
ATOM   4073  HB2 ASP A 907      27.290  46.840  73.470  1.00  0.00           H
ATOM   4074  CG  ASP A 907      25.480  45.690  73.910  1.00  0.00           C
ATOM   4075  OD1 ASP A 907      26.140  44.640  74.170  1.00  0.00           O
ATOM   4076  OD2 ASP A 907      24.270  45.670  74.070  1.00  0.00           O
ATOM   4077  C   ASP A 907      26.210  48.590  71.520  1.00  0.00           C
ATOM   4078  O   ASP A 907      26.850  49.410  72.110  1.00  0.00           O
ATOM   4079  N   ASN A 908      25.800  48.850  70.190  1.00  0.00           N
ATOM   4080  HN  ASN A 908      25.280  48.110  69.760  1.00  0.00           H
ATOM   4081  CA  ASN A 908      25.810  50.190  69.570  1.00  0.00           C
ATOM   4082  HA  ASN A 908      26.630  50.760  69.980  1.00  0.00           H
ATOM   4083  CB  ASN A 908      25.940  50.140  68.060  1.00  0.00           C
ATOM   4084  HB1 ASN A 908      25.750  51.140  67.620  1.00  0.00           H
ATOM   4085  HB2 ASN A 908      25.170  49.470  67.600  1.00  0.00           H
ATOM   4086  CG  ASN A 908      27.280  49.760  67.540  1.00  0.00           C
ATOM   4087  OD1 ASN A 908      28.280  50.440  67.750  1.00  0.00           O
ATOM   4088  ND2 ASN A 908      27.350  48.620  66.870  1.00  0.00           N
ATOM   4089 HD21 ASN A 908      28.230  48.250  66.570  1.00  0.00           H
ATOM   4090 HD22 ASN A 908      26.490  48.150  66.660  1.00  0.00           H
ATOM   4091  C   ASN A 908      24.490  50.930  69.790  1.00  0.00           C
ATOM   4092  O   ASN A 908      23.430  50.500  69.330  1.00  0.00           O
ATOM   4093  N   PRO A 909      24.300  51.970  70.550  1.00  0.00           N
ATOM   4094  CD  PRO A 909      25.440  52.650  71.190  1.00  0.00           C
ATOM   4095  HD1 PRO A 909      26.480  52.620  70.790  1.00  0.00           H
ATOM   4096  HD2 PRO A 909      25.540  52.380  72.260  1.00  0.00           H
ATOM   4097  CA  PRO A 909      23.120  52.880  70.370  1.00  0.00           C
ATOM   4098  HA  PRO A 909      22.300  52.290  70.740  1.00  0.00           H
ATOM   4099  CB  PRO A 909      23.520  54.050  71.200  1.00  0.00           C
ATOM   4100  HB1 PRO A 909      23.200  53.890  72.260  1.00  0.00           H
ATOM   4101  HB2 PRO A 909      23.130  55.030  70.840  1.00  0.00           H
ATOM   4102  CG  PRO A 909      25.060  54.180  71.150  1.00  0.00           C
ATOM   4103  HG1 PRO A 909      25.320  54.810  70.280  1.00  0.00           H
ATOM   4104  HG2 PRO A 909      25.460  54.670  72.060  1.00  0.00           H
ATOM   4105  C   PRO A 909      22.790  53.350  68.960  1.00  0.00           C
ATOM   4106  O   PRO A 909      23.700  53.710  68.210  1.00  0.00           O
ATOM   4107  N   TRP A 910      21.490  53.310  68.580  1.00  0.00           N
ATOM   4108  HN  TRP A 910      20.760  53.140  69.240  1.00  0.00           H
ATOM   4109  CA  TRP A 910      20.840  53.480  67.300  1.00  0.00           C
ATOM   4110  HA  TRP A 910      20.980  52.550  66.770  1.00  0.00           H
ATOM   4111  CB  TRP A 910      19.330  53.690  67.420  1.00  0.00           C
ATOM   4112  HB1 TRP A 910      19.220  54.710  67.850  1.00  0.00           H
ATOM   4113  HB2 TRP A 910      18.890  53.020  68.180  1.00  0.00           H
ATOM   4114  CG  TRP A 910      18.610  53.620  66.120  1.00  0.00           C
ATOM   4115  CD1 TRP A 910      18.030  52.470  65.620  1.00  0.00           C
ATOM   4116  HD1 TRP A 910      18.030  51.480  66.040  1.00  0.00           H
ATOM   4117  NE1 TRP A 910      17.540  52.720  64.330  1.00  0.00           N
ATOM   4118  HE1 TRP A 910      16.850  52.150  63.960  1.00  0.00           H
ATOM   4119  CE2 TRP A 910      17.640  53.970  64.060  1.00  0.00           C
ATOM   4120  CD2 TRP A 910      18.360  54.640  65.120  1.00  0.00           C
ATOM   4121  CE3 TRP A 910      18.680  55.960  65.080  1.00  0.00           C
ATOM   4122  HE3 TRP A 910      19.250  56.520  65.810  1.00  0.00           H
ATOM   4123  CZ3 TRP A 910      18.170  56.750  64.020  1.00  0.00           C
ATOM   4124  HZ3 TRP A 910      18.340  57.810  63.850  1.00  0.00           H
ATOM   4125  CZ2 TRP A 910      17.150  54.800  63.060  1.00  0.00           C
ATOM   4126  HZ2 TRP A 910      16.460  54.460  62.290  1.00  0.00           H
ATOM   4127  CH2 TRP A 910      17.380  56.200  63.060  1.00  0.00           C
ATOM   4128  HH2 TRP A 910      17.010  56.830  62.260  1.00  0.00           H
ATOM   4129  C   TRP A 910      21.440  54.650  66.530  1.00  0.00           C
ATOM   4130  O   TRP A 910      21.860  54.600  65.360  1.00  0.00           O
ATOM   4131  N   TRP A 911      21.750  55.820  67.150  1.00  0.00           N
ATOM   4132  HN  TRP A 911      21.580  55.940  68.140  1.00  0.00           H
ATOM   4133  CA  TRP A 911      22.450  56.910  66.530  1.00  0.00           C
ATOM   4134  HA  TRP A 911      21.810  57.210  65.710  1.00  0.00           H
ATOM   4135  CB  TRP A 911      22.310  58.080  67.610  1.00  0.00           C
ATOM   4136  HB1 TRP A 911      21.320  58.080  68.110  1.00  0.00           H
ATOM   4137  HB2 TRP A 911      22.350  59.040  67.040  1.00  0.00           H
ATOM   4138  CG  TRP A 911      23.360  58.060  68.670  1.00  0.00           C
ATOM   4139  CD1 TRP A 911      23.180  57.950  70.080  1.00  0.00           C
ATOM   4140  HD1 TRP A 911      22.230  57.830  70.560  1.00  0.00           H
ATOM   4141  NE1 TRP A 911      24.310  58.180  70.740  1.00  0.00           N
ATOM   4142  HE1 TRP A 911      24.490  58.370  71.690  1.00  0.00           H
ATOM   4143  CE2 TRP A 911      25.280  58.540  69.860  1.00  0.00           C
ATOM   4144  CD2 TRP A 911      24.720  58.580  68.570  1.00  0.00           C
ATOM   4145  CE3 TRP A 911      25.470  59.130  67.500  1.00  0.00           C
ATOM   4146  HE3 TRP A 911      25.070  59.200  66.500  1.00  0.00           H
ATOM   4147  CZ3 TRP A 911      26.820  59.430  67.760  1.00  0.00           C
ATOM   4148  HZ3 TRP A 911      27.380  59.860  66.950  1.00  0.00           H
ATOM   4149  CZ2 TRP A 911      26.640  58.860  70.040  1.00  0.00           C
ATOM   4150  HZ2 TRP A 911      26.910  58.970  71.070  1.00  0.00           H
ATOM   4151  CH2 TRP A 911      27.440  59.290  68.980  1.00  0.00           C
ATOM   4152  HH2 TRP A 911      28.450  59.490  69.260  1.00  0.00           H
ATOM   4153  C   TRP A 911      23.850  56.700  65.910  1.00  0.00           C
ATOM   4154  O   TRP A 911      24.050  57.310  64.880  1.00  0.00           O
ATOM   4155  N   THR A 912      24.690  55.900  66.530  1.00  0.00           N
ATOM   4156  HN  THR A 912      24.340  55.540  67.400  1.00  0.00           H
ATOM   4157  CA  THR A 912      26.000  55.320  65.990  1.00  0.00           C
ATOM   4158  HA  THR A 912      26.620  56.150  65.680  1.00  0.00           H
ATOM   4159  CB  THR A 912      26.880  54.550  66.950  1.00  0.00           C
ATOM   4160  HB  THR A 912      27.890  54.240  66.590  1.00  0.00           H
ATOM   4161  OG1 THR A 912      26.320  53.380  67.580  1.00  0.00           O
ATOM   4162  HG1 THR A 912      25.440  53.590  67.900  1.00  0.00           H
ATOM   4163  CG2 THR A 912      27.090  55.560  68.090  1.00  0.00           C
ATOM   4164 HG21 THR A 912      26.210  55.870  68.710  1.00  0.00           H
ATOM   4165 HG22 THR A 912      27.580  56.490  67.750  1.00  0.00           H
ATOM   4166 HG23 THR A 912      27.830  55.150  68.810  1.00  0.00           H
ATOM   4167  C   THR A 912      25.780  54.510  64.720  1.00  0.00           C
ATOM   4168  O   THR A 912      26.460  54.730  63.720  1.00  0.00           O
ATOM   4169  N   LEU A 913      24.770  53.630  64.690  1.00  0.00           N
ATOM   4170  HN  LEU A 913      24.280  53.460  65.540  1.00  0.00           H
ATOM   4171  CA  LEU A 913      24.270  52.910  63.520  1.00  0.00           C
ATOM   4172  HA  LEU A 913      25.100  52.270  63.260  1.00  0.00           H
ATOM   4173  CB  LEU A 913      23.120  51.980  63.930  1.00  0.00           C
ATOM   4174  HB1 LEU A 913      22.790  51.400  63.040  1.00  0.00           H
ATOM   4175  HB2 LEU A 913      22.270  52.550  64.370  1.00  0.00           H
ATOM   4176  CG  LEU A 913      23.480  50.900  64.980  1.00  0.00           C
ATOM   4177  HG  LEU A 913      23.900  51.430  65.860  1.00  0.00           H
ATOM   4178  CD1 LEU A 913      22.220  50.130  65.570  1.00  0.00           C
ATOM   4179 HD11 LEU A 913      21.910  49.580  64.660  1.00  0.00           H
ATOM   4180 HD12 LEU A 913      21.420  50.750  66.030  1.00  0.00           H
ATOM   4181 HD13 LEU A 913      22.490  49.320  66.290  1.00  0.00           H
ATOM   4182  CD2 LEU A 913      24.440  49.920  64.490  1.00  0.00           C
ATOM   4183 HD21 LEU A 913      25.490  50.060  64.820  1.00  0.00           H
ATOM   4184 HD22 LEU A 913      24.460  49.900  63.380  1.00  0.00           H
ATOM   4185 HD23 LEU A 913      24.140  48.910  64.840  1.00  0.00           H
ATOM   4186  C   LEU A 913      23.920  53.760  62.250  1.00  0.00           C
ATOM   4187  O   LEU A 913      24.430  53.520  61.160  1.00  0.00           O
ATOM   4188  N   LEU A 914      23.120  54.800  62.410  1.00  0.00           N
ATOM   4189  HN  LEU A 914      22.920  54.930  63.380  1.00  0.00           H
ATOM   4190  CA  LEU A 914      22.890  55.900  61.440  1.00  0.00           C
ATOM   4191  HA  LEU A 914      22.660  55.450  60.490  1.00  0.00           H
ATOM   4192  CB  LEU A 914      21.720  56.850  61.890  1.00  0.00           C
ATOM   4193  HB1 LEU A 914      22.030  57.200  62.890  1.00  0.00           H
ATOM   4194  HB2 LEU A 914      20.890  56.130  61.920  1.00  0.00           H
ATOM   4195  CG  LEU A 914      21.380  58.230  61.230  1.00  0.00           C
ATOM   4196  HG  LEU A 914      22.230  58.940  61.340  1.00  0.00           H
ATOM   4197  CD1 LEU A 914      21.020  58.000  59.790  1.00  0.00           C
ATOM   4198 HD11 LEU A 914      21.810  57.340  59.380  1.00  0.00           H
ATOM   4199 HD12 LEU A 914      21.030  58.980  59.270  1.00  0.00           H
ATOM   4200 HD13 LEU A 914      20.040  57.490  59.670  1.00  0.00           H
ATOM   4201  CD2 LEU A 914      20.160  58.870  61.960  1.00  0.00           C
ATOM   4202 HD21 LEU A 914      20.380  58.790  63.040  1.00  0.00           H
ATOM   4203 HD22 LEU A 914      19.280  58.220  61.800  1.00  0.00           H
ATOM   4204 HD23 LEU A 914      20.180  59.960  61.740  1.00  0.00           H
ATOM   4205  C   LEU A 914      24.150  56.650  61.080  1.00  0.00           C
ATOM   4206  O   LEU A 914      24.330  57.060  59.900  1.00  0.00           O
ATOM   4207  N   ILE A 915      25.040  56.990  62.050  1.00  0.00           N
ATOM   4208  HN  ILE A 915      24.880  56.710  62.990  1.00  0.00           H
ATOM   4209  CA  ILE A 915      26.350  57.650  61.760  1.00  0.00           C
ATOM   4210  HA  ILE A 915      26.160  58.610  61.280  1.00  0.00           H
ATOM   4211  CB  ILE A 915      27.080  58.020  63.080  1.00  0.00           C
ATOM   4212  HB  ILE A 915      26.940  57.220  63.840  1.00  0.00           H
ATOM   4213  CG2 ILE A 915      28.580  58.080  62.980  1.00  0.00           C
ATOM   4214 HG21 ILE A 915      29.020  58.730  62.190  1.00  0.00           H
ATOM   4215 HG22 ILE A 915      29.060  57.080  62.940  1.00  0.00           H
ATOM   4216 HG23 ILE A 915      29.060  58.530  63.870  1.00  0.00           H
ATOM   4217  CG1 ILE A 915      26.530  59.310  63.770  1.00  0.00           C
ATOM   4218 HG11 ILE A 915      27.110  59.280  64.720  1.00  0.00           H
ATOM   4219 HG12 ILE A 915      25.450  59.290  64.010  1.00  0.00           H
ATOM   4220  CD  ILE A 915      26.840  60.610  63.020  1.00  0.00           C
ATOM   4221  HD1 ILE A 915      26.590  61.540  63.590  1.00  0.00           H
ATOM   4222  HD2 ILE A 915      26.160  60.740  62.140  1.00  0.00           H
ATOM   4223  HD3 ILE A 915      27.860  60.610  62.590  1.00  0.00           H
ATOM   4224  C   ILE A 915      27.230  56.770  60.960  1.00  0.00           C
ATOM   4225  O   ILE A 915      27.970  57.260  60.090  1.00  0.00           O
ATOM   4226  N   ALA A 916      27.220  55.440  61.080  1.00  0.00           N
ATOM   4227  HN  ALA A 916      26.470  55.040  61.600  1.00  0.00           H
ATOM   4228  CA  ALA A 916      28.050  54.390  60.440  1.00  0.00           C
ATOM   4229  HA  ALA A 916      29.010  54.830  60.670  1.00  0.00           H
ATOM   4230  CB  ALA A 916      27.790  53.050  61.180  1.00  0.00           C
ATOM   4231  HB1 ALA A 916      26.740  52.700  61.100  1.00  0.00           H
ATOM   4232  HB2 ALA A 916      27.890  53.150  62.280  1.00  0.00           H
ATOM   4233  HB3 ALA A 916      28.540  52.280  60.980  1.00  0.00           H
ATOM   4234  C   ALA A 916      27.970  54.210  59.000  1.00  0.00           C
ATOM   4235  O   ALA A 916      28.830  53.750  58.330  1.00  0.00           O
ATOM   4236  N   ALA A 917      26.830  54.680  58.430  1.00  0.00           N
ATOM   4237  HN  ALA A 917      26.110  55.020  59.020  1.00  0.00           H
ATOM   4238  CA  ALA A 917      26.550  54.690  56.960  1.00  0.00           C
ATOM   4239  HA  ALA A 917      26.760  53.700  56.600  1.00  0.00           H
ATOM   4240  CB  ALA A 917      25.100  55.010  56.900  1.00  0.00           C
ATOM   4241  HB1 ALA A 917      24.530  54.870  55.960  1.00  0.00           H
ATOM   4242  HB2 ALA A 917      24.910  56.030  57.300  1.00  0.00           H
ATOM   4243  HB3 ALA A 917      24.610  54.300  57.600  1.00  0.00           H
ATOM   4244  C   ALA A 917      27.380  55.690  56.140  1.00  0.00           C
ATOM   4245  O   ALA A 917      27.920  55.370  55.060  1.00  0.00           O
ATOM   4246  N   ILE A 918      27.560  56.900  56.680  1.00  0.00           N
ATOM   4247  HN  ILE A 918      27.140  57.190  57.540  1.00  0.00           H
ATOM   4248  CA  ILE A 918      28.310  57.950  56.030  1.00  0.00           C
ATOM   4249  HA  ILE A 918      27.890  58.020  55.040  1.00  0.00           H
ATOM   4250  CB  ILE A 918      28.040  59.260  56.890  1.00  0.00           C
ATOM   4251  HB  ILE A 918      28.500  58.960  57.850  1.00  0.00           H
ATOM   4252  CG2 ILE A 918      28.810  60.540  56.450  1.00  0.00           C
ATOM   4253 HG21 ILE A 918      29.830  60.230  56.110  1.00  0.00           H
ATOM   4254 HG22 ILE A 918      29.000  61.260  57.260  1.00  0.00           H
ATOM   4255 HG23 ILE A 918      28.380  60.830  55.470  1.00  0.00           H
ATOM   4256  CG1 ILE A 918      26.520  59.520  57.020  1.00  0.00           C
ATOM   4257 HG11 ILE A 918      25.880  58.630  57.210  1.00  0.00           H
ATOM   4258 HG12 ILE A 918      26.350  59.970  56.010  1.00  0.00           H
ATOM   4259  CD  ILE A 918      26.340  60.500  58.150  1.00  0.00           C
ATOM   4260  HD1 ILE A 918      25.280  60.670  58.450  1.00  0.00           H
ATOM   4261  HD2 ILE A 918      26.850  61.460  57.910  1.00  0.00           H
ATOM   4262  HD3 ILE A 918      26.750  60.250  59.150  1.00  0.00           H
ATOM   4263  C   ILE A 918      29.740  57.710  55.690  1.00  0.00           C
ATOM   4264  O   ILE A 918      29.970  57.890  54.530  1.00  0.00           O
ATOM   4265  N   PRO A 919      30.660  57.140  56.500  1.00  0.00           N
ATOM   4266  CD  PRO A 919      30.530  56.990  57.940  1.00  0.00           C
ATOM   4267  HD1 PRO A 919      29.540  56.600  58.250  1.00  0.00           H
ATOM   4268  HD2 PRO A 919      30.590  58.020  58.360  1.00  0.00           H
ATOM   4269  CA  PRO A 919      31.940  56.710  55.950  1.00  0.00           C
ATOM   4270  HA  PRO A 919      32.470  57.430  55.340  1.00  0.00           H
ATOM   4271  CB  PRO A 919      32.730  56.380  57.200  1.00  0.00           C
ATOM   4272  HB1 PRO A 919      33.460  57.190  57.410  1.00  0.00           H
ATOM   4273  HB2 PRO A 919      33.490  55.580  56.990  1.00  0.00           H
ATOM   4274  CG  PRO A 919      31.740  56.010  58.280  1.00  0.00           C
ATOM   4275  HG1 PRO A 919      31.350  54.980  58.140  1.00  0.00           H
ATOM   4276  HG2 PRO A 919      32.030  56.130  59.340  1.00  0.00           H
ATOM   4277  C   PRO A 919      31.830  55.440  55.210  1.00  0.00           C
ATOM   4278  O   PRO A 919      32.850  55.040  54.710  1.00  0.00           O
ATOM   4279  N   ALA A 920      30.630  54.790  55.080  1.00  0.00           N
ATOM   4280  HN  ALA A 920      29.810  54.990  55.610  1.00  0.00           H
ATOM   4281  CA  ALA A 920      30.540  53.540  54.320  1.00  0.00           C
ATOM   4282  HA  ALA A 920      31.490  53.030  54.340  1.00  0.00           H
ATOM   4283  CB  ALA A 920      29.410  52.640  54.820  1.00  0.00           C
ATOM   4284  HB1 ALA A 920      29.520  52.580  55.930  1.00  0.00           H
ATOM   4285  HB2 ALA A 920      29.590  51.620  54.410  1.00  0.00           H
ATOM   4286  HB3 ALA A 920      28.470  53.160  54.540  1.00  0.00           H
ATOM   4287  C   ALA A 920      30.350  53.910  52.790  1.00  0.00           C
ATOM   4288  O   ALA A 920      30.880  53.240  51.930  1.00  0.00           O
ATOM   4289  N   LEU A 921      29.660  55.070  52.570  1.00  0.00           N
ATOM   4290  HN  LEU A 921      29.260  55.580  53.330  1.00  0.00           H
ATOM   4291  CA  LEU A 921      29.510  55.690  51.350  1.00  0.00           C
ATOM   4292  HA  LEU A 921      29.060  55.040  50.610  1.00  0.00           H
ATOM   4293  CB  LEU A 921      28.460  56.880  51.490  1.00  0.00           C
ATOM   4294  HB1 LEU A 921      28.540  57.560  50.620  1.00  0.00           H
ATOM   4295  HB2 LEU A 921      28.810  57.350  52.440  1.00  0.00           H
ATOM   4296  CG  LEU A 921      26.930  56.530  51.670  1.00  0.00           C
ATOM   4297  HG  LEU A 921      26.790  55.820  52.530  1.00  0.00           H
ATOM   4298  CD1 LEU A 921      26.140  57.830  51.990  1.00  0.00           C
ATOM   4299 HD11 LEU A 921      25.070  57.590  52.120  1.00  0.00           H
ATOM   4300 HD12 LEU A 921      26.130  58.480  51.090  1.00  0.00           H
ATOM   4301 HD13 LEU A 921      26.680  58.360  52.800  1.00  0.00           H
ATOM   4302  CD2 LEU A 921      26.540  55.820  50.380  1.00  0.00           C
ATOM   4303 HD21 LEU A 921      26.590  56.380  49.420  1.00  0.00           H
ATOM   4304 HD22 LEU A 921      25.480  55.630  50.610  1.00  0.00           H
ATOM   4305 HD23 LEU A 921      27.060  54.830  50.350  1.00  0.00           H
ATOM   4306  C   LEU A 921      30.780  56.100  50.760  1.00  0.00           C
ATOM   4307  O   LEU A 921      31.070  55.720  49.640  1.00  0.00           O
ATOM   4308  N   LEU A 922      31.650  56.730  51.600  1.00  0.00           N
ATOM   4309  HN  LEU A 922      31.270  56.940  52.500  1.00  0.00           H
ATOM   4310  CA  LEU A 922      33.020  57.080  51.420  1.00  0.00           C
ATOM   4311  HA  LEU A 922      33.030  57.620  50.500  1.00  0.00           H
ATOM   4312  CB  LEU A 922      33.490  57.970  52.640  1.00  0.00           C
ATOM   4313  HB1 LEU A 922      34.440  58.410  52.290  1.00  0.00           H
ATOM   4314  HB2 LEU A 922      33.530  57.260  53.490  1.00  0.00           H
ATOM   4315  CG  LEU A 922      32.570  59.170  52.940  1.00  0.00           C
ATOM   4316  HG  LEU A 922      31.570  58.760  53.200  1.00  0.00           H
ATOM   4317  CD1 LEU A 922      33.090  59.950  54.100  1.00  0.00           C
ATOM   4318 HD11 LEU A 922      34.130  60.280  54.030  1.00  0.00           H
ATOM   4319 HD12 LEU A 922      33.000  59.240  54.950  1.00  0.00           H
ATOM   4320 HD13 LEU A 922      32.360  60.770  54.230  1.00  0.00           H
ATOM   4321  CD2 LEU A 922      32.500  60.190  51.750  1.00  0.00           C
ATOM   4322 HD21 LEU A 922      32.330  59.800  50.730  1.00  0.00           H
ATOM   4323 HD22 LEU A 922      33.450  60.740  51.720  1.00  0.00           H
ATOM   4324 HD23 LEU A 922      31.650  60.880  51.900  1.00  0.00           H
ATOM   4325  C   LEU A 922      34.010  55.890  51.090  1.00  0.00           C
ATOM   4326  O   LEU A 922      34.880  55.880  50.230  1.00  0.00           O
ATOM   4327  N   CYS A 923      33.890  54.870  51.920  1.00  0.00           N
ATOM   4328  HN  CYS A 923      33.270  54.910  52.700  1.00  0.00           H
ATOM   4329  CA  CYS A 923      34.730  53.610  51.820  1.00  0.00           C
ATOM   4330  HA  CYS A 923      35.720  54.020  51.650  1.00  0.00           H
ATOM   4331  CB  CYS A 923      34.730  52.820  53.160  1.00  0.00           C
ATOM   4332  HB1 CYS A 923      33.660  52.640  53.400  1.00  0.00           H
ATOM   4333  HB2 CYS A 923      35.090  53.510  53.950  1.00  0.00           H
ATOM   4334  SG  CYS A 923      35.650  51.270  53.330  1.00  0.00           S
ATOM   4335  HG1 CYS A 923      34.750  50.600  52.640  1.00  0.00           H
ATOM   4336  C   CYS A 923      34.460  52.750  50.640  1.00  0.00           C
ATOM   4337  O   CYS A 923      35.390  52.100  50.140  1.00  0.00           O
ATOM   4338  N   THR A 924      33.170  52.730  50.170  1.00  0.00           N
ATOM   4339  HN  THR A 924      32.480  53.230  50.660  1.00  0.00           H
ATOM   4340  CA  THR A 924      32.670  51.930  49.010  1.00  0.00           C
ATOM   4341  HA  THR A 924      33.110  50.970  49.240  1.00  0.00           H
ATOM   4342  CB  THR A 924      31.190  51.900  48.900  1.00  0.00           C
ATOM   4343  HB  THR A 924      30.730  52.900  48.680  1.00  0.00           H
ATOM   4344  OG1 THR A 924      30.550  51.210  50.040  1.00  0.00           O
ATOM   4345  HG1 THR A 924      30.700  51.800  50.790  1.00  0.00           H
ATOM   4346  CG2 THR A 924      30.760  51.090  47.700  1.00  0.00           C
ATOM   4347 HG21 THR A 924      31.170  51.410  46.710  1.00  0.00           H
ATOM   4348 HG22 THR A 924      29.660  51.060  47.660  1.00  0.00           H
ATOM   4349 HG23 THR A 924      31.090  50.040  47.820  1.00  0.00           H
ATOM   4350  C   THR A 924      33.300  52.340  47.730  1.00  0.00           C
ATOM   4351  O   THR A 924      33.650  51.510  46.950  1.00  0.00           O
ATOM   4352  N   ILE A 925      33.610  53.690  47.580  1.00  0.00           N
ATOM   4353  HN  ILE A 925      33.410  54.340  48.310  1.00  0.00           H
ATOM   4354  CA  ILE A 925      34.510  54.270  46.570  1.00  0.00           C
ATOM   4355  HA  ILE A 925      34.280  53.950  45.570  1.00  0.00           H
ATOM   4356  CB  ILE A 925      34.600  55.830  46.700  1.00  0.00           C
ATOM   4357  HB  ILE A 925      35.150  56.050  47.640  1.00  0.00           H
ATOM   4358  CG2 ILE A 925      35.390  56.340  45.460  1.00  0.00           C
ATOM   4359 HG21 ILE A 925      34.720  56.120  44.600  1.00  0.00           H
ATOM   4360 HG22 ILE A 925      36.340  55.880  45.160  1.00  0.00           H
ATOM   4361 HG23 ILE A 925      35.730  57.400  45.410  1.00  0.00           H
ATOM   4362  CG1 ILE A 925      33.220  56.540  46.720  1.00  0.00           C
ATOM   4363 HG11 ILE A 925      32.430  55.980  47.260  1.00  0.00           H
ATOM   4364 HG12 ILE A 925      32.820  56.610  45.690  1.00  0.00           H
ATOM   4365  CD  ILE A 925      33.410  57.940  47.280  1.00  0.00           C
ATOM   4366  HD1 ILE A 925      33.910  58.510  46.460  1.00  0.00           H
ATOM   4367  HD2 ILE A 925      33.950  57.940  48.250  1.00  0.00           H
ATOM   4368  HD3 ILE A 925      32.450  58.450  47.510  1.00  0.00           H
ATOM   4369  C   ILE A 925      35.900  53.720  46.680  1.00  0.00           C
ATOM   4370  O   ILE A 925      36.480  53.290  45.690  1.00  0.00           O
ATOM   4371  N   LEU A 926      36.510  53.600  47.920  1.00  0.00           N
ATOM   4372  HN  LEU A 926      35.930  53.690  48.730  1.00  0.00           H
ATOM   4373  CA  LEU A 926      37.840  53.040  48.160  1.00  0.00           C
ATOM   4374  HA  LEU A 926      38.570  53.680  47.720  1.00  0.00           H
ATOM   4375  CB  LEU A 926      38.300  53.190  49.660  1.00  0.00           C
ATOM   4376  HB1 LEU A 926      39.260  52.650  49.850  1.00  0.00           H
ATOM   4377  HB2 LEU A 926      37.510  52.660  50.240  1.00  0.00           H
ATOM   4378  CG  LEU A 926      38.400  54.640  50.190  1.00  0.00           C
ATOM   4379  HG  LEU A 926      37.360  54.960  50.430  1.00  0.00           H
ATOM   4380  CD1 LEU A 926      38.990  54.560  51.610  1.00  0.00           C
ATOM   4381 HD11 LEU A 926      38.940  55.400  52.340  1.00  0.00           H
ATOM   4382 HD12 LEU A 926      40.080  54.350  51.490  1.00  0.00           H
ATOM   4383 HD13 LEU A 926      38.600  53.660  52.120  1.00  0.00           H
ATOM   4384  CD2 LEU A 926      39.120  55.600  49.280  1.00  0.00           C
ATOM   4385 HD21 LEU A 926      39.460  56.400  49.970  1.00  0.00           H
ATOM   4386 HD22 LEU A 926      38.460  55.990  48.480  1.00  0.00           H
ATOM   4387 HD23 LEU A 926      40.080  55.150  48.980  1.00  0.00           H
ATOM   4388  C   LEU A 926      38.020  51.620  47.640  1.00  0.00           C
ATOM   4389  O   LEU A 926      38.930  51.310  46.890  1.00  0.00           O
ATOM   4390  N   ILE A 927      37.060  50.740  47.930  1.00  0.00           N
ATOM   4391  HN  ILE A 927      36.320  50.970  48.550  1.00  0.00           H
ATOM   4392  CA  ILE A 927      36.960  49.330  47.310  1.00  0.00           C
ATOM   4393  HA  ILE A 927      37.860  48.770  47.520  1.00  0.00           H
ATOM   4394  CB  ILE A 927      35.740  48.530  47.810  1.00  0.00           C
ATOM   4395  HB  ILE A 927      34.830  49.000  47.380  1.00  0.00           H
ATOM   4396  CG2 ILE A 927      35.880  47.030  47.520  1.00  0.00           C
ATOM   4397 HG21 ILE A 927      36.910  46.740  47.810  1.00  0.00           H
ATOM   4398 HG22 ILE A 927      35.550  46.840  46.460  1.00  0.00           H
ATOM   4399 HG23 ILE A 927      35.230  46.370  48.110  1.00  0.00           H
ATOM   4400  CG1 ILE A 927      35.480  48.720  49.370  1.00  0.00           C
ATOM   4401 HG11 ILE A 927      34.690  48.010  49.670  1.00  0.00           H
ATOM   4402 HG12 ILE A 927      35.100  49.770  49.430  1.00  0.00           H
ATOM   4403  CD  ILE A 927      36.700  48.750  50.280  1.00  0.00           C
ATOM   4404  HD1 ILE A 927      37.110  47.720  50.410  1.00  0.00           H
ATOM   4405  HD2 ILE A 927      36.350  48.950  51.310  1.00  0.00           H
ATOM   4406  HD3 ILE A 927      37.480  49.460  49.950  1.00  0.00           H
ATOM   4407  C   ILE A 927      36.940  49.360  45.790  1.00  0.00           C
ATOM   4408  O   ILE A 927      37.530  48.480  45.160  1.00  0.00           O
ATOM   4409  N   PHE A 928      36.170  50.360  45.250  1.00  0.00           N
ATOM   4410  HN  PHE A 928      35.810  51.030  45.900  1.00  0.00           H
ATOM   4411  CA  PHE A 928      35.790  50.460  43.850  1.00  0.00           C
ATOM   4412  HA  PHE A 928      35.570  49.430  43.600  1.00  0.00           H
ATOM   4413  CB  PHE A 928      34.630  51.520  43.630  1.00  0.00           C
ATOM   4414  HB1 PHE A 928      34.910  52.580  43.840  1.00  0.00           H
ATOM   4415  HB2 PHE A 928      33.750  51.310  44.270  1.00  0.00           H
ATOM   4416  CG  PHE A 928      34.030  51.420  42.290  1.00  0.00           C
ATOM   4417  CD1 PHE A 928      33.260  50.310  41.950  1.00  0.00           C
ATOM   4418  HD1 PHE A 928      33.100  49.520  42.670  1.00  0.00           H
ATOM   4419  CE1 PHE A 928      32.430  50.250  40.870  1.00  0.00           C
ATOM   4420  HE1 PHE A 928      31.700  49.480  40.660  1.00  0.00           H
ATOM   4421  CZ  PHE A 928      32.530  51.340  39.960  1.00  0.00           C
ATOM   4422  HZ  PHE A 928      31.880  51.470  39.110  1.00  0.00           H
ATOM   4423  CD2 PHE A 928      34.190  52.460  41.380  1.00  0.00           C
ATOM   4424  HD2 PHE A 928      34.810  53.320  41.600  1.00  0.00           H
ATOM   4425  CE2 PHE A 928      33.360  52.440  40.230  1.00  0.00           C
ATOM   4426  HE2 PHE A 928      33.470  53.250  39.540  1.00  0.00           H
ATOM   4427  C   PHE A 928      37.020  50.680  42.970  1.00  0.00           C
ATOM   4428  O   PHE A 928      37.000  50.040  41.940  1.00  0.00           O
ATOM   4429  N   MET A 929      37.980  51.590  43.320  1.00  0.00           N
ATOM   4430  HN  MET A 929      38.050  52.010  44.230  1.00  0.00           H
ATOM   4431  CA  MET A 929      39.070  51.870  42.390  1.00  0.00           C
ATOM   4432  HA  MET A 929      38.600  52.050  41.430  1.00  0.00           H
ATOM   4433  CB  MET A 929      39.900  53.070  42.890  1.00  0.00           C
ATOM   4434  HB1 MET A 929      40.760  53.210  42.200  1.00  0.00           H
ATOM   4435  HB2 MET A 929      40.360  52.770  43.860  1.00  0.00           H
ATOM   4436  CG  MET A 929      39.140  54.380  43.000  1.00  0.00           C
ATOM   4437  HG1 MET A 929      39.600  55.120  43.690  1.00  0.00           H
ATOM   4438  HG2 MET A 929      38.180  54.160  43.510  1.00  0.00           H
ATOM   4439  SD  MET A 929      38.850  55.260  41.470  1.00  0.00           S
ATOM   4440  CE  MET A 929      40.410  56.170  41.350  1.00  0.00           C
ATOM   4441  HE1 MET A 929      40.600  56.650  42.340  1.00  0.00           H
ATOM   4442  HE2 MET A 929      40.460  57.130  40.800  1.00  0.00           H
ATOM   4443  HE3 MET A 929      41.270  55.470  41.210  1.00  0.00           H
ATOM   4444  C   MET A 929      40.030  50.680  42.270  1.00  0.00           C
ATOM   4445  O   MET A 929      40.480  50.370  41.150  1.00  0.00           O
ATOM   4446  N   ASP A 930      40.380  50.010  43.390  1.00  0.00           N
ATOM   4447  HN  ASP A 930      40.300  50.420  44.290  1.00  0.00           H
ATOM   4448  CA  ASP A 930      41.220  48.860  43.280  1.00  0.00           C
ATOM   4449  HA  ASP A 930      42.110  49.190  42.760  1.00  0.00           H
ATOM   4450  CB  ASP A 930      41.510  48.460  44.740  1.00  0.00           C
ATOM   4451  HB1 ASP A 930      41.970  47.460  44.700  1.00  0.00           H
ATOM   4452  HB2 ASP A 930      40.610  48.450  45.400  1.00  0.00           H
ATOM   4453  CG  ASP A 930      42.570  49.410  45.350  1.00  0.00           C
ATOM   4454  OD1 ASP A 930      42.470  49.770  46.530  1.00  0.00           O
ATOM   4455  OD2 ASP A 930      43.540  49.710  44.580  1.00  0.00           O
ATOM   4456  C   ASP A 930      40.610  47.710  42.450  1.00  0.00           C
ATOM   4457  O   ASP A 930      41.200  47.030  41.630  1.00  0.00           O
ATOM   4458  N   GLN A 931      39.330  47.460  42.560  1.00  0.00           N
ATOM   4459  HN  GLN A 931      38.800  47.930  43.260  1.00  0.00           H
ATOM   4460  CA  GLN A 931      38.630  46.540  41.660  1.00  0.00           C
ATOM   4461  HA  GLN A 931      39.010  45.530  41.600  1.00  0.00           H
ATOM   4462  CB  GLN A 931      37.160  46.230  42.150  1.00  0.00           C
ATOM   4463  HB1 GLN A 931      36.640  45.590  41.410  1.00  0.00           H
ATOM   4464  HB2 GLN A 931      36.560  47.170  42.170  1.00  0.00           H
ATOM   4465  CG  GLN A 931      37.050  45.480  43.510  1.00  0.00           C
ATOM   4466  HG1 GLN A 931      36.050  45.160  43.880  1.00  0.00           H
ATOM   4467  HG2 GLN A 931      37.260  46.320  44.200  1.00  0.00           H
ATOM   4468  CD  GLN A 931      38.060  44.320  43.810  1.00  0.00           C
ATOM   4469  OE1 GLN A 931      38.860  44.460  44.750  1.00  0.00           O
ATOM   4470  NE2 GLN A 931      38.010  43.190  43.110  1.00  0.00           N
ATOM   4471 HE21 GLN A 931      38.720  42.510  43.220  1.00  0.00           H
ATOM   4472 HE22 GLN A 931      37.370  43.230  42.350  1.00  0.00           H
ATOM   4473  C   GLN A 931      38.590  47.020  40.160  1.00  0.00           C
ATOM   4474  O   GLN A 931      38.970  46.250  39.250  1.00  0.00           O
ATOM   4475  N   GLN A 932      38.250  48.330  39.860  1.00  0.00           N
ATOM   4476  HN  GLN A 932      38.020  48.970  40.590  1.00  0.00           H
ATOM   4477  CA  GLN A 932      38.160  48.860  38.510  1.00  0.00           C
ATOM   4478  HA  GLN A 932      37.570  48.190  37.900  1.00  0.00           H
ATOM   4479  CB  GLN A 932      37.440  50.200  38.390  1.00  0.00           C
ATOM   4480  HB1 GLN A 932      37.480  50.530  37.330  1.00  0.00           H
ATOM   4481  HB2 GLN A 932      37.860  51.020  39.010  1.00  0.00           H
ATOM   4482  CG  GLN A 932      35.950  50.250  38.810  1.00  0.00           C
ATOM   4483  HG1 GLN A 932      35.340  51.070  38.380  1.00  0.00           H
ATOM   4484  HG2 GLN A 932      35.990  50.470  39.890  1.00  0.00           H
ATOM   4485  CD  GLN A 932      35.210  48.910  38.730  1.00  0.00           C
ATOM   4486  OE1 GLN A 932      34.990  48.370  37.610  1.00  0.00           O
ATOM   4487  NE2 GLN A 932      34.840  48.330  39.870  1.00  0.00           N
ATOM   4488 HE21 GLN A 932      34.650  48.840  40.710  1.00  0.00           H
ATOM   4489 HE22 GLN A 932      34.460  47.410  39.740  1.00  0.00           H
ATOM   4490  C   GLN A 932      39.540  48.940  37.870  1.00  0.00           C
ATOM   4491  O   GLN A 932      39.790  48.430  36.740  1.00  0.00           O
ATOM   4492  N   ILE A 933      40.590  49.420  38.630  1.00  0.00           N
ATOM   4493  HN  ILE A 933      40.290  49.780  39.510  1.00  0.00           H
ATOM   4494  CA  ILE A 933      42.000  49.500  38.230  1.00  0.00           C
ATOM   4495  HA  ILE A 933      42.100  49.990  37.270  1.00  0.00           H
ATOM   4496  CB  ILE A 933      42.970  50.340  39.160  1.00  0.00           C
ATOM   4497  HB  ILE A 933      42.890  50.070  40.240  1.00  0.00           H
ATOM   4498  CG2 ILE A 933      44.440  50.140  38.810  1.00  0.00           C
ATOM   4499 HG21 ILE A 933      44.550  50.120  37.710  1.00  0.00           H
ATOM   4500 HG22 ILE A 933      44.730  49.190  39.330  1.00  0.00           H
ATOM   4501 HG23 ILE A 933      44.970  51.020  39.230  1.00  0.00           H
ATOM   4502  CG1 ILE A 933      42.620  51.750  39.130  1.00  0.00           C
ATOM   4503 HG11 ILE A 933      41.520  51.870  39.090  1.00  0.00           H
ATOM   4504 HG12 ILE A 933      43.090  52.180  38.210  1.00  0.00           H
ATOM   4505  CD  ILE A 933      43.230  52.580  40.380  1.00  0.00           C
ATOM   4506  HD1 ILE A 933      43.070  53.650  40.120  1.00  0.00           H
ATOM   4507  HD2 ILE A 933      44.320  52.450  40.530  1.00  0.00           H
ATOM   4508  HD3 ILE A 933      42.700  52.430  41.350  1.00  0.00           H
ATOM   4509  C   ILE A 933      42.630  48.120  37.960  1.00  0.00           C
ATOM   4510  O   ILE A 933      43.230  47.940  36.890  1.00  0.00           O
ATOM   4511  N   THR A 934      42.400  47.140  38.830  1.00  0.00           N
ATOM   4512  HN  THR A 934      41.940  47.420  39.680  1.00  0.00           H
ATOM   4513  CA  THR A 934      42.820  45.800  38.550  1.00  0.00           C
ATOM   4514  HA  THR A 934      43.860  45.820  38.260  1.00  0.00           H
ATOM   4515  CB  THR A 934      42.610  44.860  39.740  1.00  0.00           C
ATOM   4516  HB  THR A 934      41.580  44.950  40.150  1.00  0.00           H
ATOM   4517  OG1 THR A 934      43.390  45.320  40.840  1.00  0.00           O
ATOM   4518  HG1 THR A 934      42.940  46.120  41.160  1.00  0.00           H
ATOM   4519  CG2 THR A 934      42.890  43.360  39.460  1.00  0.00           C
ATOM   4520 HG21 THR A 934      43.750  43.280  38.780  1.00  0.00           H
ATOM   4521 HG22 THR A 934      42.020  42.890  38.940  1.00  0.00           H
ATOM   4522 HG23 THR A 934      43.010  42.810  40.420  1.00  0.00           H
ATOM   4523  C   THR A 934      42.190  45.140  37.330  1.00  0.00           C
ATOM   4524  O   THR A 934      42.750  44.310  36.710  1.00  0.00           O
ATOM   4525  N   ALA A 935      40.860  45.330  37.120  1.00  0.00           N
ATOM   4526  HN  ALA A 935      40.300  45.950  37.670  1.00  0.00           H
ATOM   4527  CA  ALA A 935      40.110  44.840  36.030  1.00  0.00           C
ATOM   4528  HA  ALA A 935      40.350  43.820  35.790  1.00  0.00           H
ATOM   4529  CB  ALA A 935      38.610  45.160  36.140  1.00  0.00           C
ATOM   4530  HB1 ALA A 935      38.160  44.670  37.030  1.00  0.00           H
ATOM   4531  HB2 ALA A 935      38.100  44.940  35.170  1.00  0.00           H
ATOM   4532  HB3 ALA A 935      38.430  46.210  36.460  1.00  0.00           H
ATOM   4533  C   ALA A 935      40.520  45.380  34.600  1.00  0.00           C
ATOM   4534  O   ALA A 935      40.310  44.710  33.560  1.00  0.00           O
ATOM   4535  N   VAL A 936      41.010  46.600  34.590  1.00  0.00           N
ATOM   4536  HN  VAL A 936      41.020  47.130  35.430  1.00  0.00           H
ATOM   4537  CA  VAL A 936      41.420  47.270  33.410  1.00  0.00           C
ATOM   4538  HA  VAL A 936      40.870  46.880  32.560  1.00  0.00           H
ATOM   4539  CB  VAL A 936      40.940  48.740  33.440  1.00  0.00           C
ATOM   4540  HB  VAL A 936      39.880  48.790  33.790  1.00  0.00           H
ATOM   4541  CG1 VAL A 936      41.700  49.630  34.490  1.00  0.00           C
ATOM   4542 HG11 VAL A 936      42.800  49.420  34.460  1.00  0.00           H
ATOM   4543 HG12 VAL A 936      41.400  49.400  35.530  1.00  0.00           H
ATOM   4544 HG13 VAL A 936      41.790  50.730  34.330  1.00  0.00           H
ATOM   4545  CG2 VAL A 936      41.140  49.360  32.070  1.00  0.00           C
ATOM   4546 HG21 VAL A 936      42.200  49.310  31.740  1.00  0.00           H
ATOM   4547 HG22 VAL A 936      40.710  50.390  32.080  1.00  0.00           H
ATOM   4548 HG23 VAL A 936      40.490  48.760  31.400  1.00  0.00           H
ATOM   4549  C   VAL A 936      42.870  47.050  33.100  1.00  0.00           C
ATOM   4550  O   VAL A 936      43.280  46.970  31.960  1.00  0.00           O
ATOM   4551  N   ILE A 937      43.740  46.910  34.130  1.00  0.00           N
ATOM   4552  HN  ILE A 937      43.360  47.180  35.020  1.00  0.00           H
ATOM   4553  CA  ILE A 937      45.080  46.380  34.190  1.00  0.00           C
ATOM   4554  HA  ILE A 937      45.630  46.850  33.390  1.00  0.00           H
ATOM   4555  CB  ILE A 937      45.750  46.680  35.610  1.00  0.00           C
ATOM   4556  HB  ILE A 937      45.000  46.340  36.350  1.00  0.00           H
ATOM   4557  CG2 ILE A 937      47.010  45.850  35.910  1.00  0.00           C
ATOM   4558 HG21 ILE A 937      47.520  45.860  34.920  1.00  0.00           H
ATOM   4559 HG22 ILE A 937      46.740  44.790  36.110  1.00  0.00           H
ATOM   4560 HG23 ILE A 937      47.690  46.340  36.620  1.00  0.00           H
ATOM   4561  CG1 ILE A 937      45.970  48.140  35.830  1.00  0.00           C
ATOM   4562 HG11 ILE A 937      46.190  48.440  36.870  1.00  0.00           H
ATOM   4563 HG12 ILE A 937      45.030  48.650  35.530  1.00  0.00           H
ATOM   4564  CD  ILE A 937      47.100  48.710  34.950  1.00  0.00           C
ATOM   4565  HD1 ILE A 937      48.060  48.170  35.050  1.00  0.00           H
ATOM   4566  HD2 ILE A 937      47.400  49.690  35.370  1.00  0.00           H
ATOM   4567  HD3 ILE A 937      46.860  48.830  33.870  1.00  0.00           H
ATOM   4568  C   ILE A 937      45.290  44.990  33.680  1.00  0.00           C
ATOM   4569  O   ILE A 937      46.220  44.710  32.970  1.00  0.00           O
ATOM   4570  N   ILE A 938      44.430  43.970  34.040  1.00  0.00           N
ATOM   4571  HN  ILE A 938      43.600  44.020  34.590  1.00  0.00           H
ATOM   4572  CA  ILE A 938      44.690  42.520  33.700  1.00  0.00           C
ATOM   4573  HA  ILE A 938      45.740  42.350  33.890  1.00  0.00           H
ATOM   4574  CB  ILE A 938      43.860  41.540  34.470  1.00  0.00           C
ATOM   4575  HB  ILE A 938      43.760  42.010  35.460  1.00  0.00           H
ATOM   4576  CG2 ILE A 938      42.380  41.610  33.870  1.00  0.00           C
ATOM   4577 HG21 ILE A 938      41.720  40.900  34.430  1.00  0.00           H
ATOM   4578 HG22 ILE A 938      42.330  41.510  32.770  1.00  0.00           H
ATOM   4579 HG23 ILE A 938      41.920  42.610  34.050  1.00  0.00           H
ATOM   4580  CG1 ILE A 938      44.490  40.140  34.660  1.00  0.00           C
ATOM   4581 HG11 ILE A 938      45.570  40.280  34.840  1.00  0.00           H
ATOM   4582 HG12 ILE A 938      44.420  39.530  33.730  1.00  0.00           H
ATOM   4583  CD  ILE A 938      43.840  39.510  35.910  1.00  0.00           C
ATOM   4584  HD1 ILE A 938      43.990  40.050  36.870  1.00  0.00           H
ATOM   4585  HD2 ILE A 938      44.150  38.450  36.050  1.00  0.00           H
ATOM   4586  HD3 ILE A 938      42.750  39.370  35.680  1.00  0.00           H
ATOM   4587  C   ILE A 938      44.650  42.290  32.200  1.00  0.00           C
ATOM   4588  O   ILE A 938      45.230  41.310  31.770  1.00  0.00           O
ATOM   4589  N   ASN A 939      43.890  43.090  31.470  1.00  0.00           N
ATOM   4590  HN  ASN A 939      43.430  43.830  31.950  1.00  0.00           H
ATOM   4591  CA  ASN A 939      43.990  43.120  30.030  1.00  0.00           C
ATOM   4592  HA  ASN A 939      44.510  42.250  29.670  1.00  0.00           H
ATOM   4593  CB  ASN A 939      42.620  43.100  29.260  1.00  0.00           C
ATOM   4594  HB1 ASN A 939      42.870  43.070  28.180  1.00  0.00           H
ATOM   4595  HB2 ASN A 939      41.960  43.970  29.480  1.00  0.00           H
ATOM   4596  CG  ASN A 939      41.810  41.860  29.500  1.00  0.00           C
ATOM   4597  OD1 ASN A 939      42.030  40.930  30.210  1.00  0.00           O
ATOM   4598  ND2 ASN A 939      40.640  41.850  28.830  1.00  0.00           N
ATOM   4599 HD21 ASN A 939      40.340  42.720  28.450  1.00  0.00           H
ATOM   4600 HD22 ASN A 939      40.120  40.990  28.850  1.00  0.00           H
ATOM   4601  C   ASN A 939      44.800  44.300  29.670  1.00  0.00           C
ATOM   4602  O   ASN A 939      44.660  45.440  30.160  1.00  0.00           O
ATOM   4603  N   ARG A 940      45.600  44.170  28.670  1.00  0.00           N
ATOM   4604  HN  ARG A 940      45.620  43.300  28.190  1.00  0.00           H
ATOM   4605  CA  ARG A 940      46.600  45.040  28.160  1.00  0.00           C
ATOM   4606  HA  ARG A 940      46.270  46.000  28.540  1.00  0.00           H
ATOM   4607  CB  ARG A 940      47.980  44.710  28.620  1.00  0.00           C
ATOM   4608  HB1 ARG A 940      48.800  45.130  28.000  1.00  0.00           H
ATOM   4609  HB2 ARG A 940      48.090  43.620  28.430  1.00  0.00           H
ATOM   4610  CG  ARG A 940      48.430  44.910  30.140  1.00  0.00           C
ATOM   4611  HG1 ARG A 940      49.400  44.400  30.320  1.00  0.00           H
ATOM   4612  HG2 ARG A 940      47.680  44.370  30.750  1.00  0.00           H
ATOM   4613  CD  ARG A 940      48.450  46.380  30.540  1.00  0.00           C
ATOM   4614  HD1 ARG A 940      49.010  46.860  29.700  1.00  0.00           H
ATOM   4615  HD2 ARG A 940      48.980  46.580  31.480  1.00  0.00           H
ATOM   4616  NE  ARG A 940      47.050  46.920  30.700  1.00  0.00           N
ATOM   4617  HE  ARG A 940      46.390  46.350  31.190  1.00  0.00           H
ATOM   4618  CZ  ARG A 940      46.660  48.190  30.490  1.00  0.00           C
ATOM   4619  NH1 ARG A 940      45.380  48.450  30.670  1.00  0.00           N
ATOM   4620 HH11 ARG A 940      44.760  47.700  30.860  1.00  0.00           H
ATOM   4621 HH12 ARG A 940      45.020  49.350  30.390  1.00  0.00           H
ATOM   4622  NH2 ARG A 940      47.410  49.080  29.910  1.00  0.00           N
ATOM   4623 HH21 ARG A 940      48.100  48.820  29.240  1.00  0.00           H
ATOM   4624 HH22 ARG A 940      46.960  49.900  29.560  1.00  0.00           H
ATOM   4625  C   ARG A 940      46.540  45.100  26.650  1.00  0.00           C
ATOM   4626  O   ARG A 940      45.720  44.450  26.010  1.00  0.00           O
ATOM   4627  N   LYS A 941      47.340  45.940  25.920  1.00  0.00           N
ATOM   4628  HN  LYS A 941      48.060  46.440  26.400  1.00  0.00           H
ATOM   4629  CA  LYS A 941      47.070  46.300  24.470  1.00  0.00           C
ATOM   4630  HA  LYS A 941      46.050  46.660  24.540  1.00  0.00           H
ATOM   4631  CB  LYS A 941      47.910  47.510  24.090  1.00  0.00           C
ATOM   4632  HB1 LYS A 941      47.680  47.900  23.080  1.00  0.00           H
ATOM   4633  HB2 LYS A 941      48.960  47.150  24.160  1.00  0.00           H
ATOM   4634  CG  LYS A 941      47.690  48.660  24.990  1.00  0.00           C
ATOM   4635  HG1 LYS A 941      48.060  48.480  26.020  1.00  0.00           H
ATOM   4636  HG2 LYS A 941      46.590  48.760  25.060  1.00  0.00           H
ATOM   4637  CD  LYS A 941      48.300  49.910  24.450  1.00  0.00           C
ATOM   4638  HD1 LYS A 941      47.770  50.110  23.490  1.00  0.00           H
ATOM   4639  HD2 LYS A 941      49.350  49.630  24.210  1.00  0.00           H
ATOM   4640  CE  LYS A 941      48.440  51.180  25.280  1.00  0.00           C
ATOM   4641  HE1 LYS A 941      49.080  51.990  24.890  1.00  0.00           H
ATOM   4642  HE2 LYS A 941      48.810  50.890  26.290  1.00  0.00           H
ATOM   4643  NZ  LYS A 941      47.070  51.790  25.470  1.00  0.00           N
ATOM   4644  HZ1 LYS A 941      46.320  51.540  24.790  1.00  0.00           H
ATOM   4645  HZ2 LYS A 941      47.190  52.810  25.420  1.00  0.00           H
ATOM   4646  HZ3 LYS A 941      46.690  51.680  26.440  1.00  0.00           H
ATOM   4647  C   LYS A 941      47.120  45.150  23.480  1.00  0.00           C
ATOM   4648  O   LYS A 941      46.360  45.150  22.490  1.00  0.00           O
ATOM   4649  N   GLU A 942      48.040  44.170  23.690  1.00  0.00           N
ATOM   4650  HN  GLU A 942      48.650  44.330  24.480  1.00  0.00           H
ATOM   4651  CA  GLU A 942      48.260  43.020  22.820  1.00  0.00           C
ATOM   4652  HA  GLU A 942      47.570  43.240  22.020  1.00  0.00           H
ATOM   4653  CB  GLU A 942      49.750  43.000  22.370  1.00  0.00           C
ATOM   4654  HB1 GLU A 942      49.900  42.080  21.760  1.00  0.00           H
ATOM   4655  HB2 GLU A 942      50.320  42.790  23.300  1.00  0.00           H
ATOM   4656  CG  GLU A 942      50.230  44.240  21.530  1.00  0.00           C
ATOM   4657  HG1 GLU A 942      50.200  45.160  22.140  1.00  0.00           H
ATOM   4658  HG2 GLU A 942      49.590  44.190  20.630  1.00  0.00           H
ATOM   4659  CD  GLU A 942      51.630  43.890  21.100  1.00  0.00           C
ATOM   4660  OE1 GLU A 942      51.820  43.390  19.950  1.00  0.00           O
ATOM   4661  OE2 GLU A 942      52.590  44.040  21.900  1.00  0.00           O
ATOM   4662  C   GLU A 942      47.840  41.740  23.430  1.00  0.00           C
ATOM   4663  O   GLU A 942      47.580  40.750  22.710  1.00  0.00           O
ATOM   4664  N   HSD A 943      47.620  41.620  24.740  1.00  0.00           N
ATOM   4665  HN  HSD A 943      47.660  42.450  25.290  1.00  0.00           H
ATOM   4666  CA  HSD A 943      47.380  40.400  25.450  1.00  0.00           C
ATOM   4667  HA  HSD A 943      46.900  39.700  24.790  1.00  0.00           H
ATOM   4668  CB  HSD A 943      48.610  39.770  26.130  1.00  0.00           C
ATOM   4669  HB1 HSD A 943      48.360  38.770  26.540  1.00  0.00           H
ATOM   4670  HB2 HSD A 943      49.140  40.450  26.840  1.00  0.00           H
ATOM   4671  ND1 HSD A 943      50.850  39.960  24.920  1.00  0.00           N
ATOM   4672  HD1 HSD A 943      51.240  40.600  25.570  1.00  0.00           H
ATOM   4673  CG  HSD A 943      49.600  39.400  25.060  1.00  0.00           C
ATOM   4674  CE1 HSD A 943      51.390  39.400  23.820  1.00  0.00           C
ATOM   4675  HE1 HSD A 943      52.370  39.690  23.450  1.00  0.00           H
ATOM   4676  NE2 HSD A 943      50.630  38.500  23.270  1.00  0.00           N
ATOM   4677  CD2 HSD A 943      49.440  38.550  24.010  1.00  0.00           C
ATOM   4678  HD2 HSD A 943      48.650  37.830  23.840  1.00  0.00           H
ATOM   4679  C   HSD A 943      46.310  40.620  26.540  1.00  0.00           C
ATOM   4680  O   HSD A 943      46.130  41.640  27.150  1.00  0.00           O
ATOM   4681  N   LYS A 944      45.570  39.530  26.920  1.00  0.00           N
ATOM   4682  HN  LYS A 944      45.700  38.640  26.500  1.00  0.00           H
ATOM   4683  CA  LYS A 944      44.280  39.660  27.590  1.00  0.00           C
ATOM   4684  HA  LYS A 944      44.460  40.260  28.470  1.00  0.00           H
ATOM   4685  CB  LYS A 944      43.120  40.230  26.760  1.00  0.00           C
ATOM   4686  HB1 LYS A 944      43.250  41.300  26.500  1.00  0.00           H
ATOM   4687  HB2 LYS A 944      42.200  40.180  27.370  1.00  0.00           H
ATOM   4688  CG  LYS A 944      42.850  39.450  25.390  1.00  0.00           C
ATOM   4689  HG1 LYS A 944      43.140  38.380  25.470  1.00  0.00           H
ATOM   4690  HG2 LYS A 944      43.570  39.850  24.660  1.00  0.00           H
ATOM   4691  CD  LYS A 944      41.390  39.680  24.890  1.00  0.00           C
ATOM   4692  HD1 LYS A 944      40.560  39.420  25.580  1.00  0.00           H
ATOM   4693  HD2 LYS A 944      41.330  39.040  23.990  1.00  0.00           H
ATOM   4694  CE  LYS A 944      41.070  41.100  24.510  1.00  0.00           C
ATOM   4695  HE1 LYS A 944      41.410  41.860  25.260  1.00  0.00           H
ATOM   4696  HE2 LYS A 944      39.990  41.190  24.280  1.00  0.00           H
ATOM   4697  NZ  LYS A 944      41.750  41.510  23.240  1.00  0.00           N
ATOM   4698  HZ1 LYS A 944      41.350  40.900  22.490  1.00  0.00           H
ATOM   4699  HZ2 LYS A 944      42.790  41.490  23.310  1.00  0.00           H
ATOM   4700  HZ3 LYS A 944      41.600  42.500  22.970  1.00  0.00           H
ATOM   4701  C   LYS A 944      43.950  38.330  28.110  1.00  0.00           C
ATOM   4702  O   LYS A 944      44.390  37.280  27.610  1.00  0.00           O
ATOM   4703  N   LEU A 945      43.060  38.280  29.090  1.00  0.00           N
ATOM   4704  HN  LEU A 945      42.780  39.120  29.550  1.00  0.00           H
ATOM   4705  CA  LEU A 945      42.280  37.080  29.480  1.00  0.00           C
ATOM   4706  HA  LEU A 945      43.120  36.430  29.670  1.00  0.00           H
ATOM   4707  CB  LEU A 945      41.280  37.540  30.580  1.00  0.00           C
ATOM   4708  HB1 LEU A 945      40.650  36.670  30.860  1.00  0.00           H
ATOM   4709  HB2 LEU A 945      40.740  38.430  30.230  1.00  0.00           H
ATOM   4710  CG  LEU A 945      41.960  37.980  31.900  1.00  0.00           C
ATOM   4711  HG  LEU A 945      42.680  38.810  31.740  1.00  0.00           H
ATOM   4712  CD1 LEU A 945      40.920  38.530  32.920  1.00  0.00           C
ATOM   4713 HD11 LEU A 945      41.370  38.900  33.860  1.00  0.00           H
ATOM   4714 HD12 LEU A 945      40.150  37.790  33.220  1.00  0.00           H
ATOM   4715 HD13 LEU A 945      40.450  39.460  32.550  1.00  0.00           H
ATOM   4716  CD2 LEU A 945      42.780  36.830  32.520  1.00  0.00           C
ATOM   4717 HD21 LEU A 945      42.080  35.970  32.600  1.00  0.00           H
ATOM   4718 HD22 LEU A 945      43.160  37.120  33.510  1.00  0.00           H
ATOM   4719 HD23 LEU A 945      43.520  36.440  31.780  1.00  0.00           H
ATOM   4720  C   LEU A 945      41.390  36.560  28.290  1.00  0.00           C
ATOM   4721  O   LEU A 945      40.690  37.310  27.680  1.00  0.00           O
ATOM   4722  N   LYS A 946      41.460  35.290  27.970  1.00  0.00           N
ATOM   4723  HN  LYS A 946      41.940  34.630  28.530  1.00  0.00           H
ATOM   4724  CA  LYS A 946      40.660  34.780  26.880  1.00  0.00           C
ATOM   4725  HA  LYS A 946      40.300  35.560  26.230  1.00  0.00           H
ATOM   4726  CB  LYS A 946      41.510  33.790  25.970  1.00  0.00           C
ATOM   4727  HB1 LYS A 946      40.880  33.270  25.230  1.00  0.00           H
ATOM   4728  HB2 LYS A 946      41.940  32.990  26.610  1.00  0.00           H
ATOM   4729  CG  LYS A 946      42.650  34.570  25.250  1.00  0.00           C
ATOM   4730  HG1 LYS A 946      43.220  35.070  26.050  1.00  0.00           H
ATOM   4731  HG2 LYS A 946      42.200  35.250  24.480  1.00  0.00           H
ATOM   4732  CD  LYS A 946      43.780  33.650  24.560  1.00  0.00           C
ATOM   4733  HD1 LYS A 946      43.960  32.740  25.160  1.00  0.00           H
ATOM   4734  HD2 LYS A 946      44.700  34.270  24.490  1.00  0.00           H
ATOM   4735  CE  LYS A 946      43.370  33.120  23.170  1.00  0.00           C
ATOM   4736  HE1 LYS A 946      42.700  33.840  22.650  1.00  0.00           H
ATOM   4737  HE2 LYS A 946      42.670  32.290  23.430  1.00  0.00           H
ATOM   4738  NZ  LYS A 946      44.490  32.740  22.340  1.00  0.00           N
ATOM   4739  HZ1 LYS A 946      44.070  32.140  21.600  1.00  0.00           H
ATOM   4740  HZ2 LYS A 946      45.180  32.170  22.850  1.00  0.00           H
ATOM   4741  HZ3 LYS A 946      45.030  33.470  21.840  1.00  0.00           H
ATOM   4742  C   LYS A 946      39.400  33.930  27.400  1.00  0.00           C
ATOM   4743  O   LYS A 946      38.440  33.630  26.670  1.00  0.00           O
ATOM   4744  N   LYS A 947      39.370  33.730  28.780  1.00  0.00           N
ATOM   4745  HN  LYS A 947      40.200  33.870  29.310  1.00  0.00           H
ATOM   4746  CA  LYS A 947      38.320  33.010  29.440  1.00  0.00           C
ATOM   4747  HA  LYS A 947      37.540  32.830  28.700  1.00  0.00           H
ATOM   4748  CB  LYS A 947      38.840  31.670  29.960  1.00  0.00           C
ATOM   4749  HB1 LYS A 947      37.980  31.100  30.370  1.00  0.00           H
ATOM   4750  HB2 LYS A 947      39.630  31.880  30.710  1.00  0.00           H
ATOM   4751  CG  LYS A 947      39.500  30.690  28.900  1.00  0.00           C
ATOM   4752  HG1 LYS A 947      40.300  31.260  28.370  1.00  0.00           H
ATOM   4753  HG2 LYS A 947      38.790  30.620  28.060  1.00  0.00           H
ATOM   4754  CD  LYS A 947      39.930  29.290  29.360  1.00  0.00           C
ATOM   4755  HD1 LYS A 947      38.950  28.810  29.580  1.00  0.00           H
ATOM   4756  HD2 LYS A 947      40.460  29.350  30.330  1.00  0.00           H
ATOM   4757  CE  LYS A 947      40.940  28.550  28.520  1.00  0.00           C
ATOM   4758  HE1 LYS A 947      41.940  28.840  28.900  1.00  0.00           H
ATOM   4759  HE2 LYS A 947      40.750  28.800  27.450  1.00  0.00           H
ATOM   4760  NZ  LYS A 947      40.990  27.060  28.690  1.00  0.00           N
ATOM   4761  HZ1 LYS A 947      41.210  26.860  29.690  1.00  0.00           H
ATOM   4762  HZ2 LYS A 947      41.770  26.720  28.090  1.00  0.00           H
ATOM   4763  HZ3 LYS A 947      40.070  26.640  28.450  1.00  0.00           H
ATOM   4764  C   LYS A 947      37.640  33.880  30.490  1.00  0.00           C
ATOM   4765  O   LYS A 947      36.450  34.020  30.400  1.00  0.00           O
ATOM   4766  N   GLY A 948      38.430  34.530  31.390  1.00  0.00           N
ATOM   4767  HN  GLY A 948      39.410  34.340  31.300  1.00  0.00           H
ATOM   4768  CA  GLY A 948      37.910  35.360  32.470  1.00  0.00           C
ATOM   4769  HA1 GLY A 948      37.880  36.360  32.020  1.00  0.00           H
ATOM   4770  HA2 GLY A 948      38.700  35.520  33.190  1.00  0.00           H
ATOM   4771  C   GLY A 948      36.660  35.170  33.280  1.00  0.00           C
ATOM   4772  O   GLY A 948      36.280  33.990  33.460  1.00  0.00           O
ATOM   4773  N   ALA A 949      35.880  36.160  33.740  1.00  0.00           N
ATOM   4774  HN  ALA A 949      36.200  37.090  33.800  1.00  0.00           H
ATOM   4775  CA  ALA A 949      34.690  35.960  34.600  1.00  0.00           C
ATOM   4776  HA  ALA A 949      34.090  35.120  34.250  1.00  0.00           H
ATOM   4777  CB  ALA A 949      35.110  35.820  36.120  1.00  0.00           C
ATOM   4778  HB1 ALA A 949      35.500  36.800  36.450  1.00  0.00           H
ATOM   4779  HB2 ALA A 949      35.810  34.980  36.250  1.00  0.00           H
ATOM   4780  HB3 ALA A 949      34.180  35.560  36.690  1.00  0.00           H
ATOM   4781  C   ALA A 949      33.850  37.260  34.280  1.00  0.00           C
ATOM   4782  O   ALA A 949      34.240  38.200  33.570  1.00  0.00           O
ATOM   4783  N   GLY A 950      32.560  37.230  34.780  1.00  0.00           N
ATOM   4784  HN  GLY A 950      32.150  36.390  35.150  1.00  0.00           H
ATOM   4785  CA  GLY A 950      31.650  38.380  34.750  1.00  0.00           C
ATOM   4786  HA1 GLY A 950      30.820  38.170  35.420  1.00  0.00           H
ATOM   4787  HA2 GLY A 950      31.370  38.510  33.710  1.00  0.00           H
ATOM   4788  C   GLY A 950      32.200  39.660  35.250  1.00  0.00           C
ATOM   4789  O   GLY A 950      33.080  39.690  36.210  1.00  0.00           O
ATOM   4790  N   TYR A 951      31.620  40.800  34.670  1.00  0.00           N
ATOM   4791  HN  TYR A 951      30.910  40.570  33.990  1.00  0.00           H
ATOM   4792  CA  TYR A 951      32.150  42.160  34.700  1.00  0.00           C
ATOM   4793  HA  TYR A 951      33.200  42.080  34.430  1.00  0.00           H
ATOM   4794  CB  TYR A 951      31.350  43.050  33.700  1.00  0.00           C
ATOM   4795  HB1 TYR A 951      30.260  43.160  33.930  1.00  0.00           H
ATOM   4796  HB2 TYR A 951      31.480  42.490  32.750  1.00  0.00           H
ATOM   4797  CG  TYR A 951      31.910  44.440  33.600  1.00  0.00           C
ATOM   4798  CD1 TYR A 951      31.060  45.560  33.740  1.00  0.00           C
ATOM   4799  HD1 TYR A 951      29.990  45.530  33.920  1.00  0.00           H
ATOM   4800  CE1 TYR A 951      31.710  46.830  33.720  1.00  0.00           C
ATOM   4801  HE1 TYR A 951      31.040  47.670  33.740  1.00  0.00           H
ATOM   4802  CZ  TYR A 951      33.030  47.010  33.350  1.00  0.00           C
ATOM   4803  OH  TYR A 951      33.590  48.250  33.000  1.00  0.00           O
ATOM   4804  HH  TYR A 951      32.880  48.910  32.950  1.00  0.00           H
ATOM   4805  CD2 TYR A 951      33.300  44.620  33.360  1.00  0.00           C
ATOM   4806  HD2 TYR A 951      33.970  43.780  33.190  1.00  0.00           H
ATOM   4807  CE2 TYR A 951      33.890  45.890  33.210  1.00  0.00           C
ATOM   4808  HE2 TYR A 951      34.950  46.050  33.040  1.00  0.00           H
ATOM   4809  C   TYR A 951      32.350  42.730  36.050  1.00  0.00           C
ATOM   4810  O   TYR A 951      33.490  43.010  36.440  1.00  0.00           O
ATOM   4811  N   HSD A 952      31.250  42.840  36.770  1.00  0.00           N
ATOM   4812  HN  HSD A 952      30.450  42.740  36.190  1.00  0.00           H
ATOM   4813  CA  HSD A 952      31.180  43.250  38.170  1.00  0.00           C
ATOM   4814  HA  HSD A 952      31.950  44.000  38.170  1.00  0.00           H
ATOM   4815  CB  HSD A 952      29.740  43.740  38.430  1.00  0.00           C
ATOM   4816  HB1 HSD A 952      29.710  43.950  39.530  1.00  0.00           H
ATOM   4817  HB2 HSD A 952      29.010  42.900  38.310  1.00  0.00           H
ATOM   4818  ND1 HSD A 952      28.540  44.790  36.380  1.00  0.00           N
ATOM   4819  HD1 HSD A 952      28.560  44.000  35.770  1.00  0.00           H
ATOM   4820  CG  HSD A 952      29.270  44.910  37.580  1.00  0.00           C
ATOM   4821  CE1 HSD A 952      28.190  46.090  36.140  1.00  0.00           C
ATOM   4822  HE1 HSD A 952      27.460  46.340  35.360  1.00  0.00           H
ATOM   4823  NE2 HSD A 952      28.730  46.920  36.980  1.00  0.00           N
ATOM   4824  CD2 HSD A 952      29.440  46.180  37.890  1.00  0.00           C
ATOM   4825  HD2 HSD A 952      29.930  46.620  38.740  1.00  0.00           H
ATOM   4826  C   HSD A 952      31.490  42.140  39.220  1.00  0.00           C
ATOM   4827  O   HSD A 952      31.440  42.360  40.410  1.00  0.00           O
ATOM   4828  N   LEU A 953      31.920  40.910  38.840  1.00  0.00           N
ATOM   4829  HN  LEU A 953      32.060  40.640  37.900  1.00  0.00           H
ATOM   4830  CA  LEU A 953      31.720  39.710  39.670  1.00  0.00           C
ATOM   4831  HA  LEU A 953      30.690  39.790  40.000  1.00  0.00           H
ATOM   4832  CB  LEU A 953      31.690  38.370  38.800  1.00  0.00           C
ATOM   4833  HB1 LEU A 953      32.610  38.200  38.210  1.00  0.00           H
ATOM   4834  HB2 LEU A 953      30.840  38.390  38.080  1.00  0.00           H
ATOM   4835  CG  LEU A 953      31.390  37.110  39.700  1.00  0.00           C
ATOM   4836  HG  LEU A 953      32.000  37.150  40.640  1.00  0.00           H
ATOM   4837  CD1 LEU A 953      29.980  37.190  40.260  1.00  0.00           C
ATOM   4838 HD11 LEU A 953      29.360  36.940  39.380  1.00  0.00           H
ATOM   4839 HD12 LEU A 953      29.760  38.200  40.680  1.00  0.00           H
ATOM   4840 HD13 LEU A 953      29.850  36.450  41.070  1.00  0.00           H
ATOM   4841  CD2 LEU A 953      31.580  35.790  39.050  1.00  0.00           C
ATOM   4842 HD21 LEU A 953      32.500  35.790  38.430  1.00  0.00           H
ATOM   4843 HD22 LEU A 953      30.830  35.600  38.240  1.00  0.00           H
ATOM   4844 HD23 LEU A 953      31.540  34.930  39.740  1.00  0.00           H
ATOM   4845  C   LEU A 953      32.650  39.760  40.810  1.00  0.00           C
ATOM   4846  O   LEU A 953      32.390  39.310  41.900  1.00  0.00           O
ATOM   4847  N   ASP A 954      33.890  40.340  40.500  1.00  0.00           N
ATOM   4848  HN  ASP A 954      34.060  40.720  39.600  1.00  0.00           H
ATOM   4849  CA  ASP A 954      35.060  40.400  41.360  1.00  0.00           C
ATOM   4850  HA  ASP A 954      35.210  39.420  41.790  1.00  0.00           H
ATOM   4851  CB  ASP A 954      36.370  40.730  40.650  1.00  0.00           C
ATOM   4852  HB1 ASP A 954      36.710  39.970  39.920  1.00  0.00           H
ATOM   4853  HB2 ASP A 954      37.260  40.900  41.300  1.00  0.00           H
ATOM   4854  CG  ASP A 954      36.200  42.070  39.830  1.00  0.00           C
ATOM   4855  OD1 ASP A 954      35.410  42.160  38.910  1.00  0.00           O
ATOM   4856  OD2 ASP A 954      36.840  43.150  40.330  1.00  0.00           O
ATOM   4857  HD2 ASP A 954      36.660  43.880  39.750  1.00  0.00           H
ATOM   4858  C   ASP A 954      34.730  41.360  42.560  1.00  0.00           C
ATOM   4859  O   ASP A 954      35.020  41.070  43.750  1.00  0.00           O
ATOM   4860  N   LEU A 955      34.050  42.500  42.230  1.00  0.00           N
ATOM   4861  HN  LEU A 955      33.690  42.820  41.350  1.00  0.00           H
ATOM   4862  CA  LEU A 955      33.520  43.350  43.220  1.00  0.00           C
ATOM   4863  HA  LEU A 955      34.380  43.590  43.820  1.00  0.00           H
ATOM   4864  CB  LEU A 955      33.090  44.630  42.580  1.00  0.00           C
ATOM   4865  HB1 LEU A 955      32.490  44.270  41.730  1.00  0.00           H
ATOM   4866  HB2 LEU A 955      34.010  45.080  42.130  1.00  0.00           H
ATOM   4867  CG  LEU A 955      32.140  45.620  43.380  1.00  0.00           C
ATOM   4868  HG  LEU A 955      31.240  45.180  43.830  1.00  0.00           H
ATOM   4869  CD1 LEU A 955      32.970  46.270  44.550  1.00  0.00           C
ATOM   4870 HD11 LEU A 955      33.320  45.430  45.200  1.00  0.00           H
ATOM   4871 HD12 LEU A 955      32.400  46.950  45.220  1.00  0.00           H
ATOM   4872 HD13 LEU A 955      33.870  46.850  44.270  1.00  0.00           H
ATOM   4873  CD2 LEU A 955      31.720  46.780  42.380  1.00  0.00           C
ATOM   4874 HD21 LEU A 955      30.910  46.310  41.770  1.00  0.00           H
ATOM   4875 HD22 LEU A 955      32.620  47.000  41.780  1.00  0.00           H
ATOM   4876 HD23 LEU A 955      31.380  47.690  42.920  1.00  0.00           H
ATOM   4877  C   LEU A 955      32.420  42.770  44.080  1.00  0.00           C
ATOM   4878  O   LEU A 955      32.410  42.900  45.310  1.00  0.00           O
ATOM   4879  N   LEU A 956      31.490  42.020  43.530  1.00  0.00           N
ATOM   4880  HN  LEU A 956      31.450  41.910  42.540  1.00  0.00           H
ATOM   4881  CA  LEU A 956      30.540  41.400  44.470  1.00  0.00           C
ATOM   4882  HA  LEU A 956      30.040  42.120  45.110  1.00  0.00           H
ATOM   4883  CB  LEU A 956      29.360  40.790  43.620  1.00  0.00           C
ATOM   4884  HB1 LEU A 956      29.670  39.840  43.150  1.00  0.00           H
ATOM   4885  HB2 LEU A 956      28.990  41.460  42.820  1.00  0.00           H
ATOM   4886  CG  LEU A 956      28.160  40.370  44.530  1.00  0.00           C
ATOM   4887  HG  LEU A 956      28.410  39.780  45.440  1.00  0.00           H
ATOM   4888  CD1 LEU A 956      27.340  41.590  45.100  1.00  0.00           C
ATOM   4889 HD11 LEU A 956      26.670  41.900  44.260  1.00  0.00           H
ATOM   4890 HD12 LEU A 956      28.060  42.380  45.400  1.00  0.00           H
ATOM   4891 HD13 LEU A 956      26.740  41.260  45.970  1.00  0.00           H
ATOM   4892  CD2 LEU A 956      27.110  39.520  43.680  1.00  0.00           C
ATOM   4893 HD21 LEU A 956      26.420  38.960  44.350  1.00  0.00           H
ATOM   4894 HD22 LEU A 956      27.700  38.700  43.220  1.00  0.00           H
ATOM   4895 HD23 LEU A 956      26.510  40.090  42.930  1.00  0.00           H
ATOM   4896  C   LEU A 956      31.210  40.370  45.370  1.00  0.00           C
ATOM   4897  O   LEU A 956      31.050  40.320  46.590  1.00  0.00           O
ATOM   4898  N   MET A 957      32.190  39.530  44.920  1.00  0.00           N
ATOM   4899  HN  MET A 957      32.240  39.550  43.930  1.00  0.00           H
ATOM   4900  CA  MET A 957      33.010  38.520  45.740  1.00  0.00           C
ATOM   4901  HA  MET A 957      32.250  37.850  46.090  1.00  0.00           H
ATOM   4902  CB  MET A 957      33.980  37.640  44.800  1.00  0.00           C
ATOM   4903  HB1 MET A 957      34.480  36.970  45.530  1.00  0.00           H
ATOM   4904  HB2 MET A 957      34.780  38.260  44.350  1.00  0.00           H
ATOM   4905  CG  MET A 957      33.240  36.620  43.890  1.00  0.00           C
ATOM   4906  HG1 MET A 957      34.010  36.020  43.360  1.00  0.00           H
ATOM   4907  HG2 MET A 957      32.710  37.250  43.140  1.00  0.00           H
ATOM   4908  SD  MET A 957      32.010  35.560  44.670  1.00  0.00           S
ATOM   4909  CE  MET A 957      31.550  34.740  43.120  1.00  0.00           C
ATOM   4910  HE1 MET A 957      31.180  35.460  42.360  1.00  0.00           H
ATOM   4911  HE2 MET A 957      30.740  34.000  43.280  1.00  0.00           H
ATOM   4912  HE3 MET A 957      32.480  34.310  42.700  1.00  0.00           H
ATOM   4913  C   MET A 957      33.670  39.190  46.890  1.00  0.00           C
ATOM   4914  O   MET A 957      33.530  38.810  48.030  1.00  0.00           O
ATOM   4915  N   VAL A 958      34.540  40.200  46.650  1.00  0.00           N
ATOM   4916  HN  VAL A 958      34.890  40.570  45.780  1.00  0.00           H
ATOM   4917  CA  VAL A 958      35.010  41.010  47.780  1.00  0.00           C
ATOM   4918  HA  VAL A 958      35.520  40.340  48.450  1.00  0.00           H
ATOM   4919  CB  VAL A 958      36.050  42.080  47.290  1.00  0.00           C
ATOM   4920  HB  VAL A 958      35.590  42.640  46.440  1.00  0.00           H
ATOM   4921  CG1 VAL A 958      36.490  43.000  48.460  1.00  0.00           C
ATOM   4922 HG11 VAL A 958      37.000  42.370  49.220  1.00  0.00           H
ATOM   4923 HG12 VAL A 958      35.720  43.580  49.000  1.00  0.00           H
ATOM   4924 HG13 VAL A 958      37.200  43.740  48.020  1.00  0.00           H
ATOM   4925  CG2 VAL A 958      37.330  41.420  46.770  1.00  0.00           C
ATOM   4926 HG21 VAL A 958      38.130  42.130  46.480  1.00  0.00           H
ATOM   4927 HG22 VAL A 958      37.110  40.640  46.010  1.00  0.00           H
ATOM   4928 HG23 VAL A 958      37.670  40.760  47.600  1.00  0.00           H
ATOM   4929  C   VAL A 958      34.000  41.680  48.660  1.00  0.00           C
ATOM   4930  O   VAL A 958      33.830  41.420  49.840  1.00  0.00           O
ATOM   4931  N   GLY A 959      33.060  42.350  48.000  1.00  0.00           N
ATOM   4932  HN  GLY A 959      33.020  42.320  47.010  1.00  0.00           H
ATOM   4933  CA  GLY A 959      32.000  43.210  48.680  1.00  0.00           C
ATOM   4934  HA1 GLY A 959      31.310  43.650  47.980  1.00  0.00           H
ATOM   4935  HA2 GLY A 959      32.560  43.940  49.260  1.00  0.00           H
ATOM   4936  C   GLY A 959      31.210  42.380  49.770  1.00  0.00           C
ATOM   4937  O   GLY A 959      31.200  42.720  50.980  1.00  0.00           O
ATOM   4938  N   VAL A 960      30.640  41.190  49.400  1.00  0.00           N
ATOM   4939  HN  VAL A 960      30.670  40.840  48.470  1.00  0.00           H
ATOM   4940  CA  VAL A 960      29.960  40.220  50.270  1.00  0.00           C
ATOM   4941  HA  VAL A 960      29.120  40.740  50.700  1.00  0.00           H
ATOM   4942  CB  VAL A 960      29.410  39.060  49.510  1.00  0.00           C
ATOM   4943  HB  VAL A 960      30.160  38.780  48.750  1.00  0.00           H
ATOM   4944  CG1 VAL A 960      28.980  37.880  50.520  1.00  0.00           C
ATOM   4945 HG11 VAL A 960      28.590  37.090  49.840  1.00  0.00           H
ATOM   4946 HG12 VAL A 960      28.260  38.050  51.350  1.00  0.00           H
ATOM   4947 HG13 VAL A 960      29.880  37.460  51.030  1.00  0.00           H
ATOM   4948  CG2 VAL A 960      28.150  39.420  48.740  1.00  0.00           C
ATOM   4949 HG21 VAL A 960      28.470  40.100  47.920  1.00  0.00           H
ATOM   4950 HG22 VAL A 960      27.360  39.770  49.430  1.00  0.00           H
ATOM   4951 HG23 VAL A 960      27.740  38.470  48.350  1.00  0.00           H
ATOM   4952  C   VAL A 960      30.770  39.830  51.470  1.00  0.00           C
ATOM   4953  O   VAL A 960      30.300  39.850  52.640  1.00  0.00           O
ATOM   4954  N   MET A 961      31.990  39.480  51.250  1.00  0.00           N
ATOM   4955  HN  MET A 961      32.330  39.670  50.330  1.00  0.00           H
ATOM   4956  CA  MET A 961      32.900  38.910  52.210  1.00  0.00           C
ATOM   4957  HA  MET A 961      32.390  38.260  52.900  1.00  0.00           H
ATOM   4958  CB  MET A 961      34.160  38.310  51.480  1.00  0.00           C
ATOM   4959  HB1 MET A 961      34.960  38.100  52.230  1.00  0.00           H
ATOM   4960  HB2 MET A 961      34.450  39.040  50.700  1.00  0.00           H
ATOM   4961  CG  MET A 961      33.910  37.040  50.620  1.00  0.00           C
ATOM   4962  HG1 MET A 961      34.930  36.650  50.410  1.00  0.00           H
ATOM   4963  HG2 MET A 961      33.300  37.280  49.720  1.00  0.00           H
ATOM   4964  SD  MET A 961      32.920  35.770  51.600  1.00  0.00           S
ATOM   4965  CE  MET A 961      34.050  35.450  53.010  1.00  0.00           C
ATOM   4966  HE1 MET A 961      33.720  34.670  53.720  1.00  0.00           H
ATOM   4967  HE2 MET A 961      33.990  36.430  53.530  1.00  0.00           H
ATOM   4968  HE3 MET A 961      35.070  35.200  52.670  1.00  0.00           H
ATOM   4969  C   MET A 961      33.570  39.980  53.100  1.00  0.00           C
ATOM   4970  O   MET A 961      34.040  39.690  54.210  1.00  0.00           O
ATOM   4971  N   LEU A 962      33.480  41.260  52.730  1.00  0.00           N
ATOM   4972  HN  LEU A 962      33.200  41.490  51.800  1.00  0.00           H
ATOM   4973  CA  LEU A 962      33.870  42.320  53.590  1.00  0.00           C
ATOM   4974  HA  LEU A 962      34.850  42.080  53.970  1.00  0.00           H
ATOM   4975  CB  LEU A 962      33.940  43.720  52.860  1.00  0.00           C
ATOM   4976  HB1 LEU A 962      34.280  44.480  53.600  1.00  0.00           H
ATOM   4977  HB2 LEU A 962      32.930  44.020  52.530  1.00  0.00           H
ATOM   4978  CG  LEU A 962      35.040  43.850  51.760  1.00  0.00           C
ATOM   4979  HG  LEU A 962      34.580  43.420  50.840  1.00  0.00           H
ATOM   4980  CD1 LEU A 962      35.560  45.180  51.510  1.00  0.00           C
ATOM   4981 HD11 LEU A 962      35.960  45.680  52.410  1.00  0.00           H
ATOM   4982 HD12 LEU A 962      34.730  45.830  51.150  1.00  0.00           H
ATOM   4983 HD13 LEU A 962      36.400  45.120  50.790  1.00  0.00           H
ATOM   4984  CD2 LEU A 962      36.300  43.070  51.990  1.00  0.00           C
ATOM   4985 HD21 LEU A 962      36.890  43.420  52.860  1.00  0.00           H
ATOM   4986 HD22 LEU A 962      37.020  43.210  51.170  1.00  0.00           H
ATOM   4987 HD23 LEU A 962      36.080  41.980  52.090  1.00  0.00           H
ATOM   4988  C   LEU A 962      32.960  42.320  54.740  1.00  0.00           C
ATOM   4989  O   LEU A 962      33.280  42.770  55.830  1.00  0.00           O
ATOM   4990  N   GLY A 963      31.650  41.940  54.560  1.00  0.00           N
ATOM   4991  HN  GLY A 963      31.450  41.660  53.630  1.00  0.00           H
ATOM   4992  CA  GLY A 963      30.690  42.000  55.630  1.00  0.00           C
ATOM   4993  HA1 GLY A 963      29.700  42.010  55.200  1.00  0.00           H
ATOM   4994  HA2 GLY A 963      30.880  42.880  56.240  1.00  0.00           H
ATOM   4995  C   GLY A 963      30.760  40.770  56.480  1.00  0.00           C
ATOM   4996  O   GLY A 963      30.510  40.790  57.680  1.00  0.00           O
ATOM   4997  N   VAL A 964      31.120  39.620  55.900  1.00  0.00           N
ATOM   4998  HN  VAL A 964      31.150  39.520  54.910  1.00  0.00           H
ATOM   4999  CA  VAL A 964      31.520  38.430  56.640  1.00  0.00           C
ATOM   5000  HA  VAL A 964      30.660  38.190  57.260  1.00  0.00           H
ATOM   5001  CB  VAL A 964      31.800  37.310  55.750  1.00  0.00           C
ATOM   5002  HB  VAL A 964      32.590  37.600  55.030  1.00  0.00           H
ATOM   5003  CG1 VAL A 964      32.090  36.020  56.500  1.00  0.00           C
ATOM   5004 HG11 VAL A 964      31.300  35.680  57.200  1.00  0.00           H
ATOM   5005 HG12 VAL A 964      33.000  36.130  57.130  1.00  0.00           H
ATOM   5006 HG13 VAL A 964      32.230  35.120  55.850  1.00  0.00           H
ATOM   5007  CG2 VAL A 964      30.610  37.160  54.800  1.00  0.00           C
ATOM   5008 HG21 VAL A 964      30.600  37.850  53.940  1.00  0.00           H
ATOM   5009 HG22 VAL A 964      29.640  37.310  55.330  1.00  0.00           H
ATOM   5010 HG23 VAL A 964      30.670  36.190  54.270  1.00  0.00           H
ATOM   5011  C   VAL A 964      32.740  38.570  57.600  1.00  0.00           C
ATOM   5012  O   VAL A 964      32.770  38.250  58.830  1.00  0.00           O
ATOM   5013  N   CYS A 965      33.820  39.260  57.120  1.00  0.00           N
ATOM   5014  HN  CYS A 965      33.870  39.410  56.130  1.00  0.00           H
ATOM   5015  CA  CYS A 965      35.040  39.820  57.780  1.00  0.00           C
ATOM   5016  HA  CYS A 965      35.530  38.920  58.110  1.00  0.00           H
ATOM   5017  CB  CYS A 965      35.980  40.560  56.840  1.00  0.00           C
ATOM   5018  HB1 CYS A 965      36.650  41.190  57.480  1.00  0.00           H
ATOM   5019  HB2 CYS A 965      35.490  41.280  56.150  1.00  0.00           H
ATOM   5020  SG  CYS A 965      36.890  39.460  55.770  1.00  0.00           S
ATOM   5021  HG1 CYS A 965      36.170  39.510  54.670  1.00  0.00           H
ATOM   5022  C   CYS A 965      34.710  40.740  58.910  1.00  0.00           C
ATOM   5023  O   CYS A 965      35.430  40.730  59.950  1.00  0.00           O
ATOM   5024  N   SER A 966      33.740  41.640  58.750  1.00  0.00           N
ATOM   5025  HN  SER A 966      33.280  41.560  57.860  1.00  0.00           H
ATOM   5026  CA  SER A 966      33.340  42.670  59.690  1.00  0.00           C
ATOM   5027  HA  SER A 966      34.260  43.110  60.080  1.00  0.00           H
ATOM   5028  CB  SER A 966      32.370  43.600  59.020  1.00  0.00           C
ATOM   5029  HB1 SER A 966      31.960  44.300  59.780  1.00  0.00           H
ATOM   5030  HB2 SER A 966      31.510  42.970  58.680  1.00  0.00           H
ATOM   5031  OG  SER A 966      32.940  44.350  58.030  1.00  0.00           O
ATOM   5032  HG1 SER A 966      32.890  43.910  57.190  1.00  0.00           H
ATOM   5033  C   SER A 966      32.750  42.060  61.000  1.00  0.00           C
ATOM   5034  O   SER A 966      33.050  42.480  62.070  1.00  0.00           O
ATOM   5035  N   VAL A 967      31.900  41.050  60.870  1.00  0.00           N
ATOM   5036  HN  VAL A 967      31.620  40.680  60.000  1.00  0.00           H
ATOM   5037  CA  VAL A 967      31.330  40.260  61.980  1.00  0.00           C
ATOM   5038  HA  VAL A 967      30.930  40.920  62.730  1.00  0.00           H
ATOM   5039  CB  VAL A 967      30.180  39.360  61.530  1.00  0.00           C
ATOM   5040  HB  VAL A 967      30.550  38.780  60.660  1.00  0.00           H
ATOM   5041  CG1 VAL A 967      29.840  38.280  62.610  1.00  0.00           C
ATOM   5042 HG11 VAL A 967      30.600  37.500  62.830  1.00  0.00           H
ATOM   5043 HG12 VAL A 967      29.120  37.590  62.130  1.00  0.00           H
ATOM   5044 HG13 VAL A 967      29.340  38.770  63.460  1.00  0.00           H
ATOM   5045  CG2 VAL A 967      29.020  40.200  61.020  1.00  0.00           C
ATOM   5046 HG21 VAL A 967      29.020  41.110  61.670  1.00  0.00           H
ATOM   5047 HG22 VAL A 967      27.990  39.830  61.200  1.00  0.00           H
ATOM   5048 HG23 VAL A 967      29.260  40.560  60.000  1.00  0.00           H
ATOM   5049  C   VAL A 967      32.430  39.470  62.610  1.00  0.00           C
ATOM   5050  O   VAL A 967      32.500  39.370  63.860  1.00  0.00           O
ATOM   5051  N   MET A 968      33.410  38.960  61.840  1.00  0.00           N
ATOM   5052  HN  MET A 968      33.400  39.060  60.850  1.00  0.00           H
ATOM   5053  CA  MET A 968      34.580  38.220  62.510  1.00  0.00           C
ATOM   5054  HA  MET A 968      34.170  37.760  63.400  1.00  0.00           H
ATOM   5055  CB  MET A 968      35.150  37.210  61.560  1.00  0.00           C
ATOM   5056  HB1 MET A 968      36.060  36.730  61.950  1.00  0.00           H
ATOM   5057  HB2 MET A 968      35.520  37.760  60.670  1.00  0.00           H
ATOM   5058  CG  MET A 968      34.100  36.100  61.190  1.00  0.00           C
ATOM   5059  HG1 MET A 968      34.600  35.620  60.330  1.00  0.00           H
ATOM   5060  HG2 MET A 968      33.180  36.590  60.780  1.00  0.00           H
[truncated: 6,873,249 more chars]
