# Supplementary material for: CryoEM and computational modeling structural insights into the pH regulator NBCn1
Source: Nat Commun. 2025 Nov 11;16:9932. doi: 10.1038/s41467-025-64868-z (PMC12606367; doi:10.1038/s41467-025-64868-z)
Supplement: Supplementary file 7 — Supplementary Data 5 [file 41467_2025_64868_MOESM7_ESM.zip › 100ns_z_restr_MD_NBCn1_2NaCO3/hNBCn1_IF/z-restr_hNBCn1_IF_2NaCO3_first_step_27.pdb]

REMARK    GENERATED BY TRJCONV
TITLE     Title t= 4100.00000 step= 2050000
REMARK    THIS IS A SIMULATION BOX
CRYST1   93.661   93.661  101.887  90.00  90.00  90.00 P 1           1
MODEL        1
ATOM      1  N   LEU A 585      23.440  38.120  37.140  1.00  0.00           N
ATOM      2  HT1 LEU A 585      22.480  37.770  36.940  1.00  0.00           H
ATOM      3  HT2 LEU A 585      24.080  37.890  36.360  1.00  0.00           H
ATOM      4  HT3 LEU A 585      23.500  39.130  37.360  1.00  0.00           H
ATOM      5  CA  LEU A 585      23.710  37.400  38.320  1.00  0.00           C
ATOM      6  HA  LEU A 585      24.740  37.650  38.540  1.00  0.00           H
ATOM      7  CB  LEU A 585      22.820  37.940  39.470  1.00  0.00           C
ATOM      8  HB1 LEU A 585      21.740  37.790  39.210  1.00  0.00           H
ATOM      9  HB2 LEU A 585      22.920  39.040  39.530  1.00  0.00           H
ATOM     10  CG  LEU A 585      23.090  37.380  40.920  1.00  0.00           C
ATOM     11  HG  LEU A 585      22.610  36.390  41.000  1.00  0.00           H
ATOM     12  CD1 LEU A 585      24.580  37.420  41.330  1.00  0.00           C
ATOM     13 HD11 LEU A 585      24.840  38.440  41.670  1.00  0.00           H
ATOM     14 HD12 LEU A 585      25.310  37.050  40.580  1.00  0.00           H
ATOM     15 HD13 LEU A 585      24.740  36.880  42.290  1.00  0.00           H
ATOM     16  CD2 LEU A 585      22.200  38.380  41.860  1.00  0.00           C
ATOM     17 HD21 LEU A 585      22.440  38.100  42.910  1.00  0.00           H
ATOM     18 HD22 LEU A 585      21.120  38.270  41.630  1.00  0.00           H
ATOM     19 HD23 LEU A 585      22.550  39.420  41.700  1.00  0.00           H
ATOM     20  C   LEU A 585      23.540  35.950  38.160  1.00  0.00           C
ATOM     21  O   LEU A 585      24.570  35.270  38.050  1.00  0.00           O
ATOM     22  N   ILE A 586      22.280  35.390  38.400  1.00  0.00           N
ATOM     23  HN  ILE A 586      21.490  35.960  38.630  1.00  0.00           H
ATOM     24  CA  ILE A 586      22.140  33.930  38.450  1.00  0.00           C
ATOM     25  HA  ILE A 586      22.960  33.610  39.060  1.00  0.00           H
ATOM     26  CB  ILE A 586      20.820  33.390  39.090  1.00  0.00           C
ATOM     27  HB  ILE A 586      20.660  33.890  40.060  1.00  0.00           H
ATOM     28  CG2 ILE A 586      19.650  33.800  38.170  1.00  0.00           C
ATOM     29 HG21 ILE A 586      19.720  33.240  37.220  1.00  0.00           H
ATOM     30 HG22 ILE A 586      19.560  34.900  38.010  1.00  0.00           H
ATOM     31 HG23 ILE A 586      18.780  33.400  38.730  1.00  0.00           H
ATOM     32  CG1 ILE A 586      20.800  31.900  39.430  1.00  0.00           C
ATOM     33 HG11 ILE A 586      20.770  31.390  38.450  1.00  0.00           H
ATOM     34 HG12 ILE A 586      19.860  31.530  39.920  1.00  0.00           H
ATOM     35  CD  ILE A 586      21.960  31.410  40.290  1.00  0.00           C
ATOM     36  HD1 ILE A 586      21.850  30.340  40.550  1.00  0.00           H
ATOM     37  HD2 ILE A 586      21.890  32.020  41.220  1.00  0.00           H
ATOM     38  HD3 ILE A 586      22.960  31.600  39.840  1.00  0.00           H
ATOM     39  C   ILE A 586      22.420  33.190  37.120  1.00  0.00           C
ATOM     40  O   ILE A 586      22.960  32.150  37.130  1.00  0.00           O
ATOM     41  N   LEU A 587      22.080  33.850  35.970  1.00  0.00           N
ATOM     42  HN  LEU A 587      21.670  34.750  35.960  1.00  0.00           H
ATOM     43  CA  LEU A 587      22.550  33.390  34.670  1.00  0.00           C
ATOM     44  HA  LEU A 587      22.250  32.360  34.600  1.00  0.00           H
ATOM     45  CB  LEU A 587      21.920  34.150  33.480  1.00  0.00           C
ATOM     46  HB1 LEU A 587      22.520  34.220  32.550  1.00  0.00           H
ATOM     47  HB2 LEU A 587      21.740  35.220  33.740  1.00  0.00           H
ATOM     48  CG  LEU A 587      20.630  33.490  33.150  1.00  0.00           C
ATOM     49  HG  LEU A 587      20.740  32.400  33.020  1.00  0.00           H
ATOM     50  CD1 LEU A 587      19.500  33.680  34.200  1.00  0.00           C
ATOM     51 HD11 LEU A 587      19.890  33.360  35.200  1.00  0.00           H
ATOM     52 HD12 LEU A 587      18.570  33.190  33.860  1.00  0.00           H
ATOM     53 HD13 LEU A 587      19.350  34.790  34.240  1.00  0.00           H
ATOM     54  CD2 LEU A 587      20.170  34.010  31.840  1.00  0.00           C
ATOM     55 HD21 LEU A 587      19.360  33.380  31.420  1.00  0.00           H
ATOM     56 HD22 LEU A 587      20.890  33.960  30.990  1.00  0.00           H
ATOM     57 HD23 LEU A 587      19.840  35.070  31.840  1.00  0.00           H
ATOM     58  C   LEU A 587      24.050  33.420  34.480  1.00  0.00           C
ATOM     59  O   LEU A 587      24.660  32.450  33.970  1.00  0.00           O
ATOM     60  N   ASP A 588      24.790  34.380  35.030  1.00  0.00           N
ATOM     61  HN  ASP A 588      24.400  35.170  35.480  1.00  0.00           H
ATOM     62  CA  ASP A 588      26.230  34.390  35.130  1.00  0.00           C
ATOM     63  HA  ASP A 588      26.690  34.190  34.180  1.00  0.00           H
ATOM     64  CB  ASP A 588      26.800  35.740  35.650  1.00  0.00           C
ATOM     65  HB1 ASP A 588      27.870  35.610  35.390  1.00  0.00           H
ATOM     66  HB2 ASP A 588      26.780  36.030  36.730  1.00  0.00           H
ATOM     67  CG  ASP A 588      26.320  36.820  34.860  1.00  0.00           C
ATOM     68  OD1 ASP A 588      25.140  37.340  35.210  1.00  0.00           O
ATOM     69  OD2 ASP A 588      26.870  37.190  33.800  1.00  0.00           O
ATOM     70  C   ASP A 588      26.830  33.220  35.950  1.00  0.00           C
ATOM     71  O   ASP A 588      27.820  32.620  35.560  1.00  0.00           O
ATOM     72  N   ILE A 589      26.310  33.010  37.140  1.00  0.00           N
ATOM     73  HN  ILE A 589      25.610  33.670  37.420  1.00  0.00           H
ATOM     74  CA  ILE A 589      26.650  31.900  38.070  1.00  0.00           C
ATOM     75  HA  ILE A 589      27.720  31.940  38.270  1.00  0.00           H
ATOM     76  CB  ILE A 589      25.980  32.210  39.420  1.00  0.00           C
ATOM     77  HB  ILE A 589      24.940  32.470  39.170  1.00  0.00           H
ATOM     78  CG2 ILE A 589      26.160  31.100  40.440  1.00  0.00           C
ATOM     79 HG21 ILE A 589      27.240  30.970  40.700  1.00  0.00           H
ATOM     80 HG22 ILE A 589      25.740  30.160  40.040  1.00  0.00           H
ATOM     81 HG23 ILE A 589      25.560  31.340  41.340  1.00  0.00           H
ATOM     82  CG1 ILE A 589      26.600  33.490  39.950  1.00  0.00           C
ATOM     83 HG11 ILE A 589      26.780  34.250  39.150  1.00  0.00           H
ATOM     84 HG12 ILE A 589      27.580  33.380  40.450  1.00  0.00           H
ATOM     85  CD  ILE A 589      25.710  34.160  40.950  1.00  0.00           C
ATOM     86  HD1 ILE A 589      26.070  35.180  41.240  1.00  0.00           H
ATOM     87  HD2 ILE A 589      25.690  33.540  41.880  1.00  0.00           H
ATOM     88  HD3 ILE A 589      24.670  34.300  40.570  1.00  0.00           H
ATOM     89  C   ILE A 589      26.330  30.470  37.530  1.00  0.00           C
ATOM     90  O   ILE A 589      27.120  29.510  37.610  1.00  0.00           O
ATOM     91  N   LYS A 590      25.150  30.390  36.920  1.00  0.00           N
ATOM     92  HN  LYS A 590      24.520  31.160  36.780  1.00  0.00           H
ATOM     93  CA  LYS A 590      24.750  29.190  36.130  1.00  0.00           C
ATOM     94  HA  LYS A 590      24.820  28.330  36.780  1.00  0.00           H
ATOM     95  CB  LYS A 590      23.170  29.230  35.700  1.00  0.00           C
ATOM     96  HB1 LYS A 590      22.930  28.380  35.030  1.00  0.00           H
ATOM     97  HB2 LYS A 590      22.950  30.140  35.100  1.00  0.00           H
ATOM     98  CG  LYS A 590      22.180  29.190  36.870  1.00  0.00           C
ATOM     99  HG1 LYS A 590      22.440  30.020  37.550  1.00  0.00           H
ATOM    100  HG2 LYS A 590      22.450  28.260  37.420  1.00  0.00           H
ATOM    101  CD  LYS A 590      20.680  29.060  36.430  1.00  0.00           C
ATOM    102  HD1 LYS A 590      19.940  28.670  37.160  1.00  0.00           H
ATOM    103  HD2 LYS A 590      20.680  28.360  35.550  1.00  0.00           H
ATOM    104  CE  LYS A 590      20.120  30.350  35.770  1.00  0.00           C
ATOM    105  HE1 LYS A 590      20.830  30.550  34.940  1.00  0.00           H
ATOM    106  HE2 LYS A 590      20.190  31.270  36.400  1.00  0.00           H
ATOM    107  NZ  LYS A 590      18.720  30.220  35.280  1.00  0.00           N
ATOM    108  HZ1 LYS A 590      18.200  31.120  35.200  1.00  0.00           H
ATOM    109  HZ2 LYS A 590      18.140  29.550  35.810  1.00  0.00           H
ATOM    110  HZ3 LYS A 590      18.790  29.860  34.310  1.00  0.00           H
ATOM    111  C   LYS A 590      25.720  28.740  34.990  1.00  0.00           C
ATOM    112  O   LYS A 590      26.060  27.580  34.730  1.00  0.00           O
ATOM    113  N   ARG A 591      26.200  29.840  34.250  1.00  0.00           N
ATOM    114  HN  ARG A 591      25.980  30.780  34.500  1.00  0.00           H
ATOM    115  CA  ARG A 591      26.790  29.490  32.950  1.00  0.00           C
ATOM    116  HA  ARG A 591      26.470  28.510  32.610  1.00  0.00           H
ATOM    117  CB  ARG A 591      26.440  30.580  31.860  1.00  0.00           C
ATOM    118  HB1 ARG A 591      27.090  30.510  30.960  1.00  0.00           H
ATOM    119  HB2 ARG A 591      26.660  31.580  32.310  1.00  0.00           H
ATOM    120  CG  ARG A 591      25.010  30.480  31.330  1.00  0.00           C
ATOM    121  HG1 ARG A 591      24.340  30.190  32.170  1.00  0.00           H
ATOM    122  HG2 ARG A 591      24.860  29.570  30.700  1.00  0.00           H
ATOM    123  CD  ARG A 591      24.590  31.680  30.590  1.00  0.00           C
ATOM    124  HD1 ARG A 591      25.130  31.750  29.630  1.00  0.00           H
ATOM    125  HD2 ARG A 591      24.690  32.570  31.260  1.00  0.00           H
ATOM    126  NE  ARG A 591      23.160  31.570  30.260  1.00  0.00           N
ATOM    127  HE  ARG A 591      22.670  30.690  30.350  1.00  0.00           H
ATOM    128  CZ  ARG A 591      22.510  32.420  29.440  1.00  0.00           C
ATOM    129  NH1 ARG A 591      23.070  33.480  28.880  1.00  0.00           N
ATOM    130 HH11 ARG A 591      24.010  33.740  29.120  1.00  0.00           H
ATOM    131 HH12 ARG A 591      22.640  34.190  28.350  1.00  0.00           H
ATOM    132  NH2 ARG A 591      21.290  32.040  29.060  1.00  0.00           N
ATOM    133 HH21 ARG A 591      20.820  32.470  28.290  1.00  0.00           H
ATOM    134 HH22 ARG A 591      20.940  31.220  29.520  1.00  0.00           H
ATOM    135  C   ARG A 591      28.320  29.410  33.040  1.00  0.00           C
ATOM    136  O   ARG A 591      29.010  29.160  32.110  1.00  0.00           O
ATOM    137  N   LYS A 592      28.910  29.630  34.180  1.00  0.00           N
ATOM    138  HN  LYS A 592      28.500  30.060  34.980  1.00  0.00           H
ATOM    139  CA  LYS A 592      30.300  29.210  34.540  1.00  0.00           C
ATOM    140  HA  LYS A 592      30.930  28.970  33.700  1.00  0.00           H
ATOM    141  CB  LYS A 592      31.100  30.400  35.170  1.00  0.00           C
ATOM    142  HB1 LYS A 592      32.120  30.040  35.410  1.00  0.00           H
ATOM    143  HB2 LYS A 592      30.560  30.700  36.100  1.00  0.00           H
ATOM    144  CG  LYS A 592      31.040  31.670  34.370  1.00  0.00           C
ATOM    145  HG1 LYS A 592      31.890  32.270  34.770  1.00  0.00           H
ATOM    146  HG2 LYS A 592      30.100  32.250  34.400  1.00  0.00           H
ATOM    147  CD  LYS A 592      31.460  31.460  32.930  1.00  0.00           C
ATOM    148  HD1 LYS A 592      30.650  30.920  32.380  1.00  0.00           H
ATOM    149  HD2 LYS A 592      32.390  30.850  32.980  1.00  0.00           H
ATOM    150  CE  LYS A 592      31.700  32.780  32.210  1.00  0.00           C
ATOM    151  HE1 LYS A 592      32.400  33.490  32.700  1.00  0.00           H
ATOM    152  HE2 LYS A 592      30.760  33.360  32.040  1.00  0.00           H
ATOM    153  NZ  LYS A 592      32.290  32.500  30.930  1.00  0.00           N
ATOM    154  HZ1 LYS A 592      32.690  33.300  30.410  1.00  0.00           H
ATOM    155  HZ2 LYS A 592      31.650  31.960  30.290  1.00  0.00           H
ATOM    156  HZ3 LYS A 592      33.100  31.870  31.110  1.00  0.00           H
ATOM    157  C   LYS A 592      30.360  28.050  35.490  1.00  0.00           C
ATOM    158  O   LYS A 592      31.470  27.500  35.700  1.00  0.00           O
ATOM    159  N   ALA A 593      29.260  27.510  36.070  1.00  0.00           N
ATOM    160  HN  ALA A 593      28.380  28.000  36.080  1.00  0.00           H
ATOM    161  CA  ALA A 593      29.320  26.270  36.790  1.00  0.00           C
ATOM    162  HA  ALA A 593      30.090  26.320  37.550  1.00  0.00           H
ATOM    163  CB  ALA A 593      27.960  25.830  37.300  1.00  0.00           C
ATOM    164  HB1 ALA A 593      27.930  24.810  37.720  1.00  0.00           H
ATOM    165  HB2 ALA A 593      27.180  25.970  36.530  1.00  0.00           H
ATOM    166  HB3 ALA A 593      27.650  26.560  38.080  1.00  0.00           H
ATOM    167  C   ALA A 593      29.840  24.990  36.020  1.00  0.00           C
ATOM    168  O   ALA A 593      30.540  24.180  36.620  1.00  0.00           O
ATOM    169  N   PRO A 594      29.430  24.690  34.780  1.00  0.00           N
ATOM    170  CD  PRO A 594      28.560  25.530  33.870  1.00  0.00           C
ATOM    171  HD1 PRO A 594      28.870  26.600  33.830  1.00  0.00           H
ATOM    172  HD2 PRO A 594      27.540  25.450  34.290  1.00  0.00           H
ATOM    173  CA  PRO A 594      29.760  23.440  34.090  1.00  0.00           C
ATOM    174  HA  PRO A 594      29.590  22.630  34.770  1.00  0.00           H
ATOM    175  CB  PRO A 594      28.830  23.410  32.780  1.00  0.00           C
ATOM    176  HB1 PRO A 594      27.890  22.950  33.140  1.00  0.00           H
ATOM    177  HB2 PRO A 594      29.360  22.910  31.930  1.00  0.00           H
ATOM    178  CG  PRO A 594      28.680  24.880  32.500  1.00  0.00           C
ATOM    179  HG1 PRO A 594      29.640  25.250  32.090  1.00  0.00           H
ATOM    180  HG2 PRO A 594      27.900  25.220  31.780  1.00  0.00           H
ATOM    181  C   PRO A 594      31.280  23.380  33.850  1.00  0.00           C
ATOM    182  O   PRO A 594      31.720  22.310  33.420  1.00  0.00           O
ATOM    183  N   PHE A 595      32.040  24.370  34.190  1.00  0.00           N
ATOM    184  HN  PHE A 595      31.620  25.250  34.420  1.00  0.00           H
ATOM    185  CA  PHE A 595      33.490  24.250  34.030  1.00  0.00           C
ATOM    186  HA  PHE A 595      33.770  23.470  33.350  1.00  0.00           H
ATOM    187  CB  PHE A 595      34.140  25.570  33.590  1.00  0.00           C
ATOM    188  HB1 PHE A 595      35.230  25.440  33.400  1.00  0.00           H
ATOM    189  HB2 PHE A 595      34.040  26.260  34.450  1.00  0.00           H
ATOM    190  CG  PHE A 595      33.550  26.210  32.400  1.00  0.00           C
ATOM    191  CD1 PHE A 595      32.770  25.510  31.470  1.00  0.00           C
ATOM    192  HD1 PHE A 595      32.740  24.440  31.600  1.00  0.00           H
ATOM    193  CE1 PHE A 595      32.170  26.110  30.350  1.00  0.00           C
ATOM    194  HE1 PHE A 595      31.690  25.490  29.600  1.00  0.00           H
ATOM    195  CZ  PHE A 595      32.310  27.490  30.280  1.00  0.00           C
ATOM    196  HZ  PHE A 595      31.850  27.940  29.410  1.00  0.00           H
ATOM    197  CD2 PHE A 595      33.670  27.620  32.250  1.00  0.00           C
ATOM    198  HD2 PHE A 595      34.130  28.130  33.090  1.00  0.00           H
ATOM    199  CE2 PHE A 595      33.000  28.300  31.220  1.00  0.00           C
ATOM    200  HE2 PHE A 595      33.030  29.370  31.120  1.00  0.00           H
ATOM    201  C   PHE A 595      34.100  24.100  35.440  1.00  0.00           C
ATOM    202  O   PHE A 595      35.340  24.190  35.500  1.00  0.00           O
ATOM    203  N   PHE A 596      33.300  23.970  36.590  1.00  0.00           N
ATOM    204  HN  PHE A 596      32.310  24.010  36.620  1.00  0.00           H
ATOM    205  CA  PHE A 596      33.830  24.120  37.940  1.00  0.00           C
ATOM    206  HA  PHE A 596      34.210  25.120  37.870  1.00  0.00           H
ATOM    207  CB  PHE A 596      32.600  24.110  38.830  1.00  0.00           C
ATOM    208  HB1 PHE A 596      31.990  23.230  38.500  1.00  0.00           H
ATOM    209  HB2 PHE A 596      32.000  25.020  38.640  1.00  0.00           H
ATOM    210  CG  PHE A 596      32.930  23.960  40.240  1.00  0.00           C
ATOM    211  CD1 PHE A 596      33.080  25.080  41.020  1.00  0.00           C
ATOM    212  HD1 PHE A 596      33.090  26.010  40.460  1.00  0.00           H
ATOM    213  CE1 PHE A 596      33.240  25.050  42.410  1.00  0.00           C
ATOM    214  HE1 PHE A 596      33.550  25.930  42.950  1.00  0.00           H
ATOM    215  CZ  PHE A 596      33.360  23.800  43.060  1.00  0.00           C
ATOM    216  HZ  PHE A 596      33.620  23.800  44.110  1.00  0.00           H
ATOM    217  CD2 PHE A 596      32.980  22.760  40.950  1.00  0.00           C
ATOM    218  HD2 PHE A 596      32.750  21.860  40.390  1.00  0.00           H
ATOM    219  CE2 PHE A 596      33.180  22.610  42.310  1.00  0.00           C
ATOM    220  HE2 PHE A 596      33.020  21.620  42.720  1.00  0.00           H
ATOM    221  C   PHE A 596      34.930  23.170  38.300  1.00  0.00           C
ATOM    222  O   PHE A 596      35.980  23.580  38.890  1.00  0.00           O
ATOM    223  N   LEU A 597      34.770  21.880  37.980  1.00  0.00           N
ATOM    224  HN  LEU A 597      33.990  21.590  37.460  1.00  0.00           H
ATOM    225  CA  LEU A 597      35.710  20.800  38.210  1.00  0.00           C
ATOM    226  HA  LEU A 597      36.100  20.900  39.210  1.00  0.00           H
ATOM    227  CB  LEU A 597      35.070  19.410  38.190  1.00  0.00           C
ATOM    228  HB1 LEU A 597      35.860  18.640  38.150  1.00  0.00           H
ATOM    229  HB2 LEU A 597      34.570  19.300  37.200  1.00  0.00           H
ATOM    230  CG  LEU A 597      34.050  19.000  39.260  1.00  0.00           C
ATOM    231  HG  LEU A 597      33.220  19.730  39.200  1.00  0.00           H
ATOM    232  CD1 LEU A 597      33.390  17.590  38.880  1.00  0.00           C
ATOM    233 HD11 LEU A 597      32.750  17.270  39.730  1.00  0.00           H
ATOM    234 HD12 LEU A 597      34.240  16.890  38.670  1.00  0.00           H
ATOM    235 HD13 LEU A 597      32.650  17.800  38.090  1.00  0.00           H
ATOM    236  CD2 LEU A 597      34.670  19.070  40.640  1.00  0.00           C
ATOM    237 HD21 LEU A 597      35.050  20.070  40.930  1.00  0.00           H
ATOM    238 HD22 LEU A 597      35.530  18.370  40.730  1.00  0.00           H
ATOM    239 HD23 LEU A 597      33.890  18.910  41.430  1.00  0.00           H
ATOM    240  C   LEU A 597      36.880  20.850  37.310  1.00  0.00           C
ATOM    241  O   LEU A 597      37.920  20.360  37.690  1.00  0.00           O
ATOM    242  N   SER A 598      36.770  21.420  36.080  1.00  0.00           N
ATOM    243  HN  SER A 598      35.860  21.710  35.830  1.00  0.00           H
ATOM    244  CA  SER A 598      37.900  21.550  35.100  1.00  0.00           C
ATOM    245  HA  SER A 598      38.320  20.570  34.910  1.00  0.00           H
ATOM    246  CB  SER A 598      37.540  22.190  33.790  1.00  0.00           C
ATOM    247  HB1 SER A 598      37.260  23.250  33.970  1.00  0.00           H
ATOM    248  HB2 SER A 598      36.540  21.840  33.430  1.00  0.00           H
ATOM    249  OG  SER A 598      38.540  22.090  32.770  1.00  0.00           O
ATOM    250  HG1 SER A 598      39.350  22.480  33.090  1.00  0.00           H
ATOM    251  C   SER A 598      39.020  22.380  35.730  1.00  0.00           C
ATOM    252  O   SER A 598      40.180  21.910  35.570  1.00  0.00           O
ATOM    253  N   ASP A 599      38.730  23.390  36.570  1.00  0.00           N
ATOM    254  HN  ASP A 599      37.820  23.760  36.520  1.00  0.00           H
ATOM    255  CA  ASP A 599      39.710  24.250  37.190  1.00  0.00           C
ATOM    256  HA  ASP A 599      40.350  24.540  36.370  1.00  0.00           H
ATOM    257  CB  ASP A 599      39.030  25.450  38.020  1.00  0.00           C
ATOM    258  HB1 ASP A 599      39.760  25.830  38.770  1.00  0.00           H
ATOM    259  HB2 ASP A 599      38.050  25.220  38.480  1.00  0.00           H
ATOM    260  CG  ASP A 599      38.810  26.580  37.080  1.00  0.00           C
ATOM    261  OD1 ASP A 599      38.780  26.330  35.870  1.00  0.00           O
ATOM    262  OD2 ASP A 599      38.780  27.740  37.580  1.00  0.00           O
ATOM    263  C   ASP A 599      40.650  23.440  38.060  1.00  0.00           C
ATOM    264  O   ASP A 599      41.840  23.770  38.240  1.00  0.00           O
ATOM    265  N   PHE A 600      40.120  22.410  38.750  1.00  0.00           N
ATOM    266  HN  PHE A 600      39.160  22.120  38.760  1.00  0.00           H
ATOM    267  CA  PHE A 600      40.880  21.570  39.550  1.00  0.00           C
ATOM    268  HA  PHE A 600      41.490  22.180  40.210  1.00  0.00           H
ATOM    269  CB  PHE A 600      40.040  20.600  40.440  1.00  0.00           C
ATOM    270  HB1 PHE A 600      40.680  19.840  40.910  1.00  0.00           H
ATOM    271  HB2 PHE A 600      39.320  20.100  39.750  1.00  0.00           H
ATOM    272  CG  PHE A 600      39.100  21.250  41.420  1.00  0.00           C
ATOM    273  CD1 PHE A 600      37.990  21.950  40.970  1.00  0.00           C
ATOM    274  HD1 PHE A 600      37.900  21.950  39.900  1.00  0.00           H
ATOM    275  CE1 PHE A 600      37.000  22.440  41.830  1.00  0.00           C
ATOM    276  HE1 PHE A 600      36.120  22.960  41.480  1.00  0.00           H
ATOM    277  CZ  PHE A 600      37.170  22.220  43.220  1.00  0.00           C
ATOM    278  HZ  PHE A 600      36.460  22.740  43.850  1.00  0.00           H
ATOM    279  CD2 PHE A 600      39.280  21.140  42.830  1.00  0.00           C
ATOM    280  HD2 PHE A 600      40.220  20.690  43.110  1.00  0.00           H
ATOM    281  CE2 PHE A 600      38.370  21.720  43.780  1.00  0.00           C
ATOM    282  HE2 PHE A 600      38.560  21.710  44.840  1.00  0.00           H
ATOM    283  C   PHE A 600      41.810  20.680  38.770  1.00  0.00           C
ATOM    284  O   PHE A 600      43.030  20.560  39.050  1.00  0.00           O
ATOM    285  N   LYS A 601      41.350  20.100  37.680  1.00  0.00           N
ATOM    286  HN  LYS A 601      40.410  20.250  37.410  1.00  0.00           H
ATOM    287  CA  LYS A 601      42.190  19.320  36.780  1.00  0.00           C
ATOM    288  HA  LYS A 601      42.720  18.600  37.380  1.00  0.00           H
ATOM    289  CB  LYS A 601      41.330  18.510  35.760  1.00  0.00           C
ATOM    290  HB1 LYS A 601      40.650  19.190  35.200  1.00  0.00           H
ATOM    291  HB2 LYS A 601      40.630  17.790  36.210  1.00  0.00           H
ATOM    292  CG  LYS A 601      42.080  17.780  34.570  1.00  0.00           C
ATOM    293  HG1 LYS A 601      41.520  16.890  34.230  1.00  0.00           H
ATOM    294  HG2 LYS A 601      43.010  17.300  34.900  1.00  0.00           H
ATOM    295  CD  LYS A 601      42.340  18.570  33.330  1.00  0.00           C
ATOM    296  HD1 LYS A 601      43.210  18.130  32.810  1.00  0.00           H
ATOM    297  HD2 LYS A 601      42.630  19.570  33.700  1.00  0.00           H
ATOM    298  CE  LYS A 601      41.110  18.720  32.330  1.00  0.00           C
ATOM    299  HE1 LYS A 601      40.200  19.060  32.850  1.00  0.00           H
ATOM    300  HE2 LYS A 601      40.990  17.740  31.810  1.00  0.00           H
ATOM    301  NZ  LYS A 601      41.460  19.690  31.310  1.00  0.00           N
ATOM    302  HZ1 LYS A 601      40.700  19.820  30.610  1.00  0.00           H
ATOM    303  HZ2 LYS A 601      42.260  19.430  30.690  1.00  0.00           H
ATOM    304  HZ3 LYS A 601      41.560  20.570  31.860  1.00  0.00           H
ATOM    305  C   LYS A 601      43.230  20.180  36.130  1.00  0.00           C
ATOM    306  O   LYS A 601      44.320  19.770  36.050  1.00  0.00           O
ATOM    307  N   ASP A 602      42.890  21.370  35.630  1.00  0.00           N
ATOM    308  HN  ASP A 602      41.930  21.620  35.720  1.00  0.00           H
ATOM    309  CA  ASP A 602      43.780  22.280  34.910  1.00  0.00           C
ATOM    310  HA  ASP A 602      44.270  21.650  34.180  1.00  0.00           H
ATOM    311  CB  ASP A 602      42.880  23.480  34.260  1.00  0.00           C
ATOM    312  HB1 ASP A 602      43.430  24.280  33.730  1.00  0.00           H
ATOM    313  HB2 ASP A 602      42.230  23.950  35.030  1.00  0.00           H
ATOM    314  CG  ASP A 602      41.910  22.930  33.210  1.00  0.00           C
ATOM    315  OD1 ASP A 602      42.200  21.980  32.420  1.00  0.00           O
ATOM    316  OD2 ASP A 602      40.840  23.570  33.110  1.00  0.00           O
ATOM    317  C   ASP A 602      44.930  22.880  35.690  1.00  0.00           C
ATOM    318  O   ASP A 602      45.800  23.380  35.050  1.00  0.00           O
ATOM    319  N   ALA A 603      44.900  22.740  37.030  1.00  0.00           N
ATOM    320  HN  ALA A 603      44.120  22.260  37.430  1.00  0.00           H
ATOM    321  CA  ALA A 603      45.900  23.210  37.890  1.00  0.00           C
ATOM    322  HA  ALA A 603      46.280  24.140  37.510  1.00  0.00           H
ATOM    323  CB  ALA A 603      45.160  23.630  39.140  1.00  0.00           C
ATOM    324  HB1 ALA A 603      44.680  22.820  39.730  1.00  0.00           H
ATOM    325  HB2 ALA A 603      44.530  24.520  38.920  1.00  0.00           H
ATOM    326  HB3 ALA A 603      45.850  24.030  39.920  1.00  0.00           H
ATOM    327  C   ALA A 603      46.860  22.130  38.240  1.00  0.00           C
ATOM    328  O   ALA A 603      47.790  22.320  39.070  1.00  0.00           O
ATOM    329  N   LEU A 604      46.700  20.960  37.660  1.00  0.00           N
ATOM    330  HN  LEU A 604      45.940  20.740  37.050  1.00  0.00           H
ATOM    331  CA  LEU A 604      47.590  19.850  37.910  1.00  0.00           C
ATOM    332  HA  LEU A 604      47.820  20.080  38.940  1.00  0.00           H
ATOM    333  CB  LEU A 604      46.900  18.440  37.740  1.00  0.00           C
ATOM    334  HB1 LEU A 604      47.640  17.620  37.870  1.00  0.00           H
ATOM    335  HB2 LEU A 604      46.550  18.490  36.690  1.00  0.00           H
ATOM    336  CG  LEU A 604      45.690  18.110  38.600  1.00  0.00           C
ATOM    337  HG  LEU A 604      45.020  18.990  38.530  1.00  0.00           H
ATOM    338  CD1 LEU A 604      44.880  16.950  38.070  1.00  0.00           C
ATOM    339 HD11 LEU A 604      44.040  16.830  38.790  1.00  0.00           H
ATOM    340 HD12 LEU A 604      45.490  16.040  37.960  1.00  0.00           H
ATOM    341 HD13 LEU A 604      44.520  17.370  37.110  1.00  0.00           H
ATOM    342  CD2 LEU A 604      46.070  18.040  40.110  1.00  0.00           C
ATOM    343 HD21 LEU A 604      46.270  19.030  40.580  1.00  0.00           H
ATOM    344 HD22 LEU A 604      46.840  17.280  40.380  1.00  0.00           H
ATOM    345 HD23 LEU A 604      45.200  17.650  40.670  1.00  0.00           H
ATOM    346  C   LEU A 604      48.880  19.830  37.150  1.00  0.00           C
ATOM    347  O   LEU A 604      49.090  19.070  36.210  1.00  0.00           O
ATOM    348  N   SER A 605      49.820  20.700  37.580  1.00  0.00           N
ATOM    349  HN  SER A 605      49.560  21.340  38.290  1.00  0.00           H
ATOM    350  CA  SER A 605      51.160  20.730  36.980  1.00  0.00           C
ATOM    351  HA  SER A 605      51.550  19.750  36.720  1.00  0.00           H
ATOM    352  CB  SER A 605      51.240  21.680  35.750  1.00  0.00           C
ATOM    353  HB1 SER A 605      50.630  21.170  34.960  1.00  0.00           H
ATOM    354  HB2 SER A 605      52.290  21.770  35.410  1.00  0.00           H
ATOM    355  OG  SER A 605      50.810  22.990  35.990  1.00  0.00           O
ATOM    356  HG1 SER A 605      49.880  22.820  36.180  1.00  0.00           H
ATOM    357  C   SER A 605      52.030  21.250  38.090  1.00  0.00           C
ATOM    358  O   SER A 605      51.670  21.990  38.980  1.00  0.00           O
ATOM    359  N   LEU A 606      53.280  20.800  38.150  1.00  0.00           N
ATOM    360  HN  LEU A 606      53.560  20.040  37.570  1.00  0.00           H
ATOM    361  CA  LEU A 606      54.310  21.280  38.980  1.00  0.00           C
ATOM    362  HA  LEU A 606      54.010  21.270  40.020  1.00  0.00           H
ATOM    363  CB  LEU A 606      55.510  20.340  38.840  1.00  0.00           C
ATOM    364  HB1 LEU A 606      55.800  20.320  37.770  1.00  0.00           H
ATOM    365  HB2 LEU A 606      55.090  19.370  39.190  1.00  0.00           H
ATOM    366  CG  LEU A 606      56.720  20.640  39.670  1.00  0.00           C
ATOM    367  HG  LEU A 606      57.210  21.570  39.310  1.00  0.00           H
ATOM    368  CD1 LEU A 606      56.480  20.690  41.130  1.00  0.00           C
ATOM    369 HD11 LEU A 606      55.540  20.220  41.480  1.00  0.00           H
ATOM    370 HD12 LEU A 606      56.390  21.710  41.580  1.00  0.00           H
ATOM    371 HD13 LEU A 606      57.330  20.320  41.740  1.00  0.00           H
ATOM    372  CD2 LEU A 606      57.730  19.430  39.400  1.00  0.00           C
ATOM    373 HD21 LEU A 606      57.310  18.410  39.540  1.00  0.00           H
ATOM    374 HD22 LEU A 606      58.660  19.590  39.980  1.00  0.00           H
ATOM    375 HD23 LEU A 606      58.040  19.450  38.330  1.00  0.00           H
ATOM    376  C   LEU A 606      54.660  22.720  38.590  1.00  0.00           C
ATOM    377  O   LEU A 606      55.150  23.470  39.480  1.00  0.00           O
ATOM    378  N   GLN A 607      54.330  23.090  37.340  1.00  0.00           N
ATOM    379  HN  GLN A 607      53.770  22.490  36.770  1.00  0.00           H
ATOM    380  CA  GLN A 607      54.360  24.540  36.900  1.00  0.00           C
ATOM    381  HA  GLN A 607      55.340  24.970  37.100  1.00  0.00           H
ATOM    382  CB  GLN A 607      54.070  24.750  35.400  1.00  0.00           C
ATOM    383  HB1 GLN A 607      53.920  25.810  35.130  1.00  0.00           H
ATOM    384  HB2 GLN A 607      53.210  24.230  34.940  1.00  0.00           H
ATOM    385  CG  GLN A 607      55.350  24.210  34.600  1.00  0.00           C
ATOM    386  HG1 GLN A 607      55.550  23.180  34.970  1.00  0.00           H
ATOM    387  HG2 GLN A 607      56.140  24.990  34.660  1.00  0.00           H
ATOM    388  CD  GLN A 607      55.020  24.140  33.070  1.00  0.00           C
ATOM    389  OE1 GLN A 607      55.290  25.120  32.400  1.00  0.00           O
ATOM    390  NE2 GLN A 607      54.510  23.030  32.590  1.00  0.00           N
ATOM    391 HE21 GLN A 607      54.630  22.710  31.650  1.00  0.00           H
ATOM    392 HE22 GLN A 607      54.320  22.320  33.270  1.00  0.00           H
ATOM    393  C   GLN A 607      53.390  25.350  37.650  1.00  0.00           C
ATOM    394  O   GLN A 607      53.800  26.410  38.200  1.00  0.00           O
ATOM    395  N   CYS A 608      52.080  24.900  37.770  1.00  0.00           N
ATOM    396  HN  CYS A 608      51.730  24.130  37.240  1.00  0.00           H
ATOM    397  CA  CYS A 608      51.160  25.380  38.840  1.00  0.00           C
ATOM    398  HA  CYS A 608      50.980  26.430  38.710  1.00  0.00           H
ATOM    399  CB  CYS A 608      49.720  24.860  38.730  1.00  0.00           C
ATOM    400  HB1 CYS A 608      49.130  25.070  39.640  1.00  0.00           H
ATOM    401  HB2 CYS A 608      49.650  23.760  38.590  1.00  0.00           H
ATOM    402  SG  CYS A 608      48.890  25.540  37.190  1.00  0.00           S
ATOM    403  HG1 CYS A 608      47.990  26.410  37.640  1.00  0.00           H
ATOM    404  C   CYS A 608      51.590  25.250  40.260  1.00  0.00           C
ATOM    405  O   CYS A 608      51.340  26.160  41.010  1.00  0.00           O
ATOM    406  N   LEU A 609      52.130  24.090  40.810  1.00  0.00           N
ATOM    407  HN  LEU A 609      52.210  23.350  40.140  1.00  0.00           H
ATOM    408  CA  LEU A 609      52.480  23.800  42.130  1.00  0.00           C
ATOM    409  HA  LEU A 609      51.570  24.020  42.690  1.00  0.00           H
ATOM    410  CB  LEU A 609      52.990  22.400  42.220  1.00  0.00           C
ATOM    411  HB1 LEU A 609      54.010  22.390  41.770  1.00  0.00           H
ATOM    412  HB2 LEU A 609      52.350  21.880  41.480  1.00  0.00           H
ATOM    413  CG  LEU A 609      53.110  21.710  43.570  1.00  0.00           C
ATOM    414  HG  LEU A 609      53.520  20.680  43.450  1.00  0.00           H
ATOM    415  CD1 LEU A 609      54.160  22.300  44.550  1.00  0.00           C
ATOM    416 HD11 LEU A 609      54.220  21.770  45.530  1.00  0.00           H
ATOM    417 HD12 LEU A 609      53.940  23.370  44.740  1.00  0.00           H
ATOM    418 HD13 LEU A 609      55.210  22.300  44.190  1.00  0.00           H
ATOM    419  CD2 LEU A 609      51.700  21.540  44.190  1.00  0.00           C
ATOM    420 HD21 LEU A 609      51.620  20.810  45.030  1.00  0.00           H
ATOM    421 HD22 LEU A 609      50.840  21.240  43.550  1.00  0.00           H
ATOM    422 HD23 LEU A 609      51.400  22.520  44.610  1.00  0.00           H
ATOM    423  C   LEU A 609      53.500  24.850  42.620  1.00  0.00           C
ATOM    424  O   LEU A 609      53.530  25.490  43.650  1.00  0.00           O
ATOM    425  N   ALA A 610      54.530  25.080  41.750  1.00  0.00           N
ATOM    426  HN  ALA A 610      54.600  24.640  40.850  1.00  0.00           H
ATOM    427  CA  ALA A 610      55.510  26.170  41.850  1.00  0.00           C
ATOM    428  HA  ALA A 610      56.010  26.140  42.800  1.00  0.00           H
ATOM    429  CB  ALA A 610      56.560  26.070  40.740  1.00  0.00           C
ATOM    430  HB1 ALA A 610      56.830  25.020  40.510  1.00  0.00           H
ATOM    431  HB2 ALA A 610      57.470  26.540  41.150  1.00  0.00           H
ATOM    432  HB3 ALA A 610      56.300  26.500  39.750  1.00  0.00           H
ATOM    433  C   ALA A 610      54.920  27.520  41.830  1.00  0.00           C
ATOM    434  O   ALA A 610      55.310  28.400  42.580  1.00  0.00           O
ATOM    435  N   SER A 611      53.930  27.750  40.940  1.00  0.00           N
ATOM    436  HN  SER A 611      53.660  27.020  40.310  1.00  0.00           H
ATOM    437  CA  SER A 611      53.290  29.070  40.850  1.00  0.00           C
ATOM    438  HA  SER A 611      54.030  29.780  40.500  1.00  0.00           H
ATOM    439  CB  SER A 611      52.290  29.270  39.680  1.00  0.00           C
ATOM    440  HB1 SER A 611      51.630  30.130  39.930  1.00  0.00           H
ATOM    441  HB2 SER A 611      51.630  28.380  39.580  1.00  0.00           H
ATOM    442  OG  SER A 611      52.900  29.570  38.450  1.00  0.00           O
ATOM    443  HG1 SER A 611      53.640  28.960  38.420  1.00  0.00           H
ATOM    444  C   SER A 611      52.530  29.560  42.100  1.00  0.00           C
ATOM    445  O   SER A 611      52.660  30.680  42.560  1.00  0.00           O
ATOM    446  N   ILE A 612      51.880  28.600  42.770  1.00  0.00           N
ATOM    447  HN  ILE A 612      51.830  27.660  42.440  1.00  0.00           H
ATOM    448  CA  ILE A 612      51.310  28.820  44.060  1.00  0.00           C
ATOM    449  HA  ILE A 612      50.610  29.630  43.940  1.00  0.00           H
ATOM    450  CB  ILE A 612      50.480  27.560  44.470  1.00  0.00           C
ATOM    451  HB  ILE A 612      51.170  26.690  44.410  1.00  0.00           H
ATOM    452  CG2 ILE A 612      49.970  27.440  45.970  1.00  0.00           C
ATOM    453 HG21 ILE A 612      49.600  26.400  46.100  1.00  0.00           H
ATOM    454 HG22 ILE A 612      49.220  28.230  46.180  1.00  0.00           H
ATOM    455 HG23 ILE A 612      50.810  27.470  46.700  1.00  0.00           H
ATOM    456  CG1 ILE A 612      49.320  27.280  43.480  1.00  0.00           C
ATOM    457 HG11 ILE A 612      49.650  27.560  42.460  1.00  0.00           H
ATOM    458 HG12 ILE A 612      48.500  27.960  43.810  1.00  0.00           H
ATOM    459  CD  ILE A 612      48.890  25.780  43.470  1.00  0.00           C
ATOM    460  HD1 ILE A 612      48.010  25.490  42.870  1.00  0.00           H
ATOM    461  HD2 ILE A 612      48.850  25.500  44.540  1.00  0.00           H
ATOM    462  HD3 ILE A 612      49.770  25.190  43.140  1.00  0.00           H
ATOM    463  C   ILE A 612      52.320  29.140  45.190  1.00  0.00           C
ATOM    464  O   ILE A 612      52.110  30.070  46.010  1.00  0.00           O
ATOM    465  N   LEU A 613      53.440  28.470  45.160  1.00  0.00           N
ATOM    466  HN  LEU A 613      53.660  27.680  44.580  1.00  0.00           H
ATOM    467  CA  LEU A 613      54.490  28.780  46.180  1.00  0.00           C
ATOM    468  HA  LEU A 613      53.990  28.880  47.130  1.00  0.00           H
ATOM    469  CB  LEU A 613      55.640  27.750  46.210  1.00  0.00           C
ATOM    470  HB1 LEU A 613      56.460  28.110  46.870  1.00  0.00           H
ATOM    471  HB2 LEU A 613      56.010  27.520  45.190  1.00  0.00           H
ATOM    472  CG  LEU A 613      55.280  26.390  46.770  1.00  0.00           C
ATOM    473  HG  LEU A 613      54.370  26.000  46.260  1.00  0.00           H
ATOM    474  CD1 LEU A 613      56.380  25.330  46.550  1.00  0.00           C
ATOM    475 HD11 LEU A 613      57.240  25.470  47.240  1.00  0.00           H
ATOM    476 HD12 LEU A 613      56.690  25.330  45.490  1.00  0.00           H
ATOM    477 HD13 LEU A 613      55.970  24.360  46.900  1.00  0.00           H
ATOM    478  CD2 LEU A 613      54.900  26.580  48.290  1.00  0.00           C
ATOM    479 HD21 LEU A 613      55.840  26.970  48.720  1.00  0.00           H
ATOM    480 HD22 LEU A 613      54.560  25.630  48.740  1.00  0.00           H
ATOM    481 HD23 LEU A 613      54.070  27.310  48.430  1.00  0.00           H
ATOM    482  C   LEU A 613      55.150  30.130  45.970  1.00  0.00           C
ATOM    483  O   LEU A 613      55.300  30.870  46.900  1.00  0.00           O
ATOM    484  N   PHE A 614      55.510  30.440  44.700  1.00  0.00           N
ATOM    485  HN  PHE A 614      55.480  29.770  43.960  1.00  0.00           H
ATOM    486  CA  PHE A 614      55.970  31.760  44.380  1.00  0.00           C
ATOM    487  HA  PHE A 614      56.950  31.910  44.810  1.00  0.00           H
ATOM    488  CB  PHE A 614      56.220  31.710  42.860  1.00  0.00           C
ATOM    489  HB1 PHE A 614      55.350  31.310  42.300  1.00  0.00           H
ATOM    490  HB2 PHE A 614      57.080  31.090  42.530  1.00  0.00           H
ATOM    491  CG  PHE A 614      56.690  33.070  42.220  1.00  0.00           C
ATOM    492  CD1 PHE A 614      57.810  33.760  42.590  1.00  0.00           C
ATOM    493  HD1 PHE A 614      58.300  33.630  43.550  1.00  0.00           H
ATOM    494  CE1 PHE A 614      58.180  34.900  41.760  1.00  0.00           C
ATOM    495  HE1 PHE A 614      59.000  35.480  42.140  1.00  0.00           H
ATOM    496  CZ  PHE A 614      57.410  35.380  40.730  1.00  0.00           C
ATOM    497  HZ  PHE A 614      57.630  36.290  40.190  1.00  0.00           H
ATOM    498  CD2 PHE A 614      55.880  33.600  41.150  1.00  0.00           C
ATOM    499  HD2 PHE A 614      54.980  33.120  40.800  1.00  0.00           H
ATOM    500  CE2 PHE A 614      56.240  34.730  40.460  1.00  0.00           C
ATOM    501  HE2 PHE A 614      55.520  35.120  39.780  1.00  0.00           H
ATOM    502  C   PHE A 614      55.020  32.960  44.650  1.00  0.00           C
ATOM    503  O   PHE A 614      55.440  33.960  45.180  1.00  0.00           O
ATOM    504  N   LEU A 615      53.700  32.730  44.300  1.00  0.00           N
ATOM    505  HN  LEU A 615      53.480  31.900  43.790  1.00  0.00           H
ATOM    506  CA  LEU A 615      52.640  33.750  44.490  1.00  0.00           C
ATOM    507  HA  LEU A 615      53.060  34.680  44.130  1.00  0.00           H
ATOM    508  CB  LEU A 615      51.400  33.480  43.670  1.00  0.00           C
ATOM    509  HB1 LEU A 615      50.690  34.290  44.000  1.00  0.00           H
ATOM    510  HB2 LEU A 615      51.050  32.460  43.910  1.00  0.00           H
ATOM    511  CG  LEU A 615      51.650  33.740  42.220  1.00  0.00           C
ATOM    512  HG  LEU A 615      52.640  33.330  41.930  1.00  0.00           H
ATOM    513  CD1 LEU A 615      50.580  32.960  41.420  1.00  0.00           C
ATOM    514 HD11 LEU A 615      50.270  31.980  41.860  1.00  0.00           H
ATOM    515 HD12 LEU A 615      50.640  32.910  40.320  1.00  0.00           H
ATOM    516 HD13 LEU A 615      49.670  33.580  41.590  1.00  0.00           H
ATOM    517  CD2 LEU A 615      51.810  35.210  41.910  1.00  0.00           C
ATOM    518 HD21 LEU A 615      52.470  35.710  42.640  1.00  0.00           H
ATOM    519 HD22 LEU A 615      50.770  35.620  42.000  1.00  0.00           H
ATOM    520 HD23 LEU A 615      52.170  35.350  40.870  1.00  0.00           H
ATOM    521  C   LEU A 615      52.350  33.950  45.990  1.00  0.00           C
ATOM    522  O   LEU A 615      52.130  35.020  46.470  1.00  0.00           O
ATOM    523  N   TYR A 616      52.450  32.860  46.810  1.00  0.00           N
ATOM    524  HN  TYR A 616      52.590  31.950  46.440  1.00  0.00           H
ATOM    525  CA  TYR A 616      52.220  32.920  48.230  1.00  0.00           C
ATOM    526  HA  TYR A 616      51.240  33.320  48.410  1.00  0.00           H
ATOM    527  CB  TYR A 616      52.220  31.450  48.830  1.00  0.00           C
ATOM    528  HB1 TYR A 616      53.130  30.980  48.400  1.00  0.00           H
ATOM    529  HB2 TYR A 616      51.420  30.780  48.450  1.00  0.00           H
ATOM    530  CG  TYR A 616      52.360  31.210  50.310  1.00  0.00           C
ATOM    531  CD1 TYR A 616      53.650  30.800  50.750  1.00  0.00           C
ATOM    532  HD1 TYR A 616      54.380  30.680  49.970  1.00  0.00           H
ATOM    533  CE1 TYR A 616      53.960  30.700  52.050  1.00  0.00           C
ATOM    534  HE1 TYR A 616      54.970  30.380  52.260  1.00  0.00           H
ATOM    535  CZ  TYR A 616      52.940  30.750  53.010  1.00  0.00           C
ATOM    536  OH  TYR A 616      53.270  30.610  54.380  1.00  0.00           O
ATOM    537  HH  TYR A 616      52.540  30.860  54.950  1.00  0.00           H
ATOM    538  CD2 TYR A 616      51.390  31.490  51.280  1.00  0.00           C
ATOM    539  HD2 TYR A 616      50.450  31.920  50.990  1.00  0.00           H
ATOM    540  CE2 TYR A 616      51.670  31.290  52.640  1.00  0.00           C
ATOM    541  HE2 TYR A 616      50.910  31.480  53.380  1.00  0.00           H
ATOM    542  C   TYR A 616      53.260  33.840  48.890  1.00  0.00           C
ATOM    543  O   TYR A 616      52.910  34.660  49.770  1.00  0.00           O
ATOM    544  N   CYS A 617      54.560  33.740  48.430  1.00  0.00           N
ATOM    545  HN  CYS A 617      54.800  33.010  47.780  1.00  0.00           H
ATOM    546  CA  CYS A 617      55.620  34.650  48.780  1.00  0.00           C
ATOM    547  HA  CYS A 617      55.680  34.570  49.860  1.00  0.00           H
ATOM    548  CB  CYS A 617      56.970  34.090  48.280  1.00  0.00           C
ATOM    549  HB1 CYS A 617      57.760  34.810  48.580  1.00  0.00           H
ATOM    550  HB2 CYS A 617      57.030  34.100  47.170  1.00  0.00           H
ATOM    551  SG  CYS A 617      57.210  32.410  48.970  1.00  0.00           S
ATOM    552  HG1 CYS A 617      56.300  31.810  48.220  1.00  0.00           H
ATOM    553  C   CYS A 617      55.320  36.120  48.410  1.00  0.00           C
ATOM    554  O   CYS A 617      55.570  37.090  49.190  1.00  0.00           O
ATOM    555  N   ALA A 618      54.820  36.380  47.220  1.00  0.00           N
ATOM    556  HN  ALA A 618      54.690  35.650  46.540  1.00  0.00           H
ATOM    557  CA  ALA A 618      54.430  37.710  46.700  1.00  0.00           C
ATOM    558  HA  ALA A 618      55.320  38.320  46.820  1.00  0.00           H
ATOM    559  CB  ALA A 618      54.040  37.510  45.270  1.00  0.00           C
ATOM    560  HB1 ALA A 618      53.140  36.860  45.200  1.00  0.00           H
ATOM    561  HB2 ALA A 618      54.790  37.050  44.590  1.00  0.00           H
ATOM    562  HB3 ALA A 618      53.740  38.480  44.820  1.00  0.00           H
ATOM    563  C   ALA A 618      53.260  38.430  47.440  1.00  0.00           C
ATOM    564  O   ALA A 618      53.250  39.640  47.670  1.00  0.00           O
ATOM    565  N   CYS A 619      52.170  37.670  47.840  1.00  0.00           N
ATOM    566  HN  CYS A 619      52.150  36.680  47.750  1.00  0.00           H
ATOM    567  CA  CYS A 619      51.060  38.220  48.590  1.00  0.00           C
ATOM    568  HA  CYS A 619      50.980  39.230  48.230  1.00  0.00           H
ATOM    569  CB  CYS A 619      49.840  37.160  48.470  1.00  0.00           C
ATOM    570  HB1 CYS A 619      49.010  37.600  49.060  1.00  0.00           H
ATOM    571  HB2 CYS A 619      50.120  36.220  48.990  1.00  0.00           H
ATOM    572  SG  CYS A 619      49.320  36.770  46.790  1.00  0.00           S
ATOM    573  HG1 CYS A 619      50.250  35.840  46.640  1.00  0.00           H
ATOM    574  C   CYS A 619      51.300  38.310  50.100  1.00  0.00           C
ATOM    575  O   CYS A 619      50.850  39.320  50.670  1.00  0.00           O
ATOM    576  N   MET A 620      52.100  37.370  50.670  1.00  0.00           N
ATOM    577  HN  MET A 620      52.530  36.710  50.060  1.00  0.00           H
ATOM    578  CA  MET A 620      52.520  37.330  52.120  1.00  0.00           C
ATOM    579  HA  MET A 620      51.620  37.550  52.650  1.00  0.00           H
ATOM    580  CB  MET A 620      53.360  35.970  52.490  1.00  0.00           C
ATOM    581  HB1 MET A 620      54.060  36.200  53.320  1.00  0.00           H
ATOM    582  HB2 MET A 620      53.900  35.710  51.560  1.00  0.00           H
ATOM    583  CG  MET A 620      52.270  34.920  52.800  1.00  0.00           C
ATOM    584  HG1 MET A 620      52.760  33.930  52.690  1.00  0.00           H
ATOM    585  HG2 MET A 620      51.630  34.810  51.900  1.00  0.00           H
ATOM    586  SD  MET A 620      51.210  35.150  54.230  1.00  0.00           S
ATOM    587  CE  MET A 620      52.520  34.210  55.090  1.00  0.00           C
ATOM    588  HE1 MET A 620      53.530  34.630  54.940  1.00  0.00           H
ATOM    589  HE2 MET A 620      52.540  33.130  54.830  1.00  0.00           H
ATOM    590  HE3 MET A 620      52.310  34.250  56.190  1.00  0.00           H
ATOM    591  C   MET A 620      53.390  38.580  52.500  1.00  0.00           C
ATOM    592  O   MET A 620      53.160  39.210  53.540  1.00  0.00           O
ATOM    593  N   SER A 621      54.300  38.980  51.580  1.00  0.00           N
ATOM    594  HN  SER A 621      54.250  38.460  50.740  1.00  0.00           H
ATOM    595  CA  SER A 621      55.230  40.120  51.730  1.00  0.00           C
ATOM    596  HA  SER A 621      55.680  40.080  52.710  1.00  0.00           H
ATOM    597  CB  SER A 621      56.480  40.160  50.720  1.00  0.00           C
ATOM    598  HB1 SER A 621      57.300  39.470  51.020  1.00  0.00           H
ATOM    599  HB2 SER A 621      56.800  41.230  50.670  1.00  0.00           H
ATOM    600  OG  SER A 621      56.210  39.810  49.360  1.00  0.00           O
ATOM    601  HG1 SER A 621      55.910  38.890  49.380  1.00  0.00           H
ATOM    602  C   SER A 621      54.600  41.530  52.000  1.00  0.00           C
ATOM    603  O   SER A 621      55.010  42.180  52.930  1.00  0.00           O
ATOM    604  N   PRO A 622      53.590  42.010  51.200  1.00  0.00           N
ATOM    605  CD  PRO A 622      53.420  41.700  49.760  1.00  0.00           C
ATOM    606  HD1 PRO A 622      53.350  40.590  49.640  1.00  0.00           H
ATOM    607  HD2 PRO A 622      54.260  42.060  49.140  1.00  0.00           H
ATOM    608  CA  PRO A 622      52.900  43.230  51.600  1.00  0.00           C
ATOM    609  HA  PRO A 622      53.640  43.940  51.940  1.00  0.00           H
ATOM    610  CB  PRO A 622      52.120  43.540  50.290  1.00  0.00           C
ATOM    611  HB1 PRO A 622      52.680  44.340  49.750  1.00  0.00           H
ATOM    612  HB2 PRO A 622      51.110  44.000  50.360  1.00  0.00           H
ATOM    613  CG  PRO A 622      52.160  42.310  49.410  1.00  0.00           C
ATOM    614  HG1 PRO A 622      51.290  41.740  49.800  1.00  0.00           H
ATOM    615  HG2 PRO A 622      52.050  42.470  48.310  1.00  0.00           H
ATOM    616  C   PRO A 622      51.920  42.880  52.800  1.00  0.00           C
ATOM    617  O   PRO A 622      51.710  43.700  53.760  1.00  0.00           O
ATOM    618  N   VAL A 623      51.200  41.760  52.840  1.00  0.00           N
ATOM    619  HN  VAL A 623      51.440  41.080  52.150  1.00  0.00           H
ATOM    620  CA  VAL A 623      50.190  41.460  53.850  1.00  0.00           C
ATOM    621  HA  VAL A 623      49.590  42.340  53.950  1.00  0.00           H
ATOM    622  CB  VAL A 623      49.310  40.190  53.460  1.00  0.00           C
ATOM    623  HB  VAL A 623      49.970  39.370  53.120  1.00  0.00           H
ATOM    624  CG1 VAL A 623      48.460  39.690  54.580  1.00  0.00           C
ATOM    625 HG11 VAL A 623      47.780  40.470  54.990  1.00  0.00           H
ATOM    626 HG12 VAL A 623      49.070  39.310  55.420  1.00  0.00           H
ATOM    627 HG13 VAL A 623      47.780  38.870  54.260  1.00  0.00           H
ATOM    628  CG2 VAL A 623      48.410  40.710  52.360  1.00  0.00           C
ATOM    629 HG21 VAL A 623      47.760  39.850  52.080  1.00  0.00           H
ATOM    630 HG22 VAL A 623      49.000  41.010  51.470  1.00  0.00           H
ATOM    631 HG23 VAL A 623      47.830  41.600  52.680  1.00  0.00           H
ATOM    632  C   VAL A 623      50.790  41.390  55.280  1.00  0.00           C
ATOM    633  O   VAL A 623      50.270  41.940  56.240  1.00  0.00           O
ATOM    634  N   ILE A 624      51.970  40.750  55.530  1.00  0.00           N
ATOM    635  HN  ILE A 624      52.520  40.230  54.880  1.00  0.00           H
ATOM    636  CA  ILE A 624      52.530  40.830  56.910  1.00  0.00           C
ATOM    637  HA  ILE A 624      51.700  40.670  57.590  1.00  0.00           H
ATOM    638  CB  ILE A 624      53.630  39.750  57.140  1.00  0.00           C
ATOM    639  HB  ILE A 624      54.360  39.860  56.310  1.00  0.00           H
ATOM    640  CG2 ILE A 624      54.350  39.820  58.450  1.00  0.00           C
ATOM    641 HG21 ILE A 624      53.610  39.920  59.270  1.00  0.00           H
ATOM    642 HG22 ILE A 624      54.940  40.770  58.440  1.00  0.00           H
ATOM    643 HG23 ILE A 624      55.060  38.970  58.550  1.00  0.00           H
ATOM    644  CG1 ILE A 624      53.090  38.320  56.860  1.00  0.00           C
ATOM    645 HG11 ILE A 624      53.900  37.560  56.960  1.00  0.00           H
ATOM    646 HG12 ILE A 624      52.870  38.400  55.770  1.00  0.00           H
ATOM    647  CD  ILE A 624      51.940  37.860  57.760  1.00  0.00           C
ATOM    648  HD1 ILE A 624      52.430  37.810  58.750  1.00  0.00           H
ATOM    649  HD2 ILE A 624      51.550  36.840  57.510  1.00  0.00           H
ATOM    650  HD3 ILE A 624      51.040  38.490  57.900  1.00  0.00           H
ATOM    651  C   ILE A 624      52.990  42.250  57.400  1.00  0.00           C
ATOM    652  O   ILE A 624      52.750  42.710  58.490  1.00  0.00           O
ATOM    653  N   THR A 625      53.540  43.020  56.360  1.00  0.00           N
ATOM    654  HN  THR A 625      53.610  42.630  55.450  1.00  0.00           H
ATOM    655  CA  THR A 625      53.840  44.450  56.530  1.00  0.00           C
ATOM    656  HA  THR A 625      54.610  44.530  57.280  1.00  0.00           H
ATOM    657  CB  THR A 625      54.480  44.890  55.200  1.00  0.00           C
ATOM    658  HB  THR A 625      53.720  44.960  54.370  1.00  0.00           H
ATOM    659  OG1 THR A 625      55.550  44.030  54.790  1.00  0.00           O
ATOM    660  HG1 THR A 625      55.160  43.300  54.310  1.00  0.00           H
ATOM    661  CG2 THR A 625      55.030  46.270  55.360  1.00  0.00           C
ATOM    662 HG21 THR A 625      55.500  46.520  54.390  1.00  0.00           H
ATOM    663 HG22 THR A 625      55.870  46.240  56.080  1.00  0.00           H
ATOM    664 HG23 THR A 625      54.380  47.120  55.670  1.00  0.00           H
ATOM    665  C   THR A 625      52.580  45.250  56.860  1.00  0.00           C
ATOM    666  O   THR A 625      52.620  46.060  57.830  1.00  0.00           O
ATOM    667  N   PHE A 626      51.420  45.070  56.140  1.00  0.00           N
ATOM    668  HN  PHE A 626      51.510  44.430  55.380  1.00  0.00           H
ATOM    669  CA  PHE A 626      50.130  45.620  56.490  1.00  0.00           C
ATOM    670  HA  PHE A 626      50.210  46.700  56.530  1.00  0.00           H
ATOM    671  CB  PHE A 626      49.180  45.200  55.360  1.00  0.00           C
ATOM    672  HB1 PHE A 626      49.200  44.090  55.250  1.00  0.00           H
ATOM    673  HB2 PHE A 626      49.580  45.630  54.420  1.00  0.00           H
ATOM    674  CG  PHE A 626      47.710  45.570  55.610  1.00  0.00           C
ATOM    675  CD1 PHE A 626      46.860  44.630  56.250  1.00  0.00           C
ATOM    676  HD1 PHE A 626      47.160  43.630  56.520  1.00  0.00           H
ATOM    677  CE1 PHE A 626      45.450  44.900  56.410  1.00  0.00           C
ATOM    678  HE1 PHE A 626      44.810  44.160  56.880  1.00  0.00           H
ATOM    679  CZ  PHE A 626      45.000  46.220  56.070  1.00  0.00           C
ATOM    680  HZ  PHE A 626      44.000  46.580  56.230  1.00  0.00           H
ATOM    681  CD2 PHE A 626      47.220  46.770  55.320  1.00  0.00           C
ATOM    682  HD2 PHE A 626      47.790  47.520  54.770  1.00  0.00           H
ATOM    683  CE2 PHE A 626      45.910  47.120  55.460  1.00  0.00           C
ATOM    684  HE2 PHE A 626      45.530  48.050  55.050  1.00  0.00           H
ATOM    685  C   PHE A 626      49.700  45.290  57.940  1.00  0.00           C
ATOM    686  O   PHE A 626      49.350  46.140  58.740  1.00  0.00           O
ATOM    687  N   GLY A 627      49.800  44.000  58.340  1.00  0.00           N
ATOM    688  HN  GLY A 627      50.150  43.300  57.720  1.00  0.00           H
ATOM    689  CA  GLY A 627      49.370  43.540  59.620  1.00  0.00           C
ATOM    690  HA1 GLY A 627      49.710  42.520  59.630  1.00  0.00           H
ATOM    691  HA2 GLY A 627      48.300  43.640  59.740  1.00  0.00           H
ATOM    692  C   GLY A 627      50.210  44.250  60.670  1.00  0.00           C
ATOM    693  O   GLY A 627      49.610  44.590  61.700  1.00  0.00           O
ATOM    694  N   GLY A 628      51.520  44.480  60.460  1.00  0.00           N
ATOM    695  HN  GLY A 628      51.950  44.040  59.660  1.00  0.00           H
ATOM    696  CA  GLY A 628      52.420  45.230  61.390  1.00  0.00           C
ATOM    697  HA1 GLY A 628      53.420  45.070  60.990  1.00  0.00           H
ATOM    698  HA2 GLY A 628      52.310  44.860  62.400  1.00  0.00           H
ATOM    699  C   GLY A 628      52.150  46.670  61.430  1.00  0.00           C
ATOM    700  O   GLY A 628      51.970  47.140  62.560  1.00  0.00           O
ATOM    701  N   LEU A 629      51.960  47.420  60.290  1.00  0.00           N
ATOM    702  HN  LEU A 629      52.240  47.060  59.410  1.00  0.00           H
ATOM    703  CA  LEU A 629      51.570  48.880  60.290  1.00  0.00           C
ATOM    704  HA  LEU A 629      52.220  49.430  60.960  1.00  0.00           H
ATOM    705  CB  LEU A 629      51.780  49.590  58.880  1.00  0.00           C
ATOM    706  HB1 LEU A 629      51.180  50.520  58.990  1.00  0.00           H
ATOM    707  HB2 LEU A 629      51.330  49.070  58.010  1.00  0.00           H
ATOM    708  CG  LEU A 629      53.250  49.940  58.440  1.00  0.00           C
ATOM    709  HG  LEU A 629      53.150  50.480  57.480  1.00  0.00           H
ATOM    710  CD1 LEU A 629      53.850  50.940  59.470  1.00  0.00           C
ATOM    711 HD11 LEU A 629      53.290  51.900  59.560  1.00  0.00           H
ATOM    712 HD12 LEU A 629      54.890  51.210  59.170  1.00  0.00           H
ATOM    713 HD13 LEU A 629      54.020  50.510  60.470  1.00  0.00           H
ATOM    714  CD2 LEU A 629      54.280  48.770  58.220  1.00  0.00           C
ATOM    715 HD21 LEU A 629      54.320  48.220  59.190  1.00  0.00           H
ATOM    716 HD22 LEU A 629      55.310  49.080  57.970  1.00  0.00           H
ATOM    717 HD23 LEU A 629      53.780  48.170  57.440  1.00  0.00           H
ATOM    718  C   LEU A 629      50.160  49.110  60.810  1.00  0.00           C
ATOM    719  O   LEU A 629      49.970  50.070  61.580  1.00  0.00           O
ATOM    720  N   LEU A 630      49.190  48.220  60.510  1.00  0.00           N
ATOM    721  HN  LEU A 630      49.260  47.400  59.940  1.00  0.00           H
ATOM    722  CA  LEU A 630      47.910  48.130  61.190  1.00  0.00           C
ATOM    723  HA  LEU A 630      47.390  49.000  60.810  1.00  0.00           H
ATOM    724  CB  LEU A 630      47.170  46.880  60.660  1.00  0.00           C
ATOM    725  HB1 LEU A 630      47.560  45.940  61.110  1.00  0.00           H
ATOM    726  HB2 LEU A 630      47.490  46.880  59.600  1.00  0.00           H
ATOM    727  CG  LEU A 630      45.600  46.950  60.640  1.00  0.00           C
ATOM    728  HG  LEU A 630      45.240  47.250  61.650  1.00  0.00           H
ATOM    729  CD1 LEU A 630      45.150  47.920  59.510  1.00  0.00           C
ATOM    730 HD11 LEU A 630      45.310  48.950  59.900  1.00  0.00           H
ATOM    731 HD12 LEU A 630      44.110  47.750  59.150  1.00  0.00           H
ATOM    732 HD13 LEU A 630      45.790  47.800  58.620  1.00  0.00           H
ATOM    733  CD2 LEU A 630      45.050  45.600  60.260  1.00  0.00           C
ATOM    734 HD21 LEU A 630      43.930  45.580  60.210  1.00  0.00           H
ATOM    735 HD22 LEU A 630      45.400  44.900  61.060  1.00  0.00           H
ATOM    736 HD23 LEU A 630      45.470  45.350  59.260  1.00  0.00           H
ATOM    737  C   LEU A 630      47.870  48.160  62.690  1.00  0.00           C
ATOM    738  O   LEU A 630      47.120  48.850  63.370  1.00  0.00           O
ATOM    739  N   GLY A 631      48.660  47.230  63.290  1.00  0.00           N
ATOM    740  HN  GLY A 631      49.110  46.600  62.660  1.00  0.00           H
ATOM    741  CA  GLY A 631      48.850  46.980  64.670  1.00  0.00           C
ATOM    742  HA1 GLY A 631      49.610  46.220  64.740  1.00  0.00           H
ATOM    743  HA2 GLY A 631      47.920  46.650  65.120  1.00  0.00           H
ATOM    744  C   GLY A 631      49.360  48.260  65.400  1.00  0.00           C
ATOM    745  O   GLY A 631      48.770  48.640  66.380  1.00  0.00           O
ATOM    746  N   GLU A 632      50.400  48.790  64.830  1.00  0.00           N
ATOM    747  HN  GLU A 632      50.880  48.370  64.060  1.00  0.00           H
ATOM    748  CA  GLU A 632      50.820  50.050  65.280  1.00  0.00           C
ATOM    749  HA  GLU A 632      51.070  50.010  66.330  1.00  0.00           H
ATOM    750  CB  GLU A 632      52.130  50.420  64.490  1.00  0.00           C
ATOM    751  HB1 GLU A 632      52.290  51.480  64.740  1.00  0.00           H
ATOM    752  HB2 GLU A 632      51.910  50.390  63.400  1.00  0.00           H
ATOM    753  CG  GLU A 632      53.430  49.610  64.830  1.00  0.00           C
ATOM    754  HG1 GLU A 632      54.310  50.260  64.650  1.00  0.00           H
ATOM    755  HG2 GLU A 632      53.460  48.670  64.260  1.00  0.00           H
ATOM    756  CD  GLU A 632      53.550  49.220  66.300  1.00  0.00           C
ATOM    757  OE1 GLU A 632      53.380  48.010  66.580  1.00  0.00           O
ATOM    758  OE2 GLU A 632      53.890  50.040  67.180  1.00  0.00           O
ATOM    759  C   GLU A 632      49.820  51.180  65.130  1.00  0.00           C
ATOM    760  O   GLU A 632      49.490  51.870  66.100  1.00  0.00           O
ATOM    761  N   ALA A 633      49.160  51.330  64.010  1.00  0.00           N
ATOM    762  HN  ALA A 633      49.480  50.790  63.250  1.00  0.00           H
ATOM    763  CA  ALA A 633      48.110  52.350  63.710  1.00  0.00           C
ATOM    764  HA  ALA A 633      48.420  53.340  64.010  1.00  0.00           H
ATOM    765  CB  ALA A 633      47.800  52.400  62.240  1.00  0.00           C
ATOM    766  HB1 ALA A 633      48.770  52.430  61.680  1.00  0.00           H
ATOM    767  HB2 ALA A 633      47.130  53.200  61.890  1.00  0.00           H
ATOM    768  HB3 ALA A 633      47.220  51.470  62.050  1.00  0.00           H
ATOM    769  C   ALA A 633      46.840  52.160  64.510  1.00  0.00           C
ATOM    770  O   ALA A 633      46.180  53.200  64.800  1.00  0.00           O
ATOM    771  N   THR A 634      46.440  50.950  64.880  1.00  0.00           N
ATOM    772  HN  THR A 634      46.990  50.190  64.560  1.00  0.00           H
ATOM    773  CA  THR A 634      45.300  50.780  65.840  1.00  0.00           C
ATOM    774  HA  THR A 634      44.710  51.680  65.840  1.00  0.00           H
ATOM    775  CB  THR A 634      44.410  49.580  65.520  1.00  0.00           C
ATOM    776  HB  THR A 634      43.610  49.510  66.290  1.00  0.00           H
ATOM    777  OG1 THR A 634      45.130  48.360  65.530  1.00  0.00           O
ATOM    778  HG1 THR A 634      45.850  48.430  64.890  1.00  0.00           H
ATOM    779  CG2 THR A 634      43.810  49.700  64.130  1.00  0.00           C
ATOM    780 HG21 THR A 634      43.120  48.850  63.930  1.00  0.00           H
ATOM    781 HG22 THR A 634      44.550  49.680  63.300  1.00  0.00           H
ATOM    782 HG23 THR A 634      43.190  50.620  64.000  1.00  0.00           H
ATOM    783  C   THR A 634      45.700  50.700  67.270  1.00  0.00           C
ATOM    784  O   THR A 634      44.830  50.610  68.160  1.00  0.00           O
ATOM    785  N   GLU A 635      46.990  50.810  67.530  1.00  0.00           N
ATOM    786  HN  GLU A 635      47.640  51.110  66.830  1.00  0.00           H
ATOM    787  CA  GLU A 635      47.550  50.570  68.880  1.00  0.00           C
ATOM    788  HA  GLU A 635      48.610  50.550  68.700  1.00  0.00           H
ATOM    789  CB  GLU A 635      47.180  51.740  69.840  1.00  0.00           C
ATOM    790  HB1 GLU A 635      47.670  51.670  70.830  1.00  0.00           H
ATOM    791  HB2 GLU A 635      46.080  51.860  69.900  1.00  0.00           H
ATOM    792  CG  GLU A 635      47.650  53.140  69.320  1.00  0.00           C
ATOM    793  HG1 GLU A 635      47.280  53.310  68.280  1.00  0.00           H
ATOM    794  HG2 GLU A 635      48.760  53.160  69.260  1.00  0.00           H
ATOM    795  CD  GLU A 635      47.370  54.350  70.250  1.00  0.00           C
ATOM    796  OE1 GLU A 635      46.570  55.230  69.880  1.00  0.00           O
ATOM    797  OE2 GLU A 635      47.980  54.470  71.320  1.00  0.00           O
ATOM    798  C   GLU A 635      47.130  49.200  69.480  1.00  0.00           C
ATOM    799  O   GLU A 635      46.500  49.060  70.540  1.00  0.00           O
ATOM    800  N   GLY A 636      47.660  48.190  68.890  1.00  0.00           N
ATOM    801  HN  GLY A 636      48.150  48.370  68.040  1.00  0.00           H
ATOM    802  CA  GLY A 636      47.630  46.750  69.300  1.00  0.00           C
ATOM    803  HA1 GLY A 636      48.060  46.840  70.290  1.00  0.00           H
ATOM    804  HA2 GLY A 636      48.270  46.230  68.600  1.00  0.00           H
ATOM    805  C   GLY A 636      46.250  46.140  69.380  1.00  0.00           C
ATOM    806  O   GLY A 636      45.930  45.300  70.190  1.00  0.00           O
ATOM    807  N   ARG A 637      45.260  46.580  68.480  1.00  0.00           N
ATOM    808  HN  ARG A 637      45.460  47.380  67.910  1.00  0.00           H
ATOM    809  CA  ARG A 637      43.880  46.070  68.440  1.00  0.00           C
ATOM    810  HA  ARG A 637      43.710  45.490  69.330  1.00  0.00           H
ATOM    811  CB  ARG A 637      42.880  47.280  68.360  1.00  0.00           C
ATOM    812  HB1 ARG A 637      41.840  46.910  68.290  1.00  0.00           H
ATOM    813  HB2 ARG A 637      43.110  47.790  67.400  1.00  0.00           H
ATOM    814  CG  ARG A 637      42.890  48.180  69.590  1.00  0.00           C
ATOM    815  HG1 ARG A 637      43.870  48.630  69.830  1.00  0.00           H
ATOM    816  HG2 ARG A 637      42.510  47.600  70.460  1.00  0.00           H
ATOM    817  CD  ARG A 637      41.870  49.310  69.400  1.00  0.00           C
ATOM    818  HD1 ARG A 637      40.910  48.850  69.080  1.00  0.00           H
ATOM    819  HD2 ARG A 637      42.190  50.010  68.600  1.00  0.00           H
ATOM    820  NE  ARG A 637      41.640  50.040  70.670  1.00  0.00           N
ATOM    821  HE  ARG A 637      40.870  49.830  71.250  1.00  0.00           H
ATOM    822  CZ  ARG A 637      42.440  50.890  71.230  1.00  0.00           C
ATOM    823  NH1 ARG A 637      42.310  51.290  72.470  1.00  0.00           N
ATOM    824 HH11 ARG A 637      41.930  50.680  73.150  1.00  0.00           H
ATOM    825 HH12 ARG A 637      43.070  51.910  72.660  1.00  0.00           H
ATOM    826  NH2 ARG A 637      43.400  51.490  70.500  1.00  0.00           N
ATOM    827 HH21 ARG A 637      43.650  51.300  69.550  1.00  0.00           H
ATOM    828 HH22 ARG A 637      43.860  52.270  70.920  1.00  0.00           H
ATOM    829  C   ARG A 637      43.680  45.030  67.330  1.00  0.00           C
ATOM    830  O   ARG A 637      43.220  43.920  67.730  1.00  0.00           O
ATOM    831  N   ILE A 638      43.950  45.320  66.070  1.00  0.00           N
ATOM    832  HN  ILE A 638      44.350  46.210  65.850  1.00  0.00           H
ATOM    833  CA  ILE A 638      43.860  44.390  64.930  1.00  0.00           C
ATOM    834  HA  ILE A 638      43.820  43.400  65.370  1.00  0.00           H
ATOM    835  CB  ILE A 638      42.680  44.790  64.030  1.00  0.00           C
ATOM    836  HB  ILE A 638      42.870  44.300  63.050  1.00  0.00           H
ATOM    837  CG2 ILE A 638      41.500  44.080  64.740  1.00  0.00           C
ATOM    838 HG21 ILE A 638      41.300  44.660  65.670  1.00  0.00           H
ATOM    839 HG22 ILE A 638      41.650  42.980  64.780  1.00  0.00           H
ATOM    840 HG23 ILE A 638      40.600  44.270  64.100  1.00  0.00           H
ATOM    841  CG1 ILE A 638      42.540  46.330  63.750  1.00  0.00           C
ATOM    842 HG11 ILE A 638      43.470  46.640  63.240  1.00  0.00           H
ATOM    843 HG12 ILE A 638      42.300  46.760  64.740  1.00  0.00           H
ATOM    844  CD  ILE A 638      41.480  46.590  62.670  1.00  0.00           C
ATOM    845  HD1 ILE A 638      41.650  47.580  62.210  1.00  0.00           H
ATOM    846  HD2 ILE A 638      40.520  46.490  63.220  1.00  0.00           H
ATOM    847  HD3 ILE A 638      41.600  45.820  61.880  1.00  0.00           H
ATOM    848  C   ILE A 638      45.170  44.330  64.200  1.00  0.00           C
ATOM    849  O   ILE A 638      45.750  45.350  63.810  1.00  0.00           O
ATOM    850  N   SER A 639      45.710  43.060  63.970  1.00  0.00           N
ATOM    851  HN  SER A 639      45.250  42.220  64.230  1.00  0.00           H
ATOM    852  CA  SER A 639      46.940  42.940  63.250  1.00  0.00           C
ATOM    853  HA  SER A 639      47.190  43.790  62.640  1.00  0.00           H
ATOM    854  CB  SER A 639      48.060  42.880  64.320  1.00  0.00           C
ATOM    855  HB1 SER A 639      48.090  42.140  65.160  1.00  0.00           H
ATOM    856  HB2 SER A 639      47.910  43.850  64.840  1.00  0.00           H
ATOM    857  OG  SER A 639      49.390  42.860  63.810  1.00  0.00           O
ATOM    858  HG1 SER A 639      49.440  43.660  63.280  1.00  0.00           H
ATOM    859  C   SER A 639      46.870  41.790  62.290  1.00  0.00           C
ATOM    860  O   SER A 639      45.940  41.530  61.520  1.00  0.00           O
ATOM    861  N   ALA A 640      48.010  41.020  62.210  1.00  0.00           N
ATOM    862  HN  ALA A 640      48.690  41.470  62.790  1.00  0.00           H
ATOM    863  CA  ALA A 640      48.320  39.990  61.310  1.00  0.00           C
ATOM    864  HA  ALA A 640      48.170  40.420  60.320  1.00  0.00           H
ATOM    865  CB  ALA A 640      49.790  39.580  61.470  1.00  0.00           C
ATOM    866  HB1 ALA A 640      49.990  38.890  60.630  1.00  0.00           H
ATOM    867  HB2 ALA A 640      49.950  39.000  62.410  1.00  0.00           H
ATOM    868  HB3 ALA A 640      50.480  40.450  61.480  1.00  0.00           H
ATOM    869  C   ALA A 640      47.430  38.780  61.320  1.00  0.00           C
ATOM    870  O   ALA A 640      47.080  38.340  60.210  1.00  0.00           O
ATOM    871  N   ILE A 641      47.010  38.190  62.440  1.00  0.00           N
ATOM    872  HN  ILE A 641      47.220  38.610  63.330  1.00  0.00           H
ATOM    873  CA  ILE A 641      46.410  36.940  62.440  1.00  0.00           C
ATOM    874  HA  ILE A 641      46.740  36.380  61.590  1.00  0.00           H
ATOM    875  CB  ILE A 641      46.570  36.300  63.870  1.00  0.00           C
ATOM    876  HB  ILE A 641      45.900  36.880  64.540  1.00  0.00           H
ATOM    877  CG2 ILE A 641      45.930  34.900  63.800  1.00  0.00           C
ATOM    878 HG21 ILE A 641      45.980  34.590  64.870  1.00  0.00           H
ATOM    879 HG22 ILE A 641      46.430  34.110  63.210  1.00  0.00           H
ATOM    880 HG23 ILE A 641      44.860  35.010  63.530  1.00  0.00           H
ATOM    881  CG1 ILE A 641      47.970  36.240  64.460  1.00  0.00           C
ATOM    882 HG11 ILE A 641      48.010  35.620  65.380  1.00  0.00           H
ATOM    883 HG12 ILE A 641      48.240  37.280  64.730  1.00  0.00           H
ATOM    884  CD  ILE A 641      49.040  35.780  63.400  1.00  0.00           C
ATOM    885  HD1 ILE A 641      50.000  35.590  63.920  1.00  0.00           H
ATOM    886  HD2 ILE A 641      49.070  36.600  62.650  1.00  0.00           H
ATOM    887  HD3 ILE A 641      48.780  34.860  62.830  1.00  0.00           H
ATOM    888  C   ILE A 641      44.930  37.140  62.060  1.00  0.00           C
ATOM    889  O   ILE A 641      44.330  36.410  61.240  1.00  0.00           O
ATOM    890  N   GLU A 642      44.340  38.250  62.520  1.00  0.00           N
ATOM    891  HN  GLU A 642      44.720  38.840  63.230  1.00  0.00           H
ATOM    892  CA  GLU A 642      43.100  38.760  61.980  1.00  0.00           C
ATOM    893  HA  GLU A 642      42.380  37.970  62.170  1.00  0.00           H
ATOM    894  CB  GLU A 642      42.730  40.010  62.880  1.00  0.00           C
ATOM    895  HB1 GLU A 642      41.770  40.490  62.630  1.00  0.00           H
ATOM    896  HB2 GLU A 642      43.430  40.830  62.610  1.00  0.00           H
ATOM    897  CG  GLU A 642      42.850  39.760  64.400  1.00  0.00           C
ATOM    898  HG1 GLU A 642      42.840  38.670  64.620  1.00  0.00           H
ATOM    899  HG2 GLU A 642      41.950  40.310  64.760  1.00  0.00           H
ATOM    900  CD  GLU A 642      44.070  40.310  65.020  1.00  0.00           C
ATOM    901  OE1 GLU A 642      43.950  40.980  66.160  1.00  0.00           O
ATOM    902  OE2 GLU A 642      45.200  40.240  64.450  1.00  0.00           O
ATOM    903  C   GLU A 642      43.220  39.080  60.450  1.00  0.00           C
ATOM    904  O   GLU A 642      42.270  38.750  59.720  1.00  0.00           O
ATOM    905  N   SER A 643      44.310  39.750  60.000  1.00  0.00           N
ATOM    906  HN  SER A 643      45.060  40.090  60.560  1.00  0.00           H
ATOM    907  CA  SER A 643      44.510  40.000  58.550  1.00  0.00           C
ATOM    908  HA  SER A 643      43.650  40.570  58.250  1.00  0.00           H
ATOM    909  CB  SER A 643      45.760  40.870  58.300  1.00  0.00           C
ATOM    910  HB1 SER A 643      45.930  41.010  57.210  1.00  0.00           H
ATOM    911  HB2 SER A 643      46.660  40.410  58.770  1.00  0.00           H
ATOM    912  OG  SER A 643      45.490  42.170  58.840  1.00  0.00           O
ATOM    913  HG1 SER A 643      45.660  42.140  59.780  1.00  0.00           H
ATOM    914  C   SER A 643      44.590  38.830  57.640  1.00  0.00           C
ATOM    915  O   SER A 643      43.880  38.650  56.660  1.00  0.00           O
ATOM    916  N   LEU A 644      45.480  37.880  58.070  1.00  0.00           N
ATOM    917  HN  LEU A 644      46.000  38.000  58.920  1.00  0.00           H
ATOM    918  CA  LEU A 644      45.590  36.610  57.470  1.00  0.00           C
ATOM    919  HA  LEU A 644      45.820  36.830  56.430  1.00  0.00           H
ATOM    920  CB  LEU A 644      46.580  35.640  58.130  1.00  0.00           C
ATOM    921  HB1 LEU A 644      46.530  34.630  57.680  1.00  0.00           H
ATOM    922  HB2 LEU A 644      46.400  35.660  59.230  1.00  0.00           H
ATOM    923  CG  LEU A 644      48.050  36.130  57.970  1.00  0.00           C
ATOM    924  HG  LEU A 644      48.200  37.160  58.370  1.00  0.00           H
ATOM    925  CD1 LEU A 644      48.940  35.310  58.960  1.00  0.00           C
ATOM    926 HD11 LEU A 644      48.960  34.270  58.580  1.00  0.00           H
ATOM    927 HD12 LEU A 644      48.760  35.230  60.060  1.00  0.00           H
ATOM    928 HD13 LEU A 644      49.960  35.740  58.830  1.00  0.00           H
ATOM    929  CD2 LEU A 644      48.690  36.120  56.560  1.00  0.00           C
ATOM    930 HD21 LEU A 644      47.910  36.520  55.870  1.00  0.00           H
ATOM    931 HD22 LEU A 644      49.030  35.100  56.290  1.00  0.00           H
ATOM    932 HD23 LEU A 644      49.490  36.880  56.460  1.00  0.00           H
ATOM    933  C   LEU A 644      44.250  35.880  57.460  1.00  0.00           C
ATOM    934  O   LEU A 644      43.870  35.450  56.380  1.00  0.00           O
ATOM    935  N   PHE A 645      43.510  35.760  58.630  1.00  0.00           N
ATOM    936  HN  PHE A 645      43.870  36.060  59.510  1.00  0.00           H
ATOM    937  CA  PHE A 645      42.230  35.100  58.670  1.00  0.00           C
ATOM    938  HA  PHE A 645      42.400  34.090  58.330  1.00  0.00           H
ATOM    939  CB  PHE A 645      41.720  34.980  60.220  1.00  0.00           C
ATOM    940  HB1 PHE A 645      41.550  36.040  60.510  1.00  0.00           H
ATOM    941  HB2 PHE A 645      42.480  34.550  60.900  1.00  0.00           H
ATOM    942  CG  PHE A 645      40.430  34.230  60.380  1.00  0.00           C
ATOM    943  CD1 PHE A 645      39.490  34.460  61.360  1.00  0.00           C
ATOM    944  HD1 PHE A 645      39.740  35.190  62.120  1.00  0.00           H
ATOM    945  CE1 PHE A 645      38.290  33.730  61.460  1.00  0.00           C
ATOM    946  HE1 PHE A 645      37.590  33.930  62.250  1.00  0.00           H
ATOM    947  CZ  PHE A 645      37.920  32.760  60.530  1.00  0.00           C
ATOM    948  HZ  PHE A 645      36.890  32.420  60.470  1.00  0.00           H
ATOM    949  CD2 PHE A 645      40.120  33.140  59.460  1.00  0.00           C
ATOM    950  HD2 PHE A 645      40.910  32.730  58.850  1.00  0.00           H
ATOM    951  CE2 PHE A 645      38.860  32.470  59.530  1.00  0.00           C
ATOM    952  HE2 PHE A 645      38.580  31.650  58.890  1.00  0.00           H
ATOM    953  C   PHE A 645      41.170  35.660  57.710  1.00  0.00           C
ATOM    954  O   PHE A 645      40.550  34.890  57.000  1.00  0.00           O
ATOM    955  N   GLY A 646      41.040  37.070  57.660  1.00  0.00           N
ATOM    956  HN  GLY A 646      41.750  37.550  58.150  1.00  0.00           H
ATOM    957  CA  GLY A 646      40.100  37.890  56.820  1.00  0.00           C
ATOM    958  HA1 GLY A 646      40.150  38.930  57.100  1.00  0.00           H
ATOM    959  HA2 GLY A 646      39.120  37.490  56.980  1.00  0.00           H
ATOM    960  C   GLY A 646      40.360  37.710  55.390  1.00  0.00           C
ATOM    961  O   GLY A 646      39.450  37.430  54.650  1.00  0.00           O
ATOM    962  N   ALA A 647      41.610  37.760  55.010  1.00  0.00           N
ATOM    963  HN  ALA A 647      42.360  37.970  55.650  1.00  0.00           H
ATOM    964  CA  ALA A 647      42.040  37.550  53.690  1.00  0.00           C
ATOM    965  HA  ALA A 647      41.400  38.170  53.070  1.00  0.00           H
ATOM    966  CB  ALA A 647      43.570  38.030  53.500  1.00  0.00           C
ATOM    967  HB1 ALA A 647      43.830  38.240  52.440  1.00  0.00           H
ATOM    968  HB2 ALA A 647      44.320  37.310  53.880  1.00  0.00           H
ATOM    969  HB3 ALA A 647      43.680  38.970  54.060  1.00  0.00           H
ATOM    970  C   ALA A 647      41.850  36.140  53.180  1.00  0.00           C
ATOM    971  O   ALA A 647      41.230  35.940  52.150  1.00  0.00           O
ATOM    972  N   SER A 648      42.250  35.130  53.930  1.00  0.00           N
ATOM    973  HN  SER A 648      42.740  35.460  54.740  1.00  0.00           H
ATOM    974  CA  SER A 648      41.950  33.660  53.710  1.00  0.00           C
ATOM    975  HA  SER A 648      42.260  33.520  52.680  1.00  0.00           H
ATOM    976  CB  SER A 648      42.770  32.690  54.670  1.00  0.00           C
ATOM    977  HB1 SER A 648      43.790  33.030  54.410  1.00  0.00           H
ATOM    978  HB2 SER A 648      42.750  31.590  54.520  1.00  0.00           H
ATOM    979  OG  SER A 648      42.570  33.010  56.000  1.00  0.00           O
ATOM    980  HG1 SER A 648      43.010  33.830  56.210  1.00  0.00           H
ATOM    981  C   SER A 648      40.550  33.220  53.720  1.00  0.00           C
ATOM    982  O   SER A 648      40.190  32.250  53.090  1.00  0.00           O
ATOM    983  N   LEU A 649      39.690  33.920  54.520  1.00  0.00           N
ATOM    984  HN  LEU A 649      39.900  34.540  55.270  1.00  0.00           H
ATOM    985  CA  LEU A 649      38.310  33.420  54.570  1.00  0.00           C
ATOM    986  HA  LEU A 649      38.240  32.340  54.530  1.00  0.00           H
ATOM    987  CB  LEU A 649      37.680  33.810  55.950  1.00  0.00           C
ATOM    988  HB1 LEU A 649      38.010  34.880  56.000  1.00  0.00           H
ATOM    989  HB2 LEU A 649      38.110  33.180  56.750  1.00  0.00           H
ATOM    990  CG  LEU A 649      36.070  33.840  55.970  1.00  0.00           C
ATOM    991  HG  LEU A 649      35.690  34.620  55.270  1.00  0.00           H
ATOM    992  CD1 LEU A 649      35.520  32.460  55.740  1.00  0.00           C
ATOM    993 HD11 LEU A 649      35.560  32.150  54.680  1.00  0.00           H
ATOM    994 HD12 LEU A 649      34.440  32.440  56.030  1.00  0.00           H
ATOM    995 HD13 LEU A 649      36.150  31.680  56.200  1.00  0.00           H
ATOM    996  CD2 LEU A 649      35.660  34.330  57.430  1.00  0.00           C
ATOM    997 HD21 LEU A 649      35.980  35.390  57.510  1.00  0.00           H
ATOM    998 HD22 LEU A 649      36.240  33.770  58.200  1.00  0.00           H
ATOM    999 HD23 LEU A 649      34.580  34.330  57.680  1.00  0.00           H
ATOM   1000  C   LEU A 649      37.610  33.990  53.320  1.00  0.00           C
ATOM   1001  O   LEU A 649      36.980  33.180  52.640  1.00  0.00           O
ATOM   1002  N   THR A 650      37.780  35.310  53.040  1.00  0.00           N
ATOM   1003  HN  THR A 650      38.200  35.980  53.650  1.00  0.00           H
ATOM   1004  CA  THR A 650      37.160  35.860  51.850  1.00  0.00           C
ATOM   1005  HA  THR A 650      36.100  35.670  51.770  1.00  0.00           H
ATOM   1006  CB  THR A 650      37.230  37.370  51.650  1.00  0.00           C
ATOM   1007  HB  THR A 650      38.250  37.760  51.520  1.00  0.00           H
ATOM   1008  OG1 THR A 650      36.770  37.940  52.890  1.00  0.00           O
ATOM   1009  HG1 THR A 650      37.520  38.030  53.490  1.00  0.00           H
ATOM   1010  CG2 THR A 650      36.290  37.850  50.540  1.00  0.00           C
ATOM   1011 HG21 THR A 650      36.700  37.570  49.550  1.00  0.00           H
ATOM   1012 HG22 THR A 650      36.010  38.920  50.620  1.00  0.00           H
ATOM   1013 HG23 THR A 650      35.290  37.340  50.550  1.00  0.00           H
ATOM   1014  C   THR A 650      37.780  35.280  50.530  1.00  0.00           C
ATOM   1015  O   THR A 650      37.070  34.920  49.610  1.00  0.00           O
ATOM   1016  N   GLY A 651      39.120  35.090  50.520  1.00  0.00           N
ATOM   1017  HN  GLY A 651      39.730  35.320  51.280  1.00  0.00           H
ATOM   1018  CA  GLY A 651      39.850  34.440  49.460  1.00  0.00           C
ATOM   1019  HA1 GLY A 651      40.870  34.490  49.830  1.00  0.00           H
ATOM   1020  HA2 GLY A 651      39.700  35.010  48.550  1.00  0.00           H
ATOM   1021  C   GLY A 651      39.470  32.980  49.160  1.00  0.00           C
ATOM   1022  O   GLY A 651      39.450  32.620  48.030  1.00  0.00           O
ATOM   1023  N   ILE A 652      39.050  32.160  50.150  1.00  0.00           N
ATOM   1024  HN  ILE A 652      39.190  32.480  51.080  1.00  0.00           H
ATOM   1025  CA  ILE A 652      38.490  30.820  49.900  1.00  0.00           C
ATOM   1026  HA  ILE A 652      39.180  30.280  49.280  1.00  0.00           H
ATOM   1027  CB  ILE A 652      38.360  29.840  51.150  1.00  0.00           C
ATOM   1028  HB  ILE A 652      37.970  30.480  51.960  1.00  0.00           H
ATOM   1029  CG2 ILE A 652      37.200  28.800  51.000  1.00  0.00           C
ATOM   1030 HG21 ILE A 652      37.580  28.160  50.180  1.00  0.00           H
ATOM   1031 HG22 ILE A 652      36.200  29.240  50.800  1.00  0.00           H
ATOM   1032 HG23 ILE A 652      37.170  28.240  51.950  1.00  0.00           H
ATOM   1033  CG1 ILE A 652      39.710  29.160  51.450  1.00  0.00           C
ATOM   1034 HG11 ILE A 652      40.520  29.900  51.240  1.00  0.00           H
ATOM   1035 HG12 ILE A 652      39.840  28.440  50.620  1.00  0.00           H
ATOM   1036  CD  ILE A 652      39.890  28.760  52.950  1.00  0.00           C
ATOM   1037  HD1 ILE A 652      40.060  29.660  53.590  1.00  0.00           H
ATOM   1038  HD2 ILE A 652      40.780  28.110  53.020  1.00  0.00           H
ATOM   1039  HD3 ILE A 652      38.920  28.340  53.290  1.00  0.00           H
ATOM   1040  C   ILE A 652      37.190  31.000  49.180  1.00  0.00           C
ATOM   1041  O   ILE A 652      37.140  30.480  48.080  1.00  0.00           O
ATOM   1042  N   ALA A 653      36.220  31.830  49.630  1.00  0.00           N
ATOM   1043  HN  ALA A 653      36.420  32.320  50.480  1.00  0.00           H
ATOM   1044  CA  ALA A 653      34.870  32.070  49.050  1.00  0.00           C
ATOM   1045  HA  ALA A 653      34.340  31.130  48.930  1.00  0.00           H
ATOM   1046  CB  ALA A 653      34.170  33.130  49.950  1.00  0.00           C
ATOM   1047  HB1 ALA A 653      33.140  33.260  49.560  1.00  0.00           H
ATOM   1048  HB2 ALA A 653      34.800  34.050  50.040  1.00  0.00           H
ATOM   1049  HB3 ALA A 653      34.030  32.700  50.970  1.00  0.00           H
ATOM   1050  C   ALA A 653      34.850  32.710  47.680  1.00  0.00           C
ATOM   1051  O   ALA A 653      34.320  32.180  46.730  1.00  0.00           O
ATOM   1052  N   TYR A 654      35.570  33.860  47.520  1.00  0.00           N
ATOM   1053  HN  TYR A 654      36.200  34.030  48.270  1.00  0.00           H
ATOM   1054  CA  TYR A 654      35.670  34.620  46.310  1.00  0.00           C
ATOM   1055  HA  TYR A 654      34.690  34.830  45.920  1.00  0.00           H
ATOM   1056  CB  TYR A 654      36.470  35.940  46.690  1.00  0.00           C
ATOM   1057  HB1 TYR A 654      37.460  35.650  47.120  1.00  0.00           H
ATOM   1058  HB2 TYR A 654      35.960  36.440  47.540  1.00  0.00           H
ATOM   1059  CG  TYR A 654      36.890  36.900  45.590  1.00  0.00           C
ATOM   1060  CD1 TYR A 654      38.020  36.680  44.830  1.00  0.00           C
ATOM   1061  HD1 TYR A 654      38.620  35.800  44.960  1.00  0.00           H
ATOM   1062  CE1 TYR A 654      38.290  37.540  43.720  1.00  0.00           C
ATOM   1063  HE1 TYR A 654      39.140  37.430  43.070  1.00  0.00           H
ATOM   1064  CZ  TYR A 654      37.530  38.780  43.600  1.00  0.00           C
ATOM   1065  OH  TYR A 654      37.910  39.730  42.640  1.00  0.00           O
ATOM   1066  HH  TYR A 654      38.480  39.330  41.980  1.00  0.00           H
ATOM   1067  CD2 TYR A 654      36.140  38.060  45.430  1.00  0.00           C
ATOM   1068  HD2 TYR A 654      35.250  38.250  46.010  1.00  0.00           H
ATOM   1069  CE2 TYR A 654      36.450  39.040  44.410  1.00  0.00           C
ATOM   1070  HE2 TYR A 654      35.830  39.930  44.410  1.00  0.00           H
ATOM   1071  C   TYR A 654      36.390  33.740  45.250  1.00  0.00           C
ATOM   1072  O   TYR A 654      35.830  33.720  44.120  1.00  0.00           O
ATOM   1073  N   SER A 655      37.450  32.980  45.560  1.00  0.00           N
ATOM   1074  HN  SER A 655      37.840  32.970  46.480  1.00  0.00           H
ATOM   1075  CA  SER A 655      38.220  32.250  44.500  1.00  0.00           C
ATOM   1076  HA  SER A 655      38.080  32.820  43.600  1.00  0.00           H
ATOM   1077  CB  SER A 655      39.690  31.920  44.780  1.00  0.00           C
ATOM   1078  HB1 SER A 655      40.210  32.900  44.910  1.00  0.00           H
ATOM   1079  HB2 SER A 655      40.270  31.580  43.900  1.00  0.00           H
ATOM   1080  OG  SER A 655      39.760  31.000  45.870  1.00  0.00           O
ATOM   1081  HG1 SER A 655      39.760  31.550  46.670  1.00  0.00           H
ATOM   1082  C   SER A 655      37.520  30.980  44.170  1.00  0.00           C
ATOM   1083  O   SER A 655      37.350  30.700  42.950  1.00  0.00           O
ATOM   1084  N   LEU A 656      37.020  30.180  45.170  1.00  0.00           N
ATOM   1085  HN  LEU A 656      37.150  30.400  46.130  1.00  0.00           H
ATOM   1086  CA  LEU A 656      36.200  28.950  44.890  1.00  0.00           C
ATOM   1087  HA  LEU A 656      36.810  28.320  44.250  1.00  0.00           H
ATOM   1088  CB  LEU A 656      35.960  28.170  46.160  1.00  0.00           C
ATOM   1089  HB1 LEU A 656      35.530  28.830  46.950  1.00  0.00           H
ATOM   1090  HB2 LEU A 656      36.960  27.900  46.580  1.00  0.00           H
ATOM   1091  CG  LEU A 656      35.080  26.930  46.130  1.00  0.00           C
ATOM   1092  HG  LEU A 656      34.170  27.290  45.620  1.00  0.00           H
ATOM   1093  CD1 LEU A 656      35.850  25.770  45.570  1.00  0.00           C
ATOM   1094 HD11 LEU A 656      36.760  25.490  46.130  1.00  0.00           H
ATOM   1095 HD12 LEU A 656      36.200  26.000  44.540  1.00  0.00           H
ATOM   1096 HD13 LEU A 656      35.120  24.970  45.330  1.00  0.00           H
ATOM   1097  CD2 LEU A 656      34.740  26.500  47.570  1.00  0.00           C
ATOM   1098 HD21 LEU A 656      34.540  25.410  47.650  1.00  0.00           H
ATOM   1099 HD22 LEU A 656      33.820  27.010  47.910  1.00  0.00           H
ATOM   1100 HD23 LEU A 656      35.550  26.680  48.320  1.00  0.00           H
ATOM   1101  C   LEU A 656      34.890  29.240  44.150  1.00  0.00           C
ATOM   1102  O   LEU A 656      34.590  28.540  43.190  1.00  0.00           O
ATOM   1103  N   PHE A 657      34.150  30.320  44.420  1.00  0.00           N
ATOM   1104  HN  PHE A 657      34.430  31.010  45.070  1.00  0.00           H
ATOM   1105  CA  PHE A 657      32.920  30.560  43.780  1.00  0.00           C
ATOM   1106  HA  PHE A 657      32.540  29.650  43.360  1.00  0.00           H
ATOM   1107  CB  PHE A 657      31.960  31.200  44.720  1.00  0.00           C
ATOM   1108  HB1 PHE A 657      31.030  31.380  44.140  1.00  0.00           H
ATOM   1109  HB2 PHE A 657      32.480  32.060  45.200  1.00  0.00           H
ATOM   1110  CG  PHE A 657      31.610  30.260  45.880  1.00  0.00           C
ATOM   1111  CD1 PHE A 657      31.350  28.940  45.750  1.00  0.00           C
ATOM   1112  HD1 PHE A 657      31.270  28.530  44.750  1.00  0.00           H
ATOM   1113  CE1 PHE A 657      30.940  28.110  46.790  1.00  0.00           C
ATOM   1114  HE1 PHE A 657      30.690  27.070  46.640  1.00  0.00           H
ATOM   1115  CZ  PHE A 657      30.840  28.590  48.070  1.00  0.00           C
ATOM   1116  HZ  PHE A 657      30.520  27.880  48.820  1.00  0.00           H
ATOM   1117  CD2 PHE A 657      31.570  30.810  47.230  1.00  0.00           C
ATOM   1118  HD2 PHE A 657      31.660  31.860  47.480  1.00  0.00           H
ATOM   1119  CE2 PHE A 657      31.100  29.980  48.270  1.00  0.00           C
ATOM   1120  HE2 PHE A 657      30.930  30.380  49.260  1.00  0.00           H
ATOM   1121  C   PHE A 657      33.130  31.490  42.530  1.00  0.00           C
ATOM   1122  O   PHE A 657      32.150  31.900  41.830  1.00  0.00           O
ATOM   1123  N   ALA A 658      34.370  31.750  42.150  1.00  0.00           N
ATOM   1124  HN  ALA A 658      35.090  31.410  42.750  1.00  0.00           H
ATOM   1125  CA  ALA A 658      34.750  32.590  41.000  1.00  0.00           C
ATOM   1126  HA  ALA A 658      35.790  32.850  41.080  1.00  0.00           H
ATOM   1127  CB  ALA A 658      34.680  31.790  39.680  1.00  0.00           C
ATOM   1128  HB1 ALA A 658      33.680  31.480  39.290  1.00  0.00           H
ATOM   1129  HB2 ALA A 658      35.310  30.880  39.840  1.00  0.00           H
ATOM   1130  HB3 ALA A 658      35.210  32.190  38.800  1.00  0.00           H
ATOM   1131  C   ALA A 658      33.940  33.890  40.810  1.00  0.00           C
ATOM   1132  O   ALA A 658      33.000  34.040  40.090  1.00  0.00           O
ATOM   1133  N   GLY A 659      34.340  34.890  41.600  1.00  0.00           N
ATOM   1134  HN  GLY A 659      35.010  34.670  42.310  1.00  0.00           H
ATOM   1135  CA  GLY A 659      33.880  36.220  41.600  1.00  0.00           C
ATOM   1136  HA1 GLY A 659      34.270  36.710  42.480  1.00  0.00           H
ATOM   1137  HA2 GLY A 659      32.810  36.350  41.530  1.00  0.00           H
ATOM   1138  C   GLY A 659      34.490  36.900  40.410  1.00  0.00           C
ATOM   1139  O   GLY A 659      33.940  37.820  39.860  1.00  0.00           O
ATOM   1140  N   GLN A 660      35.740  36.490  40.130  1.00  0.00           N
ATOM   1141  HN  GLN A 660      36.080  35.700  40.630  1.00  0.00           H
ATOM   1142  CA  GLN A 660      36.650  36.950  39.080  1.00  0.00           C
ATOM   1143  HA  GLN A 660      36.310  36.830  38.060  1.00  0.00           H
ATOM   1144  CB  GLN A 660      36.730  38.510  39.060  1.00  0.00           C
ATOM   1145  HB1 GLN A 660      36.970  38.910  40.060  1.00  0.00           H
ATOM   1146  HB2 GLN A 660      35.700  38.860  38.840  1.00  0.00           H
ATOM   1147  CG  GLN A 660      37.770  38.970  37.990  1.00  0.00           C
ATOM   1148  HG1 GLN A 660      38.760  38.930  38.490  1.00  0.00           H
ATOM   1149  HG2 GLN A 660      37.590  40.050  37.800  1.00  0.00           H
ATOM   1150  CD  GLN A 660      37.760  38.290  36.660  1.00  0.00           C
ATOM   1151  OE1 GLN A 660      38.610  37.390  36.420  1.00  0.00           O
ATOM   1152  NE2 GLN A 660      36.800  38.630  35.790  1.00  0.00           N
ATOM   1153 HE21 GLN A 660      36.740  38.280  34.850  1.00  0.00           H
ATOM   1154 HE22 GLN A 660      35.950  38.970  36.190  1.00  0.00           H
ATOM   1155  C   GLN A 660      38.020  36.210  39.360  1.00  0.00           C
ATOM   1156  O   GLN A 660      38.880  36.700  40.110  1.00  0.00           O
ATOM   1157  N   PRO A 661      38.190  35.010  38.780  1.00  0.00           N
ATOM   1158  CD  PRO A 661      37.390  34.370  37.690  1.00  0.00           C
ATOM   1159  HD1 PRO A 661      37.270  35.000  36.790  1.00  0.00           H
ATOM   1160  HD2 PRO A 661      36.390  34.360  38.180  1.00  0.00           H
ATOM   1161  CA  PRO A 661      39.240  34.090  39.130  1.00  0.00           C
ATOM   1162  HA  PRO A 661      39.320  34.080  40.200  1.00  0.00           H
ATOM   1163  CB  PRO A 661      38.860  32.690  38.570  1.00  0.00           C
ATOM   1164  HB1 PRO A 661      38.390  32.080  39.370  1.00  0.00           H
ATOM   1165  HB2 PRO A 661      39.720  32.070  38.210  1.00  0.00           H
ATOM   1166  CG  PRO A 661      37.870  33.020  37.500  1.00  0.00           C
ATOM   1167  HG1 PRO A 661      38.300  33.040  36.470  1.00  0.00           H
ATOM   1168  HG2 PRO A 661      37.030  32.310  37.610  1.00  0.00           H
ATOM   1169  C   PRO A 661      40.630  34.500  38.600  1.00  0.00           C
ATOM   1170  O   PRO A 661      41.640  33.810  38.850  1.00  0.00           O
ATOM   1171  N   LEU A 662      40.830  35.640  37.870  1.00  0.00           N
ATOM   1172  HN  LEU A 662      40.010  36.110  37.530  1.00  0.00           H
ATOM   1173  CA  LEU A 662      42.160  36.100  37.540  1.00  0.00           C
ATOM   1174  HA  LEU A 662      42.980  35.390  37.580  1.00  0.00           H
ATOM   1175  CB  LEU A 662      42.070  36.780  36.170  1.00  0.00           C
ATOM   1176  HB1 LEU A 662      43.000  37.260  35.800  1.00  0.00           H
ATOM   1177  HB2 LEU A 662      41.280  37.560  36.240  1.00  0.00           H
ATOM   1178  CG  LEU A 662      41.760  35.720  35.030  1.00  0.00           C
ATOM   1179  HG  LEU A 662      40.840  35.210  35.360  1.00  0.00           H
ATOM   1180  CD1 LEU A 662      41.380  36.320  33.650  1.00  0.00           C
ATOM   1181 HD11 LEU A 662      42.220  36.930  33.270  1.00  0.00           H
ATOM   1182 HD12 LEU A 662      40.460  36.930  33.810  1.00  0.00           H
ATOM   1183 HD13 LEU A 662      41.250  35.530  32.880  1.00  0.00           H
ATOM   1184  CD2 LEU A 662      42.850  34.750  34.670  1.00  0.00           C
ATOM   1185 HD21 LEU A 662      43.690  35.190  34.090  1.00  0.00           H
ATOM   1186 HD22 LEU A 662      42.420  33.970  34.010  1.00  0.00           H
ATOM   1187 HD23 LEU A 662      43.340  34.250  35.540  1.00  0.00           H
ATOM   1188  C   LEU A 662      42.710  37.080  38.550  1.00  0.00           C
ATOM   1189  O   LEU A 662      43.900  37.310  38.600  1.00  0.00           O
ATOM   1190  N   THR A 663      41.830  37.620  39.460  1.00  0.00           N
ATOM   1191  HN  THR A 663      40.880  37.330  39.450  1.00  0.00           H
ATOM   1192  CA  THR A 663      42.200  38.550  40.550  1.00  0.00           C
ATOM   1193  HA  THR A 663      43.190  38.940  40.380  1.00  0.00           H
ATOM   1194  CB  THR A 663      41.150  39.640  40.690  1.00  0.00           C
ATOM   1195  HB  THR A 663      41.460  40.310  41.520  1.00  0.00           H
ATOM   1196  OG1 THR A 663      39.750  39.240  40.770  1.00  0.00           O
ATOM   1197  HG1 THR A 663      39.710  38.300  40.560  1.00  0.00           H
ATOM   1198  CG2 THR A 663      41.090  40.570  39.460  1.00  0.00           C
ATOM   1199 HG21 THR A 663      42.100  40.970  39.280  1.00  0.00           H
ATOM   1200 HG22 THR A 663      40.310  41.350  39.640  1.00  0.00           H
ATOM   1201 HG23 THR A 663      40.770  40.030  38.550  1.00  0.00           H
ATOM   1202  C   THR A 663      42.410  37.900  41.910  1.00  0.00           C
ATOM   1203  O   THR A 663      41.860  36.910  42.310  1.00  0.00           O
ATOM   1204  N   ILE A 664      43.360  38.560  42.630  1.00  0.00           N
ATOM   1205  HN  ILE A 664      43.830  39.340  42.240  1.00  0.00           H
ATOM   1206  CA  ILE A 664      43.870  38.120  43.910  1.00  0.00           C
ATOM   1207  HA  ILE A 664      43.390  37.250  44.320  1.00  0.00           H
ATOM   1208  CB  ILE A 664      45.320  37.750  43.810  1.00  0.00           C
ATOM   1209  HB  ILE A 664      45.870  38.570  43.310  1.00  0.00           H
ATOM   1210  CG2 ILE A 664      45.920  37.500  45.280  1.00  0.00           C
ATOM   1211 HG21 ILE A 664      47.020  37.360  45.120  1.00  0.00           H
ATOM   1212 HG22 ILE A 664      45.530  36.560  45.730  1.00  0.00           H
ATOM   1213 HG23 ILE A 664      45.800  38.410  45.900  1.00  0.00           H
ATOM   1214  CG1 ILE A 664      45.510  36.550  42.880  1.00  0.00           C
ATOM   1215 HG11 ILE A 664      46.600  36.340  42.880  1.00  0.00           H
ATOM   1216 HG12 ILE A 664      45.210  36.820  41.840  1.00  0.00           H
ATOM   1217  CD  ILE A 664      44.860  35.280  43.430  1.00  0.00           C
ATOM   1218  HD1 ILE A 664      45.160  34.370  42.880  1.00  0.00           H
ATOM   1219  HD2 ILE A 664      43.750  35.320  43.400  1.00  0.00           H
ATOM   1220  HD3 ILE A 664      45.090  35.040  44.500  1.00  0.00           H
ATOM   1221  C   ILE A 664      43.600  39.280  44.860  1.00  0.00           C
ATOM   1222  O   ILE A 664      43.790  40.440  44.560  1.00  0.00           O
ATOM   1223  N   LEU A 665      42.990  39.010  46.040  1.00  0.00           N
ATOM   1224  HN  LEU A 665      42.940  38.040  46.270  1.00  0.00           H
ATOM   1225  CA  LEU A 665      42.710  39.900  47.110  1.00  0.00           C
ATOM   1226  HA  LEU A 665      42.360  40.860  46.770  1.00  0.00           H
ATOM   1227  CB  LEU A 665      41.620  39.310  48.020  1.00  0.00           C
ATOM   1228  HB1 LEU A 665      41.280  40.180  48.630  1.00  0.00           H
ATOM   1229  HB2 LEU A 665      42.060  38.560  48.700  1.00  0.00           H
ATOM   1230  CG  LEU A 665      40.410  38.720  47.340  1.00  0.00           C
ATOM   1231  HG  LEU A 665      40.820  38.030  46.570  1.00  0.00           H
ATOM   1232  CD1 LEU A 665      39.660  37.860  48.400  1.00  0.00           C
ATOM   1233 HD11 LEU A 665      39.250  38.480  49.230  1.00  0.00           H
ATOM   1234 HD12 LEU A 665      40.380  37.100  48.790  1.00  0.00           H
ATOM   1235 HD13 LEU A 665      38.840  37.380  47.820  1.00  0.00           H
ATOM   1236  CD2 LEU A 665      39.580  39.780  46.740  1.00  0.00           C
ATOM   1237 HD21 LEU A 665      38.660  39.410  46.240  1.00  0.00           H
ATOM   1238 HD22 LEU A 665      40.180  40.250  45.930  1.00  0.00           H
ATOM   1239 HD23 LEU A 665      39.140  40.510  47.460  1.00  0.00           H
ATOM   1240  C   LEU A 665      43.990  40.210  47.810  1.00  0.00           C
ATOM   1241  O   LEU A 665      44.800  39.330  48.150  1.00  0.00           O
ATOM   1242  N   GLY A 666      44.210  41.460  48.150  1.00  0.00           N
ATOM   1243  HN  GLY A 666      43.460  42.100  48.020  1.00  0.00           H
ATOM   1244  CA  GLY A 666      45.350  41.820  48.930  1.00  0.00           C
ATOM   1245  HA1 GLY A 666      46.230  41.830  48.310  1.00  0.00           H
ATOM   1246  HA2 GLY A 666      45.420  41.040  49.690  1.00  0.00           H
ATOM   1247  C   GLY A 666      45.050  43.080  49.680  1.00  0.00           C
ATOM   1248  O   GLY A 666      43.940  43.620  49.660  1.00  0.00           O
ATOM   1249  N   SER A 667      46.020  43.560  50.480  1.00  0.00           N
ATOM   1250  HN  SER A 667      46.860  43.040  50.620  1.00  0.00           H
ATOM   1251  CA  SER A 667      46.110  44.850  51.160  1.00  0.00           C
ATOM   1252  HA  SER A 667      45.180  44.980  51.680  1.00  0.00           H
ATOM   1253  CB  SER A 667      47.380  44.720  52.150  1.00  0.00           C
ATOM   1254  HB1 SER A 667      47.050  44.120  53.020  1.00  0.00           H
ATOM   1255  HB2 SER A 667      47.710  45.740  52.460  1.00  0.00           H
ATOM   1256  OG  SER A 667      48.450  43.960  51.620  1.00  0.00           O
ATOM   1257  HG1 SER A 667      49.000  44.630  51.220  1.00  0.00           H
ATOM   1258  C   SER A 667      46.190  46.060  50.230  1.00  0.00           C
ATOM   1259  O   SER A 667      46.950  46.060  49.270  1.00  0.00           O
ATOM   1260  N   THR A 668      45.400  47.140  50.380  1.00  0.00           N
ATOM   1261  HN  THR A 668      44.610  47.190  50.980  1.00  0.00           H
ATOM   1262  CA  THR A 668      45.560  48.300  49.500  1.00  0.00           C
ATOM   1263  HA  THR A 668      46.420  48.260  48.840  1.00  0.00           H
ATOM   1264  CB  THR A 668      44.320  48.430  48.430  1.00  0.00           C
ATOM   1265  HB  THR A 668      44.360  47.530  47.770  1.00  0.00           H
ATOM   1266  OG1 THR A 668      44.360  49.660  47.700  1.00  0.00           O
ATOM   1267  HG1 THR A 668      43.510  49.660  47.260  1.00  0.00           H
ATOM   1268  CG2 THR A 668      43.030  48.460  49.230  1.00  0.00           C
ATOM   1269 HG21 THR A 668      42.810  47.540  49.810  1.00  0.00           H
ATOM   1270 HG22 THR A 668      42.180  48.590  48.530  1.00  0.00           H
ATOM   1271 HG23 THR A 668      42.820  49.430  49.730  1.00  0.00           H
ATOM   1272  C   THR A 668      45.640  49.550  50.360  1.00  0.00           C
ATOM   1273  O   THR A 668      45.010  49.610  51.410  1.00  0.00           O
ATOM   1274  N   GLY A 669      46.310  50.560  49.910  1.00  0.00           N
ATOM   1275  HN  GLY A 669      46.670  50.480  48.980  1.00  0.00           H
ATOM   1276  CA  GLY A 669      46.740  51.820  50.530  1.00  0.00           C
ATOM   1277  HA1 GLY A 669      47.140  52.370  49.690  1.00  0.00           H
ATOM   1278  HA2 GLY A 669      47.500  51.460  51.210  1.00  0.00           H
ATOM   1279  C   GLY A 669      45.660  52.620  51.320  1.00  0.00           C
ATOM   1280  O   GLY A 669      45.850  52.830  52.550  1.00  0.00           O
ATOM   1281  N   PRO A 670      44.600  53.070  50.560  1.00  0.00           N
ATOM   1282  CD  PRO A 670      44.470  52.930  49.110  1.00  0.00           C
ATOM   1283  HD1 PRO A 670      43.990  51.970  48.790  1.00  0.00           H
ATOM   1284  HD2 PRO A 670      45.410  53.010  48.510  1.00  0.00           H
ATOM   1285  CA  PRO A 670      43.660  53.980  51.120  1.00  0.00           C
ATOM   1286  HA  PRO A 670      44.120  54.900  51.450  1.00  0.00           H
ATOM   1287  CB  PRO A 670      42.650  54.220  49.970  1.00  0.00           C
ATOM   1288  HB1 PRO A 670      42.270  55.250  50.020  1.00  0.00           H
ATOM   1289  HB2 PRO A 670      41.880  53.420  49.920  1.00  0.00           H
ATOM   1290  CG  PRO A 670      43.520  53.980  48.690  1.00  0.00           C
ATOM   1291  HG1 PRO A 670      43.010  53.850  47.720  1.00  0.00           H
ATOM   1292  HG2 PRO A 670      44.160  54.890  48.720  1.00  0.00           H
ATOM   1293  C   PRO A 670      42.970  53.430  52.380  1.00  0.00           C
ATOM   1294  O   PRO A 670      42.520  54.200  53.230  1.00  0.00           O
ATOM   1295  N   VAL A 671      42.720  52.110  52.370  1.00  0.00           N
ATOM   1296  HN  VAL A 671      43.070  51.610  51.580  1.00  0.00           H
ATOM   1297  CA  VAL A 671      42.220  51.380  53.550  1.00  0.00           C
ATOM   1298  HA  VAL A 671      41.360  51.980  53.800  1.00  0.00           H
ATOM   1299  CB  VAL A 671      41.710  49.950  53.170  1.00  0.00           C
ATOM   1300  HB  VAL A 671      42.540  49.300  52.800  1.00  0.00           H
ATOM   1301  CG1 VAL A 671      41.010  49.240  54.320  1.00  0.00           C
ATOM   1302 HG11 VAL A 671      40.070  49.710  54.700  1.00  0.00           H
ATOM   1303 HG12 VAL A 671      41.610  48.960  55.230  1.00  0.00           H
ATOM   1304 HG13 VAL A 671      40.700  48.280  53.870  1.00  0.00           H
ATOM   1305  CG2 VAL A 671      40.680  50.100  52.080  1.00  0.00           C
ATOM   1306 HG21 VAL A 671      41.100  50.380  51.090  1.00  0.00           H
ATOM   1307 HG22 VAL A 671      39.880  50.850  52.250  1.00  0.00           H
ATOM   1308 HG23 VAL A 671      40.220  49.110  51.920  1.00  0.00           H
ATOM   1309  C   VAL A 671      43.080  51.380  54.840  1.00  0.00           C
ATOM   1310  O   VAL A 671      42.590  51.640  55.910  1.00  0.00           O
ATOM   1311  N   LEU A 672      44.420  51.280  54.720  1.00  0.00           N
ATOM   1312  HN  LEU A 672      44.850  51.050  53.850  1.00  0.00           H
ATOM   1313  CA  LEU A 672      45.340  51.430  55.840  1.00  0.00           C
ATOM   1314  HA  LEU A 672      45.150  50.780  56.690  1.00  0.00           H
ATOM   1315  CB  LEU A 672      46.730  51.040  55.330  1.00  0.00           C
ATOM   1316  HB1 LEU A 672      46.920  51.640  54.420  1.00  0.00           H
ATOM   1317  HB2 LEU A 672      46.720  50.010  54.920  1.00  0.00           H
ATOM   1318  CG  LEU A 672      47.860  51.030  56.360  1.00  0.00           C
ATOM   1319  HG  LEU A 672      47.890  52.050  56.780  1.00  0.00           H
ATOM   1320  CD1 LEU A 672      47.630  49.920  57.440  1.00  0.00           C
ATOM   1321 HD11 LEU A 672      47.460  48.930  56.970  1.00  0.00           H
ATOM   1322 HD12 LEU A 672      46.720  50.170  58.050  1.00  0.00           H
ATOM   1323 HD13 LEU A 672      48.480  49.830  58.150  1.00  0.00           H
ATOM   1324  CD2 LEU A 672      49.180  50.740  55.780  1.00  0.00           C
ATOM   1325 HD21 LEU A 672      49.910  50.510  56.590  1.00  0.00           H
ATOM   1326 HD22 LEU A 672      49.490  51.650  55.210  1.00  0.00           H
ATOM   1327 HD23 LEU A 672      49.210  49.870  55.100  1.00  0.00           H
ATOM   1328  C   LEU A 672      45.320  52.870  56.420  1.00  0.00           C
ATOM   1329  O   LEU A 672      45.320  53.090  57.670  1.00  0.00           O
ATOM   1330  N   VAL A 673      45.220  53.800  55.510  1.00  0.00           N
ATOM   1331  HN  VAL A 673      45.240  53.540  54.560  1.00  0.00           H
ATOM   1332  CA  VAL A 673      44.900  55.210  55.870  1.00  0.00           C
ATOM   1333  HA  VAL A 673      45.600  55.530  56.620  1.00  0.00           H
ATOM   1334  CB  VAL A 673      44.970  56.070  54.590  1.00  0.00           C
ATOM   1335  HB  VAL A 673      44.320  55.660  53.780  1.00  0.00           H
ATOM   1336  CG1 VAL A 673      44.470  57.490  54.890  1.00  0.00           C
ATOM   1337 HG11 VAL A 673      44.820  58.130  54.050  1.00  0.00           H
ATOM   1338 HG12 VAL A 673      45.020  57.960  55.730  1.00  0.00           H
ATOM   1339 HG13 VAL A 673      43.390  57.650  55.100  1.00  0.00           H
ATOM   1340  CG2 VAL A 673      46.510  56.090  54.180  1.00  0.00           C
ATOM   1341 HG21 VAL A 673      47.240  56.480  54.910  1.00  0.00           H
ATOM   1342 HG22 VAL A 673      46.650  56.670  53.240  1.00  0.00           H
ATOM   1343 HG23 VAL A 673      46.860  55.050  53.970  1.00  0.00           H
ATOM   1344  C   VAL A 673      43.480  55.470  56.520  1.00  0.00           C
ATOM   1345  O   VAL A 673      43.370  56.120  57.550  1.00  0.00           O
ATOM   1346  N   PHE A 674      42.410  54.840  55.930  1.00  0.00           N
ATOM   1347  HN  PHE A 674      42.460  54.300  55.090  1.00  0.00           H
ATOM   1348  CA  PHE A 674      41.020  54.930  56.420  1.00  0.00           C
ATOM   1349  HA  PHE A 674      40.770  55.980  56.450  1.00  0.00           H
ATOM   1350  CB  PHE A 674      40.010  54.200  55.420  1.00  0.00           C
ATOM   1351  HB1 PHE A 674      40.230  53.100  55.440  1.00  0.00           H
ATOM   1352  HB2 PHE A 674      40.050  54.630  54.400  1.00  0.00           H
ATOM   1353  CG  PHE A 674      38.550  54.540  55.870  1.00  0.00           C
ATOM   1354  CD1 PHE A 674      38.040  55.810  55.480  1.00  0.00           C
ATOM   1355  HD1 PHE A 674      38.660  56.460  54.880  1.00  0.00           H
ATOM   1356  CE1 PHE A 674      36.780  56.240  55.780  1.00  0.00           C
ATOM   1357  HE1 PHE A 674      36.210  57.070  55.420  1.00  0.00           H
ATOM   1358  CZ  PHE A 674      35.900  55.400  56.510  1.00  0.00           C
ATOM   1359  HZ  PHE A 674      34.860  55.620  56.720  1.00  0.00           H
ATOM   1360  CD2 PHE A 674      37.670  53.710  56.590  1.00  0.00           C
ATOM   1361  HD2 PHE A 674      37.950  52.710  56.880  1.00  0.00           H
ATOM   1362  CE2 PHE A 674      36.410  54.160  56.980  1.00  0.00           C
ATOM   1363  HE2 PHE A 674      35.760  53.500  57.550  1.00  0.00           H
ATOM   1364  C   PHE A 674      40.880  54.280  57.810  1.00  0.00           C
ATOM   1365  O   PHE A 674      40.150  54.820  58.620  1.00  0.00           O
ATOM   1366  N   GLU A 675      41.520  53.170  58.100  1.00  0.00           N
ATOM   1367  HN  GLU A 675      41.950  52.690  57.340  1.00  0.00           H
ATOM   1368  CA  GLU A 675      41.390  52.530  59.460  1.00  0.00           C
ATOM   1369  HA  GLU A 675      40.330  52.440  59.660  1.00  0.00           H
ATOM   1370  CB  GLU A 675      42.020  51.030  59.540  1.00  0.00           C
ATOM   1371  HB1 GLU A 675      42.010  50.660  60.590  1.00  0.00           H
ATOM   1372  HB2 GLU A 675      43.040  51.110  59.130  1.00  0.00           H
ATOM   1373  CG  GLU A 675      41.090  50.100  58.700  1.00  0.00           C
ATOM   1374  HG1 GLU A 675      41.680  49.160  58.750  1.00  0.00           H
ATOM   1375  HG2 GLU A 675      40.930  50.430  57.650  1.00  0.00           H
ATOM   1376  CD  GLU A 675      39.810  49.690  59.400  1.00  0.00           C
ATOM   1377  OE1 GLU A 675      38.990  49.070  58.660  1.00  0.00           O
ATOM   1378  OE2 GLU A 675      39.600  49.980  60.620  1.00  0.00           O
ATOM   1379  C   GLU A 675      41.870  53.420  60.610  1.00  0.00           C
ATOM   1380  O   GLU A 675      41.280  53.580  61.690  1.00  0.00           O
ATOM   1381  N   LYS A 676      42.930  54.180  60.370  1.00  0.00           N
ATOM   1382  HN  LYS A 676      43.380  54.090  59.480  1.00  0.00           H
ATOM   1383  CA  LYS A 676      43.510  55.230  61.240  1.00  0.00           C
ATOM   1384  HA  LYS A 676      43.560  54.880  62.250  1.00  0.00           H
ATOM   1385  CB  LYS A 676      44.990  55.500  60.790  1.00  0.00           C
ATOM   1386  HB1 LYS A 676      44.900  55.800  59.720  1.00  0.00           H
ATOM   1387  HB2 LYS A 676      45.620  54.600  60.940  1.00  0.00           H
ATOM   1388  CG  LYS A 676      45.720  56.580  61.540  1.00  0.00           C
ATOM   1389  HG1 LYS A 676      45.670  56.510  62.650  1.00  0.00           H
ATOM   1390  HG2 LYS A 676      45.290  57.540  61.190  1.00  0.00           H
ATOM   1391  CD  LYS A 676      47.270  56.630  61.320  1.00  0.00           C
ATOM   1392  HD1 LYS A 676      47.270  56.790  60.230  1.00  0.00           H
ATOM   1393  HD2 LYS A 676      47.690  55.630  61.560  1.00  0.00           H
ATOM   1394  CE  LYS A 676      48.070  57.760  61.920  1.00  0.00           C
ATOM   1395  HE1 LYS A 676      47.980  57.620  63.030  1.00  0.00           H
ATOM   1396  HE2 LYS A 676      47.560  58.710  61.660  1.00  0.00           H
ATOM   1397  NZ  LYS A 676      49.480  57.830  61.490  1.00  0.00           N
ATOM   1398  HZ1 LYS A 676      49.750  57.930  60.490  1.00  0.00           H
ATOM   1399  HZ2 LYS A 676      49.890  56.960  61.880  1.00  0.00           H
ATOM   1400  HZ3 LYS A 676      50.000  58.530  62.050  1.00  0.00           H
ATOM   1401  C   LYS A 676      42.590  56.410  61.390  1.00  0.00           C
ATOM   1402  O   LYS A 676      42.410  56.810  62.530  1.00  0.00           O
ATOM   1403  N   ILE A 677      42.100  56.970  60.310  1.00  0.00           N
ATOM   1404  HN  ILE A 677      42.430  56.700  59.410  1.00  0.00           H
ATOM   1405  CA  ILE A 677      41.100  58.050  60.240  1.00  0.00           C
ATOM   1406  HA  ILE A 677      41.450  58.970  60.700  1.00  0.00           H
ATOM   1407  CB  ILE A 677      40.740  58.320  58.800  1.00  0.00           C
ATOM   1408  HB  ILE A 677      40.420  57.460  58.190  1.00  0.00           H
ATOM   1409  CG2 ILE A 677      39.510  59.350  58.860  1.00  0.00           C
ATOM   1410 HG21 ILE A 677      39.350  59.770  57.850  1.00  0.00           H
ATOM   1411 HG22 ILE A 677      39.730  60.170  59.590  1.00  0.00           H
ATOM   1412 HG23 ILE A 677      38.630  58.760  59.200  1.00  0.00           H
ATOM   1413  CG1 ILE A 677      41.940  59.000  58.140  1.00  0.00           C
ATOM   1414 HG11 ILE A 677      42.770  58.260  58.240  1.00  0.00           H
ATOM   1415 HG12 ILE A 677      42.150  59.950  58.660  1.00  0.00           H
ATOM   1416  CD  ILE A 677      41.730  59.150  56.650  1.00  0.00           C
ATOM   1417  HD1 ILE A 677      41.720  58.190  56.090  1.00  0.00           H
ATOM   1418  HD2 ILE A 677      42.600  59.740  56.280  1.00  0.00           H
ATOM   1419  HD3 ILE A 677      40.840  59.740  56.350  1.00  0.00           H
ATOM   1420  C   ILE A 677      39.900  57.620  61.060  1.00  0.00           C
ATOM   1421  O   ILE A 677      39.450  58.380  61.880  1.00  0.00           O
ATOM   1422  N   LEU A 678      39.400  56.370  60.870  1.00  0.00           N
ATOM   1423  HN  LEU A 678      39.680  55.840  60.080  1.00  0.00           H
ATOM   1424  CA  LEU A 678      38.270  55.900  61.680  1.00  0.00           C
ATOM   1425  HA  LEU A 678      37.480  56.620  61.540  1.00  0.00           H
ATOM   1426  CB  LEU A 678      37.780  54.560  61.110  1.00  0.00           C
ATOM   1427  HB1 LEU A 678      38.680  53.900  61.000  1.00  0.00           H
ATOM   1428  HB2 LEU A 678      37.480  54.810  60.080  1.00  0.00           H
ATOM   1429  CG  LEU A 678      36.630  53.870  61.830  1.00  0.00           C
ATOM   1430  HG  LEU A 678      37.050  53.460  62.770  1.00  0.00           H
ATOM   1431  CD1 LEU A 678      35.480  54.880  62.060  1.00  0.00           C
ATOM   1432 HD11 LEU A 678      34.670  54.420  62.650  1.00  0.00           H
ATOM   1433 HD12 LEU A 678      35.230  55.370  61.090  1.00  0.00           H
ATOM   1434 HD13 LEU A 678      35.940  55.560  62.810  1.00  0.00           H
ATOM   1435  CD2 LEU A 678      36.090  52.740  60.950  1.00  0.00           C
ATOM   1436 HD21 LEU A 678      35.450  53.200  60.160  1.00  0.00           H
ATOM   1437 HD22 LEU A 678      35.560  51.930  61.460  1.00  0.00           H
ATOM   1438 HD23 LEU A 678      36.960  52.190  60.520  1.00  0.00           H
ATOM   1439  C   LEU A 678      38.570  55.800  63.220  1.00  0.00           C
ATOM   1440  O   LEU A 678      37.900  56.190  64.160  1.00  0.00           O
ATOM   1441  N   TYR A 679      39.710  55.250  63.490  1.00  0.00           N
ATOM   1442  HN  TYR A 679      40.260  54.950  62.710  1.00  0.00           H
ATOM   1443  CA  TYR A 679      40.160  55.240  64.930  1.00  0.00           C
ATOM   1444  HA  TYR A 679      39.400  54.760  65.510  1.00  0.00           H
ATOM   1445  CB  TYR A 679      41.380  54.240  65.140  1.00  0.00           C
ATOM   1446  HB1 TYR A 679      42.120  54.450  64.330  1.00  0.00           H
ATOM   1447  HB2 TYR A 679      41.020  53.210  64.990  1.00  0.00           H
ATOM   1448  CG  TYR A 679      42.090  54.400  66.520  1.00  0.00           C
ATOM   1449  CD1 TYR A 679      41.410  54.110  67.710  1.00  0.00           C
ATOM   1450  HD1 TYR A 679      40.370  53.860  67.740  1.00  0.00           H
ATOM   1451  CE1 TYR A 679      42.170  54.070  68.900  1.00  0.00           C
ATOM   1452  HE1 TYR A 679      41.560  53.930  69.780  1.00  0.00           H
ATOM   1453  CZ  TYR A 679      43.500  54.400  68.930  1.00  0.00           C
ATOM   1454  OH  TYR A 679      44.040  54.590  70.220  1.00  0.00           O
ATOM   1455  HH  TYR A 679      44.960  54.810  70.080  1.00  0.00           H
ATOM   1456  CD2 TYR A 679      43.500  54.680  66.530  1.00  0.00           C
ATOM   1457  HD2 TYR A 679      43.990  54.810  65.580  1.00  0.00           H
ATOM   1458  CE2 TYR A 679      44.210  54.720  67.770  1.00  0.00           C
ATOM   1459  HE2 TYR A 679      45.180  55.200  67.830  1.00  0.00           H
ATOM   1460  C   TYR A 679      40.320  56.620  65.660  1.00  0.00           C
ATOM   1461  O   TYR A 679      39.830  56.750  66.780  1.00  0.00           O
ATOM   1462  N   LYS A 680      40.880  57.660  64.970  1.00  0.00           N
ATOM   1463  HN  LYS A 680      41.340  57.440  64.120  1.00  0.00           H
ATOM   1464  CA  LYS A 680      41.000  59.040  65.510  1.00  0.00           C
ATOM   1465  HA  LYS A 680      41.420  58.900  66.490  1.00  0.00           H
ATOM   1466  CB  LYS A 680      41.980  59.930  64.710  1.00  0.00           C
ATOM   1467  HB1 LYS A 680      42.080  60.850  65.320  1.00  0.00           H
ATOM   1468  HB2 LYS A 680      41.570  60.170  63.700  1.00  0.00           H
ATOM   1469  CG  LYS A 680      43.430  59.360  64.460  1.00  0.00           C
ATOM   1470  HG1 LYS A 680      43.910  60.020  63.720  1.00  0.00           H
ATOM   1471  HG2 LYS A 680      43.420  58.360  63.980  1.00  0.00           H
ATOM   1472  CD  LYS A 680      44.260  59.410  65.810  1.00  0.00           C
ATOM   1473  HD1 LYS A 680      43.710  59.220  66.770  1.00  0.00           H
ATOM   1474  HD2 LYS A 680      44.680  60.430  65.910  1.00  0.00           H
ATOM   1475  CE  LYS A 680      45.380  58.380  65.830  1.00  0.00           C
ATOM   1476  HE1 LYS A 680      45.990  58.290  64.910  1.00  0.00           H
ATOM   1477  HE2 LYS A 680      44.700  57.520  65.990  1.00  0.00           H
ATOM   1478  NZ  LYS A 680      46.210  58.550  67.000  1.00  0.00           N
ATOM   1479  HZ1 LYS A 680      46.810  57.740  67.230  1.00  0.00           H
ATOM   1480  HZ2 LYS A 680      45.580  58.780  67.790  1.00  0.00           H
ATOM   1481  HZ3 LYS A 680      46.920  59.290  66.880  1.00  0.00           H
ATOM   1482  C   LYS A 680      39.660  59.770  65.700  1.00  0.00           C
ATOM   1483  O   LYS A 680      39.480  60.380  66.710  1.00  0.00           O
ATOM   1484  N   PHE A 681      38.710  59.540  64.710  1.00  0.00           N
ATOM   1485  HN  PHE A 681      38.910  59.020  63.880  1.00  0.00           H
ATOM   1486  CA  PHE A 681      37.330  59.940  64.680  1.00  0.00           C
ATOM   1487  HA  PHE A 681      37.240  61.020  64.740  1.00  0.00           H
ATOM   1488  CB  PHE A 681      36.670  59.610  63.310  1.00  0.00           C
ATOM   1489  HB1 PHE A 681      36.860  58.530  63.200  1.00  0.00           H
ATOM   1490  HB2 PHE A 681      37.150  60.190  62.490  1.00  0.00           H
ATOM   1491  CG  PHE A 681      35.160  59.800  63.270  1.00  0.00           C
ATOM   1492  CD1 PHE A 681      34.300  58.710  63.080  1.00  0.00           C
ATOM   1493  HD1 PHE A 681      34.660  57.700  63.160  1.00  0.00           H
ATOM   1494  CE1 PHE A 681      32.890  58.860  63.130  1.00  0.00           C
ATOM   1495  HE1 PHE A 681      32.240  58.030  62.950  1.00  0.00           H
ATOM   1496  CZ  PHE A 681      32.360  60.130  63.330  1.00  0.00           C
ATOM   1497  HZ  PHE A 681      31.300  60.210  63.180  1.00  0.00           H
ATOM   1498  CD2 PHE A 681      34.590  61.050  63.520  1.00  0.00           C
ATOM   1499  HD2 PHE A 681      35.320  61.860  63.570  1.00  0.00           H
ATOM   1500  CE2 PHE A 681      33.190  61.240  63.580  1.00  0.00           C
ATOM   1501  HE2 PHE A 681      32.650  62.170  63.700  1.00  0.00           H
ATOM   1502  C   PHE A 681      36.550  59.340  65.870  1.00  0.00           C
ATOM   1503  O   PHE A 681      35.860  60.050  66.640  1.00  0.00           O
ATOM   1504  N   CYS A 682      36.780  58.020  66.070  1.00  0.00           N
ATOM   1505  HN  CYS A 682      37.290  57.440  65.440  1.00  0.00           H
ATOM   1506  CA  CYS A 682      36.340  57.230  67.250  1.00  0.00           C
ATOM   1507  HA  CYS A 682      35.300  57.390  67.440  1.00  0.00           H
ATOM   1508  CB  CYS A 682      36.550  55.660  67.270  1.00  0.00           C
ATOM   1509  HB1 CYS A 682      36.110  55.240  68.200  1.00  0.00           H
ATOM   1510  HB2 CYS A 682      37.640  55.480  67.110  1.00  0.00           H
ATOM   1511  SG  CYS A 682      35.590  54.900  65.920  1.00  0.00           S
ATOM   1512  HG1 CYS A 682      36.000  55.490  64.810  1.00  0.00           H
ATOM   1513  C   CYS A 682      36.880  57.720  68.590  1.00  0.00           C
ATOM   1514  O   CYS A 682      36.140  57.780  69.540  1.00  0.00           O
ATOM   1515  N   ARG A 683      38.180  58.070  68.720  1.00  0.00           N
ATOM   1516  HN  ARG A 683      38.780  57.710  68.020  1.00  0.00           H
ATOM   1517  CA  ARG A 683      38.770  58.870  69.800  1.00  0.00           C
ATOM   1518  HA  ARG A 683      38.500  58.330  70.690  1.00  0.00           H
ATOM   1519  CB  ARG A 683      40.360  58.920  69.840  1.00  0.00           C
ATOM   1520  HB1 ARG A 683      40.820  59.560  70.620  1.00  0.00           H
ATOM   1521  HB2 ARG A 683      40.680  59.340  68.850  1.00  0.00           H
ATOM   1522  CG  ARG A 683      41.070  57.530  69.890  1.00  0.00           C
ATOM   1523  HG1 ARG A 683      42.140  57.790  70.040  1.00  0.00           H
ATOM   1524  HG2 ARG A 683      40.880  57.010  68.930  1.00  0.00           H
ATOM   1525  CD  ARG A 683      40.580  56.560  70.950  1.00  0.00           C
ATOM   1526  HD1 ARG A 683      41.150  55.610  70.880  1.00  0.00           H
ATOM   1527  HD2 ARG A 683      39.510  56.310  70.850  1.00  0.00           H
ATOM   1528  NE  ARG A 683      40.680  57.240  72.270  1.00  0.00           N
ATOM   1529  HE  ARG A 683      41.160  58.110  72.370  1.00  0.00           H
ATOM   1530  CZ  ARG A 683      40.900  56.550  73.400  1.00  0.00           C
ATOM   1531  NH1 ARG A 683      41.330  57.050  74.520  1.00  0.00           N
ATOM   1532 HH11 ARG A 683      41.420  56.430  75.310  1.00  0.00           H
ATOM   1533 HH12 ARG A 683      41.670  57.980  74.520  1.00  0.00           H
ATOM   1534  NH2 ARG A 683      40.660  55.250  73.440  1.00  0.00           N
ATOM   1535 HH21 ARG A 683      40.280  54.880  72.600  1.00  0.00           H
ATOM   1536 HH22 ARG A 683      40.930  54.670  74.220  1.00  0.00           H
ATOM   1537  C   ARG A 683      38.210  60.350  70.070  1.00  0.00           C
ATOM   1538  O   ARG A 683      38.100  60.750  71.250  1.00  0.00           O
ATOM   1539  N   ASP A 684      37.850  61.090  68.980  1.00  0.00           N
ATOM   1540  HN  ASP A 684      37.940  60.790  68.020  1.00  0.00           H
ATOM   1541  CA  ASP A 684      37.360  62.400  69.230  1.00  0.00           C
ATOM   1542  HA  ASP A 684      38.080  62.840  69.900  1.00  0.00           H
ATOM   1543  CB  ASP A 684      37.350  63.120  67.820  1.00  0.00           C
ATOM   1544  HB1 ASP A 684      36.900  64.130  67.870  1.00  0.00           H
ATOM   1545  HB2 ASP A 684      36.880  62.550  66.990  1.00  0.00           H
ATOM   1546  CG  ASP A 684      38.830  63.410  67.430  1.00  0.00           C
ATOM   1547  OD1 ASP A 684      39.690  63.620  68.320  1.00  0.00           O
ATOM   1548  OD2 ASP A 684      39.060  63.640  66.230  1.00  0.00           O
ATOM   1549  C   ASP A 684      36.080  62.480  69.980  1.00  0.00           C
ATOM   1550  O   ASP A 684      35.970  63.250  70.950  1.00  0.00           O
ATOM   1551  N   TYR A 685      35.050  61.660  69.590  1.00  0.00           N
ATOM   1552  HN  TYR A 685      35.190  61.100  68.770  1.00  0.00           H
ATOM   1553  CA  TYR A 685      33.690  61.720  70.120  1.00  0.00           C
ATOM   1554  HA  TYR A 685      33.470  62.640  70.680  1.00  0.00           H
ATOM   1555  CB  TYR A 685      32.600  61.500  69.090  1.00  0.00           C
ATOM   1556  HB1 TYR A 685      31.530  61.510  69.380  1.00  0.00           H
ATOM   1557  HB2 TYR A 685      32.700  60.560  68.510  1.00  0.00           H
ATOM   1558  CG  TYR A 685      32.840  62.720  68.180  1.00  0.00           C
ATOM   1559  CD1 TYR A 685      33.670  62.750  67.050  1.00  0.00           C
ATOM   1560  HD1 TYR A 685      34.070  61.810  66.670  1.00  0.00           H
ATOM   1561  CE1 TYR A 685      34.070  63.940  66.510  1.00  0.00           C
ATOM   1562  HE1 TYR A 685      34.900  63.990  65.800  1.00  0.00           H
ATOM   1563  CZ  TYR A 685      33.560  65.130  66.970  1.00  0.00           C
ATOM   1564  OH  TYR A 685      33.990  66.300  66.180  1.00  0.00           O
ATOM   1565  HH  TYR A 685      33.500  67.060  66.490  1.00  0.00           H
ATOM   1566  CD2 TYR A 685      32.270  63.910  68.650  1.00  0.00           C
ATOM   1567  HD2 TYR A 685      31.630  63.850  69.510  1.00  0.00           H
ATOM   1568  CE2 TYR A 685      32.650  65.150  68.030  1.00  0.00           C
ATOM   1569  HE2 TYR A 685      32.290  66.130  68.290  1.00  0.00           H
ATOM   1570  C   TYR A 685      33.460  60.720  71.200  1.00  0.00           C
ATOM   1571  O   TYR A 685      32.440  60.730  71.880  1.00  0.00           O
ATOM   1572  N   GLN A 686      34.500  59.830  71.440  1.00  0.00           N
ATOM   1573  HN  GLN A 686      35.320  59.870  70.870  1.00  0.00           H
ATOM   1574  CA  GLN A 686      34.400  58.810  72.440  1.00  0.00           C
ATOM   1575  HA  GLN A 686      35.380  58.370  72.320  1.00  0.00           H
ATOM   1576  CB  GLN A 686      34.470  59.340  73.870  1.00  0.00           C
ATOM   1577  HB1 GLN A 686      34.090  58.620  74.630  1.00  0.00           H
ATOM   1578  HB2 GLN A 686      33.700  60.130  73.870  1.00  0.00           H
ATOM   1579  CG  GLN A 686      35.850  59.850  74.320  1.00  0.00           C
ATOM   1580  HG1 GLN A 686      35.750  60.220  75.360  1.00  0.00           H
ATOM   1581  HG2 GLN A 686      36.150  60.570  73.530  1.00  0.00           H
ATOM   1582  CD  GLN A 686      36.970  58.740  74.450  1.00  0.00           C
ATOM   1583  OE1 GLN A 686      37.110  57.970  75.400  1.00  0.00           O
ATOM   1584  NE2 GLN A 686      37.810  58.720  73.460  1.00  0.00           N
ATOM   1585 HE21 GLN A 686      38.600  58.110  73.540  1.00  0.00           H
ATOM   1586 HE22 GLN A 686      37.720  59.320  72.670  1.00  0.00           H
ATOM   1587  C   GLN A 686      33.480  57.630  72.160  1.00  0.00           C
ATOM   1588  O   GLN A 686      32.650  57.200  72.990  1.00  0.00           O
ATOM   1589  N   LEU A 687      33.620  57.050  70.930  1.00  0.00           N
ATOM   1590  HN  LEU A 687      34.430  57.350  70.430  1.00  0.00           H
ATOM   1591  CA  LEU A 687      32.930  55.910  70.360  1.00  0.00           C
ATOM   1592  HA  LEU A 687      32.020  55.730  70.920  1.00  0.00           H
ATOM   1593  CB  LEU A 687      32.510  56.210  68.880  1.00  0.00           C
ATOM   1594  HB1 LEU A 687      31.830  55.510  68.370  1.00  0.00           H
ATOM   1595  HB2 LEU A 687      33.420  56.370  68.280  1.00  0.00           H
ATOM   1596  CG  LEU A 687      31.770  57.580  68.860  1.00  0.00           C
ATOM   1597  HG  LEU A 687      32.210  58.360  69.520  1.00  0.00           H
ATOM   1598  CD1 LEU A 687      31.710  58.180  67.410  1.00  0.00           C
ATOM   1599 HD11 LEU A 687      32.670  58.180  66.860  1.00  0.00           H
ATOM   1600 HD12 LEU A 687      31.340  59.220  67.440  1.00  0.00           H
ATOM   1601 HD13 LEU A 687      31.000  57.600  66.780  1.00  0.00           H
ATOM   1602  CD2 LEU A 687      30.350  57.310  69.420  1.00  0.00           C
ATOM   1603 HD21 LEU A 687      29.850  56.530  68.820  1.00  0.00           H
ATOM   1604 HD22 LEU A 687      29.740  58.220  69.250  1.00  0.00           H
ATOM   1605 HD23 LEU A 687      30.390  57.000  70.490  1.00  0.00           H
ATOM   1606  C   LEU A 687      33.850  54.640  70.300  1.00  0.00           C
ATOM   1607  O   LEU A 687      35.070  54.620  70.390  1.00  0.00           O
ATOM   1608  N   SER A 688      33.230  53.440  70.300  1.00  0.00           N
ATOM   1609  HN  SER A 688      32.240  53.380  70.420  1.00  0.00           H
ATOM   1610  CA  SER A 688      33.930  52.200  70.440  1.00  0.00           C
ATOM   1611  HA  SER A 688      34.760  52.350  71.130  1.00  0.00           H
ATOM   1612  CB  SER A 688      32.990  51.180  71.020  1.00  0.00           C
ATOM   1613  HB1 SER A 688      32.130  51.010  70.320  1.00  0.00           H
ATOM   1614  HB2 SER A 688      32.660  51.510  72.020  1.00  0.00           H
ATOM   1615  OG  SER A 688      33.710  49.950  71.290  1.00  0.00           O
ATOM   1616  HG1 SER A 688      33.060  49.370  71.700  1.00  0.00           H
ATOM   1617  C   SER A 688      34.510  51.620  69.180  1.00  0.00           C
ATOM   1618  O   SER A 688      33.730  51.100  68.290  1.00  0.00           O
ATOM   1619  N   TYR A 689      35.850  51.660  68.850  1.00  0.00           N
ATOM   1620  HN  TYR A 689      36.530  52.080  69.450  1.00  0.00           H
ATOM   1621  CA  TYR A 689      36.270  51.420  67.490  1.00  0.00           C
ATOM   1622  HA  TYR A 689      35.780  52.140  66.850  1.00  0.00           H
ATOM   1623  CB  TYR A 689      37.770  51.920  67.360  1.00  0.00           C
ATOM   1624  HB1 TYR A 689      38.280  51.590  68.280  1.00  0.00           H
ATOM   1625  HB2 TYR A 689      37.680  53.030  67.270  1.00  0.00           H
ATOM   1626  CG  TYR A 689      38.550  51.430  66.180  1.00  0.00           C
ATOM   1627  CD1 TYR A 689      39.560  50.460  66.370  1.00  0.00           C
ATOM   1628  HD1 TYR A 689      39.840  50.210  67.380  1.00  0.00           H
ATOM   1629  CE1 TYR A 689      40.340  50.070  65.260  1.00  0.00           C
ATOM   1630  HE1 TYR A 689      41.070  49.280  65.310  1.00  0.00           H
ATOM   1631  CZ  TYR A 689      39.990  50.510  63.980  1.00  0.00           C
ATOM   1632  OH  TYR A 689      40.630  49.940  62.990  1.00  0.00           O
ATOM   1633  HH  TYR A 689      40.150  50.020  62.160  1.00  0.00           H
ATOM   1634  CD2 TYR A 689      38.300  51.930  64.930  1.00  0.00           C
ATOM   1635  HD2 TYR A 689      37.470  52.610  64.830  1.00  0.00           H
ATOM   1636  CE2 TYR A 689      38.920  51.380  63.790  1.00  0.00           C
ATOM   1637  HE2 TYR A 689      38.650  51.770  62.830  1.00  0.00           H
ATOM   1638  C   TYR A 689      36.020  50.060  66.880  1.00  0.00           C
ATOM   1639  O   TYR A 689      35.680  50.050  65.720  1.00  0.00           O
ATOM   1640  N   LEU A 690      36.180  48.950  67.620  1.00  0.00           N
ATOM   1641  HN  LEU A 690      36.530  49.030  68.540  1.00  0.00           H
ATOM   1642  CA  LEU A 690      35.920  47.650  67.110  1.00  0.00           C
ATOM   1643  HA  LEU A 690      36.360  47.580  66.130  1.00  0.00           H
ATOM   1644  CB  LEU A 690      36.460  46.590  68.100  1.00  0.00           C
ATOM   1645  HB1 LEU A 690      36.190  45.590  67.700  1.00  0.00           H
ATOM   1646  HB2 LEU A 690      35.760  46.580  68.960  1.00  0.00           H
ATOM   1647  CG  LEU A 690      37.870  46.610  68.580  1.00  0.00           C
ATOM   1648  HG  LEU A 690      38.110  47.430  69.280  1.00  0.00           H
ATOM   1649  CD1 LEU A 690      38.320  45.310  69.250  1.00  0.00           C
ATOM   1650 HD11 LEU A 690      38.680  44.650  68.420  1.00  0.00           H
ATOM   1651 HD12 LEU A 690      37.580  44.870  69.960  1.00  0.00           H
ATOM   1652 HD13 LEU A 690      39.210  45.520  69.850  1.00  0.00           H
ATOM   1653  CD2 LEU A 690      38.770  46.880  67.330  1.00  0.00           C
ATOM   1654 HD21 LEU A 690      39.820  46.530  67.490  1.00  0.00           H
ATOM   1655 HD22 LEU A 690      38.790  47.990  67.220  1.00  0.00           H
ATOM   1656 HD23 LEU A 690      38.340  46.510  66.380  1.00  0.00           H
ATOM   1657  C   LEU A 690      34.480  47.550  66.810  1.00  0.00           C
ATOM   1658  O   LEU A 690      34.140  47.220  65.700  1.00  0.00           O
ATOM   1659  N   SER A 691      33.640  47.910  67.750  1.00  0.00           N
ATOM   1660  HN  SER A 691      34.100  48.150  68.600  1.00  0.00           H
ATOM   1661  CA  SER A 691      32.150  47.760  67.670  1.00  0.00           C
ATOM   1662  HA  SER A 691      31.960  46.710  67.460  1.00  0.00           H
ATOM   1663  CB  SER A 691      31.480  48.130  69.040  1.00  0.00           C
ATOM   1664  HB1 SER A 691      31.950  49.070  69.370  1.00  0.00           H
ATOM   1665  HB2 SER A 691      31.810  47.270  69.670  1.00  0.00           H
ATOM   1666  OG  SER A 691      29.990  48.120  69.080  1.00  0.00           O
ATOM   1667  HG1 SER A 691      29.820  48.990  69.450  1.00  0.00           H
ATOM   1668  C   SER A 691      31.580  48.570  66.500  1.00  0.00           C
ATOM   1669  O   SER A 691      30.650  48.150  65.790  1.00  0.00           O
ATOM   1670  N   LEU A 692      32.120  49.830  66.380  1.00  0.00           N
ATOM   1671  HN  LEU A 692      32.730  50.170  67.100  1.00  0.00           H
ATOM   1672  CA  LEU A 692      31.750  50.890  65.370  1.00  0.00           C
ATOM   1673  HA  LEU A 692      30.670  50.820  65.260  1.00  0.00           H
ATOM   1674  CB  LEU A 692      32.200  52.450  65.620  1.00  0.00           C
ATOM   1675  HB1 LEU A 692      33.310  52.510  65.600  1.00  0.00           H
ATOM   1676  HB2 LEU A 692      31.830  52.740  66.630  1.00  0.00           H
ATOM   1677  CG  LEU A 692      31.620  53.450  64.640  1.00  0.00           C
ATOM   1678  HG  LEU A 692      32.350  53.410  63.800  1.00  0.00           H
ATOM   1679  CD1 LEU A 692      30.170  53.330  64.170  1.00  0.00           C
ATOM   1680 HD11 LEU A 692      29.960  52.360  63.670  1.00  0.00           H
ATOM   1681 HD12 LEU A 692      29.860  54.170  63.490  1.00  0.00           H
ATOM   1682 HD13 LEU A 692      29.520  53.370  65.070  1.00  0.00           H
ATOM   1683  CD2 LEU A 692      31.820  54.850  65.250  1.00  0.00           C
ATOM   1684 HD21 LEU A 692      31.270  54.820  66.210  1.00  0.00           H
ATOM   1685 HD22 LEU A 692      31.470  55.720  64.660  1.00  0.00           H
ATOM   1686 HD23 LEU A 692      32.920  54.970  65.390  1.00  0.00           H
ATOM   1687  C   LEU A 692      32.230  50.430  64.010  1.00  0.00           C
ATOM   1688  O   LEU A 692      31.520  50.400  63.010  1.00  0.00           O
ATOM   1689  N   ARG A 693      33.380  49.880  63.940  1.00  0.00           N
ATOM   1690  HN  ARG A 693      34.040  50.060  64.660  1.00  0.00           H
ATOM   1691  CA  ARG A 693      34.050  49.390  62.720  1.00  0.00           C
ATOM   1692  HA  ARG A 693      34.040  50.220  62.030  1.00  0.00           H
ATOM   1693  CB  ARG A 693      35.520  48.930  63.080  1.00  0.00           C
ATOM   1694  HB1 ARG A 693      35.630  48.170  63.880  1.00  0.00           H
ATOM   1695  HB2 ARG A 693      36.090  49.840  63.360  1.00  0.00           H
ATOM   1696  CG  ARG A 693      36.350  48.390  61.880  1.00  0.00           C
ATOM   1697  HG1 ARG A 693      36.420  49.270  61.230  1.00  0.00           H
ATOM   1698  HG2 ARG A 693      35.640  47.740  61.330  1.00  0.00           H
ATOM   1699  CD  ARG A 693      37.650  47.760  62.350  1.00  0.00           C
ATOM   1700  HD1 ARG A 693      37.630  46.860  62.990  1.00  0.00           H
ATOM   1701  HD2 ARG A 693      38.360  48.480  62.820  1.00  0.00           H
ATOM   1702  NE  ARG A 693      38.350  47.460  61.070  1.00  0.00           N
ATOM   1703  HE  ARG A 693      38.860  48.190  60.620  1.00  0.00           H
ATOM   1704  CZ  ARG A 693      38.020  46.400  60.340  1.00  0.00           C
ATOM   1705  NH1 ARG A 693      37.180  45.490  60.690  1.00  0.00           N
ATOM   1706 HH11 ARG A 693      36.670  45.630  61.540  1.00  0.00           H
ATOM   1707 HH12 ARG A 693      37.110  44.630  60.190  1.00  0.00           H
ATOM   1708  NH2 ARG A 693      38.480  46.420  59.120  1.00  0.00           N
ATOM   1709 HH21 ARG A 693      37.930  45.880  58.500  1.00  0.00           H
ATOM   1710 HH22 ARG A 693      38.650  47.370  58.850  1.00  0.00           H
ATOM   1711  C   ARG A 693      33.280  48.150  62.100  1.00  0.00           C
ATOM   1712  O   ARG A 693      33.000  48.040  60.920  1.00  0.00           O
ATOM   1713  N   THR A 694      32.820  47.300  62.990  1.00  0.00           N
ATOM   1714  HN  THR A 694      33.180  47.430  63.920  1.00  0.00           H
ATOM   1715  CA  THR A 694      31.900  46.210  62.750  1.00  0.00           C
ATOM   1716  HA  THR A 694      32.200  45.700  61.850  1.00  0.00           H
ATOM   1717  CB  THR A 694      31.830  45.320  63.950  1.00  0.00           C
ATOM   1718  HB  THR A 694      31.750  45.980  64.840  1.00  0.00           H
ATOM   1719  OG1 THR A 694      33.050  44.580  64.100  1.00  0.00           O
ATOM   1720  HG1 THR A 694      32.960  43.810  63.550  1.00  0.00           H
ATOM   1721  CG2 THR A 694      30.600  44.300  63.920  1.00  0.00           C
ATOM   1722 HG21 THR A 694      30.610  43.720  62.970  1.00  0.00           H
ATOM   1723 HG22 THR A 694      29.650  44.800  64.220  1.00  0.00           H
ATOM   1724 HG23 THR A 694      30.810  43.530  64.690  1.00  0.00           H
ATOM   1725  C   THR A 694      30.480  46.650  62.300  1.00  0.00           C
ATOM   1726  O   THR A 694      30.020  46.190  61.280  1.00  0.00           O
ATOM   1727  N   SER A 695      29.920  47.720  63.000  1.00  0.00           N
ATOM   1728  HN  SER A 695      30.330  48.150  63.800  1.00  0.00           H
ATOM   1729  CA  SER A 695      28.710  48.340  62.450  1.00  0.00           C
ATOM   1730  HA  SER A 695      28.080  47.490  62.350  1.00  0.00           H
ATOM   1731  CB  SER A 695      28.140  49.240  63.570  1.00  0.00           C
ATOM   1732  HB1 SER A 695      28.850  50.050  63.830  1.00  0.00           H
ATOM   1733  HB2 SER A 695      27.950  48.680  64.520  1.00  0.00           H
ATOM   1734  OG  SER A 695      26.860  49.760  63.140  1.00  0.00           O
ATOM   1735  HG1 SER A 695      26.670  50.450  63.780  1.00  0.00           H
ATOM   1736  C   SER A 695      28.910  49.000  61.060  1.00  0.00           C
ATOM   1737  O   SER A 695      28.120  48.750  60.190  1.00  0.00           O
ATOM   1738  N   ILE A 696      29.970  49.770  60.940  1.00  0.00           N
ATOM   1739  HN  ILE A 696      30.600  49.860  61.710  1.00  0.00           H
ATOM   1740  CA  ILE A 696      30.400  50.320  59.610  1.00  0.00           C
ATOM   1741  HA  ILE A 696      29.580  50.940  59.280  1.00  0.00           H
ATOM   1742  CB  ILE A 696      31.650  51.170  59.750  1.00  0.00           C
ATOM   1743  HB  ILE A 696      32.320  50.490  60.320  1.00  0.00           H
ATOM   1744  CG2 ILE A 696      32.330  51.520  58.420  1.00  0.00           C
ATOM   1745 HG21 ILE A 696      31.540  52.010  57.800  1.00  0.00           H
ATOM   1746 HG22 ILE A 696      32.550  50.610  57.800  1.00  0.00           H
ATOM   1747 HG23 ILE A 696      33.230  52.140  58.590  1.00  0.00           H
ATOM   1748  CG1 ILE A 696      31.380  52.470  60.520  1.00  0.00           C
ATOM   1749 HG11 ILE A 696      30.740  52.110  61.370  1.00  0.00           H
ATOM   1750 HG12 ILE A 696      30.850  53.200  59.880  1.00  0.00           H
ATOM   1751  CD  ILE A 696      32.610  53.090  61.120  1.00  0.00           C
ATOM   1752  HD1 ILE A 696      33.200  53.640  60.350  1.00  0.00           H
ATOM   1753  HD2 ILE A 696      33.210  52.380  61.730  1.00  0.00           H
ATOM   1754  HD3 ILE A 696      32.360  53.930  61.810  1.00  0.00           H
ATOM   1755  C   ILE A 696      30.540  49.200  58.620  1.00  0.00           C
ATOM   1756  O   ILE A 696      30.010  49.290  57.500  1.00  0.00           O
ATOM   1757  N   GLY A 697      31.240  48.060  58.880  1.00  0.00           N
ATOM   1758  HN  GLY A 697      31.700  47.940  59.760  1.00  0.00           H
ATOM   1759  CA  GLY A 697      31.480  47.040  57.950  1.00  0.00           C
ATOM   1760  HA1 GLY A 697      32.080  46.260  58.380  1.00  0.00           H
ATOM   1761  HA2 GLY A 697      32.040  47.510  57.140  1.00  0.00           H
ATOM   1762  C   GLY A 697      30.230  46.380  57.410  1.00  0.00           C
ATOM   1763  O   GLY A 697      30.040  46.150  56.220  1.00  0.00           O
ATOM   1764  N   LEU A 698      29.230  46.060  58.340  1.00  0.00           N
ATOM   1765  HN  LEU A 698      29.510  46.180  59.280  1.00  0.00           H
ATOM   1766  CA  LEU A 698      27.940  45.510  57.870  1.00  0.00           C
ATOM   1767  HA  LEU A 698      28.120  44.600  57.310  1.00  0.00           H
ATOM   1768  CB  LEU A 698      27.040  45.160  59.140  1.00  0.00           C
ATOM   1769  HB1 LEU A 698      25.990  44.880  58.880  1.00  0.00           H
ATOM   1770  HB2 LEU A 698      26.990  46.140  59.660  1.00  0.00           H
ATOM   1771  CG  LEU A 698      27.470  44.010  60.110  1.00  0.00           C
ATOM   1772  HG  LEU A 698      28.490  44.270  60.460  1.00  0.00           H
ATOM   1773  CD1 LEU A 698      26.580  43.980  61.370  1.00  0.00           C
ATOM   1774 HD11 LEU A 698      26.810  44.900  61.960  1.00  0.00           H
ATOM   1775 HD12 LEU A 698      26.700  43.110  62.050  1.00  0.00           H
ATOM   1776 HD13 LEU A 698      25.510  44.020  61.060  1.00  0.00           H
ATOM   1777  CD2 LEU A 698      27.430  42.600  59.590  1.00  0.00           C
ATOM   1778 HD21 LEU A 698      26.430  42.350  59.200  1.00  0.00           H
ATOM   1779 HD22 LEU A 698      27.670  41.850  60.380  1.00  0.00           H
ATOM   1780 HD23 LEU A 698      28.100  42.440  58.710  1.00  0.00           H
ATOM   1781  C   LEU A 698      27.160  46.440  56.920  1.00  0.00           C
ATOM   1782  O   LEU A 698      26.630  45.920  55.920  1.00  0.00           O
ATOM   1783  N   TRP A 699      27.130  47.800  57.170  1.00  0.00           N
ATOM   1784  HN  TRP A 699      27.490  48.130  58.040  1.00  0.00           H
ATOM   1785  CA  TRP A 699      26.730  48.710  56.140  1.00  0.00           C
ATOM   1786  HA  TRP A 699      25.730  48.410  55.860  1.00  0.00           H
ATOM   1787  CB  TRP A 699      26.730  50.180  56.600  1.00  0.00           C
ATOM   1788  HB1 TRP A 699      26.690  50.910  55.770  1.00  0.00           H
ATOM   1789  HB2 TRP A 699      27.670  50.230  57.210  1.00  0.00           H
ATOM   1790  CG  TRP A 699      25.490  50.550  57.430  1.00  0.00           C
ATOM   1791  CD1 TRP A 699      25.700  50.860  58.790  1.00  0.00           C
ATOM   1792  HD1 TRP A 699      26.560  50.510  59.330  1.00  0.00           H
ATOM   1793  NE1 TRP A 699      24.540  51.430  59.240  1.00  0.00           N
ATOM   1794  HE1 TRP A 699      24.440  51.970  60.050  1.00  0.00           H
ATOM   1795  CE2 TRP A 699      23.590  51.470  58.240  1.00  0.00           C
ATOM   1796  CD2 TRP A 699      24.200  50.960  57.080  1.00  0.00           C
ATOM   1797  CE3 TRP A 699      23.430  50.850  55.920  1.00  0.00           C
ATOM   1798  HE3 TRP A 699      23.760  50.400  55.000  1.00  0.00           H
ATOM   1799  CZ3 TRP A 699      22.080  51.190  55.990  1.00  0.00           C
ATOM   1800  HZ3 TRP A 699      21.520  51.140  55.080  1.00  0.00           H
ATOM   1801  CZ2 TRP A 699      22.300  51.910  58.270  1.00  0.00           C
ATOM   1802  HZ2 TRP A 699      21.790  52.250  59.160  1.00  0.00           H
ATOM   1803  CH2 TRP A 699      21.590  51.810  57.080  1.00  0.00           C
ATOM   1804  HH2 TRP A 699      20.540  52.060  57.080  1.00  0.00           H
ATOM   1805  C   TRP A 699      27.520  48.670  54.840  1.00  0.00           C
ATOM   1806  O   TRP A 699      26.990  48.650  53.770  1.00  0.00           O
ATOM   1807  N   THR A 700      28.820  48.530  54.950  1.00  0.00           N
ATOM   1808  HN  THR A 700      29.280  48.430  55.830  1.00  0.00           H
ATOM   1809  CA  THR A 700      29.710  48.450  53.850  1.00  0.00           C
ATOM   1810  HA  THR A 700      29.580  49.310  53.210  1.00  0.00           H
ATOM   1811  CB  THR A 700      31.240  48.490  54.180  1.00  0.00           C
ATOM   1812  HB  THR A 700      31.680  47.560  54.580  1.00  0.00           H
ATOM   1813  OG1 THR A 700      31.600  49.430  55.200  1.00  0.00           O
ATOM   1814  HG1 THR A 700      31.250  49.130  56.040  1.00  0.00           H
ATOM   1815  CG2 THR A 700      31.960  48.890  52.940  1.00  0.00           C
ATOM   1816 HG21 THR A 700      33.010  48.970  53.290  1.00  0.00           H
ATOM   1817 HG22 THR A 700      31.600  49.900  52.670  1.00  0.00           H
ATOM   1818 HG23 THR A 700      31.800  48.080  52.190  1.00  0.00           H
ATOM   1819  C   THR A 700      29.360  47.240  52.960  1.00  0.00           C
ATOM   1820  O   THR A 700      29.440  47.270  51.700  1.00  0.00           O
ATOM   1821  N   SER A 701      28.980  46.150  53.600  1.00  0.00           N
ATOM   1822  HN  SER A 701      29.010  46.100  54.590  1.00  0.00           H
ATOM   1823  CA  SER A 701      28.400  44.950  52.950  1.00  0.00           C
ATOM   1824  HA  SER A 701      29.090  44.730  52.150  1.00  0.00           H
ATOM   1825  CB  SER A 701      28.250  43.750  53.860  1.00  0.00           C
ATOM   1826  HB1 SER A 701      27.620  43.930  54.760  1.00  0.00           H
ATOM   1827  HB2 SER A 701      29.190  43.520  54.400  1.00  0.00           H
ATOM   1828  OG  SER A 701      27.790  42.610  53.140  1.00  0.00           O
ATOM   1829  HG1 SER A 701      28.340  42.690  52.360  1.00  0.00           H
ATOM   1830  C   SER A 701      27.120  45.310  52.230  1.00  0.00           C
ATOM   1831  O   SER A 701      26.960  44.980  51.070  1.00  0.00           O
ATOM   1832  N   PHE A 702      26.150  45.990  52.900  1.00  0.00           N
ATOM   1833  HN  PHE A 702      26.260  46.070  53.900  1.00  0.00           H
ATOM   1834  CA  PHE A 702      24.890  46.430  52.410  1.00  0.00           C
ATOM   1835  HA  PHE A 702      24.470  45.530  52.010  1.00  0.00           H
ATOM   1836  CB  PHE A 702      24.020  47.020  53.570  1.00  0.00           C
ATOM   1837  HB1 PHE A 702      24.450  47.980  53.960  1.00  0.00           H
ATOM   1838  HB2 PHE A 702      24.100  46.340  54.440  1.00  0.00           H
ATOM   1839  CG  PHE A 702      22.610  47.320  53.350  1.00  0.00           C
ATOM   1840  CD1 PHE A 702      22.280  48.630  52.970  1.00  0.00           C
ATOM   1841  HD1 PHE A 702      23.090  49.330  52.850  1.00  0.00           H
ATOM   1842  CE1 PHE A 702      20.890  49.050  52.780  1.00  0.00           C
ATOM   1843  HE1 PHE A 702      20.480  50.000  52.460  1.00  0.00           H
ATOM   1844  CZ  PHE A 702      19.950  48.040  52.960  1.00  0.00           C
ATOM   1845  HZ  PHE A 702      18.910  48.270  52.770  1.00  0.00           H
ATOM   1846  CD2 PHE A 702      21.590  46.330  53.480  1.00  0.00           C
ATOM   1847  HD2 PHE A 702      21.830  45.270  53.550  1.00  0.00           H
ATOM   1848  CE2 PHE A 702      20.290  46.710  53.370  1.00  0.00           C
ATOM   1849  HE2 PHE A 702      19.500  45.980  53.420  1.00  0.00           H
ATOM   1850  C   PHE A 702      24.930  47.340  51.300  1.00  0.00           C
ATOM   1851  O   PHE A 702      24.280  47.100  50.300  1.00  0.00           O
ATOM   1852  N   LEU A 703      25.790  48.390  51.330  1.00  0.00           N
ATOM   1853  HN  LEU A 703      26.390  48.640  52.100  1.00  0.00           H
ATOM   1854  CA  LEU A 703      25.820  49.340  50.250  1.00  0.00           C
ATOM   1855  HA  LEU A 703      24.790  49.600  50.050  1.00  0.00           H
ATOM   1856  CB  LEU A 703      26.660  50.560  50.730  1.00  0.00           C
ATOM   1857  HB1 LEU A 703      26.730  51.270  49.880  1.00  0.00           H
ATOM   1858  HB2 LEU A 703      27.700  50.230  50.930  1.00  0.00           H
ATOM   1859  CG  LEU A 703      25.940  51.240  51.990  1.00  0.00           C
ATOM   1860  HG  LEU A 703      25.830  50.620  52.910  1.00  0.00           H
ATOM   1861  CD1 LEU A 703      26.920  52.270  52.530  1.00  0.00           C
ATOM   1862 HD11 LEU A 703      27.170  52.900  51.650  1.00  0.00           H
ATOM   1863 HD12 LEU A 703      27.830  51.820  52.970  1.00  0.00           H
ATOM   1864 HD13 LEU A 703      26.480  52.900  53.330  1.00  0.00           H
ATOM   1865  CD2 LEU A 703      24.670  51.980  51.560  1.00  0.00           C
ATOM   1866 HD21 LEU A 703      24.140  52.400  52.440  1.00  0.00           H
ATOM   1867 HD22 LEU A 703      23.980  51.270  51.060  1.00  0.00           H
ATOM   1868 HD23 LEU A 703      24.990  52.810  50.880  1.00  0.00           H
ATOM   1869  C   LEU A 703      26.380  48.810  48.930  1.00  0.00           C
ATOM   1870  O   LEU A 703      26.030  49.300  47.880  1.00  0.00           O
ATOM   1871  N   CYS A 704      27.330  47.800  49.030  1.00  0.00           N
ATOM   1872  HN  CYS A 704      27.560  47.430  49.930  1.00  0.00           H
ATOM   1873  CA  CYS A 704      27.880  46.980  47.970  1.00  0.00           C
ATOM   1874  HA  CYS A 704      28.310  47.680  47.270  1.00  0.00           H
ATOM   1875  CB  CYS A 704      29.080  46.150  48.380  1.00  0.00           C
ATOM   1876  HB1 CYS A 704      29.280  45.450  47.530  1.00  0.00           H
ATOM   1877  HB2 CYS A 704      28.820  45.560  49.290  1.00  0.00           H
ATOM   1878  SG  CYS A 704      30.650  47.050  48.520  1.00  0.00           S
ATOM   1879  HG1 CYS A 704      30.160  47.410  49.700  1.00  0.00           H
ATOM   1880  C   CYS A 704      26.820  46.110  47.320  1.00  0.00           C
ATOM   1881  O   CYS A 704      26.630  46.000  46.070  1.00  0.00           O
ATOM   1882  N   ILE A 705      25.960  45.530  48.150  1.00  0.00           N
ATOM   1883  HN  ILE A 705      26.090  45.660  49.140  1.00  0.00           H
ATOM   1884  CA  ILE A 705      24.730  44.750  47.710  1.00  0.00           C
ATOM   1885  HA  ILE A 705      25.070  44.150  46.870  1.00  0.00           H
ATOM   1886  CB  ILE A 705      24.050  44.010  48.800  1.00  0.00           C
ATOM   1887  HB  ILE A 705      23.780  44.790  49.530  1.00  0.00           H
ATOM   1888  CG2 ILE A 705      22.680  43.360  48.310  1.00  0.00           C
ATOM   1889 HG21 ILE A 705      22.240  42.820  49.180  1.00  0.00           H
ATOM   1890 HG22 ILE A 705      22.890  42.630  47.490  1.00  0.00           H
ATOM   1891 HG23 ILE A 705      21.820  43.960  47.950  1.00  0.00           H
ATOM   1892  CG1 ILE A 705      24.980  42.950  49.400  1.00  0.00           C
ATOM   1893 HG11 ILE A 705      25.980  43.430  49.420  1.00  0.00           H
ATOM   1894 HG12 ILE A 705      25.020  42.070  48.740  1.00  0.00           H
ATOM   1895  CD  ILE A 705      24.720  42.540  50.860  1.00  0.00           C
ATOM   1896  HD1 ILE A 705      24.050  41.680  50.690  1.00  0.00           H
ATOM   1897  HD2 ILE A 705      24.150  43.340  51.360  1.00  0.00           H
ATOM   1898  HD3 ILE A 705      25.670  42.350  51.400  1.00  0.00           H
ATOM   1899  C   ILE A 705      23.820  45.700  46.980  1.00  0.00           C
ATOM   1900  O   ILE A 705      23.210  45.350  45.940  1.00  0.00           O
ATOM   1901  N   VAL A 706      23.580  46.940  47.510  1.00  0.00           N
ATOM   1902  HN  VAL A 706      23.610  47.050  48.500  1.00  0.00           H
ATOM   1903  CA  VAL A 706      22.710  47.910  46.840  1.00  0.00           C
ATOM   1904  HA  VAL A 706      21.780  47.410  46.620  1.00  0.00           H
ATOM   1905  CB  VAL A 706      22.480  49.050  47.700  1.00  0.00           C
ATOM   1906  HB  VAL A 706      23.430  49.510  48.040  1.00  0.00           H
ATOM   1907  CG1 VAL A 706      21.580  50.070  46.970  1.00  0.00           C
ATOM   1908 HG11 VAL A 706      20.540  49.670  46.930  1.00  0.00           H
ATOM   1909 HG12 VAL A 706      21.940  50.380  45.970  1.00  0.00           H
ATOM   1910 HG13 VAL A 706      21.430  50.980  47.580  1.00  0.00           H
ATOM   1911  CG2 VAL A 706      21.610  48.590  48.950  1.00  0.00           C
ATOM   1912 HG21 VAL A 706      20.530  48.550  48.690  1.00  0.00           H
ATOM   1913 HG22 VAL A 706      21.710  49.350  49.740  1.00  0.00           H
ATOM   1914 HG23 VAL A 706      21.850  47.580  49.360  1.00  0.00           H
ATOM   1915  C   VAL A 706      23.340  48.280  45.490  1.00  0.00           C
ATOM   1916  O   VAL A 706      22.660  48.420  44.500  1.00  0.00           O
ATOM   1917  N   LEU A 707      24.670  48.480  45.310  1.00  0.00           N
ATOM   1918  HN  LEU A 707      25.230  48.510  46.140  1.00  0.00           H
ATOM   1919  CA  LEU A 707      25.450  48.650  44.100  1.00  0.00           C
ATOM   1920  HA  LEU A 707      25.060  49.570  43.670  1.00  0.00           H
ATOM   1921  CB  LEU A 707      27.010  48.880  44.270  1.00  0.00           C
ATOM   1922  HB1 LEU A 707      27.580  48.380  43.460  1.00  0.00           H
ATOM   1923  HB2 LEU A 707      27.240  48.420  45.250  1.00  0.00           H
ATOM   1924  CG  LEU A 707      27.360  50.440  44.380  1.00  0.00           C
ATOM   1925  HG  LEU A 707      26.670  50.760  45.190  1.00  0.00           H
ATOM   1926  CD1 LEU A 707      28.860  50.560  44.800  1.00  0.00           C
ATOM   1927 HD11 LEU A 707      29.410  50.110  43.950  1.00  0.00           H
ATOM   1928 HD12 LEU A 707      29.030  49.940  45.700  1.00  0.00           H
ATOM   1929 HD13 LEU A 707      29.180  51.600  45.070  1.00  0.00           H
ATOM   1930  CD2 LEU A 707      27.160  51.250  43.080  1.00  0.00           C
ATOM   1931 HD21 LEU A 707      27.450  52.290  43.330  1.00  0.00           H
ATOM   1932 HD22 LEU A 707      26.120  51.080  42.740  1.00  0.00           H
ATOM   1933 HD23 LEU A 707      27.770  50.940  42.200  1.00  0.00           H
ATOM   1934  C   LEU A 707      25.280  47.500  43.130  1.00  0.00           C
ATOM   1935  O   LEU A 707      25.160  47.780  41.970  1.00  0.00           O
ATOM   1936  N   VAL A 708      25.360  46.260  43.630  1.00  0.00           N
ATOM   1937  HN  VAL A 708      25.700  46.200  44.560  1.00  0.00           H
ATOM   1938  CA  VAL A 708      25.120  45.070  42.870  1.00  0.00           C
ATOM   1939  HA  VAL A 708      25.720  45.110  41.990  1.00  0.00           H
ATOM   1940  CB  VAL A 708      25.570  43.790  43.670  1.00  0.00           C
ATOM   1941  HB  VAL A 708      25.250  43.840  44.730  1.00  0.00           H
ATOM   1942  CG1 VAL A 708      24.930  42.480  43.320  1.00  0.00           C
ATOM   1943 HG11 VAL A 708      25.430  41.550  43.660  1.00  0.00           H
ATOM   1944 HG12 VAL A 708      24.950  42.300  42.220  1.00  0.00           H
ATOM   1945 HG13 VAL A 708      23.860  42.400  43.620  1.00  0.00           H
ATOM   1946  CG2 VAL A 708      27.140  43.720  43.540  1.00  0.00           C
ATOM   1947 HG21 VAL A 708      27.470  44.790  43.600  1.00  0.00           H
ATOM   1948 HG22 VAL A 708      27.300  43.220  42.570  1.00  0.00           H
ATOM   1949 HG23 VAL A 708      27.470  43.180  44.450  1.00  0.00           H
ATOM   1950  C   VAL A 708      23.670  44.930  42.410  1.00  0.00           C
ATOM   1951  O   VAL A 708      23.390  44.360  41.340  1.00  0.00           O
ATOM   1952  N   ALA A 709      22.710  45.430  43.100  1.00  0.00           N
ATOM   1953  HN  ALA A 709      22.920  45.960  43.930  1.00  0.00           H
ATOM   1954  CA  ALA A 709      21.330  45.360  42.590  1.00  0.00           C
ATOM   1955  HA  ALA A 709      21.110  44.480  42.010  1.00  0.00           H
ATOM   1956  CB  ALA A 709      20.330  45.400  43.710  1.00  0.00           C
ATOM   1957  HB1 ALA A 709      20.700  44.710  44.500  1.00  0.00           H
ATOM   1958  HB2 ALA A 709      19.320  45.230  43.290  1.00  0.00           H
ATOM   1959  HB3 ALA A 709      20.100  46.390  44.160  1.00  0.00           H
ATOM   1960  C   ALA A 709      20.920  46.510  41.660  1.00  0.00           C
ATOM   1961  O   ALA A 709      19.970  46.430  40.860  1.00  0.00           O
ATOM   1962  N   THR A 710      21.720  47.560  41.790  1.00  0.00           N
ATOM   1963  HN  THR A 710      22.380  47.600  42.550  1.00  0.00           H
ATOM   1964  CA  THR A 710      21.800  48.720  40.880  1.00  0.00           C
ATOM   1965  HA  THR A 710      20.770  49.020  40.760  1.00  0.00           H
ATOM   1966  CB  THR A 710      22.640  49.850  41.440  1.00  0.00           C
ATOM   1967  HB  THR A 710      23.640  49.510  41.790  1.00  0.00           H
ATOM   1968  OG1 THR A 710      21.970  50.150  42.650  1.00  0.00           O
ATOM   1969  HG1 THR A 710      22.250  49.580  43.370  1.00  0.00           H
ATOM   1970  CG2 THR A 710      22.690  51.190  40.680  1.00  0.00           C
ATOM   1971 HG21 THR A 710      23.250  52.040  41.120  1.00  0.00           H
ATOM   1972 HG22 THR A 710      21.670  51.470  40.340  1.00  0.00           H
ATOM   1973 HG23 THR A 710      23.230  51.010  39.740  1.00  0.00           H
ATOM   1974  C   THR A 710      22.380  48.430  39.520  1.00  0.00           C
ATOM   1975  O   THR A 710      21.840  48.950  38.570  1.00  0.00           O
ATOM   1976  N   ASP A 711      23.420  47.560  39.420  1.00  0.00           N
ATOM   1977  HN  ASP A 711      23.770  47.090  40.220  1.00  0.00           H
ATOM   1978  CA  ASP A 711      24.210  47.120  38.290  1.00  0.00           C
ATOM   1979  HA  ASP A 711      24.580  46.130  38.480  1.00  0.00           H
ATOM   1980  CB  ASP A 711      23.370  46.850  36.990  1.00  0.00           C
ATOM   1981  HB1 ASP A 711      22.840  47.770  36.660  1.00  0.00           H
ATOM   1982  HB2 ASP A 711      22.570  46.090  37.160  1.00  0.00           H
ATOM   1983  CG  ASP A 711      24.220  46.380  35.840  1.00  0.00           C
ATOM   1984  OD1 ASP A 711      23.580  45.980  34.830  1.00  0.00           O
ATOM   1985  OD2 ASP A 711      25.480  46.420  35.840  1.00  0.00           O
ATOM   1986  C   ASP A 711      25.400  48.140  38.190  1.00  0.00           C
ATOM   1987  O   ASP A 711      25.140  49.220  37.690  1.00  0.00           O
ATOM   1988  N   ALA A 712      26.650  47.860  38.670  1.00  0.00           N
ATOM   1989  HN  ALA A 712      26.810  46.950  39.060  1.00  0.00           H
ATOM   1990  CA  ALA A 712      27.700  48.830  38.930  1.00  0.00           C
ATOM   1991  HA  ALA A 712      27.330  49.840  38.990  1.00  0.00           H
ATOM   1992  CB  ALA A 712      28.210  48.620  40.400  1.00  0.00           C
ATOM   1993  HB1 ALA A 712      28.610  47.590  40.500  1.00  0.00           H
ATOM   1994  HB2 ALA A 712      27.350  48.750  41.100  1.00  0.00           H
ATOM   1995  HB3 ALA A 712      29.040  49.310  40.640  1.00  0.00           H
ATOM   1996  C   ALA A 712      28.770  48.690  37.840  1.00  0.00           C
ATOM   1997  O   ALA A 712      29.880  49.200  38.030  1.00  0.00           O
ATOM   1998  N   SER A 713      28.440  48.060  36.720  1.00  0.00           N
ATOM   1999  HN  SER A 713      27.470  47.820  36.670  1.00  0.00           H
ATOM   2000  CA  SER A 713      29.410  47.610  35.690  1.00  0.00           C
ATOM   2001  HA  SER A 713      30.170  47.100  36.260  1.00  0.00           H
ATOM   2002  CB  SER A 713      28.780  46.760  34.500  1.00  0.00           C
ATOM   2003  HB1 SER A 713      29.630  46.310  33.940  1.00  0.00           H
ATOM   2004  HB2 SER A 713      28.240  47.470  33.840  1.00  0.00           H
ATOM   2005  OG  SER A 713      28.050  45.690  35.070  1.00  0.00           O
ATOM   2006  HG1 SER A 713      27.180  46.080  35.250  1.00  0.00           H
ATOM   2007  C   SER A 713      30.250  48.760  35.060  1.00  0.00           C
ATOM   2008  O   SER A 713      31.430  48.530  34.890  1.00  0.00           O
ATOM   2009  N   SER A 714      29.610  49.940  34.810  1.00  0.00           N
ATOM   2010  HN  SER A 714      28.660  50.100  35.070  1.00  0.00           H
ATOM   2011  CA  SER A 714      30.220  51.010  34.080  1.00  0.00           C
ATOM   2012  HA  SER A 714      31.100  50.620  33.590  1.00  0.00           H
ATOM   2013  CB  SER A 714      29.330  51.700  32.920  1.00  0.00           C
ATOM   2014  HB1 SER A 714      29.870  52.490  32.350  1.00  0.00           H
ATOM   2015  HB2 SER A 714      28.490  52.220  33.420  1.00  0.00           H
ATOM   2016  OG  SER A 714      28.890  50.700  31.980  1.00  0.00           O
ATOM   2017  HG1 SER A 714      29.670  50.230  31.710  1.00  0.00           H
ATOM   2018  C   SER A 714      30.600  52.070  34.950  1.00  0.00           C
ATOM   2019  O   SER A 714      31.110  53.070  34.490  1.00  0.00           O
ATOM   2020  N   LEU A 715      30.460  52.030  36.280  1.00  0.00           N
ATOM   2021  HN  LEU A 715      30.260  51.100  36.580  1.00  0.00           H
ATOM   2022  CA  LEU A 715      30.580  53.240  37.100  1.00  0.00           C
ATOM   2023  HA  LEU A 715      30.240  54.090  36.530  1.00  0.00           H
ATOM   2024  CB  LEU A 715      29.710  53.060  38.350  1.00  0.00           C
ATOM   2025  HB1 LEU A 715      29.860  54.010  38.910  1.00  0.00           H
ATOM   2026  HB2 LEU A 715      30.130  52.230  38.970  1.00  0.00           H
ATOM   2027  CG  LEU A 715      28.280  52.750  38.060  1.00  0.00           C
ATOM   2028  HG  LEU A 715      28.170  51.730  37.610  1.00  0.00           H
ATOM   2029  CD1 LEU A 715      27.530  52.750  39.440  1.00  0.00           C
ATOM   2030 HD11 LEU A 715      27.610  53.750  39.910  1.00  0.00           H
ATOM   2031 HD12 LEU A 715      28.100  52.060  40.100  1.00  0.00           H
ATOM   2032 HD13 LEU A 715      26.480  52.400  39.380  1.00  0.00           H
ATOM   2033  CD2 LEU A 715      27.530  53.690  37.090  1.00  0.00           C
ATOM   2034 HD21 LEU A 715      27.430  54.720  37.490  1.00  0.00           H
ATOM   2035 HD22 LEU A 715      26.490  53.390  36.870  1.00  0.00           H
ATOM   2036 HD23 LEU A 715      28.040  53.780  36.110  1.00  0.00           H
ATOM   2037  C   LEU A 715      32.000  53.530  37.570  1.00  0.00           C
ATOM   2038  O   LEU A 715      32.260  54.400  38.350  1.00  0.00           O
ATOM   2039  N   VAL A 716      32.910  52.760  36.940  1.00  0.00           N
ATOM   2040  HN  VAL A 716      32.700  52.260  36.110  1.00  0.00           H
ATOM   2041  CA  VAL A 716      34.340  52.840  37.250  1.00  0.00           C
ATOM   2042  HA  VAL A 716      34.510  53.390  38.170  1.00  0.00           H
ATOM   2043  CB  VAL A 716      35.040  51.490  37.250  1.00  0.00           C
ATOM   2044  HB  VAL A 716      34.400  50.840  37.860  1.00  0.00           H
ATOM   2045  CG1 VAL A 716      35.070  50.870  35.900  1.00  0.00           C
ATOM   2046 HG11 VAL A 716      34.090  51.140  35.450  1.00  0.00           H
ATOM   2047 HG12 VAL A 716      35.220  49.760  35.780  1.00  0.00           H
ATOM   2048 HG13 VAL A 716      35.760  51.440  35.250  1.00  0.00           H
ATOM   2049  CG2 VAL A 716      36.360  51.600  37.940  1.00  0.00           C
ATOM   2050 HG21 VAL A 716      36.350  51.800  39.030  1.00  0.00           H
ATOM   2051 HG22 VAL A 716      37.040  52.350  37.490  1.00  0.00           H
ATOM   2052 HG23 VAL A 716      36.890  50.620  37.870  1.00  0.00           H
ATOM   2053  C   VAL A 716      34.990  53.770  36.200  1.00  0.00           C
ATOM   2054  O   VAL A 716      36.130  54.220  36.420  1.00  0.00           O
ATOM   2055  N   CYS A 717      34.280  54.100  35.100  1.00  0.00           N
ATOM   2056  HN  CYS A 717      33.420  53.640  34.980  1.00  0.00           H
ATOM   2057  CA  CYS A 717      34.690  55.010  34.000  1.00  0.00           C
ATOM   2058  HA  CYS A 717      35.670  54.680  33.680  1.00  0.00           H
ATOM   2059  CB  CYS A 717      33.740  54.840  32.820  1.00  0.00           C
ATOM   2060  HB1 CYS A 717      34.070  55.400  31.930  1.00  0.00           H
ATOM   2061  HB2 CYS A 717      32.680  54.960  33.130  1.00  0.00           H
ATOM   2062  SG  CYS A 717      33.870  53.130  32.210  1.00  0.00           S
ATOM   2063  HG1 CYS A 717      35.020  53.290  31.560  1.00  0.00           H
ATOM   2064  C   CYS A 717      34.930  56.470  34.390  1.00  0.00           C
ATOM   2065  O   CYS A 717      35.710  57.140  33.770  1.00  0.00           O
ATOM   2066  N   TYR A 718      34.410  56.910  35.550  1.00  0.00           N
ATOM   2067  HN  TYR A 718      33.840  56.320  36.120  1.00  0.00           H
ATOM   2068  CA  TYR A 718      34.690  58.240  36.040  1.00  0.00           C
ATOM   2069  HA  TYR A 718      34.490  58.990  35.290  1.00  0.00           H
ATOM   2070  CB  TYR A 718      33.750  58.460  37.250  1.00  0.00           C
ATOM   2071  HB1 TYR A 718      34.150  59.340  37.790  1.00  0.00           H
ATOM   2072  HB2 TYR A 718      33.770  57.500  37.800  1.00  0.00           H
ATOM   2073  CG  TYR A 718      32.280  58.660  36.860  1.00  0.00           C
ATOM   2074  CD1 TYR A 718      31.820  59.960  36.390  1.00  0.00           C
ATOM   2075  HD1 TYR A 718      32.510  60.790  36.370  1.00  0.00           H
ATOM   2076  CE1 TYR A 718      30.410  60.120  36.080  1.00  0.00           C
ATOM   2077  HE1 TYR A 718      30.050  61.080  35.790  1.00  0.00           H
ATOM   2078  CZ  TYR A 718      29.520  59.100  36.390  1.00  0.00           C
ATOM   2079  OH  TYR A 718      28.160  59.250  36.310  1.00  0.00           O
ATOM   2080  HH  TYR A 718      27.790  58.490  36.770  1.00  0.00           H
ATOM   2081  CD2 TYR A 718      31.310  57.690  37.200  1.00  0.00           C
ATOM   2082  HD2 TYR A 718      31.640  56.700  37.530  1.00  0.00           H
ATOM   2083  CE2 TYR A 718      29.950  57.900  37.000  1.00  0.00           C
ATOM   2084  HE2 TYR A 718      29.260  57.170  37.390  1.00  0.00           H
ATOM   2085  C   TYR A 718      36.200  58.430  36.330  1.00  0.00           C
ATOM   2086  O   TYR A 718      36.700  59.510  35.930  1.00  0.00           O
ATOM   2087  N   ILE A 719      36.990  57.470  36.760  1.00  0.00           N
ATOM   2088  HN  ILE A 719      36.680  56.520  36.870  1.00  0.00           H
ATOM   2089  CA  ILE A 719      38.410  57.630  37.080  1.00  0.00           C
ATOM   2090  HA  ILE A 719      38.560  58.610  37.500  1.00  0.00           H
ATOM   2091  CB  ILE A 719      39.030  56.710  38.200  1.00  0.00           C
ATOM   2092  HB  ILE A 719      40.030  57.130  38.400  1.00  0.00           H
ATOM   2093  CG2 ILE A 719      38.230  56.960  39.470  1.00  0.00           C
ATOM   2094 HG21 ILE A 719      37.170  56.650  39.340  1.00  0.00           H
ATOM   2095 HG22 ILE A 719      38.160  58.050  39.670  1.00  0.00           H
ATOM   2096 HG23 ILE A 719      38.800  56.520  40.310  1.00  0.00           H
ATOM   2097  CG1 ILE A 719      39.060  55.240  37.680  1.00  0.00           C
ATOM   2098 HG11 ILE A 719      39.680  55.030  36.790  1.00  0.00           H
ATOM   2099 HG12 ILE A 719      38.010  54.900  37.560  1.00  0.00           H
ATOM   2100  CD  ILE A 719      39.590  54.300  38.760  1.00  0.00           C
ATOM   2101  HD1 ILE A 719      39.840  53.280  38.400  1.00  0.00           H
ATOM   2102  HD2 ILE A 719      39.010  54.200  39.700  1.00  0.00           H
ATOM   2103  HD3 ILE A 719      40.570  54.630  39.180  1.00  0.00           H
ATOM   2104  C   ILE A 719      39.340  57.530  35.820  1.00  0.00           C
ATOM   2105  O   ILE A 719      39.200  56.620  35.050  1.00  0.00           O
ATOM   2106  N   THR A 720      40.170  58.510  35.550  1.00  0.00           N
ATOM   2107  HN  THR A 720      40.440  59.210  36.220  1.00  0.00           H
ATOM   2108  CA  THR A 720      41.120  58.430  34.420  1.00  0.00           C
ATOM   2109  HA  THR A 720      41.170  57.420  34.060  1.00  0.00           H
ATOM   2110  CB  THR A 720      40.740  59.280  33.300  1.00  0.00           C
ATOM   2111  HB  THR A 720      41.230  58.980  32.350  1.00  0.00           H
ATOM   2112  OG1 THR A 720      41.030  60.640  33.540  1.00  0.00           O
ATOM   2113  HG1 THR A 720      40.980  61.030  32.670  1.00  0.00           H
ATOM   2114  CG2 THR A 720      39.260  59.390  33.010  1.00  0.00           C
ATOM   2115 HG21 THR A 720      38.890  58.410  32.650  1.00  0.00           H
ATOM   2116 HG22 THR A 720      39.200  60.090  32.150  1.00  0.00           H
ATOM   2117 HG23 THR A 720      38.590  59.720  33.830  1.00  0.00           H
ATOM   2118  C   THR A 720      42.420  58.730  35.110  1.00  0.00           C
ATOM   2119  O   THR A 720      42.490  59.040  36.320  1.00  0.00           O
ATOM   2120  N   ARG A 721      43.570  58.580  34.400  1.00  0.00           N
ATOM   2121  HN  ARG A 721      43.580  58.300  33.440  1.00  0.00           H
ATOM   2122  CA  ARG A 721      44.870  58.580  35.050  1.00  0.00           C
ATOM   2123  HA  ARG A 721      44.830  57.700  35.690  1.00  0.00           H
ATOM   2124  CB  ARG A 721      46.100  58.350  34.100  1.00  0.00           C
ATOM   2125  HB1 ARG A 721      47.050  58.410  34.680  1.00  0.00           H
ATOM   2126  HB2 ARG A 721      46.000  59.170  33.360  1.00  0.00           H
ATOM   2127  CG  ARG A 721      46.110  56.940  33.500  1.00  0.00           C
ATOM   2128  HG1 ARG A 721      46.880  56.940  32.700  1.00  0.00           H
ATOM   2129  HG2 ARG A 721      45.140  56.730  32.990  1.00  0.00           H
ATOM   2130  CD  ARG A 721      46.200  55.790  34.440  1.00  0.00           C
ATOM   2131  HD1 ARG A 721      46.250  54.830  33.880  1.00  0.00           H
ATOM   2132  HD2 ARG A 721      45.300  55.810  35.080  1.00  0.00           H
ATOM   2133  NE  ARG A 721      47.400  55.870  35.310  1.00  0.00           N
ATOM   2134  HE  ARG A 721      48.010  56.660  35.250  1.00  0.00           H
ATOM   2135  CZ  ARG A 721      47.860  54.840  36.020  1.00  0.00           C
ATOM   2136  NH1 ARG A 721      47.180  53.940  36.650  1.00  0.00           N
ATOM   2137 HH11 ARG A 721      46.200  54.030  36.530  1.00  0.00           H
ATOM   2138 HH12 ARG A 721      47.570  53.110  37.050  1.00  0.00           H
ATOM   2139  NH2 ARG A 721      49.150  54.850  36.330  1.00  0.00           N
ATOM   2140 HH21 ARG A 721      49.600  55.730  36.270  1.00  0.00           H
ATOM   2141 HH22 ARG A 721      49.330  54.120  36.990  1.00  0.00           H
ATOM   2142  C   ARG A 721      45.160  59.820  35.890  1.00  0.00           C
ATOM   2143  O   ARG A 721      45.930  59.650  36.830  1.00  0.00           O
ATOM   2144  N   PHE A 722      44.600  61.040  35.700  1.00  0.00           N
ATOM   2145  HN  PHE A 722      44.020  61.100  34.910  1.00  0.00           H
ATOM   2146  CA  PHE A 722      44.680  62.210  36.500  1.00  0.00           C
ATOM   2147  HA  PHE A 722      45.750  62.380  36.580  1.00  0.00           H
ATOM   2148  CB  PHE A 722      43.900  63.380  35.870  1.00  0.00           C
ATOM   2149  HB1 PHE A 722      42.830  63.140  35.730  1.00  0.00           H
ATOM   2150  HB2 PHE A 722      44.340  63.570  34.870  1.00  0.00           H
ATOM   2151  CG  PHE A 722      43.940  64.670  36.650  1.00  0.00           C
ATOM   2152  CD1 PHE A 722      45.020  65.580  36.530  1.00  0.00           C
ATOM   2153  HD1 PHE A 722      45.970  65.290  36.100  1.00  0.00           H
ATOM   2154  CE1 PHE A 722      44.920  66.790  37.170  1.00  0.00           C
ATOM   2155  HE1 PHE A 722      45.690  67.550  37.180  1.00  0.00           H
ATOM   2156  CZ  PHE A 722      43.830  67.110  37.990  1.00  0.00           C
ATOM   2157  HZ  PHE A 722      43.650  68.110  38.340  1.00  0.00           H
ATOM   2158  CD2 PHE A 722      42.930  64.970  37.580  1.00  0.00           C
ATOM   2159  HD2 PHE A 722      42.130  64.240  37.660  1.00  0.00           H
ATOM   2160  CE2 PHE A 722      42.850  66.200  38.230  1.00  0.00           C
ATOM   2161  HE2 PHE A 722      42.000  66.450  38.860  1.00  0.00           H
ATOM   2162  C   PHE A 722      44.290  62.050  37.960  1.00  0.00           C
ATOM   2163  O   PHE A 722      44.940  62.450  38.890  1.00  0.00           O
ATOM   2164  N   THR A 723      43.120  61.400  38.170  1.00  0.00           N
ATOM   2165  HN  THR A 723      42.520  61.220  37.390  1.00  0.00           H
ATOM   2166  CA  THR A 723      42.590  61.000  39.470  1.00  0.00           C
ATOM   2167  HA  THR A 723      42.720  61.720  40.260  1.00  0.00           H
ATOM   2168  CB  THR A 723      41.160  60.570  39.340  1.00  0.00           C
ATOM   2169  HB  THR A 723      41.060  59.720  38.630  1.00  0.00           H
ATOM   2170  OG1 THR A 723      40.370  61.670  38.940  1.00  0.00           O
ATOM   2171  HG1 THR A 723      40.360  61.770  37.980  1.00  0.00           H
ATOM   2172  CG2 THR A 723      40.540  59.940  40.620  1.00  0.00           C
ATOM   2173 HG21 THR A 723      40.680  60.700  41.420  1.00  0.00           H
ATOM   2174 HG22 THR A 723      41.040  58.970  40.830  1.00  0.00           H
ATOM   2175 HG23 THR A 723      39.450  59.710  40.460  1.00  0.00           H
ATOM   2176  C   THR A 723      43.350  59.820  40.100  1.00  0.00           C
ATOM   2177  O   THR A 723      43.720  59.960  41.260  1.00  0.00           O
ATOM   2178  N   GLU A 724      43.710  58.760  39.300  1.00  0.00           N
ATOM   2179  HN  GLU A 724      43.490  58.700  38.330  1.00  0.00           H
ATOM   2180  CA  GLU A 724      44.450  57.570  39.740  1.00  0.00           C
ATOM   2181  HA  GLU A 724      43.780  57.160  40.460  1.00  0.00           H
ATOM   2182  CB  GLU A 724      44.630  56.590  38.500  1.00  0.00           C
ATOM   2183  HB1 GLU A 724      45.240  55.720  38.790  1.00  0.00           H
ATOM   2184  HB2 GLU A 724      45.250  57.070  37.710  1.00  0.00           H
ATOM   2185  CG  GLU A 724      43.280  56.060  37.900  1.00  0.00           C
ATOM   2186  HG1 GLU A 724      42.550  56.900  37.790  1.00  0.00           H
ATOM   2187  HG2 GLU A 724      42.760  55.460  38.680  1.00  0.00           H
ATOM   2188  CD  GLU A 724      43.460  55.240  36.640  1.00  0.00           C
ATOM   2189  OE1 GLU A 724      44.240  54.270  36.640  1.00  0.00           O
ATOM   2190  OE2 GLU A 724      42.830  55.630  35.630  1.00  0.00           O
ATOM   2191  C   GLU A 724      45.820  57.830  40.320  1.00  0.00           C
ATOM   2192  O   GLU A 724      46.150  57.420  41.410  1.00  0.00           O
ATOM   2193  N   GLU A 725      46.590  58.580  39.550  1.00  0.00           N
ATOM   2194  HN  GLU A 725      46.340  58.770  38.600  1.00  0.00           H
ATOM   2195  CA  GLU A 725      48.000  58.910  39.810  1.00  0.00           C
ATOM   2196  HA  GLU A 725      48.480  58.130  40.380  1.00  0.00           H
ATOM   2197  CB  GLU A 725      48.780  59.400  38.540  1.00  0.00           C
ATOM   2198  HB1 GLU A 725      49.770  59.680  38.960  1.00  0.00           H
ATOM   2199  HB2 GLU A 725      48.390  60.360  38.150  1.00  0.00           H
ATOM   2200  CG  GLU A 725      48.860  58.250  37.570  1.00  0.00           C
ATOM   2201  HG1 GLU A 725      47.900  58.170  37.020  1.00  0.00           H
ATOM   2202  HG2 GLU A 725      48.980  57.320  38.150  1.00  0.00           H
ATOM   2203  CD  GLU A 725      49.860  58.280  36.500  1.00  0.00           C
ATOM   2204  OE1 GLU A 725      49.680  57.480  35.540  1.00  0.00           O
ATOM   2205  OE2 GLU A 725      50.820  59.080  36.520  1.00  0.00           O
ATOM   2206  C   GLU A 725      48.080  60.040  40.850  1.00  0.00           C
ATOM   2207  O   GLU A 725      48.960  59.950  41.680  1.00  0.00           O
ATOM   2208  N   ALA A 726      47.170  61.030  40.900  1.00  0.00           N
ATOM   2209  HN  ALA A 726      46.620  61.170  40.080  1.00  0.00           H
ATOM   2210  CA  ALA A 726      47.100  61.940  42.050  1.00  0.00           C
ATOM   2211  HA  ALA A 726      48.070  62.410  42.130  1.00  0.00           H
ATOM   2212  CB  ALA A 726      46.100  63.040  41.780  1.00  0.00           C
ATOM   2213  HB1 ALA A 726      46.270  63.910  42.440  1.00  0.00           H
ATOM   2214  HB2 ALA A 726      45.080  62.600  41.740  1.00  0.00           H
ATOM   2215  HB3 ALA A 726      46.280  63.520  40.790  1.00  0.00           H
ATOM   2216  C   ALA A 726      46.740  61.270  43.350  1.00  0.00           C
ATOM   2217  O   ALA A 726      47.350  61.520  44.380  1.00  0.00           O
ATOM   2218  N   PHE A 727      45.760  60.320  43.330  1.00  0.00           N
ATOM   2219  HN  PHE A 727      45.360  60.020  42.470  1.00  0.00           H
ATOM   2220  CA  PHE A 727      45.450  59.480  44.490  1.00  0.00           C
ATOM   2221  HA  PHE A 727      45.270  60.110  45.350  1.00  0.00           H
ATOM   2222  CB  PHE A 727      44.130  58.830  44.080  1.00  0.00           C
ATOM   2223  HB1 PHE A 727      44.310  58.250  43.150  1.00  0.00           H
ATOM   2224  HB2 PHE A 727      43.360  59.560  43.760  1.00  0.00           H
ATOM   2225  CG  PHE A 727      43.490  57.770  44.960  1.00  0.00           C
ATOM   2226  CD1 PHE A 727      42.820  56.670  44.390  1.00  0.00           C
ATOM   2227  HD1 PHE A 727      42.740  56.590  43.310  1.00  0.00           H
ATOM   2228  CE1 PHE A 727      41.970  55.780  45.120  1.00  0.00           C
ATOM   2229  HE1 PHE A 727      41.450  54.950  44.660  1.00  0.00           H
ATOM   2230  CZ  PHE A 727      41.740  56.050  46.470  1.00  0.00           C
ATOM   2231  HZ  PHE A 727      41.150  55.350  47.040  1.00  0.00           H
ATOM   2232  CD2 PHE A 727      43.360  57.970  46.330  1.00  0.00           C
ATOM   2233  HD2 PHE A 727      43.830  58.820  46.800  1.00  0.00           H
ATOM   2234  CE2 PHE A 727      42.420  57.130  47.060  1.00  0.00           C
ATOM   2235  HE2 PHE A 727      42.320  57.260  48.120  1.00  0.00           H
ATOM   2236  C   PHE A 727      46.520  58.570  44.910  1.00  0.00           C
ATOM   2237  O   PHE A 727      46.790  58.430  46.120  1.00  0.00           O
ATOM   2238  N   ALA A 728      47.130  57.880  43.970  1.00  0.00           N
ATOM   2239  HN  ALA A 728      46.850  57.960  43.020  1.00  0.00           H
ATOM   2240  CA  ALA A 728      48.210  57.030  44.260  1.00  0.00           C
ATOM   2241  HA  ALA A 728      47.850  56.270  44.940  1.00  0.00           H
ATOM   2242  CB  ALA A 728      48.790  56.210  43.010  1.00  0.00           C
ATOM   2243  HB1 ALA A 728      49.270  56.880  42.270  1.00  0.00           H
ATOM   2244  HB2 ALA A 728      48.020  55.640  42.460  1.00  0.00           H
ATOM   2245  HB3 ALA A 728      49.480  55.440  43.420  1.00  0.00           H
ATOM   2246  C   ALA A 728      49.380  57.730  44.940  1.00  0.00           C
ATOM   2247  O   ALA A 728      50.030  57.290  45.940  1.00  0.00           O
ATOM   2248  N   ALA A 729      49.790  58.870  44.390  1.00  0.00           N
ATOM   2249  HN  ALA A 729      49.420  59.140  43.510  1.00  0.00           H
ATOM   2250  CA  ALA A 729      50.750  59.790  44.870  1.00  0.00           C
ATOM   2251  HA  ALA A 729      51.670  59.220  44.900  1.00  0.00           H
ATOM   2252  CB  ALA A 729      50.810  60.970  43.940  1.00  0.00           C
ATOM   2253  HB1 ALA A 729      51.500  61.760  44.320  1.00  0.00           H
ATOM   2254  HB2 ALA A 729      49.840  61.470  43.710  1.00  0.00           H
ATOM   2255  HB3 ALA A 729      51.230  60.630  42.970  1.00  0.00           H
ATOM   2256  C   ALA A 729      50.600  60.210  46.300  1.00  0.00           C
ATOM   2257  O   ALA A 729      51.560  60.020  47.110  1.00  0.00           O
ATOM   2258  N   LEU A 730      49.430  60.740  46.650  1.00  0.00           N
ATOM   2259  HN  LEU A 730      48.710  60.750  45.960  1.00  0.00           H
ATOM   2260  CA  LEU A 730      49.070  60.990  48.050  1.00  0.00           C
ATOM   2261  HA  LEU A 730      49.620  61.880  48.280  1.00  0.00           H
ATOM   2262  CB  LEU A 730      47.530  61.140  48.040  1.00  0.00           C
ATOM   2263  HB1 LEU A 730      46.870  60.300  47.750  1.00  0.00           H
ATOM   2264  HB2 LEU A 730      47.210  62.010  47.430  1.00  0.00           H
ATOM   2265  CG  LEU A 730      46.940  61.510  49.410  1.00  0.00           C
ATOM   2266  HG  LEU A 730      47.240  60.700  50.100  1.00  0.00           H
ATOM   2267  CD1 LEU A 730      47.540  62.740  50.030  1.00  0.00           C
ATOM   2268 HD11 LEU A 730      46.930  62.950  50.930  1.00  0.00           H
ATOM   2269 HD12 LEU A 730      47.490  63.630  49.370  1.00  0.00           H
ATOM   2270 HD13 LEU A 730      48.610  62.630  50.320  1.00  0.00           H
ATOM   2271  CD2 LEU A 730      45.390  61.620  49.300  1.00  0.00           C
ATOM   2272 HD21 LEU A 730      45.040  62.220  48.430  1.00  0.00           H
ATOM   2273 HD22 LEU A 730      44.920  62.080  50.200  1.00  0.00           H
ATOM   2274 HD23 LEU A 730      45.010  60.570  49.280  1.00  0.00           H
ATOM   2275  C   LEU A 730      49.480  59.970  49.090  1.00  0.00           C
ATOM   2276  O   LEU A 730      50.290  60.210  49.980  1.00  0.00           O
ATOM   2277  N   ILE A 731      48.890  58.780  49.030  1.00  0.00           N
ATOM   2278  HN  ILE A 731      48.110  58.650  48.420  1.00  0.00           H
ATOM   2279  CA  ILE A 731      49.180  57.630  49.860  1.00  0.00           C
ATOM   2280  HA  ILE A 731      48.940  58.000  50.840  1.00  0.00           H
ATOM   2281  CB  ILE A 731      48.210  56.550  49.430  1.00  0.00           C
ATOM   2282  HB  ILE A 731      48.710  56.160  48.520  1.00  0.00           H
ATOM   2283  CG2 ILE A 731      48.340  55.520  50.580  1.00  0.00           C
ATOM   2284 HG21 ILE A 731      47.510  54.780  50.610  1.00  0.00           H
ATOM   2285 HG22 ILE A 731      48.190  56.090  51.510  1.00  0.00           H
ATOM   2286 HG23 ILE A 731      49.340  55.040  50.640  1.00  0.00           H
ATOM   2287  CG1 ILE A 731      46.720  56.890  49.220  1.00  0.00           C
ATOM   2288 HG11 ILE A 731      46.310  55.930  48.860  1.00  0.00           H
ATOM   2289 HG12 ILE A 731      46.730  57.510  48.300  1.00  0.00           H
ATOM   2290  CD  ILE A 731      46.010  57.500  50.420  1.00  0.00           C
ATOM   2291  HD1 ILE A 731      46.650  58.140  51.060  1.00  0.00           H
ATOM   2292  HD2 ILE A 731      45.610  56.750  51.130  1.00  0.00           H
ATOM   2293  HD3 ILE A 731      45.150  58.120  50.070  1.00  0.00           H
ATOM   2294  C   ILE A 731      50.630  57.180  49.880  1.00  0.00           C
ATOM   2295  O   ILE A 731      51.220  56.930  50.960  1.00  0.00           O
ATOM   2296  N   CYS A 732      51.330  57.140  48.720  1.00  0.00           N
ATOM   2297  HN  CYS A 732      50.820  57.350  47.890  1.00  0.00           H
ATOM   2298  CA  CYS A 732      52.690  56.680  48.650  1.00  0.00           C
ATOM   2299  HA  CYS A 732      52.820  55.750  49.170  1.00  0.00           H
ATOM   2300  CB  CYS A 732      53.320  56.590  47.230  1.00  0.00           C
ATOM   2301  HB1 CYS A 732      54.380  56.270  47.380  1.00  0.00           H
ATOM   2302  HB2 CYS A 732      53.360  57.580  46.750  1.00  0.00           H
ATOM   2303  SG  CYS A 732      52.430  55.340  46.200  1.00  0.00           S
ATOM   2304  HG1 CYS A 732      51.620  56.250  45.670  1.00  0.00           H
ATOM   2305  C   CYS A 732      53.680  57.630  49.420  1.00  0.00           C
ATOM   2306  O   CYS A 732      54.560  57.190  50.150  1.00  0.00           O
ATOM   2307  N   ILE A 733      53.390  58.960  49.210  1.00  0.00           N
ATOM   2308  HN  ILE A 733      52.600  59.320  48.730  1.00  0.00           H
ATOM   2309  CA  ILE A 733      54.080  60.020  49.910  1.00  0.00           C
ATOM   2310  HA  ILE A 733      55.120  59.810  49.730  1.00  0.00           H
ATOM   2311  CB  ILE A 733      53.880  61.410  49.330  1.00  0.00           C
ATOM   2312  HB  ILE A 733      52.810  61.670  49.440  1.00  0.00           H
ATOM   2313  CG2 ILE A 733      54.770  62.420  50.080  1.00  0.00           C
ATOM   2314 HG21 ILE A 733      54.680  63.420  49.590  1.00  0.00           H
ATOM   2315 HG22 ILE A 733      55.870  62.320  49.970  1.00  0.00           H
ATOM   2316 HG23 ILE A 733      54.460  62.500  51.140  1.00  0.00           H
ATOM   2317  CG1 ILE A 733      54.340  61.570  47.860  1.00  0.00           C
ATOM   2318 HG11 ILE A 733      54.140  60.630  47.320  1.00  0.00           H
ATOM   2319 HG12 ILE A 733      55.440  61.620  47.820  1.00  0.00           H
ATOM   2320  CD  ILE A 733      53.640  62.640  47.130  1.00  0.00           C
ATOM   2321  HD1 ILE A 733      53.650  63.610  47.680  1.00  0.00           H
ATOM   2322  HD2 ILE A 733      52.650  62.260  46.810  1.00  0.00           H
ATOM   2323  HD3 ILE A 733      54.160  62.980  46.210  1.00  0.00           H
ATOM   2324  C   ILE A 733      53.930  60.040  51.400  1.00  0.00           C
ATOM   2325  O   ILE A 733      54.920  60.170  52.200  1.00  0.00           O
ATOM   2326  N   ILE A 734      52.690  59.770  51.840  1.00  0.00           N
ATOM   2327  HN  ILE A 734      51.900  59.970  51.270  1.00  0.00           H
ATOM   2328  CA  ILE A 734      52.410  59.370  53.220  1.00  0.00           C
ATOM   2329  HA  ILE A 734      52.750  60.220  53.790  1.00  0.00           H
ATOM   2330  CB  ILE A 734      50.860  59.200  53.520  1.00  0.00           C
ATOM   2331  HB  ILE A 734      50.330  58.420  52.910  1.00  0.00           H
ATOM   2332  CG2 ILE A 734      50.690  58.740  54.910  1.00  0.00           C
ATOM   2333 HG21 ILE A 734      49.630  58.950  55.180  1.00  0.00           H
ATOM   2334 HG22 ILE A 734      51.290  59.420  55.560  1.00  0.00           H
ATOM   2335 HG23 ILE A 734      50.980  57.690  55.130  1.00  0.00           H
ATOM   2336  CG1 ILE A 734      50.140  60.540  53.260  1.00  0.00           C
ATOM   2337 HG11 ILE A 734      50.370  61.090  52.320  1.00  0.00           H
ATOM   2338 HG12 ILE A 734      50.450  61.200  54.110  1.00  0.00           H
ATOM   2339  CD  ILE A 734      48.620  60.450  53.290  1.00  0.00           C
ATOM   2340  HD1 ILE A 734      48.060  61.400  53.200  1.00  0.00           H
ATOM   2341  HD2 ILE A 734      48.300  59.960  54.240  1.00  0.00           H
ATOM   2342  HD3 ILE A 734      48.300  59.830  52.420  1.00  0.00           H
ATOM   2343  C   ILE A 734      53.180  58.130  53.750  1.00  0.00           C
ATOM   2344  O   ILE A 734      53.760  58.230  54.800  1.00  0.00           O
ATOM   2345  N   PHE A 735      53.260  57.040  53.000  1.00  0.00           N
ATOM   2346  HN  PHE A 735      52.550  56.940  52.310  1.00  0.00           H
ATOM   2347  CA  PHE A 735      53.890  55.860  53.480  1.00  0.00           C
ATOM   2348  HA  PHE A 735      53.440  55.600  54.440  1.00  0.00           H
ATOM   2349  CB  PHE A 735      53.820  54.700  52.400  1.00  0.00           C
ATOM   2350  HB1 PHE A 735      54.490  53.870  52.730  1.00  0.00           H
ATOM   2351  HB2 PHE A 735      54.230  54.870  51.380  1.00  0.00           H
ATOM   2352  CG  PHE A 735      52.420  54.270  52.300  1.00  0.00           C
ATOM   2353  CD1 PHE A 735      51.280  54.490  53.070  1.00  0.00           C
ATOM   2354  HD1 PHE A 735      51.330  55.170  53.910  1.00  0.00           H
ATOM   2355  CE1 PHE A 735      50.150  53.640  53.050  1.00  0.00           C
ATOM   2356  HE1 PHE A 735      49.450  53.830  53.840  1.00  0.00           H
ATOM   2357  CZ  PHE A 735      50.130  52.560  52.160  1.00  0.00           C
ATOM   2358  HZ  PHE A 735      49.310  51.870  52.130  1.00  0.00           H
ATOM   2359  CD2 PHE A 735      52.270  53.280  51.260  1.00  0.00           C
ATOM   2360  HD2 PHE A 735      53.170  52.950  50.770  1.00  0.00           H
ATOM   2361  CE2 PHE A 735      51.210  52.420  51.240  1.00  0.00           C
ATOM   2362  HE2 PHE A 735      51.170  51.630  50.480  1.00  0.00           H
ATOM   2363  C   PHE A 735      55.320  55.980  53.680  1.00  0.00           C
ATOM   2364  O   PHE A 735      55.870  55.420  54.640  1.00  0.00           O
ATOM   2365  N   ILE A 736      56.010  56.780  52.870  1.00  0.00           N
ATOM   2366  HN  ILE A 736      55.440  57.210  52.170  1.00  0.00           H
ATOM   2367  CA  ILE A 736      57.450  57.200  53.060  1.00  0.00           C
ATOM   2368  HA  ILE A 736      58.010  56.280  53.100  1.00  0.00           H
ATOM   2369  CB  ILE A 736      57.950  57.960  51.820  1.00  0.00           C
ATOM   2370  HB  ILE A 736      57.200  58.750  51.610  1.00  0.00           H
ATOM   2371  CG2 ILE A 736      59.350  58.720  52.090  1.00  0.00           C
ATOM   2372 HG21 ILE A 736      59.610  59.240  51.130  1.00  0.00           H
ATOM   2373 HG22 ILE A 736      60.160  57.980  52.310  1.00  0.00           H
ATOM   2374 HG23 ILE A 736      59.240  59.520  52.830  1.00  0.00           H
ATOM   2375  CG1 ILE A 736      58.070  57.090  50.520  1.00  0.00           C
ATOM   2376 HG11 ILE A 736      57.300  56.300  50.480  1.00  0.00           H
ATOM   2377 HG12 ILE A 736      59.010  56.500  50.600  1.00  0.00           H
ATOM   2378  CD  ILE A 736      58.060  57.780  49.220  1.00  0.00           C
ATOM   2379  HD1 ILE A 736      57.570  57.130  48.460  1.00  0.00           H
ATOM   2380  HD2 ILE A 736      59.010  58.200  48.830  1.00  0.00           H
ATOM   2381  HD3 ILE A 736      57.390  58.660  49.360  1.00  0.00           H
ATOM   2382  C   ILE A 736      57.640  58.010  54.350  1.00  0.00           C
ATOM   2383  O   ILE A 736      58.460  57.750  55.240  1.00  0.00           O
ATOM   2384  N   TYR A 737      56.770  59.020  54.550  1.00  0.00           N
ATOM   2385  HN  TYR A 737      56.050  59.100  53.870  1.00  0.00           H
ATOM   2386  CA  TYR A 737      56.640  59.830  55.720  1.00  0.00           C
ATOM   2387  HA  TYR A 737      57.580  60.340  55.850  1.00  0.00           H
ATOM   2388  CB  TYR A 737      55.660  60.950  55.330  1.00  0.00           C
ATOM   2389  HB1 TYR A 737      54.640  60.540  55.160  1.00  0.00           H
ATOM   2390  HB2 TYR A 737      55.950  61.460  54.390  1.00  0.00           H
ATOM   2391  CG  TYR A 737      55.500  62.060  56.450  1.00  0.00           C
ATOM   2392  CD1 TYR A 737      54.810  61.940  57.640  1.00  0.00           C
ATOM   2393  HD1 TYR A 737      54.420  60.990  57.960  1.00  0.00           H
ATOM   2394  CE1 TYR A 737      54.660  63.010  58.580  1.00  0.00           C
ATOM   2395  HE1 TYR A 737      54.210  62.790  59.550  1.00  0.00           H
ATOM   2396  CZ  TYR A 737      55.200  64.270  58.300  1.00  0.00           C
ATOM   2397  OH  TYR A 737      55.190  65.450  59.120  1.00  0.00           O
ATOM   2398  HH  TYR A 737      54.860  65.190  59.980  1.00  0.00           H
ATOM   2399  CD2 TYR A 737      56.040  63.360  56.160  1.00  0.00           C
ATOM   2400  HD2 TYR A 737      56.540  63.640  55.240  1.00  0.00           H
ATOM   2401  CE2 TYR A 737      55.840  64.410  57.080  1.00  0.00           C
ATOM   2402  HE2 TYR A 737      56.270  65.370  56.820  1.00  0.00           H
ATOM   2403  C   TYR A 737      56.370  59.050  57.020  1.00  0.00           C
ATOM   2404  O   TYR A 737      57.150  59.100  57.940  1.00  0.00           O
ATOM   2405  N   GLU A 738      55.370  58.150  57.050  1.00  0.00           N
ATOM   2406  HN  GLU A 738      54.850  57.910  56.230  1.00  0.00           H
ATOM   2407  CA  GLU A 738      54.990  57.390  58.230  1.00  0.00           C
ATOM   2408  HA  GLU A 738      54.970  58.010  59.120  1.00  0.00           H
ATOM   2409  CB  GLU A 738      53.590  56.810  58.020  1.00  0.00           C
ATOM   2410  HB1 GLU A 738      53.460  56.050  58.830  1.00  0.00           H
ATOM   2411  HB2 GLU A 738      53.430  56.390  57.010  1.00  0.00           H
ATOM   2412  CG  GLU A 738      52.540  57.980  58.100  1.00  0.00           C
ATOM   2413  HG1 GLU A 738      52.480  58.670  57.240  1.00  0.00           H
ATOM   2414  HG2 GLU A 738      52.970  58.660  58.850  1.00  0.00           H
ATOM   2415  CD  GLU A 738      51.230  57.580  58.600  1.00  0.00           C
ATOM   2416  OE1 GLU A 738      50.880  56.400  58.690  1.00  0.00           O
ATOM   2417  OE2 GLU A 738      50.480  58.520  59.050  1.00  0.00           O
ATOM   2418  C   GLU A 738      56.080  56.320  58.610  1.00  0.00           C
ATOM   2419  O   GLU A 738      56.380  56.210  59.780  1.00  0.00           O
ATOM   2420  N   ALA A 739      56.720  55.670  57.700  1.00  0.00           N
ATOM   2421  HN  ALA A 739      56.400  55.750  56.760  1.00  0.00           H
ATOM   2422  CA  ALA A 739      57.850  54.830  57.980  1.00  0.00           C
ATOM   2423  HA  ALA A 739      57.570  54.010  58.610  1.00  0.00           H
ATOM   2424  CB  ALA A 739      58.370  54.210  56.620  1.00  0.00           C
ATOM   2425  HB1 ALA A 739      57.560  53.690  56.080  1.00  0.00           H
ATOM   2426  HB2 ALA A 739      59.250  53.550  56.820  1.00  0.00           H
ATOM   2427  HB3 ALA A 739      58.770  54.930  55.880  1.00  0.00           H
ATOM   2428  C   ALA A 739      59.040  55.560  58.560  1.00  0.00           C
ATOM   2429  O   ALA A 739      59.610  55.160  59.520  1.00  0.00           O
ATOM   2430  N   LEU A 740      59.380  56.680  57.970  1.00  0.00           N
ATOM   2431  HN  LEU A 740      58.690  56.980  57.300  1.00  0.00           H
ATOM   2432  CA  LEU A 740      60.440  57.520  58.430  1.00  0.00           C
ATOM   2433  HA  LEU A 740      61.320  56.930  58.620  1.00  0.00           H
ATOM   2434  CB  LEU A 740      60.700  58.550  57.380  1.00  0.00           C
ATOM   2435  HB1 LEU A 740      59.890  59.310  57.340  1.00  0.00           H
ATOM   2436  HB2 LEU A 740      60.630  57.990  56.420  1.00  0.00           H
ATOM   2437  CG  LEU A 740      62.150  59.260  57.350  1.00  0.00           C
ATOM   2438  HG  LEU A 740      62.230  59.860  58.290  1.00  0.00           H
ATOM   2439  CD1 LEU A 740      63.260  58.190  57.420  1.00  0.00           C
ATOM   2440 HD11 LEU A 740      63.260  57.540  58.330  1.00  0.00           H
ATOM   2441 HD12 LEU A 740      64.210  58.750  57.330  1.00  0.00           H
ATOM   2442 HD13 LEU A 740      63.110  57.620  56.480  1.00  0.00           H
ATOM   2443  CD2 LEU A 740      62.320  60.190  56.130  1.00  0.00           C
ATOM   2444 HD21 LEU A 740      61.510  60.940  55.970  1.00  0.00           H
ATOM   2445 HD22 LEU A 740      62.460  59.690  55.150  1.00  0.00           H
ATOM   2446 HD23 LEU A 740      63.160  60.900  56.300  1.00  0.00           H
ATOM   2447  C   LEU A 740      60.200  58.190  59.830  1.00  0.00           C
ATOM   2448  O   LEU A 740      61.000  58.120  60.760  1.00  0.00           O
ATOM   2449  N   GLU A 741      58.900  58.680  60.010  1.00  0.00           N
ATOM   2450  HN  GLU A 741      58.230  58.550  59.300  1.00  0.00           H
ATOM   2451  CA  GLU A 741      58.390  59.230  61.240  1.00  0.00           C
ATOM   2452  HA  GLU A 741      58.960  60.100  61.540  1.00  0.00           H
ATOM   2453  CB  GLU A 741      56.880  59.620  61.000  1.00  0.00           C
ATOM   2454  HB1 GLU A 741      56.270  58.700  60.860  1.00  0.00           H
ATOM   2455  HB2 GLU A 741      56.850  60.280  60.100  1.00  0.00           H
ATOM   2456  CG  GLU A 741      56.270  60.280  62.200  1.00  0.00           C
ATOM   2457  HG1 GLU A 741      56.960  61.010  62.640  1.00  0.00           H
ATOM   2458  HG2 GLU A 741      56.130  59.400  62.890  1.00  0.00           H
ATOM   2459  CD  GLU A 741      54.860  60.750  61.960  1.00  0.00           C
ATOM   2460  OE1 GLU A 741      54.600  61.920  62.250  1.00  0.00           O
ATOM   2461  OE2 GLU A 741      54.020  59.910  61.520  1.00  0.00           O
ATOM   2462  C   GLU A 741      58.400  58.240  62.380  1.00  0.00           C
ATOM   2463  O   GLU A 741      58.790  58.560  63.470  1.00  0.00           O
ATOM   2464  N   LYS A 742      57.870  56.980  62.110  1.00  0.00           N
ATOM   2465  HN  LYS A 742      57.330  56.770  61.300  1.00  0.00           H
ATOM   2466  CA  LYS A 742      57.940  55.860  63.090  1.00  0.00           C
ATOM   2467  HA  LYS A 742      57.420  56.210  63.980  1.00  0.00           H
ATOM   2468  CB  LYS A 742      57.200  54.640  62.480  1.00  0.00           C
ATOM   2469  HB1 LYS A 742      57.900  54.190  61.740  1.00  0.00           H
ATOM   2470  HB2 LYS A 742      56.220  54.930  62.030  1.00  0.00           H
ATOM   2471  CG  LYS A 742      56.810  53.590  63.430  1.00  0.00           C
ATOM   2472  HG1 LYS A 742      57.650  52.950  63.770  1.00  0.00           H
ATOM   2473  HG2 LYS A 742      56.070  52.970  62.880  1.00  0.00           H
ATOM   2474  CD  LYS A 742      56.050  53.950  64.780  1.00  0.00           C
ATOM   2475  HD1 LYS A 742      56.730  54.630  65.330  1.00  0.00           H
ATOM   2476  HD2 LYS A 742      55.750  53.000  65.280  1.00  0.00           H
ATOM   2477  CE  LYS A 742      54.670  54.600  64.470  1.00  0.00           C
ATOM   2478  HE1 LYS A 742      53.890  53.910  64.090  1.00  0.00           H
ATOM   2479  HE2 LYS A 742      54.630  55.540  63.880  1.00  0.00           H
ATOM   2480  NZ  LYS A 742      54.160  55.060  65.820  1.00  0.00           N
ATOM   2481  HZ1 LYS A 742      53.910  54.220  66.380  1.00  0.00           H
ATOM   2482  HZ2 LYS A 742      53.310  55.660  65.810  1.00  0.00           H
ATOM   2483  HZ3 LYS A 742      54.930  55.570  66.310  1.00  0.00           H
ATOM   2484  C   LYS A 742      59.360  55.540  63.570  1.00  0.00           C
ATOM   2485  O   LYS A 742      59.560  55.230  64.770  1.00  0.00           O
ATOM   2486  N   LEU A 743      60.390  55.630  62.760  1.00  0.00           N
ATOM   2487  HN  LEU A 743      60.180  55.720  61.790  1.00  0.00           H
ATOM   2488  CA  LEU A 743      61.770  55.420  63.120  1.00  0.00           C
ATOM   2489  HA  LEU A 743      61.900  54.620  63.840  1.00  0.00           H
ATOM   2490  CB  LEU A 743      62.660  55.350  61.780  1.00  0.00           C
ATOM   2491  HB1 LEU A 743      62.790  56.380  61.420  1.00  0.00           H
ATOM   2492  HB2 LEU A 743      62.100  54.660  61.110  1.00  0.00           H
ATOM   2493  CG  LEU A 743      64.040  54.660  61.870  1.00  0.00           C
ATOM   2494  HG  LEU A 743      64.640  55.270  62.560  1.00  0.00           H
ATOM   2495  CD1 LEU A 743      63.870  53.160  62.340  1.00  0.00           C
ATOM   2496 HD11 LEU A 743      63.210  52.680  61.580  1.00  0.00           H
ATOM   2497 HD12 LEU A 743      63.310  53.150  63.310  1.00  0.00           H
ATOM   2498 HD13 LEU A 743      64.800  52.560  62.470  1.00  0.00           H
ATOM   2499  CD2 LEU A 743      64.730  54.570  60.550  1.00  0.00           C
ATOM   2500 HD21 LEU A 743      64.060  53.960  59.900  1.00  0.00           H
ATOM   2501 HD22 LEU A 743      65.750  54.120  60.540  1.00  0.00           H
ATOM   2502 HD23 LEU A 743      64.800  55.590  60.140  1.00  0.00           H
ATOM   2503  C   LEU A 743      62.390  56.580  63.940  1.00  0.00           C
ATOM   2504  O   LEU A 743      63.280  56.290  64.760  1.00  0.00           O
ATOM   2505  N   PHE A 744      61.860  57.780  63.850  1.00  0.00           N
ATOM   2506  HN  PHE A 744      61.050  57.980  63.310  1.00  0.00           H
ATOM   2507  CA  PHE A 744      62.180  58.780  64.950  1.00  0.00           C
ATOM   2508  HA  PHE A 744      63.200  58.800  65.300  1.00  0.00           H
ATOM   2509  CB  PHE A 744      61.910  60.230  64.510  1.00  0.00           C
ATOM   2510  HB1 PHE A 744      62.000  60.920  65.380  1.00  0.00           H
ATOM   2511  HB2 PHE A 744      60.910  60.470  64.090  1.00  0.00           H
ATOM   2512  CG  PHE A 744      62.880  60.640  63.440  1.00  0.00           C
ATOM   2513  CD1 PHE A 744      64.200  61.080  63.720  1.00  0.00           C
ATOM   2514  HD1 PHE A 744      64.520  61.110  64.760  1.00  0.00           H
ATOM   2515  CE1 PHE A 744      65.080  61.600  62.760  1.00  0.00           C
ATOM   2516  HE1 PHE A 744      66.050  62.020  62.990  1.00  0.00           H
ATOM   2517  CZ  PHE A 744      64.620  61.690  61.440  1.00  0.00           C
ATOM   2518  HZ  PHE A 744      65.360  61.920  60.680  1.00  0.00           H
ATOM   2519  CD2 PHE A 744      62.490  60.630  62.090  1.00  0.00           C
ATOM   2520  HD2 PHE A 744      61.510  60.300  61.800  1.00  0.00           H
ATOM   2521  CE2 PHE A 744      63.400  61.120  61.090  1.00  0.00           C
ATOM   2522  HE2 PHE A 744      63.110  61.100  60.050  1.00  0.00           H
ATOM   2523  C   PHE A 744      61.280  58.530  66.170  1.00  0.00           C
ATOM   2524  O   PHE A 744      61.620  58.890  67.270  1.00  0.00           O
ATOM   2525  N   ASP A 745      60.090  57.970  66.090  1.00  0.00           N
ATOM   2526  HN  ASP A 745      59.810  57.700  65.180  1.00  0.00           H
ATOM   2527  CA  ASP A 745      59.170  57.750  67.240  1.00  0.00           C
ATOM   2528  HA  ASP A 745      59.040  58.660  67.810  1.00  0.00           H
ATOM   2529  CB  ASP A 745      57.800  57.400  66.600  1.00  0.00           C
ATOM   2530  HB1 ASP A 745      57.970  56.460  66.040  1.00  0.00           H
ATOM   2531  HB2 ASP A 745      57.410  58.240  65.970  1.00  0.00           H
ATOM   2532  CG  ASP A 745      56.710  57.140  67.550  1.00  0.00           C
ATOM   2533  OD1 ASP A 745      55.640  56.610  67.130  1.00  0.00           O
ATOM   2534  OD2 ASP A 745      56.840  57.510  68.740  1.00  0.00           O
ATOM   2535  C   ASP A 745      59.670  56.650  68.170  1.00  0.00           C
ATOM   2536  O   ASP A 745      59.770  56.770  69.450  1.00  0.00           O
ATOM   2537  N   LEU A 746      60.170  55.600  67.530  1.00  0.00           N
ATOM   2538  HN  LEU A 746      60.050  55.480  66.550  1.00  0.00           H
ATOM   2539  CA  LEU A 746      61.000  54.460  68.180  1.00  0.00           C
ATOM   2540  HA  LEU A 746      60.540  53.880  68.970  1.00  0.00           H
ATOM   2541  CB  LEU A 746      61.510  53.650  66.920  1.00  0.00           C
ATOM   2542  HB1 LEU A 746      62.130  54.310  66.290  1.00  0.00           H
ATOM   2543  HB2 LEU A 746      60.630  53.330  66.350  1.00  0.00           H
ATOM   2544  CG  LEU A 746      62.430  52.490  67.320  1.00  0.00           C
ATOM   2545  HG  LEU A 746      63.070  52.640  68.230  1.00  0.00           H
ATOM   2546  CD1 LEU A 746      61.560  51.270  67.680  1.00  0.00           C
ATOM   2547 HD11 LEU A 746      60.870  51.150  66.810  1.00  0.00           H
ATOM   2548 HD12 LEU A 746      60.900  51.300  68.570  1.00  0.00           H
ATOM   2549 HD13 LEU A 746      62.100  50.310  67.820  1.00  0.00           H
ATOM   2550  CD2 LEU A 746      63.290  52.150  66.150  1.00  0.00           C
ATOM   2551 HD21 LEU A 746      64.030  52.980  66.030  1.00  0.00           H
ATOM   2552 HD22 LEU A 746      62.700  52.060  65.220  1.00  0.00           H
ATOM   2553 HD23 LEU A 746      63.830  51.180  66.270  1.00  0.00           H
ATOM   2554  C   LEU A 746      62.230  54.990  68.840  1.00  0.00           C
ATOM   2555  O   LEU A 746      62.550  54.660  69.980  1.00  0.00           O
ATOM   2556  N   GLY A 747      62.980  55.850  68.170  1.00  0.00           N
ATOM   2557  HN  GLY A 747      62.630  56.110  67.280  1.00  0.00           H
ATOM   2558  CA  GLY A 747      64.090  56.690  68.640  1.00  0.00           C
ATOM   2559  HA1 GLY A 747      64.310  57.460  67.900  1.00  0.00           H
ATOM   2560  HA2 GLY A 747      64.920  56.050  68.920  1.00  0.00           H
ATOM   2561  C   GLY A 747      63.790  57.520  69.890  1.00  0.00           C
ATOM   2562  O   GLY A 747      64.720  58.100  70.440  1.00  0.00           O
ATOM   2563  N   GLU A 748      62.510  57.650  70.340  1.00  0.00           N
ATOM   2564  HN  GLU A 748      61.770  57.140  69.900  1.00  0.00           H
ATOM   2565  CA  GLU A 748      62.230  58.270  71.620  1.00  0.00           C
ATOM   2566  HA  GLU A 748      63.080  58.920  71.800  1.00  0.00           H
ATOM   2567  CB  GLU A 748      60.930  59.160  71.500  1.00  0.00           C
ATOM   2568  HB1 GLU A 748      60.830  59.540  72.540  1.00  0.00           H
ATOM   2569  HB2 GLU A 748      59.980  58.650  71.210  1.00  0.00           H
ATOM   2570  CG  GLU A 748      61.170  60.430  70.570  1.00  0.00           C
ATOM   2571  HG1 GLU A 748      61.160  60.130  69.500  1.00  0.00           H
ATOM   2572  HG2 GLU A 748      62.030  61.070  70.860  1.00  0.00           H
ATOM   2573  CD  GLU A 748      59.980  61.380  70.750  1.00  0.00           C
ATOM   2574  OE1 GLU A 748      59.100  61.490  69.860  1.00  0.00           O
ATOM   2575  OE2 GLU A 748      60.090  62.260  71.630  1.00  0.00           O
ATOM   2576  C   GLU A 748      62.130  57.330  72.730  1.00  0.00           C
ATOM   2577  O   GLU A 748      61.930  57.720  73.860  1.00  0.00           O
ATOM   2578  N   THR A 749      62.330  56.040  72.490  1.00  0.00           N
ATOM   2579  HN  THR A 749      62.300  55.680  71.560  1.00  0.00           H
ATOM   2580  CA  THR A 749      62.210  54.980  73.500  1.00  0.00           C
ATOM   2581  HA  THR A 749      62.090  55.460  74.460  1.00  0.00           H
ATOM   2582  CB  THR A 749      61.000  54.080  73.180  1.00  0.00           C
ATOM   2583  HB  THR A 749      61.160  53.580  72.210  1.00  0.00           H
ATOM   2584  OG1 THR A 749      59.810  54.840  73.040  1.00  0.00           O
ATOM   2585  HG1 THR A 749      60.020  55.700  73.420  1.00  0.00           H
ATOM   2586  CG2 THR A 749      60.820  53.050  74.360  1.00  0.00           C
ATOM   2587 HG21 THR A 749      59.900  52.420  74.340  1.00  0.00           H
ATOM   2588 HG22 THR A 749      60.790  53.570  75.340  1.00  0.00           H
ATOM   2589 HG23 THR A 749      61.690  52.370  74.430  1.00  0.00           H
ATOM   2590  C   THR A 749      63.440  54.120  73.510  1.00  0.00           C
ATOM   2591  O   THR A 749      64.000  53.850  74.560  1.00  0.00           O
ATOM   2592  N   TYR A 750      63.950  53.850  72.310  1.00  0.00           N
ATOM   2593  HN  TYR A 750      63.400  54.000  71.490  1.00  0.00           H
ATOM   2594  CA  TYR A 750      65.250  53.270  72.050  1.00  0.00           C
ATOM   2595  HA  TYR A 750      65.640  52.930  73.000  1.00  0.00           H
ATOM   2596  CB  TYR A 750      65.210  52.220  70.890  1.00  0.00           C
ATOM   2597  HB1 TYR A 750      66.240  51.810  70.810  1.00  0.00           H
ATOM   2598  HB2 TYR A 750      64.840  52.730  69.970  1.00  0.00           H
ATOM   2599  CG  TYR A 750      64.320  51.070  71.140  1.00  0.00           C
ATOM   2600  CD1 TYR A 750      62.980  50.960  70.770  1.00  0.00           C
ATOM   2601  HD1 TYR A 750      62.480  51.870  70.490  1.00  0.00           H
ATOM   2602  CE1 TYR A 750      62.230  49.780  70.850  1.00  0.00           C
ATOM   2603  HE1 TYR A 750      61.180  49.800  70.600  1.00  0.00           H
ATOM   2604  CZ  TYR A 750      62.840  48.650  71.370  1.00  0.00           C
ATOM   2605  OH  TYR A 750      62.090  47.520  71.740  1.00  0.00           O
ATOM   2606  HH  TYR A 750      61.210  47.870  71.890  1.00  0.00           H
ATOM   2607  CD2 TYR A 750      64.920  49.870  71.600  1.00  0.00           C
ATOM   2608  HD2 TYR A 750      65.980  49.890  71.820  1.00  0.00           H
ATOM   2609  CE2 TYR A 750      64.230  48.710  71.790  1.00  0.00           C
ATOM   2610  HE2 TYR A 750      64.800  47.880  72.180  1.00  0.00           H
ATOM   2611  C   TYR A 750      66.190  54.400  71.850  1.00  0.00           C
ATOM   2612  O   TYR A 750      65.840  55.550  71.660  1.00  0.00           O
ATOM   2613  N   ALA A 751      67.500  54.180  72.140  1.00  0.00           N
ATOM   2614  HN  ALA A 751      67.810  53.250  72.370  1.00  0.00           H
ATOM   2615  CA  ALA A 751      68.480  55.280  72.100  1.00  0.00           C
ATOM   2616  HA  ALA A 751      68.210  56.060  71.400  1.00  0.00           H
ATOM   2617  CB  ALA A 751      68.760  55.740  73.510  1.00  0.00           C
ATOM   2618  HB1 ALA A 751      67.790  56.150  73.870  1.00  0.00           H
ATOM   2619  HB2 ALA A 751      69.520  56.530  73.530  1.00  0.00           H
ATOM   2620  HB3 ALA A 751      69.060  54.910  74.180  1.00  0.00           H
ATOM   2621  C   ALA A 751      69.860  54.810  71.640  1.00  0.00           C
ATOM   2622  O   ALA A 751      70.350  53.780  72.000  1.00  0.00           O
ATOM   2623  N   PHE A 752      70.580  55.720  70.930  1.00  0.00           N
ATOM   2624  HN  PHE A 752      70.050  56.540  70.690  1.00  0.00           H
ATOM   2625  CA  PHE A 752      71.850  55.530  70.340  1.00  0.00           C
ATOM   2626  HA  PHE A 752      71.800  54.670  69.700  1.00  0.00           H
ATOM   2627  CB  PHE A 752      72.220  56.760  69.490  1.00  0.00           C
ATOM   2628  HB1 PHE A 752      73.230  56.630  69.040  1.00  0.00           H
ATOM   2629  HB2 PHE A 752      72.190  57.670  70.120  1.00  0.00           H
ATOM   2630  CG  PHE A 752      71.420  57.060  68.240  1.00  0.00           C
ATOM   2631  CD1 PHE A 752      70.990  58.380  67.950  1.00  0.00           C
ATOM   2632  HD1 PHE A 752      71.180  59.120  68.710  1.00  0.00           H
ATOM   2633  CE1 PHE A 752      70.370  58.720  66.810  1.00  0.00           C
ATOM   2634  HE1 PHE A 752      70.080  59.740  66.580  1.00  0.00           H
ATOM   2635  CZ  PHE A 752      70.280  57.710  65.780  1.00  0.00           C
ATOM   2636  HZ  PHE A 752      69.840  58.000  64.830  1.00  0.00           H
ATOM   2637  CD2 PHE A 752      71.470  56.100  67.220  1.00  0.00           C
ATOM   2638  HD2 PHE A 752      72.020  55.180  67.300  1.00  0.00           H
ATOM   2639  CE2 PHE A 752      70.770  56.400  66.030  1.00  0.00           C
ATOM   2640  HE2 PHE A 752      70.820  55.770  65.150  1.00  0.00           H
ATOM   2641  C   PHE A 752      73.070  55.340  71.250  1.00  0.00           C
ATOM   2642  O   PHE A 752      73.190  55.880  72.380  1.00  0.00           O
ATOM   2643  N   PRO A 822      74.080  54.540  70.790  1.00  0.00           N
ATOM   2644  CD  PRO A 822      75.430  54.870  71.270  1.00  0.00           C
ATOM   2645  HD1 PRO A 822      75.600  54.860  72.370  1.00  0.00           H
ATOM   2646  HD2 PRO A 822      75.720  55.890  70.930  1.00  0.00           H
ATOM   2647  CA  PRO A 822      74.020  53.730  69.600  1.00  0.00           C
ATOM   2648  HA  PRO A 822      73.630  54.240  68.730  1.00  0.00           H
ATOM   2649  CB  PRO A 822      75.550  53.380  69.410  1.00  0.00           C
ATOM   2650  HB1 PRO A 822      75.840  53.950  68.500  1.00  0.00           H
ATOM   2651  HB2 PRO A 822      75.790  52.320  69.220  1.00  0.00           H
ATOM   2652  CG  PRO A 822      76.330  53.790  70.700  1.00  0.00           C
ATOM   2653  HG1 PRO A 822      76.460  52.940  71.410  1.00  0.00           H
ATOM   2654  HG2 PRO A 822      77.330  54.200  70.440  1.00  0.00           H
ATOM   2655  C   PRO A 822      73.150  52.460  69.770  1.00  0.00           C
ATOM   2656  O   PRO A 822      72.140  52.360  69.180  1.00  0.00           O
ATOM   2657  N   ASP A 823      73.570  51.500  70.600  1.00  0.00           N
ATOM   2658  HN  ASP A 823      74.390  51.650  71.140  1.00  0.00           H
ATOM   2659  CA  ASP A 823      72.890  50.290  71.140  1.00  0.00           C
ATOM   2660  HA  ASP A 823      73.630  49.540  71.320  1.00  0.00           H
ATOM   2661  CB  ASP A 823      72.280  50.640  72.500  1.00  0.00           C
ATOM   2662  HB1 ASP A 823      71.770  49.770  72.960  1.00  0.00           H
ATOM   2663  HB2 ASP A 823      71.500  51.410  72.350  1.00  0.00           H
ATOM   2664  CG  ASP A 823      73.310  51.180  73.460  1.00  0.00           C
ATOM   2665  OD1 ASP A 823      74.530  51.390  73.220  1.00  0.00           O
ATOM   2666  OD2 ASP A 823      72.870  51.340  74.660  1.00  0.00           O
ATOM   2667  C   ASP A 823      71.920  49.750  70.110  1.00  0.00           C
ATOM   2668  O   ASP A 823      72.290  49.610  68.950  1.00  0.00           O
ATOM   2669  N   VAL A 824      70.750  49.280  70.580  1.00  0.00           N
ATOM   2670  HN  VAL A 824      70.510  49.370  71.550  1.00  0.00           H
ATOM   2671  CA  VAL A 824      69.770  48.650  69.790  1.00  0.00           C
ATOM   2672  HA  VAL A 824      70.200  47.730  69.410  1.00  0.00           H
ATOM   2673  CB  VAL A 824      68.640  48.150  70.690  1.00  0.00           C
ATOM   2674  HB  VAL A 824      68.250  48.960  71.340  1.00  0.00           H
ATOM   2675  CG1 VAL A 824      67.530  47.560  69.900  1.00  0.00           C
ATOM   2676 HG11 VAL A 824      66.800  46.940  70.450  1.00  0.00           H
ATOM   2677 HG12 VAL A 824      67.980  46.760  69.270  1.00  0.00           H
ATOM   2678 HG13 VAL A 824      66.790  48.220  69.380  1.00  0.00           H
ATOM   2679  CG2 VAL A 824      69.200  47.060  71.560  1.00  0.00           C
ATOM   2680 HG21 VAL A 824      68.450  46.640  72.270  1.00  0.00           H
ATOM   2681 HG22 VAL A 824      69.950  47.390  72.320  1.00  0.00           H
ATOM   2682 HG23 VAL A 824      69.720  46.290  70.930  1.00  0.00           H
ATOM   2683  C   VAL A 824      69.290  49.470  68.580  1.00  0.00           C
ATOM   2684  O   VAL A 824      69.110  48.970  67.430  1.00  0.00           O
ATOM   2685  N   LEU A 825      69.050  50.760  68.780  1.00  0.00           N
ATOM   2686  HN  LEU A 825      69.250  51.130  69.690  1.00  0.00           H
ATOM   2687  CA  LEU A 825      68.660  51.740  67.820  1.00  0.00           C
ATOM   2688  HA  LEU A 825      67.730  51.370  67.420  1.00  0.00           H
ATOM   2689  CB  LEU A 825      68.390  53.130  68.380  1.00  0.00           C
ATOM   2690  HB1 LEU A 825      69.340  53.450  68.840  1.00  0.00           H
ATOM   2691  HB2 LEU A 825      67.670  52.950  69.200  1.00  0.00           H
ATOM   2692  CG  LEU A 825      67.810  54.230  67.490  1.00  0.00           C
ATOM   2693  HG  LEU A 825      68.440  54.490  66.610  1.00  0.00           H
ATOM   2694  CD1 LEU A 825      66.390  53.880  67.040  1.00  0.00           C
ATOM   2695 HD11 LEU A 825      65.980  54.790  66.550  1.00  0.00           H
ATOM   2696 HD12 LEU A 825      65.700  53.720  67.890  1.00  0.00           H
ATOM   2697 HD13 LEU A 825      66.380  53.030  66.330  1.00  0.00           H
ATOM   2698  CD2 LEU A 825      67.650  55.530  68.260  1.00  0.00           C
ATOM   2699 HD21 LEU A 825      66.920  55.450  69.100  1.00  0.00           H
ATOM   2700 HD22 LEU A 825      67.330  56.280  67.500  1.00  0.00           H
ATOM   2701 HD23 LEU A 825      68.610  55.830  68.730  1.00  0.00           H
ATOM   2702  C   LEU A 825      69.480  51.830  66.590  1.00  0.00           C
ATOM   2703  O   LEU A 825      69.000  51.870  65.470  1.00  0.00           O
ATOM   2704  N   PHE A 826      70.830  51.880  66.700  1.00  0.00           N
ATOM   2705  HN  PHE A 826      71.320  51.800  67.570  1.00  0.00           H
ATOM   2706  CA  PHE A 826      71.720  51.920  65.600  1.00  0.00           C
ATOM   2707  HA  PHE A 826      71.580  52.800  65.000  1.00  0.00           H
ATOM   2708  CB  PHE A 826      73.150  52.000  66.150  1.00  0.00           C
ATOM   2709  HB1 PHE A 826      73.260  51.260  66.960  1.00  0.00           H
ATOM   2710  HB2 PHE A 826      73.380  52.990  66.610  1.00  0.00           H
ATOM   2711  CG  PHE A 826      74.170  51.820  65.020  1.00  0.00           C
ATOM   2712  CD1 PHE A 826      74.380  52.840  64.100  1.00  0.00           C
ATOM   2713  HD1 PHE A 826      73.870  53.800  64.180  1.00  0.00           H
ATOM   2714  CE1 PHE A 826      75.240  52.680  63.010  1.00  0.00           C
ATOM   2715  HE1 PHE A 826      75.290  53.480  62.270  1.00  0.00           H
ATOM   2716  CZ  PHE A 826      75.830  51.450  62.770  1.00  0.00           C
ATOM   2717  HZ  PHE A 826      76.410  51.290  61.890  1.00  0.00           H
ATOM   2718  CD2 PHE A 826      74.920  50.590  64.880  1.00  0.00           C
ATOM   2719  HD2 PHE A 826      74.850  49.760  65.560  1.00  0.00           H
ATOM   2720  CE2 PHE A 826      75.830  50.420  63.770  1.00  0.00           C
ATOM   2721  HE2 PHE A 826      76.320  49.460  63.720  1.00  0.00           H
ATOM   2722  C   PHE A 826      71.540  50.700  64.630  1.00  0.00           C
ATOM   2723  O   PHE A 826      71.260  50.770  63.420  1.00  0.00           O
ATOM   2724  N   TRP A 827      71.500  49.470  65.130  1.00  0.00           N
ATOM   2725  HN  TRP A 827      71.730  49.310  66.090  1.00  0.00           H
ATOM   2726  CA  TRP A 827      71.000  48.240  64.470  1.00  0.00           C
ATOM   2727  HA  TRP A 827      71.700  48.120  63.650  1.00  0.00           H
ATOM   2728  CB  TRP A 827      71.180  46.970  65.320  1.00  0.00           C
ATOM   2729  HB1 TRP A 827      70.850  46.070  64.760  1.00  0.00           H
ATOM   2730  HB2 TRP A 827      70.470  46.910  66.170  1.00  0.00           H
ATOM   2731  CG  TRP A 827      72.630  46.800  65.780  1.00  0.00           C
ATOM   2732  CD1 TRP A 827      73.190  46.990  67.060  1.00  0.00           C
ATOM   2733  HD1 TRP A 827      72.610  47.090  67.960  1.00  0.00           H
ATOM   2734  NE1 TRP A 827      74.550  46.710  67.040  1.00  0.00           N
ATOM   2735  HE1 TRP A 827      75.170  46.460  67.750  1.00  0.00           H
ATOM   2736  CE2 TRP A 827      74.940  46.450  65.760  1.00  0.00           C
ATOM   2737  CD2 TRP A 827      73.770  46.450  64.950  1.00  0.00           C
ATOM   2738  CE3 TRP A 827      73.900  46.270  63.530  1.00  0.00           C
ATOM   2739  HE3 TRP A 827      73.100  46.280  62.800  1.00  0.00           H
ATOM   2740  CZ3 TRP A 827      75.150  45.980  63.000  1.00  0.00           C
ATOM   2741  HZ3 TRP A 827      75.490  45.920  61.980  1.00  0.00           H
ATOM   2742  CZ2 TRP A 827      76.170  46.160  65.220  1.00  0.00           C
ATOM   2743  HZ2 TRP A 827      77.090  46.020  65.800  1.00  0.00           H
ATOM   2744  CH2 TRP A 827      76.290  45.900  63.850  1.00  0.00           C
ATOM   2745  HH2 TRP A 827      77.250  45.890  63.360  1.00  0.00           H
ATOM   2746  C   TRP A 827      69.610  48.320  63.900  1.00  0.00           C
ATOM   2747  O   TRP A 827      69.410  48.040  62.710  1.00  0.00           O
ATOM   2748  N   CYS A 828      68.590  48.810  64.610  1.00  0.00           N
ATOM   2749  HN  CYS A 828      68.740  49.090  65.550  1.00  0.00           H
ATOM   2750  CA  CYS A 828      67.270  49.110  63.990  1.00  0.00           C
ATOM   2751  HA  CYS A 828      66.810  48.210  63.610  1.00  0.00           H
ATOM   2752  CB  CYS A 828      66.360  49.810  65.030  1.00  0.00           C
ATOM   2753  HB1 CYS A 828      65.380  50.060  64.550  1.00  0.00           H
ATOM   2754  HB2 CYS A 828      66.830  50.800  65.210  1.00  0.00           H
ATOM   2755  SG  CYS A 828      66.030  48.810  66.460  1.00  0.00           S
ATOM   2756  HG1 CYS A 828      67.320  48.670  66.720  1.00  0.00           H
ATOM   2757  C   CYS A 828      67.240  50.040  62.770  1.00  0.00           C
ATOM   2758  O   CYS A 828      66.640  49.780  61.720  1.00  0.00           O
ATOM   2759  N   VAL A 829      67.840  51.250  62.850  1.00  0.00           N
ATOM   2760  HN  VAL A 829      68.340  51.580  63.650  1.00  0.00           H
ATOM   2761  CA  VAL A 829      68.020  52.140  61.660  1.00  0.00           C
ATOM   2762  HA  VAL A 829      67.000  52.310  61.340  1.00  0.00           H
ATOM   2763  CB  VAL A 829      68.720  53.460  61.980  1.00  0.00           C
ATOM   2764  HB  VAL A 829      69.660  53.230  62.540  1.00  0.00           H
ATOM   2765  CG1 VAL A 829      68.870  54.360  60.800  1.00  0.00           C
ATOM   2766 HG11 VAL A 829      69.600  53.910  60.110  1.00  0.00           H
ATOM   2767 HG12 VAL A 829      69.350  55.330  61.050  1.00  0.00           H
ATOM   2768 HG13 VAL A 829      67.890  54.510  60.290  1.00  0.00           H
ATOM   2769  CG2 VAL A 829      67.830  54.150  63.090  1.00  0.00           C
ATOM   2770 HG21 VAL A 829      67.530  53.470  63.910  1.00  0.00           H
ATOM   2771 HG22 VAL A 829      66.920  54.520  62.570  1.00  0.00           H
ATOM   2772 HG23 VAL A 829      68.350  55.010  63.550  1.00  0.00           H
ATOM   2773  C   VAL A 829      68.700  51.450  60.510  1.00  0.00           C
ATOM   2774  O   VAL A 829      68.230  51.500  59.370  1.00  0.00           O
ATOM   2775  N   ILE A 830      69.890  50.850  60.750  1.00  0.00           N
ATOM   2776  HN  ILE A 830      70.220  50.840  61.700  1.00  0.00           H
ATOM   2777  CA  ILE A 830      70.730  50.140  59.780  1.00  0.00           C
ATOM   2778  HA  ILE A 830      70.800  50.810  58.930  1.00  0.00           H
ATOM   2779  CB  ILE A 830      72.140  49.850  60.260  1.00  0.00           C
ATOM   2780  HB  ILE A 830      71.970  49.450  61.280  1.00  0.00           H
ATOM   2781  CG2 ILE A 830      72.930  48.870  59.370  1.00  0.00           C
ATOM   2782 HG21 ILE A 830      72.520  47.840  59.480  1.00  0.00           H
ATOM   2783 HG22 ILE A 830      73.950  48.980  59.780  1.00  0.00           H
ATOM   2784 HG23 ILE A 830      72.860  49.240  58.330  1.00  0.00           H
ATOM   2785  CG1 ILE A 830      72.970  51.170  60.310  1.00  0.00           C
ATOM   2786 HG11 ILE A 830      74.030  50.950  60.550  1.00  0.00           H
ATOM   2787 HG12 ILE A 830      72.500  51.820  61.090  1.00  0.00           H
ATOM   2788  CD  ILE A 830      73.010  51.950  59.000  1.00  0.00           C
ATOM   2789  HD1 ILE A 830      73.890  52.600  59.070  1.00  0.00           H
ATOM   2790  HD2 ILE A 830      72.160  52.660  58.850  1.00  0.00           H
ATOM   2791  HD3 ILE A 830      73.020  51.260  58.130  1.00  0.00           H
ATOM   2792  C   ILE A 830      70.000  48.990  59.090  1.00  0.00           C
ATOM   2793  O   ILE A 830      69.980  48.770  57.880  1.00  0.00           O
ATOM   2794  N   LEU A 831      69.160  48.250  59.840  1.00  0.00           N
ATOM   2795  HN  LEU A 831      69.270  48.410  60.830  1.00  0.00           H
ATOM   2796  CA  LEU A 831      68.140  47.320  59.400  1.00  0.00           C
ATOM   2797  HA  LEU A 831      68.460  46.560  58.690  1.00  0.00           H
ATOM   2798  CB  LEU A 831      67.780  46.570  60.780  1.00  0.00           C
ATOM   2799  HB1 LEU A 831      67.440  47.340  61.490  1.00  0.00           H
ATOM   2800  HB2 LEU A 831      68.580  45.980  61.270  1.00  0.00           H
ATOM   2801  CG  LEU A 831      66.700  45.430  60.700  1.00  0.00           C
ATOM   2802  HG  LEU A 831      65.780  45.850  60.250  1.00  0.00           H
ATOM   2803  CD1 LEU A 831      67.250  44.360  59.790  1.00  0.00           C
ATOM   2804 HD11 LEU A 831      67.350  44.630  58.720  1.00  0.00           H
ATOM   2805 HD12 LEU A 831      66.610  43.460  59.740  1.00  0.00           H
ATOM   2806 HD13 LEU A 831      68.290  44.030  60.020  1.00  0.00           H
ATOM   2807  CD2 LEU A 831      66.410  44.950  62.030  1.00  0.00           C
ATOM   2808 HD21 LEU A 831      65.790  45.670  62.600  1.00  0.00           H
ATOM   2809 HD22 LEU A 831      67.350  44.780  62.610  1.00  0.00           H
ATOM   2810 HD23 LEU A 831      65.860  43.990  62.100  1.00  0.00           H
ATOM   2811  C   LEU A 831      66.920  47.800  58.590  1.00  0.00           C
ATOM   2812  O   LEU A 831      66.510  47.120  57.700  1.00  0.00           O
ATOM   2813  N   PHE A 832      66.480  49.040  58.860  1.00  0.00           N
ATOM   2814  HN  PHE A 832      66.750  49.510  59.690  1.00  0.00           H
ATOM   2815  CA  PHE A 832      65.530  49.660  57.950  1.00  0.00           C
ATOM   2816  HA  PHE A 832      64.720  48.980  57.740  1.00  0.00           H
ATOM   2817  CB  PHE A 832      64.960  50.850  58.760  1.00  0.00           C
ATOM   2818  HB1 PHE A 832      65.780  51.490  59.180  1.00  0.00           H
ATOM   2819  HB2 PHE A 832      64.440  50.480  59.670  1.00  0.00           H
ATOM   2820  CG  PHE A 832      64.040  51.800  58.100  1.00  0.00           C
ATOM   2821  CD1 PHE A 832      64.570  52.890  57.380  1.00  0.00           C
ATOM   2822  HD1 PHE A 832      65.630  53.010  57.200  1.00  0.00           H
ATOM   2823  CE1 PHE A 832      63.770  53.880  56.890  1.00  0.00           C
ATOM   2824  HE1 PHE A 832      64.140  54.700  56.280  1.00  0.00           H
ATOM   2825  CZ  PHE A 832      62.360  53.740  57.000  1.00  0.00           C
ATOM   2826  HZ  PHE A 832      61.830  54.540  56.530  1.00  0.00           H
ATOM   2827  CD2 PHE A 832      62.670  51.680  58.350  1.00  0.00           C
ATOM   2828  HD2 PHE A 832      62.250  50.870  58.910  1.00  0.00           H
ATOM   2829  CE2 PHE A 832      61.870  52.670  57.800  1.00  0.00           C
ATOM   2830  HE2 PHE A 832      60.820  52.430  57.760  1.00  0.00           H
ATOM   2831  C   PHE A 832      66.130  50.070  56.660  1.00  0.00           C
ATOM   2832  O   PHE A 832      65.570  49.870  55.570  1.00  0.00           O
ATOM   2833  N   PHE A 833      67.320  50.630  56.680  1.00  0.00           N
ATOM   2834  HN  PHE A 833      67.710  50.670  57.590  1.00  0.00           H
ATOM   2835  CA  PHE A 833      68.000  51.070  55.490  1.00  0.00           C
ATOM   2836  HA  PHE A 833      67.220  51.460  54.860  1.00  0.00           H
ATOM   2837  CB  PHE A 833      69.060  52.180  55.770  1.00  0.00           C
ATOM   2838  HB1 PHE A 833      69.740  52.180  54.900  1.00  0.00           H
ATOM   2839  HB2 PHE A 833      69.630  51.960  56.700  1.00  0.00           H
ATOM   2840  CG  PHE A 833      68.450  53.540  55.960  1.00  0.00           C
ATOM   2841  CD1 PHE A 833      68.200  54.110  57.230  1.00  0.00           C
ATOM   2842  HD1 PHE A 833      68.530  53.510  58.080  1.00  0.00           H
ATOM   2843  CE1 PHE A 833      67.460  55.270  57.420  1.00  0.00           C
ATOM   2844  HE1 PHE A 833      67.060  55.630  58.360  1.00  0.00           H
ATOM   2845  CZ  PHE A 833      66.940  55.890  56.250  1.00  0.00           C
ATOM   2846  HZ  PHE A 833      66.300  56.730  56.440  1.00  0.00           H
ATOM   2847  CD2 PHE A 833      68.190  54.380  54.840  1.00  0.00           C
ATOM   2848  HD2 PHE A 833      68.420  54.050  53.830  1.00  0.00           H
ATOM   2849  CE2 PHE A 833      67.330  55.500  54.940  1.00  0.00           C
ATOM   2850  HE2 PHE A 833      66.950  55.920  54.020  1.00  0.00           H
ATOM   2851  C   PHE A 833      68.600  49.950  54.560  1.00  0.00           C
ATOM   2852  O   PHE A 833      68.450  50.010  53.390  1.00  0.00           O
ATOM   2853  N   THR A 834      69.170  48.910  55.190  1.00  0.00           N
ATOM   2854  HN  THR A 834      69.200  48.950  56.190  1.00  0.00           H
ATOM   2855  CA  THR A 834      69.800  47.860  54.540  1.00  0.00           C
ATOM   2856  HA  THR A 834      70.350  48.370  53.760  1.00  0.00           H
ATOM   2857  CB  THR A 834      70.740  46.920  55.290  1.00  0.00           C
ATOM   2858  HB  THR A 834      71.010  46.040  54.670  1.00  0.00           H
ATOM   2859  OG1 THR A 834      70.250  46.510  56.570  1.00  0.00           O
ATOM   2860  HG1 THR A 834      70.220  47.250  57.180  1.00  0.00           H
ATOM   2861  CG2 THR A 834      72.100  47.620  55.560  1.00  0.00           C
ATOM   2862 HG21 THR A 834      71.970  48.660  55.910  1.00  0.00           H
ATOM   2863 HG22 THR A 834      72.770  47.600  54.670  1.00  0.00           H
ATOM   2864 HG23 THR A 834      72.710  47.180  56.370  1.00  0.00           H
ATOM   2865  C   THR A 834      68.790  47.020  53.910  1.00  0.00           C
ATOM   2866  O   THR A 834      68.940  46.380  52.890  1.00  0.00           O
ATOM   2867  N   THR A 835      67.520  46.980  54.500  1.00  0.00           N
ATOM   2868  HN  THR A 835      67.440  47.500  55.340  1.00  0.00           H
ATOM   2869  CA  THR A 835      66.350  46.340  53.890  1.00  0.00           C
ATOM   2870  HA  THR A 835      66.700  45.370  53.590  1.00  0.00           H
ATOM   2871  CB  THR A 835      65.140  46.340  54.830  1.00  0.00           C
ATOM   2872  HB  THR A 835      64.940  47.350  55.230  1.00  0.00           H
ATOM   2873  OG1 THR A 835      65.310  45.410  55.890  1.00  0.00           O
ATOM   2874  HG1 THR A 835      65.730  45.850  56.630  1.00  0.00           H
ATOM   2875  CG2 THR A 835      63.890  45.840  54.100  1.00  0.00           C
ATOM   2876 HG21 THR A 835      63.090  45.540  54.820  1.00  0.00           H
ATOM   2877 HG22 THR A 835      64.060  44.960  53.440  1.00  0.00           H
ATOM   2878 HG23 THR A 835      63.540  46.670  53.440  1.00  0.00           H
ATOM   2879  C   THR A 835      65.960  46.930  52.530  1.00  0.00           C
ATOM   2880  O   THR A 835      65.720  46.300  51.530  1.00  0.00           O
ATOM   2881  N   PHE A 836      65.850  48.250  52.460  1.00  0.00           N
ATOM   2882  HN  PHE A 836      65.990  48.780  53.300  1.00  0.00           H
ATOM   2883  CA  PHE A 836      65.660  49.080  51.290  1.00  0.00           C
ATOM   2884  HA  PHE A 836      64.720  48.790  50.840  1.00  0.00           H
ATOM   2885  CB  PHE A 836      65.460  50.530  51.810  1.00  0.00           C
ATOM   2886  HB1 PHE A 836      66.260  50.910  52.470  1.00  0.00           H
ATOM   2887  HB2 PHE A 836      64.460  50.440  52.290  1.00  0.00           H
ATOM   2888  CG  PHE A 836      65.240  51.360  50.590  1.00  0.00           C
ATOM   2889  CD1 PHE A 836      66.380  52.200  50.210  1.00  0.00           C
ATOM   2890  HD1 PHE A 836      67.230  52.290  50.850  1.00  0.00           H
ATOM   2891  CE1 PHE A 836      66.310  53.000  49.050  1.00  0.00           C
ATOM   2892  HE1 PHE A 836      67.050  53.690  48.670  1.00  0.00           H
ATOM   2893  CZ  PHE A 836      65.180  52.940  48.290  1.00  0.00           C
ATOM   2894  HZ  PHE A 836      65.230  53.530  47.390  1.00  0.00           H
ATOM   2895  CD2 PHE A 836      64.090  51.330  49.720  1.00  0.00           C
ATOM   2896  HD2 PHE A 836      63.300  50.690  50.100  1.00  0.00           H
ATOM   2897  CE2 PHE A 836      64.070  52.120  48.650  1.00  0.00           C
ATOM   2898  HE2 PHE A 836      63.200  52.120  48.000  1.00  0.00           H
ATOM   2899  C   PHE A 836      66.770  48.780  50.340  1.00  0.00           C
ATOM   2900  O   PHE A 836      66.430  48.540  49.170  1.00  0.00           O
ATOM   2901  N   PHE A 837      68.080  48.730  50.780  1.00  0.00           N
ATOM   2902  HN  PHE A 837      68.130  48.810  51.780  1.00  0.00           H
ATOM   2903  CA  PHE A 837      69.300  48.510  49.980  1.00  0.00           C
ATOM   2904  HA  PHE A 837      69.300  49.170  49.120  1.00  0.00           H
ATOM   2905  CB  PHE A 837      70.640  48.820  50.670  1.00  0.00           C
ATOM   2906  HB1 PHE A 837      71.550  48.700  50.060  1.00  0.00           H
ATOM   2907  HB2 PHE A 837      70.650  48.210  51.600  1.00  0.00           H
ATOM   2908  CG  PHE A 837      70.770  50.220  51.270  1.00  0.00           C
ATOM   2909  CD1 PHE A 837      70.190  51.340  50.690  1.00  0.00           C
ATOM   2910  HD1 PHE A 837      69.560  51.230  49.820  1.00  0.00           H
ATOM   2911  CE1 PHE A 837      70.310  52.630  51.280  1.00  0.00           C
ATOM   2912  HE1 PHE A 837      69.780  53.450  50.840  1.00  0.00           H
ATOM   2913  CZ  PHE A 837      71.040  52.760  52.530  1.00  0.00           C
ATOM   2914  HZ  PHE A 837      71.160  53.730  53.020  1.00  0.00           H
ATOM   2915  CD2 PHE A 837      71.680  50.390  52.350  1.00  0.00           C
ATOM   2916  HD2 PHE A 837      72.270  49.540  52.630  1.00  0.00           H
ATOM   2917  CE2 PHE A 837      71.780  51.640  52.970  1.00  0.00           C
ATOM   2918  HE2 PHE A 837      72.320  51.540  53.900  1.00  0.00           H
ATOM   2919  C   PHE A 837      69.400  47.060  49.450  1.00  0.00           C
ATOM   2920  O   PHE A 837      69.880  46.930  48.310  1.00  0.00           O
ATOM   2921  N   LEU A 838      68.950  46.010  50.180  1.00  0.00           N
ATOM   2922  HN  LEU A 838      68.670  46.110  51.130  1.00  0.00           H
ATOM   2923  CA  LEU A 838      68.930  44.680  49.600  1.00  0.00           C
ATOM   2924  HA  LEU A 838      69.810  44.550  48.990  1.00  0.00           H
ATOM   2925  CB  LEU A 838      69.050  43.630  50.700  1.00  0.00           C
ATOM   2926  HB1 LEU A 838      68.190  43.590  51.390  1.00  0.00           H
ATOM   2927  HB2 LEU A 838      70.010  43.770  51.250  1.00  0.00           H
ATOM   2928  CG  LEU A 838      69.110  42.140  50.190  1.00  0.00           C
ATOM   2929  HG  LEU A 838      68.150  41.880  49.690  1.00  0.00           H
ATOM   2930  CD1 LEU A 838      70.260  41.890  49.110  1.00  0.00           C
ATOM   2931 HD11 LEU A 838      71.220  42.260  49.530  1.00  0.00           H
ATOM   2932 HD12 LEU A 838      69.960  42.420  48.180  1.00  0.00           H
ATOM   2933 HD13 LEU A 838      70.330  40.840  48.750  1.00  0.00           H
ATOM   2934  CD2 LEU A 838      69.310  41.110  51.340  1.00  0.00           C
ATOM   2935 HD21 LEU A 838      70.090  41.430  52.060  1.00  0.00           H
ATOM   2936 HD22 LEU A 838      69.400  40.040  51.020  1.00  0.00           H
ATOM   2937 HD23 LEU A 838      68.370  41.010  51.940  1.00  0.00           H
ATOM   2938  C   LEU A 838      67.740  44.440  48.730  1.00  0.00           C
ATOM   2939  O   LEU A 838      67.890  44.030  47.580  1.00  0.00           O
ATOM   2940  N   SER A 839      66.600  44.890  49.220  1.00  0.00           N
ATOM   2941  HN  SER A 839      66.610  45.210  50.170  1.00  0.00           H
ATOM   2942  CA  SER A 839      65.370  44.770  48.410  1.00  0.00           C
ATOM   2943  HA  SER A 839      65.270  43.740  48.100  1.00  0.00           H
ATOM   2944  CB  SER A 839      64.000  45.040  49.130  1.00  0.00           C
ATOM   2945  HB1 SER A 839      63.740  44.330  49.940  1.00  0.00           H
ATOM   2946  HB2 SER A 839      63.210  44.870  48.350  1.00  0.00           H
ATOM   2947  OG  SER A 839      63.950  46.370  49.600  1.00  0.00           O
ATOM   2948  HG1 SER A 839      64.650  46.370  50.260  1.00  0.00           H
ATOM   2949  C   SER A 839      65.410  45.490  47.090  1.00  0.00           C
ATOM   2950  O   SER A 839      65.130  44.900  45.980  1.00  0.00           O
ATOM   2951  N   SER A 840      65.790  46.770  47.030  1.00  0.00           N
ATOM   2952  HN  SER A 840      65.860  47.190  47.940  1.00  0.00           H
ATOM   2953  CA  SER A 840      66.160  47.610  45.820  1.00  0.00           C
ATOM   2954  HA  SER A 840      65.270  47.630  45.210  1.00  0.00           H
ATOM   2955  CB  SER A 840      66.450  49.050  46.230  1.00  0.00           C
ATOM   2956  HB1 SER A 840      65.590  49.460  46.800  1.00  0.00           H
ATOM   2957  HB2 SER A 840      66.650  49.630  45.300  1.00  0.00           H
ATOM   2958  OG  SER A 840      67.610  49.140  47.080  1.00  0.00           O
ATOM   2959  HG1 SER A 840      67.200  49.110  47.950  1.00  0.00           H
ATOM   2960  C   SER A 840      67.290  47.060  45.000  1.00  0.00           C
ATOM   2961  O   SER A 840      67.220  46.920  43.760  1.00  0.00           O
ATOM   2962  N   PHE A 841      68.400  46.580  45.550  1.00  0.00           N
ATOM   2963  HN  PHE A 841      68.610  46.740  46.510  1.00  0.00           H
ATOM   2964  CA  PHE A 841      69.420  45.760  44.850  1.00  0.00           C
ATOM   2965  HA  PHE A 841      69.900  46.420  44.130  1.00  0.00           H
ATOM   2966  CB  PHE A 841      70.470  45.200  45.900  1.00  0.00           C
ATOM   2967  HB1 PHE A 841      69.970  44.520  46.600  1.00  0.00           H
ATOM   2968  HB2 PHE A 841      70.870  46.110  46.400  1.00  0.00           H
ATOM   2969  CG  PHE A 841      71.640  44.450  45.250  1.00  0.00           C
ATOM   2970  CD1 PHE A 841      71.890  43.180  45.710  1.00  0.00           C
ATOM   2971  HD1 PHE A 841      71.160  42.720  46.370  1.00  0.00           H
ATOM   2972  CE1 PHE A 841      72.930  42.450  45.210  1.00  0.00           C
ATOM   2973  HE1 PHE A 841      73.180  41.450  45.540  1.00  0.00           H
ATOM   2974  CZ  PHE A 841      73.820  43.050  44.270  1.00  0.00           C
ATOM   2975  HZ  PHE A 841      74.740  42.550  44.000  1.00  0.00           H
ATOM   2976  CD2 PHE A 841      72.470  45.070  44.350  1.00  0.00           C
ATOM   2977  HD2 PHE A 841      72.170  46.020  43.950  1.00  0.00           H
ATOM   2978  CE2 PHE A 841      73.590  44.390  43.800  1.00  0.00           C
ATOM   2979  HE2 PHE A 841      74.210  44.860  43.060  1.00  0.00           H
ATOM   2980  C   PHE A 841      68.880  44.560  44.010  1.00  0.00           C
ATOM   2981  O   PHE A 841      69.100  44.380  42.810  1.00  0.00           O
ATOM   2982  N   LEU A 842      68.040  43.690  44.660  1.00  0.00           N
ATOM   2983  HN  LEU A 842      67.880  43.880  45.630  1.00  0.00           H
ATOM   2984  CA  LEU A 842      67.330  42.610  44.070  1.00  0.00           C
ATOM   2985  HA  LEU A 842      67.980  42.010  43.450  1.00  0.00           H
ATOM   2986  CB  LEU A 842      66.760  41.710  45.150  1.00  0.00           C
ATOM   2987  HB1 LEU A 842      66.130  40.930  44.700  1.00  0.00           H
ATOM   2988  HB2 LEU A 842      66.090  42.280  45.840  1.00  0.00           H
ATOM   2989  CG  LEU A 842      67.780  41.080  46.070  1.00  0.00           C
ATOM   2990  HG  LEU A 842      68.480  41.790  46.560  1.00  0.00           H
ATOM   2991  CD1 LEU A 842      67.000  40.340  47.190  1.00  0.00           C
ATOM   2992 HD11 LEU A 842      67.670  39.680  47.770  1.00  0.00           H
ATOM   2993 HD12 LEU A 842      66.070  39.860  46.850  1.00  0.00           H
ATOM   2994 HD13 LEU A 842      66.670  41.120  47.920  1.00  0.00           H
ATOM   2995  CD2 LEU A 842      68.740  40.260  45.310  1.00  0.00           C
ATOM   2996 HD21 LEU A 842      68.170  39.520  44.710  1.00  0.00           H
ATOM   2997 HD22 LEU A 842      69.440  39.680  45.930  1.00  0.00           H
ATOM   2998 HD23 LEU A 842      69.310  40.950  44.650  1.00  0.00           H
ATOM   2999  C   LEU A 842      66.220  42.940  43.070  1.00  0.00           C
ATOM   3000  O   LEU A 842      66.160  42.210  42.030  1.00  0.00           O
ATOM   3001  N   LYS A 843      65.380  43.980  43.330  1.00  0.00           N
ATOM   3002  HN  LYS A 843      65.340  44.500  44.170  1.00  0.00           H
ATOM   3003  CA  LYS A 843      64.320  44.400  42.420  1.00  0.00           C
ATOM   3004  HA  LYS A 843      63.700  43.560  42.170  1.00  0.00           H
ATOM   3005  CB  LYS A 843      63.490  45.590  43.000  1.00  0.00           C
ATOM   3006  HB1 LYS A 843      64.200  46.410  43.240  1.00  0.00           H
ATOM   3007  HB2 LYS A 843      62.990  45.160  43.900  1.00  0.00           H
ATOM   3008  CG  LYS A 843      62.310  46.190  42.140  1.00  0.00           C
ATOM   3009  HG1 LYS A 843      62.730  46.460  41.150  1.00  0.00           H
ATOM   3010  HG2 LYS A 843      61.960  47.200  42.420  1.00  0.00           H
ATOM   3011  CD  LYS A 843      61.150  45.230  41.980  1.00  0.00           C
ATOM   3012  HD1 LYS A 843      60.720  44.960  42.970  1.00  0.00           H
ATOM   3013  HD2 LYS A 843      61.500  44.260  41.560  1.00  0.00           H
ATOM   3014  CE  LYS A 843      59.950  45.900  41.150  1.00  0.00           C
ATOM   3015  HE1 LYS A 843      60.290  46.260  40.170  1.00  0.00           H
ATOM   3016  HE2 LYS A 843      59.510  46.740  41.720  1.00  0.00           H
ATOM   3017  NZ  LYS A 843      58.850  44.920  41.070  1.00  0.00           N
ATOM   3018  HZ1 LYS A 843      58.560  44.670  42.030  1.00  0.00           H
ATOM   3019  HZ2 LYS A 843      59.110  44.030  40.600  1.00  0.00           H
ATOM   3020  HZ3 LYS A 843      58.030  45.260  40.520  1.00  0.00           H
ATOM   3021  C   LYS A 843      64.950  44.760  41.030  1.00  0.00           C
ATOM   3022  O   LYS A 843      64.420  44.260  40.020  1.00  0.00           O
ATOM   3023  N   GLN A 844      66.090  45.480  41.060  1.00  0.00           N
ATOM   3024  HN  GLN A 844      66.420  45.880  41.910  1.00  0.00           H
ATOM   3025  CA  GLN A 844      66.800  45.890  39.800  1.00  0.00           C
ATOM   3026  HA  GLN A 844      65.980  45.910  39.090  1.00  0.00           H
ATOM   3027  CB  GLN A 844      67.280  47.360  39.980  1.00  0.00           C
ATOM   3028  HB1 GLN A 844      67.730  47.640  39.010  1.00  0.00           H
ATOM   3029  HB2 GLN A 844      68.080  47.410  40.750  1.00  0.00           H
ATOM   3030  CG  GLN A 844      66.180  48.460  40.270  1.00  0.00           C
ATOM   3031  HG1 GLN A 844      66.670  49.450  40.410  1.00  0.00           H
ATOM   3032  HG2 GLN A 844      65.580  48.220  41.160  1.00  0.00           H
ATOM   3033  CD  GLN A 844      65.050  48.600  39.220  1.00  0.00           C
ATOM   3034  OE1 GLN A 844      63.890  48.650  39.610  1.00  0.00           O
ATOM   3035  NE2 GLN A 844      65.470  48.680  37.970  1.00  0.00           N
ATOM   3036 HE21 GLN A 844      64.800  48.760  37.220  1.00  0.00           H
ATOM   3037 HE22 GLN A 844      66.430  48.680  37.690  1.00  0.00           H
ATOM   3038  C   GLN A 844      67.800  44.890  39.190  1.00  0.00           C
ATOM   3039  O   GLN A 844      68.620  45.380  38.430  1.00  0.00           O
ATOM   3040  N   PHE A 845      67.630  43.630  39.410  1.00  0.00           N
ATOM   3041  HN  PHE A 845      66.990  43.360  40.130  1.00  0.00           H
ATOM   3042  CA  PHE A 845      68.190  42.600  38.550  1.00  0.00           C
ATOM   3043  HA  PHE A 845      69.190  42.920  38.340  1.00  0.00           H
ATOM   3044  CB  PHE A 845      68.260  41.140  39.280  1.00  0.00           C
ATOM   3045  HB1 PHE A 845      68.430  40.370  38.490  1.00  0.00           H
ATOM   3046  HB2 PHE A 845      67.340  40.940  39.850  1.00  0.00           H
ATOM   3047  CG  PHE A 845      69.370  40.850  40.300  1.00  0.00           C
ATOM   3048  CD1 PHE A 845      69.880  41.910  41.070  1.00  0.00           C
ATOM   3049  HD1 PHE A 845      69.670  42.950  40.830  1.00  0.00           H
ATOM   3050  CE1 PHE A 845      70.840  41.630  42.040  1.00  0.00           C
ATOM   3051  HE1 PHE A 845      71.420  42.450  42.420  1.00  0.00           H
ATOM   3052  CZ  PHE A 845      71.190  40.350  42.410  1.00  0.00           C
ATOM   3053  HZ  PHE A 845      71.880  40.160  43.220  1.00  0.00           H
ATOM   3054  CD2 PHE A 845      69.660  39.500  40.690  1.00  0.00           C
ATOM   3055  HD2 PHE A 845      69.280  38.660  40.110  1.00  0.00           H
ATOM   3056  CE2 PHE A 845      70.530  39.260  41.730  1.00  0.00           C
ATOM   3057  HE2 PHE A 845      70.840  38.250  41.950  1.00  0.00           H
ATOM   3058  C   PHE A 845      67.660  42.390  37.160  1.00  0.00           C
ATOM   3059  O   PHE A 845      68.410  42.070  36.210  1.00  0.00           O
ATOM   3060  N   LYS A 846      66.340  42.610  36.940  1.00  0.00           N
ATOM   3061  HN  LYS A 846      65.810  42.920  37.720  1.00  0.00           H
ATOM   3062  CA  LYS A 846      65.760  42.330  35.630  1.00  0.00           C
ATOM   3063  HA  LYS A 846      65.910  41.280  35.430  1.00  0.00           H
ATOM   3064  CB  LYS A 846      64.230  42.540  35.650  1.00  0.00           C
ATOM   3065  HB1 LYS A 846      64.080  43.620  35.930  1.00  0.00           H
ATOM   3066  HB2 LYS A 846      63.780  41.960  36.470  1.00  0.00           H
ATOM   3067  CG  LYS A 846      63.480  42.390  34.370  1.00  0.00           C
ATOM   3068  HG1 LYS A 846      63.580  41.340  34.050  1.00  0.00           H
ATOM   3069  HG2 LYS A 846      63.930  43.030  33.560  1.00  0.00           H
ATOM   3070  CD  LYS A 846      62.060  42.750  34.370  1.00  0.00           C
ATOM   3071  HD1 LYS A 846      61.520  42.080  35.090  1.00  0.00           H
ATOM   3072  HD2 LYS A 846      61.700  42.540  33.340  1.00  0.00           H
ATOM   3073  CE  LYS A 846      61.750  44.200  34.610  1.00  0.00           C
ATOM   3074  HE1 LYS A 846      62.420  44.940  34.120  1.00  0.00           H
ATOM   3075  HE2 LYS A 846      61.860  44.480  35.680  1.00  0.00           H
ATOM   3076  NZ  LYS A 846      60.390  44.600  34.360  1.00  0.00           N
ATOM   3077  HZ1 LYS A 846      60.210  44.310  33.380  1.00  0.00           H
ATOM   3078  HZ2 LYS A 846      60.230  45.610  34.540  1.00  0.00           H
ATOM   3079  HZ3 LYS A 846      59.710  44.160  35.010  1.00  0.00           H
ATOM   3080  C   LYS A 846      66.320  43.190  34.480  1.00  0.00           C
ATOM   3081  O   LYS A 846      66.510  42.630  33.460  1.00  0.00           O
ATOM   3082  N   THR A 847      66.700  44.410  34.710  1.00  0.00           N
ATOM   3083  HN  THR A 847      66.450  44.870  35.560  1.00  0.00           H
ATOM   3084  CA  THR A 847      67.400  45.210  33.680  1.00  0.00           C
ATOM   3085  HA  THR A 847      67.110  44.840  32.710  1.00  0.00           H
ATOM   3086  CB  THR A 847      66.990  46.660  33.670  1.00  0.00           C
ATOM   3087  HB  THR A 847      67.650  47.260  33.000  1.00  0.00           H
ATOM   3088  OG1 THR A 847      67.000  47.270  34.960  1.00  0.00           O
ATOM   3089  HG1 THR A 847      66.150  46.990  35.310  1.00  0.00           H
ATOM   3090  CG2 THR A 847      65.580  46.950  32.970  1.00  0.00           C
ATOM   3091 HG21 THR A 847      65.700  46.740  31.880  1.00  0.00           H
ATOM   3092 HG22 THR A 847      65.340  48.030  33.100  1.00  0.00           H
ATOM   3093 HG23 THR A 847      64.790  46.340  33.450  1.00  0.00           H
ATOM   3094  C   THR A 847      68.920  45.170  33.640  1.00  0.00           C
ATOM   3095  O   THR A 847      69.600  46.070  33.070  1.00  0.00           O
ATOM   3096  N   LYS A 848      69.530  44.170  34.290  1.00  0.00           N
ATOM   3097  HN  LYS A 848      69.050  43.600  34.950  1.00  0.00           H
ATOM   3098  CA  LYS A 848      70.920  43.850  34.200  1.00  0.00           C
ATOM   3099  HA  LYS A 848      71.530  44.680  33.870  1.00  0.00           H
ATOM   3100  CB  LYS A 848      71.500  43.450  35.630  1.00  0.00           C
ATOM   3101  HB1 LYS A 848      72.590  43.270  35.520  1.00  0.00           H
ATOM   3102  HB2 LYS A 848      70.960  42.520  35.890  1.00  0.00           H
ATOM   3103  CG  LYS A 848      71.210  44.530  36.680  1.00  0.00           C
ATOM   3104  HG1 LYS A 848      71.570  44.140  37.650  1.00  0.00           H
ATOM   3105  HG2 LYS A 848      70.130  44.760  36.790  1.00  0.00           H
ATOM   3106  CD  LYS A 848      72.050  45.790  36.490  1.00  0.00           C
ATOM   3107  HD1 LYS A 848      71.650  46.370  35.630  1.00  0.00           H
ATOM   3108  HD2 LYS A 848      73.090  45.550  36.220  1.00  0.00           H
ATOM   3109  CE  LYS A 848      72.130  46.660  37.780  1.00  0.00           C
ATOM   3110  HE1 LYS A 848      72.760  47.570  37.670  1.00  0.00           H
ATOM   3111  HE2 LYS A 848      72.410  45.940  38.580  1.00  0.00           H
ATOM   3112  NZ  LYS A 848      70.800  47.050  38.140  1.00  0.00           N
ATOM   3113  HZ1 LYS A 848      70.790  47.510  39.080  1.00  0.00           H
ATOM   3114  HZ2 LYS A 848      70.170  46.230  38.270  1.00  0.00           H
ATOM   3115  HZ3 LYS A 848      70.340  47.600  37.400  1.00  0.00           H
ATOM   3116  C   LYS A 848      70.960  42.590  33.340  1.00  0.00           C
ATOM   3117  O   LYS A 848      69.960  41.890  33.170  1.00  0.00           O
ATOM   3118  N   ARG A 849      72.110  42.370  32.650  1.00  0.00           N
ATOM   3119  HN  ARG A 849      72.870  43.010  32.720  1.00  0.00           H
ATOM   3120  CA  ARG A 849      72.440  41.230  31.770  1.00  0.00           C
ATOM   3121  HA  ARG A 849      71.600  40.890  31.190  1.00  0.00           H
ATOM   3122  CB  ARG A 849      73.750  41.470  30.980  1.00  0.00           C
ATOM   3123  HB1 ARG A 849      73.980  40.530  30.430  1.00  0.00           H
ATOM   3124  HB2 ARG A 849      74.660  41.670  31.590  1.00  0.00           H
ATOM   3125  CG  ARG A 849      73.710  42.570  29.970  1.00  0.00           C
ATOM   3126  HG1 ARG A 849      74.700  42.660  29.460  1.00  0.00           H
ATOM   3127  HG2 ARG A 849      73.440  43.550  30.400  1.00  0.00           H
ATOM   3128  CD  ARG A 849      72.670  42.190  28.860  1.00  0.00           C
ATOM   3129  HD1 ARG A 849      71.980  41.370  29.170  1.00  0.00           H
ATOM   3130  HD2 ARG A 849      73.030  41.980  27.830  1.00  0.00           H
ATOM   3131  NE  ARG A 849      71.660  43.320  28.700  1.00  0.00           N
ATOM   3132  HE  ARG A 849      71.420  43.880  29.500  1.00  0.00           H
ATOM   3133  CZ  ARG A 849      70.760  43.330  27.730  1.00  0.00           C
ATOM   3134  NH1 ARG A 849      69.640  43.950  27.970  1.00  0.00           N
ATOM   3135 HH11 ARG A 849      69.450  44.260  28.900  1.00  0.00           H
ATOM   3136 HH12 ARG A 849      68.770  43.690  27.540  1.00  0.00           H
ATOM   3137  NH2 ARG A 849      70.840  42.620  26.630  1.00  0.00           N
ATOM   3138 HH21 ARG A 849      71.730  42.220  26.470  1.00  0.00           H
ATOM   3139 HH22 ARG A 849      70.090  42.610  25.960  1.00  0.00           H
ATOM   3140  C   ARG A 849      72.800  39.980  32.570  1.00  0.00           C
ATOM   3141  O   ARG A 849      72.920  38.890  31.990  1.00  0.00           O
ATOM   3142  N   TYR A 850      72.950  40.130  33.860  1.00  0.00           N
ATOM   3143  HN  TYR A 850      72.960  41.060  34.200  1.00  0.00           H
ATOM   3144  CA  TYR A 850      73.320  39.050  34.800  1.00  0.00           C
ATOM   3145  HA  TYR A 850      74.180  38.580  34.340  1.00  0.00           H
ATOM   3146  CB  TYR A 850      73.490  39.380  36.320  1.00  0.00           C
ATOM   3147  HB1 TYR A 850      73.900  38.560  36.950  1.00  0.00           H
ATOM   3148  HB2 TYR A 850      72.500  39.660  36.750  1.00  0.00           H
ATOM   3149  CG  TYR A 850      74.460  40.470  36.620  1.00  0.00           C
ATOM   3150  CD1 TYR A 850      75.670  40.550  35.870  1.00  0.00           C
ATOM   3151  HD1 TYR A 850      75.970  39.760  35.200  1.00  0.00           H
ATOM   3152  CE1 TYR A 850      76.420  41.720  35.940  1.00  0.00           C
ATOM   3153  HE1 TYR A 850      77.290  41.780  35.310  1.00  0.00           H
ATOM   3154  CZ  TYR A 850      76.010  42.710  36.800  1.00  0.00           C
ATOM   3155  OH  TYR A 850      76.570  43.970  36.880  1.00  0.00           O
ATOM   3156  HH  TYR A 850      77.060  44.090  36.060  1.00  0.00           H
ATOM   3157  CD2 TYR A 850      74.200  41.430  37.560  1.00  0.00           C
ATOM   3158  HD2 TYR A 850      73.310  41.370  38.180  1.00  0.00           H
ATOM   3159  CE2 TYR A 850      74.930  42.590  37.640  1.00  0.00           C
ATOM   3160  HE2 TYR A 850      74.640  43.210  38.470  1.00  0.00           H
ATOM   3161  C   TYR A 850      72.220  37.980  34.810  1.00  0.00           C
ATOM   3162  O   TYR A 850      71.010  38.270  34.810  1.00  0.00           O
ATOM   3163  N   PHE A 851      72.650  36.710  34.970  1.00  0.00           N
ATOM   3164  HN  PHE A 851      73.620  36.570  34.770  1.00  0.00           H
ATOM   3165  CA  PHE A 851      71.890  35.400  35.120  1.00  0.00           C
ATOM   3166  HA  PHE A 851      72.650  34.660  34.940  1.00  0.00           H
ATOM   3167  CB  PHE A 851      71.140  35.390  36.510  1.00  0.00           C
ATOM   3168  HB1 PHE A 851      70.450  34.540  36.700  1.00  0.00           H
ATOM   3169  HB2 PHE A 851      70.620  36.370  36.510  1.00  0.00           H
ATOM   3170  CG  PHE A 851      72.120  35.230  37.700  1.00  0.00           C
ATOM   3171  CD1 PHE A 851      72.930  34.110  37.880  1.00  0.00           C
ATOM   3172  HD1 PHE A 851      72.930  33.270  37.200  1.00  0.00           H
ATOM   3173  CE1 PHE A 851      73.780  34.070  38.940  1.00  0.00           C
ATOM   3174  HE1 PHE A 851      74.510  33.270  39.010  1.00  0.00           H
ATOM   3175  CZ  PHE A 851      73.760  35.050  39.940  1.00  0.00           C
ATOM   3176  HZ  PHE A 851      74.410  34.830  40.770  1.00  0.00           H
ATOM   3177  CD2 PHE A 851      72.130  36.270  38.670  1.00  0.00           C
ATOM   3178  HD2 PHE A 851      71.420  37.060  38.490  1.00  0.00           H
ATOM   3179  CE2 PHE A 851      72.970  36.150  39.800  1.00  0.00           C
ATOM   3180  HE2 PHE A 851      72.990  36.850  40.630  1.00  0.00           H
ATOM   3181  C   PHE A 851      70.890  35.120  33.940  1.00  0.00           C
ATOM   3182  O   PHE A 851      70.670  36.040  33.130  1.00  0.00           O
ATOM   3183  N   PRO A 852      70.320  33.930  33.800  1.00  0.00           N
ATOM   3184  CD  PRO A 852      70.870  32.670  34.400  1.00  0.00           C
ATOM   3185  HD1 PRO A 852      70.800  32.630  35.510  1.00  0.00           H
ATOM   3186  HD2 PRO A 852      71.940  32.640  34.120  1.00  0.00           H
ATOM   3187  CA  PRO A 852      69.220  33.660  32.890  1.00  0.00           C
ATOM   3188  HA  PRO A 852      69.620  33.770  31.890  1.00  0.00           H
ATOM   3189  CB  PRO A 852      68.860  32.180  33.140  1.00  0.00           C
ATOM   3190  HB1 PRO A 852      68.570  31.630  32.220  1.00  0.00           H
ATOM   3191  HB2 PRO A 852      68.010  32.160  33.860  1.00  0.00           H
ATOM   3192  CG  PRO A 852      70.100  31.470  33.840  1.00  0.00           C
ATOM   3193  HG1 PRO A 852      69.870  30.740  34.630  1.00  0.00           H
ATOM   3194  HG2 PRO A 852      70.760  30.980  33.080  1.00  0.00           H
ATOM   3195  C   PRO A 852      68.030  34.640  33.050  1.00  0.00           C
ATOM   3196  O   PRO A 852      67.840  35.240  34.120  1.00  0.00           O
ATOM   3197  N   THR A 853      67.230  34.810  31.950  1.00  0.00           N
ATOM   3198  HN  THR A 853      67.480  34.300  31.130  1.00  0.00           H
ATOM   3199  CA  THR A 853      66.060  35.600  31.850  1.00  0.00           C
ATOM   3200  HA  THR A 853      66.320  36.610  32.130  1.00  0.00           H
ATOM   3201  CB  THR A 853      65.580  35.560  30.370  1.00  0.00           C
ATOM   3202  HB  THR A 853      65.840  34.620  29.850  1.00  0.00           H
ATOM   3203  OG1 THR A 853      66.290  36.590  29.750  1.00  0.00           O
ATOM   3204  HG1 THR A 853      66.040  36.620  28.830  1.00  0.00           H
ATOM   3205  CG2 THR A 853      64.100  35.990  30.330  1.00  0.00           C
ATOM   3206 HG21 THR A 853      63.680  36.370  29.370  1.00  0.00           H
ATOM   3207 HG22 THR A 853      63.910  36.810  31.040  1.00  0.00           H
ATOM   3208 HG23 THR A 853      63.450  35.170  30.680  1.00  0.00           H
ATOM   3209  C   THR A 853      64.910  35.240  32.900  1.00  0.00           C
ATOM   3210  O   THR A 853      64.310  36.120  33.460  1.00  0.00           O
ATOM   3211  N   LYS A 854      64.660  33.950  33.150  1.00  0.00           N
ATOM   3212  HN  LYS A 854      65.100  33.190  32.690  1.00  0.00           H
ATOM   3213  CA  LYS A 854      63.610  33.630  34.090  1.00  0.00           C
ATOM   3214  HA  LYS A 854      62.700  34.190  33.870  1.00  0.00           H
ATOM   3215  CB  LYS A 854      63.140  32.160  33.870  1.00  0.00           C
ATOM   3216  HB1 LYS A 854      62.350  31.880  34.610  1.00  0.00           H
ATOM   3217  HB2 LYS A 854      63.990  31.440  33.870  1.00  0.00           H
ATOM   3218  CG  LYS A 854      62.440  32.050  32.530  1.00  0.00           C
ATOM   3219  HG1 LYS A 854      63.120  32.400  31.720  1.00  0.00           H
ATOM   3220  HG2 LYS A 854      61.490  32.620  32.490  1.00  0.00           H
ATOM   3221  CD  LYS A 854      62.110  30.600  32.250  1.00  0.00           C
ATOM   3222  HD1 LYS A 854      61.470  30.150  33.040  1.00  0.00           H
ATOM   3223  HD2 LYS A 854      63.000  29.950  32.120  1.00  0.00           H
ATOM   3224  CE  LYS A 854      61.240  30.260  31.020  1.00  0.00           C
ATOM   3225  HE1 LYS A 854      60.230  30.710  31.110  1.00  0.00           H
ATOM   3226  HE2 LYS A 854      61.200  29.160  30.860  1.00  0.00           H
ATOM   3227  NZ  LYS A 854      61.850  30.750  29.800  1.00  0.00           N
ATOM   3228  HZ1 LYS A 854      62.830  30.430  29.760  1.00  0.00           H
ATOM   3229  HZ2 LYS A 854      61.940  31.790  29.780  1.00  0.00           H
ATOM   3230  HZ3 LYS A 854      61.410  30.400  28.930  1.00  0.00           H
ATOM   3231  C   LYS A 854      64.100  33.750  35.550  1.00  0.00           C
ATOM   3232  O   LYS A 854      63.350  34.200  36.410  1.00  0.00           O
ATOM   3233  N   VAL A 855      65.390  33.530  35.860  1.00  0.00           N
ATOM   3234  HN  VAL A 855      65.960  33.120  35.160  1.00  0.00           H
ATOM   3235  CA  VAL A 855      66.120  33.650  37.120  1.00  0.00           C
ATOM   3236  HA  VAL A 855      65.580  32.990  37.780  1.00  0.00           H
ATOM   3237  CB  VAL A 855      67.580  33.080  37.100  1.00  0.00           C
ATOM   3238  HB  VAL A 855      68.140  33.590  36.300  1.00  0.00           H
ATOM   3239  CG1 VAL A 855      68.210  33.160  38.480  1.00  0.00           C
ATOM   3240 HG11 VAL A 855      68.150  34.230  38.780  1.00  0.00           H
ATOM   3241 HG12 VAL A 855      69.270  32.850  38.570  1.00  0.00           H
ATOM   3242 HG13 VAL A 855      67.620  32.630  39.270  1.00  0.00           H
ATOM   3243  CG2 VAL A 855      67.580  31.610  36.730  1.00  0.00           C
ATOM   3244 HG21 VAL A 855      68.580  31.140  36.790  1.00  0.00           H
ATOM   3245 HG22 VAL A 855      67.120  31.410  35.740  1.00  0.00           H
ATOM   3246 HG23 VAL A 855      66.930  31.010  37.390  1.00  0.00           H
ATOM   3247  C   VAL A 855      66.140  35.110  37.560  1.00  0.00           C
ATOM   3248  O   VAL A 855      65.640  35.550  38.650  1.00  0.00           O
ATOM   3249  N   ARG A 856      66.580  36.020  36.610  1.00  0.00           N
ATOM   3250  HN  ARG A 856      66.930  35.770  35.710  1.00  0.00           H
ATOM   3251  CA  ARG A 856      66.660  37.490  36.970  1.00  0.00           C
ATOM   3252  HA  ARG A 856      67.180  37.480  37.910  1.00  0.00           H
ATOM   3253  CB  ARG A 856      67.530  38.300  35.960  1.00  0.00           C
ATOM   3254  HB1 ARG A 856      68.430  37.710  35.670  1.00  0.00           H
ATOM   3255  HB2 ARG A 856      68.000  39.170  36.480  1.00  0.00           H
ATOM   3256  CG  ARG A 856      66.990  38.720  34.600  1.00  0.00           C
ATOM   3257  HG1 ARG A 856      66.080  39.330  34.780  1.00  0.00           H
ATOM   3258  HG2 ARG A 856      66.740  37.790  34.040  1.00  0.00           H
ATOM   3259  CD  ARG A 856      67.990  39.610  33.790  1.00  0.00           C
ATOM   3260  HD1 ARG A 856      68.580  40.220  34.510  1.00  0.00           H
ATOM   3261  HD2 ARG A 856      67.530  40.330  33.080  1.00  0.00           H
ATOM   3262  NE  ARG A 856      68.810  38.740  33.010  1.00  0.00           N
ATOM   3263  HE  ARG A 856      69.520  38.240  33.530  1.00  0.00           H
ATOM   3264  CZ  ARG A 856      68.560  38.250  31.790  1.00  0.00           C
ATOM   3265  NH1 ARG A 856      67.520  38.590  31.090  1.00  0.00           N
ATOM   3266 HH11 ARG A 856      66.780  38.980  31.630  1.00  0.00           H
ATOM   3267 HH12 ARG A 856      67.300  38.230  30.180  1.00  0.00           H
ATOM   3268  NH2 ARG A 856      69.270  37.240  31.250  1.00  0.00           N
ATOM   3269 HH21 ARG A 856      68.690  36.670  30.690  1.00  0.00           H
ATOM   3270 HH22 ARG A 856      69.950  36.720  31.770  1.00  0.00           H
ATOM   3271  C   ARG A 856      65.330  38.120  37.170  1.00  0.00           C
ATOM   3272  O   ARG A 856      65.130  38.830  38.170  1.00  0.00           O
ATOM   3273  N   SER A 857      64.310  37.810  36.320  1.00  0.00           N
ATOM   3274  HN  SER A 857      64.540  37.120  35.630  1.00  0.00           H
ATOM   3275  CA  SER A 857      62.970  38.280  36.430  1.00  0.00           C
ATOM   3276  HA  SER A 857      63.020  39.360  36.540  1.00  0.00           H
ATOM   3277  CB  SER A 857      62.100  37.850  35.210  1.00  0.00           C
ATOM   3278  HB1 SER A 857      61.930  36.760  35.320  1.00  0.00           H
ATOM   3279  HB2 SER A 857      62.540  38.020  34.200  1.00  0.00           H
ATOM   3280  OG  SER A 857      60.800  38.420  35.210  1.00  0.00           O
ATOM   3281  HG1 SER A 857      60.480  38.400  34.310  1.00  0.00           H
ATOM   3282  C   SER A 857      62.270  37.720  37.730  1.00  0.00           C
ATOM   3283  O   SER A 857      61.660  38.400  38.530  1.00  0.00           O
ATOM   3284  N   THR A 858      62.460  36.390  37.990  1.00  0.00           N
ATOM   3285  HN  THR A 858      62.940  35.690  37.460  1.00  0.00           H
ATOM   3286  CA  THR A 858      61.880  35.830  39.220  1.00  0.00           C
ATOM   3287  HA  THR A 858      60.840  36.130  39.300  1.00  0.00           H
ATOM   3288  CB  THR A 858      61.790  34.280  39.240  1.00  0.00           C
ATOM   3289  HB  THR A 858      62.710  33.870  38.760  1.00  0.00           H
ATOM   3290  OG1 THR A 858      60.620  33.960  38.460  1.00  0.00           O
ATOM   3291  HG1 THR A 858      60.890  34.090  37.550  1.00  0.00           H
ATOM   3292  CG2 THR A 858      61.750  33.580  40.660  1.00  0.00           C
ATOM   3293 HG21 THR A 858      61.490  32.530  40.410  1.00  0.00           H
ATOM   3294 HG22 THR A 858      60.870  33.900  41.250  1.00  0.00           H
ATOM   3295 HG23 THR A 858      62.710  33.600  41.220  1.00  0.00           H
ATOM   3296  C   THR A 858      62.450  36.250  40.530  1.00  0.00           C
ATOM   3297  O   THR A 858      61.750  36.500  41.520  1.00  0.00           O
ATOM   3298  N   ILE A 859      63.770  36.490  40.590  1.00  0.00           N
ATOM   3299  HN  ILE A 859      64.410  36.310  39.850  1.00  0.00           H
ATOM   3300  CA  ILE A 859      64.480  37.070  41.790  1.00  0.00           C
ATOM   3301  HA  ILE A 859      64.230  36.490  42.660  1.00  0.00           H
ATOM   3302  CB  ILE A 859      66.050  37.110  41.610  1.00  0.00           C
ATOM   3303  HB  ILE A 859      66.200  37.560  40.610  1.00  0.00           H
ATOM   3304  CG2 ILE A 859      66.760  38.000  42.700  1.00  0.00           C
ATOM   3305 HG21 ILE A 859      66.440  37.620  43.690  1.00  0.00           H
ATOM   3306 HG22 ILE A 859      66.620  39.100  42.650  1.00  0.00           H
ATOM   3307 HG23 ILE A 859      67.830  37.690  42.560  1.00  0.00           H
ATOM   3308  CG1 ILE A 859      66.690  35.690  41.650  1.00  0.00           C
ATOM   3309 HG11 ILE A 859      67.790  35.780  41.500  1.00  0.00           H
ATOM   3310 HG12 ILE A 859      66.450  34.990  40.820  1.00  0.00           H
ATOM   3311  CD  ILE A 859      66.430  34.800  42.940  1.00  0.00           C
ATOM   3312  HD1 ILE A 859      66.920  35.210  43.850  1.00  0.00           H
ATOM   3313  HD2 ILE A 859      66.850  33.790  42.750  1.00  0.00           H
ATOM   3314  HD3 ILE A 859      65.370  34.670  43.230  1.00  0.00           H
ATOM   3315  C   ILE A 859      63.900  38.470  42.030  1.00  0.00           C
ATOM   3316  O   ILE A 859      63.590  38.800  43.200  1.00  0.00           O
ATOM   3317  N   SER A 860      63.800  39.250  40.910  1.00  0.00           N
ATOM   3318  HN  SER A 860      64.100  38.980  40.000  1.00  0.00           H
ATOM   3319  CA  SER A 860      63.170  40.600  40.960  1.00  0.00           C
ATOM   3320  HA  SER A 860      63.800  41.290  41.510  1.00  0.00           H
ATOM   3321  CB  SER A 860      63.110  41.160  39.550  1.00  0.00           C
ATOM   3322  HB1 SER A 860      62.480  40.510  38.910  1.00  0.00           H
ATOM   3323  HB2 SER A 860      64.140  41.190  39.160  1.00  0.00           H
ATOM   3324  OG  SER A 860      62.510  42.420  39.430  1.00  0.00           O
ATOM   3325  HG1 SER A 860      63.180  43.070  39.650  1.00  0.00           H
ATOM   3326  C   SER A 860      61.750  40.610  41.590  1.00  0.00           C
ATOM   3327  O   SER A 860      61.420  41.400  42.460  1.00  0.00           O
ATOM   3328  N   ASP A 861      60.920  39.660  41.190  1.00  0.00           N
ATOM   3329  HN  ASP A 861      61.080  39.080  40.400  1.00  0.00           H
ATOM   3330  CA  ASP A 861      59.560  39.420  41.740  1.00  0.00           C
ATOM   3331  HA  ASP A 861      58.970  40.320  41.740  1.00  0.00           H
ATOM   3332  CB  ASP A 861      58.810  38.470  40.820  1.00  0.00           C
ATOM   3333  HB1 ASP A 861      57.930  38.060  41.340  1.00  0.00           H
ATOM   3334  HB2 ASP A 861      59.320  37.530  40.530  1.00  0.00           H
ATOM   3335  CG  ASP A 861      58.380  39.190  39.510  1.00  0.00           C
ATOM   3336  OD1 ASP A 861      57.580  38.510  38.780  1.00  0.00           O
ATOM   3337  OD2 ASP A 861      58.830  40.310  39.150  1.00  0.00           O
ATOM   3338  C   ASP A 861      59.520  38.890  43.170  1.00  0.00           C
ATOM   3339  O   ASP A 861      58.610  39.150  43.940  1.00  0.00           O
ATOM   3340  N   PHE A 862      60.450  38.120  43.660  1.00  0.00           N
ATOM   3341  HN  PHE A 862      61.170  37.780  43.070  1.00  0.00           H
ATOM   3342  CA  PHE A 862      60.580  37.560  44.980  1.00  0.00           C
ATOM   3343  HA  PHE A 862      59.570  37.340  45.310  1.00  0.00           H
ATOM   3344  CB  PHE A 862      61.320  36.200  44.780  1.00  0.00           C
ATOM   3345  HB1 PHE A 862      62.250  36.440  44.220  1.00  0.00           H
ATOM   3346  HB2 PHE A 862      60.660  35.630  44.090  1.00  0.00           H
ATOM   3347  CG  PHE A 862      61.570  35.350  46.020  1.00  0.00           C
ATOM   3348  CD1 PHE A 862      62.870  34.830  46.270  1.00  0.00           C
ATOM   3349  HD1 PHE A 862      63.660  35.170  45.630  1.00  0.00           H
ATOM   3350  CE1 PHE A 862      63.080  33.890  47.270  1.00  0.00           C
ATOM   3351  HE1 PHE A 862      64.060  33.500  47.530  1.00  0.00           H
ATOM   3352  CZ  PHE A 862      61.930  33.520  48.050  1.00  0.00           C
ATOM   3353  HZ  PHE A 862      62.130  32.760  48.800  1.00  0.00           H
ATOM   3354  CD2 PHE A 862      60.460  34.920  46.790  1.00  0.00           C
ATOM   3355  HD2 PHE A 862      59.450  35.270  46.650  1.00  0.00           H
ATOM   3356  CE2 PHE A 862      60.680  33.980  47.800  1.00  0.00           C
ATOM   3357  HE2 PHE A 862      59.820  33.620  48.340  1.00  0.00           H
ATOM   3358  C   PHE A 862      61.390  38.490  45.930  1.00  0.00           C
ATOM   3359  O   PHE A 862      61.620  38.230  47.130  1.00  0.00           O
ATOM   3360  N   ALA A 863      61.840  39.710  45.450  1.00  0.00           N
ATOM   3361  HN  ALA A 863      61.620  39.860  44.490  1.00  0.00           H
ATOM   3362  CA  ALA A 863      62.690  40.640  46.030  1.00  0.00           C
ATOM   3363  HA  ALA A 863      63.660  40.180  46.050  1.00  0.00           H
ATOM   3364  CB  ALA A 863      62.910  41.950  45.100  1.00  0.00           C
ATOM   3365  HB1 ALA A 863      61.960  42.510  45.060  1.00  0.00           H
ATOM   3366  HB2 ALA A 863      63.130  41.780  44.020  1.00  0.00           H
ATOM   3367  HB3 ALA A 863      63.710  42.570  45.570  1.00  0.00           H
ATOM   3368  C   ALA A 863      62.500  40.950  47.490  1.00  0.00           C
ATOM   3369  O   ALA A 863      63.340  40.700  48.320  1.00  0.00           O
ATOM   3370  N   VAL A 864      61.300  41.470  47.780  1.00  0.00           N
ATOM   3371  HN  VAL A 864      60.690  41.560  46.990  1.00  0.00           H
ATOM   3372  CA  VAL A 864      60.810  41.810  49.120  1.00  0.00           C
ATOM   3373  HA  VAL A 864      61.490  42.560  49.500  1.00  0.00           H
ATOM   3374  CB  VAL A 864      59.390  42.470  48.990  1.00  0.00           C
ATOM   3375  HB  VAL A 864      58.700  41.610  48.820  1.00  0.00           H
ATOM   3376  CG1 VAL A 864      58.930  43.030  50.380  1.00  0.00           C
ATOM   3377 HG11 VAL A 864      57.860  43.290  50.310  1.00  0.00           H
ATOM   3378 HG12 VAL A 864      59.590  43.900  50.610  1.00  0.00           H
ATOM   3379 HG13 VAL A 864      59.070  42.240  51.160  1.00  0.00           H
ATOM   3380  CG2 VAL A 864      59.400  43.570  47.980  1.00  0.00           C
ATOM   3381 HG21 VAL A 864      58.430  44.060  47.750  1.00  0.00           H
ATOM   3382 HG22 VAL A 864      59.650  43.220  46.960  1.00  0.00           H
ATOM   3383 HG23 VAL A 864      60.180  44.300  48.270  1.00  0.00           H
ATOM   3384  C   VAL A 864      60.770  40.630  50.080  1.00  0.00           C
ATOM   3385  O   VAL A 864      61.260  40.610  51.220  1.00  0.00           O
ATOM   3386  N   PHE A 865      60.220  39.440  49.680  1.00  0.00           N
ATOM   3387  HN  PHE A 865      59.780  39.360  48.790  1.00  0.00           H
ATOM   3388  CA  PHE A 865      60.140  38.220  50.520  1.00  0.00           C
ATOM   3389  HA  PHE A 865      59.800  38.640  51.460  1.00  0.00           H
ATOM   3390  CB  PHE A 865      59.330  37.050  49.970  1.00  0.00           C
ATOM   3391  HB1 PHE A 865      59.770  36.710  49.010  1.00  0.00           H
ATOM   3392  HB2 PHE A 865      58.370  37.560  49.730  1.00  0.00           H
ATOM   3393  CG  PHE A 865      59.140  35.910  50.960  1.00  0.00           C
ATOM   3394  CD1 PHE A 865      57.760  35.780  51.400  1.00  0.00           C
ATOM   3395  HD1 PHE A 865      57.010  36.520  51.180  1.00  0.00           H
ATOM   3396  CE1 PHE A 865      57.300  34.610  52.070  1.00  0.00           C
ATOM   3397  HE1 PHE A 865      56.290  34.530  52.430  1.00  0.00           H
ATOM   3398  CZ  PHE A 865      58.260  33.580  52.280  1.00  0.00           C
ATOM   3399  HZ  PHE A 865      57.880  32.720  52.800  1.00  0.00           H
ATOM   3400  CD2 PHE A 865      59.960  34.750  51.190  1.00  0.00           C
ATOM   3401  HD2 PHE A 865      60.940  34.730  50.730  1.00  0.00           H
ATOM   3402  CE2 PHE A 865      59.550  33.640  51.770  1.00  0.00           C
ATOM   3403  HE2 PHE A 865      60.280  32.930  52.090  1.00  0.00           H
ATOM   3404  C   PHE A 865      61.590  37.720  50.800  1.00  0.00           C
ATOM   3405  O   PHE A 865      61.910  37.310  51.920  1.00  0.00           O
ATOM   3406  N   LEU A 866      62.430  37.720  49.740  1.00  0.00           N
ATOM   3407  HN  LEU A 866      62.100  38.040  48.860  1.00  0.00           H
ATOM   3408  CA  LEU A 866      63.800  37.300  49.890  1.00  0.00           C
ATOM   3409  HA  LEU A 866      63.790  36.300  50.320  1.00  0.00           H
ATOM   3410  CB  LEU A 866      64.490  37.220  48.440  1.00  0.00           C
ATOM   3411  HB1 LEU A 866      64.440  38.180  47.890  1.00  0.00           H
ATOM   3412  HB2 LEU A 866      63.840  36.420  48.010  1.00  0.00           H
ATOM   3413  CG  LEU A 866      65.900  36.780  48.470  1.00  0.00           C
ATOM   3414  HG  LEU A 866      66.510  37.660  48.760  1.00  0.00           H
ATOM   3415  CD1 LEU A 866      66.320  35.570  49.310  1.00  0.00           C
ATOM   3416 HD11 LEU A 866      67.380  35.310  49.090  1.00  0.00           H
ATOM   3417 HD12 LEU A 866      65.720  34.660  49.090  1.00  0.00           H
ATOM   3418 HD13 LEU A 866      66.290  35.660  50.410  1.00  0.00           H
ATOM   3419  CD2 LEU A 866      66.260  36.480  47.070  1.00  0.00           C
ATOM   3420 HD21 LEU A 866      67.350  36.370  46.850  1.00  0.00           H
ATOM   3421 HD22 LEU A 866      66.010  37.400  46.480  1.00  0.00           H
ATOM   3422 HD23 LEU A 866      65.720  35.630  46.610  1.00  0.00           H
ATOM   3423  C   LEU A 866      64.550  38.150  50.910  1.00  0.00           C
ATOM   3424  O   LEU A 866      65.180  37.620  51.870  1.00  0.00           O
ATOM   3425  N   THR A 867      64.390  39.490  50.830  1.00  0.00           N
ATOM   3426  HN  THR A 867      63.950  39.780  49.980  1.00  0.00           H
ATOM   3427  CA  THR A 867      65.090  40.480  51.720  1.00  0.00           C
ATOM   3428  HA  THR A 867      66.140  40.270  51.680  1.00  0.00           H
ATOM   3429  CB  THR A 867      64.840  41.930  51.370  1.00  0.00           C
ATOM   3430  HB  THR A 867      63.790  42.260  51.480  1.00  0.00           H
ATOM   3431  OG1 THR A 867      65.250  42.220  50.050  1.00  0.00           O
ATOM   3432  HG1 THR A 867      64.680  41.700  49.480  1.00  0.00           H
ATOM   3433  CG2 THR A 867      65.670  42.820  52.270  1.00  0.00           C
ATOM   3434 HG21 THR A 867      66.740  42.530  52.420  1.00  0.00           H
ATOM   3435 HG22 THR A 867      65.180  43.010  53.250  1.00  0.00           H
ATOM   3436 HG23 THR A 867      65.700  43.790  51.760  1.00  0.00           H
ATOM   3437  C   THR A 867      64.690  40.260  53.140  1.00  0.00           C
ATOM   3438  O   THR A 867      65.540  40.180  54.020  1.00  0.00           O
ATOM   3439  N   ILE A 868      63.350  40.060  53.450  1.00  0.00           N
ATOM   3440  HN  ILE A 868      62.540  40.260  52.910  1.00  0.00           H
ATOM   3441  CA  ILE A 868      62.980  39.730  54.860  1.00  0.00           C
ATOM   3442  HA  ILE A 868      63.260  40.530  55.520  1.00  0.00           H
ATOM   3443  CB  ILE A 868      61.460  39.630  54.990  1.00  0.00           C
ATOM   3444  HB  ILE A 868      61.090  38.840  54.300  1.00  0.00           H
ATOM   3445  CG2 ILE A 868      60.990  39.260  56.410  1.00  0.00           C
ATOM   3446 HG21 ILE A 868      61.010  38.160  56.570  1.00  0.00           H
ATOM   3447 HG22 ILE A 868      59.910  39.500  56.480  1.00  0.00           H
ATOM   3448 HG23 ILE A 868      61.490  39.810  57.230  1.00  0.00           H
ATOM   3449  CG1 ILE A 868      60.720  40.900  54.480  1.00  0.00           C
ATOM   3450 HG11 ILE A 868      61.430  41.500  53.860  1.00  0.00           H
ATOM   3451 HG12 ILE A 868      60.690  41.440  55.450  1.00  0.00           H
ATOM   3452  CD  ILE A 868      59.230  40.770  54.010  1.00  0.00           C
ATOM   3453  HD1 ILE A 868      59.100  40.570  52.930  1.00  0.00           H
ATOM   3454  HD2 ILE A 868      58.660  41.670  54.330  1.00  0.00           H
ATOM   3455  HD3 ILE A 868      58.760  39.930  54.560  1.00  0.00           H
ATOM   3456  C   ILE A 868      63.530  38.450  55.410  1.00  0.00           C
ATOM   3457  O   ILE A 868      64.210  38.460  56.430  1.00  0.00           O
ATOM   3458  N   VAL A 869      63.450  37.340  54.620  1.00  0.00           N
ATOM   3459  HN  VAL A 869      63.020  37.430  53.720  1.00  0.00           H
ATOM   3460  CA  VAL A 869      63.930  36.060  55.010  1.00  0.00           C
ATOM   3461  HA  VAL A 869      63.380  35.910  55.920  1.00  0.00           H
ATOM   3462  CB  VAL A 869      63.630  34.830  54.120  1.00  0.00           C
ATOM   3463  HB  VAL A 869      64.100  34.920  53.110  1.00  0.00           H
ATOM   3464  CG1 VAL A 869      64.080  33.410  54.760  1.00  0.00           C
ATOM   3465 HG11 VAL A 869      64.030  32.580  54.020  1.00  0.00           H
ATOM   3466 HG12 VAL A 869      63.380  33.100  55.570  1.00  0.00           H
ATOM   3467 HG13 VAL A 869      65.100  33.420  55.190  1.00  0.00           H
ATOM   3468  CG2 VAL A 869      62.150  34.730  54.040  1.00  0.00           C
ATOM   3469 HG21 VAL A 869      61.870  35.620  53.420  1.00  0.00           H
ATOM   3470 HG22 VAL A 869      61.630  34.820  55.010  1.00  0.00           H
ATOM   3471 HG23 VAL A 869      61.690  33.800  53.650  1.00  0.00           H
ATOM   3472  C   VAL A 869      65.470  36.090  55.280  1.00  0.00           C
ATOM   3473  O   VAL A 869      65.940  35.510  56.240  1.00  0.00           O
ATOM   3474  N   ILE A 870      66.280  36.930  54.550  1.00  0.00           N
ATOM   3475  HN  ILE A 870      65.850  37.310  53.740  1.00  0.00           H
ATOM   3476  CA  ILE A 870      67.770  37.100  54.800  1.00  0.00           C
ATOM   3477  HA  ILE A 870      68.180  36.110  54.770  1.00  0.00           H
ATOM   3478  CB  ILE A 870      68.480  37.970  53.710  1.00  0.00           C
ATOM   3479  HB  ILE A 870      68.140  39.020  53.760  1.00  0.00           H
ATOM   3480  CG2 ILE A 870      69.950  38.160  54.150  1.00  0.00           C
ATOM   3481 HG21 ILE A 870      70.010  38.880  55.000  1.00  0.00           H
ATOM   3482 HG22 ILE A 870      70.510  38.620  53.310  1.00  0.00           H
ATOM   3483 HG23 ILE A 870      70.560  37.260  54.340  1.00  0.00           H
ATOM   3484  CG1 ILE A 870      68.640  37.220  52.380  1.00  0.00           C
ATOM   3485 HG11 ILE A 870      69.390  37.740  51.760  1.00  0.00           H
ATOM   3486 HG12 ILE A 870      67.710  37.300  51.770  1.00  0.00           H
ATOM   3487  CD  ILE A 870      68.990  35.730  52.430  1.00  0.00           C
ATOM   3488  HD1 ILE A 870      69.250  35.340  51.420  1.00  0.00           H
ATOM   3489  HD2 ILE A 870      68.180  35.100  52.870  1.00  0.00           H
ATOM   3490  HD3 ILE A 870      69.920  35.590  53.020  1.00  0.00           H
ATOM   3491  C   ILE A 870      67.980  37.640  56.190  1.00  0.00           C
ATOM   3492  O   ILE A 870      68.830  37.120  56.950  1.00  0.00           O
ATOM   3493  N   MET A 871      67.280  38.740  56.630  1.00  0.00           N
ATOM   3494  HN  MET A 871      66.650  39.040  55.920  1.00  0.00           H
ATOM   3495  CA  MET A 871      67.320  39.530  57.830  1.00  0.00           C
ATOM   3496  HA  MET A 871      68.330  39.890  57.970  1.00  0.00           H
ATOM   3497  CB  MET A 871      66.430  40.790  57.800  1.00  0.00           C
ATOM   3498  HB1 MET A 871      66.560  41.260  58.810  1.00  0.00           H
ATOM   3499  HB2 MET A 871      65.350  40.520  57.720  1.00  0.00           H
ATOM   3500  CG  MET A 871      66.790  41.840  56.810  1.00  0.00           C
ATOM   3501  HG1 MET A 871      66.170  42.770  56.820  1.00  0.00           H
ATOM   3502  HG2 MET A 871      66.630  41.370  55.820  1.00  0.00           H
ATOM   3503  SD  MET A 871      68.530  42.290  56.830  1.00  0.00           S
ATOM   3504  CE  MET A 871      68.430  43.720  55.730  1.00  0.00           C
ATOM   3505  HE1 MET A 871      67.700  43.540  54.910  1.00  0.00           H
ATOM   3506  HE2 MET A 871      69.320  44.230  55.300  1.00  0.00           H
ATOM   3507  HE3 MET A 871      67.890  44.480  56.350  1.00  0.00           H
ATOM   3508  C   MET A 871      67.010  38.670  59.080  1.00  0.00           C
ATOM   3509  O   MET A 871      67.680  38.720  60.100  1.00  0.00           O
ATOM   3510  N   VAL A 872      65.990  37.730  59.000  1.00  0.00           N
ATOM   3511  HN  VAL A 872      65.580  37.570  58.100  1.00  0.00           H
ATOM   3512  CA  VAL A 872      65.610  36.770  60.050  1.00  0.00           C
ATOM   3513  HA  VAL A 872      65.820  37.230  61.010  1.00  0.00           H
ATOM   3514  CB  VAL A 872      64.160  36.360  59.870  1.00  0.00           C
ATOM   3515  HB  VAL A 872      63.830  35.900  60.830  1.00  0.00           H
ATOM   3516  CG1 VAL A 872      63.220  37.670  59.720  1.00  0.00           C
ATOM   3517 HG11 VAL A 872      63.020  37.800  58.630  1.00  0.00           H
ATOM   3518 HG12 VAL A 872      63.830  38.580  59.960  1.00  0.00           H
ATOM   3519 HG13 VAL A 872      62.290  37.470  60.290  1.00  0.00           H
ATOM   3520  CG2 VAL A 872      63.890  35.440  58.620  1.00  0.00           C
ATOM   3521 HG21 VAL A 872      64.120  36.040  57.720  1.00  0.00           H
ATOM   3522 HG22 VAL A 872      62.810  35.230  58.510  1.00  0.00           H
ATOM   3523 HG23 VAL A 872      64.490  34.520  58.520  1.00  0.00           H
ATOM   3524  C   VAL A 872      66.480  35.580  60.000  1.00  0.00           C
ATOM   3525  O   VAL A 872      66.620  34.830  60.970  1.00  0.00           O
ATOM   3526  N   THR A 873      67.320  35.480  58.950  1.00  0.00           N
ATOM   3527  HN  THR A 873      67.150  36.080  58.170  1.00  0.00           H
ATOM   3528  CA  THR A 873      68.300  34.420  58.870  1.00  0.00           C
ATOM   3529  HA  THR A 873      67.880  33.660  59.510  1.00  0.00           H
ATOM   3530  CB  THR A 873      68.570  33.780  57.470  1.00  0.00           C
ATOM   3531  HB  THR A 873      68.870  34.540  56.700  1.00  0.00           H
ATOM   3532  OG1 THR A 873      67.380  33.090  57.130  1.00  0.00           O
ATOM   3533  HG1 THR A 873      66.690  33.640  56.770  1.00  0.00           H
ATOM   3534  CG2 THR A 873      69.660  32.750  57.500  1.00  0.00           C
ATOM   3535 HG21 THR A 873      70.680  33.200  57.560  1.00  0.00           H
ATOM   3536 HG22 THR A 873      69.590  32.140  56.570  1.00  0.00           H
ATOM   3537 HG23 THR A 873      69.360  32.050  58.310  1.00  0.00           H
ATOM   3538  C   THR A 873      69.560  34.850  59.490  1.00  0.00           C
ATOM   3539  O   THR A 873      70.210  34.170  60.330  1.00  0.00           O
ATOM   3540  N   ILE A 874      69.950  36.130  59.260  1.00  0.00           N
ATOM   3541  HN  ILE A 874      69.530  36.610  58.500  1.00  0.00           H
ATOM   3542  CA  ILE A 874      71.020  36.780  60.010  1.00  0.00           C
ATOM   3543  HA  ILE A 874      71.880  36.130  59.960  1.00  0.00           H
ATOM   3544  CB  ILE A 874      71.430  38.140  59.370  1.00  0.00           C
ATOM   3545  HB  ILE A 874      70.490  38.700  59.200  1.00  0.00           H
ATOM   3546  CG2 ILE A 874      72.340  38.970  60.320  1.00  0.00           C
ATOM   3547 HG21 ILE A 874      72.730  39.860  59.800  1.00  0.00           H
ATOM   3548 HG22 ILE A 874      73.230  38.440  60.740  1.00  0.00           H
ATOM   3549 HG23 ILE A 874      71.650  39.300  61.130  1.00  0.00           H
ATOM   3550  CG1 ILE A 874      72.030  37.990  57.950  1.00  0.00           C
ATOM   3551 HG11 ILE A 874      71.300  37.350  57.410  1.00  0.00           H
ATOM   3552 HG12 ILE A 874      73.100  37.720  58.050  1.00  0.00           H
ATOM   3553  CD  ILE A 874      71.910  39.260  57.100  1.00  0.00           C
ATOM   3554  HD1 ILE A 874      70.920  39.750  57.260  1.00  0.00           H
ATOM   3555  HD2 ILE A 874      72.140  39.020  56.040  1.00  0.00           H
ATOM   3556  HD3 ILE A 874      72.690  39.990  57.420  1.00  0.00           H
ATOM   3557  C   ILE A 874      70.630  36.940  61.390  1.00  0.00           C
ATOM   3558  O   ILE A 874      71.470  36.910  62.220  1.00  0.00           O
ATOM   3559  N   ASP A 875      69.400  37.250  61.710  1.00  0.00           N
ATOM   3560  HN  ASP A 875      68.760  37.480  60.980  1.00  0.00           H
ATOM   3561  CA  ASP A 875      68.900  37.170  63.060  1.00  0.00           C
ATOM   3562  HA  ASP A 875      69.560  37.770  63.660  1.00  0.00           H
ATOM   3563  CB  ASP A 875      67.510  37.840  63.150  1.00  0.00           C
ATOM   3564  HB1 ASP A 875      66.710  37.140  62.820  1.00  0.00           H
ATOM   3565  HB2 ASP A 875      67.450  38.820  62.640  1.00  0.00           H
ATOM   3566  CG  ASP A 875      67.140  38.180  64.640  1.00  0.00           C
ATOM   3567  OD1 ASP A 875      68.040  38.360  65.440  1.00  0.00           O
ATOM   3568  OD2 ASP A 875      65.950  38.400  64.960  1.00  0.00           O
ATOM   3569  C   ASP A 875      68.960  35.760  63.650  1.00  0.00           C
ATOM   3570  O   ASP A 875      69.460  35.540  64.770  1.00  0.00           O
ATOM   3571  N   TYR A 876      68.390  34.770  62.940  1.00  0.00           N
ATOM   3572  HN  TYR A 876      67.880  34.910  62.100  1.00  0.00           H
ATOM   3573  CA  TYR A 876      68.450  33.380  63.400  1.00  0.00           C
ATOM   3574  HA  TYR A 876      68.050  33.370  64.400  1.00  0.00           H
ATOM   3575  CB  TYR A 876      67.480  32.530  62.630  1.00  0.00           C
ATOM   3576  HB1 TYR A 876      67.760  32.510  61.550  1.00  0.00           H
ATOM   3577  HB2 TYR A 876      66.440  32.940  62.580  1.00  0.00           H
ATOM   3578  CG  TYR A 876      67.540  31.090  63.110  1.00  0.00           C
ATOM   3579  CD1 TYR A 876      67.800  29.990  62.190  1.00  0.00           C
ATOM   3580  HD1 TYR A 876      67.840  30.270  61.150  1.00  0.00           H
ATOM   3581  CE1 TYR A 876      67.970  28.690  62.730  1.00  0.00           C
ATOM   3582  HE1 TYR A 876      68.060  27.920  61.980  1.00  0.00           H
ATOM   3583  CZ  TYR A 876      67.820  28.360  64.060  1.00  0.00           C
ATOM   3584  OH  TYR A 876      67.810  27.050  64.290  1.00  0.00           O
ATOM   3585  HH  TYR A 876      67.900  27.030  65.260  1.00  0.00           H
ATOM   3586  CD2 TYR A 876      67.340  30.840  64.460  1.00  0.00           C
ATOM   3587  HD2 TYR A 876      67.160  31.660  65.130  1.00  0.00           H
ATOM   3588  CE2 TYR A 876      67.670  29.510  64.920  1.00  0.00           C
ATOM   3589  HE2 TYR A 876      67.570  29.390  65.990  1.00  0.00           H
ATOM   3590  C   TYR A 876      69.870  32.880  63.700  1.00  0.00           C
ATOM   3591  O   TYR A 876      70.120  32.170  64.670  1.00  0.00           O
ATOM   3592  N   LEU A 877      70.790  33.080  62.760  1.00  0.00           N
ATOM   3593  HN  LEU A 877      70.610  33.680  61.990  1.00  0.00           H
ATOM   3594  CA  LEU A 877      72.110  32.390  62.910  1.00  0.00           C
ATOM   3595  HA  LEU A 877      72.010  31.450  63.430  1.00  0.00           H
ATOM   3596  CB  LEU A 877      72.750  32.120  61.540  1.00  0.00           C
ATOM   3597  HB1 LEU A 877      73.660  31.500  61.700  1.00  0.00           H
ATOM   3598  HB2 LEU A 877      73.000  33.040  60.970  1.00  0.00           H
ATOM   3599  CG  LEU A 877      71.870  31.300  60.560  1.00  0.00           C
ATOM   3600  HG  LEU A 877      71.000  31.900  60.230  1.00  0.00           H
ATOM   3601  CD1 LEU A 877      72.690  30.970  59.300  1.00  0.00           C
ATOM   3602 HD11 LEU A 877      72.130  30.320  58.600  1.00  0.00           H
ATOM   3603 HD12 LEU A 877      73.630  30.500  59.680  1.00  0.00           H
ATOM   3604 HD13 LEU A 877      73.040  31.840  58.710  1.00  0.00           H
ATOM   3605  CD2 LEU A 877      71.280  30.010  61.260  1.00  0.00           C
ATOM   3606 HD21 LEU A 877      70.670  30.340  62.120  1.00  0.00           H
ATOM   3607 HD22 LEU A 877      72.140  29.370  61.560  1.00  0.00           H
ATOM   3608 HD23 LEU A 877      70.650  29.420  60.560  1.00  0.00           H
ATOM   3609  C   LEU A 877      73.100  33.190  63.610  1.00  0.00           C
ATOM   3610  O   LEU A 877      74.040  32.600  64.120  1.00  0.00           O
ATOM   3611  N   VAL A 878      73.020  34.520  63.660  1.00  0.00           N
ATOM   3612  HN  VAL A 878      72.350  35.000  63.100  1.00  0.00           H
ATOM   3613  CA  VAL A 878      73.970  35.260  64.540  1.00  0.00           C
ATOM   3614  HA  VAL A 878      74.600  34.630  65.140  1.00  0.00           H
ATOM   3615  CB  VAL A 878      74.770  36.270  63.780  1.00  0.00           C
ATOM   3616  HB  VAL A 878      74.140  36.780  63.020  1.00  0.00           H
ATOM   3617  CG1 VAL A 878      75.450  37.240  64.690  1.00  0.00           C
ATOM   3618 HG11 VAL A 878      74.800  37.900  65.300  1.00  0.00           H
ATOM   3619 HG12 VAL A 878      76.050  37.940  64.060  1.00  0.00           H
ATOM   3620 HG13 VAL A 878      76.090  36.710  65.430  1.00  0.00           H
ATOM   3621  CG2 VAL A 878      75.850  35.480  62.930  1.00  0.00           C
ATOM   3622 HG21 VAL A 878      75.320  34.830  62.200  1.00  0.00           H
ATOM   3623 HG22 VAL A 878      76.460  34.840  63.610  1.00  0.00           H
ATOM   3624 HG23 VAL A 878      76.470  36.170  62.320  1.00  0.00           H
ATOM   3625  C   VAL A 878      73.060  35.960  65.600  1.00  0.00           C
ATOM   3626  O   VAL A 878      73.360  35.810  66.820  1.00  0.00           O
ATOM   3627  N   GLY A 879      72.090  36.790  65.240  1.00  0.00           N
ATOM   3628  HN  GLY A 879      71.840  36.990  64.300  1.00  0.00           H
ATOM   3629  CA  GLY A 879      71.320  37.600  66.250  1.00  0.00           C
ATOM   3630  HA1 GLY A 879      71.590  37.370  67.270  1.00  0.00           H
ATOM   3631  HA2 GLY A 879      70.280  37.400  66.010  1.00  0.00           H
ATOM   3632  C   GLY A 879      71.510  39.120  66.200  1.00  0.00           C
ATOM   3633  O   GLY A 879      72.540  39.670  66.620  1.00  0.00           O
ATOM   3634  N   VAL A 880      70.480  39.820  65.720  1.00  0.00           N
ATOM   3635  HN  VAL A 880      69.650  39.350  65.450  1.00  0.00           H
ATOM   3636  CA  VAL A 880      70.590  41.220  65.340  1.00  0.00           C
ATOM   3637  HA  VAL A 880      71.550  41.640  65.580  1.00  0.00           H
ATOM   3638  CB  VAL A 880      70.360  41.430  63.840  1.00  0.00           C
ATOM   3639  HB  VAL A 880      69.350  41.120  63.480  1.00  0.00           H
ATOM   3640  CG1 VAL A 880      70.590  42.960  63.390  1.00  0.00           C
ATOM   3641 HG11 VAL A 880      71.590  43.160  62.960  1.00  0.00           H
ATOM   3642 HG12 VAL A 880      70.380  43.760  64.130  1.00  0.00           H
ATOM   3643 HG13 VAL A 880      69.860  43.240  62.590  1.00  0.00           H
ATOM   3644  CG2 VAL A 880      71.480  40.680  63.110  1.00  0.00           C
ATOM   3645 HG21 VAL A 880      71.370  39.570  63.110  1.00  0.00           H
ATOM   3646 HG22 VAL A 880      72.430  40.940  63.620  1.00  0.00           H
ATOM   3647 HG23 VAL A 880      71.510  41.060  62.060  1.00  0.00           H
ATOM   3648  C   VAL A 880      69.480  41.940  66.120  1.00  0.00           C
ATOM   3649  O   VAL A 880      68.360  41.640  65.780  1.00  0.00           O
ATOM   3650  N   PRO A 881      69.770  42.770  67.130  1.00  0.00           N
ATOM   3651  CD  PRO A 881      71.130  43.320  67.470  1.00  0.00           C
ATOM   3652  HD1 PRO A 881      71.530  44.000  66.680  1.00  0.00           H
ATOM   3653  HD2 PRO A 881      71.860  42.500  67.590  1.00  0.00           H
ATOM   3654  CA  PRO A 881      68.690  43.470  67.910  1.00  0.00           C
ATOM   3655  HA  PRO A 881      68.230  42.740  68.560  1.00  0.00           H
ATOM   3656  CB  PRO A 881      69.460  44.540  68.770  1.00  0.00           C
ATOM   3657  HB1 PRO A 881      69.080  44.520  69.820  1.00  0.00           H
ATOM   3658  HB2 PRO A 881      69.390  45.550  68.320  1.00  0.00           H
ATOM   3659  CG  PRO A 881      70.920  44.170  68.760  1.00  0.00           C
ATOM   3660  HG1 PRO A 881      71.470  45.130  68.830  1.00  0.00           H
ATOM   3661  HG2 PRO A 881      71.240  43.680  69.700  1.00  0.00           H
ATOM   3662  C   PRO A 881      67.530  44.200  67.180  1.00  0.00           C
ATOM   3663  O   PRO A 881      67.710  44.760  66.110  1.00  0.00           O
ATOM   3664  N   SER A 882      66.360  44.260  67.790  1.00  0.00           N
ATOM   3665  HN  SER A 882      66.320  43.830  68.690  1.00  0.00           H
ATOM   3666  CA  SER A 882      65.130  44.840  67.340  1.00  0.00           C
ATOM   3667  HA  SER A 882      65.180  45.910  67.500  1.00  0.00           H
ATOM   3668  CB  SER A 882      64.770  44.610  65.820  1.00  0.00           C
ATOM   3669  HB1 SER A 882      63.690  44.810  65.710  1.00  0.00           H
ATOM   3670  HB2 SER A 882      65.100  43.660  65.330  1.00  0.00           H
ATOM   3671  OG  SER A 882      65.490  45.680  65.110  1.00  0.00           O
ATOM   3672  HG1 SER A 882      66.420  45.480  65.250  1.00  0.00           H
ATOM   3673  C   SER A 882      64.000  44.230  68.090  1.00  0.00           C
ATOM   3674  O   SER A 882      63.940  43.050  68.290  1.00  0.00           O
ATOM   3675  N   PRO A 883      62.930  45.060  68.460  1.00  0.00           N
ATOM   3676  CD  PRO A 883      63.020  46.500  68.540  1.00  0.00           C
ATOM   3677  HD1 PRO A 883      63.680  46.980  67.770  1.00  0.00           H
ATOM   3678  HD2 PRO A 883      63.240  46.870  69.560  1.00  0.00           H
ATOM   3679  CA  PRO A 883      61.600  44.600  68.700  1.00  0.00           C
ATOM   3680  HA  PRO A 883      61.660  43.990  69.580  1.00  0.00           H
ATOM   3681  CB  PRO A 883      60.820  45.880  68.950  1.00  0.00           C
ATOM   3682  HB1 PRO A 883      60.890  46.190  70.010  1.00  0.00           H
ATOM   3683  HB2 PRO A 883      59.750  45.680  68.730  1.00  0.00           H
ATOM   3684  CG  PRO A 883      61.540  46.980  68.260  1.00  0.00           C
ATOM   3685  HG1 PRO A 883      61.260  46.900  67.200  1.00  0.00           H
ATOM   3686  HG2 PRO A 883      61.320  48.040  68.550  1.00  0.00           H
ATOM   3687  C   PRO A 883      60.980  43.710  67.630  1.00  0.00           C
ATOM   3688  O   PRO A 883      60.980  44.070  66.430  1.00  0.00           O
ATOM   3689  N   LYS A 884      60.320  42.660  68.060  1.00  0.00           N
ATOM   3690  HN  LYS A 884      60.290  42.410  69.030  1.00  0.00           H
ATOM   3691  CA  LYS A 884      59.550  41.790  67.190  1.00  0.00           C
ATOM   3692  HA  LYS A 884      59.810  41.860  66.140  1.00  0.00           H
ATOM   3693  CB  LYS A 884      59.750  40.290  67.500  1.00  0.00           C
ATOM   3694  HB1 LYS A 884      58.860  39.720  67.170  1.00  0.00           H
ATOM   3695  HB2 LYS A 884      59.850  40.080  68.580  1.00  0.00           H
ATOM   3696  CG  LYS A 884      61.020  39.700  66.830  1.00  0.00           C
ATOM   3697  HG1 LYS A 884      61.060  39.830  65.740  1.00  0.00           H
ATOM   3698  HG2 LYS A 884      61.020  38.590  66.920  1.00  0.00           H
ATOM   3699  CD  LYS A 884      62.370  40.300  67.370  1.00  0.00           C
ATOM   3700  HD1 LYS A 884      62.690  39.830  68.340  1.00  0.00           H
ATOM   3701  HD2 LYS A 884      62.310  41.360  67.680  1.00  0.00           H
ATOM   3702  CE  LYS A 884      63.590  40.160  66.490  1.00  0.00           C
ATOM   3703  HE1 LYS A 884      64.590  40.350  66.950  1.00  0.00           H
ATOM   3704  HE2 LYS A 884      63.630  40.880  65.650  1.00  0.00           H
ATOM   3705  NZ  LYS A 884      63.630  38.710  66.040  1.00  0.00           N
ATOM   3706  HZ1 LYS A 884      63.540  38.110  66.880  1.00  0.00           H
ATOM   3707  HZ2 LYS A 884      64.540  38.500  65.580  1.00  0.00           H
ATOM   3708  HZ3 LYS A 884      62.830  38.480  65.410  1.00  0.00           H
ATOM   3709  C   LYS A 884      58.060  42.100  67.110  1.00  0.00           C
ATOM   3710  O   LYS A 884      57.510  42.750  67.980  1.00  0.00           O
ATOM   3711  N   LEU A 885      57.380  41.550  66.110  1.00  0.00           N
ATOM   3712  HN  LEU A 885      57.810  41.210  65.280  1.00  0.00           H
ATOM   3713  CA  LEU A 885      55.930  41.600  66.070  1.00  0.00           C
ATOM   3714  HA  LEU A 885      55.560  42.600  65.990  1.00  0.00           H
ATOM   3715  CB  LEU A 885      55.650  41.070  64.640  1.00  0.00           C
ATOM   3716  HB1 LEU A 885      56.180  40.100  64.620  1.00  0.00           H
ATOM   3717  HB2 LEU A 885      56.100  41.720  63.850  1.00  0.00           H
ATOM   3718  CG  LEU A 885      54.200  40.650  64.240  1.00  0.00           C
ATOM   3719  HG  LEU A 885      53.780  39.980  65.020  1.00  0.00           H
ATOM   3720  CD1 LEU A 885      53.350  41.920  64.120  1.00  0.00           C
ATOM   3721 HD11 LEU A 885      53.340  42.640  64.970  1.00  0.00           H
ATOM   3722 HD12 LEU A 885      52.320  41.610  63.860  1.00  0.00           H
ATOM   3723 HD13 LEU A 885      53.790  42.530  63.280  1.00  0.00           H
ATOM   3724  CD2 LEU A 885      54.090  39.940  62.890  1.00  0.00           C
ATOM   3725 HD21 LEU A 885      53.050  39.560  62.870  1.00  0.00           H
ATOM   3726 HD22 LEU A 885      54.850  39.140  62.720  1.00  0.00           H
ATOM   3727 HD23 LEU A 885      54.340  40.570  62.010  1.00  0.00           H
ATOM   3728  C   LEU A 885      55.200  40.880  67.160  1.00  0.00           C
ATOM   3729  O   LEU A 885      55.450  39.700  67.390  1.00  0.00           O
ATOM   3730  N   HSD A 886      54.270  41.520  67.840  1.00  0.00           N
ATOM   3731  HN  HSD A 886      54.110  42.470  67.580  1.00  0.00           H
ATOM   3732  CA  HSD A 886      53.660  40.880  69.030  1.00  0.00           C
ATOM   3733  HA  HSD A 886      54.330  40.160  69.470  1.00  0.00           H
ATOM   3734  CB  HSD A 886      53.310  41.990  70.090  1.00  0.00           C
ATOM   3735  HB1 HSD A 886      52.520  41.670  70.800  1.00  0.00           H
ATOM   3736  HB2 HSD A 886      52.950  42.930  69.590  1.00  0.00           H
ATOM   3737  ND1 HSD A 886      55.670  43.060  70.420  1.00  0.00           N
ATOM   3738  HD1 HSD A 886      55.930  43.240  69.470  1.00  0.00           H
ATOM   3739  CG  HSD A 886      54.590  42.330  70.900  1.00  0.00           C
ATOM   3740  CE1 HSD A 886      56.540  43.230  71.460  1.00  0.00           C
ATOM   3741  HE1 HSD A 886      57.370  43.940  71.420  1.00  0.00           H
ATOM   3742  NE2 HSD A 886      56.070  42.700  72.600  1.00  0.00           N
ATOM   3743  CD2 HSD A 886      54.850  42.170  72.240  1.00  0.00           C
ATOM   3744  HD2 HSD A 886      54.250  41.660  72.970  1.00  0.00           H
ATOM   3745  C   HSD A 886      52.440  40.130  68.580  1.00  0.00           C
ATOM   3746  O   HSD A 886      51.360  40.410  69.050  1.00  0.00           O
ATOM   3747  N   VAL A 887      52.520  39.140  67.660  1.00  0.00           N
ATOM   3748  HN  VAL A 887      53.360  38.970  67.150  1.00  0.00           H
ATOM   3749  CA  VAL A 887      51.260  38.460  67.320  1.00  0.00           C
ATOM   3750  HA  VAL A 887      50.540  39.210  67.020  1.00  0.00           H
ATOM   3751  CB  VAL A 887      51.270  37.540  66.080  1.00  0.00           C
ATOM   3752  HB  VAL A 887      50.290  37.030  66.070  1.00  0.00           H
ATOM   3753  CG1 VAL A 887      51.210  38.360  64.720  1.00  0.00           C
ATOM   3754 HG11 VAL A 887      52.200  38.840  64.570  1.00  0.00           H
ATOM   3755 HG12 VAL A 887      50.420  39.130  64.720  1.00  0.00           H
ATOM   3756 HG13 VAL A 887      51.040  37.730  63.820  1.00  0.00           H
ATOM   3757  CG2 VAL A 887      52.430  36.490  66.160  1.00  0.00           C
ATOM   3758 HG21 VAL A 887      53.310  37.180  66.130  1.00  0.00           H
ATOM   3759 HG22 VAL A 887      52.540  35.800  65.300  1.00  0.00           H
ATOM   3760 HG23 VAL A 887      52.480  35.910  67.110  1.00  0.00           H
ATOM   3761  C   VAL A 887      50.610  37.600  68.490  1.00  0.00           C
ATOM   3762  O   VAL A 887      51.350  37.010  69.270  1.00  0.00           O
ATOM   3763  N   PRO A 888      49.340  37.450  68.570  1.00  0.00           N
ATOM   3764  CD  PRO A 888      48.320  38.160  67.820  1.00  0.00           C
ATOM   3765  HD1 PRO A 888      48.590  38.110  66.750  1.00  0.00           H
ATOM   3766  HD2 PRO A 888      48.230  39.230  68.120  1.00  0.00           H
ATOM   3767  CA  PRO A 888      48.800  36.510  69.570  1.00  0.00           C
ATOM   3768  HA  PRO A 888      49.190  36.700  70.560  1.00  0.00           H
ATOM   3769  CB  PRO A 888      47.290  36.910  69.630  1.00  0.00           C
ATOM   3770  HB1 PRO A 888      47.160  37.780  70.290  1.00  0.00           H
ATOM   3771  HB2 PRO A 888      46.680  36.030  69.940  1.00  0.00           H
ATOM   3772  CG  PRO A 888      47.060  37.360  68.180  1.00  0.00           C
ATOM   3773  HG1 PRO A 888      46.970  36.460  67.540  1.00  0.00           H
ATOM   3774  HG2 PRO A 888      46.070  37.860  68.090  1.00  0.00           H
ATOM   3775  C   PRO A 888      48.980  35.040  69.160  1.00  0.00           C
ATOM   3776  O   PRO A 888      48.940  34.760  67.950  1.00  0.00           O
ATOM   3777  N   GLU A 889      49.050  34.100  70.150  1.00  0.00           N
ATOM   3778  HN  GLU A 889      49.100  34.360  71.120  1.00  0.00           H
ATOM   3779  CA  GLU A 889      49.010  32.670  69.910  1.00  0.00           C
ATOM   3780  HA  GLU A 889      49.130  32.490  68.850  1.00  0.00           H
ATOM   3781  CB  GLU A 889      50.130  31.870  70.760  1.00  0.00           C
ATOM   3782  HB1 GLU A 889      50.050  30.790  70.480  1.00  0.00           H
ATOM   3783  HB2 GLU A 889      49.940  31.910  71.860  1.00  0.00           H
ATOM   3784  CG  GLU A 889      51.500  32.400  70.400  1.00  0.00           C
ATOM   3785  HG1 GLU A 889      51.570  33.510  70.460  1.00  0.00           H
ATOM   3786  HG2 GLU A 889      51.740  32.290  69.320  1.00  0.00           H
ATOM   3787  CD  GLU A 889      52.700  31.900  71.190  1.00  0.00           C
ATOM   3788  OE1 GLU A 889      53.260  32.610  72.040  1.00  0.00           O
ATOM   3789  OE2 GLU A 889      53.130  30.770  70.880  1.00  0.00           O
ATOM   3790  C   GLU A 889      47.680  32.080  70.210  1.00  0.00           C
ATOM   3791  O   GLU A 889      46.840  32.680  70.810  1.00  0.00           O
ATOM   3792  N   LYS A 890      47.440  30.860  69.740  1.00  0.00           N
ATOM   3793  HN  LYS A 890      48.180  30.430  69.240  1.00  0.00           H
ATOM   3794  CA  LYS A 890      46.380  29.970  69.980  1.00  0.00           C
ATOM   3795  HA  LYS A 890      46.620  29.070  69.410  1.00  0.00           H
ATOM   3796  CB  LYS A 890      46.220  29.570  71.490  1.00  0.00           C
ATOM   3797  HB1 LYS A 890      45.370  28.880  71.570  1.00  0.00           H
ATOM   3798  HB2 LYS A 890      45.930  30.520  71.990  1.00  0.00           H
ATOM   3799  CG  LYS A 890      47.500  28.950  72.110  1.00  0.00           C
ATOM   3800  HG1 LYS A 890      47.420  28.690  73.180  1.00  0.00           H
ATOM   3801  HG2 LYS A 890      48.350  29.660  72.130  1.00  0.00           H
ATOM   3802  CD  LYS A 890      47.940  27.560  71.530  1.00  0.00           C
ATOM   3803  HD1 LYS A 890      48.810  26.990  71.920  1.00  0.00           H
ATOM   3804  HD2 LYS A 890      48.290  27.800  70.520  1.00  0.00           H
ATOM   3805  CE  LYS A 890      46.780  26.530  71.550  1.00  0.00           C
ATOM   3806  HE1 LYS A 890      45.920  26.890  70.950  1.00  0.00           H
ATOM   3807  HE2 LYS A 890      46.480  26.420  72.610  1.00  0.00           H
ATOM   3808  NZ  LYS A 890      47.250  25.210  70.960  1.00  0.00           N
ATOM   3809  HZ1 LYS A 890      47.610  24.610  71.730  1.00  0.00           H
ATOM   3810  HZ2 LYS A 890      48.020  25.400  70.300  1.00  0.00           H
ATOM   3811  HZ3 LYS A 890      46.450  24.720  70.540  1.00  0.00           H
ATOM   3812  C   LYS A 890      45.050  30.340  69.350  1.00  0.00           C
ATOM   3813  O   LYS A 890      44.040  29.850  69.770  1.00  0.00           O
ATOM   3814  N   PHE A 891      45.130  31.190  68.260  1.00  0.00           N
ATOM   3815  HN  PHE A 891      45.960  31.650  67.940  1.00  0.00           H
ATOM   3816  CA  PHE A 891      43.910  31.550  67.510  1.00  0.00           C
ATOM   3817  HA  PHE A 891      44.330  32.180  66.740  1.00  0.00           H
ATOM   3818  CB  PHE A 891      43.100  30.240  66.890  1.00  0.00           C
ATOM   3819  HB1 PHE A 891      42.510  29.810  67.720  1.00  0.00           H
ATOM   3820  HB2 PHE A 891      43.840  29.570  66.400  1.00  0.00           H
ATOM   3821  CG  PHE A 891      42.050  30.690  65.850  1.00  0.00           C
ATOM   3822  CD1 PHE A 891      40.810  30.030  65.760  1.00  0.00           C
ATOM   3823  HD1 PHE A 891      40.680  29.330  66.580  1.00  0.00           H
ATOM   3824  CE1 PHE A 891      39.830  30.410  64.880  1.00  0.00           C
ATOM   3825  HE1 PHE A 891      38.860  29.980  64.720  1.00  0.00           H
ATOM   3826  CZ  PHE A 891      40.120  31.390  63.940  1.00  0.00           C
ATOM   3827  HZ  PHE A 891      39.360  31.750  63.270  1.00  0.00           H
ATOM   3828  CD2 PHE A 891      42.330  31.680  64.910  1.00  0.00           C
ATOM   3829  HD2 PHE A 891      43.320  32.110  64.950  1.00  0.00           H
ATOM   3830  CE2 PHE A 891      41.380  32.100  63.990  1.00  0.00           C
ATOM   3831  HE2 PHE A 891      41.620  32.930  63.330  1.00  0.00           H
ATOM   3832  C   PHE A 891      42.980  32.550  68.230  1.00  0.00           C
ATOM   3833  O   PHE A 891      41.760  32.450  68.300  1.00  0.00           O
ATOM   3834  N   GLU A 892      43.610  33.590  68.860  1.00  0.00           N
ATOM   3835  HN  GLU A 892      44.610  33.630  68.730  1.00  0.00           H
ATOM   3836  CA  GLU A 892      43.020  34.590  69.710  1.00  0.00           C
ATOM   3837  HA  GLU A 892      41.950  34.430  69.830  1.00  0.00           H
ATOM   3838  CB  GLU A 892      43.510  34.430  71.200  1.00  0.00           C
ATOM   3839  HB1 GLU A 892      43.050  35.290  71.730  1.00  0.00           H
ATOM   3840  HB2 GLU A 892      44.620  34.520  71.150  1.00  0.00           H
ATOM   3841  CG  GLU A 892      43.120  33.140  71.850  1.00  0.00           C
ATOM   3842  HG1 GLU A 892      43.740  32.270  71.540  1.00  0.00           H
ATOM   3843  HG2 GLU A 892      42.080  32.910  71.540  1.00  0.00           H
ATOM   3844  CD  GLU A 892      43.130  33.100  73.420  1.00  0.00           C
ATOM   3845  OE1 GLU A 892      44.220  32.970  74.040  1.00  0.00           O
ATOM   3846  OE2 GLU A 892      42.010  33.260  74.000  1.00  0.00           O
ATOM   3847  C   GLU A 892      43.380  35.890  69.020  1.00  0.00           C
ATOM   3848  O   GLU A 892      44.440  35.970  68.410  1.00  0.00           O
ATOM   3849  N   PRO A 893      42.470  36.860  69.020  1.00  0.00           N
ATOM   3850  CD  PRO A 893      41.110  36.710  69.460  1.00  0.00           C
ATOM   3851  HD1 PRO A 893      41.050  36.620  70.570  1.00  0.00           H
ATOM   3852  HD2 PRO A 893      40.650  35.830  68.950  1.00  0.00           H
ATOM   3853  CA  PRO A 893      42.690  38.270  68.660  1.00  0.00           C
ATOM   3854  HA  PRO A 893      42.770  38.300  67.590  1.00  0.00           H
ATOM   3855  CB  PRO A 893      41.420  38.960  69.030  1.00  0.00           C
ATOM   3856  HB1 PRO A 893      41.130  39.800  68.360  1.00  0.00           H
ATOM   3857  HB2 PRO A 893      41.480  39.330  70.070  1.00  0.00           H
ATOM   3858  CG  PRO A 893      40.320  37.970  69.060  1.00  0.00           C
ATOM   3859  HG1 PRO A 893      39.520  38.200  69.780  1.00  0.00           H
ATOM   3860  HG2 PRO A 893      39.810  37.730  68.100  1.00  0.00           H
ATOM   3861  C   PRO A 893      43.860  38.970  69.300  1.00  0.00           C
ATOM   3862  O   PRO A 893      44.190  38.600  70.460  1.00  0.00           O
ATOM   3863  N   THR A 894      44.460  39.990  68.650  1.00  0.00           N
ATOM   3864  HN  THR A 894      44.290  40.110  67.670  1.00  0.00           H
ATOM   3865  CA  THR A 894      45.550  40.790  69.250  1.00  0.00           C
ATOM   3866  HA  THR A 894      46.260  40.080  69.580  1.00  0.00           H
ATOM   3867  CB  THR A 894      46.090  41.940  68.310  1.00  0.00           C
ATOM   3868  HB  THR A 894      45.260  42.650  68.130  1.00  0.00           H
ATOM   3869  OG1 THR A 894      46.680  41.360  67.110  1.00  0.00           O
ATOM   3870  HG1 THR A 894      45.910  41.140  66.580  1.00  0.00           H
ATOM   3871  CG2 THR A 894      47.210  42.660  69.050  1.00  0.00           C
ATOM   3872 HG21 THR A 894      46.830  43.320  69.850  1.00  0.00           H
ATOM   3873 HG22 THR A 894      47.770  43.310  68.340  1.00  0.00           H
ATOM   3874 HG23 THR A 894      47.920  41.930  69.490  1.00  0.00           H
ATOM   3875  C   THR A 894      45.030  41.520  70.460  1.00  0.00           C
ATOM   3876  O   THR A 894      45.650  41.410  71.510  1.00  0.00           O
ATOM   3877  N   HSD A 895      43.810  42.140  70.380  1.00  0.00           N
ATOM   3878  HN  HSD A 895      43.330  42.030  69.520  1.00  0.00           H
ATOM   3879  CA  HSD A 895      43.100  42.850  71.440  1.00  0.00           C
ATOM   3880  HA  HSD A 895      43.780  43.530  71.910  1.00  0.00           H
ATOM   3881  CB  HSD A 895      41.920  43.590  70.780  1.00  0.00           C
ATOM   3882  HB1 HSD A 895      41.600  42.860  70.010  1.00  0.00           H
ATOM   3883  HB2 HSD A 895      42.220  44.510  70.230  1.00  0.00           H
ATOM   3884  ND1 HSD A 895      40.420  44.930  72.290  1.00  0.00           N
ATOM   3885  HD1 HSD A 895      41.020  45.700  72.500  1.00  0.00           H
ATOM   3886  CG  HSD A 895      40.700  43.780  71.640  1.00  0.00           C
ATOM   3887  CE1 HSD A 895      39.170  44.890  72.780  1.00  0.00           C
ATOM   3888  HE1 HSD A 895      38.780  45.710  73.380  1.00  0.00           H
ATOM   3889  NE2 HSD A 895      38.580  43.710  72.460  1.00  0.00           N
ATOM   3890  CD2 HSD A 895      39.520  43.040  71.690  1.00  0.00           C
ATOM   3891  HD2 HSD A 895      39.180  42.160  71.140  1.00  0.00           H
ATOM   3892  C   HSD A 895      42.580  41.810  72.480  1.00  0.00           C
ATOM   3893  O   HSD A 895      42.210  40.710  72.060  1.00  0.00           O
ATOM   3894  N   PRO A 896      42.490  42.150  73.820  1.00  0.00           N
ATOM   3895  CD  PRO A 896      43.040  43.390  74.440  1.00  0.00           C
ATOM   3896  HD1 PRO A 896      42.460  44.280  74.100  1.00  0.00           H
ATOM   3897  HD2 PRO A 896      44.030  43.540  73.960  1.00  0.00           H
ATOM   3898  CA  PRO A 896      42.410  41.200  74.890  1.00  0.00           C
ATOM   3899  HA  PRO A 896      42.800  40.240  74.570  1.00  0.00           H
ATOM   3900  CB  PRO A 896      43.350  41.690  76.020  1.00  0.00           C
ATOM   3901  HB1 PRO A 896      44.390  41.350  75.820  1.00  0.00           H
ATOM   3902  HB2 PRO A 896      43.040  41.290  77.020  1.00  0.00           H
ATOM   3903  CG  PRO A 896      43.140  43.170  75.970  1.00  0.00           C
ATOM   3904  HG1 PRO A 896      42.220  43.420  76.540  1.00  0.00           H
ATOM   3905  HG2 PRO A 896      43.970  43.820  76.360  1.00  0.00           H
ATOM   3906  C   PRO A 896      41.020  40.900  75.450  1.00  0.00           C
ATOM   3907  O   PRO A 896      40.990  39.840  76.080  1.00  0.00           O
ATOM   3908  N   GLU A 897      39.950  41.700  75.290  1.00  0.00           N
ATOM   3909  HN  GLU A 897      40.000  42.480  74.670  1.00  0.00           H
ATOM   3910  CA  GLU A 897      38.780  41.520  76.140  1.00  0.00           C
ATOM   3911  HA  GLU A 897      39.080  41.130  77.100  1.00  0.00           H
ATOM   3912  CB  GLU A 897      38.160  42.960  76.300  1.00  0.00           C
ATOM   3913  HB1 GLU A 897      37.310  42.980  77.030  1.00  0.00           H
ATOM   3914  HB2 GLU A 897      37.760  43.300  75.330  1.00  0.00           H
ATOM   3915  CG  GLU A 897      39.200  43.960  76.880  1.00  0.00           C
ATOM   3916  HG1 GLU A 897      40.200  44.000  76.410  1.00  0.00           H
ATOM   3917  HG2 GLU A 897      39.180  44.060  77.990  1.00  0.00           H
ATOM   3918  CD  GLU A 897      38.750  45.350  76.540  1.00  0.00           C
ATOM   3919  OE1 GLU A 897      39.120  45.910  75.490  1.00  0.00           O
ATOM   3920  OE2 GLU A 897      38.050  46.050  77.340  1.00  0.00           O
ATOM   3921  C   GLU A 897      37.830  40.470  75.650  1.00  0.00           C
ATOM   3922  O   GLU A 897      37.080  40.020  76.500  1.00  0.00           O
ATOM   3923  N   ARG A 898      37.850  39.980  74.360  1.00  0.00           N
ATOM   3924  HN  ARG A 898      38.510  40.330  73.690  1.00  0.00           H
ATOM   3925  CA  ARG A 898      36.970  39.000  73.920  1.00  0.00           C
ATOM   3926  HA  ARG A 898      36.870  38.220  74.660  1.00  0.00           H
ATOM   3927  CB  ARG A 898      35.560  39.520  73.490  1.00  0.00           C
ATOM   3928  HB1 ARG A 898      35.090  40.010  74.360  1.00  0.00           H
ATOM   3929  HB2 ARG A 898      34.970  38.630  73.190  1.00  0.00           H
ATOM   3930  CG  ARG A 898      35.520  40.620  72.310  1.00  0.00           C
ATOM   3931  HG1 ARG A 898      36.120  41.500  72.600  1.00  0.00           H
ATOM   3932  HG2 ARG A 898      34.470  40.990  72.190  1.00  0.00           H
ATOM   3933  CD  ARG A 898      35.860  40.230  70.930  1.00  0.00           C
ATOM   3934  HD1 ARG A 898      35.120  39.490  70.530  1.00  0.00           H
ATOM   3935  HD2 ARG A 898      36.850  39.730  70.940  1.00  0.00           H
ATOM   3936  NE  ARG A 898      35.920  41.490  70.090  1.00  0.00           N
ATOM   3937  HE  ARG A 898      35.930  42.410  70.460  1.00  0.00           H
ATOM   3938  CZ  ARG A 898      36.270  41.420  68.830  1.00  0.00           C
ATOM   3939  NH1 ARG A 898      36.650  40.280  68.180  1.00  0.00           N
ATOM   3940 HH11 ARG A 898      36.800  40.250  67.180  1.00  0.00           H
ATOM   3941 HH12 ARG A 898      36.590  39.390  68.620  1.00  0.00           H
ATOM   3942  NH2 ARG A 898      36.540  42.550  68.130  1.00  0.00           N
ATOM   3943 HH21 ARG A 898      37.170  42.470  67.360  1.00  0.00           H
ATOM   3944 HH22 ARG A 898      36.160  43.400  68.490  1.00  0.00           H
ATOM   3945  C   ARG A 898      37.720  38.180  72.820  1.00  0.00           C
ATOM   3946  O   ARG A 898      38.880  38.490  72.470  1.00  0.00           O
ATOM   3947  N   GLY A 899      37.090  37.060  72.360  1.00  0.00           N
ATOM   3948  HN  GLY A 899      36.160  36.850  72.660  1.00  0.00           H
ATOM   3949  CA  GLY A 899      37.400  36.100  71.280  1.00  0.00           C
ATOM   3950  HA1 GLY A 899      36.880  35.210  71.600  1.00  0.00           H
ATOM   3951  HA2 GLY A 899      38.480  36.100  71.220  1.00  0.00           H
ATOM   3952  C   GLY A 899      36.890  36.550  69.930  1.00  0.00           C
ATOM   3953  O   GLY A 899      36.730  37.750  69.620  1.00  0.00           O
ATOM   3954  N   TRP A 900      36.580  35.640  68.950  1.00  0.00           N
ATOM   3955  HN  TRP A 900      36.740  34.670  69.100  1.00  0.00           H
ATOM   3956  CA  TRP A 900      35.960  36.010  67.700  1.00  0.00           C
ATOM   3957  HA  TRP A 900      36.560  36.760  67.230  1.00  0.00           H
ATOM   3958  CB  TRP A 900      35.920  34.830  66.700  1.00  0.00           C
ATOM   3959  HB1 TRP A 900      35.460  35.060  65.710  1.00  0.00           H
ATOM   3960  HB2 TRP A 900      35.370  33.990  67.180  1.00  0.00           H
ATOM   3961  CG  TRP A 900      37.400  34.360  66.520  1.00  0.00           C
ATOM   3962  CD1 TRP A 900      38.080  33.380  67.060  1.00  0.00           C
ATOM   3963  HD1 TRP A 900      37.680  32.490  67.540  1.00  0.00           H
ATOM   3964  NE1 TRP A 900      39.390  33.600  66.970  1.00  0.00           N
ATOM   3965  HE1 TRP A 900      40.060  33.000  67.350  1.00  0.00           H
ATOM   3966  CE2 TRP A 900      39.650  34.770  66.390  1.00  0.00           C
ATOM   3967  CD2 TRP A 900      38.440  35.290  65.950  1.00  0.00           C
ATOM   3968  CE3 TRP A 900      38.360  36.470  65.350  1.00  0.00           C
ATOM   3969  HE3 TRP A 900      37.390  36.880  65.100  1.00  0.00           H
ATOM   3970  CZ3 TRP A 900      39.540  37.140  65.000  1.00  0.00           C
ATOM   3971  HZ3 TRP A 900      39.370  38.110  64.550  1.00  0.00           H
ATOM   3972  CZ2 TRP A 900      40.860  35.360  66.040  1.00  0.00           C
ATOM   3973  HZ2 TRP A 900      41.800  34.990  66.440  1.00  0.00           H
ATOM   3974  CH2 TRP A 900      40.810  36.550  65.310  1.00  0.00           C
ATOM   3975  HH2 TRP A 900      41.720  36.970  64.910  1.00  0.00           H
ATOM   3976  C   TRP A 900      34.540  36.500  67.820  1.00  0.00           C
ATOM   3977  O   TRP A 900      34.120  37.440  67.170  1.00  0.00           O
ATOM   3978  N   ILE A 901      33.730  35.910  68.700  1.00  0.00           N
ATOM   3979  HN  ILE A 901      34.090  35.310  69.420  1.00  0.00           H
ATOM   3980  CA  ILE A 901      32.290  36.010  68.700  1.00  0.00           C
ATOM   3981  HA  ILE A 901      32.000  36.580  67.830  1.00  0.00           H
ATOM   3982  CB  ILE A 901      31.440  34.680  68.430  1.00  0.00           C
ATOM   3983  HB  ILE A 901      31.470  34.130  69.390  1.00  0.00           H
ATOM   3984  CG2 ILE A 901      29.880  34.860  68.300  1.00  0.00           C
ATOM   3985 HG21 ILE A 901      29.450  35.440  67.460  1.00  0.00           H
ATOM   3986 HG22 ILE A 901      29.530  35.370  69.230  1.00  0.00           H
ATOM   3987 HG23 ILE A 901      29.400  33.870  68.340  1.00  0.00           H
ATOM   3988  CG1 ILE A 901      31.930  33.780  67.320  1.00  0.00           C
ATOM   3989 HG11 ILE A 901      31.200  32.970  67.110  1.00  0.00           H
ATOM   3990 HG12 ILE A 901      32.920  33.420  67.660  1.00  0.00           H
ATOM   3991  CD  ILE A 901      32.130  34.460  65.980  1.00  0.00           C
ATOM   3992  HD1 ILE A 901      32.910  35.250  66.070  1.00  0.00           H
ATOM   3993  HD2 ILE A 901      31.210  34.910  65.540  1.00  0.00           H
ATOM   3994  HD3 ILE A 901      32.430  33.610  65.330  1.00  0.00           H
ATOM   3995  C   ILE A 901      31.860  36.690  69.940  1.00  0.00           C
ATOM   3996  O   ILE A 901      31.810  36.070  71.030  1.00  0.00           O
ATOM   3997  N   ILE A 902      31.490  37.950  69.750  1.00  0.00           N
ATOM   3998  HN  ILE A 902      31.590  38.340  68.850  1.00  0.00           H
ATOM   3999  CA  ILE A 902      30.820  38.810  70.640  1.00  0.00           C
ATOM   4000  HA  ILE A 902      30.590  38.230  71.530  1.00  0.00           H
ATOM   4001  CB  ILE A 902      31.720  40.030  71.050  1.00  0.00           C
ATOM   4002  HB  ILE A 902      32.580  39.610  71.600  1.00  0.00           H
ATOM   4003  CG2 ILE A 902      32.350  40.700  69.840  1.00  0.00           C
ATOM   4004 HG21 ILE A 902      32.900  39.950  69.220  1.00  0.00           H
ATOM   4005 HG22 ILE A 902      33.070  41.480  70.150  1.00  0.00           H
ATOM   4006 HG23 ILE A 902      31.620  41.130  69.130  1.00  0.00           H
ATOM   4007  CG1 ILE A 902      30.970  40.970  72.040  1.00  0.00           C
ATOM   4008 HG11 ILE A 902      30.070  41.330  71.490  1.00  0.00           H
ATOM   4009 HG12 ILE A 902      31.670  41.810  72.240  1.00  0.00           H
ATOM   4010  CD  ILE A 902      30.650  40.280  73.380  1.00  0.00           C
ATOM   4011  HD1 ILE A 902      29.900  39.480  73.170  1.00  0.00           H
ATOM   4012  HD2 ILE A 902      30.300  41.100  74.050  1.00  0.00           H
ATOM   4013  HD3 ILE A 902      31.460  39.620  73.760  1.00  0.00           H
ATOM   4014  C   ILE A 902      29.530  39.070  69.780  1.00  0.00           C
ATOM   4015  O   ILE A 902      29.620  39.200  68.560  1.00  0.00           O
ATOM   4016  N   SER A 903      28.360  39.090  70.340  1.00  0.00           N
ATOM   4017  HN  SER A 903      28.350  39.030  71.330  1.00  0.00           H
ATOM   4018  CA  SER A 903      27.120  38.940  69.670  1.00  0.00           C
ATOM   4019  HA  SER A 903      27.240  38.080  69.040  1.00  0.00           H
ATOM   4020  CB  SER A 903      26.060  38.480  70.800  1.00  0.00           C
ATOM   4021  HB1 SER A 903      25.950  39.220  71.620  1.00  0.00           H
ATOM   4022  HB2 SER A 903      26.450  37.510  71.190  1.00  0.00           H
ATOM   4023  OG  SER A 903      24.710  38.340  70.270  1.00  0.00           O
ATOM   4024  HG1 SER A 903      24.390  39.230  70.130  1.00  0.00           H
ATOM   4025  C   SER A 903      26.680  40.270  68.880  1.00  0.00           C
ATOM   4026  O   SER A 903      26.800  41.310  69.480  1.00  0.00           O
ATOM   4027  N   PRO A 904      26.480  40.290  67.540  1.00  0.00           N
ATOM   4028  CD  PRO A 904      26.310  39.040  66.780  1.00  0.00           C
ATOM   4029  HD1 PRO A 904      25.690  38.320  67.350  1.00  0.00           H
ATOM   4030  HD2 PRO A 904      27.280  38.560  66.530  1.00  0.00           H
ATOM   4031  CA  PRO A 904      26.610  41.470  66.620  1.00  0.00           C
ATOM   4032  HA  PRO A 904      27.620  41.800  66.770  1.00  0.00           H
ATOM   4033  CB  PRO A 904      26.420  40.850  65.200  1.00  0.00           C
ATOM   4034  HB1 PRO A 904      27.380  40.560  64.720  1.00  0.00           H
ATOM   4035  HB2 PRO A 904      25.930  41.510  64.460  1.00  0.00           H
ATOM   4036  CG  PRO A 904      25.710  39.460  65.480  1.00  0.00           C
ATOM   4037  HG1 PRO A 904      24.630  39.630  65.600  1.00  0.00           H
ATOM   4038  HG2 PRO A 904      25.730  38.730  64.640  1.00  0.00           H
ATOM   4039  C   PRO A 904      25.570  42.510  66.950  1.00  0.00           C
ATOM   4040  O   PRO A 904      24.430  42.220  67.110  1.00  0.00           O
ATOM   4041  N   LEU A 905      26.080  43.710  67.080  1.00  0.00           N
ATOM   4042  HN  LEU A 905      27.040  43.880  66.900  1.00  0.00           H
ATOM   4043  CA  LEU A 905      25.180  44.890  67.360  1.00  0.00           C
ATOM   4044  HA  LEU A 905      25.820  45.760  67.310  1.00  0.00           H
ATOM   4045  CB  LEU A 905      24.070  45.180  66.380  1.00  0.00           C
ATOM   4046  HB1 LEU A 905      23.560  46.110  66.710  1.00  0.00           H
ATOM   4047  HB2 LEU A 905      23.310  44.370  66.330  1.00  0.00           H
ATOM   4048  CG  LEU A 905      24.560  45.430  64.880  1.00  0.00           C
ATOM   4049  HG  LEU A 905      25.010  44.460  64.590  1.00  0.00           H
ATOM   4050  CD1 LEU A 905      23.380  45.680  63.950  1.00  0.00           C
ATOM   4051 HD11 LEU A 905      23.640  45.870  62.890  1.00  0.00           H
ATOM   4052 HD12 LEU A 905      22.900  46.590  64.390  1.00  0.00           H
ATOM   4053 HD13 LEU A 905      22.730  44.790  64.090  1.00  0.00           H
ATOM   4054  CD2 LEU A 905      25.590  46.570  64.770  1.00  0.00           C
ATOM   4055 HD21 LEU A 905      25.980  46.640  63.730  1.00  0.00           H
ATOM   4056 HD22 LEU A 905      26.500  46.350  65.370  1.00  0.00           H
ATOM   4057 HD23 LEU A 905      25.250  47.590  65.090  1.00  0.00           H
ATOM   4058  C   LEU A 905      24.570  44.930  68.750  1.00  0.00           C
ATOM   4059  O   LEU A 905      23.660  45.690  69.040  1.00  0.00           O
ATOM   4060  N   GLY A 906      25.000  44.010  69.710  1.00  0.00           N
ATOM   4061  HN  GLY A 906      25.780  43.420  69.540  1.00  0.00           H
ATOM   4062  CA  GLY A 906      24.140  43.770  70.850  1.00  0.00           C
ATOM   4063  HA1 GLY A 906      24.610  43.120  71.560  1.00  0.00           H
ATOM   4064  HA2 GLY A 906      23.200  43.400  70.470  1.00  0.00           H
ATOM   4065  C   GLY A 906      23.810  44.870  71.760  1.00  0.00           C
ATOM   4066  O   GLY A 906      22.720  44.820  72.300  1.00  0.00           O
ATOM   4067  N   ASP A 907      24.810  45.770  72.050  1.00  0.00           N
ATOM   4068  HN  ASP A 907      25.620  45.640  71.490  1.00  0.00           H
ATOM   4069  CA  ASP A 907      24.650  46.820  73.060  1.00  0.00           C
ATOM   4070  HA  ASP A 907      23.740  46.590  73.590  1.00  0.00           H
ATOM   4071  CB  ASP A 907      25.950  46.850  73.880  1.00  0.00           C
ATOM   4072  HB1 ASP A 907      25.850  47.690  74.600  1.00  0.00           H
ATOM   4073  HB2 ASP A 907      26.800  47.060  73.200  1.00  0.00           H
ATOM   4074  CG  ASP A 907      26.300  45.550  74.610  1.00  0.00           C
ATOM   4075  OD1 ASP A 907      27.490  45.330  74.990  1.00  0.00           O
ATOM   4076  OD2 ASP A 907      25.370  44.780  74.990  1.00  0.00           O
ATOM   4077  C   ASP A 907      24.250  48.190  72.330  1.00  0.00           C
ATOM   4078  O   ASP A 907      24.090  49.190  73.050  1.00  0.00           O
ATOM   4079  N   ASN A 908      24.020  48.230  71.000  1.00  0.00           N
ATOM   4080  HN  ASN A 908      23.990  47.380  70.500  1.00  0.00           H
ATOM   4081  CA  ASN A 908      23.780  49.470  70.240  1.00  0.00           C
ATOM   4082  HA  ASN A 908      24.330  50.290  70.680  1.00  0.00           H
ATOM   4083  CB  ASN A 908      24.370  49.430  68.800  1.00  0.00           C
ATOM   4084  HB1 ASN A 908      24.060  50.320  68.210  1.00  0.00           H
ATOM   4085  HB2 ASN A 908      24.140  48.510  68.230  1.00  0.00           H
ATOM   4086  CG  ASN A 908      25.870  49.400  68.880  1.00  0.00           C
ATOM   4087  OD1 ASN A 908      26.490  49.320  69.950  1.00  0.00           O
ATOM   4088  ND2 ASN A 908      26.520  49.290  67.680  1.00  0.00           N
ATOM   4089 HD21 ASN A 908      27.480  49.030  67.800  1.00  0.00           H
ATOM   4090 HD22 ASN A 908      25.880  49.060  66.950  1.00  0.00           H
ATOM   4091  C   ASN A 908      22.320  49.860  70.100  1.00  0.00           C
ATOM   4092  O   ASN A 908      21.460  49.160  69.530  1.00  0.00           O
ATOM   4093  N   PRO A 909      21.980  51.090  70.530  1.00  0.00           N
ATOM   4094  CD  PRO A 909      22.620  51.850  71.620  1.00  0.00           C
ATOM   4095  HD1 PRO A 909      23.580  52.280  71.260  1.00  0.00           H
ATOM   4096  HD2 PRO A 909      22.880  51.090  72.400  1.00  0.00           H
ATOM   4097  CA  PRO A 909      20.790  51.720  70.050  1.00  0.00           C
ATOM   4098  HA  PRO A 909      19.900  51.140  70.310  1.00  0.00           H
ATOM   4099  CB  PRO A 909      20.790  53.100  70.790  1.00  0.00           C
ATOM   4100  HB1 PRO A 909      19.710  53.320  70.910  1.00  0.00           H
ATOM   4101  HB2 PRO A 909      21.370  53.900  70.290  1.00  0.00           H
ATOM   4102  CG  PRO A 909      21.600  52.840  72.040  1.00  0.00           C
ATOM   4103  HG1 PRO A 909      21.960  53.720  72.620  1.00  0.00           H
ATOM   4104  HG2 PRO A 909      20.900  52.280  72.690  1.00  0.00           H
ATOM   4105  C   PRO A 909      20.730  51.950  68.570  1.00  0.00           C
ATOM   4106  O   PRO A 909      21.840  52.090  68.000  1.00  0.00           O
ATOM   4107  N   TRP A 910      19.460  51.910  68.010  1.00  0.00           N
ATOM   4108  HN  TRP A 910      18.610  51.770  68.520  1.00  0.00           H
ATOM   4109  CA  TRP A 910      19.140  52.190  66.620  1.00  0.00           C
ATOM   4110  HA  TRP A 910      19.770  51.430  66.180  1.00  0.00           H
ATOM   4111  CB  TRP A 910      17.590  52.020  66.240  1.00  0.00           C
ATOM   4112  HB1 TRP A 910      16.880  52.370  67.020  1.00  0.00           H
ATOM   4113  HB2 TRP A 910      17.470  50.920  66.240  1.00  0.00           H
ATOM   4114  CG  TRP A 910      17.090  52.570  64.900  1.00  0.00           C
ATOM   4115  CD1 TRP A 910      16.940  51.860  63.710  1.00  0.00           C
ATOM   4116  HD1 TRP A 910      17.140  50.800  63.580  1.00  0.00           H
ATOM   4117  NE1 TRP A 910      16.360  52.710  62.750  1.00  0.00           N
ATOM   4118  HE1 TRP A 910      16.250  52.450  61.820  1.00  0.00           H
ATOM   4119  CE2 TRP A 910      16.260  53.940  63.280  1.00  0.00           C
ATOM   4120  CD2 TRP A 910      16.680  53.870  64.680  1.00  0.00           C
ATOM   4121  CE3 TRP A 910      16.530  54.970  65.520  1.00  0.00           C
ATOM   4122  HE3 TRP A 910      16.780  54.880  66.570  1.00  0.00           H
ATOM   4123  CZ3 TRP A 910      15.960  56.130  64.960  1.00  0.00           C
ATOM   4124  HZ3 TRP A 910      15.790  57.000  65.590  1.00  0.00           H
ATOM   4125  CZ2 TRP A 910      15.660  55.090  62.850  1.00  0.00           C
ATOM   4126  HZ2 TRP A 910      15.260  55.170  61.850  1.00  0.00           H
ATOM   4127  CH2 TRP A 910      15.420  56.150  63.720  1.00  0.00           C
ATOM   4128  HH2 TRP A 910      15.000  57.060  63.350  1.00  0.00           H
ATOM   4129  C   TRP A 910      19.680  53.550  66.110  1.00  0.00           C
ATOM   4130  O   TRP A 910      20.150  53.590  65.000  1.00  0.00           O
ATOM   4131  N   TRP A 911      19.830  54.610  66.930  1.00  0.00           N
ATOM   4132  HN  TRP A 911      19.480  54.610  67.860  1.00  0.00           H
ATOM   4133  CA  TRP A 911      20.340  55.880  66.470  1.00  0.00           C
ATOM   4134  HA  TRP A 911      19.770  56.140  65.600  1.00  0.00           H
ATOM   4135  CB  TRP A 911      20.090  57.080  67.350  1.00  0.00           C
ATOM   4136  HB1 TRP A 911      19.030  57.330  67.520  1.00  0.00           H
ATOM   4137  HB2 TRP A 911      20.250  58.010  66.750  1.00  0.00           H
ATOM   4138  CG  TRP A 911      20.900  57.090  68.620  1.00  0.00           C
ATOM   4139  CD1 TRP A 911      20.390  56.690  69.830  1.00  0.00           C
ATOM   4140  HD1 TRP A 911      19.360  56.410  69.970  1.00  0.00           H
ATOM   4141  NE1 TRP A 911      21.360  56.710  70.810  1.00  0.00           N
ATOM   4142  HE1 TRP A 911      21.460  56.170  71.620  1.00  0.00           H
ATOM   4143  CE2 TRP A 911      22.490  57.290  70.220  1.00  0.00           C
ATOM   4144  CD2 TRP A 911      22.260  57.420  68.860  1.00  0.00           C
ATOM   4145  CE3 TRP A 911      23.220  58.020  68.020  1.00  0.00           C
ATOM   4146  HE3 TRP A 911      22.970  58.160  66.990  1.00  0.00           H
ATOM   4147  CZ3 TRP A 911      24.450  58.340  68.580  1.00  0.00           C
ATOM   4148  HZ3 TRP A 911      25.140  58.780  67.870  1.00  0.00           H
ATOM   4149  CZ2 TRP A 911      23.660  57.780  70.780  1.00  0.00           C
ATOM   4150  HZ2 TRP A 911      23.890  57.750  71.830  1.00  0.00           H
ATOM   4151  CH2 TRP A 911      24.650  58.280  69.950  1.00  0.00           C
ATOM   4152  HH2 TRP A 911      25.610  58.500  70.400  1.00  0.00           H
ATOM   4153  C   TRP A 911      21.780  55.760  65.920  1.00  0.00           C
ATOM   4154  O   TRP A 911      22.220  56.500  65.070  1.00  0.00           O
ATOM   4155  N   THR A 912      22.590  54.840  66.550  1.00  0.00           N
ATOM   4156  HN  THR A 912      22.300  54.300  67.340  1.00  0.00           H
ATOM   4157  CA  THR A 912      24.000  54.670  66.230  1.00  0.00           C
ATOM   4158  HA  THR A 912      24.430  55.650  66.210  1.00  0.00           H
ATOM   4159  CB  THR A 912      24.650  53.830  67.310  1.00  0.00           C
ATOM   4160  HB  THR A 912      25.760  53.920  67.260  1.00  0.00           H
ATOM   4161  OG1 THR A 912      24.420  52.480  67.260  1.00  0.00           O
ATOM   4162  HG1 THR A 912      23.500  52.260  67.380  1.00  0.00           H
ATOM   4163  CG2 THR A 912      24.250  54.350  68.730  1.00  0.00           C
ATOM   4164 HG21 THR A 912      23.170  54.280  68.960  1.00  0.00           H
ATOM   4165 HG22 THR A 912      24.610  55.400  68.800  1.00  0.00           H
ATOM   4166 HG23 THR A 912      24.810  53.830  69.550  1.00  0.00           H
ATOM   4167  C   THR A 912      24.150  54.090  64.840  1.00  0.00           C
ATOM   4168  O   THR A 912      25.160  54.260  64.180  1.00  0.00           O
ATOM   4169  N   LEU A 913      23.160  53.330  64.320  1.00  0.00           N
ATOM   4170  HN  LEU A 913      22.340  53.090  64.810  1.00  0.00           H
ATOM   4171  CA  LEU A 913      23.200  52.830  62.900  1.00  0.00           C
ATOM   4172  HA  LEU A 913      24.100  52.260  62.750  1.00  0.00           H
ATOM   4173  CB  LEU A 913      21.920  51.860  62.690  1.00  0.00           C
ATOM   4174  HB1 LEU A 913      22.180  51.290  61.770  1.00  0.00           H
ATOM   4175  HB2 LEU A 913      20.930  52.330  62.520  1.00  0.00           H
ATOM   4176  CG  LEU A 913      21.850  50.640  63.710  1.00  0.00           C
ATOM   4177  HG  LEU A 913      21.530  51.030  64.700  1.00  0.00           H
ATOM   4178  CD1 LEU A 913      20.740  49.700  63.240  1.00  0.00           C
ATOM   4179 HD11 LEU A 913      20.700  48.730  63.790  1.00  0.00           H
ATOM   4180 HD12 LEU A 913      21.100  49.490  62.210  1.00  0.00           H
ATOM   4181 HD13 LEU A 913      19.730  50.150  63.170  1.00  0.00           H
ATOM   4182  CD2 LEU A 913      23.250  49.980  63.860  1.00  0.00           C
ATOM   4183 HD21 LEU A 913      24.120  50.650  64.030  1.00  0.00           H
ATOM   4184 HD22 LEU A 913      23.580  49.620  62.870  1.00  0.00           H
ATOM   4185 HD23 LEU A 913      23.270  49.080  64.530  1.00  0.00           H
ATOM   4186  C   LEU A 913      23.240  53.850  61.820  1.00  0.00           C
ATOM   4187  O   LEU A 913      23.930  53.720  60.820  1.00  0.00           O
ATOM   4188  N   LEU A 914      22.530  55.000  61.920  1.00  0.00           N
ATOM   4189  HN  LEU A 914      21.900  55.100  62.680  1.00  0.00           H
ATOM   4190  CA  LEU A 914      22.530  56.120  61.030  1.00  0.00           C
ATOM   4191  HA  LEU A 914      22.080  55.910  60.070  1.00  0.00           H
ATOM   4192  CB  LEU A 914      21.610  57.280  61.480  1.00  0.00           C
ATOM   4193  HB1 LEU A 914      21.650  58.030  60.650  1.00  0.00           H
ATOM   4194  HB2 LEU A 914      21.910  57.790  62.420  1.00  0.00           H
ATOM   4195  CG  LEU A 914      20.140  56.790  61.660  1.00  0.00           C
ATOM   4196  HG  LEU A 914      20.200  56.030  62.470  1.00  0.00           H
ATOM   4197  CD1 LEU A 914      19.250  57.900  62.130  1.00  0.00           C
ATOM   4198 HD11 LEU A 914      19.710  58.290  63.060  1.00  0.00           H
ATOM   4199 HD12 LEU A 914      18.230  57.520  62.330  1.00  0.00           H
ATOM   4200 HD13 LEU A 914      19.160  58.670  61.330  1.00  0.00           H
ATOM   4201  CD2 LEU A 914      19.510  56.060  60.450  1.00  0.00           C
ATOM   4202 HD21 LEU A 914      19.180  56.710  59.610  1.00  0.00           H
ATOM   4203 HD22 LEU A 914      18.570  55.620  60.830  1.00  0.00           H
ATOM   4204 HD23 LEU A 914      20.270  55.320  60.140  1.00  0.00           H
ATOM   4205  C   LEU A 914      23.940  56.680  60.870  1.00  0.00           C
ATOM   4206  O   LEU A 914      24.540  57.010  59.800  1.00  0.00           O
ATOM   4207  N   ILE A 915      24.570  56.750  62.040  1.00  0.00           N
ATOM   4208  HN  ILE A 915      24.140  56.280  62.800  1.00  0.00           H
ATOM   4209  CA  ILE A 915      25.890  57.250  62.280  1.00  0.00           C
ATOM   4210  HA  ILE A 915      25.970  58.230  61.830  1.00  0.00           H
ATOM   4211  CB  ILE A 915      26.180  57.410  63.730  1.00  0.00           C
ATOM   4212  HB  ILE A 915      26.250  56.430  64.240  1.00  0.00           H
ATOM   4213  CG2 ILE A 915      27.550  58.130  64.010  1.00  0.00           C
ATOM   4214 HG21 ILE A 915      28.420  57.440  63.990  1.00  0.00           H
ATOM   4215 HG22 ILE A 915      27.500  58.260  65.110  1.00  0.00           H
ATOM   4216 HG23 ILE A 915      27.600  59.000  63.320  1.00  0.00           H
ATOM   4217  CG1 ILE A 915      25.120  58.240  64.510  1.00  0.00           C
ATOM   4218 HG11 ILE A 915      25.310  57.970  65.570  1.00  0.00           H
ATOM   4219 HG12 ILE A 915      24.110  57.870  64.200  1.00  0.00           H
ATOM   4220  CD  ILE A 915      25.050  59.750  64.240  1.00  0.00           C
ATOM   4221  HD1 ILE A 915      24.800  59.870  63.170  1.00  0.00           H
ATOM   4222  HD2 ILE A 915      25.940  60.330  64.560  1.00  0.00           H
ATOM   4223  HD3 ILE A 915      24.250  60.300  64.800  1.00  0.00           H
ATOM   4224  C   ILE A 915      27.070  56.480  61.660  1.00  0.00           C
ATOM   4225  O   ILE A 915      27.920  57.010  60.920  1.00  0.00           O
ATOM   4226  N   ALA A 916      27.010  55.110  61.820  1.00  0.00           N
ATOM   4227  HN  ALA A 916      26.290  54.770  62.420  1.00  0.00           H
ATOM   4228  CA  ALA A 916      27.750  54.060  61.120  1.00  0.00           C
ATOM   4229  HA  ALA A 916      28.810  54.240  61.240  1.00  0.00           H
ATOM   4230  CB  ALA A 916      27.400  52.710  61.680  1.00  0.00           C
ATOM   4231  HB1 ALA A 916      26.530  52.300  61.120  1.00  0.00           H
ATOM   4232  HB2 ALA A 916      27.180  52.670  62.760  1.00  0.00           H
ATOM   4233  HB3 ALA A 916      28.260  52.030  61.500  1.00  0.00           H
ATOM   4234  C   ALA A 916      27.550  54.030  59.600  1.00  0.00           C
ATOM   4235  O   ALA A 916      28.430  53.520  58.960  1.00  0.00           O
ATOM   4236  N   ALA A 917      26.440  54.580  59.090  1.00  0.00           N
ATOM   4237  HN  ALA A 917      25.650  54.850  59.640  1.00  0.00           H
ATOM   4238  CA  ALA A 917      26.250  54.580  57.650  1.00  0.00           C
ATOM   4239  HA  ALA A 917      26.440  53.620  57.190  1.00  0.00           H
ATOM   4240  CB  ALA A 917      24.780  54.960  57.270  1.00  0.00           C
ATOM   4241  HB1 ALA A 917      24.550  54.690  56.220  1.00  0.00           H
ATOM   4242  HB2 ALA A 917      24.560  56.030  57.430  1.00  0.00           H
ATOM   4243  HB3 ALA A 917      24.100  54.290  57.850  1.00  0.00           H
ATOM   4244  C   ALA A 917      27.130  55.520  56.870  1.00  0.00           C
ATOM   4245  O   ALA A 917      27.670  55.270  55.770  1.00  0.00           O
ATOM   4246  N   ILE A 918      27.510  56.670  57.510  1.00  0.00           N
ATOM   4247  HN  ILE A 918      27.020  56.890  58.350  1.00  0.00           H
ATOM   4248  CA  ILE A 918      28.340  57.720  56.970  1.00  0.00           C
ATOM   4249  HA  ILE A 918      27.880  58.030  56.050  1.00  0.00           H
ATOM   4250  CB  ILE A 918      28.300  59.190  57.680  1.00  0.00           C
ATOM   4251  HB  ILE A 918      29.230  59.290  58.280  1.00  0.00           H
ATOM   4252  CG2 ILE A 918      28.530  60.250  56.590  1.00  0.00           C
ATOM   4253 HG21 ILE A 918      28.440  61.290  56.960  1.00  0.00           H
ATOM   4254 HG22 ILE A 918      27.820  60.270  55.730  1.00  0.00           H
ATOM   4255 HG23 ILE A 918      29.490  59.990  56.090  1.00  0.00           H
ATOM   4256  CG1 ILE A 918      27.060  59.380  58.600  1.00  0.00           C
ATOM   4257 HG11 ILE A 918      27.170  60.360  59.100  1.00  0.00           H
ATOM   4258 HG12 ILE A 918      26.970  58.720  59.480  1.00  0.00           H
ATOM   4259  CD  ILE A 918      25.710  59.410  57.880  1.00  0.00           C
ATOM   4260  HD1 ILE A 918      25.810  59.920  56.910  1.00  0.00           H
ATOM   4261  HD2 ILE A 918      25.120  60.090  58.530  1.00  0.00           H
ATOM   4262  HD3 ILE A 918      25.200  58.430  57.710  1.00  0.00           H
ATOM   4263  C   ILE A 918      29.780  57.300  56.600  1.00  0.00           C
ATOM   4264  O   ILE A 918      30.220  57.520  55.440  1.00  0.00           O
ATOM   4265  N   PRO A 919      30.500  56.520  57.480  1.00  0.00           N
ATOM   4266  CD  PRO A 919      30.320  56.510  58.960  1.00  0.00           C
ATOM   4267  HD1 PRO A 919      29.740  55.640  59.310  1.00  0.00           H
ATOM   4268  HD2 PRO A 919      29.800  57.390  59.400  1.00  0.00           H
ATOM   4269  CA  PRO A 919      31.730  55.960  57.110  1.00  0.00           C
ATOM   4270  HA  PRO A 919      32.320  56.660  56.520  1.00  0.00           H
ATOM   4271  CB  PRO A 919      32.440  55.470  58.390  1.00  0.00           C
ATOM   4272  HB1 PRO A 919      33.500  55.770  58.280  1.00  0.00           H
ATOM   4273  HB2 PRO A 919      32.320  54.380  58.590  1.00  0.00           H
ATOM   4274  CG  PRO A 919      31.750  56.280  59.470  1.00  0.00           C
ATOM   4275  HG1 PRO A 919      31.690  55.760  60.450  1.00  0.00           H
ATOM   4276  HG2 PRO A 919      32.160  57.310  59.610  1.00  0.00           H
ATOM   4277  C   PRO A 919      31.540  54.820  56.150  1.00  0.00           C
ATOM   4278  O   PRO A 919      32.390  54.620  55.300  1.00  0.00           O
ATOM   4279  N   ALA A 920      30.480  54.010  56.320  1.00  0.00           N
ATOM   4280  HN  ALA A 920      29.830  54.230  57.040  1.00  0.00           H
ATOM   4281  CA  ALA A 920      30.360  52.930  55.370  1.00  0.00           C
ATOM   4282  HA  ALA A 920      31.260  52.330  55.430  1.00  0.00           H
ATOM   4283  CB  ALA A 920      29.210  52.050  55.980  1.00  0.00           C
ATOM   4284  HB1 ALA A 920      29.260  51.160  55.340  1.00  0.00           H
ATOM   4285  HB2 ALA A 920      28.290  52.670  55.960  1.00  0.00           H
ATOM   4286  HB3 ALA A 920      29.420  51.730  57.030  1.00  0.00           H
ATOM   4287  C   ALA A 920      30.140  53.400  53.910  1.00  0.00           C
ATOM   4288  O   ALA A 920      30.640  52.810  52.970  1.00  0.00           O
ATOM   4289  N   LEU A 921      29.480  54.500  53.720  1.00  0.00           N
ATOM   4290  HN  LEU A 921      28.940  54.900  54.450  1.00  0.00           H
ATOM   4291  CA  LEU A 921      29.230  55.140  52.420  1.00  0.00           C
ATOM   4292  HA  LEU A 921      28.810  54.280  51.940  1.00  0.00           H
ATOM   4293  CB  LEU A 921      28.500  56.450  52.600  1.00  0.00           C
ATOM   4294  HB1 LEU A 921      29.020  57.060  53.380  1.00  0.00           H
ATOM   4295  HB2 LEU A 921      27.480  56.190  52.950  1.00  0.00           H
ATOM   4296  CG  LEU A 921      28.420  57.500  51.450  1.00  0.00           C
ATOM   4297  HG  LEU A 921      29.460  57.880  51.320  1.00  0.00           H
ATOM   4298  CD1 LEU A 921      28.060  56.830  50.060  1.00  0.00           C
ATOM   4299 HD11 LEU A 921      28.740  56.020  49.720  1.00  0.00           H
ATOM   4300 HD12 LEU A 921      28.160  57.670  49.350  1.00  0.00           H
ATOM   4301 HD13 LEU A 921      27.040  56.400  50.040  1.00  0.00           H
ATOM   4302  CD2 LEU A 921      27.490  58.670  51.920  1.00  0.00           C
ATOM   4303 HD21 LEU A 921      26.490  58.340  52.250  1.00  0.00           H
ATOM   4304 HD22 LEU A 921      27.500  59.470  51.150  1.00  0.00           H
ATOM   4305 HD23 LEU A 921      27.980  59.040  52.860  1.00  0.00           H
ATOM   4306  C   LEU A 921      30.620  55.490  51.890  1.00  0.00           C
ATOM   4307  O   LEU A 921      30.870  55.090  50.770  1.00  0.00           O
ATOM   4308  N   LEU A 922      31.450  56.260  52.610  1.00  0.00           N
ATOM   4309  HN  LEU A 922      31.190  56.470  53.550  1.00  0.00           H
ATOM   4310  CA  LEU A 922      32.810  56.560  52.290  1.00  0.00           C
ATOM   4311  HA  LEU A 922      32.680  56.960  51.300  1.00  0.00           H
ATOM   4312  CB  LEU A 922      33.240  57.580  53.350  1.00  0.00           C
ATOM   4313  HB1 LEU A 922      34.290  57.920  53.300  1.00  0.00           H
ATOM   4314  HB2 LEU A 922      33.170  57.020  54.300  1.00  0.00           H
ATOM   4315  CG  LEU A 922      32.530  58.970  53.480  1.00  0.00           C
ATOM   4316  HG  LEU A 922      31.450  58.850  53.280  1.00  0.00           H
ATOM   4317  CD1 LEU A 922      32.780  59.560  54.930  1.00  0.00           C
ATOM   4318 HD11 LEU A 922      32.290  58.920  55.700  1.00  0.00           H
ATOM   4319 HD12 LEU A 922      32.520  60.630  54.940  1.00  0.00           H
ATOM   4320 HD13 LEU A 922      33.880  59.440  55.050  1.00  0.00           H
ATOM   4321  CD2 LEU A 922      33.110  60.080  52.520  1.00  0.00           C
ATOM   4322 HD21 LEU A 922      34.220  60.120  52.620  1.00  0.00           H
ATOM   4323 HD22 LEU A 922      32.680  61.090  52.650  1.00  0.00           H
ATOM   4324 HD23 LEU A 922      32.730  59.760  51.540  1.00  0.00           H
ATOM   4325  C   LEU A 922      33.850  55.470  52.140  1.00  0.00           C
ATOM   4326  O   LEU A 922      34.750  55.570  51.340  1.00  0.00           O
ATOM   4327  N   CYS A 923      33.830  54.440  52.990  1.00  0.00           N
ATOM   4328  HN  CYS A 923      33.270  54.460  53.810  1.00  0.00           H
ATOM   4329  CA  CYS A 923      34.540  53.190  52.720  1.00  0.00           C
ATOM   4330  HA  CYS A 923      35.610  53.370  52.650  1.00  0.00           H
ATOM   4331  CB  CYS A 923      34.190  52.340  53.960  1.00  0.00           C
ATOM   4332  HB1 CYS A 923      33.180  51.880  53.860  1.00  0.00           H
ATOM   4333  HB2 CYS A 923      34.110  53.010  54.850  1.00  0.00           H
ATOM   4334  SG  CYS A 923      35.240  50.910  54.130  1.00  0.00           S
ATOM   4335  HG1 CYS A 923      34.660  50.270  53.120  1.00  0.00           H
ATOM   4336  C   CYS A 923      34.180  52.420  51.450  1.00  0.00           C
ATOM   4337  O   CYS A 923      34.960  51.960  50.660  1.00  0.00           O
ATOM   4338  N   THR A 924      32.900  52.360  51.210  1.00  0.00           N
ATOM   4339  HN  THR A 924      32.210  52.720  51.830  1.00  0.00           H
ATOM   4340  CA  THR A 924      32.340  51.860  49.940  1.00  0.00           C
ATOM   4341  HA  THR A 924      32.570  50.810  50.000  1.00  0.00           H
ATOM   4342  CB  THR A 924      30.780  51.840  49.800  1.00  0.00           C
ATOM   4343  HB  THR A 924      30.440  52.900  49.910  1.00  0.00           H
ATOM   4344  OG1 THR A 924      30.290  51.180  50.980  1.00  0.00           O
ATOM   4345  HG1 THR A 924      30.550  51.700  51.740  1.00  0.00           H
ATOM   4346  CG2 THR A 924      30.200  51.090  48.570  1.00  0.00           C
ATOM   4347 HG21 THR A 924      30.330  51.710  47.660  1.00  0.00           H
ATOM   4348 HG22 THR A 924      29.180  50.700  48.740  1.00  0.00           H
ATOM   4349 HG23 THR A 924      30.770  50.160  48.510  1.00  0.00           H
ATOM   4350  C   THR A 924      32.830  52.430  48.600  1.00  0.00           C
ATOM   4351  O   THR A 924      32.870  51.860  47.550  1.00  0.00           O
ATOM   4352  N   ILE A 925      33.090  53.750  48.640  1.00  0.00           N
ATOM   4353  HN  ILE A 925      33.010  54.220  49.530  1.00  0.00           H
ATOM   4354  CA  ILE A 925      33.770  54.470  47.530  1.00  0.00           C
ATOM   4355  HA  ILE A 925      33.290  54.250  46.590  1.00  0.00           H
ATOM   4356  CB  ILE A 925      33.800  55.990  47.720  1.00  0.00           C
ATOM   4357  HB  ILE A 925      34.160  56.270  48.740  1.00  0.00           H
ATOM   4358  CG2 ILE A 925      34.580  56.840  46.640  1.00  0.00           C
ATOM   4359 HG21 ILE A 925      34.150  56.720  45.620  1.00  0.00           H
ATOM   4360 HG22 ILE A 925      35.630  56.480  46.580  1.00  0.00           H
ATOM   4361 HG23 ILE A 925      34.640  57.850  47.080  1.00  0.00           H
ATOM   4362  CG1 ILE A 925      32.350  56.500  47.710  1.00  0.00           C
ATOM   4363 HG11 ILE A 925      31.660  55.850  48.280  1.00  0.00           H
ATOM   4364 HG12 ILE A 925      31.920  56.460  46.680  1.00  0.00           H
ATOM   4365  CD  ILE A 925      32.180  57.880  48.380  1.00  0.00           C
ATOM   4366  HD1 ILE A 925      31.160  58.310  48.360  1.00  0.00           H
ATOM   4367  HD2 ILE A 925      32.760  58.690  47.880  1.00  0.00           H
ATOM   4368  HD3 ILE A 925      32.570  57.870  49.420  1.00  0.00           H
ATOM   4369  C   ILE A 925      35.170  53.930  47.230  1.00  0.00           C
ATOM   4370  O   ILE A 925      35.530  53.570  46.090  1.00  0.00           O
ATOM   4371  N   LEU A 926      35.970  53.710  48.310  1.00  0.00           N
ATOM   4372  HN  LEU A 926      35.670  54.010  49.200  1.00  0.00           H
ATOM   4373  CA  LEU A 926      37.250  53.040  48.140  1.00  0.00           C
ATOM   4374  HA  LEU A 926      37.880  53.600  47.460  1.00  0.00           H
ATOM   4375  CB  LEU A 926      38.070  53.180  49.520  1.00  0.00           C
ATOM   4376  HB1 LEU A 926      39.090  52.800  49.280  1.00  0.00           H
ATOM   4377  HB2 LEU A 926      37.660  52.470  50.280  1.00  0.00           H
ATOM   4378  CG  LEU A 926      38.240  54.580  50.180  1.00  0.00           C
ATOM   4379  HG  LEU A 926      37.250  54.980  50.450  1.00  0.00           H
ATOM   4380  CD1 LEU A 926      39.010  54.370  51.490  1.00  0.00           C
ATOM   4381 HD11 LEU A 926      40.010  53.920  51.320  1.00  0.00           H
ATOM   4382 HD12 LEU A 926      38.400  53.770  52.190  1.00  0.00           H
ATOM   4383 HD13 LEU A 926      39.170  55.380  51.940  1.00  0.00           H
ATOM   4384  CD2 LEU A 926      38.960  55.610  49.200  1.00  0.00           C
ATOM   4385 HD21 LEU A 926      39.320  56.480  49.780  1.00  0.00           H
ATOM   4386 HD22 LEU A 926      38.210  56.050  48.500  1.00  0.00           H
ATOM   4387 HD23 LEU A 926      39.760  55.150  48.580  1.00  0.00           H
ATOM   4388  C   LEU A 926      37.290  51.660  47.670  1.00  0.00           C
ATOM   4389  O   LEU A 926      37.940  51.390  46.690  1.00  0.00           O
ATOM   4390  N   ILE A 927      36.500  50.740  48.270  1.00  0.00           N
ATOM   4391  HN  ILE A 927      35.810  51.020  48.920  1.00  0.00           H
ATOM   4392  CA  ILE A 927      36.460  49.300  47.930  1.00  0.00           C
ATOM   4393  HA  ILE A 927      37.450  48.890  48.080  1.00  0.00           H
ATOM   4394  CB  ILE A 927      35.440  48.680  48.860  1.00  0.00           C
ATOM   4395  HB  ILE A 927      34.440  49.150  48.790  1.00  0.00           H
ATOM   4396  CG2 ILE A 927      35.160  47.130  48.570  1.00  0.00           C
ATOM   4397 HG21 ILE A 927      34.850  46.880  47.530  1.00  0.00           H
ATOM   4398 HG22 ILE A 927      34.220  46.940  49.120  1.00  0.00           H
ATOM   4399 HG23 ILE A 927      35.940  46.400  48.890  1.00  0.00           H
ATOM   4400  CG1 ILE A 927      35.940  48.880  50.330  1.00  0.00           C
ATOM   4401 HG11 ILE A 927      36.530  49.810  50.510  1.00  0.00           H
ATOM   4402 HG12 ILE A 927      36.670  48.050  50.450  1.00  0.00           H
ATOM   4403  CD  ILE A 927      34.740  48.730  51.260  1.00  0.00           C
ATOM   4404  HD1 ILE A 927      33.990  49.510  51.010  1.00  0.00           H
ATOM   4405  HD2 ILE A 927      35.030  48.890  52.320  1.00  0.00           H
ATOM   4406  HD3 ILE A 927      34.230  47.750  51.120  1.00  0.00           H
ATOM   4407  C   ILE A 927      36.000  49.190  46.460  1.00  0.00           C
ATOM   4408  O   ILE A 927      36.470  48.330  45.720  1.00  0.00           O
ATOM   4409  N   PHE A 928      35.010  50.080  46.040  1.00  0.00           N
ATOM   4410  HN  PHE A 928      34.670  50.720  46.720  1.00  0.00           H
ATOM   4411  CA  PHE A 928      34.490  50.060  44.680  1.00  0.00           C
ATOM   4412  HA  PHE A 928      34.320  49.010  44.510  1.00  0.00           H
ATOM   4413  CB  PHE A 928      33.220  50.940  44.620  1.00  0.00           C
ATOM   4414  HB1 PHE A 928      33.480  51.950  44.990  1.00  0.00           H
ATOM   4415  HB2 PHE A 928      32.540  50.480  45.370  1.00  0.00           H
ATOM   4416  CG  PHE A 928      32.610  51.040  43.250  1.00  0.00           C
ATOM   4417  CD1 PHE A 928      32.030  49.810  42.610  1.00  0.00           C
ATOM   4418  HD1 PHE A 928      32.000  48.980  43.310  1.00  0.00           H
ATOM   4419  CE1 PHE A 928      31.830  49.730  41.250  1.00  0.00           C
ATOM   4420  HE1 PHE A 928      31.380  48.830  40.850  1.00  0.00           H
ATOM   4421  CZ  PHE A 928      31.930  50.900  40.500  1.00  0.00           C
ATOM   4422  HZ  PHE A 928      31.810  50.840  39.440  1.00  0.00           H
ATOM   4423  CD2 PHE A 928      32.930  52.120  42.380  1.00  0.00           C
ATOM   4424  HD2 PHE A 928      33.370  53.040  42.710  1.00  0.00           H
ATOM   4425  CE2 PHE A 928      32.430  52.110  41.080  1.00  0.00           C
ATOM   4426  HE2 PHE A 928      32.460  53.010  40.470  1.00  0.00           H
ATOM   4427  C   PHE A 928      35.440  50.350  43.610  1.00  0.00           C
ATOM   4428  O   PHE A 928      35.540  49.670  42.600  1.00  0.00           O
ATOM   4429  N   MET A 929      36.200  51.400  43.790  1.00  0.00           N
ATOM   4430  HN  MET A 929      36.210  51.990  44.590  1.00  0.00           H
ATOM   4431  CA  MET A 929      37.170  51.750  42.790  1.00  0.00           C
ATOM   4432  HA  MET A 929      36.660  51.950  41.850  1.00  0.00           H
ATOM   4433  CB  MET A 929      37.740  53.110  43.280  1.00  0.00           C
ATOM   4434  HB1 MET A 929      38.670  53.330  42.730  1.00  0.00           H
ATOM   4435  HB2 MET A 929      37.820  53.130  44.390  1.00  0.00           H
ATOM   4436  CG  MET A 929      36.760  54.350  42.980  1.00  0.00           C
ATOM   4437  HG1 MET A 929      37.130  55.150  43.640  1.00  0.00           H
ATOM   4438  HG2 MET A 929      35.740  54.130  43.350  1.00  0.00           H
ATOM   4439  SD  MET A 929      36.580  54.900  41.280  1.00  0.00           S
ATOM   4440  CE  MET A 929      34.810  55.270  41.210  1.00  0.00           C
ATOM   4441  HE1 MET A 929      34.710  56.170  40.570  1.00  0.00           H
ATOM   4442  HE2 MET A 929      34.430  55.480  42.220  1.00  0.00           H
ATOM   4443  HE3 MET A 929      34.160  54.510  40.710  1.00  0.00           H
ATOM   4444  C   MET A 929      38.260  50.790  42.490  1.00  0.00           C
ATOM   4445  O   MET A 929      38.460  50.420  41.330  1.00  0.00           O
ATOM   4446  N   ASP A 930      38.880  50.210  43.550  1.00  0.00           N
ATOM   4447  HN  ASP A 930      38.680  50.460  44.500  1.00  0.00           H
ATOM   4448  CA  ASP A 930      39.920  49.120  43.390  1.00  0.00           C
ATOM   4449  HA  ASP A 930      40.640  49.560  42.710  1.00  0.00           H
ATOM   4450  CB  ASP A 930      40.470  48.820  44.830  1.00  0.00           C
ATOM   4451  HB1 ASP A 930      41.010  47.860  45.020  1.00  0.00           H
ATOM   4452  HB2 ASP A 930      39.690  48.870  45.610  1.00  0.00           H
ATOM   4453  CG  ASP A 930      41.490  49.850  45.200  1.00  0.00           C
ATOM   4454  OD1 ASP A 930      41.780  50.840  44.480  1.00  0.00           O
ATOM   4455  OD2 ASP A 930      42.140  49.660  46.240  1.00  0.00           O
ATOM   4456  C   ASP A 930      39.400  47.860  42.760  1.00  0.00           C
ATOM   4457  O   ASP A 930      40.100  47.280  41.920  1.00  0.00           O
ATOM   4458  N   GLN A 931      38.200  47.400  43.110  1.00  0.00           N
ATOM   4459  HN  GLN A 931      37.620  47.860  43.780  1.00  0.00           H
ATOM   4460  CA  GLN A 931      37.550  46.210  42.540  1.00  0.00           C
ATOM   4461  HA  GLN A 931      38.110  45.290  42.660  1.00  0.00           H
ATOM   4462  CB  GLN A 931      36.180  46.080  43.210  1.00  0.00           C
ATOM   4463  HB1 GLN A 931      35.520  45.600  42.470  1.00  0.00           H
ATOM   4464  HB2 GLN A 931      35.800  47.110  43.350  1.00  0.00           H
ATOM   4465  CG  GLN A 931      36.150  45.280  44.520  1.00  0.00           C
ATOM   4466  HG1 GLN A 931      35.100  45.080  44.820  1.00  0.00           H
ATOM   4467  HG2 GLN A 931      36.640  45.850  45.320  1.00  0.00           H
ATOM   4468  CD  GLN A 931      37.000  44.010  44.500  1.00  0.00           C
ATOM   4469  OE1 GLN A 931      37.730  43.730  45.420  1.00  0.00           O
ATOM   4470  NE2 GLN A 931      36.830  43.150  43.460  1.00  0.00           N
ATOM   4471 HE21 GLN A 931      37.310  42.280  43.500  1.00  0.00           H
ATOM   4472 HE22 GLN A 931      36.380  43.400  42.610  1.00  0.00           H
ATOM   4473  C   GLN A 931      37.310  46.180  41.070  1.00  0.00           C
ATOM   4474  O   GLN A 931      37.590  45.200  40.360  1.00  0.00           O
ATOM   4475  N   GLN A 932      36.850  47.300  40.560  1.00  0.00           N
ATOM   4476  HN  GLN A 932      36.470  47.950  41.220  1.00  0.00           H
ATOM   4477  CA  GLN A 932      36.460  47.470  39.200  1.00  0.00           C
ATOM   4478  HA  GLN A 932      36.280  46.500  38.780  1.00  0.00           H
ATOM   4479  CB  GLN A 932      35.150  48.290  38.970  1.00  0.00           C
ATOM   4480  HB1 GLN A 932      35.080  48.550  37.890  1.00  0.00           H
ATOM   4481  HB2 GLN A 932      35.260  49.250  39.530  1.00  0.00           H
ATOM   4482  CG  GLN A 932      33.900  47.540  39.410  1.00  0.00           C
ATOM   4483  HG1 GLN A 932      33.010  48.070  39.000  1.00  0.00           H
ATOM   4484  HG2 GLN A 932      33.770  47.460  40.510  1.00  0.00           H
ATOM   4485  CD  GLN A 932      33.670  46.120  39.040  1.00  0.00           C
ATOM   4486  OE1 GLN A 932      33.560  45.230  39.860  1.00  0.00           O
ATOM   4487  NE2 GLN A 932      33.640  45.920  37.660  1.00  0.00           N
ATOM   4488 HE21 GLN A 932      33.660  46.700  37.030  1.00  0.00           H
ATOM   4489 HE22 GLN A 932      33.520  44.980  37.360  1.00  0.00           H
ATOM   4490  C   GLN A 932      37.560  48.020  38.280  1.00  0.00           C
ATOM   4491  O   GLN A 932      37.700  47.550  37.160  1.00  0.00           O
ATOM   4492  N   ILE A 933      38.550  48.850  38.780  1.00  0.00           N
ATOM   4493  HN  ILE A 933      38.420  49.280  39.670  1.00  0.00           H
ATOM   4494  CA  ILE A 933      39.760  49.190  38.010  1.00  0.00           C
ATOM   4495  HA  ILE A 933      39.420  49.570  37.050  1.00  0.00           H
ATOM   4496  CB  ILE A 933      40.740  50.250  38.550  1.00  0.00           C
ATOM   4497  HB  ILE A 933      40.040  51.100  38.680  1.00  0.00           H
ATOM   4498  CG2 ILE A 933      41.440  49.910  39.910  1.00  0.00           C
ATOM   4499 HG21 ILE A 933      42.160  49.070  39.800  1.00  0.00           H
ATOM   4500 HG22 ILE A 933      40.580  49.670  40.580  1.00  0.00           H
ATOM   4501 HG23 ILE A 933      42.020  50.790  40.250  1.00  0.00           H
ATOM   4502  CG1 ILE A 933      41.840  50.870  37.510  1.00  0.00           C
ATOM   4503 HG11 ILE A 933      42.720  50.190  37.560  1.00  0.00           H
ATOM   4504 HG12 ILE A 933      42.170  51.830  37.970  1.00  0.00           H
ATOM   4505  CD  ILE A 933      41.260  51.120  36.110  1.00  0.00           C
ATOM   4506  HD1 ILE A 933      40.390  51.820  36.240  1.00  0.00           H
ATOM   4507  HD2 ILE A 933      41.000  50.130  35.680  1.00  0.00           H
ATOM   4508  HD3 ILE A 933      42.050  51.670  35.550  1.00  0.00           H
ATOM   4509  C   ILE A 933      40.580  47.970  37.780  1.00  0.00           C
ATOM   4510  O   ILE A 933      41.200  47.800  36.760  1.00  0.00           O
ATOM   4511  N   THR A 934      40.640  47.100  38.780  1.00  0.00           N
ATOM   4512  HN  THR A 934      40.260  47.340  39.670  1.00  0.00           H
ATOM   4513  CA  THR A 934      41.250  45.750  38.610  1.00  0.00           C
ATOM   4514  HA  THR A 934      42.160  46.010  38.080  1.00  0.00           H
ATOM   4515  CB  THR A 934      41.490  44.960  39.910  1.00  0.00           C
ATOM   4516  HB  THR A 934      40.580  44.530  40.390  1.00  0.00           H
ATOM   4517  OG1 THR A 934      42.170  45.780  40.820  1.00  0.00           O
ATOM   4518  HG1 THR A 934      41.620  46.490  41.130  1.00  0.00           H
ATOM   4519  CG2 THR A 934      42.490  43.780  39.600  1.00  0.00           C
ATOM   4520 HG21 THR A 934      43.310  44.070  38.900  1.00  0.00           H
ATOM   4521 HG22 THR A 934      41.960  42.930  39.110  1.00  0.00           H
ATOM   4522 HG23 THR A 934      43.010  43.490  40.540  1.00  0.00           H
ATOM   4523  C   THR A 934      40.540  44.840  37.530  1.00  0.00           C
ATOM   4524  O   THR A 934      41.170  44.450  36.610  1.00  0.00           O
ATOM   4525  N   ALA A 935      39.240  44.600  37.670  1.00  0.00           N
ATOM   4526  HN  ALA A 935      38.720  44.950  38.440  1.00  0.00           H
ATOM   4527  CA  ALA A 935      38.440  43.830  36.700  1.00  0.00           C
ATOM   4528  HA  ALA A 935      38.740  42.790  36.710  1.00  0.00           H
ATOM   4529  CB  ALA A 935      36.900  43.960  36.990  1.00  0.00           C
ATOM   4530  HB1 ALA A 935      36.850  43.530  38.010  1.00  0.00           H
ATOM   4531  HB2 ALA A 935      36.320  43.250  36.350  1.00  0.00           H
ATOM   4532  HB3 ALA A 935      36.430  44.960  36.940  1.00  0.00           H
ATOM   4533  C   ALA A 935      38.610  44.300  35.280  1.00  0.00           C
ATOM   4534  O   ALA A 935      38.810  43.450  34.380  1.00  0.00           O
ATOM   4535  N   VAL A 936      38.570  45.600  34.970  1.00  0.00           N
ATOM   4536  HN  VAL A 936      38.420  46.330  35.630  1.00  0.00           H
ATOM   4537  CA  VAL A 936      38.830  46.180  33.680  1.00  0.00           C
ATOM   4538  HA  VAL A 936      38.060  45.960  32.950  1.00  0.00           H
ATOM   4539  CB  VAL A 936      38.740  47.740  33.820  1.00  0.00           C
ATOM   4540  HB  VAL A 936      39.240  48.000  34.780  1.00  0.00           H
ATOM   4541  CG1 VAL A 936      39.270  48.610  32.730  1.00  0.00           C
ATOM   4542 HG11 VAL A 936      40.370  48.600  32.500  1.00  0.00           H
ATOM   4543 HG12 VAL A 936      39.230  49.630  33.160  1.00  0.00           H
ATOM   4544 HG13 VAL A 936      38.620  48.640  31.820  1.00  0.00           H
ATOM   4545  CG2 VAL A 936      37.210  48.080  34.050  1.00  0.00           C
ATOM   4546 HG21 VAL A 936      37.040  49.080  34.490  1.00  0.00           H
ATOM   4547 HG22 VAL A 936      36.630  47.410  34.720  1.00  0.00           H
ATOM   4548 HG23 VAL A 936      36.740  48.100  33.050  1.00  0.00           H
ATOM   4549  C   VAL A 936      40.270  45.990  33.210  1.00  0.00           C
ATOM   4550  O   VAL A 936      40.510  45.620  32.050  1.00  0.00           O
ATOM   4551  N   ILE A 937      41.310  46.230  34.010  1.00  0.00           N
ATOM   4552  HN  ILE A 937      41.180  46.530  34.950  1.00  0.00           H
ATOM   4553  CA  ILE A 937      42.680  46.070  33.530  1.00  0.00           C
ATOM   4554  HA  ILE A 937      42.870  46.580  32.590  1.00  0.00           H
ATOM   4555  CB  ILE A 937      43.670  46.890  34.430  1.00  0.00           C
ATOM   4556  HB  ILE A 937      43.440  46.480  35.430  1.00  0.00           H
ATOM   4557  CG2 ILE A 937      45.110  46.450  34.160  1.00  0.00           C
ATOM   4558 HG21 ILE A 937      45.340  46.440  33.070  1.00  0.00           H
ATOM   4559 HG22 ILE A 937      45.200  45.380  34.480  1.00  0.00           H
ATOM   4560 HG23 ILE A 937      45.890  47.010  34.710  1.00  0.00           H
ATOM   4561  CG1 ILE A 937      43.510  48.390  34.410  1.00  0.00           C
ATOM   4562 HG11 ILE A 937      44.210  48.900  35.100  1.00  0.00           H
ATOM   4563 HG12 ILE A 937      42.470  48.630  34.720  1.00  0.00           H
ATOM   4564  CD  ILE A 937      43.750  49.280  33.180  1.00  0.00           C
ATOM   4565  HD1 ILE A 937      42.870  49.020  32.550  1.00  0.00           H
ATOM   4566  HD2 ILE A 937      44.670  48.940  32.660  1.00  0.00           H
ATOM   4567  HD3 ILE A 937      43.830  50.360  33.400  1.00  0.00           H
ATOM   4568  C   ILE A 937      43.060  44.580  33.290  1.00  0.00           C
ATOM   4569  O   ILE A 937      43.830  44.170  32.410  1.00  0.00           O
ATOM   4570  N   ILE A 938      42.470  43.660  34.030  1.00  0.00           N
ATOM   4571  HN  ILE A 938      42.010  44.030  34.830  1.00  0.00           H
ATOM   4572  CA  ILE A 938      42.740  42.200  33.840  1.00  0.00           C
ATOM   4573  HA  ILE A 938      43.800  42.070  33.630  1.00  0.00           H
ATOM   4574  CB  ILE A 938      42.410  41.500  35.180  1.00  0.00           C
ATOM   4575  HB  ILE A 938      42.510  42.340  35.900  1.00  0.00           H
ATOM   4576  CG2 ILE A 938      41.040  40.900  35.370  1.00  0.00           C
ATOM   4577 HG21 ILE A 938      40.400  41.650  34.850  1.00  0.00           H
ATOM   4578 HG22 ILE A 938      40.810  40.770  36.450  1.00  0.00           H
ATOM   4579 HG23 ILE A 938      40.790  39.930  34.870  1.00  0.00           H
ATOM   4580  CG1 ILE A 938      43.470  40.370  35.540  1.00  0.00           C
ATOM   4581 HG11 ILE A 938      43.660  39.820  34.590  1.00  0.00           H
ATOM   4582 HG12 ILE A 938      43.070  39.630  36.270  1.00  0.00           H
ATOM   4583  CD  ILE A 938      44.790  40.900  36.030  1.00  0.00           C
ATOM   4584  HD1 ILE A 938      44.750  41.380  37.030  1.00  0.00           H
ATOM   4585  HD2 ILE A 938      45.140  41.700  35.350  1.00  0.00           H
ATOM   4586  HD3 ILE A 938      45.620  40.150  35.990  1.00  0.00           H
ATOM   4587  C   ILE A 938      42.060  41.490  32.650  1.00  0.00           C
ATOM   4588  O   ILE A 938      42.610  40.510  32.060  1.00  0.00           O
ATOM   4589  N   ASN A 939      40.950  42.080  32.190  1.00  0.00           N
ATOM   4590  HN  ASN A 939      40.540  42.840  32.690  1.00  0.00           H
ATOM   4591  CA  ASN A 939      40.140  41.710  31.020  1.00  0.00           C
ATOM   4592  HA  ASN A 939      40.370  40.700  30.730  1.00  0.00           H
ATOM   4593  CB  ASN A 939      38.590  41.880  31.290  1.00  0.00           C
ATOM   4594  HB1 ASN A 939      38.160  41.860  30.260  1.00  0.00           H
ATOM   4595  HB2 ASN A 939      38.340  42.880  31.710  1.00  0.00           H
ATOM   4596  CG  ASN A 939      38.080  40.710  32.130  1.00  0.00           C
ATOM   4597  OD1 ASN A 939      38.400  39.570  31.930  1.00  0.00           O
ATOM   4598  ND2 ASN A 939      37.520  41.060  33.310  1.00  0.00           N
ATOM   4599 HD21 ASN A 939      37.450  42.030  33.540  1.00  0.00           H
ATOM   4600 HD22 ASN A 939      37.390  40.330  33.990  1.00  0.00           H
ATOM   4601  C   ASN A 939      40.610  42.560  29.820  1.00  0.00           C
ATOM   4602  O   ASN A 939      40.170  43.690  29.630  1.00  0.00           O
ATOM   4603  N   ARG A 940      41.440  41.980  28.960  1.00  0.00           N
ATOM   4604  HN  ARG A 940      41.700  41.020  28.970  1.00  0.00           H
ATOM   4605  CA  ARG A 940      42.050  42.630  27.770  1.00  0.00           C
ATOM   4606  HA  ARG A 940      42.060  43.710  27.790  1.00  0.00           H
ATOM   4607  CB  ARG A 940      43.550  42.230  27.640  1.00  0.00           C
ATOM   4608  HB1 ARG A 940      43.920  42.820  26.770  1.00  0.00           H
ATOM   4609  HB2 ARG A 940      43.730  41.200  27.270  1.00  0.00           H
ATOM   4610  CG  ARG A 940      44.490  42.510  28.880  1.00  0.00           C
ATOM   4611  HG1 ARG A 940      45.440  42.020  28.600  1.00  0.00           H
ATOM   4612  HG2 ARG A 940      44.210  42.180  29.900  1.00  0.00           H
ATOM   4613  CD  ARG A 940      44.870  43.970  29.000  1.00  0.00           C
ATOM   4614  HD1 ARG A 940      45.050  44.200  27.930  1.00  0.00           H
ATOM   4615  HD2 ARG A 940      45.790  44.210  29.560  1.00  0.00           H
ATOM   4616  NE  ARG A 940      43.720  44.720  29.680  1.00  0.00           N
ATOM   4617  HE  ARG A 940      43.530  44.600  30.660  1.00  0.00           H
ATOM   4618  CZ  ARG A 940      42.970  45.710  29.140  1.00  0.00           C
ATOM   4619  NH1 ARG A 940      42.080  46.320  29.880  1.00  0.00           N
ATOM   4620 HH11 ARG A 940      41.730  45.850  30.690  1.00  0.00           H
ATOM   4621 HH12 ARG A 940      41.560  47.060  29.460  1.00  0.00           H
ATOM   4622  NH2 ARG A 940      43.010  46.060  27.880  1.00  0.00           N
ATOM   4623 HH21 ARG A 940      43.860  45.750  27.460  1.00  0.00           H
ATOM   4624 HH22 ARG A 940      42.630  46.920  27.560  1.00  0.00           H
ATOM   4625  C   ARG A 940      41.200  42.200  26.600  1.00  0.00           C
ATOM   4626  O   ARG A 940      40.940  41.010  26.330  1.00  0.00           O
ATOM   4627  N   LYS A 941      40.670  43.190  25.870  1.00  0.00           N
ATOM   4628  HN  LYS A 941      40.840  44.100  26.230  1.00  0.00           H
ATOM   4629  CA  LYS A 941      39.650  43.190  24.830  1.00  0.00           C
ATOM   4630  HA  LYS A 941      38.710  43.110  25.340  1.00  0.00           H
ATOM   4631  CB  LYS A 941      39.680  44.560  24.130  1.00  0.00           C
ATOM   4632  HB1 LYS A 941      40.680  44.920  23.830  1.00  0.00           H
ATOM   4633  HB2 LYS A 941      39.220  45.280  24.850  1.00  0.00           H
ATOM   4634  CG  LYS A 941      38.680  44.620  22.910  1.00  0.00           C
ATOM   4635  HG1 LYS A 941      37.700  44.220  23.240  1.00  0.00           H
ATOM   4636  HG2 LYS A 941      39.020  44.240  21.920  1.00  0.00           H
ATOM   4637  CD  LYS A 941      38.450  46.090  22.510  1.00  0.00           C
ATOM   4638  HD1 LYS A 941      39.480  46.450  22.330  1.00  0.00           H
ATOM   4639  HD2 LYS A 941      38.140  46.690  23.390  1.00  0.00           H
ATOM   4640  CE  LYS A 941      37.660  46.330  21.310  1.00  0.00           C
ATOM   4641  HE1 LYS A 941      38.160  45.830  20.450  1.00  0.00           H
ATOM   4642  HE2 LYS A 941      37.590  47.400  21.030  1.00  0.00           H
ATOM   4643  NZ  LYS A 941      36.250  45.860  21.470  1.00  0.00           N
ATOM   4644  HZ1 LYS A 941      35.820  45.990  20.530  1.00  0.00           H
ATOM   4645  HZ2 LYS A 941      35.920  46.500  22.220  1.00  0.00           H
ATOM   4646  HZ3 LYS A 941      36.110  44.860  21.680  1.00  0.00           H
ATOM   4647  C   LYS A 941      39.870  42.080  23.840  1.00  0.00           C
ATOM   4648  O   LYS A 941      38.870  41.350  23.440  1.00  0.00           O
ATOM   4649  N   GLU A 942      41.090  41.860  23.360  1.00  0.00           N
ATOM   4650  HN  GLU A 942      41.850  42.410  23.690  1.00  0.00           H
ATOM   4651  CA  GLU A 942      41.370  40.880  22.290  1.00  0.00           C
ATOM   4652  HA  GLU A 942      40.530  40.870  21.610  1.00  0.00           H
ATOM   4653  CB  GLU A 942      42.640  41.270  21.430  1.00  0.00           C
ATOM   4654  HB1 GLU A 942      42.720  40.630  20.540  1.00  0.00           H
ATOM   4655  HB2 GLU A 942      43.530  41.120  22.070  1.00  0.00           H
ATOM   4656  CG  GLU A 942      42.670  42.770  21.020  1.00  0.00           C
ATOM   4657  HG1 GLU A 942      42.120  43.560  21.590  1.00  0.00           H
ATOM   4658  HG2 GLU A 942      42.320  42.880  19.970  1.00  0.00           H
ATOM   4659  CD  GLU A 942      44.100  43.290  21.060  1.00  0.00           C
ATOM   4660  OE1 GLU A 942      44.910  42.970  20.110  1.00  0.00           O
ATOM   4661  OE2 GLU A 942      44.540  43.920  22.070  1.00  0.00           O
ATOM   4662  C   GLU A 942      41.660  39.440  22.770  1.00  0.00           C
ATOM   4663  O   GLU A 942      41.830  38.450  22.060  1.00  0.00           O
ATOM   4664  N   HSD A 943      41.840  39.320  24.090  1.00  0.00           N
ATOM   4665  HN  HSD A 943      41.830  40.140  24.660  1.00  0.00           H
ATOM   4666  CA  HSD A 943      42.080  38.070  24.780  1.00  0.00           C
ATOM   4667  HA  HSD A 943      42.650  37.390  24.170  1.00  0.00           H
ATOM   4668  CB  HSD A 943      42.930  38.400  25.940  1.00  0.00           C
ATOM   4669  HB1 HSD A 943      42.890  37.490  26.580  1.00  0.00           H
ATOM   4670  HB2 HSD A 943      42.580  39.170  26.670  1.00  0.00           H
ATOM   4671  ND1 HSD A 943      45.340  37.710  25.660  1.00  0.00           N
ATOM   4672  HD1 HSD A 943      45.260  36.850  26.140  1.00  0.00           H
ATOM   4673  CG  HSD A 943      44.330  38.660  25.550  1.00  0.00           C
ATOM   4674  CE1 HSD A 943      46.500  38.420  25.280  1.00  0.00           C
ATOM   4675  HE1 HSD A 943      47.480  37.960  25.210  1.00  0.00           H
ATOM   4676  NE2 HSD A 943      46.270  39.710  24.980  1.00  0.00           N
ATOM   4677  CD2 HSD A 943      44.920  39.830  25.120  1.00  0.00           C
ATOM   4678  HD2 HSD A 943      44.400  40.770  24.970  1.00  0.00           H
ATOM   4679  C   HSD A 943      40.870  37.270  25.230  1.00  0.00           C
ATOM   4680  O   HSD A 943      40.400  37.450  26.350  1.00  0.00           O
ATOM   4681  N   LYS A 944      40.410  36.320  24.370  1.00  0.00           N
ATOM   4682  HN  LYS A 944      41.020  35.950  23.680  1.00  0.00           H
ATOM   4683  CA  LYS A 944      39.230  35.620  24.570  1.00  0.00           C
ATOM   4684  HA  LYS A 944      38.590  36.320  25.100  1.00  0.00           H
ATOM   4685  CB  LYS A 944      38.520  35.260  23.320  1.00  0.00           C
ATOM   4686  HB1 LYS A 944      37.530  34.780  23.460  1.00  0.00           H
ATOM   4687  HB2 LYS A 944      39.120  34.570  22.680  1.00  0.00           H
ATOM   4688  CG  LYS A 944      38.150  36.560  22.520  1.00  0.00           C
ATOM   4689  HG1 LYS A 944      37.570  36.160  21.660  1.00  0.00           H
ATOM   4690  HG2 LYS A 944      39.100  37.030  22.180  1.00  0.00           H
ATOM   4691  CD  LYS A 944      37.370  37.660  23.240  1.00  0.00           C
ATOM   4692  HD1 LYS A 944      38.050  38.120  23.990  1.00  0.00           H
ATOM   4693  HD2 LYS A 944      36.570  37.290  23.910  1.00  0.00           H
ATOM   4694  CE  LYS A 944      36.840  38.690  22.280  1.00  0.00           C
ATOM   4695  HE1 LYS A 944      35.900  38.410  21.760  1.00  0.00           H
ATOM   4696  HE2 LYS A 944      37.630  38.850  21.500  1.00  0.00           H
ATOM   4697  NZ  LYS A 944      36.720  40.050  22.850  1.00  0.00           N
ATOM   4698  HZ1 LYS A 944      37.650  40.470  23.040  1.00  0.00           H
ATOM   4699  HZ2 LYS A 944      36.320  40.020  23.810  1.00  0.00           H
ATOM   4700  HZ3 LYS A 944      36.060  40.710  22.390  1.00  0.00           H
ATOM   4701  C   LYS A 944      39.370  34.420  25.480  1.00  0.00           C
ATOM   4702  O   LYS A 944      40.300  33.630  25.470  1.00  0.00           O
ATOM   4703  N   LEU A 945      38.460  34.240  26.420  1.00  0.00           N
ATOM   4704  HN  LEU A 945      37.680  34.860  26.430  1.00  0.00           H
ATOM   4705  CA  LEU A 945      38.630  33.460  27.580  1.00  0.00           C
ATOM   4706  HA  LEU A 945      39.650  33.150  27.680  1.00  0.00           H
ATOM   4707  CB  LEU A 945      38.200  34.220  28.900  1.00  0.00           C
ATOM   4708  HB1 LEU A 945      38.250  33.520  29.760  1.00  0.00           H
ATOM   4709  HB2 LEU A 945      37.260  34.780  28.700  1.00  0.00           H
ATOM   4710  CG  LEU A 945      39.220  35.340  29.450  1.00  0.00           C
ATOM   4711  HG  LEU A 945      39.370  36.150  28.700  1.00  0.00           H
ATOM   4712  CD1 LEU A 945      38.650  35.950  30.720  1.00  0.00           C
ATOM   4713 HD11 LEU A 945      38.930  35.220  31.510  1.00  0.00           H
ATOM   4714 HD12 LEU A 945      37.580  36.250  30.590  1.00  0.00           H
ATOM   4715 HD13 LEU A 945      39.240  36.870  30.940  1.00  0.00           H
ATOM   4716  CD2 LEU A 945      40.530  34.690  29.740  1.00  0.00           C
ATOM   4717 HD21 LEU A 945      41.340  35.350  30.100  1.00  0.00           H
ATOM   4718 HD22 LEU A 945      40.870  34.280  28.760  1.00  0.00           H
ATOM   4719 HD23 LEU A 945      40.340  33.910  30.510  1.00  0.00           H
ATOM   4720  C   LEU A 945      37.770  32.150  27.510  1.00  0.00           C
ATOM   4721  O   LEU A 945      36.610  32.160  27.090  1.00  0.00           O
ATOM   4722  N   LYS A 946      38.350  31.050  27.860  1.00  0.00           N
ATOM   4723  HN  LYS A 946      39.260  31.130  28.290  1.00  0.00           H
ATOM   4724  CA  LYS A 946      37.640  29.820  28.000  1.00  0.00           C
ATOM   4725  HA  LYS A 946      36.860  29.860  27.260  1.00  0.00           H
ATOM   4726  CB  LYS A 946      38.740  28.670  27.810  1.00  0.00           C
ATOM   4727  HB1 LYS A 946      38.160  27.720  27.830  1.00  0.00           H
ATOM   4728  HB2 LYS A 946      39.520  28.710  28.600  1.00  0.00           H
ATOM   4729  CG  LYS A 946      39.270  28.600  26.360  1.00  0.00           C
ATOM   4730  HG1 LYS A 946      39.770  27.620  26.280  1.00  0.00           H
ATOM   4731  HG2 LYS A 946      40.000  29.440  26.390  1.00  0.00           H
ATOM   4732  CD  LYS A 946      38.380  28.840  25.190  1.00  0.00           C
ATOM   4733  HD1 LYS A 946      38.950  28.680  24.250  1.00  0.00           H
ATOM   4734  HD2 LYS A 946      38.070  29.900  25.210  1.00  0.00           H
ATOM   4735  CE  LYS A 946      37.040  28.030  25.120  1.00  0.00           C
ATOM   4736  HE1 LYS A 946      36.440  28.290  24.230  1.00  0.00           H
ATOM   4737  HE2 LYS A 946      36.440  28.140  26.050  1.00  0.00           H
ATOM   4738  NZ  LYS A 946      37.280  26.580  25.060  1.00  0.00           N
ATOM   4739  HZ1 LYS A 946      37.860  26.480  24.210  1.00  0.00           H
ATOM   4740  HZ2 LYS A 946      36.380  26.090  24.890  1.00  0.00           H
ATOM   4741  HZ3 LYS A 946      37.770  26.170  25.870  1.00  0.00           H
ATOM   4742  C   LYS A 946      36.980  29.630  29.260  1.00  0.00           C
ATOM   4743  O   LYS A 946      35.950  28.920  29.350  1.00  0.00           O
ATOM   4744  N   LYS A 947      37.420  30.300  30.340  1.00  0.00           N
ATOM   4745  HN  LYS A 947      38.130  30.980  30.200  1.00  0.00           H
ATOM   4746  CA  LYS A 947      36.760  30.220  31.710  1.00  0.00           C
ATOM   4747  HA  LYS A 947      36.100  29.360  31.750  1.00  0.00           H
ATOM   4748  CB  LYS A 947      37.820  29.970  32.810  1.00  0.00           C
ATOM   4749  HB1 LYS A 947      37.300  29.930  33.790  1.00  0.00           H
ATOM   4750  HB2 LYS A 947      38.560  30.800  32.860  1.00  0.00           H
ATOM   4751  CG  LYS A 947      38.640  28.640  32.610  1.00  0.00           C
ATOM   4752  HG1 LYS A 947      39.470  28.630  33.350  1.00  0.00           H
ATOM   4753  HG2 LYS A 947      38.940  28.580  31.540  1.00  0.00           H
ATOM   4754  CD  LYS A 947      37.810  27.380  32.920  1.00  0.00           C
ATOM   4755  HD1 LYS A 947      36.830  27.480  32.390  1.00  0.00           H
ATOM   4756  HD2 LYS A 947      37.640  27.240  34.000  1.00  0.00           H
ATOM   4757  CE  LYS A 947      38.490  26.080  32.450  1.00  0.00           C
ATOM   4758  HE1 LYS A 947      38.620  26.000  31.350  1.00  0.00           H
ATOM   4759  HE2 LYS A 947      37.810  25.220  32.630  1.00  0.00           H
ATOM   4760  NZ  LYS A 947      39.720  25.990  33.280  1.00  0.00           N
ATOM   4761  HZ1 LYS A 947      40.180  25.060  33.270  1.00  0.00           H
ATOM   4762  HZ2 LYS A 947      39.440  26.290  34.230  1.00  0.00           H
ATOM   4763  HZ3 LYS A 947      40.350  26.720  32.880  1.00  0.00           H
ATOM   4764  C   LYS A 947      35.850  31.440  31.890  1.00  0.00           C
ATOM   4765  O   LYS A 947      34.670  31.380  31.570  1.00  0.00           O
ATOM   4766  N   GLY A 948      36.500  32.590  32.330  1.00  0.00           N
ATOM   4767  HN  GLY A 948      37.470  32.450  32.480  1.00  0.00           H
ATOM   4768  CA  GLY A 948      36.000  33.900  32.430  1.00  0.00           C
ATOM   4769  HA1 GLY A 948      35.500  34.090  31.480  1.00  0.00           H
ATOM   4770  HA2 GLY A 948      36.790  34.630  32.590  1.00  0.00           H
ATOM   4771  C   GLY A 948      34.930  34.170  33.540  1.00  0.00           C
ATOM   4772  O   GLY A 948      34.320  33.280  34.080  1.00  0.00           O
ATOM   4773  N   ALA A 949      34.540  35.440  33.830  1.00  0.00           N
ATOM   4774  HN  ALA A 949      34.990  36.230  33.420  1.00  0.00           H
ATOM   4775  CA  ALA A 949      33.480  35.750  34.780  1.00  0.00           C
ATOM   4776  HA  ALA A 949      32.690  35.030  34.700  1.00  0.00           H
ATOM   4777  CB  ALA A 949      34.230  35.800  36.170  1.00  0.00           C
ATOM   4778  HB1 ALA A 949      33.500  36.240  36.880  1.00  0.00           H
ATOM   4779  HB2 ALA A 949      35.120  36.460  36.080  1.00  0.00           H
ATOM   4780  HB3 ALA A 949      34.650  34.790  36.320  1.00  0.00           H
ATOM   4781  C   ALA A 949      32.710  37.090  34.540  1.00  0.00           C
ATOM   4782  O   ALA A 949      33.360  38.020  34.020  1.00  0.00           O
ATOM   4783  N   GLY A 950      31.420  37.180  34.870  1.00  0.00           N
ATOM   4784  HN  GLY A 950      30.940  36.430  35.310  1.00  0.00           H
ATOM   4785  CA  GLY A 950      30.570  38.420  34.850  1.00  0.00           C
ATOM   4786  HA1 GLY A 950      29.760  38.280  35.550  1.00  0.00           H
ATOM   4787  HA2 GLY A 950      30.190  38.570  33.860  1.00  0.00           H
ATOM   4788  C   GLY A 950      31.110  39.730  35.370  1.00  0.00           C
ATOM   4789  O   GLY A 950      31.940  39.770  36.290  1.00  0.00           O
ATOM   4790  N   TYR A 951      30.500  40.830  34.840  1.00  0.00           N
ATOM   4791  HN  TYR A 951      29.680  40.740  34.270  1.00  0.00           H
ATOM   4792  CA  TYR A 951      31.080  42.140  34.870  1.00  0.00           C
ATOM   4793  HA  TYR A 951      32.000  41.980  34.330  1.00  0.00           H
ATOM   4794  CB  TYR A 951      30.240  43.180  34.050  1.00  0.00           C
ATOM   4795  HB1 TYR A 951      30.710  44.190  34.100  1.00  0.00           H
ATOM   4796  HB2 TYR A 951      29.220  43.330  34.440  1.00  0.00           H
ATOM   4797  CG  TYR A 951      30.180  42.780  32.600  1.00  0.00           C
ATOM   4798  CD1 TYR A 951      31.200  43.060  31.650  1.00  0.00           C
ATOM   4799  HD1 TYR A 951      32.100  43.590  31.920  1.00  0.00           H
ATOM   4800  CE1 TYR A 951      31.030  42.750  30.330  1.00  0.00           C
ATOM   4801  HE1 TYR A 951      31.800  43.100  29.680  1.00  0.00           H
ATOM   4802  CZ  TYR A 951      29.840  42.240  29.860  1.00  0.00           C
ATOM   4803  OH  TYR A 951      29.650  41.910  28.490  1.00  0.00           O
ATOM   4804  HH  TYR A 951      29.120  41.110  28.400  1.00  0.00           H
ATOM   4805  CD2 TYR A 951      28.980  42.230  32.130  1.00  0.00           C
ATOM   4806  HD2 TYR A 951      28.120  42.090  32.790  1.00  0.00           H
ATOM   4807  CE2 TYR A 951      28.800  41.860  30.740  1.00  0.00           C
ATOM   4808  HE2 TYR A 951      27.880  41.400  30.450  1.00  0.00           H
ATOM   4809  C   TYR A 951      31.460  42.750  36.170  1.00  0.00           C
ATOM   4810  O   TYR A 951      32.480  43.390  36.270  1.00  0.00           O
ATOM   4811  N   HSD A 952      30.550  42.670  37.210  1.00  0.00           N
ATOM   4812  HN  HSD A 952      29.620  42.380  37.020  1.00  0.00           H
ATOM   4813  CA  HSD A 952      30.880  43.100  38.550  1.00  0.00           C
ATOM   4814  HA  HSD A 952      31.960  43.110  38.670  1.00  0.00           H
ATOM   4815  CB  HSD A 952      30.340  44.470  38.900  1.00  0.00           C
ATOM   4816  HB1 HSD A 952      30.710  45.130  38.080  1.00  0.00           H
ATOM   4817  HB2 HSD A 952      30.810  44.780  39.860  1.00  0.00           H
ATOM   4818  ND1 HSD A 952      28.100  44.560  37.760  1.00  0.00           N
ATOM   4819  HD1 HSD A 952      28.420  44.620  36.810  1.00  0.00           H
ATOM   4820  CG  HSD A 952      28.840  44.560  38.970  1.00  0.00           C
ATOM   4821  CE1 HSD A 952      26.800  44.790  38.040  1.00  0.00           C
ATOM   4822  HE1 HSD A 952      26.060  44.740  37.240  1.00  0.00           H
ATOM   4823  NE2 HSD A 952      26.680  44.890  39.370  1.00  0.00           N
ATOM   4824  CD2 HSD A 952      27.920  44.780  39.940  1.00  0.00           C
ATOM   4825  HD2 HSD A 952      28.050  44.930  41.010  1.00  0.00           H
ATOM   4826  C   HSD A 952      30.330  42.190  39.530  1.00  0.00           C
ATOM   4827  O   HSD A 952      30.090  42.640  40.630  1.00  0.00           O
ATOM   4828  N   LEU A 953      30.240  40.870  39.140  1.00  0.00           N
ATOM   4829  HN  LEU A 953      30.370  40.680  38.170  1.00  0.00           H
ATOM   4830  CA  LEU A 953      29.950  39.750  40.150  1.00  0.00           C
ATOM   4831  HA  LEU A 953      28.920  39.760  40.480  1.00  0.00           H
ATOM   4832  CB  LEU A 953      30.040  38.370  39.470  1.00  0.00           C
ATOM   4833  HB1 LEU A 953      31.060  38.190  39.080  1.00  0.00           H
ATOM   4834  HB2 LEU A 953      29.420  38.310  38.540  1.00  0.00           H
ATOM   4835  CG  LEU A 953      29.490  37.260  40.400  1.00  0.00           C
ATOM   4836  HG  LEU A 953      30.250  37.130  41.190  1.00  0.00           H
ATOM   4837  CD1 LEU A 953      28.120  37.340  41.060  1.00  0.00           C
ATOM   4838 HD11 LEU A 953      27.930  36.350  41.530  1.00  0.00           H
ATOM   4839 HD12 LEU A 953      27.390  37.420  40.210  1.00  0.00           H
ATOM   4840 HD13 LEU A 953      27.910  38.180  41.750  1.00  0.00           H
ATOM   4841  CD2 LEU A 953      29.490  35.960  39.510  1.00  0.00           C
ATOM   4842 HD21 LEU A 953      28.830  36.070  38.640  1.00  0.00           H
ATOM   4843 HD22 LEU A 953      29.070  35.130  40.120  1.00  0.00           H
ATOM   4844 HD23 LEU A 953      30.520  35.820  39.120  1.00  0.00           H
ATOM   4845  C   LEU A 953      30.920  39.730  41.340  1.00  0.00           C
ATOM   4846  O   LEU A 953      30.550  39.580  42.470  1.00  0.00           O
ATOM   4847  N   ASP A 954      32.230  39.890  41.090  1.00  0.00           N
ATOM   4848  HN  ASP A 954      32.480  39.930  40.120  1.00  0.00           H
ATOM   4849  CA  ASP A 954      33.270  40.160  42.030  1.00  0.00           C
ATOM   4850  HA  ASP A 954      33.500  39.190  42.430  1.00  0.00           H
ATOM   4851  CB  ASP A 954      34.570  40.700  41.330  1.00  0.00           C
ATOM   4852  HB1 ASP A 954      34.860  39.960  40.550  1.00  0.00           H
ATOM   4853  HB2 ASP A 954      35.410  40.960  42.010  1.00  0.00           H
ATOM   4854  CG  ASP A 954      34.310  41.940  40.430  1.00  0.00           C
ATOM   4855  OD1 ASP A 954      34.000  41.920  39.250  1.00  0.00           O
ATOM   4856  OD2 ASP A 954      34.430  43.160  41.090  1.00  0.00           O
ATOM   4857  HD2 ASP A 954      34.170  43.920  40.550  1.00  0.00           H
ATOM   4858  C   ASP A 954      32.830  41.100  43.220  1.00  0.00           C
ATOM   4859  O   ASP A 954      33.050  40.750  44.380  1.00  0.00           O
ATOM   4860  N   LEU A 955      32.190  42.190  42.880  1.00  0.00           N
ATOM   4861  HN  LEU A 955      32.180  42.510  41.940  1.00  0.00           H
ATOM   4862  CA  LEU A 955      31.720  43.120  43.930  1.00  0.00           C
ATOM   4863  HA  LEU A 955      32.540  43.520  44.500  1.00  0.00           H
ATOM   4864  CB  LEU A 955      30.960  44.350  43.240  1.00  0.00           C
ATOM   4865  HB1 LEU A 955      30.010  44.060  42.730  1.00  0.00           H
ATOM   4866  HB2 LEU A 955      31.600  44.830  42.470  1.00  0.00           H
ATOM   4867  CG  LEU A 955      30.740  45.580  44.160  1.00  0.00           C
ATOM   4868  HG  LEU A 955      30.230  45.240  45.070  1.00  0.00           H
ATOM   4869  CD1 LEU A 955      32.010  46.230  44.530  1.00  0.00           C
ATOM   4870 HD11 LEU A 955      32.670  45.540  45.080  1.00  0.00           H
ATOM   4871 HD12 LEU A 955      31.720  47.030  45.250  1.00  0.00           H
ATOM   4872 HD13 LEU A 955      32.570  46.560  43.620  1.00  0.00           H
ATOM   4873  CD2 LEU A 955      29.870  46.600  43.440  1.00  0.00           C
ATOM   4874 HD21 LEU A 955      30.250  46.840  42.420  1.00  0.00           H
ATOM   4875 HD22 LEU A 955      29.690  47.550  43.980  1.00  0.00           H
ATOM   4876 HD23 LEU A 955      28.890  46.160  43.150  1.00  0.00           H
ATOM   4877  C   LEU A 955      30.710  42.540  44.920  1.00  0.00           C
ATOM   4878  O   LEU A 955      30.770  42.920  46.120  1.00  0.00           O
ATOM   4879  N   LEU A 956      29.830  41.560  44.540  1.00  0.00           N
ATOM   4880  HN  LEU A 956      29.710  41.430  43.570  1.00  0.00           H
ATOM   4881  CA  LEU A 956      29.030  40.730  45.450  1.00  0.00           C
ATOM   4882  HA  LEU A 956      28.330  41.300  46.040  1.00  0.00           H
ATOM   4883  CB  LEU A 956      28.080  39.860  44.640  1.00  0.00           C
ATOM   4884  HB1 LEU A 956      28.620  39.100  44.030  1.00  0.00           H
ATOM   4885  HB2 LEU A 956      27.590  40.520  43.890  1.00  0.00           H
ATOM   4886  CG  LEU A 956      26.960  39.130  45.570  1.00  0.00           C
ATOM   4887  HG  LEU A 956      27.330  38.250  46.150  1.00  0.00           H
ATOM   4888  CD1 LEU A 956      26.140  40.050  46.440  1.00  0.00           C
ATOM   4889 HD11 LEU A 956      26.740  40.720  47.080  1.00  0.00           H
ATOM   4890 HD12 LEU A 956      25.460  39.540  47.150  1.00  0.00           H
ATOM   4891 HD13 LEU A 956      25.520  40.700  45.780  1.00  0.00           H
ATOM   4892  CD2 LEU A 956      26.100  38.320  44.650  1.00  0.00           C
ATOM   4893 HD21 LEU A 956      25.470  37.550  45.130  1.00  0.00           H
ATOM   4894 HD22 LEU A 956      26.710  37.730  43.920  1.00  0.00           H
ATOM   4895 HD23 LEU A 956      25.490  39.010  44.030  1.00  0.00           H
ATOM   4896  C   LEU A 956      29.840  39.910  46.390  1.00  0.00           C
ATOM   4897  O   LEU A 956      29.620  39.930  47.610  1.00  0.00           O
ATOM   4898  N   MET A 957      30.830  39.160  45.940  1.00  0.00           N
ATOM   4899  HN  MET A 957      31.060  39.150  44.970  1.00  0.00           H
ATOM   4900  CA  MET A 957      31.520  38.210  46.690  1.00  0.00           C
ATOM   4901  HA  MET A 957      30.810  37.560  47.190  1.00  0.00           H
ATOM   4902  CB  MET A 957      32.310  37.280  45.690  1.00  0.00           C
ATOM   4903  HB1 MET A 957      33.160  36.820  46.220  1.00  0.00           H
ATOM   4904  HB2 MET A 957      32.590  37.930  44.830  1.00  0.00           H
ATOM   4905  CG  MET A 957      31.430  36.120  45.040  1.00  0.00           C
ATOM   4906  HG1 MET A 957      31.040  35.540  45.900  1.00  0.00           H
ATOM   4907  HG2 MET A 957      32.110  35.540  44.390  1.00  0.00           H
ATOM   4908  SD  MET A 957      30.010  36.500  44.010  1.00  0.00           S
ATOM   4909  CE  MET A 957      30.220  35.000  42.970  1.00  0.00           C
ATOM   4910  HE1 MET A 957      29.250  34.750  42.490  1.00  0.00           H
ATOM   4911  HE2 MET A 957      30.540  34.120  43.560  1.00  0.00           H
ATOM   4912  HE3 MET A 957      30.980  35.210  42.180  1.00  0.00           H
ATOM   4913  C   MET A 957      32.480  38.700  47.780  1.00  0.00           C
ATOM   4914  O   MET A 957      32.600  38.150  48.890  1.00  0.00           O
ATOM   4915  N   VAL A 958      33.100  39.870  47.570  1.00  0.00           N
ATOM   4916  HN  VAL A 958      33.170  40.170  46.620  1.00  0.00           H
ATOM   4917  CA  VAL A 958      33.900  40.590  48.540  1.00  0.00           C
ATOM   4918  HA  VAL A 958      34.460  39.900  49.150  1.00  0.00           H
ATOM   4919  CB  VAL A 958      34.940  41.480  47.870  1.00  0.00           C
ATOM   4920  HB  VAL A 958      35.440  40.790  47.170  1.00  0.00           H
ATOM   4921  CG1 VAL A 958      34.350  42.660  47.080  1.00  0.00           C
ATOM   4922 HG11 VAL A 958      35.030  43.090  46.320  1.00  0.00           H
ATOM   4923 HG12 VAL A 958      33.950  43.440  47.770  1.00  0.00           H
ATOM   4924 HG13 VAL A 958      33.470  42.230  46.530  1.00  0.00           H
ATOM   4925  CG2 VAL A 958      35.980  41.870  48.960  1.00  0.00           C
ATOM   4926 HG21 VAL A 958      36.260  41.010  49.600  1.00  0.00           H
ATOM   4927 HG22 VAL A 958      35.470  42.620  49.600  1.00  0.00           H
ATOM   4928 HG23 VAL A 958      36.900  42.360  48.600  1.00  0.00           H
ATOM   4929  C   VAL A 958      33.030  41.440  49.440  1.00  0.00           C
ATOM   4930  O   VAL A 958      33.260  41.660  50.660  1.00  0.00           O
ATOM   4931  N   GLY A 959      31.880  41.840  48.840  1.00  0.00           N
ATOM   4932  HN  GLY A 959      31.720  41.560  47.900  1.00  0.00           H
ATOM   4933  CA  GLY A 959      30.860  42.670  49.500  1.00  0.00           C
ATOM   4934  HA1 GLY A 959      30.110  42.980  48.800  1.00  0.00           H
ATOM   4935  HA2 GLY A 959      31.360  43.470  50.020  1.00  0.00           H
ATOM   4936  C   GLY A 959      30.110  41.960  50.510  1.00  0.00           C
ATOM   4937  O   GLY A 959      29.860  42.640  51.550  1.00  0.00           O
ATOM   4938  N   VAL A 960      29.770  40.700  50.370  1.00  0.00           N
ATOM   4939  HN  VAL A 960      30.030  40.310  49.490  1.00  0.00           H
ATOM   4940  CA  VAL A 960      29.120  39.970  51.370  1.00  0.00           C
ATOM   4941  HA  VAL A 960      28.360  40.550  51.890  1.00  0.00           H
ATOM   4942  CB  VAL A 960      28.260  38.840  50.760  1.00  0.00           C
ATOM   4943  HB  VAL A 960      28.790  38.330  49.930  1.00  0.00           H
ATOM   4944  CG1 VAL A 960      27.820  37.830  51.850  1.00  0.00           C
ATOM   4945 HG11 VAL A 960      26.990  37.190  51.510  1.00  0.00           H
ATOM   4946 HG12 VAL A 960      27.320  38.340  52.700  1.00  0.00           H
ATOM   4947 HG13 VAL A 960      28.640  37.150  52.170  1.00  0.00           H
ATOM   4948  CG2 VAL A 960      27.100  39.540  50.020  1.00  0.00           C
ATOM   4949 HG21 VAL A 960      26.430  38.710  49.720  1.00  0.00           H
ATOM   4950 HG22 VAL A 960      27.460  40.130  49.150  1.00  0.00           H
ATOM   4951 HG23 VAL A 960      26.580  40.280  50.650  1.00  0.00           H
ATOM   4952  C   VAL A 960      30.030  39.450  52.420  1.00  0.00           C
ATOM   4953  O   VAL A 960      29.750  39.420  53.580  1.00  0.00           O
ATOM   4954  N   MET A 961      31.240  38.990  52.010  1.00  0.00           N
ATOM   4955  HN  MET A 961      31.450  38.950  51.030  1.00  0.00           H
ATOM   4956  CA  MET A 961      32.240  38.390  52.940  1.00  0.00           C
ATOM   4957  HA  MET A 961      31.770  37.700  53.620  1.00  0.00           H
ATOM   4958  CB  MET A 961      33.260  37.580  52.050  1.00  0.00           C
ATOM   4959  HB1 MET A 961      34.130  37.360  52.700  1.00  0.00           H
ATOM   4960  HB2 MET A 961      33.620  38.250  51.240  1.00  0.00           H
ATOM   4961  CG  MET A 961      32.570  36.330  51.510  1.00  0.00           C
ATOM   4962  HG1 MET A 961      33.330  35.870  50.830  1.00  0.00           H
ATOM   4963  HG2 MET A 961      31.770  36.500  50.760  1.00  0.00           H
ATOM   4964  SD  MET A 961      32.080  35.150  52.690  1.00  0.00           S
ATOM   4965  CE  MET A 961      33.650  34.570  53.440  1.00  0.00           C
ATOM   4966  HE1 MET A 961      34.050  35.290  54.190  1.00  0.00           H
ATOM   4967  HE2 MET A 961      34.410  34.430  52.650  1.00  0.00           H
ATOM   4968  HE3 MET A 961      33.580  33.560  53.910  1.00  0.00           H
ATOM   4969  C   MET A 961      32.940  39.430  53.840  1.00  0.00           C
ATOM   4970  O   MET A 961      33.340  39.120  54.980  1.00  0.00           O
ATOM   4971  N   LEU A 962      32.970  40.720  53.400  1.00  0.00           N
ATOM   4972  HN  LEU A 962      32.790  40.900  52.440  1.00  0.00           H
ATOM   4973  CA  LEU A 962      33.310  41.850  54.230  1.00  0.00           C
ATOM   4974  HA  LEU A 962      34.300  41.640  54.600  1.00  0.00           H
ATOM   4975  CB  LEU A 962      33.150  43.160  53.410  1.00  0.00           C
ATOM   4976  HB1 LEU A 962      32.090  43.320  53.120  1.00  0.00           H
ATOM   4977  HB2 LEU A 962      33.740  42.860  52.520  1.00  0.00           H
ATOM   4978  CG  LEU A 962      33.680  44.460  53.900  1.00  0.00           C
ATOM   4979  HG  LEU A 962      34.700  44.370  54.310  1.00  0.00           H
ATOM   4980  CD1 LEU A 962      33.910  45.490  52.690  1.00  0.00           C
ATOM   4981 HD11 LEU A 962      32.900  45.720  52.270  1.00  0.00           H
ATOM   4982 HD12 LEU A 962      34.530  45.020  51.880  1.00  0.00           H
ATOM   4983 HD13 LEU A 962      34.420  46.420  53.020  1.00  0.00           H
ATOM   4984  CD2 LEU A 962      32.870  45.220  55.010  1.00  0.00           C
ATOM   4985 HD21 LEU A 962      33.270  46.250  55.110  1.00  0.00           H
ATOM   4986 HD22 LEU A 962      33.050  44.720  55.980  1.00  0.00           H
ATOM   4987 HD23 LEU A 962      31.800  45.170  54.720  1.00  0.00           H
ATOM   4988  C   LEU A 962      32.470  41.960  55.520  1.00  0.00           C
ATOM   4989  O   LEU A 962      32.940  42.250  56.630  1.00  0.00           O
ATOM   4990  N   GLY A 963      31.130  41.680  55.440  1.00  0.00           N
ATOM   4991  HN  GLY A 963      30.760  41.260  54.610  1.00  0.00           H
ATOM   4992  CA  GLY A 963      30.210  41.660  56.570  1.00  0.00           C
ATOM   4993  HA1 GLY A 963      29.170  41.590  56.260  1.00  0.00           H
ATOM   4994  HA2 GLY A 963      30.440  42.580  57.090  1.00  0.00           H
ATOM   4995  C   GLY A 963      30.420  40.500  57.520  1.00  0.00           C
ATOM   4996  O   GLY A 963      30.370  40.660  58.720  1.00  0.00           O
ATOM   4997  N   VAL A 964      30.670  39.260  56.910  1.00  0.00           N
ATOM   4998  HN  VAL A 964      30.620  39.100  55.940  1.00  0.00           H
ATOM   4999  CA  VAL A 964      31.110  38.020  57.590  1.00  0.00           C
ATOM   5000  HA  VAL A 964      30.320  37.760  58.270  1.00  0.00           H
ATOM   5001  CB  VAL A 964      31.460  36.860  56.700  1.00  0.00           C
ATOM   5002  HB  VAL A 964      32.320  37.150  56.080  1.00  0.00           H
ATOM   5003  CG1 VAL A 964      31.880  35.570  57.480  1.00  0.00           C
ATOM   5004 HG11 VAL A 964      32.180  34.730  56.830  1.00  0.00           H
ATOM   5005 HG12 VAL A 964      31.010  35.300  58.130  1.00  0.00           H
ATOM   5006 HG13 VAL A 964      32.810  35.670  58.080  1.00  0.00           H
ATOM   5007  CG2 VAL A 964      30.300  36.470  55.820  1.00  0.00           C
ATOM   5008 HG21 VAL A 964      30.530  35.570  55.220  1.00  0.00           H
ATOM   5009 HG22 VAL A 964      29.910  37.370  55.300  1.00  0.00           H
ATOM   5010 HG23 VAL A 964      29.490  36.150  56.510  1.00  0.00           H
ATOM   5011  C   VAL A 964      32.320  38.300  58.430  1.00  0.00           C
ATOM   5012  O   VAL A 964      32.490  37.890  59.630  1.00  0.00           O
ATOM   5013  N   CYS A 965      33.270  39.010  57.810  1.00  0.00           N
ATOM   5014  HN  CYS A 965      33.110  39.260  56.870  1.00  0.00           H
ATOM   5015  CA  CYS A 965      34.520  39.540  58.440  1.00  0.00           C
ATOM   5016  HA  CYS A 965      35.120  38.790  58.930  1.00  0.00           H
ATOM   5017  CB  CYS A 965      35.440  40.090  57.340  1.00  0.00           C
ATOM   5018  HB1 CYS A 965      36.200  40.820  57.710  1.00  0.00           H
ATOM   5019  HB2 CYS A 965      34.860  40.700  56.610  1.00  0.00           H
ATOM   5020  SG  CYS A 965      36.360  38.840  56.530  1.00  0.00           S
ATOM   5021  HG1 CYS A 965      35.230  38.540  55.900  1.00  0.00           H
ATOM   5022  C   CYS A 965      34.350  40.450  59.630  1.00  0.00           C
ATOM   5023  O   CYS A 965      34.930  40.260  60.700  1.00  0.00           O
ATOM   5024  N   SER A 966      33.390  41.380  59.420  1.00  0.00           N
ATOM   5025  HN  SER A 966      32.910  41.360  58.550  1.00  0.00           H
ATOM   5026  CA  SER A 966      32.950  42.470  60.290  1.00  0.00           C
ATOM   5027  HA  SER A 966      33.850  43.050  60.500  1.00  0.00           H
ATOM   5028  CB  SER A 966      31.870  43.360  59.770  1.00  0.00           C
ATOM   5029  HB1 SER A 966      31.520  44.120  60.500  1.00  0.00           H
ATOM   5030  HB2 SER A 966      30.930  42.910  59.370  1.00  0.00           H
ATOM   5031  OG  SER A 966      32.470  43.930  58.640  1.00  0.00           O
ATOM   5032  HG1 SER A 966      32.500  43.170  58.040  1.00  0.00           H
ATOM   5033  C   SER A 966      32.450  41.950  61.690  1.00  0.00           C
ATOM   5034  O   SER A 966      32.980  42.320  62.730  1.00  0.00           O
ATOM   5035  N   VAL A 967      31.640  40.940  61.610  1.00  0.00           N
ATOM   5036  HN  VAL A 967      31.240  40.640  60.740  1.00  0.00           H
ATOM   5037  CA  VAL A 967      31.210  40.160  62.780  1.00  0.00           C
ATOM   5038  HA  VAL A 967      30.580  40.770  63.440  1.00  0.00           H
ATOM   5039  CB  VAL A 967      30.450  38.960  62.210  1.00  0.00           C
ATOM   5040  HB  VAL A 967      31.030  38.630  61.330  1.00  0.00           H
ATOM   5041  CG1 VAL A 967      30.210  37.790  63.190  1.00  0.00           C
ATOM   5042 HG11 VAL A 967      29.490  37.100  62.710  1.00  0.00           H
ATOM   5043 HG12 VAL A 967      29.740  38.170  64.130  1.00  0.00           H
ATOM   5044 HG13 VAL A 967      31.150  37.270  63.510  1.00  0.00           H
ATOM   5045  CG2 VAL A 967      29.120  39.490  61.640  1.00  0.00           C
ATOM   5046 HG21 VAL A 967      28.590  39.970  62.490  1.00  0.00           H
ATOM   5047 HG22 VAL A 967      28.550  38.690  61.140  1.00  0.00           H
ATOM   5048 HG23 VAL A 967      29.310  40.360  60.980  1.00  0.00           H
ATOM   5049  C   VAL A 967      32.250  39.580  63.730  1.00  0.00           C
ATOM   5050  O   VAL A 967      32.190  39.660  64.930  1.00  0.00           O
ATOM   5051  N   MET A 968      33.310  38.960  63.150  1.00  0.00           N
ATOM   5052  HN  MET A 968      33.480  38.990  62.170  1.00  0.00           H
ATOM   5053  CA  MET A 968      34.390  38.380  64.000  1.00  0.00           C
ATOM   5054  HA  MET A 968      34.000  38.190  64.980  1.00  0.00           H
ATOM   5055  CB  MET A 968      34.960  37.050  63.340  1.00  0.00           C
ATOM   5056  HB1 MET A 968      35.690  36.600  64.040  1.00  0.00           H
ATOM   5057  HB2 MET A 968      35.640  37.380  62.530  1.00  0.00           H
ATOM   5058  CG  MET A 968      33.850  36.190  62.740  1.00  0.00           C
ATOM   5059  HG1 MET A 968      33.490  36.750  61.850  1.00  0.00           H
ATOM   5060  HG2 MET A 968      32.940  36.000  63.330  1.00  0.00           H
[truncated: 6,873,249 more chars]
