# Supplementary material for: CryoEM and computational modeling structural insights into the pH regulator NBCn1
Source: Nat Commun. 2025 Nov 11;16:9932. doi: 10.1038/s41467-025-64868-z (PMC12606367; doi:10.1038/s41467-025-64868-z)
Supplement: Supplementary file 7 — Supplementary Data 5 [file 41467_2025_64868_MOESM7_ESM.zip › 100ns_z_restr_MD_NBCn1_2NaCO3/hNBCn1_IF/z-restr_hNBCn1_IF_2NaCO3_last_step_23.pdb]

REMARK    GENERATED BY TRJCONV
TITLE     Title t= 101000.00000 step= 50500000
REMARK    THIS IS A SIMULATION BOX
CRYST1   93.864   93.864  101.590  90.00  90.00  90.00 P 1           1
MODEL        1
ATOM      1  N   LEU A 585      25.830  33.830  37.760  1.00  0.00           N
ATOM      2  HT1 LEU A 585      25.960  33.220  36.940  1.00  0.00           H
ATOM      3  HT2 LEU A 585      26.420  34.660  37.570  1.00  0.00           H
ATOM      4  HT3 LEU A 585      24.810  34.040  37.880  1.00  0.00           H
ATOM      5  CA  LEU A 585      26.320  33.290  39.050  1.00  0.00           C
ATOM      6  HA  LEU A 585      27.390  33.140  38.990  1.00  0.00           H
ATOM      7  CB  LEU A 585      25.950  34.260  40.240  1.00  0.00           C
ATOM      8  HB1 LEU A 585      24.870  34.530  40.120  1.00  0.00           H
ATOM      9  HB2 LEU A 585      26.500  35.210  40.070  1.00  0.00           H
ATOM     10  CG  LEU A 585      26.050  33.780  41.670  1.00  0.00           C
ATOM     11  HG  LEU A 585      25.260  33.010  41.790  1.00  0.00           H
ATOM     12  CD1 LEU A 585      27.440  33.190  42.040  1.00  0.00           C
ATOM     13 HD11 LEU A 585      27.570  33.300  43.140  1.00  0.00           H
ATOM     14 HD12 LEU A 585      28.280  33.740  41.560  1.00  0.00           H
ATOM     15 HD13 LEU A 585      27.460  32.110  41.790  1.00  0.00           H
ATOM     16  CD2 LEU A 585      25.870  34.900  42.710  1.00  0.00           C
ATOM     17 HD21 LEU A 585      26.690  35.620  42.520  1.00  0.00           H
ATOM     18 HD22 LEU A 585      25.890  34.470  43.740  1.00  0.00           H
ATOM     19 HD23 LEU A 585      24.910  35.400  42.500  1.00  0.00           H
ATOM     20  C   LEU A 585      25.690  31.880  39.290  1.00  0.00           C
ATOM     21  O   LEU A 585      26.270  30.780  39.190  1.00  0.00           O
ATOM     22  N   ILE A 586      24.430  31.870  39.710  1.00  0.00           N
ATOM     23  HN  ILE A 586      23.890  32.680  39.480  1.00  0.00           H
ATOM     24  CA  ILE A 586      23.650  30.810  40.340  1.00  0.00           C
ATOM     25  HA  ILE A 586      24.160  30.570  41.260  1.00  0.00           H
ATOM     26  CB  ILE A 586      22.350  31.420  40.590  1.00  0.00           C
ATOM     27  HB  ILE A 586      21.910  31.920  39.700  1.00  0.00           H
ATOM     28  CG2 ILE A 586      21.310  30.400  41.020  1.00  0.00           C
ATOM     29 HG21 ILE A 586      20.960  29.770  40.170  1.00  0.00           H
ATOM     30 HG22 ILE A 586      20.490  30.920  41.550  1.00  0.00           H
ATOM     31 HG23 ILE A 586      21.870  29.770  41.750  1.00  0.00           H
ATOM     32  CG1 ILE A 586      22.380  32.630  41.620  1.00  0.00           C
ATOM     33 HG11 ILE A 586      21.320  32.890  41.830  1.00  0.00           H
ATOM     34 HG12 ILE A 586      22.980  33.470  41.210  1.00  0.00           H
ATOM     35  CD  ILE A 586      23.000  32.200  42.980  1.00  0.00           C
ATOM     36  HD1 ILE A 586      23.980  31.680  42.900  1.00  0.00           H
ATOM     37  HD2 ILE A 586      22.280  31.650  43.620  1.00  0.00           H
ATOM     38  HD3 ILE A 586      23.180  33.120  43.590  1.00  0.00           H
ATOM     39  C   ILE A 586      23.510  29.570  39.540  1.00  0.00           C
ATOM     40  O   ILE A 586      23.550  28.470  40.070  1.00  0.00           O
ATOM     41  N   LEU A 587      23.420  29.710  38.220  1.00  0.00           N
ATOM     42  HN  LEU A 587      23.210  30.560  37.730  1.00  0.00           H
ATOM     43  CA  LEU A 587      23.250  28.480  37.460  1.00  0.00           C
ATOM     44  HA  LEU A 587      22.900  27.610  37.990  1.00  0.00           H
ATOM     45  CB  LEU A 587      22.160  28.680  36.360  1.00  0.00           C
ATOM     46  HB1 LEU A 587      22.030  27.730  35.800  1.00  0.00           H
ATOM     47  HB2 LEU A 587      22.480  29.480  35.650  1.00  0.00           H
ATOM     48  CG  LEU A 587      20.720  28.930  36.840  1.00  0.00           C
ATOM     49  HG  LEU A 587      20.730  29.790  37.530  1.00  0.00           H
ATOM     50  CD1 LEU A 587      19.840  29.200  35.640  1.00  0.00           C
ATOM     51 HD11 LEU A 587      20.260  30.090  35.110  1.00  0.00           H
ATOM     52 HD12 LEU A 587      18.810  29.470  35.950  1.00  0.00           H
ATOM     53 HD13 LEU A 587      19.820  28.360  34.920  1.00  0.00           H
ATOM     54  CD2 LEU A 587      20.300  27.710  37.570  1.00  0.00           C
ATOM     55 HD21 LEU A 587      20.510  26.780  37.020  1.00  0.00           H
ATOM     56 HD22 LEU A 587      19.230  27.630  37.870  1.00  0.00           H
ATOM     57 HD23 LEU A 587      20.910  27.650  38.500  1.00  0.00           H
ATOM     58  C   LEU A 587      24.600  28.040  36.840  1.00  0.00           C
ATOM     59  O   LEU A 587      24.660  26.960  36.260  1.00  0.00           O
ATOM     60  N   ASP A 588      25.700  28.850  37.000  1.00  0.00           N
ATOM     61  HN  ASP A 588      25.770  29.660  37.570  1.00  0.00           H
ATOM     62  CA  ASP A 588      26.980  28.490  36.320  1.00  0.00           C
ATOM     63  HA  ASP A 588      26.770  28.040  35.350  1.00  0.00           H
ATOM     64  CB  ASP A 588      27.930  29.680  36.340  1.00  0.00           C
ATOM     65  HB1 ASP A 588      28.920  29.530  35.860  1.00  0.00           H
ATOM     66  HB2 ASP A 588      28.100  29.930  37.410  1.00  0.00           H
ATOM     67  CG  ASP A 588      27.370  30.900  35.710  1.00  0.00           C
ATOM     68  OD1 ASP A 588      26.580  30.660  34.750  1.00  0.00           O
ATOM     69  OD2 ASP A 588      27.640  32.050  36.120  1.00  0.00           O
ATOM     70  C   ASP A 588      27.690  27.300  36.990  1.00  0.00           C
ATOM     71  O   ASP A 588      28.380  26.610  36.240  1.00  0.00           O
ATOM     72  N   ILE A 589      27.590  27.010  38.330  1.00  0.00           N
ATOM     73  HN  ILE A 589      27.010  27.520  38.960  1.00  0.00           H
ATOM     74  CA  ILE A 589      28.230  25.870  38.900  1.00  0.00           C
ATOM     75  HA  ILE A 589      29.280  26.030  38.700  1.00  0.00           H
ATOM     76  CB  ILE A 589      27.880  25.580  40.370  1.00  0.00           C
ATOM     77  HB  ILE A 589      26.850  25.170  40.340  1.00  0.00           H
ATOM     78  CG2 ILE A 589      28.830  24.520  41.050  1.00  0.00           C
ATOM     79 HG21 ILE A 589      28.990  23.510  40.600  1.00  0.00           H
ATOM     80 HG22 ILE A 589      28.450  24.250  42.050  1.00  0.00           H
ATOM     81 HG23 ILE A 589      29.800  25.010  41.260  1.00  0.00           H
ATOM     82  CG1 ILE A 589      27.790  26.900  41.190  1.00  0.00           C
ATOM     83 HG11 ILE A 589      27.560  26.840  42.270  1.00  0.00           H
ATOM     84 HG12 ILE A 589      26.930  27.480  40.790  1.00  0.00           H
ATOM     85  CD  ILE A 589      29.050  27.830  41.150  1.00  0.00           C
ATOM     86  HD1 ILE A 589      29.800  27.540  40.380  1.00  0.00           H
ATOM     87  HD2 ILE A 589      29.640  27.890  42.080  1.00  0.00           H
ATOM     88  HD3 ILE A 589      28.770  28.880  40.960  1.00  0.00           H
ATOM     89  C   ILE A 589      28.060  24.500  38.180  1.00  0.00           C
ATOM     90  O   ILE A 589      28.990  23.800  37.810  1.00  0.00           O
ATOM     91  N   LYS A 590      26.750  24.120  37.940  1.00  0.00           N
ATOM     92  HN  LYS A 590      25.970  24.610  38.320  1.00  0.00           H
ATOM     93  CA  LYS A 590      26.450  22.770  37.450  1.00  0.00           C
ATOM     94  HA  LYS A 590      27.100  22.020  37.880  1.00  0.00           H
ATOM     95  CB  LYS A 590      24.970  22.450  37.860  1.00  0.00           C
ATOM     96  HB1 LYS A 590      24.860  22.480  38.970  1.00  0.00           H
ATOM     97  HB2 LYS A 590      24.920  21.380  37.560  1.00  0.00           H
ATOM     98  CG  LYS A 590      23.820  23.220  37.200  1.00  0.00           C
ATOM     99  HG1 LYS A 590      23.780  22.930  36.120  1.00  0.00           H
ATOM    100  HG2 LYS A 590      23.850  24.320  37.340  1.00  0.00           H
ATOM    101  CD  LYS A 590      22.530  22.730  37.830  1.00  0.00           C
ATOM    102  HD1 LYS A 590      22.590  22.820  38.930  1.00  0.00           H
ATOM    103  HD2 LYS A 590      22.300  21.670  37.570  1.00  0.00           H
ATOM    104  CE  LYS A 590      21.280  23.470  37.220  1.00  0.00           C
ATOM    105  HE1 LYS A 590      21.340  23.370  36.110  1.00  0.00           H
ATOM    106  HE2 LYS A 590      21.440  24.520  37.540  1.00  0.00           H
ATOM    107  NZ  LYS A 590      20.050  22.970  37.770  1.00  0.00           N
ATOM    108  HZ1 LYS A 590      20.270  22.960  38.780  1.00  0.00           H
ATOM    109  HZ2 LYS A 590      19.830  21.990  37.480  1.00  0.00           H
ATOM    110  HZ3 LYS A 590      19.270  23.630  37.510  1.00  0.00           H
ATOM    111  C   LYS A 590      26.670  22.790  35.930  1.00  0.00           C
ATOM    112  O   LYS A 590      26.420  21.770  35.280  1.00  0.00           O
ATOM    113  N   ARG A 591      26.950  23.930  35.290  1.00  0.00           N
ATOM    114  HN  ARG A 591      26.970  24.780  35.820  1.00  0.00           H
ATOM    115  CA  ARG A 591      27.320  23.970  33.900  1.00  0.00           C
ATOM    116  HA  ARG A 591      27.130  23.070  33.340  1.00  0.00           H
ATOM    117  CB  ARG A 591      26.670  25.260  33.290  1.00  0.00           C
ATOM    118  HB1 ARG A 591      26.960  25.490  32.240  1.00  0.00           H
ATOM    119  HB2 ARG A 591      27.010  26.090  33.940  1.00  0.00           H
ATOM    120  CG  ARG A 591      25.210  25.120  33.320  1.00  0.00           C
ATOM    121  HG1 ARG A 591      24.740  24.710  34.230  1.00  0.00           H
ATOM    122  HG2 ARG A 591      24.960  24.350  32.560  1.00  0.00           H
ATOM    123  CD  ARG A 591      24.380  26.420  33.040  1.00  0.00           C
ATOM    124  HD1 ARG A 591      24.630  26.790  32.030  1.00  0.00           H
ATOM    125  HD2 ARG A 591      24.670  27.110  33.870  1.00  0.00           H
ATOM    126  NE  ARG A 591      22.960  26.030  33.030  1.00  0.00           N
ATOM    127  HE  ARG A 591      22.840  25.050  32.890  1.00  0.00           H
ATOM    128  CZ  ARG A 591      21.980  26.850  32.800  1.00  0.00           C
ATOM    129  NH1 ARG A 591      22.130  28.180  32.730  1.00  0.00           N
ATOM    130 HH11 ARG A 591      22.970  28.550  33.130  1.00  0.00           H
ATOM    131 HH12 ARG A 591      21.370  28.830  32.730  1.00  0.00           H
ATOM    132  NH2 ARG A 591      20.700  26.420  32.720  1.00  0.00           N
ATOM    133 HH21 ARG A 591      19.960  27.110  32.750  1.00  0.00           H
ATOM    134 HH22 ARG A 591      20.500  25.640  33.310  1.00  0.00           H
ATOM    135  C   ARG A 591      28.810  24.150  33.660  1.00  0.00           C
ATOM    136  O   ARG A 591      29.230  23.930  32.530  1.00  0.00           O
ATOM    137  N   LYS A 592      29.640  24.490  34.650  1.00  0.00           N
ATOM    138  HN  LYS A 592      29.260  24.670  35.560  1.00  0.00           H
ATOM    139  CA  LYS A 592      31.030  24.620  34.430  1.00  0.00           C
ATOM    140  HA  LYS A 592      31.170  24.460  33.370  1.00  0.00           H
ATOM    141  CB  LYS A 592      31.500  25.970  34.930  1.00  0.00           C
ATOM    142  HB1 LYS A 592      32.610  26.110  34.880  1.00  0.00           H
ATOM    143  HB2 LYS A 592      31.240  25.970  36.000  1.00  0.00           H
ATOM    144  CG  LYS A 592      30.860  27.250  34.290  1.00  0.00           C
ATOM    145  HG1 LYS A 592      31.240  28.190  34.730  1.00  0.00           H
ATOM    146  HG2 LYS A 592      29.770  27.260  34.510  1.00  0.00           H
ATOM    147  CD  LYS A 592      30.980  27.130  32.730  1.00  0.00           C
ATOM    148  HD1 LYS A 592      30.330  26.280  32.400  1.00  0.00           H
ATOM    149  HD2 LYS A 592      32.040  26.930  32.490  1.00  0.00           H
ATOM    150  CE  LYS A 592      30.530  28.490  32.150  1.00  0.00           C
ATOM    151  HE1 LYS A 592      31.140  29.260  32.660  1.00  0.00           H
ATOM    152  HE2 LYS A 592      29.440  28.640  32.290  1.00  0.00           H
ATOM    153  NZ  LYS A 592      30.820  28.600  30.750  1.00  0.00           N
ATOM    154  HZ1 LYS A 592      31.860  28.470  30.740  1.00  0.00           H
ATOM    155  HZ2 LYS A 592      30.530  29.590  30.540  1.00  0.00           H
ATOM    156  HZ3 LYS A 592      30.350  27.940  30.110  1.00  0.00           H
ATOM    157  C   LYS A 592      31.970  23.520  34.970  1.00  0.00           C
ATOM    158  O   LYS A 592      33.190  23.680  34.770  1.00  0.00           O
ATOM    159  N   ALA A 593      31.410  22.560  35.680  1.00  0.00           N
ATOM    160  HN  ALA A 593      30.420  22.440  35.750  1.00  0.00           H
ATOM    161  CA  ALA A 593      32.160  21.520  36.360  1.00  0.00           C
ATOM    162  HA  ALA A 593      32.710  21.990  37.170  1.00  0.00           H
ATOM    163  CB  ALA A 593      31.000  20.620  36.980  1.00  0.00           C
ATOM    164  HB1 ALA A 593      30.340  21.310  37.550  1.00  0.00           H
ATOM    165  HB2 ALA A 593      31.420  19.910  37.710  1.00  0.00           H
ATOM    166  HB3 ALA A 593      30.470  20.000  36.240  1.00  0.00           H
ATOM    167  C   ALA A 593      33.140  20.610  35.620  1.00  0.00           C
ATOM    168  O   ALA A 593      34.230  20.360  36.220  1.00  0.00           O
ATOM    169  N   PRO A 594      32.950  19.930  34.480  1.00  0.00           N
ATOM    170  CD  PRO A 594      31.740  19.920  33.710  1.00  0.00           C
ATOM    171  HD1 PRO A 594      31.440  20.930  33.360  1.00  0.00           H
ATOM    172  HD2 PRO A 594      30.970  19.350  34.270  1.00  0.00           H
ATOM    173  CA  PRO A 594      34.040  19.090  33.920  1.00  0.00           C
ATOM    174  HA  PRO A 594      34.360  18.430  34.720  1.00  0.00           H
ATOM    175  CB  PRO A 594      33.310  18.300  32.760  1.00  0.00           C
ATOM    176  HB1 PRO A 594      33.010  17.300  33.140  1.00  0.00           H
ATOM    177  HB2 PRO A 594      33.990  18.150  31.900  1.00  0.00           H
ATOM    178  CG  PRO A 594      31.980  19.000  32.440  1.00  0.00           C
ATOM    179  HG1 PRO A 594      32.080  19.660  31.550  1.00  0.00           H
ATOM    180  HG2 PRO A 594      31.110  18.300  32.340  1.00  0.00           H
ATOM    181  C   PRO A 594      35.140  20.000  33.450  1.00  0.00           C
ATOM    182  O   PRO A 594      36.340  19.620  33.520  1.00  0.00           O
ATOM    183  N   PHE A 595      34.920  21.250  33.000  1.00  0.00           N
ATOM    184  HN  PHE A 595      34.040  21.700  32.890  1.00  0.00           H
ATOM    185  CA  PHE A 595      35.970  22.240  32.730  1.00  0.00           C
ATOM    186  HA  PHE A 595      36.630  21.750  32.040  1.00  0.00           H
ATOM    187  CB  PHE A 595      35.330  23.450  32.050  1.00  0.00           C
ATOM    188  HB1 PHE A 595      36.150  24.050  31.620  1.00  0.00           H
ATOM    189  HB2 PHE A 595      34.700  23.950  32.820  1.00  0.00           H
ATOM    190  CG  PHE A 595      34.400  23.130  30.880  1.00  0.00           C
ATOM    191  CD1 PHE A 595      33.070  23.580  30.910  1.00  0.00           C
ATOM    192  HD1 PHE A 595      32.680  24.150  31.740  1.00  0.00           H
ATOM    193  CE1 PHE A 595      32.240  23.240  29.790  1.00  0.00           C
ATOM    194  HE1 PHE A 595      31.180  23.460  29.850  1.00  0.00           H
ATOM    195  CZ  PHE A 595      32.720  22.590  28.680  1.00  0.00           C
ATOM    196  HZ  PHE A 595      32.030  22.210  27.920  1.00  0.00           H
ATOM    197  CD2 PHE A 595      34.920  22.480  29.760  1.00  0.00           C
ATOM    198  HD2 PHE A 595      35.900  22.020  29.820  1.00  0.00           H
ATOM    199  CE2 PHE A 595      34.090  22.170  28.690  1.00  0.00           C
ATOM    200  HE2 PHE A 595      34.450  21.550  27.890  1.00  0.00           H
ATOM    201  C   PHE A 595      36.760  22.630  34.020  1.00  0.00           C
ATOM    202  O   PHE A 595      37.990  22.590  34.080  1.00  0.00           O
ATOM    203  N   PHE A 596      36.120  22.830  35.200  1.00  0.00           N
ATOM    204  HN  PHE A 596      35.120  22.850  35.220  1.00  0.00           H
ATOM    205  CA  PHE A 596      36.760  23.090  36.520  1.00  0.00           C
ATOM    206  HA  PHE A 596      37.340  23.970  36.310  1.00  0.00           H
ATOM    207  CB  PHE A 596      35.630  23.460  37.590  1.00  0.00           C
ATOM    208  HB1 PHE A 596      34.980  22.610  37.900  1.00  0.00           H
ATOM    209  HB2 PHE A 596      35.030  24.200  37.040  1.00  0.00           H
ATOM    210  CG  PHE A 596      36.230  24.070  38.820  1.00  0.00           C
ATOM    211  CD1 PHE A 596      36.250  23.290  39.980  1.00  0.00           C
ATOM    212  HD1 PHE A 596      35.920  22.260  39.930  1.00  0.00           H
ATOM    213  CE1 PHE A 596      36.600  23.830  41.190  1.00  0.00           C
ATOM    214  HE1 PHE A 596      36.360  23.310  42.110  1.00  0.00           H
ATOM    215  CZ  PHE A 596      37.020  25.070  41.270  1.00  0.00           C
ATOM    216  HZ  PHE A 596      37.320  25.530  42.200  1.00  0.00           H
ATOM    217  CD2 PHE A 596      36.770  25.400  38.920  1.00  0.00           C
ATOM    218  HD2 PHE A 596      36.830  25.990  38.020  1.00  0.00           H
ATOM    219  CE2 PHE A 596      37.180  25.930  40.140  1.00  0.00           C
ATOM    220  HE2 PHE A 596      37.570  26.930  40.230  1.00  0.00           H
ATOM    221  C   PHE A 596      37.670  21.940  36.950  1.00  0.00           C
ATOM    222  O   PHE A 596      38.780  22.090  37.430  1.00  0.00           O
ATOM    223  N   LEU A 597      37.310  20.630  36.620  1.00  0.00           N
ATOM    224  HN  LEU A 597      36.390  20.490  36.260  1.00  0.00           H
ATOM    225  CA  LEU A 597      38.100  19.400  36.840  1.00  0.00           C
ATOM    226  HA  LEU A 597      38.610  19.530  37.790  1.00  0.00           H
ATOM    227  CB  LEU A 597      37.190  18.180  36.810  1.00  0.00           C
ATOM    228  HB1 LEU A 597      36.650  18.210  35.840  1.00  0.00           H
ATOM    229  HB2 LEU A 597      36.440  18.370  37.600  1.00  0.00           H
ATOM    230  CG  LEU A 597      37.900  16.760  36.890  1.00  0.00           C
ATOM    231  HG  LEU A 597      38.580  16.610  36.030  1.00  0.00           H
ATOM    232  CD1 LEU A 597      38.670  16.480  38.200  1.00  0.00           C
ATOM    233 HD11 LEU A 597      37.950  16.550  39.050  1.00  0.00           H
ATOM    234 HD12 LEU A 597      39.540  17.140  38.410  1.00  0.00           H
ATOM    235 HD13 LEU A 597      38.890  15.400  38.240  1.00  0.00           H
ATOM    236  CD2 LEU A 597      36.840  15.590  36.730  1.00  0.00           C
ATOM    237 HD21 LEU A 597      37.290  14.590  36.890  1.00  0.00           H
ATOM    238 HD22 LEU A 597      36.480  15.680  35.690  1.00  0.00           H
ATOM    239 HD23 LEU A 597      36.050  15.700  37.510  1.00  0.00           H
ATOM    240  C   LEU A 597      39.330  19.470  35.950  1.00  0.00           C
ATOM    241  O   LEU A 597      40.410  19.010  36.320  1.00  0.00           O
ATOM    242  N   SER A 598      39.200  19.900  34.670  1.00  0.00           N
ATOM    243  HN  SER A 598      38.330  20.310  34.380  1.00  0.00           H
ATOM    244  CA  SER A 598      40.340  20.000  33.790  1.00  0.00           C
ATOM    245  HA  SER A 598      41.000  19.160  33.890  1.00  0.00           H
ATOM    246  CB  SER A 598      39.930  20.080  32.270  1.00  0.00           C
ATOM    247  HB1 SER A 598      40.680  20.530  31.600  1.00  0.00           H
ATOM    248  HB2 SER A 598      39.020  20.720  32.240  1.00  0.00           H
ATOM    249  OG  SER A 598      39.670  18.820  31.790  1.00  0.00           O
ATOM    250  HG1 SER A 598      38.920  18.460  32.280  1.00  0.00           H
ATOM    251  C   SER A 598      41.300  21.170  34.020  1.00  0.00           C
ATOM    252  O   SER A 598      42.510  21.170  33.810  1.00  0.00           O
ATOM    253  N   ASP A 599      40.790  22.310  34.490  1.00  0.00           N
ATOM    254  HN  ASP A 599      39.830  22.480  34.740  1.00  0.00           H
ATOM    255  CA  ASP A 599      41.500  23.530  34.830  1.00  0.00           C
ATOM    256  HA  ASP A 599      42.190  23.670  34.020  1.00  0.00           H
ATOM    257  CB  ASP A 599      40.560  24.720  35.000  1.00  0.00           C
ATOM    258  HB1 ASP A 599      41.110  25.600  35.370  1.00  0.00           H
ATOM    259  HB2 ASP A 599      39.670  24.420  35.590  1.00  0.00           H
ATOM    260  CG  ASP A 599      40.120  25.370  33.660  1.00  0.00           C
ATOM    261  OD1 ASP A 599      40.680  25.150  32.550  1.00  0.00           O
ATOM    262  OD2 ASP A 599      39.100  26.140  33.700  1.00  0.00           O
ATOM    263  C   ASP A 599      42.300  23.320  36.150  1.00  0.00           C
ATOM    264  O   ASP A 599      43.440  23.840  36.180  1.00  0.00           O
ATOM    265  N   PHE A 600      41.780  22.590  37.140  1.00  0.00           N
ATOM    266  HN  PHE A 600      40.870  22.180  37.030  1.00  0.00           H
ATOM    267  CA  PHE A 600      42.470  22.220  38.340  1.00  0.00           C
ATOM    268  HA  PHE A 600      42.800  23.120  38.850  1.00  0.00           H
ATOM    269  CB  PHE A 600      41.450  21.350  39.140  1.00  0.00           C
ATOM    270  HB1 PHE A 600      40.900  20.760  38.370  1.00  0.00           H
ATOM    271  HB2 PHE A 600      40.600  21.970  39.520  1.00  0.00           H
ATOM    272  CG  PHE A 600      41.940  20.440  40.140  1.00  0.00           C
ATOM    273  CD1 PHE A 600      41.890  19.010  39.960  1.00  0.00           C
ATOM    274  HD1 PHE A 600      41.710  18.700  38.940  1.00  0.00           H
ATOM    275  CE1 PHE A 600      42.360  18.140  40.960  1.00  0.00           C
ATOM    276  HE1 PHE A 600      42.570  17.090  40.810  1.00  0.00           H
ATOM    277  CZ  PHE A 600      42.840  18.620  42.160  1.00  0.00           C
ATOM    278  HZ  PHE A 600      43.260  17.920  42.860  1.00  0.00           H
ATOM    279  CD2 PHE A 600      42.330  21.000  41.360  1.00  0.00           C
ATOM    280  HD2 PHE A 600      42.240  22.060  41.550  1.00  0.00           H
ATOM    281  CE2 PHE A 600      42.810  20.090  42.290  1.00  0.00           C
ATOM    282  HE2 PHE A 600      43.130  20.620  43.180  1.00  0.00           H
ATOM    283  C   PHE A 600      43.730  21.440  37.990  1.00  0.00           C
ATOM    284  O   PHE A 600      44.740  21.620  38.630  1.00  0.00           O
ATOM    285  N   LYS A 601      43.680  20.470  37.030  1.00  0.00           N
ATOM    286  HN  LYS A 601      42.850  20.230  36.530  1.00  0.00           H
ATOM    287  CA  LYS A 601      44.800  19.610  36.740  1.00  0.00           C
ATOM    288  HA  LYS A 601      45.320  19.380  37.670  1.00  0.00           H
ATOM    289  CB  LYS A 601      44.390  18.230  36.140  1.00  0.00           C
ATOM    290  HB1 LYS A 601      45.360  17.750  35.910  1.00  0.00           H
ATOM    291  HB2 LYS A 601      43.850  18.220  35.160  1.00  0.00           H
ATOM    292  CG  LYS A 601      43.530  17.400  37.130  1.00  0.00           C
ATOM    293  HG1 LYS A 601      42.550  17.860  37.390  1.00  0.00           H
ATOM    294  HG2 LYS A 601      44.130  17.200  38.050  1.00  0.00           H
ATOM    295  CD  LYS A 601      43.120  16.120  36.470  1.00  0.00           C
ATOM    296  HD1 LYS A 601      42.700  15.480  37.280  1.00  0.00           H
ATOM    297  HD2 LYS A 601      44.060  15.670  36.080  1.00  0.00           H
ATOM    298  CE  LYS A 601      42.000  16.270  35.400  1.00  0.00           C
ATOM    299  HE1 LYS A 601      42.230  17.150  34.770  1.00  0.00           H
ATOM    300  HE2 LYS A 601      41.020  16.230  35.920  1.00  0.00           H
ATOM    301  NZ  LYS A 601      42.030  15.050  34.540  1.00  0.00           N
ATOM    302  HZ1 LYS A 601      41.890  14.160  35.050  1.00  0.00           H
ATOM    303  HZ2 LYS A 601      42.910  15.080  33.980  1.00  0.00           H
ATOM    304  HZ3 LYS A 601      41.240  15.110  33.870  1.00  0.00           H
ATOM    305  C   LYS A 601      45.910  20.370  35.900  1.00  0.00           C
ATOM    306  O   LYS A 601      47.050  19.960  35.990  1.00  0.00           O
ATOM    307  N   ASP A 602      45.510  21.340  35.040  1.00  0.00           N
ATOM    308  HN  ASP A 602      44.520  21.420  34.930  1.00  0.00           H
ATOM    309  CA  ASP A 602      46.420  22.370  34.530  1.00  0.00           C
ATOM    310  HA  ASP A 602      47.270  21.960  34.010  1.00  0.00           H
ATOM    311  CB  ASP A 602      45.680  23.330  33.560  1.00  0.00           C
ATOM    312  HB1 ASP A 602      46.380  24.170  33.320  1.00  0.00           H
ATOM    313  HB2 ASP A 602      44.770  23.840  33.940  1.00  0.00           H
ATOM    314  CG  ASP A 602      45.370  22.620  32.320  1.00  0.00           C
ATOM    315  OD1 ASP A 602      44.500  23.190  31.600  1.00  0.00           O
ATOM    316  OD2 ASP A 602      46.030  21.600  31.990  1.00  0.00           O
ATOM    317  C   ASP A 602      47.030  23.170  35.720  1.00  0.00           C
ATOM    318  O   ASP A 602      48.230  23.350  35.740  1.00  0.00           O
ATOM    319  N   ALA A 603      46.180  23.690  36.680  1.00  0.00           N
ATOM    320  HN  ALA A 603      45.190  23.640  36.550  1.00  0.00           H
ATOM    321  CA  ALA A 603      46.690  24.420  37.840  1.00  0.00           C
ATOM    322  HA  ALA A 603      47.150  25.290  37.390  1.00  0.00           H
ATOM    323  CB  ALA A 603      45.440  24.910  38.610  1.00  0.00           C
ATOM    324  HB1 ALA A 603      44.680  24.100  38.490  1.00  0.00           H
ATOM    325  HB2 ALA A 603      44.990  25.730  38.010  1.00  0.00           H
ATOM    326  HB3 ALA A 603      45.670  25.160  39.670  1.00  0.00           H
ATOM    327  C   ALA A 603      47.780  23.730  38.720  1.00  0.00           C
ATOM    328  O   ALA A 603      48.590  24.370  39.400  1.00  0.00           O
ATOM    329  N   LEU A 604      47.780  22.370  38.800  1.00  0.00           N
ATOM    330  HN  LEU A 604      46.970  21.850  38.530  1.00  0.00           H
ATOM    331  CA  LEU A 604      48.800  21.630  39.520  1.00  0.00           C
ATOM    332  HA  LEU A 604      49.330  22.320  40.160  1.00  0.00           H
ATOM    333  CB  LEU A 604      48.110  20.420  40.200  1.00  0.00           C
ATOM    334  HB1 LEU A 604      48.880  19.810  40.700  1.00  0.00           H
ATOM    335  HB2 LEU A 604      47.560  19.850  39.410  1.00  0.00           H
ATOM    336  CG  LEU A 604      47.110  20.830  41.300  1.00  0.00           C
ATOM    337  HG  LEU A 604      46.320  21.510  40.900  1.00  0.00           H
ATOM    338  CD1 LEU A 604      46.340  19.470  41.780  1.00  0.00           C
ATOM    339 HD11 LEU A 604      45.600  19.750  42.570  1.00  0.00           H
ATOM    340 HD12 LEU A 604      47.020  18.700  42.190  1.00  0.00           H
ATOM    341 HD13 LEU A 604      45.840  19.100  40.860  1.00  0.00           H
ATOM    342  CD2 LEU A 604      47.840  21.500  42.550  1.00  0.00           C
ATOM    343 HD21 LEU A 604      47.170  21.830  43.370  1.00  0.00           H
ATOM    344 HD22 LEU A 604      48.320  22.440  42.210  1.00  0.00           H
ATOM    345 HD23 LEU A 604      48.570  20.750  42.930  1.00  0.00           H
ATOM    346  C   LEU A 604      49.870  21.130  38.510  1.00  0.00           C
ATOM    347  O   LEU A 604      50.710  20.220  38.860  1.00  0.00           O
ATOM    348  N   SER A 605      50.000  21.700  37.280  1.00  0.00           N
ATOM    349  HN  SER A 605      49.310  22.320  36.900  1.00  0.00           H
ATOM    350  CA  SER A 605      51.160  21.510  36.360  1.00  0.00           C
ATOM    351  HA  SER A 605      51.570  20.510  36.480  1.00  0.00           H
ATOM    352  CB  SER A 605      50.750  21.720  34.890  1.00  0.00           C
ATOM    353  HB1 SER A 605      49.840  21.120  34.670  1.00  0.00           H
ATOM    354  HB2 SER A 605      51.560  21.180  34.350  1.00  0.00           H
ATOM    355  OG  SER A 605      50.560  23.040  34.350  1.00  0.00           O
ATOM    356  HG1 SER A 605      49.750  23.370  34.770  1.00  0.00           H
ATOM    357  C   SER A 605      52.240  22.440  36.750  1.00  0.00           C
ATOM    358  O   SER A 605      51.950  23.460  37.350  1.00  0.00           O
ATOM    359  N   LEU A 606      53.460  22.020  36.610  1.00  0.00           N
ATOM    360  HN  LEU A 606      53.590  21.100  36.250  1.00  0.00           H
ATOM    361  CA  LEU A 606      54.590  22.710  37.140  1.00  0.00           C
ATOM    362  HA  LEU A 606      54.530  22.540  38.200  1.00  0.00           H
ATOM    363  CB  LEU A 606      55.920  22.030  36.630  1.00  0.00           C
ATOM    364  HB1 LEU A 606      55.900  22.220  35.540  1.00  0.00           H
ATOM    365  HB2 LEU A 606      55.920  20.960  36.920  1.00  0.00           H
ATOM    366  CG  LEU A 606      57.200  22.630  37.270  1.00  0.00           C
ATOM    367  HG  LEU A 606      57.230  23.710  36.990  1.00  0.00           H
ATOM    368  CD1 LEU A 606      57.310  22.380  38.800  1.00  0.00           C
ATOM    369 HD11 LEU A 606      58.280  22.830  39.100  1.00  0.00           H
ATOM    370 HD12 LEU A 606      57.160  21.290  39.000  1.00  0.00           H
ATOM    371 HD13 LEU A 606      56.440  22.840  39.310  1.00  0.00           H
ATOM    372  CD2 LEU A 606      58.410  21.940  36.540  1.00  0.00           C
ATOM    373 HD21 LEU A 606      58.190  21.870  35.460  1.00  0.00           H
ATOM    374 HD22 LEU A 606      58.450  20.940  37.020  1.00  0.00           H
ATOM    375 HD23 LEU A 606      59.340  22.490  36.790  1.00  0.00           H
ATOM    376  C   LEU A 606      54.660  24.160  36.750  1.00  0.00           C
ATOM    377  O   LEU A 606      54.870  24.990  37.600  1.00  0.00           O
ATOM    378  N   GLN A 607      54.480  24.560  35.440  1.00  0.00           N
ATOM    379  HN  GLN A 607      54.340  23.980  34.650  1.00  0.00           H
ATOM    380  CA  GLN A 607      54.560  25.990  35.110  1.00  0.00           C
ATOM    381  HA  GLN A 607      55.540  26.310  35.450  1.00  0.00           H
ATOM    382  CB  GLN A 607      54.530  26.110  33.600  1.00  0.00           C
ATOM    383  HB1 GLN A 607      54.310  27.120  33.180  1.00  0.00           H
ATOM    384  HB2 GLN A 607      53.600  25.600  33.280  1.00  0.00           H
ATOM    385  CG  GLN A 607      55.670  25.480  32.810  1.00  0.00           C
ATOM    386  HG1 GLN A 607      55.480  25.660  31.740  1.00  0.00           H
ATOM    387  HG2 GLN A 607      55.780  24.380  32.910  1.00  0.00           H
ATOM    388  CD  GLN A 607      56.940  26.150  33.230  1.00  0.00           C
ATOM    389  OE1 GLN A 607      57.740  25.770  34.110  1.00  0.00           O
ATOM    390  NE2 GLN A 607      57.300  27.280  32.550  1.00  0.00           N
ATOM    391 HE21 GLN A 607      58.190  27.660  32.800  1.00  0.00           H
ATOM    392 HE22 GLN A 607      56.890  27.240  31.640  1.00  0.00           H
ATOM    393  C   GLN A 607      53.480  26.830  35.810  1.00  0.00           C
ATOM    394  O   GLN A 607      53.600  27.930  36.280  1.00  0.00           O
ATOM    395  N   CYS A 608      52.250  26.250  35.920  1.00  0.00           N
ATOM    396  HN  CYS A 608      52.070  25.350  35.530  1.00  0.00           H
ATOM    397  CA  CYS A 608      51.180  26.820  36.640  1.00  0.00           C
ATOM    398  HA  CYS A 608      51.170  27.890  36.450  1.00  0.00           H
ATOM    399  CB  CYS A 608      49.850  26.110  36.420  1.00  0.00           C
ATOM    400  HB1 CYS A 608      48.990  26.390  37.060  1.00  0.00           H
ATOM    401  HB2 CYS A 608      50.120  25.050  36.640  1.00  0.00           H
ATOM    402  SG  CYS A 608      49.360  26.420  34.710  1.00  0.00           S
ATOM    403  HG1 CYS A 608      49.260  27.730  34.910  1.00  0.00           H
ATOM    404  C   CYS A 608      51.380  26.860  38.160  1.00  0.00           C
ATOM    405  O   CYS A 608      51.010  27.840  38.840  1.00  0.00           O
ATOM    406  N   LEU A 609      52.010  25.810  38.850  1.00  0.00           N
ATOM    407  HN  LEU A 609      52.130  25.000  38.280  1.00  0.00           H
ATOM    408  CA  LEU A 609      52.470  25.830  40.200  1.00  0.00           C
ATOM    409  HA  LEU A 609      51.670  26.270  40.790  1.00  0.00           H
ATOM    410  CB  LEU A 609      53.030  24.460  40.670  1.00  0.00           C
ATOM    411  HB1 LEU A 609      53.710  24.650  41.540  1.00  0.00           H
ATOM    412  HB2 LEU A 609      53.660  24.040  39.860  1.00  0.00           H
ATOM    413  CG  LEU A 609      52.050  23.310  40.990  1.00  0.00           C
ATOM    414  HG  LEU A 609      51.550  23.060  40.020  1.00  0.00           H
ATOM    415  CD1 LEU A 609      52.860  22.060  41.380  1.00  0.00           C
ATOM    416 HD11 LEU A 609      53.470  22.260  42.290  1.00  0.00           H
ATOM    417 HD12 LEU A 609      53.400  21.610  40.510  1.00  0.00           H
ATOM    418 HD13 LEU A 609      52.220  21.220  41.700  1.00  0.00           H
ATOM    419  CD2 LEU A 609      50.940  23.460  42.060  1.00  0.00           C
ATOM    420 HD21 LEU A 609      50.380  24.410  41.920  1.00  0.00           H
ATOM    421 HD22 LEU A 609      51.260  23.580  43.110  1.00  0.00           H
ATOM    422 HD23 LEU A 609      50.280  22.580  42.160  1.00  0.00           H
ATOM    423  C   LEU A 609      53.540  26.860  40.520  1.00  0.00           C
ATOM    424  O   LEU A 609      53.470  27.520  41.550  1.00  0.00           O
ATOM    425  N   ALA A 610      54.470  27.160  39.650  1.00  0.00           N
ATOM    426  HN  ALA A 610      54.500  26.490  38.920  1.00  0.00           H
ATOM    427  CA  ALA A 610      55.250  28.360  39.690  1.00  0.00           C
ATOM    428  HA  ALA A 610      55.770  28.330  40.640  1.00  0.00           H
ATOM    429  CB  ALA A 610      56.300  28.360  38.480  1.00  0.00           C
ATOM    430  HB1 ALA A 610      57.180  29.010  38.680  1.00  0.00           H
ATOM    431  HB2 ALA A 610      55.690  28.760  37.640  1.00  0.00           H
ATOM    432  HB3 ALA A 610      56.620  27.320  38.290  1.00  0.00           H
ATOM    433  C   ALA A 610      54.470  29.720  39.810  1.00  0.00           C
ATOM    434  O   ALA A 610      54.780  30.540  40.660  1.00  0.00           O
ATOM    435  N   SER A 611      53.340  29.920  39.080  1.00  0.00           N
ATOM    436  HN  SER A 611      53.160  29.330  38.290  1.00  0.00           H
ATOM    437  CA  SER A 611      52.510  31.080  39.300  1.00  0.00           C
ATOM    438  HA  SER A 611      53.190  31.900  39.120  1.00  0.00           H
ATOM    439  CB  SER A 611      51.320  31.170  38.240  1.00  0.00           C
ATOM    440  HB1 SER A 611      50.860  32.180  38.300  1.00  0.00           H
ATOM    441  HB2 SER A 611      50.590  30.360  38.450  1.00  0.00           H
ATOM    442  OG  SER A 611      51.740  30.960  36.850  1.00  0.00           O
ATOM    443  HG1 SER A 611      52.080  31.820  36.610  1.00  0.00           H
ATOM    444  C   SER A 611      51.990  31.210  40.710  1.00  0.00           C
ATOM    445  O   SER A 611      52.100  32.230  41.410  1.00  0.00           O
ATOM    446  N   ILE A 612      51.470  30.110  41.320  1.00  0.00           N
ATOM    447  HN  ILE A 612      51.440  29.240  40.820  1.00  0.00           H
ATOM    448  CA  ILE A 612      51.200  30.110  42.710  1.00  0.00           C
ATOM    449  HA  ILE A 612      50.460  30.880  42.880  1.00  0.00           H
ATOM    450  CB  ILE A 612      50.390  28.810  43.180  1.00  0.00           C
ATOM    451  HB  ILE A 612      51.030  27.960  42.820  1.00  0.00           H
ATOM    452  CG2 ILE A 612      50.210  28.770  44.720  1.00  0.00           C
ATOM    453 HG21 ILE A 612      49.840  29.760  45.070  1.00  0.00           H
ATOM    454 HG22 ILE A 612      51.180  28.560  45.240  1.00  0.00           H
ATOM    455 HG23 ILE A 612      49.440  28.020  45.000  1.00  0.00           H
ATOM    456  CG1 ILE A 612      49.000  28.640  42.400  1.00  0.00           C
ATOM    457 HG11 ILE A 612      49.040  29.130  41.410  1.00  0.00           H
ATOM    458 HG12 ILE A 612      48.180  29.110  42.990  1.00  0.00           H
ATOM    459  CD  ILE A 612      48.700  27.100  42.250  1.00  0.00           C
ATOM    460  HD1 ILE A 612      48.980  26.450  43.120  1.00  0.00           H
ATOM    461  HD2 ILE A 612      49.350  26.750  41.430  1.00  0.00           H
ATOM    462  HD3 ILE A 612      47.660  26.880  41.950  1.00  0.00           H
ATOM    463  C   ILE A 612      52.370  30.310  43.640  1.00  0.00           C
ATOM    464  O   ILE A 612      52.190  31.010  44.560  1.00  0.00           O
ATOM    465  N   LEU A 613      53.590  29.770  43.390  1.00  0.00           N
ATOM    466  HN  LEU A 613      53.630  29.110  42.640  1.00  0.00           H
ATOM    467  CA  LEU A 613      54.770  30.020  44.200  1.00  0.00           C
ATOM    468  HA  LEU A 613      54.670  29.750  45.240  1.00  0.00           H
ATOM    469  CB  LEU A 613      55.860  29.060  43.650  1.00  0.00           C
ATOM    470  HB1 LEU A 613      56.000  29.450  42.600  1.00  0.00           H
ATOM    471  HB2 LEU A 613      55.610  27.990  43.690  1.00  0.00           H
ATOM    472  CG  LEU A 613      57.260  29.390  44.210  1.00  0.00           C
ATOM    473  HG  LEU A 613      57.660  30.390  43.950  1.00  0.00           H
ATOM    474  CD1 LEU A 613      57.330  29.300  45.790  1.00  0.00           C
ATOM    475 HD11 LEU A 613      56.840  30.160  46.310  1.00  0.00           H
ATOM    476 HD12 LEU A 613      58.380  29.320  46.150  1.00  0.00           H
ATOM    477 HD13 LEU A 613      56.830  28.370  46.110  1.00  0.00           H
ATOM    478  CD2 LEU A 613      58.400  28.480  43.690  1.00  0.00           C
ATOM    479 HD21 LEU A 613      59.310  28.790  44.250  1.00  0.00           H
ATOM    480 HD22 LEU A 613      58.680  28.700  42.640  1.00  0.00           H
ATOM    481 HD23 LEU A 613      58.130  27.430  43.950  1.00  0.00           H
ATOM    482  C   LEU A 613      55.230  31.510  44.230  1.00  0.00           C
ATOM    483  O   LEU A 613      55.460  32.080  45.260  1.00  0.00           O
ATOM    484  N   PHE A 614      55.250  32.110  42.980  1.00  0.00           N
ATOM    485  HN  PHE A 614      55.030  31.640  42.130  1.00  0.00           H
ATOM    486  CA  PHE A 614      55.480  33.540  42.820  1.00  0.00           C
ATOM    487  HA  PHE A 614      56.400  33.760  43.350  1.00  0.00           H
ATOM    488  CB  PHE A 614      55.640  33.750  41.280  1.00  0.00           C
ATOM    489  HB1 PHE A 614      54.790  33.180  40.870  1.00  0.00           H
ATOM    490  HB2 PHE A 614      56.580  33.440  40.770  1.00  0.00           H
ATOM    491  CG  PHE A 614      55.530  35.190  40.850  1.00  0.00           C
ATOM    492  CD1 PHE A 614      56.090  36.260  41.620  1.00  0.00           C
ATOM    493  HD1 PHE A 614      56.580  35.970  42.540  1.00  0.00           H
ATOM    494  CE1 PHE A 614      56.100  37.540  41.050  1.00  0.00           C
ATOM    495  HE1 PHE A 614      56.620  38.310  41.610  1.00  0.00           H
ATOM    496  CZ  PHE A 614      55.400  37.750  39.860  1.00  0.00           C
ATOM    497  HZ  PHE A 614      55.310  38.780  39.540  1.00  0.00           H
ATOM    498  CD2 PHE A 614      54.780  35.480  39.740  1.00  0.00           C
ATOM    499  HD2 PHE A 614      54.270  34.670  39.250  1.00  0.00           H
ATOM    500  CE2 PHE A 614      54.680  36.790  39.220  1.00  0.00           C
ATOM    501  HE2 PHE A 614      54.120  36.950  38.320  1.00  0.00           H
ATOM    502  C   PHE A 614      54.460  34.450  43.460  1.00  0.00           C
ATOM    503  O   PHE A 614      54.690  35.310  44.350  1.00  0.00           O
ATOM    504  N   LEU A 615      53.150  34.170  43.280  1.00  0.00           N
ATOM    505  HN  LEU A 615      52.850  33.350  42.790  1.00  0.00           H
ATOM    506  CA  LEU A 615      52.080  35.000  43.720  1.00  0.00           C
ATOM    507  HA  LEU A 615      52.390  35.990  43.450  1.00  0.00           H
ATOM    508  CB  LEU A 615      50.820  34.770  42.880  1.00  0.00           C
ATOM    509  HB1 LEU A 615      50.000  35.420  43.250  1.00  0.00           H
ATOM    510  HB2 LEU A 615      50.430  33.740  43.010  1.00  0.00           H
ATOM    511  CG  LEU A 615      51.050  35.150  41.380  1.00  0.00           C
ATOM    512  HG  LEU A 615      51.840  34.470  41.000  1.00  0.00           H
ATOM    513  CD1 LEU A 615      49.840  34.830  40.500  1.00  0.00           C
ATOM    514 HD11 LEU A 615      49.640  33.750  40.610  1.00  0.00           H
ATOM    515 HD12 LEU A 615      50.040  35.060  39.430  1.00  0.00           H
ATOM    516 HD13 LEU A 615      48.910  35.300  40.890  1.00  0.00           H
ATOM    517  CD2 LEU A 615      51.530  36.560  41.070  1.00  0.00           C
ATOM    518 HD21 LEU A 615      50.820  37.290  41.530  1.00  0.00           H
ATOM    519 HD22 LEU A 615      51.560  36.850  39.990  1.00  0.00           H
ATOM    520 HD23 LEU A 615      52.500  36.680  41.610  1.00  0.00           H
ATOM    521  C   LEU A 615      51.730  34.830  45.190  1.00  0.00           C
ATOM    522  O   LEU A 615      51.230  35.780  45.860  1.00  0.00           O
ATOM    523  N   TYR A 616      52.020  33.650  45.760  1.00  0.00           N
ATOM    524  HN  TYR A 616      52.430  32.890  45.260  1.00  0.00           H
ATOM    525  CA  TYR A 616      52.050  33.530  47.170  1.00  0.00           C
ATOM    526  HA  TYR A 616      51.140  33.950  47.560  1.00  0.00           H
ATOM    527  CB  TYR A 616      52.170  32.050  47.580  1.00  0.00           C
ATOM    528  HB1 TYR A 616      53.110  31.710  47.100  1.00  0.00           H
ATOM    529  HB2 TYR A 616      51.380  31.570  46.980  1.00  0.00           H
ATOM    530  CG  TYR A 616      52.210  31.840  49.080  1.00  0.00           C
ATOM    531  CD1 TYR A 616      53.260  31.020  49.510  1.00  0.00           C
ATOM    532  HD1 TYR A 616      53.830  30.510  48.750  1.00  0.00           H
ATOM    533  CE1 TYR A 616      53.460  30.770  50.850  1.00  0.00           C
ATOM    534  HE1 TYR A 616      54.220  30.100  51.220  1.00  0.00           H
ATOM    535  CZ  TYR A 616      52.670  31.380  51.820  1.00  0.00           C
ATOM    536  OH  TYR A 616      52.850  31.100  53.190  1.00  0.00           O
ATOM    537  HH  TYR A 616      52.160  31.590  53.650  1.00  0.00           H
ATOM    538  CD2 TYR A 616      51.350  32.340  50.080  1.00  0.00           C
ATOM    539  HD2 TYR A 616      50.480  32.830  49.690  1.00  0.00           H
ATOM    540  CE2 TYR A 616      51.580  32.150  51.420  1.00  0.00           C
ATOM    541  HE2 TYR A 616      50.980  32.560  52.210  1.00  0.00           H
ATOM    542  C   TYR A 616      53.040  34.500  47.810  1.00  0.00           C
ATOM    543  O   TYR A 616      52.610  35.300  48.650  1.00  0.00           O
ATOM    544  N   CYS A 617      54.280  34.570  47.390  1.00  0.00           N
ATOM    545  HN  CYS A 617      54.520  34.060  46.580  1.00  0.00           H
ATOM    546  CA  CYS A 617      55.260  35.530  47.940  1.00  0.00           C
ATOM    547  HA  CYS A 617      55.220  35.490  49.020  1.00  0.00           H
ATOM    548  CB  CYS A 617      56.790  35.250  47.570  1.00  0.00           C
ATOM    549  HB1 CYS A 617      57.380  35.950  48.190  1.00  0.00           H
ATOM    550  HB2 CYS A 617      56.890  35.400  46.470  1.00  0.00           H
ATOM    551  SG  CYS A 617      57.280  33.610  47.960  1.00  0.00           S
ATOM    552  HG1 CYS A 617      56.650  33.200  46.880  1.00  0.00           H
ATOM    553  C   CYS A 617      54.910  36.980  47.590  1.00  0.00           C
ATOM    554  O   CYS A 617      55.130  37.870  48.410  1.00  0.00           O
ATOM    555  N   ALA A 618      54.330  37.240  46.350  1.00  0.00           N
ATOM    556  HN  ALA A 618      54.200  36.550  45.640  1.00  0.00           H
ATOM    557  CA  ALA A 618      53.960  38.590  45.850  1.00  0.00           C
ATOM    558  HA  ALA A 618      54.800  39.260  45.980  1.00  0.00           H
ATOM    559  CB  ALA A 618      53.610  38.540  44.390  1.00  0.00           C
ATOM    560  HB1 ALA A 618      52.670  38.000  44.160  1.00  0.00           H
ATOM    561  HB2 ALA A 618      54.400  38.140  43.720  1.00  0.00           H
ATOM    562  HB3 ALA A 618      53.250  39.510  43.980  1.00  0.00           H
ATOM    563  C   ALA A 618      52.730  39.110  46.630  1.00  0.00           C
ATOM    564  O   ALA A 618      52.700  40.340  46.820  1.00  0.00           O
ATOM    565  N   CYS A 619      51.840  38.300  47.180  1.00  0.00           N
ATOM    566  HN  CYS A 619      51.890  37.310  47.100  1.00  0.00           H
ATOM    567  CA  CYS A 619      50.740  38.710  48.000  1.00  0.00           C
ATOM    568  HA  CYS A 619      50.480  39.750  47.910  1.00  0.00           H
ATOM    569  CB  CYS A 619      49.510  37.860  47.740  1.00  0.00           C
ATOM    570  HB1 CYS A 619      49.760  36.770  47.830  1.00  0.00           H
ATOM    571  HB2 CYS A 619      49.270  37.930  46.670  1.00  0.00           H
ATOM    572  SG  CYS A 619      48.100  38.060  48.840  1.00  0.00           S
ATOM    573  HG1 CYS A 619      47.290  38.800  48.100  1.00  0.00           H
ATOM    574  C   CYS A 619      51.160  38.640  49.450  1.00  0.00           C
ATOM    575  O   CYS A 619      51.060  39.680  50.120  1.00  0.00           O
ATOM    576  N   MET A 620      51.740  37.580  49.950  1.00  0.00           N
ATOM    577  HN  MET A 620      51.980  36.840  49.330  1.00  0.00           H
ATOM    578  CA  MET A 620      52.150  37.420  51.340  1.00  0.00           C
ATOM    579  HA  MET A 620      51.230  37.690  51.860  1.00  0.00           H
ATOM    580  CB  MET A 620      52.640  35.930  51.650  1.00  0.00           C
ATOM    581  HB1 MET A 620      53.500  35.650  50.990  1.00  0.00           H
ATOM    582  HB2 MET A 620      51.820  35.260  51.340  1.00  0.00           H
ATOM    583  CG  MET A 620      53.040  35.570  53.020  1.00  0.00           C
ATOM    584  HG1 MET A 620      53.760  36.320  53.410  1.00  0.00           H
ATOM    585  HG2 MET A 620      53.590  34.600  53.090  1.00  0.00           H
ATOM    586  SD  MET A 620      51.670  35.390  54.220  1.00  0.00           S
ATOM    587  CE  MET A 620      52.820  34.640  55.420  1.00  0.00           C
ATOM    588  HE1 MET A 620      53.520  35.440  55.740  1.00  0.00           H
ATOM    589  HE2 MET A 620      53.400  33.830  54.920  1.00  0.00           H
ATOM    590  HE3 MET A 620      52.300  34.180  56.280  1.00  0.00           H
ATOM    591  C   MET A 620      53.130  38.520  51.880  1.00  0.00           C
ATOM    592  O   MET A 620      52.910  39.090  52.940  1.00  0.00           O
ATOM    593  N   SER A 621      54.210  38.830  51.140  1.00  0.00           N
ATOM    594  HN  SER A 621      54.340  38.380  50.260  1.00  0.00           H
ATOM    595  CA  SER A 621      55.130  39.980  51.480  1.00  0.00           C
ATOM    596  HA  SER A 621      55.590  39.690  52.400  1.00  0.00           H
ATOM    597  CB  SER A 621      56.400  40.240  50.570  1.00  0.00           C
ATOM    598  HB1 SER A 621      57.050  39.340  50.600  1.00  0.00           H
ATOM    599  HB2 SER A 621      57.010  41.120  50.880  1.00  0.00           H
ATOM    600  OG  SER A 621      56.020  40.290  49.190  1.00  0.00           O
ATOM    601  HG1 SER A 621      55.610  39.480  48.870  1.00  0.00           H
ATOM    602  C   SER A 621      54.450  41.250  51.780  1.00  0.00           C
ATOM    603  O   SER A 621      54.760  41.890  52.750  1.00  0.00           O
ATOM    604  N   PRO A 622      53.480  41.850  51.070  1.00  0.00           N
ATOM    605  CD  PRO A 622      53.300  41.710  49.610  1.00  0.00           C
ATOM    606  HD1 PRO A 622      53.090  40.640  49.380  1.00  0.00           H
ATOM    607  HD2 PRO A 622      54.190  42.100  49.090  1.00  0.00           H
ATOM    608  CA  PRO A 622      52.950  43.200  51.510  1.00  0.00           C
ATOM    609  HA  PRO A 622      53.750  43.780  51.920  1.00  0.00           H
ATOM    610  CB  PRO A 622      52.370  43.710  50.270  1.00  0.00           C
ATOM    611  HB1 PRO A 622      53.000  44.540  49.880  1.00  0.00           H
ATOM    612  HB2 PRO A 622      51.410  44.260  50.400  1.00  0.00           H
ATOM    613  CG  PRO A 622      52.090  42.590  49.250  1.00  0.00           C
ATOM    614  HG1 PRO A 622      51.150  42.080  49.560  1.00  0.00           H
ATOM    615  HG2 PRO A 622      51.940  42.920  48.200  1.00  0.00           H
ATOM    616  C   PRO A 622      51.970  42.860  52.620  1.00  0.00           C
ATOM    617  O   PRO A 622      51.850  43.640  53.500  1.00  0.00           O
ATOM    618  N   VAL A 623      51.220  41.800  52.510  1.00  0.00           N
ATOM    619  HN  VAL A 623      51.240  41.300  51.640  1.00  0.00           H
ATOM    620  CA  VAL A 623      50.190  41.510  53.510  1.00  0.00           C
ATOM    621  HA  VAL A 623      49.550  42.380  53.510  1.00  0.00           H
ATOM    622  CB  VAL A 623      49.240  40.340  53.170  1.00  0.00           C
ATOM    623  HB  VAL A 623      49.860  39.450  52.960  1.00  0.00           H
ATOM    624  CG1 VAL A 623      48.120  40.030  54.240  1.00  0.00           C
ATOM    625 HG11 VAL A 623      47.410  39.190  54.090  1.00  0.00           H
ATOM    626 HG12 VAL A 623      47.530  40.970  54.240  1.00  0.00           H
ATOM    627 HG13 VAL A 623      48.550  39.970  55.280  1.00  0.00           H
ATOM    628  CG2 VAL A 623      48.500  40.740  51.870  1.00  0.00           C
ATOM    629 HG21 VAL A 623      47.890  41.670  51.940  1.00  0.00           H
ATOM    630 HG22 VAL A 623      47.780  39.930  51.660  1.00  0.00           H
ATOM    631 HG23 VAL A 623      49.250  40.840  51.060  1.00  0.00           H
ATOM    632  C   VAL A 623      50.660  41.330  54.930  1.00  0.00           C
ATOM    633  O   VAL A 623      50.080  41.830  55.880  1.00  0.00           O
ATOM    634  N   ILE A 624      51.800  40.600  55.160  1.00  0.00           N
ATOM    635  HN  ILE A 624      52.270  40.120  54.410  1.00  0.00           H
ATOM    636  CA  ILE A 624      52.420  40.520  56.500  1.00  0.00           C
ATOM    637  HA  ILE A 624      51.600  40.150  57.110  1.00  0.00           H
ATOM    638  CB  ILE A 624      53.510  39.440  56.460  1.00  0.00           C
ATOM    639  HB  ILE A 624      52.910  38.600  56.050  1.00  0.00           H
ATOM    640  CG2 ILE A 624      54.660  39.820  55.530  1.00  0.00           C
ATOM    641 HG21 ILE A 624      55.060  38.830  55.210  1.00  0.00           H
ATOM    642 HG22 ILE A 624      55.490  40.310  56.080  1.00  0.00           H
ATOM    643 HG23 ILE A 624      54.380  40.380  54.610  1.00  0.00           H
ATOM    644  CG1 ILE A 624      54.160  39.060  57.760  1.00  0.00           C
ATOM    645 HG11 ILE A 624      54.900  39.770  58.180  1.00  0.00           H
ATOM    646 HG12 ILE A 624      54.800  38.200  57.490  1.00  0.00           H
ATOM    647  CD  ILE A 624      53.150  38.700  58.870  1.00  0.00           C
ATOM    648  HD1 ILE A 624      53.640  38.100  59.680  1.00  0.00           H
ATOM    649  HD2 ILE A 624      52.260  38.260  58.380  1.00  0.00           H
ATOM    650  HD3 ILE A 624      52.740  39.620  59.310  1.00  0.00           H
ATOM    651  C   ILE A 624      52.890  41.890  57.010  1.00  0.00           C
ATOM    652  O   ILE A 624      52.680  42.280  58.130  1.00  0.00           O
ATOM    653  N   THR A 625      53.400  42.690  56.030  1.00  0.00           N
ATOM    654  HN  THR A 625      53.450  42.330  55.110  1.00  0.00           H
ATOM    655  CA  THR A 625      53.870  44.080  56.120  1.00  0.00           C
ATOM    656  HA  THR A 625      54.640  44.130  56.870  1.00  0.00           H
ATOM    657  CB  THR A 625      54.640  44.630  54.930  1.00  0.00           C
ATOM    658  HB  THR A 625      53.940  44.690  54.080  1.00  0.00           H
ATOM    659  OG1 THR A 625      55.790  43.830  54.670  1.00  0.00           O
ATOM    660  HG1 THR A 625      55.510  43.070  54.170  1.00  0.00           H
ATOM    661  CG2 THR A 625      55.130  46.020  55.260  1.00  0.00           C
ATOM    662 HG21 THR A 625      54.270  46.660  55.600  1.00  0.00           H
ATOM    663 HG22 THR A 625      55.700  46.460  54.410  1.00  0.00           H
ATOM    664 HG23 THR A 625      55.770  45.910  56.170  1.00  0.00           H
ATOM    665  C   THR A 625      52.800  45.060  56.520  1.00  0.00           C
ATOM    666  O   THR A 625      53.020  45.840  57.450  1.00  0.00           O
ATOM    667  N   PHE A 626      51.560  44.880  55.890  1.00  0.00           N
ATOM    668  HN  PHE A 626      51.440  44.230  55.140  1.00  0.00           H
ATOM    669  CA  PHE A 626      50.270  45.470  56.210  1.00  0.00           C
ATOM    670  HA  PHE A 626      50.280  46.550  56.150  1.00  0.00           H
ATOM    671  CB  PHE A 626      49.140  45.080  55.200  1.00  0.00           C
ATOM    672  HB1 PHE A 626      49.150  43.990  54.950  1.00  0.00           H
ATOM    673  HB2 PHE A 626      49.420  45.590  54.260  1.00  0.00           H
ATOM    674  CG  PHE A 626      47.760  45.580  55.530  1.00  0.00           C
ATOM    675  CD1 PHE A 626      46.780  44.820  56.290  1.00  0.00           C
ATOM    676  HD1 PHE A 626      47.100  43.970  56.850  1.00  0.00           H
ATOM    677  CE1 PHE A 626      45.480  45.290  56.520  1.00  0.00           C
ATOM    678  HE1 PHE A 626      44.770  44.640  57.000  1.00  0.00           H
ATOM    679  CZ  PHE A 626      45.150  46.620  56.100  1.00  0.00           C
ATOM    680  HZ  PHE A 626      44.140  46.910  56.360  1.00  0.00           H
ATOM    681  CD2 PHE A 626      47.360  46.910  55.120  1.00  0.00           C
ATOM    682  HD2 PHE A 626      47.940  47.540  54.460  1.00  0.00           H
ATOM    683  CE2 PHE A 626      46.100  47.430  55.510  1.00  0.00           C
ATOM    684  HE2 PHE A 626      45.680  48.350  55.140  1.00  0.00           H
ATOM    685  C   PHE A 626      49.910  45.150  57.620  1.00  0.00           C
ATOM    686  O   PHE A 626      49.510  46.020  58.360  1.00  0.00           O
ATOM    687  N   GLY A 627      50.100  43.930  58.090  1.00  0.00           N
ATOM    688  HN  GLY A 627      50.510  43.200  57.550  1.00  0.00           H
ATOM    689  CA  GLY A 627      49.670  43.440  59.400  1.00  0.00           C
ATOM    690  HA1 GLY A 627      49.770  42.370  59.510  1.00  0.00           H
ATOM    691  HA2 GLY A 627      48.730  43.930  59.580  1.00  0.00           H
ATOM    692  C   GLY A 627      50.630  43.950  60.450  1.00  0.00           C
ATOM    693  O   GLY A 627      50.260  44.090  61.570  1.00  0.00           O
ATOM    694  N   GLY A 628      51.900  44.160  60.180  1.00  0.00           N
ATOM    695  HN  GLY A 628      52.240  43.850  59.290  1.00  0.00           H
ATOM    696  CA  GLY A 628      52.740  44.870  61.130  1.00  0.00           C
ATOM    697  HA1 GLY A 628      53.720  44.890  60.670  1.00  0.00           H
ATOM    698  HA2 GLY A 628      52.590  44.510  62.140  1.00  0.00           H
ATOM    699  C   GLY A 628      52.300  46.320  61.200  1.00  0.00           C
ATOM    700  O   GLY A 628      52.130  46.880  62.320  1.00  0.00           O
ATOM    701  N   LEU A 629      52.170  46.950  60.050  1.00  0.00           N
ATOM    702  HN  LEU A 629      52.270  46.510  59.160  1.00  0.00           H
ATOM    703  CA  LEU A 629      51.900  48.380  60.030  1.00  0.00           C
ATOM    704  HA  LEU A 629      52.680  48.800  60.660  1.00  0.00           H
ATOM    705  CB  LEU A 629      52.090  48.830  58.520  1.00  0.00           C
ATOM    706  HB1 LEU A 629      51.320  48.280  57.930  1.00  0.00           H
ATOM    707  HB2 LEU A 629      53.030  48.400  58.130  1.00  0.00           H
ATOM    708  CG  LEU A 629      51.950  50.380  58.410  1.00  0.00           C
ATOM    709  HG  LEU A 629      50.910  50.680  58.650  1.00  0.00           H
ATOM    710  CD1 LEU A 629      52.830  51.130  59.400  1.00  0.00           C
ATOM    711 HD11 LEU A 629      52.460  50.800  60.390  1.00  0.00           H
ATOM    712 HD12 LEU A 629      52.590  52.210  59.230  1.00  0.00           H
ATOM    713 HD13 LEU A 629      53.920  50.970  59.340  1.00  0.00           H
ATOM    714  CD2 LEU A 629      52.320  50.950  57.020  1.00  0.00           C
ATOM    715 HD21 LEU A 629      51.580  50.650  56.260  1.00  0.00           H
ATOM    716 HD22 LEU A 629      53.280  50.450  56.790  1.00  0.00           H
ATOM    717 HD23 LEU A 629      52.380  52.060  56.940  1.00  0.00           H
ATOM    718  C   LEU A 629      50.560  48.780  60.670  1.00  0.00           C
ATOM    719  O   LEU A 629      50.340  49.740  61.440  1.00  0.00           O
ATOM    720  N   LEU A 630      49.520  47.810  60.400  1.00  0.00           N
ATOM    721  HN  LEU A 630      49.580  47.220  59.600  1.00  0.00           H
ATOM    722  CA  LEU A 630      48.250  47.800  61.040  1.00  0.00           C
ATOM    723  HA  LEU A 630      47.630  48.630  60.750  1.00  0.00           H
ATOM    724  CB  LEU A 630      47.440  46.670  60.480  1.00  0.00           C
ATOM    725  HB1 LEU A 630      48.060  45.820  60.850  1.00  0.00           H
ATOM    726  HB2 LEU A 630      47.460  46.740  59.370  1.00  0.00           H
ATOM    727  CG  LEU A 630      46.070  46.420  61.130  1.00  0.00           C
ATOM    728  HG  LEU A 630      46.220  46.460  62.230  1.00  0.00           H
ATOM    729  CD1 LEU A 630      45.140  47.500  60.690  1.00  0.00           C
ATOM    730 HD11 LEU A 630      45.090  47.380  59.580  1.00  0.00           H
ATOM    731 HD12 LEU A 630      45.520  48.510  60.920  1.00  0.00           H
ATOM    732 HD13 LEU A 630      44.140  47.260  61.130  1.00  0.00           H
ATOM    733  CD2 LEU A 630      45.510  45.070  60.710  1.00  0.00           C
ATOM    734 HD21 LEU A 630      45.150  45.150  59.660  1.00  0.00           H
ATOM    735 HD22 LEU A 630      44.700  44.790  61.430  1.00  0.00           H
ATOM    736 HD23 LEU A 630      46.290  44.270  60.650  1.00  0.00           H
ATOM    737  C   LEU A 630      48.300  47.730  62.560  1.00  0.00           C
ATOM    738  O   LEU A 630      47.520  48.380  63.250  1.00  0.00           O
ATOM    739  N   GLY A 631      49.190  46.910  63.090  1.00  0.00           N
ATOM    740  HN  GLY A 631      49.630  46.430  62.330  1.00  0.00           H
ATOM    741  CA  GLY A 631      49.350  46.770  64.600  1.00  0.00           C
ATOM    742  HA1 GLY A 631      50.160  46.070  64.770  1.00  0.00           H
ATOM    743  HA2 GLY A 631      48.370  46.540  64.970  1.00  0.00           H
ATOM    744  C   GLY A 631      49.860  48.090  65.240  1.00  0.00           C
ATOM    745  O   GLY A 631      49.450  48.440  66.320  1.00  0.00           O
ATOM    746  N   GLU A 632      50.850  48.770  64.630  1.00  0.00           N
ATOM    747  HN  GLU A 632      51.480  48.360  63.970  1.00  0.00           H
ATOM    748  CA  GLU A 632      51.290  50.040  65.060  1.00  0.00           C
ATOM    749  HA  GLU A 632      51.500  49.900  66.110  1.00  0.00           H
ATOM    750  CB  GLU A 632      52.520  50.370  64.170  1.00  0.00           C
ATOM    751  HB1 GLU A 632      52.800  51.440  64.120  1.00  0.00           H
ATOM    752  HB2 GLU A 632      52.340  49.980  63.140  1.00  0.00           H
ATOM    753  CG  GLU A 632      53.840  49.740  64.740  1.00  0.00           C
ATOM    754  HG1 GLU A 632      54.600  49.920  63.950  1.00  0.00           H
ATOM    755  HG2 GLU A 632      53.590  48.670  64.880  1.00  0.00           H
ATOM    756  CD  GLU A 632      54.350  50.390  66.010  1.00  0.00           C
ATOM    757  OE1 GLU A 632      54.720  49.750  67.020  1.00  0.00           O
ATOM    758  OE2 GLU A 632      54.290  51.670  66.090  1.00  0.00           O
ATOM    759  C   GLU A 632      50.270  51.200  65.020  1.00  0.00           C
ATOM    760  O   GLU A 632      50.150  51.990  65.910  1.00  0.00           O
ATOM    761  N   ALA A 633      49.430  51.180  63.940  1.00  0.00           N
ATOM    762  HN  ALA A 633      49.680  50.520  63.230  1.00  0.00           H
ATOM    763  CA  ALA A 633      48.320  52.090  63.630  1.00  0.00           C
ATOM    764  HA  ALA A 633      48.670  53.120  63.590  1.00  0.00           H
ATOM    765  CB  ALA A 633      47.680  51.820  62.260  1.00  0.00           C
ATOM    766  HB1 ALA A 633      48.440  51.610  61.490  1.00  0.00           H
ATOM    767  HB2 ALA A 633      47.120  52.700  61.890  1.00  0.00           H
ATOM    768  HB3 ALA A 633      47.020  50.940  62.350  1.00  0.00           H
ATOM    769  C   ALA A 633      47.310  52.040  64.690  1.00  0.00           C
ATOM    770  O   ALA A 633      46.770  53.060  65.090  1.00  0.00           O
ATOM    771  N   THR A 634      46.870  50.870  65.150  1.00  0.00           N
ATOM    772  HN  THR A 634      47.290  50.110  64.670  1.00  0.00           H
ATOM    773  CA  THR A 634      45.760  50.640  66.000  1.00  0.00           C
ATOM    774  HA  THR A 634      45.080  51.480  66.020  1.00  0.00           H
ATOM    775  CB  THR A 634      44.910  49.440  65.530  1.00  0.00           C
ATOM    776  HB  THR A 634      43.950  49.510  66.070  1.00  0.00           H
ATOM    777  OG1 THR A 634      45.680  48.220  65.770  1.00  0.00           O
ATOM    778  HG1 THR A 634      46.550  48.390  65.390  1.00  0.00           H
ATOM    779  CG2 THR A 634      44.520  49.610  64.100  1.00  0.00           C
ATOM    780 HG21 THR A 634      44.030  50.580  63.880  1.00  0.00           H
ATOM    781 HG22 THR A 634      43.820  48.860  63.660  1.00  0.00           H
ATOM    782 HG23 THR A 634      45.400  49.580  63.430  1.00  0.00           H
ATOM    783  C   THR A 634      46.260  50.410  67.400  1.00  0.00           C
ATOM    784  O   THR A 634      45.490  49.870  68.200  1.00  0.00           O
ATOM    785  N   GLU A 635      47.590  50.680  67.680  1.00  0.00           N
ATOM    786  HN  GLU A 635      48.100  50.990  66.890  1.00  0.00           H
ATOM    787  CA  GLU A 635      48.300  50.280  68.930  1.00  0.00           C
ATOM    788  HA  GLU A 635      49.350  50.370  68.700  1.00  0.00           H
ATOM    789  CB  GLU A 635      48.110  51.320  70.000  1.00  0.00           C
ATOM    790  HB1 GLU A 635      48.490  50.970  70.980  1.00  0.00           H
ATOM    791  HB2 GLU A 635      47.020  51.550  70.030  1.00  0.00           H
ATOM    792  CG  GLU A 635      48.870  52.660  69.680  1.00  0.00           C
ATOM    793  HG1 GLU A 635      48.800  52.950  68.610  1.00  0.00           H
ATOM    794  HG2 GLU A 635      49.950  52.470  69.840  1.00  0.00           H
ATOM    795  CD  GLU A 635      48.440  53.880  70.490  1.00  0.00           C
ATOM    796  OE1 GLU A 635      47.250  54.380  70.400  1.00  0.00           O
ATOM    797  OE2 GLU A 635      49.370  54.390  71.160  1.00  0.00           O
ATOM    798  C   GLU A 635      48.120  48.860  69.490  1.00  0.00           C
ATOM    799  O   GLU A 635      48.100  48.650  70.690  1.00  0.00           O
ATOM    800  N   GLY A 636      48.130  47.880  68.560  1.00  0.00           N
ATOM    801  HN  GLY A 636      48.290  48.080  67.590  1.00  0.00           H
ATOM    802  CA  GLY A 636      48.020  46.500  68.900  1.00  0.00           C
ATOM    803  HA1 GLY A 636      48.690  46.320  69.730  1.00  0.00           H
ATOM    804  HA2 GLY A 636      48.280  45.970  68.000  1.00  0.00           H
ATOM    805  C   GLY A 636      46.680  45.910  69.070  1.00  0.00           C
ATOM    806  O   GLY A 636      46.550  45.090  69.960  1.00  0.00           O
ATOM    807  N   ARG A 637      45.670  46.330  68.240  1.00  0.00           N
ATOM    808  HN  ARG A 637      45.780  46.940  67.460  1.00  0.00           H
ATOM    809  CA  ARG A 637      44.250  45.930  68.440  1.00  0.00           C
ATOM    810  HA  ARG A 637      44.200  45.260  69.280  1.00  0.00           H
ATOM    811  CB  ARG A 637      43.340  47.220  68.590  1.00  0.00           C
ATOM    812  HB1 ARG A 637      42.270  46.960  68.490  1.00  0.00           H
ATOM    813  HB2 ARG A 637      43.660  47.930  67.790  1.00  0.00           H
ATOM    814  CG  ARG A 637      43.470  47.910  69.960  1.00  0.00           C
ATOM    815  HG1 ARG A 637      44.530  48.260  69.950  1.00  0.00           H
ATOM    816  HG2 ARG A 637      43.370  47.140  70.760  1.00  0.00           H
ATOM    817  CD  ARG A 637      42.460  49.100  70.160  1.00  0.00           C
ATOM    818  HD1 ARG A 637      41.410  48.750  70.220  1.00  0.00           H
ATOM    819  HD2 ARG A 637      42.420  49.780  69.290  1.00  0.00           H
ATOM    820  NE  ARG A 637      42.840  49.800  71.420  1.00  0.00           N
ATOM    821  HE  ARG A 637      42.620  49.400  72.310  1.00  0.00           H
ATOM    822  CZ  ARG A 637      43.600  50.910  71.400  1.00  0.00           C
ATOM    823  NH1 ARG A 637      43.880  51.490  72.590  1.00  0.00           N
ATOM    824 HH11 ARG A 637      43.510  51.170  73.460  1.00  0.00           H
ATOM    825 HH12 ARG A 637      44.570  52.200  72.560  1.00  0.00           H
ATOM    826  NH2 ARG A 637      44.220  51.390  70.370  1.00  0.00           N
ATOM    827 HH21 ARG A 637      44.490  50.710  69.690  1.00  0.00           H
ATOM    828 HH22 ARG A 637      44.870  52.120  70.550  1.00  0.00           H
ATOM    829  C   ARG A 637      43.750  45.110  67.260  1.00  0.00           C
ATOM    830  O   ARG A 637      42.770  44.350  67.450  1.00  0.00           O
ATOM    831  N   ILE A 638      44.480  45.140  66.100  1.00  0.00           N
ATOM    832  HN  ILE A 638      45.060  45.900  65.820  1.00  0.00           H
ATOM    833  CA  ILE A 638      44.290  44.180  65.000  1.00  0.00           C
ATOM    834  HA  ILE A 638      44.200  43.200  65.440  1.00  0.00           H
ATOM    835  CB  ILE A 638      43.250  44.530  63.950  1.00  0.00           C
ATOM    836  HB  ILE A 638      43.470  44.080  62.960  1.00  0.00           H
ATOM    837  CG2 ILE A 638      42.000  43.830  64.410  1.00  0.00           C
ATOM    838 HG21 ILE A 638      42.080  42.730  64.570  1.00  0.00           H
ATOM    839 HG22 ILE A 638      41.200  43.850  63.650  1.00  0.00           H
ATOM    840 HG23 ILE A 638      41.490  44.340  65.240  1.00  0.00           H
ATOM    841  CG1 ILE A 638      43.060  46.070  63.720  1.00  0.00           C
ATOM    842 HG11 ILE A 638      43.970  46.510  63.260  1.00  0.00           H
ATOM    843 HG12 ILE A 638      42.950  46.610  64.690  1.00  0.00           H
ATOM    844  CD  ILE A 638      41.860  46.510  62.950  1.00  0.00           C
ATOM    845  HD1 ILE A 638      41.710  45.960  62.000  1.00  0.00           H
ATOM    846  HD2 ILE A 638      41.800  47.570  62.630  1.00  0.00           H
ATOM    847  HD3 ILE A 638      40.910  46.410  63.520  1.00  0.00           H
ATOM    848  C   ILE A 638      45.680  44.220  64.410  1.00  0.00           C
ATOM    849  O   ILE A 638      46.340  45.240  64.500  1.00  0.00           O
ATOM    850  N   SER A 639      46.270  43.140  63.820  1.00  0.00           N
ATOM    851  HN  SER A 639      45.890  42.220  63.900  1.00  0.00           H
ATOM    852  CA  SER A 639      47.620  43.160  63.280  1.00  0.00           C
ATOM    853  HA  SER A 639      47.760  44.000  62.630  1.00  0.00           H
ATOM    854  CB  SER A 639      48.690  43.140  64.340  1.00  0.00           C
ATOM    855  HB1 SER A 639      48.660  44.050  64.980  1.00  0.00           H
ATOM    856  HB2 SER A 639      49.720  43.200  63.930  1.00  0.00           H
ATOM    857  OG  SER A 639      48.590  41.980  65.140  1.00  0.00           O
ATOM    858  HG1 SER A 639      47.790  42.120  65.640  1.00  0.00           H
ATOM    859  C   SER A 639      47.720  42.030  62.250  1.00  0.00           C
ATOM    860  O   SER A 639      46.800  41.980  61.470  1.00  0.00           O
ATOM    861  N   ALA A 640      48.710  41.140  62.320  1.00  0.00           N
ATOM    862  HN  ALA A 640      49.230  41.040  63.160  1.00  0.00           H
ATOM    863  CA  ALA A 640      49.140  40.280  61.240  1.00  0.00           C
ATOM    864  HA  ALA A 640      49.310  40.790  60.300  1.00  0.00           H
ATOM    865  CB  ALA A 640      50.510  39.750  61.630  1.00  0.00           C
ATOM    866  HB1 ALA A 640      50.910  39.040  60.870  1.00  0.00           H
ATOM    867  HB2 ALA A 640      50.410  39.080  62.510  1.00  0.00           H
ATOM    868  HB3 ALA A 640      51.180  40.590  61.900  1.00  0.00           H
ATOM    869  C   ALA A 640      48.270  39.110  61.030  1.00  0.00           C
ATOM    870  O   ALA A 640      47.870  38.730  59.900  1.00  0.00           O
ATOM    871  N   ILE A 641      47.880  38.410  62.060  1.00  0.00           N
ATOM    872  HN  ILE A 641      48.080  38.690  63.000  1.00  0.00           H
ATOM    873  CA  ILE A 641      47.010  37.210  61.960  1.00  0.00           C
ATOM    874  HA  ILE A 641      47.480  36.560  61.230  1.00  0.00           H
ATOM    875  CB  ILE A 641      46.920  36.500  63.310  1.00  0.00           C
ATOM    876  HB  ILE A 641      46.290  37.050  64.040  1.00  0.00           H
ATOM    877  CG2 ILE A 641      46.170  35.200  63.000  1.00  0.00           C
ATOM    878 HG21 ILE A 641      46.470  34.740  62.040  1.00  0.00           H
ATOM    879 HG22 ILE A 641      45.090  35.380  62.850  1.00  0.00           H
ATOM    880 HG23 ILE A 641      46.370  34.400  63.730  1.00  0.00           H
ATOM    881  CG1 ILE A 641      48.310  36.070  63.900  1.00  0.00           C
ATOM    882 HG11 ILE A 641      48.090  35.520  64.840  1.00  0.00           H
ATOM    883 HG12 ILE A 641      48.710  37.060  64.230  1.00  0.00           H
ATOM    884  CD  ILE A 641      49.320  35.380  62.950  1.00  0.00           C
ATOM    885  HD1 ILE A 641      50.270  35.150  63.470  1.00  0.00           H
ATOM    886  HD2 ILE A 641      49.440  35.970  62.010  1.00  0.00           H
ATOM    887  HD3 ILE A 641      48.890  34.420  62.610  1.00  0.00           H
ATOM    888  C   ILE A 641      45.630  37.580  61.410  1.00  0.00           C
ATOM    889  O   ILE A 641      45.180  36.880  60.450  1.00  0.00           O
ATOM    890  N   GLU A 642      44.960  38.670  61.830  1.00  0.00           N
ATOM    891  HN  GLU A 642      45.260  39.240  62.600  1.00  0.00           H
ATOM    892  CA  GLU A 642      43.570  39.100  61.450  1.00  0.00           C
ATOM    893  HA  GLU A 642      42.980  38.220  61.630  1.00  0.00           H
ATOM    894  CB  GLU A 642      43.010  40.340  62.160  1.00  0.00           C
ATOM    895  HB1 GLU A 642      41.990  40.560  61.770  1.00  0.00           H
ATOM    896  HB2 GLU A 642      43.620  41.260  61.990  1.00  0.00           H
ATOM    897  CG  GLU A 642      42.850  40.030  63.690  1.00  0.00           C
ATOM    898  HG1 GLU A 642      42.440  39.010  63.820  1.00  0.00           H
ATOM    899  HG2 GLU A 642      42.180  40.880  63.910  1.00  0.00           H
ATOM    900  CD  GLU A 642      44.090  40.290  64.550  1.00  0.00           C
ATOM    901  OE1 GLU A 642      43.800  40.510  65.760  1.00  0.00           O
ATOM    902  OE2 GLU A 642      45.240  40.300  64.140  1.00  0.00           O
ATOM    903  C   GLU A 642      43.750  39.450  60.010  1.00  0.00           C
ATOM    904  O   GLU A 642      42.940  39.050  59.180  1.00  0.00           O
ATOM    905  N   SER A 643      44.960  40.030  59.600  1.00  0.00           N
ATOM    906  HN  SER A 643      45.710  40.240  60.220  1.00  0.00           H
ATOM    907  CA  SER A 643      45.280  40.310  58.190  1.00  0.00           C
ATOM    908  HA  SER A 643      44.480  40.990  57.940  1.00  0.00           H
ATOM    909  CB  SER A 643      46.660  41.060  57.940  1.00  0.00           C
ATOM    910  HB1 SER A 643      46.860  41.300  56.880  1.00  0.00           H
ATOM    911  HB2 SER A 643      47.500  40.460  58.340  1.00  0.00           H
ATOM    912  OG  SER A 643      46.720  42.320  58.580  1.00  0.00           O
ATOM    913  HG1 SER A 643      46.770  42.200  59.540  1.00  0.00           H
ATOM    914  C   SER A 643      45.180  39.150  57.250  1.00  0.00           C
ATOM    915  O   SER A 643      44.360  39.210  56.350  1.00  0.00           O
ATOM    916  N   LEU A 644      45.820  38.020  57.620  1.00  0.00           N
ATOM    917  HN  LEU A 644      46.430  38.080  58.400  1.00  0.00           H
ATOM    918  CA  LEU A 644      45.880  36.800  56.840  1.00  0.00           C
ATOM    919  HA  LEU A 644      46.050  37.020  55.790  1.00  0.00           H
ATOM    920  CB  LEU A 644      46.860  35.700  57.450  1.00  0.00           C
ATOM    921  HB1 LEU A 644      46.930  34.730  56.920  1.00  0.00           H
ATOM    922  HB2 LEU A 644      46.510  35.580  58.510  1.00  0.00           H
ATOM    923  CG  LEU A 644      48.320  36.220  57.540  1.00  0.00           C
ATOM    924  HG  LEU A 644      48.440  37.220  58.010  1.00  0.00           H
ATOM    925  CD1 LEU A 644      49.100  35.230  58.400  1.00  0.00           C
ATOM    926 HD11 LEU A 644      48.990  34.310  57.780  1.00  0.00           H
ATOM    927 HD12 LEU A 644      48.570  35.070  59.370  1.00  0.00           H
ATOM    928 HD13 LEU A 644      50.170  35.450  58.560  1.00  0.00           H
ATOM    929  CD2 LEU A 644      49.070  36.450  56.200  1.00  0.00           C
ATOM    930 HD21 LEU A 644      48.710  35.640  55.530  1.00  0.00           H
ATOM    931 HD22 LEU A 644      50.180  36.510  56.330  1.00  0.00           H
ATOM    932 HD23 LEU A 644      48.780  37.390  55.680  1.00  0.00           H
ATOM    933  C   LEU A 644      44.470  36.120  56.710  1.00  0.00           C
ATOM    934  O   LEU A 644      44.120  35.630  55.630  1.00  0.00           O
ATOM    935  N   PHE A 645      43.690  36.090  57.820  1.00  0.00           N
ATOM    936  HN  PHE A 645      44.040  36.400  58.700  1.00  0.00           H
ATOM    937  CA  PHE A 645      42.360  35.580  57.890  1.00  0.00           C
ATOM    938  HA  PHE A 645      42.280  34.630  57.390  1.00  0.00           H
ATOM    939  CB  PHE A 645      41.940  35.290  59.240  1.00  0.00           C
ATOM    940  HB1 PHE A 645      42.120  36.150  59.930  1.00  0.00           H
ATOM    941  HB2 PHE A 645      42.660  34.490  59.540  1.00  0.00           H
ATOM    942  CG  PHE A 645      40.510  34.810  59.510  1.00  0.00           C
ATOM    943  CD1 PHE A 645      39.830  35.170  60.650  1.00  0.00           C
ATOM    944  HD1 PHE A 645      40.220  35.840  61.420  1.00  0.00           H
ATOM    945  CE1 PHE A 645      38.490  34.700  60.890  1.00  0.00           C
ATOM    946  HE1 PHE A 645      37.950  34.950  61.800  1.00  0.00           H
ATOM    947  CZ  PHE A 645      37.880  33.780  59.940  1.00  0.00           C
ATOM    948  HZ  PHE A 645      36.920  33.360  60.160  1.00  0.00           H
ATOM    949  CD2 PHE A 645      39.930  33.890  58.600  1.00  0.00           C
ATOM    950  HD2 PHE A 645      40.570  33.600  57.780  1.00  0.00           H
ATOM    951  CE2 PHE A 645      38.590  33.460  58.790  1.00  0.00           C
ATOM    952  HE2 PHE A 645      38.090  32.840  58.060  1.00  0.00           H
ATOM    953  C   PHE A 645      41.390  36.370  57.040  1.00  0.00           C
ATOM    954  O   PHE A 645      40.630  35.810  56.250  1.00  0.00           O
ATOM    955  N   GLY A 646      41.440  37.710  57.030  1.00  0.00           N
ATOM    956  HN  GLY A 646      42.090  38.210  57.610  1.00  0.00           H
ATOM    957  CA  GLY A 646      40.600  38.550  56.120  1.00  0.00           C
ATOM    958  HA1 GLY A 646      40.860  39.570  56.360  1.00  0.00           H
ATOM    959  HA2 GLY A 646      39.590  38.260  56.380  1.00  0.00           H
ATOM    960  C   GLY A 646      40.830  38.340  54.670  1.00  0.00           C
ATOM    961  O   GLY A 646      39.910  38.170  53.860  1.00  0.00           O
ATOM    962  N   ALA A 647      42.110  38.250  54.260  1.00  0.00           N
ATOM    963  HN  ALA A 647      42.950  38.380  54.800  1.00  0.00           H
ATOM    964  CA  ALA A 647      42.450  37.940  52.870  1.00  0.00           C
ATOM    965  HA  ALA A 647      42.140  38.690  52.150  1.00  0.00           H
ATOM    966  CB  ALA A 647      43.960  37.970  52.810  1.00  0.00           C
ATOM    967  HB1 ALA A 647      44.420  37.370  53.620  1.00  0.00           H
ATOM    968  HB2 ALA A 647      44.300  39.020  52.950  1.00  0.00           H
ATOM    969  HB3 ALA A 647      44.360  37.560  51.870  1.00  0.00           H
ATOM    970  C   ALA A 647      42.040  36.570  52.370  1.00  0.00           C
ATOM    971  O   ALA A 647      41.510  36.520  51.280  1.00  0.00           O
ATOM    972  N   SER A 648      42.210  35.520  53.230  1.00  0.00           N
ATOM    973  HN  SER A 648      42.600  35.550  54.140  1.00  0.00           H
ATOM    974  CA  SER A 648      41.940  34.100  52.930  1.00  0.00           C
ATOM    975  HA  SER A 648      42.050  33.930  51.870  1.00  0.00           H
ATOM    976  CB  SER A 648      42.690  33.060  53.870  1.00  0.00           C
ATOM    977  HB1 SER A 648      43.740  33.070  53.510  1.00  0.00           H
ATOM    978  HB2 SER A 648      42.340  32.060  53.550  1.00  0.00           H
ATOM    979  OG  SER A 648      42.600  33.390  55.250  1.00  0.00           O
ATOM    980  HG1 SER A 648      43.060  34.220  55.350  1.00  0.00           H
ATOM    981  C   SER A 648      40.450  34.020  53.080  1.00  0.00           C
ATOM    982  O   SER A 648      39.740  33.490  52.210  1.00  0.00           O
ATOM    983  N   LEU A 649      39.800  34.610  54.120  1.00  0.00           N
ATOM    984  HN  LEU A 649      40.180  35.050  54.930  1.00  0.00           H
ATOM    985  CA  LEU A 649      38.340  34.590  54.130  1.00  0.00           C
ATOM    986  HA  LEU A 649      38.060  33.570  53.880  1.00  0.00           H
ATOM    987  CB  LEU A 649      37.810  34.870  55.530  1.00  0.00           C
ATOM    988  HB1 LEU A 649      37.940  35.940  55.730  1.00  0.00           H
ATOM    989  HB2 LEU A 649      38.420  34.410  56.340  1.00  0.00           H
ATOM    990  CG  LEU A 649      36.290  34.550  55.580  1.00  0.00           C
ATOM    991  HG  LEU A 649      35.750  35.080  54.770  1.00  0.00           H
ATOM    992  CD1 LEU A 649      36.000  33.070  55.390  1.00  0.00           C
ATOM    993 HD11 LEU A 649      34.940  32.880  55.640  1.00  0.00           H
ATOM    994 HD12 LEU A 649      36.660  32.300  55.860  1.00  0.00           H
ATOM    995 HD13 LEU A 649      36.060  32.810  54.310  1.00  0.00           H
ATOM    996  CD2 LEU A 649      35.680  35.050  56.960  1.00  0.00           C
ATOM    997 HD21 LEU A 649      35.650  36.160  57.050  1.00  0.00           H
ATOM    998 HD22 LEU A 649      36.330  34.630  57.760  1.00  0.00           H
ATOM    999 HD23 LEU A 649      34.720  34.520  57.030  1.00  0.00           H
ATOM   1000  C   LEU A 649      37.600  35.280  52.950  1.00  0.00           C
ATOM   1001  O   LEU A 649      36.690  34.710  52.380  1.00  0.00           O
ATOM   1002  N   THR A 650      38.030  36.480  52.570  1.00  0.00           N
ATOM   1003  HN  THR A 650      38.830  36.940  52.940  1.00  0.00           H
ATOM   1004  CA  THR A 650      37.470  37.250  51.350  1.00  0.00           C
ATOM   1005  HA  THR A 650      36.410  37.170  51.510  1.00  0.00           H
ATOM   1006  CB  THR A 650      37.810  38.730  51.250  1.00  0.00           C
ATOM   1007  HB  THR A 650      38.890  38.820  50.990  1.00  0.00           H
ATOM   1008  OG1 THR A 650      37.730  39.400  52.500  1.00  0.00           O
ATOM   1009  HG1 THR A 650      38.270  38.960  53.160  1.00  0.00           H
ATOM   1010  CG2 THR A 650      36.830  39.330  50.210  1.00  0.00           C
ATOM   1011 HG21 THR A 650      35.760  39.260  50.490  1.00  0.00           H
ATOM   1012 HG22 THR A 650      36.780  38.820  49.220  1.00  0.00           H
ATOM   1013 HG23 THR A 650      37.210  40.350  50.000  1.00  0.00           H
ATOM   1014  C   THR A 650      37.920  36.610  50.060  1.00  0.00           C
ATOM   1015  O   THR A 650      37.150  36.410  49.130  1.00  0.00           O
ATOM   1016  N   GLY A 651      39.150  36.060  49.970  1.00  0.00           N
ATOM   1017  HN  GLY A 651      39.650  36.270  50.810  1.00  0.00           H
ATOM   1018  CA  GLY A 651      39.790  35.510  48.780  1.00  0.00           C
ATOM   1019  HA1 GLY A 651      40.830  35.660  49.050  1.00  0.00           H
ATOM   1020  HA2 GLY A 651      39.570  36.150  47.950  1.00  0.00           H
ATOM   1021  C   GLY A 651      39.580  34.150  48.330  1.00  0.00           C
ATOM   1022  O   GLY A 651      39.490  33.890  47.130  1.00  0.00           O
ATOM   1023  N   ILE A 652      39.470  33.180  49.270  1.00  0.00           N
ATOM   1024  HN  ILE A 652      39.560  33.340  50.250  1.00  0.00           H
ATOM   1025  CA  ILE A 652      39.100  31.820  48.830  1.00  0.00           C
ATOM   1026  HA  ILE A 652      39.820  31.400  48.140  1.00  0.00           H
ATOM   1027  CB  ILE A 652      39.140  30.810  49.990  1.00  0.00           C
ATOM   1028  HB  ILE A 652      38.550  31.230  50.830  1.00  0.00           H
ATOM   1029  CG2 ILE A 652      38.470  29.470  49.540  1.00  0.00           C
ATOM   1030 HG21 ILE A 652      38.890  29.040  48.610  1.00  0.00           H
ATOM   1031 HG22 ILE A 652      37.400  29.760  49.390  1.00  0.00           H
ATOM   1032 HG23 ILE A 652      38.550  28.710  50.340  1.00  0.00           H
ATOM   1033  CG1 ILE A 652      40.680  30.570  50.440  1.00  0.00           C
ATOM   1034 HG11 ILE A 652      41.070  31.610  50.400  1.00  0.00           H
ATOM   1035 HG12 ILE A 652      41.190  29.890  49.710  1.00  0.00           H
ATOM   1036  CD  ILE A 652      40.670  30.010  51.850  1.00  0.00           C
ATOM   1037  HD1 ILE A 652      41.610  29.520  52.170  1.00  0.00           H
ATOM   1038  HD2 ILE A 652      39.750  29.430  52.030  1.00  0.00           H
ATOM   1039  HD3 ILE A 652      40.590  30.850  52.560  1.00  0.00           H
ATOM   1040  C   ILE A 652      37.750  31.780  48.100  1.00  0.00           C
ATOM   1041  O   ILE A 652      37.570  31.260  47.000  1.00  0.00           O
ATOM   1042  N   ALA A 653      36.810  32.560  48.730  1.00  0.00           N
ATOM   1043  HN  ALA A 653      37.050  33.000  49.590  1.00  0.00           H
ATOM   1044  CA  ALA A 653      35.550  32.700  48.180  1.00  0.00           C
ATOM   1045  HA  ALA A 653      35.110  31.770  47.840  1.00  0.00           H
ATOM   1046  CB  ALA A 653      34.620  33.300  49.260  1.00  0.00           C
ATOM   1047  HB1 ALA A 653      34.670  32.620  50.140  1.00  0.00           H
ATOM   1048  HB2 ALA A 653      33.570  33.250  48.910  1.00  0.00           H
ATOM   1049  HB3 ALA A 653      34.800  34.330  49.610  1.00  0.00           H
ATOM   1050  C   ALA A 653      35.460  33.590  46.930  1.00  0.00           C
ATOM   1051  O   ALA A 653      34.810  33.180  45.970  1.00  0.00           O
ATOM   1052  N   TYR A 654      36.160  34.760  46.930  1.00  0.00           N
ATOM   1053  HN  TYR A 654      36.700  35.130  47.690  1.00  0.00           H
ATOM   1054  CA  TYR A 654      36.090  35.680  45.810  1.00  0.00           C
ATOM   1055  HA  TYR A 654      35.060  35.950  45.650  1.00  0.00           H
ATOM   1056  CB  TYR A 654      36.880  36.950  46.050  1.00  0.00           C
ATOM   1057  HB1 TYR A 654      37.920  36.700  46.360  1.00  0.00           H
ATOM   1058  HB2 TYR A 654      36.340  37.540  46.810  1.00  0.00           H
ATOM   1059  CG  TYR A 654      37.200  37.890  44.940  1.00  0.00           C
ATOM   1060  CD1 TYR A 654      38.330  37.710  44.190  1.00  0.00           C
ATOM   1061  HD1 TYR A 654      38.900  36.800  44.280  1.00  0.00           H
ATOM   1062  CE1 TYR A 654      38.620  38.600  43.160  1.00  0.00           C
ATOM   1063  HE1 TYR A 654      39.420  38.460  42.460  1.00  0.00           H
ATOM   1064  CZ  TYR A 654      37.810  39.830  43.030  1.00  0.00           C
ATOM   1065  OH  TYR A 654      37.900  40.660  41.940  1.00  0.00           O
ATOM   1066  HH  TYR A 654      38.660  40.410  41.420  1.00  0.00           H
ATOM   1067  CD2 TYR A 654      36.360  39.010  44.840  1.00  0.00           C
ATOM   1068  HD2 TYR A 654      35.440  39.130  45.400  1.00  0.00           H
ATOM   1069  CE2 TYR A 654      36.660  39.980  43.870  1.00  0.00           C
ATOM   1070  HE2 TYR A 654      35.980  40.800  43.660  1.00  0.00           H
ATOM   1071  C   TYR A 654      36.600  34.980  44.550  1.00  0.00           C
ATOM   1072  O   TYR A 654      36.190  35.320  43.420  1.00  0.00           O
ATOM   1073  N   SER A 655      37.590  34.130  44.670  1.00  0.00           N
ATOM   1074  HN  SER A 655      38.010  34.010  45.570  1.00  0.00           H
ATOM   1075  CA  SER A 655      38.310  33.480  43.620  1.00  0.00           C
ATOM   1076  HA  SER A 655      38.330  34.150  42.770  1.00  0.00           H
ATOM   1077  CB  SER A 655      39.690  33.080  44.160  1.00  0.00           C
ATOM   1078  HB1 SER A 655      39.570  32.450  45.050  1.00  0.00           H
ATOM   1079  HB2 SER A 655      40.130  34.040  44.520  1.00  0.00           H
ATOM   1080  OG  SER A 655      40.610  32.590  43.190  1.00  0.00           O
ATOM   1081  HG1 SER A 655      40.660  33.270  42.520  1.00  0.00           H
ATOM   1082  C   SER A 655      37.620  32.240  43.080  1.00  0.00           C
ATOM   1083  O   SER A 655      37.770  31.940  41.870  1.00  0.00           O
ATOM   1084  N   LEU A 656      36.790  31.560  43.900  1.00  0.00           N
ATOM   1085  HN  LEU A 656      36.760  31.880  44.840  1.00  0.00           H
ATOM   1086  CA  LEU A 656      35.990  30.360  43.650  1.00  0.00           C
ATOM   1087  HA  LEU A 656      36.610  29.790  42.990  1.00  0.00           H
ATOM   1088  CB  LEU A 656      35.630  29.630  44.960  1.00  0.00           C
ATOM   1089  HB1 LEU A 656      34.810  30.230  45.400  1.00  0.00           H
ATOM   1090  HB2 LEU A 656      36.520  29.660  45.620  1.00  0.00           H
ATOM   1091  CG  LEU A 656      35.040  28.270  44.830  1.00  0.00           C
ATOM   1092  HG  LEU A 656      34.050  28.410  44.340  1.00  0.00           H
ATOM   1093  CD1 LEU A 656      35.760  27.240  44.050  1.00  0.00           C
ATOM   1094 HD11 LEU A 656      35.250  26.260  44.040  1.00  0.00           H
ATOM   1095 HD12 LEU A 656      36.660  27.050  44.670  1.00  0.00           H
ATOM   1096 HD13 LEU A 656      36.120  27.380  43.010  1.00  0.00           H
ATOM   1097  CD2 LEU A 656      34.620  27.730  46.260  1.00  0.00           C
ATOM   1098 HD21 LEU A 656      34.010  28.470  46.830  1.00  0.00           H
ATOM   1099 HD22 LEU A 656      35.520  27.440  46.830  1.00  0.00           H
ATOM   1100 HD23 LEU A 656      34.120  26.790  45.930  1.00  0.00           H
ATOM   1101  C   LEU A 656      34.800  30.710  42.740  1.00  0.00           C
ATOM   1102  O   LEU A 656      34.420  29.940  41.890  1.00  0.00           O
ATOM   1103  N   PHE A 657      34.150  31.870  42.960  1.00  0.00           N
ATOM   1104  HN  PHE A 657      34.410  32.530  43.670  1.00  0.00           H
ATOM   1105  CA  PHE A 657      32.980  32.400  42.240  1.00  0.00           C
ATOM   1106  HA  PHE A 657      32.540  31.620  41.620  1.00  0.00           H
ATOM   1107  CB  PHE A 657      31.960  32.870  43.230  1.00  0.00           C
ATOM   1108  HB1 PHE A 657      30.980  33.080  42.750  1.00  0.00           H
ATOM   1109  HB2 PHE A 657      32.330  33.760  43.760  1.00  0.00           H
ATOM   1110  CG  PHE A 657      31.690  31.860  44.360  1.00  0.00           C
ATOM   1111  CD1 PHE A 657      31.090  30.610  44.110  1.00  0.00           C
ATOM   1112  HD1 PHE A 657      30.920  30.320  43.090  1.00  0.00           H
ATOM   1113  CE1 PHE A 657      30.790  29.770  45.150  1.00  0.00           C
ATOM   1114  HE1 PHE A 657      30.220  28.860  45.070  1.00  0.00           H
ATOM   1115  CZ  PHE A 657      31.100  30.150  46.450  1.00  0.00           C
ATOM   1116  HZ  PHE A 657      30.770  29.560  47.280  1.00  0.00           H
ATOM   1117  CD2 PHE A 657      32.070  32.190  45.680  1.00  0.00           C
ATOM   1118  HD2 PHE A 657      32.490  33.180  45.810  1.00  0.00           H
ATOM   1119  CE2 PHE A 657      31.800  31.320  46.750  1.00  0.00           C
ATOM   1120  HE2 PHE A 657      31.960  31.600  47.780  1.00  0.00           H
ATOM   1121  C   PHE A 657      33.350  33.580  41.360  1.00  0.00           C
ATOM   1122  O   PHE A 657      32.500  34.410  41.130  1.00  0.00           O
ATOM   1123  N   ALA A 658      34.710  33.610  40.980  1.00  0.00           N
ATOM   1124  HN  ALA A 658      35.220  32.820  41.290  1.00  0.00           H
ATOM   1125  CA  ALA A 658      35.270  34.550  40.070  1.00  0.00           C
ATOM   1126  HA  ALA A 658      35.370  35.400  40.740  1.00  0.00           H
ATOM   1127  CB  ALA A 658      36.710  34.280  39.570  1.00  0.00           C
ATOM   1128  HB1 ALA A 658      37.440  34.290  40.410  1.00  0.00           H
ATOM   1129  HB2 ALA A 658      37.080  35.130  38.960  1.00  0.00           H
ATOM   1130  HB3 ALA A 658      36.820  33.330  39.010  1.00  0.00           H
ATOM   1131  C   ALA A 658      34.340  35.050  39.000  1.00  0.00           C
ATOM   1132  O   ALA A 658      33.640  34.310  38.250  1.00  0.00           O
ATOM   1133  N   GLY A 659      34.360  36.350  38.780  1.00  0.00           N
ATOM   1134  HN  GLY A 659      34.940  36.840  39.440  1.00  0.00           H
ATOM   1135  CA  GLY A 659      33.850  36.970  37.590  1.00  0.00           C
ATOM   1136  HA1 GLY A 659      33.160  37.680  37.980  1.00  0.00           H
ATOM   1137  HA2 GLY A 659      33.320  36.320  36.910  1.00  0.00           H
ATOM   1138  C   GLY A 659      34.910  37.530  36.760  1.00  0.00           C
ATOM   1139  O   GLY A 659      34.790  37.760  35.560  1.00  0.00           O
ATOM   1140  N   GLN A 660      36.090  37.710  37.390  1.00  0.00           N
ATOM   1141  HN  GLN A 660      36.130  37.750  38.390  1.00  0.00           H
ATOM   1142  CA  GLN A 660      37.250  38.120  36.580  1.00  0.00           C
ATOM   1143  HA  GLN A 660      37.080  37.940  35.530  1.00  0.00           H
ATOM   1144  CB  GLN A 660      37.760  39.600  36.870  1.00  0.00           C
ATOM   1145  HB1 GLN A 660      38.800  39.730  36.490  1.00  0.00           H
ATOM   1146  HB2 GLN A 660      37.940  39.600  37.960  1.00  0.00           H
ATOM   1147  CG  GLN A 660      36.810  40.700  36.360  1.00  0.00           C
ATOM   1148  HG1 GLN A 660      36.960  41.740  36.700  1.00  0.00           H
ATOM   1149  HG2 GLN A 660      35.790  40.460  36.740  1.00  0.00           H
ATOM   1150  CD  GLN A 660      36.620  40.880  34.880  1.00  0.00           C
ATOM   1151  OE1 GLN A 660      37.620  40.910  34.230  1.00  0.00           O
ATOM   1152  NE2 GLN A 660      35.420  41.000  34.280  1.00  0.00           N
ATOM   1153 HE21 GLN A 660      34.600  40.680  34.740  1.00  0.00           H
ATOM   1154 HE22 GLN A 660      35.440  41.090  33.280  1.00  0.00           H
ATOM   1155  C   GLN A 660      38.280  37.080  37.060  1.00  0.00           C
ATOM   1156  O   GLN A 660      38.880  37.300  38.140  1.00  0.00           O
ATOM   1157  N   PRO A 661      38.450  35.910  36.470  1.00  0.00           N
ATOM   1158  CD  PRO A 661      37.550  35.480  35.400  1.00  0.00           C
ATOM   1159  HD1 PRO A 661      37.970  35.910  34.470  1.00  0.00           H
ATOM   1160  HD2 PRO A 661      36.490  35.610  35.660  1.00  0.00           H
ATOM   1161  CA  PRO A 661      39.280  34.830  36.850  1.00  0.00           C
ATOM   1162  HA  PRO A 661      38.850  34.400  37.740  1.00  0.00           H
ATOM   1163  CB  PRO A 661      39.260  33.890  35.710  1.00  0.00           C
ATOM   1164  HB1 PRO A 661      39.590  32.870  36.000  1.00  0.00           H
ATOM   1165  HB2 PRO A 661      39.970  34.190  34.910  1.00  0.00           H
ATOM   1166  CG  PRO A 661      37.750  33.970  35.300  1.00  0.00           C
ATOM   1167  HG1 PRO A 661      37.630  33.490  34.310  1.00  0.00           H
ATOM   1168  HG2 PRO A 661      37.180  33.500  36.120  1.00  0.00           H
ATOM   1169  C   PRO A 661      40.650  35.120  37.340  1.00  0.00           C
ATOM   1170  O   PRO A 661      41.070  34.520  38.390  1.00  0.00           O
ATOM   1171  N   LEU A 662      41.430  35.960  36.660  1.00  0.00           N
ATOM   1172  HN  LEU A 662      41.060  36.500  35.910  1.00  0.00           H
ATOM   1173  CA  LEU A 662      42.860  36.040  36.950  1.00  0.00           C
ATOM   1174  HA  LEU A 662      43.250  35.100  37.280  1.00  0.00           H
ATOM   1175  CB  LEU A 662      43.680  36.190  35.580  1.00  0.00           C
ATOM   1176  HB1 LEU A 662      44.730  35.900  35.750  1.00  0.00           H
ATOM   1177  HB2 LEU A 662      43.630  37.260  35.270  1.00  0.00           H
ATOM   1178  CG  LEU A 662      43.310  35.380  34.300  1.00  0.00           C
ATOM   1179  HG  LEU A 662      42.330  35.810  33.990  1.00  0.00           H
ATOM   1180  CD1 LEU A 662      44.380  35.560  33.240  1.00  0.00           C
ATOM   1181 HD11 LEU A 662      44.200  36.490  32.650  1.00  0.00           H
ATOM   1182 HD12 LEU A 662      44.420  34.740  32.480  1.00  0.00           H
ATOM   1183 HD13 LEU A 662      45.410  35.700  33.630  1.00  0.00           H
ATOM   1184  CD2 LEU A 662      43.010  33.920  34.530  1.00  0.00           C
ATOM   1185 HD21 LEU A 662      43.910  33.340  34.810  1.00  0.00           H
ATOM   1186 HD22 LEU A 662      42.650  33.470  33.580  1.00  0.00           H
ATOM   1187 HD23 LEU A 662      42.310  33.720  35.380  1.00  0.00           H
ATOM   1188  C   LEU A 662      43.200  37.090  38.030  1.00  0.00           C
ATOM   1189  O   LEU A 662      44.310  37.170  38.530  1.00  0.00           O
ATOM   1190  N   THR A 663      42.160  37.810  38.470  1.00  0.00           N
ATOM   1191  HN  THR A 663      41.240  37.700  38.080  1.00  0.00           H
ATOM   1192  CA  THR A 663      42.390  38.740  39.530  1.00  0.00           C
ATOM   1193  HA  THR A 663      43.200  39.340  39.170  1.00  0.00           H
ATOM   1194  CB  THR A 663      41.300  39.880  39.640  1.00  0.00           C
ATOM   1195  HB  THR A 663      41.510  40.740  40.300  1.00  0.00           H
ATOM   1196  OG1 THR A 663      40.040  39.390  40.070  1.00  0.00           O
ATOM   1197  HG1 THR A 663      39.840  38.530  39.680  1.00  0.00           H
ATOM   1198  CG2 THR A 663      41.150  40.550  38.200  1.00  0.00           C
ATOM   1199 HG21 THR A 663      40.490  41.440  38.200  1.00  0.00           H
ATOM   1200 HG22 THR A 663      40.850  39.830  37.420  1.00  0.00           H
ATOM   1201 HG23 THR A 663      42.190  40.880  37.970  1.00  0.00           H
ATOM   1202  C   THR A 663      42.600  38.250  40.960  1.00  0.00           C
ATOM   1203  O   THR A 663      42.030  37.190  41.380  1.00  0.00           O
ATOM   1204  N   ILE A 664      43.530  38.920  41.740  1.00  0.00           N
ATOM   1205  HN  ILE A 664      43.800  39.840  41.440  1.00  0.00           H
ATOM   1206  CA  ILE A 664      44.020  38.490  43.010  1.00  0.00           C
ATOM   1207  HA  ILE A 664      43.500  37.600  43.340  1.00  0.00           H
ATOM   1208  CB  ILE A 664      45.490  38.070  43.000  1.00  0.00           C
ATOM   1209  HB  ILE A 664      45.990  39.000  42.650  1.00  0.00           H
ATOM   1210  CG2 ILE A 664      45.980  37.540  44.350  1.00  0.00           C
ATOM   1211 HG21 ILE A 664      45.540  38.110  45.200  1.00  0.00           H
ATOM   1212 HG22 ILE A 664      47.070  37.670  44.480  1.00  0.00           H
ATOM   1213 HG23 ILE A 664      45.650  36.510  44.580  1.00  0.00           H
ATOM   1214  CG1 ILE A 664      45.950  37.100  41.910  1.00  0.00           C
ATOM   1215 HG11 ILE A 664      47.030  37.200  41.650  1.00  0.00           H
ATOM   1216 HG12 ILE A 664      45.470  37.360  40.940  1.00  0.00           H
ATOM   1217  CD  ILE A 664      45.570  35.620  42.230  1.00  0.00           C
ATOM   1218  HD1 ILE A 664      44.470  35.570  42.130  1.00  0.00           H
ATOM   1219  HD2 ILE A 664      45.840  35.240  43.240  1.00  0.00           H
ATOM   1220  HD3 ILE A 664      45.960  34.910  41.470  1.00  0.00           H
ATOM   1221  C   ILE A 664      43.890  39.620  44.070  1.00  0.00           C
ATOM   1222  O   ILE A 664      44.530  40.660  43.820  1.00  0.00           O
ATOM   1223  N   LEU A 665      43.030  39.470  45.120  1.00  0.00           N
ATOM   1224  HN  LEU A 665      42.630  38.550  45.190  1.00  0.00           H
ATOM   1225  CA  LEU A 665      42.890  40.420  46.270  1.00  0.00           C
ATOM   1226  HA  LEU A 665      42.420  41.310  45.850  1.00  0.00           H
ATOM   1227  CB  LEU A 665      41.950  40.030  47.460  1.00  0.00           C
ATOM   1228  HB1 LEU A 665      41.800  40.880  48.170  1.00  0.00           H
ATOM   1229  HB2 LEU A 665      42.440  39.310  48.140  1.00  0.00           H
ATOM   1230  CG  LEU A 665      40.560  39.430  47.060  1.00  0.00           C
ATOM   1231  HG  LEU A 665      40.620  38.470  46.490  1.00  0.00           H
ATOM   1232  CD1 LEU A 665      39.770  39.080  48.330  1.00  0.00           C
ATOM   1233 HD11 LEU A 665      39.610  40.030  48.890  1.00  0.00           H
ATOM   1234 HD12 LEU A 665      40.340  38.410  49.000  1.00  0.00           H
ATOM   1235 HD13 LEU A 665      38.800  38.610  48.080  1.00  0.00           H
ATOM   1236  CD2 LEU A 665      39.760  40.390  46.260  1.00  0.00           C
ATOM   1237 HD21 LEU A 665      38.840  39.960  45.830  1.00  0.00           H
ATOM   1238 HD22 LEU A 665      40.270  40.740  45.330  1.00  0.00           H
ATOM   1239 HD23 LEU A 665      39.470  41.260  46.890  1.00  0.00           H
ATOM   1240  C   LEU A 665      44.320  40.900  46.860  1.00  0.00           C
ATOM   1241  O   LEU A 665      45.240  40.140  46.930  1.00  0.00           O
ATOM   1242  N   GLY A 666      44.370  42.170  47.280  1.00  0.00           N
ATOM   1243  HN  GLY A 666      43.600  42.760  47.060  1.00  0.00           H
ATOM   1244  CA  GLY A 666      45.530  42.670  47.990  1.00  0.00           C
ATOM   1245  HA1 GLY A 666      46.130  43.180  47.250  1.00  0.00           H
ATOM   1246  HA2 GLY A 666      46.050  41.870  48.480  1.00  0.00           H
ATOM   1247  C   GLY A 666      45.120  43.810  48.940  1.00  0.00           C
ATOM   1248  O   GLY A 666      44.080  44.470  48.950  1.00  0.00           O
ATOM   1249  N   SER A 667      46.120  44.050  49.820  1.00  0.00           N
ATOM   1250  HN  SER A 667      46.990  43.600  49.640  1.00  0.00           H
ATOM   1251  CA  SER A 667      46.010  45.150  50.730  1.00  0.00           C
ATOM   1252  HA  SER A 667      45.080  45.020  51.270  1.00  0.00           H
ATOM   1253  CB  SER A 667      47.120  45.150  51.730  1.00  0.00           C
ATOM   1254  HB1 SER A 667      47.060  44.110  52.120  1.00  0.00           H
ATOM   1255  HB2 SER A 667      47.000  45.760  52.650  1.00  0.00           H
ATOM   1256  OG  SER A 667      48.340  45.360  51.030  1.00  0.00           O
ATOM   1257  HG1 SER A 667      48.520  46.290  51.220  1.00  0.00           H
ATOM   1258  C   SER A 667      45.830  46.620  50.180  1.00  0.00           C
ATOM   1259  O   SER A 667      46.410  47.040  49.230  1.00  0.00           O
ATOM   1260  N   THR A 668      45.040  47.410  50.930  1.00  0.00           N
ATOM   1261  HN  THR A 668      44.560  47.090  51.750  1.00  0.00           H
ATOM   1262  CA  THR A 668      44.510  48.670  50.420  1.00  0.00           C
ATOM   1263  HA  THR A 668      44.810  48.930  49.410  1.00  0.00           H
ATOM   1264  CB  THR A 668      42.990  48.660  50.200  1.00  0.00           C
ATOM   1265  HB  THR A 668      42.850  48.340  49.140  1.00  0.00           H
ATOM   1266  OG1 THR A 668      42.340  49.920  50.250  1.00  0.00           O
ATOM   1267  HG1 THR A 668      42.100  50.160  49.340  1.00  0.00           H
ATOM   1268  CG2 THR A 668      42.300  47.710  51.140  1.00  0.00           C
ATOM   1269 HG21 THR A 668      42.710  46.670  51.110  1.00  0.00           H
ATOM   1270 HG22 THR A 668      41.190  47.730  51.020  1.00  0.00           H
ATOM   1271 HG23 THR A 668      42.360  48.130  52.160  1.00  0.00           H
ATOM   1272  C   THR A 668      44.980  49.930  51.260  1.00  0.00           C
ATOM   1273  O   THR A 668      44.720  50.120  52.440  1.00  0.00           O
ATOM   1274  N   GLY A 669      45.790  50.840  50.570  1.00  0.00           N
ATOM   1275  HN  GLY A 669      45.960  50.620  49.610  1.00  0.00           H
ATOM   1276  CA  GLY A 669      46.220  52.090  51.130  1.00  0.00           C
ATOM   1277  HA1 GLY A 669      46.910  52.570  50.440  1.00  0.00           H
ATOM   1278  HA2 GLY A 669      46.590  51.950  52.130  1.00  0.00           H
ATOM   1279  C   GLY A 669      45.020  53.090  51.330  1.00  0.00           C
ATOM   1280  O   GLY A 669      44.990  53.440  52.510  1.00  0.00           O
ATOM   1281  N   PRO A 670      44.100  53.550  50.520  1.00  0.00           N
ATOM   1282  CD  PRO A 670      44.180  53.170  49.060  1.00  0.00           C
ATOM   1283  HD1 PRO A 670      43.850  52.130  48.930  1.00  0.00           H
ATOM   1284  HD2 PRO A 670      45.220  53.180  48.680  1.00  0.00           H
ATOM   1285  CA  PRO A 670      43.020  54.450  50.750  1.00  0.00           C
ATOM   1286  HA  PRO A 670      43.470  55.410  50.970  1.00  0.00           H
ATOM   1287  CB  PRO A 670      42.250  54.530  49.450  1.00  0.00           C
ATOM   1288  HB1 PRO A 670      41.660  55.460  49.330  1.00  0.00           H
ATOM   1289  HB2 PRO A 670      41.510  53.710  49.490  1.00  0.00           H
ATOM   1290  CG  PRO A 670      43.260  54.190  48.370  1.00  0.00           C
ATOM   1291  HG1 PRO A 670      42.970  53.620  47.470  1.00  0.00           H
ATOM   1292  HG2 PRO A 670      43.780  55.110  48.030  1.00  0.00           H
ATOM   1293  C   PRO A 670      42.140  54.120  51.970  1.00  0.00           C
ATOM   1294  O   PRO A 670      41.840  55.090  52.650  1.00  0.00           O
ATOM   1295  N   VAL A 671      41.710  52.830  52.130  1.00  0.00           N
ATOM   1296  HN  VAL A 671      42.000  52.190  51.430  1.00  0.00           H
ATOM   1297  CA  VAL A 671      40.790  52.360  53.170  1.00  0.00           C
ATOM   1298  HA  VAL A 671      39.990  53.070  53.380  1.00  0.00           H
ATOM   1299  CB  VAL A 671      40.270  50.940  52.760  1.00  0.00           C
ATOM   1300  HB  VAL A 671      41.190  50.350  52.620  1.00  0.00           H
ATOM   1301  CG1 VAL A 671      39.420  50.440  53.910  1.00  0.00           C
ATOM   1302 HG11 VAL A 671      38.990  49.440  53.670  1.00  0.00           H
ATOM   1303 HG12 VAL A 671      38.640  51.210  54.090  1.00  0.00           H
ATOM   1304 HG13 VAL A 671      40.020  50.270  54.820  1.00  0.00           H
ATOM   1305  CG2 VAL A 671      39.390  50.920  51.470  1.00  0.00           C
ATOM   1306 HG21 VAL A 671      39.980  51.380  50.650  1.00  0.00           H
ATOM   1307 HG22 VAL A 671      38.510  51.550  51.740  1.00  0.00           H
ATOM   1308 HG23 VAL A 671      38.970  49.910  51.270  1.00  0.00           H
ATOM   1309  C   VAL A 671      41.590  52.350  54.530  1.00  0.00           C
ATOM   1310  O   VAL A 671      41.030  52.640  55.610  1.00  0.00           O
ATOM   1311  N   LEU A 672      42.950  52.090  54.510  1.00  0.00           N
ATOM   1312  HN  LEU A 672      43.300  51.770  53.630  1.00  0.00           H
ATOM   1313  CA  LEU A 672      43.800  52.280  55.720  1.00  0.00           C
ATOM   1314  HA  LEU A 672      43.440  51.770  56.590  1.00  0.00           H
ATOM   1315  CB  LEU A 672      45.240  51.630  55.480  1.00  0.00           C
ATOM   1316  HB1 LEU A 672      45.670  52.010  54.530  1.00  0.00           H
ATOM   1317  HB2 LEU A 672      45.030  50.530  55.430  1.00  0.00           H
ATOM   1318  CG  LEU A 672      46.320  51.860  56.540  1.00  0.00           C
ATOM   1319  HG  LEU A 672      46.450  52.940  56.770  1.00  0.00           H
ATOM   1320  CD1 LEU A 672      45.880  51.290  57.850  1.00  0.00           C
ATOM   1321 HD11 LEU A 672      46.700  51.220  58.590  1.00  0.00           H
ATOM   1322 HD12 LEU A 672      45.460  50.280  57.690  1.00  0.00           H
ATOM   1323 HD13 LEU A 672      45.120  51.930  58.350  1.00  0.00           H
ATOM   1324  CD2 LEU A 672      47.670  51.210  56.080  1.00  0.00           C
ATOM   1325 HD21 LEU A 672      47.480  50.190  55.670  1.00  0.00           H
ATOM   1326 HD22 LEU A 672      48.310  51.160  56.980  1.00  0.00           H
ATOM   1327 HD23 LEU A 672      48.280  51.670  55.270  1.00  0.00           H
ATOM   1328  C   LEU A 672      43.880  53.770  56.260  1.00  0.00           C
ATOM   1329  O   LEU A 672      43.760  54.190  57.400  1.00  0.00           O
ATOM   1330  N   VAL A 673      44.040  54.660  55.300  1.00  0.00           N
ATOM   1331  HN  VAL A 673      44.080  54.280  54.380  1.00  0.00           H
ATOM   1332  CA  VAL A 673      44.100  56.100  55.370  1.00  0.00           C
ATOM   1333  HA  VAL A 673      44.890  56.430  56.030  1.00  0.00           H
ATOM   1334  CB  VAL A 673      44.400  56.710  54.050  1.00  0.00           C
ATOM   1335  HB  VAL A 673      43.770  56.300  53.220  1.00  0.00           H
ATOM   1336  CG1 VAL A 673      44.200  58.180  54.010  1.00  0.00           C
ATOM   1337 HG11 VAL A 673      44.920  58.590  54.760  1.00  0.00           H
ATOM   1338 HG12 VAL A 673      43.190  58.530  54.280  1.00  0.00           H
ATOM   1339 HG13 VAL A 673      44.420  58.580  53.000  1.00  0.00           H
ATOM   1340  CG2 VAL A 673      45.830  56.360  53.720  1.00  0.00           C
ATOM   1341 HG21 VAL A 673      46.060  56.390  52.640  1.00  0.00           H
ATOM   1342 HG22 VAL A 673      46.070  55.350  54.100  1.00  0.00           H
ATOM   1343 HG23 VAL A 673      46.510  57.050  54.280  1.00  0.00           H
ATOM   1344  C   VAL A 673      42.840  56.620  56.010  1.00  0.00           C
ATOM   1345  O   VAL A 673      42.830  57.460  56.900  1.00  0.00           O
ATOM   1346  N   PHE A 674      41.630  56.130  55.500  1.00  0.00           N
ATOM   1347  HN  PHE A 674      41.640  55.570  54.680  1.00  0.00           H
ATOM   1348  CA  PHE A 674      40.280  56.370  56.120  1.00  0.00           C
ATOM   1349  HA  PHE A 674      40.190  57.440  56.200  1.00  0.00           H
ATOM   1350  CB  PHE A 674      39.150  55.940  55.100  1.00  0.00           C
ATOM   1351  HB1 PHE A 674      39.110  54.830  55.040  1.00  0.00           H
ATOM   1352  HB2 PHE A 674      39.360  56.400  54.120  1.00  0.00           H
ATOM   1353  CG  PHE A 674      37.800  56.460  55.490  1.00  0.00           C
ATOM   1354  CD1 PHE A 674      37.490  57.800  55.600  1.00  0.00           C
ATOM   1355  HD1 PHE A 674      38.270  58.540  55.510  1.00  0.00           H
ATOM   1356  CE1 PHE A 674      36.200  58.290  55.920  1.00  0.00           C
ATOM   1357  HE1 PHE A 674      35.930  59.320  56.000  1.00  0.00           H
ATOM   1358  CZ  PHE A 674      35.150  57.390  56.060  1.00  0.00           C
ATOM   1359  HZ  PHE A 674      34.170  57.740  56.330  1.00  0.00           H
ATOM   1360  CD2 PHE A 674      36.690  55.600  55.600  1.00  0.00           C
ATOM   1361  HD2 PHE A 674      36.940  54.560  55.430  1.00  0.00           H
ATOM   1362  CE2 PHE A 674      35.380  56.090  55.830  1.00  0.00           C
ATOM   1363  HE2 PHE A 674      34.550  55.420  55.970  1.00  0.00           H
ATOM   1364  C   PHE A 674      40.120  55.900  57.490  1.00  0.00           C
ATOM   1365  O   PHE A 674      39.810  56.730  58.360  1.00  0.00           O
ATOM   1366  N   GLU A 675      40.430  54.600  57.870  1.00  0.00           N
ATOM   1367  HN  GLU A 675      40.800  53.950  57.200  1.00  0.00           H
ATOM   1368  CA  GLU A 675      40.470  54.020  59.240  1.00  0.00           C
ATOM   1369  HA  GLU A 675      39.490  54.090  59.700  1.00  0.00           H
ATOM   1370  CB  GLU A 675      40.930  52.510  59.210  1.00  0.00           C
ATOM   1371  HB1 GLU A 675      41.220  52.160  60.230  1.00  0.00           H
ATOM   1372  HB2 GLU A 675      41.920  52.510  58.690  1.00  0.00           H
ATOM   1373  CG  GLU A 675      39.850  51.760  58.490  1.00  0.00           C
ATOM   1374  HG1 GLU A 675      40.070  51.560  57.420  1.00  0.00           H
ATOM   1375  HG2 GLU A 675      38.920  52.350  58.640  1.00  0.00           H
ATOM   1376  CD  GLU A 675      39.680  50.440  59.250  1.00  0.00           C
ATOM   1377  OE1 GLU A 675      40.220  49.420  58.730  1.00  0.00           O
ATOM   1378  OE2 GLU A 675      39.140  50.520  60.380  1.00  0.00           O
ATOM   1379  C   GLU A 675      41.300  54.660  60.250  1.00  0.00           C
ATOM   1380  O   GLU A 675      40.880  54.830  61.420  1.00  0.00           O
ATOM   1381  N   LYS A 676      42.520  55.040  59.850  1.00  0.00           N
ATOM   1382  HN  LYS A 676      42.870  54.930  58.920  1.00  0.00           H
ATOM   1383  CA  LYS A 676      43.460  55.710  60.690  1.00  0.00           C
ATOM   1384  HA  LYS A 676      43.630  55.190  61.620  1.00  0.00           H
ATOM   1385  CB  LYS A 676      44.810  55.890  59.970  1.00  0.00           C
ATOM   1386  HB1 LYS A 676      44.610  56.320  58.970  1.00  0.00           H
ATOM   1387  HB2 LYS A 676      45.280  54.900  59.740  1.00  0.00           H
ATOM   1388  CG  LYS A 676      45.900  56.660  60.800  1.00  0.00           C
ATOM   1389  HG1 LYS A 676      45.670  56.450  61.870  1.00  0.00           H
ATOM   1390  HG2 LYS A 676      45.690  57.750  60.730  1.00  0.00           H
ATOM   1391  CD  LYS A 676      47.450  56.450  60.480  1.00  0.00           C
ATOM   1392  HD1 LYS A 676      47.630  56.800  59.440  1.00  0.00           H
ATOM   1393  HD2 LYS A 676      47.530  55.340  60.570  1.00  0.00           H
ATOM   1394  CE  LYS A 676      48.470  57.250  61.330  1.00  0.00           C
ATOM   1395  HE1 LYS A 676      48.360  57.120  62.430  1.00  0.00           H
ATOM   1396  HE2 LYS A 676      48.360  58.320  61.050  1.00  0.00           H
ATOM   1397  NZ  LYS A 676      49.830  56.800  61.010  1.00  0.00           N
ATOM   1398  HZ1 LYS A 676      49.990  56.890  59.990  1.00  0.00           H
ATOM   1399  HZ2 LYS A 676      49.990  55.830  61.330  1.00  0.00           H
ATOM   1400  HZ3 LYS A 676      50.540  57.410  61.470  1.00  0.00           H
ATOM   1401  C   LYS A 676      43.030  56.990  61.220  1.00  0.00           C
ATOM   1402  O   LYS A 676      43.160  57.340  62.370  1.00  0.00           O
ATOM   1403  N   ILE A 677      42.490  57.850  60.360  1.00  0.00           N
ATOM   1404  HN  ILE A 677      42.490  57.630  59.390  1.00  0.00           H
ATOM   1405  CA  ILE A 677      41.960  59.120  60.710  1.00  0.00           C
ATOM   1406  HA  ILE A 677      42.710  59.550  61.350  1.00  0.00           H
ATOM   1407  CB  ILE A 677      41.940  60.050  59.480  1.00  0.00           C
ATOM   1408  HB  ILE A 677      42.890  60.050  58.890  1.00  0.00           H
ATOM   1409  CG2 ILE A 677      40.820  59.720  58.480  1.00  0.00           C
ATOM   1410 HG21 ILE A 677      40.890  58.750  57.950  1.00  0.00           H
ATOM   1411 HG22 ILE A 677      40.810  60.480  57.680  1.00  0.00           H
ATOM   1412 HG23 ILE A 677      39.830  59.780  58.970  1.00  0.00           H
ATOM   1413  CG1 ILE A 677      41.590  61.530  59.910  1.00  0.00           C
ATOM   1414 HG11 ILE A 677      40.570  61.520  60.340  1.00  0.00           H
ATOM   1415 HG12 ILE A 677      41.590  62.110  58.970  1.00  0.00           H
ATOM   1416  CD  ILE A 677      42.510  62.170  60.950  1.00  0.00           C
ATOM   1417  HD1 ILE A 677      43.500  62.430  60.500  1.00  0.00           H
ATOM   1418  HD2 ILE A 677      42.800  61.440  61.750  1.00  0.00           H
ATOM   1419  HD3 ILE A 677      42.150  63.090  61.470  1.00  0.00           H
ATOM   1420  C   ILE A 677      40.640  58.890  61.580  1.00  0.00           C
ATOM   1421  O   ILE A 677      40.410  59.620  62.570  1.00  0.00           O
ATOM   1422  N   LEU A 678      39.830  57.850  61.260  1.00  0.00           N
ATOM   1423  HN  LEU A 678      40.090  57.230  60.520  1.00  0.00           H
ATOM   1424  CA  LEU A 678      38.720  57.470  62.100  1.00  0.00           C
ATOM   1425  HA  LEU A 678      38.080  58.280  62.380  1.00  0.00           H
ATOM   1426  CB  LEU A 678      37.890  56.400  61.290  1.00  0.00           C
ATOM   1427  HB1 LEU A 678      38.570  55.580  60.940  1.00  0.00           H
ATOM   1428  HB2 LEU A 678      37.510  56.900  60.380  1.00  0.00           H
ATOM   1429  CG  LEU A 678      36.740  55.770  62.030  1.00  0.00           C
ATOM   1430  HG  LEU A 678      37.100  55.490  63.040  1.00  0.00           H
ATOM   1431  CD1 LEU A 678      35.530  56.730  62.200  1.00  0.00           C
ATOM   1432 HD11 LEU A 678      34.700  56.080  62.540  1.00  0.00           H
ATOM   1433 HD12 LEU A 678      35.240  57.130  61.200  1.00  0.00           H
ATOM   1434 HD13 LEU A 678      35.680  57.530  62.950  1.00  0.00           H
ATOM   1435  CD2 LEU A 678      36.380  54.480  61.330  1.00  0.00           C
ATOM   1436 HD21 LEU A 678      36.080  54.670  60.280  1.00  0.00           H
ATOM   1437 HD22 LEU A 678      35.520  54.090  61.900  1.00  0.00           H
ATOM   1438 HD23 LEU A 678      37.190  53.720  61.340  1.00  0.00           H
ATOM   1439  C   LEU A 678      39.070  56.940  63.560  1.00  0.00           C
ATOM   1440  O   LEU A 678      38.470  57.430  64.500  1.00  0.00           O
ATOM   1441  N   TYR A 679      40.100  56.050  63.680  1.00  0.00           N
ATOM   1442  HN  TYR A 679      40.550  55.760  62.830  1.00  0.00           H
ATOM   1443  CA  TYR A 679      40.730  55.620  64.940  1.00  0.00           C
ATOM   1444  HA  TYR A 679      39.990  55.030  65.470  1.00  0.00           H
ATOM   1445  CB  TYR A 679      41.820  54.580  64.570  1.00  0.00           C
ATOM   1446  HB1 TYR A 679      42.440  54.930  63.710  1.00  0.00           H
ATOM   1447  HB2 TYR A 679      41.440  53.600  64.210  1.00  0.00           H
ATOM   1448  CG  TYR A 679      42.770  54.370  65.660  1.00  0.00           C
ATOM   1449  CD1 TYR A 679      42.220  53.590  66.700  1.00  0.00           C
ATOM   1450  HD1 TYR A 679      41.170  53.310  66.660  1.00  0.00           H
ATOM   1451  CE1 TYR A 679      42.950  53.430  67.900  1.00  0.00           C
ATOM   1452  HE1 TYR A 679      42.580  52.900  68.760  1.00  0.00           H
ATOM   1453  CZ  TYR A 679      44.280  54.010  67.930  1.00  0.00           C
ATOM   1454  OH  TYR A 679      45.030  53.890  69.090  1.00  0.00           O
ATOM   1455  HH  TYR A 679      45.860  54.360  69.070  1.00  0.00           H
ATOM   1456  CD2 TYR A 679      44.100  54.870  65.700  1.00  0.00           C
ATOM   1457  HD2 TYR A 679      44.470  55.480  64.890  1.00  0.00           H
ATOM   1458  CE2 TYR A 679      44.800  54.770  66.910  1.00  0.00           C
ATOM   1459  HE2 TYR A 679      45.860  54.980  66.940  1.00  0.00           H
ATOM   1460  C   TYR A 679      41.230  56.810  65.770  1.00  0.00           C
ATOM   1461  O   TYR A 679      41.120  56.780  66.970  1.00  0.00           O
ATOM   1462  N   LYS A 680      41.810  57.830  65.150  1.00  0.00           N
ATOM   1463  HN  LYS A 680      41.820  57.790  64.160  1.00  0.00           H
ATOM   1464  CA  LYS A 680      42.300  59.120  65.750  1.00  0.00           C
ATOM   1465  HA  LYS A 680      42.920  58.850  66.590  1.00  0.00           H
ATOM   1466  CB  LYS A 680      43.150  59.860  64.620  1.00  0.00           C
ATOM   1467  HB1 LYS A 680      43.130  60.940  64.830  1.00  0.00           H
ATOM   1468  HB2 LYS A 680      42.560  59.750  63.680  1.00  0.00           H
ATOM   1469  CG  LYS A 680      44.620  59.290  64.590  1.00  0.00           C
ATOM   1470  HG1 LYS A 680      44.580  58.180  64.510  1.00  0.00           H
ATOM   1471  HG2 LYS A 680      45.160  59.620  65.510  1.00  0.00           H
ATOM   1472  CD  LYS A 680      45.490  59.780  63.410  1.00  0.00           C
ATOM   1473  HD1 LYS A 680      45.220  59.520  62.360  1.00  0.00           H
ATOM   1474  HD2 LYS A 680      46.440  59.280  63.700  1.00  0.00           H
ATOM   1475  CE  LYS A 680      45.750  61.350  63.400  1.00  0.00           C
ATOM   1476  HE1 LYS A 680      46.360  61.590  64.290  1.00  0.00           H
ATOM   1477  HE2 LYS A 680      44.820  61.930  63.520  1.00  0.00           H
ATOM   1478  NZ  LYS A 680      46.460  61.730  62.190  1.00  0.00           N
ATOM   1479  HZ1 LYS A 680      46.100  61.340  61.300  1.00  0.00           H
ATOM   1480  HZ2 LYS A 680      47.480  61.540  62.190  1.00  0.00           H
ATOM   1481  HZ3 LYS A 680      46.370  62.750  62.040  1.00  0.00           H
ATOM   1482  C   LYS A 680      41.120  59.940  66.350  1.00  0.00           C
ATOM   1483  O   LYS A 680      41.160  60.420  67.440  1.00  0.00           O
ATOM   1484  N   PHE A 681      39.990  60.050  65.540  1.00  0.00           N
ATOM   1485  HN  PHE A 681      40.080  59.750  64.590  1.00  0.00           H
ATOM   1486  CA  PHE A 681      38.650  60.610  65.890  1.00  0.00           C
ATOM   1487  HA  PHE A 681      38.800  61.580  66.350  1.00  0.00           H
ATOM   1488  CB  PHE A 681      37.700  60.860  64.690  1.00  0.00           C
ATOM   1489  HB1 PHE A 681      37.930  60.010  64.010  1.00  0.00           H
ATOM   1490  HB2 PHE A 681      38.020  61.790  64.160  1.00  0.00           H
ATOM   1491  CG  PHE A 681      36.190  61.030  65.040  1.00  0.00           C
ATOM   1492  CD1 PHE A 681      35.650  62.280  65.210  1.00  0.00           C
ATOM   1493  HD1 PHE A 681      36.340  63.100  65.280  1.00  0.00           H
ATOM   1494  CE1 PHE A 681      34.290  62.530  65.480  1.00  0.00           C
ATOM   1495  HE1 PHE A 681      33.890  63.450  65.870  1.00  0.00           H
ATOM   1496  CZ  PHE A 681      33.450  61.380  65.630  1.00  0.00           C
ATOM   1497  HZ  PHE A 681      32.440  61.490  66.030  1.00  0.00           H
ATOM   1498  CD2 PHE A 681      35.330  59.950  65.120  1.00  0.00           C
ATOM   1499  HD2 PHE A 681      35.770  58.990  64.930  1.00  0.00           H
ATOM   1500  CE2 PHE A 681      33.960  60.080  65.500  1.00  0.00           C
ATOM   1501  HE2 PHE A 681      33.370  59.180  65.560  1.00  0.00           H
ATOM   1502  C   PHE A 681      38.080  59.810  67.110  1.00  0.00           C
ATOM   1503  O   PHE A 681      37.650  60.500  68.060  1.00  0.00           O
ATOM   1504  N   CYS A 682      38.050  58.470  67.130  1.00  0.00           N
ATOM   1505  HN  CYS A 682      38.540  58.010  66.390  1.00  0.00           H
ATOM   1506  CA  CYS A 682      37.640  57.670  68.270  1.00  0.00           C
ATOM   1507  HA  CYS A 682      36.680  58.110  68.530  1.00  0.00           H
ATOM   1508  CB  CYS A 682      37.490  56.120  67.870  1.00  0.00           C
ATOM   1509  HB1 CYS A 682      37.120  55.500  68.700  1.00  0.00           H
ATOM   1510  HB2 CYS A 682      38.460  55.700  67.530  1.00  0.00           H
ATOM   1511  SG  CYS A 682      36.220  55.940  66.490  1.00  0.00           S
ATOM   1512  HG1 CYS A 682      36.760  56.770  65.610  1.00  0.00           H
ATOM   1513  C   CYS A 682      38.520  57.690  69.470  1.00  0.00           C
ATOM   1514  O   CYS A 682      37.960  57.590  70.540  1.00  0.00           O
ATOM   1515  N   ARG A 683      39.860  57.910  69.360  1.00  0.00           N
ATOM   1516  HN  ARG A 683      40.280  58.080  68.480  1.00  0.00           H
ATOM   1517  CA  ARG A 683      40.750  58.020  70.540  1.00  0.00           C
ATOM   1518  HA  ARG A 683      40.470  57.150  71.130  1.00  0.00           H
ATOM   1519  CB  ARG A 683      42.260  57.860  70.200  1.00  0.00           C
ATOM   1520  HB1 ARG A 683      42.930  58.190  71.040  1.00  0.00           H
ATOM   1521  HB2 ARG A 683      42.540  58.610  69.430  1.00  0.00           H
ATOM   1522  CG  ARG A 683      42.760  56.400  69.900  1.00  0.00           C
ATOM   1523  HG1 ARG A 683      43.860  56.370  69.790  1.00  0.00           H
ATOM   1524  HG2 ARG A 683      42.340  56.000  68.950  1.00  0.00           H
ATOM   1525  CD  ARG A 683      42.570  55.380  71.070  1.00  0.00           C
ATOM   1526  HD1 ARG A 683      42.970  54.360  70.880  1.00  0.00           H
ATOM   1527  HD2 ARG A 683      41.480  55.220  71.220  1.00  0.00           H
ATOM   1528  NE  ARG A 683      43.200  55.990  72.310  1.00  0.00           N
ATOM   1529  HE  ARG A 683      44.050  56.520  72.210  1.00  0.00           H
ATOM   1530  CZ  ARG A 683      42.560  56.300  73.460  1.00  0.00           C
ATOM   1531  NH1 ARG A 683      43.160  56.850  74.440  1.00  0.00           N
ATOM   1532 HH11 ARG A 683      42.480  57.070  75.140  1.00  0.00           H
ATOM   1533 HH12 ARG A 683      44.120  57.120  74.430  1.00  0.00           H
ATOM   1534  NH2 ARG A 683      41.270  55.970  73.700  1.00  0.00           N
ATOM   1535 HH21 ARG A 683      40.620  55.900  72.930  1.00  0.00           H
ATOM   1536 HH22 ARG A 683      40.880  56.290  74.550  1.00  0.00           H
ATOM   1537  C   ARG A 683      40.490  59.350  71.180  1.00  0.00           C
ATOM   1538  O   ARG A 683      40.250  59.550  72.420  1.00  0.00           O
ATOM   1539  N   ASP A 684      40.280  60.410  70.360  1.00  0.00           N
ATOM   1540  HN  ASP A 684      40.270  60.350  69.370  1.00  0.00           H
ATOM   1541  CA  ASP A 684      40.100  61.810  70.840  1.00  0.00           C
ATOM   1542  HA  ASP A 684      40.950  62.140  71.420  1.00  0.00           H
ATOM   1543  CB  ASP A 684      40.030  62.740  69.560  1.00  0.00           C
ATOM   1544  HB1 ASP A 684      39.180  62.560  68.880  1.00  0.00           H
ATOM   1545  HB2 ASP A 684      40.920  62.480  68.950  1.00  0.00           H
ATOM   1546  CG  ASP A 684      40.090  64.230  69.900  1.00  0.00           C
ATOM   1547  OD1 ASP A 684      40.060  65.080  68.970  1.00  0.00           O
ATOM   1548  OD2 ASP A 684      40.050  64.510  71.120  1.00  0.00           O
ATOM   1549  C   ASP A 684      38.840  61.910  71.770  1.00  0.00           C
ATOM   1550  O   ASP A 684      38.950  62.280  72.920  1.00  0.00           O
ATOM   1551  N   TYR A 685      37.730  61.410  71.130  1.00  0.00           N
ATOM   1552  HN  TYR A 685      37.630  60.990  70.240  1.00  0.00           H
ATOM   1553  CA  TYR A 685      36.410  61.530  71.740  1.00  0.00           C
ATOM   1554  HA  TYR A 685      36.440  62.310  72.490  1.00  0.00           H
ATOM   1555  CB  TYR A 685      35.280  62.000  70.690  1.00  0.00           C
ATOM   1556  HB1 TYR A 685      34.410  62.320  71.310  1.00  0.00           H
ATOM   1557  HB2 TYR A 685      35.000  61.270  69.900  1.00  0.00           H
ATOM   1558  CG  TYR A 685      35.610  63.310  70.080  1.00  0.00           C
ATOM   1559  CD1 TYR A 685      35.160  63.590  68.740  1.00  0.00           C
ATOM   1560  HD1 TYR A 685      34.710  62.740  68.260  1.00  0.00           H
ATOM   1561  CE1 TYR A 685      35.280  64.890  68.190  1.00  0.00           C
ATOM   1562  HE1 TYR A 685      35.000  65.070  67.160  1.00  0.00           H
ATOM   1563  CZ  TYR A 685      36.040  65.860  68.900  1.00  0.00           C
ATOM   1564  OH  TYR A 685      36.150  67.170  68.380  1.00  0.00           O
ATOM   1565  HH  TYR A 685      35.730  67.170  67.530  1.00  0.00           H
ATOM   1566  CD2 TYR A 685      36.100  64.380  70.820  1.00  0.00           C
ATOM   1567  HD2 TYR A 685      36.340  64.180  71.860  1.00  0.00           H
ATOM   1568  CE2 TYR A 685      36.350  65.620  70.260  1.00  0.00           C
ATOM   1569  HE2 TYR A 685      36.710  66.440  70.870  1.00  0.00           H
ATOM   1570  C   TYR A 685      35.950  60.320  72.560  1.00  0.00           C
ATOM   1571  O   TYR A 685      34.860  60.260  73.170  1.00  0.00           O
ATOM   1572  N   GLN A 686      36.820  59.270  72.700  1.00  0.00           N
ATOM   1573  HN  GLN A 686      37.590  59.350  72.070  1.00  0.00           H
ATOM   1574  CA  GLN A 686      36.780  58.290  73.780  1.00  0.00           C
ATOM   1575  HA  GLN A 686      37.770  57.860  73.840  1.00  0.00           H
ATOM   1576  CB  GLN A 686      36.410  58.770  75.200  1.00  0.00           C
ATOM   1577  HB1 GLN A 686      36.460  57.910  75.910  1.00  0.00           H
ATOM   1578  HB2 GLN A 686      35.350  59.090  75.160  1.00  0.00           H
ATOM   1579  CG  GLN A 686      37.310  59.980  75.640  1.00  0.00           C
ATOM   1580  HG1 GLN A 686      37.700  60.500  74.750  1.00  0.00           H
ATOM   1581  HG2 GLN A 686      38.230  59.700  76.210  1.00  0.00           H
ATOM   1582  CD  GLN A 686      36.610  61.050  76.520  1.00  0.00           C
ATOM   1583  OE1 GLN A 686      36.140  62.120  76.040  1.00  0.00           O
ATOM   1584  NE2 GLN A 686      36.790  60.880  77.860  1.00  0.00           N
ATOM   1585 HE21 GLN A 686      36.400  61.590  78.450  1.00  0.00           H
ATOM   1586 HE22 GLN A 686      37.110  60.000  78.230  1.00  0.00           H
ATOM   1587  C   GLN A 686      35.840  57.150  73.370  1.00  0.00           C
ATOM   1588  O   GLN A 686      35.140  56.550  74.200  1.00  0.00           O
ATOM   1589  N   LEU A 687      35.700  56.910  72.050  1.00  0.00           N
ATOM   1590  HN  LEU A 687      36.310  57.420  71.450  1.00  0.00           H
ATOM   1591  CA  LEU A 687      34.770  55.930  71.520  1.00  0.00           C
ATOM   1592  HA  LEU A 687      34.010  55.680  72.250  1.00  0.00           H
ATOM   1593  CB  LEU A 687      34.090  56.290  70.110  1.00  0.00           C
ATOM   1594  HB1 LEU A 687      33.240  55.600  69.890  1.00  0.00           H
ATOM   1595  HB2 LEU A 687      34.820  56.170  69.290  1.00  0.00           H
ATOM   1596  CG  LEU A 687      33.380  57.640  70.010  1.00  0.00           C
ATOM   1597  HG  LEU A 687      34.180  58.390  70.140  1.00  0.00           H
ATOM   1598  CD1 LEU A 687      32.860  57.940  68.610  1.00  0.00           C
ATOM   1599 HD11 LEU A 687      33.680  57.990  67.860  1.00  0.00           H
ATOM   1600 HD12 LEU A 687      32.500  58.990  68.680  1.00  0.00           H
ATOM   1601 HD13 LEU A 687      32.130  57.170  68.300  1.00  0.00           H
ATOM   1602  CD2 LEU A 687      32.260  57.770  71.020  1.00  0.00           C
ATOM   1603 HD21 LEU A 687      32.490  57.250  71.970  1.00  0.00           H
ATOM   1604 HD22 LEU A 687      31.250  57.560  70.620  1.00  0.00           H
ATOM   1605 HD23 LEU A 687      32.150  58.840  71.280  1.00  0.00           H
ATOM   1606  C   LEU A 687      35.410  54.560  71.290  1.00  0.00           C
ATOM   1607  O   LEU A 687      36.610  54.400  71.130  1.00  0.00           O
ATOM   1608  N   SER A 688      34.540  53.480  71.230  1.00  0.00           N
ATOM   1609  HN  SER A 688      33.580  53.690  71.420  1.00  0.00           H
ATOM   1610  CA  SER A 688      35.010  52.210  70.760  1.00  0.00           C
ATOM   1611  HA  SER A 688      36.010  51.990  71.130  1.00  0.00           H
ATOM   1612  CB  SER A 688      34.180  50.990  71.170  1.00  0.00           C
ATOM   1613  HB1 SER A 688      33.210  50.930  70.630  1.00  0.00           H
ATOM   1614  HB2 SER A 688      33.930  51.000  72.250  1.00  0.00           H
ATOM   1615  OG  SER A 688      34.940  49.810  70.890  1.00  0.00           O
ATOM   1616  HG1 SER A 688      35.080  49.380  71.740  1.00  0.00           H
ATOM   1617  C   SER A 688      35.060  52.100  69.270  1.00  0.00           C
ATOM   1618  O   SER A 688      34.120  51.840  68.530  1.00  0.00           O
ATOM   1619  N   TYR A 689      36.320  52.150  68.680  1.00  0.00           N
ATOM   1620  HN  TYR A 689      37.060  52.380  69.300  1.00  0.00           H
ATOM   1621  CA  TYR A 689      36.710  51.990  67.360  1.00  0.00           C
ATOM   1622  HA  TYR A 689      36.260  52.810  66.830  1.00  0.00           H
ATOM   1623  CB  TYR A 689      38.250  52.390  67.230  1.00  0.00           C
ATOM   1624  HB1 TYR A 689      38.880  52.000  68.070  1.00  0.00           H
ATOM   1625  HB2 TYR A 689      38.420  53.480  67.130  1.00  0.00           H
ATOM   1626  CG  TYR A 689      38.910  51.860  66.020  1.00  0.00           C
ATOM   1627  CD1 TYR A 689      40.030  51.020  66.030  1.00  0.00           C
ATOM   1628  HD1 TYR A 689      40.560  50.760  66.940  1.00  0.00           H
ATOM   1629  CE1 TYR A 689      40.660  50.560  64.840  1.00  0.00           C
ATOM   1630  HE1 TYR A 689      41.510  49.900  64.850  1.00  0.00           H
ATOM   1631  CZ  TYR A 689      40.060  50.870  63.640  1.00  0.00           C
ATOM   1632  OH  TYR A 689      40.580  50.280  62.580  1.00  0.00           O
ATOM   1633  HH  TYR A 689      40.000  50.430  61.820  1.00  0.00           H
ATOM   1634  CD2 TYR A 689      38.490  52.330  64.740  1.00  0.00           C
ATOM   1635  HD2 TYR A 689      37.600  52.940  64.680  1.00  0.00           H
ATOM   1636  CE2 TYR A 689      39.020  51.780  63.550  1.00  0.00           C
ATOM   1637  HE2 TYR A 689      38.650  52.000  62.570  1.00  0.00           H
ATOM   1638  C   TYR A 689      36.250  50.660  66.810  1.00  0.00           C
ATOM   1639  O   TYR A 689      35.720  50.640  65.670  1.00  0.00           O
ATOM   1640  N   LEU A 690      36.440  49.550  67.600  1.00  0.00           N
ATOM   1641  HN  LEU A 690      36.860  49.630  68.500  1.00  0.00           H
ATOM   1642  CA  LEU A 690      36.150  48.220  67.110  1.00  0.00           C
ATOM   1643  HA  LEU A 690      36.520  48.120  66.090  1.00  0.00           H
ATOM   1644  CB  LEU A 690      36.880  47.080  67.940  1.00  0.00           C
ATOM   1645  HB1 LEU A 690      36.840  46.140  67.340  1.00  0.00           H
ATOM   1646  HB2 LEU A 690      36.290  46.900  68.860  1.00  0.00           H
ATOM   1647  CG  LEU A 690      38.310  47.300  68.240  1.00  0.00           C
ATOM   1648  HG  LEU A 690      38.530  48.280  68.700  1.00  0.00           H
ATOM   1649  CD1 LEU A 690      38.790  46.210  69.140  1.00  0.00           C
ATOM   1650 HD11 LEU A 690      39.880  46.360  69.320  1.00  0.00           H
ATOM   1651 HD12 LEU A 690      38.610  45.260  68.590  1.00  0.00           H
ATOM   1652 HD13 LEU A 690      38.320  46.270  70.140  1.00  0.00           H
ATOM   1653  CD2 LEU A 690      39.120  47.350  66.950  1.00  0.00           C
ATOM   1654 HD21 LEU A 690      38.830  48.150  66.230  1.00  0.00           H
ATOM   1655 HD22 LEU A 690      39.040  46.350  66.470  1.00  0.00           H
ATOM   1656 HD23 LEU A 690      40.190  47.470  67.210  1.00  0.00           H
ATOM   1657  C   LEU A 690      34.730  47.850  66.880  1.00  0.00           C
ATOM   1658  O   LEU A 690      34.310  47.270  65.900  1.00  0.00           O
ATOM   1659  N   SER A 691      33.880  48.380  67.790  1.00  0.00           N
ATOM   1660  HN  SER A 691      34.260  49.000  68.470  1.00  0.00           H
ATOM   1661  CA  SER A 691      32.400  48.290  67.620  1.00  0.00           C
ATOM   1662  HA  SER A 691      31.990  47.310  67.460  1.00  0.00           H
ATOM   1663  CB  SER A 691      31.690  48.710  68.930  1.00  0.00           C
ATOM   1664  HB1 SER A 691      32.030  49.740  69.140  1.00  0.00           H
ATOM   1665  HB2 SER A 691      31.930  48.040  69.780  1.00  0.00           H
ATOM   1666  OG  SER A 691      30.280  48.690  68.810  1.00  0.00           O
ATOM   1667  HG1 SER A 691      29.910  47.820  68.970  1.00  0.00           H
ATOM   1668  C   SER A 691      31.930  49.190  66.450  1.00  0.00           C
ATOM   1669  O   SER A 691      31.150  48.740  65.570  1.00  0.00           O
ATOM   1670  N   LEU A 692      32.380  50.410  66.400  1.00  0.00           N
ATOM   1671  HN  LEU A 692      33.080  50.830  66.970  1.00  0.00           H
ATOM   1672  CA  LEU A 692      32.050  51.280  65.270  1.00  0.00           C
ATOM   1673  HA  LEU A 692      30.970  51.390  65.200  1.00  0.00           H
ATOM   1674  CB  LEU A 692      32.530  52.770  65.570  1.00  0.00           C
ATOM   1675  HB1 LEU A 692      33.620  52.880  65.750  1.00  0.00           H
ATOM   1676  HB2 LEU A 692      32.060  53.050  66.530  1.00  0.00           H
ATOM   1677  CG  LEU A 692      32.010  53.790  64.520  1.00  0.00           C
ATOM   1678  HG  LEU A 692      32.130  53.470  63.460  1.00  0.00           H
ATOM   1679  CD1 LEU A 692      30.550  54.160  64.530  1.00  0.00           C
ATOM   1680 HD11 LEU A 692      30.340  54.440  65.580  1.00  0.00           H
ATOM   1681 HD12 LEU A 692      29.960  53.260  64.290  1.00  0.00           H
ATOM   1682 HD13 LEU A 692      30.470  55.040  63.840  1.00  0.00           H
ATOM   1683  CD2 LEU A 692      32.790  55.100  64.730  1.00  0.00           C
ATOM   1684 HD21 LEU A 692      32.620  55.660  65.670  1.00  0.00           H
ATOM   1685 HD22 LEU A 692      32.630  55.720  63.820  1.00  0.00           H
ATOM   1686 HD23 LEU A 692      33.880  54.910  64.790  1.00  0.00           H
ATOM   1687  C   LEU A 692      32.480  50.800  63.840  1.00  0.00           C
ATOM   1688  O   LEU A 692      31.720  50.930  62.850  1.00  0.00           O
ATOM   1689  N   ARG A 693      33.720  50.280  63.750  1.00  0.00           N
ATOM   1690  HN  ARG A 693      34.290  50.270  64.570  1.00  0.00           H
ATOM   1691  CA  ARG A 693      34.200  49.880  62.460  1.00  0.00           C
ATOM   1692  HA  ARG A 693      33.950  50.620  61.730  1.00  0.00           H
ATOM   1693  CB  ARG A 693      35.760  49.700  62.420  1.00  0.00           C
ATOM   1694  HB1 ARG A 693      36.230  50.550  62.960  1.00  0.00           H
ATOM   1695  HB2 ARG A 693      35.980  49.750  61.330  1.00  0.00           H
ATOM   1696  CG  ARG A 693      36.290  48.320  62.970  1.00  0.00           C
ATOM   1697  HG1 ARG A 693      35.690  47.500  62.510  1.00  0.00           H
ATOM   1698  HG2 ARG A 693      36.030  48.440  64.050  1.00  0.00           H
ATOM   1699  CD  ARG A 693      37.780  47.970  62.910  1.00  0.00           C
ATOM   1700  HD1 ARG A 693      38.030  46.930  63.170  1.00  0.00           H
ATOM   1701  HD2 ARG A 693      38.470  48.680  63.430  1.00  0.00           H
ATOM   1702  NE  ARG A 693      38.070  48.050  61.400  1.00  0.00           N
ATOM   1703  HE  ARG A 693      38.360  48.940  61.030  1.00  0.00           H
ATOM   1704  CZ  ARG A 693      37.870  47.190  60.480  1.00  0.00           C
ATOM   1705  NH1 ARG A 693      37.330  45.960  60.660  1.00  0.00           N
ATOM   1706 HH11 ARG A 693      36.810  45.750  61.490  1.00  0.00           H
ATOM   1707 HH12 ARG A 693      37.260  45.350  59.890  1.00  0.00           H
ATOM   1708  NH2 ARG A 693      38.330  47.340  59.250  1.00  0.00           N
ATOM   1709 HH21 ARG A 693      38.940  48.110  59.070  1.00  0.00           H
ATOM   1710 HH22 ARG A 693      38.100  46.730  58.490  1.00  0.00           H
ATOM   1711  C   ARG A 693      33.380  48.640  62.040  1.00  0.00           C
ATOM   1712  O   ARG A 693      33.270  48.390  60.850  1.00  0.00           O
ATOM   1713  N   THR A 694      32.870  47.810  63.050  1.00  0.00           N
ATOM   1714  HN  THR A 694      32.970  48.150  63.980  1.00  0.00           H
ATOM   1715  CA  THR A 694      31.960  46.770  62.750  1.00  0.00           C
ATOM   1716  HA  THR A 694      32.250  46.220  61.860  1.00  0.00           H
ATOM   1717  CB  THR A 694      31.880  45.750  63.890  1.00  0.00           C
ATOM   1718  HB  THR A 694      31.370  46.250  64.740  1.00  0.00           H
ATOM   1719  OG1 THR A 694      33.240  45.380  64.190  1.00  0.00           O
ATOM   1720  HG1 THR A 694      33.410  45.870  64.990  1.00  0.00           H
ATOM   1721  CG2 THR A 694      31.190  44.480  63.470  1.00  0.00           C
ATOM   1722 HG21 THR A 694      31.430  43.590  64.080  1.00  0.00           H
ATOM   1723 HG22 THR A 694      31.480  44.210  62.440  1.00  0.00           H
ATOM   1724 HG23 THR A 694      30.110  44.720  63.490  1.00  0.00           H
ATOM   1725  C   THR A 694      30.600  47.280  62.320  1.00  0.00           C
ATOM   1726  O   THR A 694      30.040  46.820  61.380  1.00  0.00           O
ATOM   1727  N   SER A 695      30.050  48.230  63.030  1.00  0.00           N
ATOM   1728  HN  SER A 695      30.640  48.490  63.790  1.00  0.00           H
ATOM   1729  CA  SER A 695      28.780  48.850  62.580  1.00  0.00           C
ATOM   1730  HA  SER A 695      28.090  48.020  62.660  1.00  0.00           H
ATOM   1731  CB  SER A 695      28.430  50.060  63.500  1.00  0.00           C
ATOM   1732  HB1 SER A 695      27.460  50.440  63.120  1.00  0.00           H
ATOM   1733  HB2 SER A 695      29.160  50.890  63.420  1.00  0.00           H
ATOM   1734  OG  SER A 695      28.240  49.660  64.880  1.00  0.00           O
ATOM   1735  HG1 SER A 695      29.070  49.320  65.220  1.00  0.00           H
ATOM   1736  C   SER A 695      28.790  49.480  61.120  1.00  0.00           C
ATOM   1737  O   SER A 695      27.910  49.300  60.330  1.00  0.00           O
ATOM   1738  N   ILE A 696      29.870  50.250  60.770  1.00  0.00           N
ATOM   1739  HN  ILE A 696      30.530  50.510  61.480  1.00  0.00           H
ATOM   1740  CA  ILE A 696      30.260  50.740  59.460  1.00  0.00           C
ATOM   1741  HA  ILE A 696      29.380  51.250  59.100  1.00  0.00           H
ATOM   1742  CB  ILE A 696      31.530  51.630  59.560  1.00  0.00           C
ATOM   1743  HB  ILE A 696      32.230  51.000  60.150  1.00  0.00           H
ATOM   1744  CG2 ILE A 696      32.110  52.090  58.170  1.00  0.00           C
ATOM   1745 HG21 ILE A 696      31.690  53.060  57.800  1.00  0.00           H
ATOM   1746 HG22 ILE A 696      32.130  51.360  57.330  1.00  0.00           H
ATOM   1747 HG23 ILE A 696      33.180  52.380  58.200  1.00  0.00           H
ATOM   1748  CG1 ILE A 696      31.200  52.910  60.450  1.00  0.00           C
ATOM   1749 HG11 ILE A 696      30.730  52.580  61.410  1.00  0.00           H
ATOM   1750 HG12 ILE A 696      30.430  53.530  59.950  1.00  0.00           H
ATOM   1751  CD  ILE A 696      32.500  53.660  60.770  1.00  0.00           C
ATOM   1752  HD1 ILE A 696      33.030  53.820  59.810  1.00  0.00           H
ATOM   1753  HD2 ILE A 696      33.180  53.110  61.450  1.00  0.00           H
ATOM   1754  HD3 ILE A 696      32.230  54.610  61.270  1.00  0.00           H
ATOM   1755  C   ILE A 696      30.470  49.640  58.420  1.00  0.00           C
ATOM   1756  O   ILE A 696      29.980  49.720  57.280  1.00  0.00           O
ATOM   1757  N   GLY A 697      31.130  48.580  58.800  1.00  0.00           N
ATOM   1758  HN  GLY A 697      31.690  48.590  59.630  1.00  0.00           H
ATOM   1759  CA  GLY A 697      31.330  47.370  58.040  1.00  0.00           C
ATOM   1760  HA1 GLY A 697      31.940  46.710  58.630  1.00  0.00           H
ATOM   1761  HA2 GLY A 697      31.870  47.510  57.110  1.00  0.00           H
ATOM   1762  C   GLY A 697      30.060  46.690  57.580  1.00  0.00           C
ATOM   1763  O   GLY A 697      29.820  46.390  56.430  1.00  0.00           O
ATOM   1764  N   LEU A 698      29.090  46.510  58.510  1.00  0.00           N
ATOM   1765  HN  LEU A 698      29.220  46.800  59.450  1.00  0.00           H
ATOM   1766  CA  LEU A 698      27.780  46.010  58.190  1.00  0.00           C
ATOM   1767  HA  LEU A 698      27.820  45.050  57.690  1.00  0.00           H
ATOM   1768  CB  LEU A 698      27.070  45.860  59.450  1.00  0.00           C
ATOM   1769  HB1 LEU A 698      26.000  45.620  59.250  1.00  0.00           H
ATOM   1770  HB2 LEU A 698      27.030  46.800  60.030  1.00  0.00           H
ATOM   1771  CG  LEU A 698      27.690  44.750  60.280  1.00  0.00           C
ATOM   1772  HG  LEU A 698      28.790  44.850  60.280  1.00  0.00           H
ATOM   1773  CD1 LEU A 698      27.240  44.860  61.790  1.00  0.00           C
ATOM   1774 HD11 LEU A 698      27.800  44.160  62.450  1.00  0.00           H
ATOM   1775 HD12 LEU A 698      26.170  44.630  61.940  1.00  0.00           H
ATOM   1776 HD13 LEU A 698      27.430  45.900  62.150  1.00  0.00           H
ATOM   1777  CD2 LEU A 698      27.360  43.330  59.650  1.00  0.00           C
ATOM   1778 HD21 LEU A 698      26.940  43.430  58.620  1.00  0.00           H
ATOM   1779 HD22 LEU A 698      26.540  42.820  60.190  1.00  0.00           H
ATOM   1780 HD23 LEU A 698      28.230  42.660  59.550  1.00  0.00           H
ATOM   1781  C   LEU A 698      27.030  47.010  57.190  1.00  0.00           C
ATOM   1782  O   LEU A 698      26.480  46.460  56.280  1.00  0.00           O
ATOM   1783  N   TRP A 699      26.930  48.380  57.330  1.00  0.00           N
ATOM   1784  HN  TRP A 699      27.390  48.820  58.090  1.00  0.00           H
ATOM   1785  CA  TRP A 699      26.430  49.260  56.430  1.00  0.00           C
ATOM   1786  HA  TRP A 699      25.390  49.070  56.220  1.00  0.00           H
ATOM   1787  CB  TRP A 699      26.530  50.710  57.060  1.00  0.00           C
ATOM   1788  HB1 TRP A 699      26.380  51.390  56.180  1.00  0.00           H
ATOM   1789  HB2 TRP A 699      27.550  50.850  57.480  1.00  0.00           H
ATOM   1790  CG  TRP A 699      25.410  50.990  58.020  1.00  0.00           C
ATOM   1791  CD1 TRP A 699      25.450  51.200  59.310  1.00  0.00           C
ATOM   1792  HD1 TRP A 699      26.370  51.050  59.830  1.00  0.00           H
ATOM   1793  NE1 TRP A 699      24.250  51.470  59.850  1.00  0.00           N
ATOM   1794  HE1 TRP A 699      24.030  51.540  60.790  1.00  0.00           H
ATOM   1795  CE2 TRP A 699      23.380  51.410  58.870  1.00  0.00           C
ATOM   1796  CD2 TRP A 699      24.060  51.140  57.690  1.00  0.00           C
ATOM   1797  CE3 TRP A 699      23.350  50.890  56.500  1.00  0.00           C
ATOM   1798  HE3 TRP A 699      23.940  50.510  55.670  1.00  0.00           H
ATOM   1799  CZ3 TRP A 699      21.990  51.140  56.440  1.00  0.00           C
ATOM   1800  HZ3 TRP A 699      21.350  51.130  55.580  1.00  0.00           H
ATOM   1801  CZ2 TRP A 699      21.980  51.500  58.890  1.00  0.00           C
ATOM   1802  HZ2 TRP A 699      21.520  51.940  59.760  1.00  0.00           H
ATOM   1803  CH2 TRP A 699      21.330  51.510  57.600  1.00  0.00           C
ATOM   1804  HH2 TRP A 699      20.310  51.840  57.510  1.00  0.00           H
ATOM   1805  C   TRP A 699      27.100  49.160  55.100  1.00  0.00           C
ATOM   1806  O   TRP A 699      26.440  48.950  54.080  1.00  0.00           O
ATOM   1807  N   THR A 700      28.510  49.130  55.000  1.00  0.00           N
ATOM   1808  HN  THR A 700      28.990  49.250  55.870  1.00  0.00           H
ATOM   1809  CA  THR A 700      29.340  49.010  53.760  1.00  0.00           C
ATOM   1810  HA  THR A 700      29.120  49.820  53.080  1.00  0.00           H
ATOM   1811  CB  THR A 700      30.890  49.080  54.010  1.00  0.00           C
ATOM   1812  HB  THR A 700      31.130  48.180  54.630  1.00  0.00           H
ATOM   1813  OG1 THR A 700      31.270  50.260  54.650  1.00  0.00           O
ATOM   1814  HG1 THR A 700      30.820  50.350  55.500  1.00  0.00           H
ATOM   1815  CG2 THR A 700      31.720  48.980  52.740  1.00  0.00           C
ATOM   1816 HG21 THR A 700      32.830  49.020  52.860  1.00  0.00           H
ATOM   1817 HG22 THR A 700      31.540  49.770  51.980  1.00  0.00           H
ATOM   1818 HG23 THR A 700      31.500  48.040  52.210  1.00  0.00           H
ATOM   1819  C   THR A 700      28.980  47.800  52.970  1.00  0.00           C
ATOM   1820  O   THR A 700      28.880  47.800  51.720  1.00  0.00           O
ATOM   1821  N   SER A 701      28.750  46.590  53.630  1.00  0.00           N
ATOM   1822  HN  SER A 701      28.820  46.660  54.630  1.00  0.00           H
ATOM   1823  CA  SER A 701      28.250  45.420  52.870  1.00  0.00           C
ATOM   1824  HA  SER A 701      28.850  45.230  51.990  1.00  0.00           H
ATOM   1825  CB  SER A 701      28.290  44.170  53.930  1.00  0.00           C
ATOM   1826  HB1 SER A 701      27.670  44.510  54.790  1.00  0.00           H
ATOM   1827  HB2 SER A 701      29.320  44.120  54.320  1.00  0.00           H
ATOM   1828  OG  SER A 701      27.810  42.950  53.330  1.00  0.00           O
ATOM   1829  HG1 SER A 701      28.450  42.710  52.660  1.00  0.00           H
ATOM   1830  C   SER A 701      26.860  45.590  52.230  1.00  0.00           C
ATOM   1831  O   SER A 701      26.670  45.100  51.090  1.00  0.00           O
ATOM   1832  N   PHE A 702      25.790  46.150  52.810  1.00  0.00           N
ATOM   1833  HN  PHE A 702      25.790  46.270  53.790  1.00  0.00           H
ATOM   1834  CA  PHE A 702      24.500  46.570  52.150  1.00  0.00           C
ATOM   1835  HA  PHE A 702      24.120  45.700  51.630  1.00  0.00           H
ATOM   1836  CB  PHE A 702      23.440  46.990  53.170  1.00  0.00           C
ATOM   1837  HB1 PHE A 702      23.930  47.480  54.040  1.00  0.00           H
ATOM   1838  HB2 PHE A 702      23.070  46.120  53.740  1.00  0.00           H
ATOM   1839  CG  PHE A 702      22.320  47.850  52.680  1.00  0.00           C
ATOM   1840  CD1 PHE A 702      22.180  49.190  53.000  1.00  0.00           C
ATOM   1841  HD1 PHE A 702      22.910  49.650  53.660  1.00  0.00           H
ATOM   1842  CE1 PHE A 702      21.070  49.920  52.550  1.00  0.00           C
ATOM   1843  HE1 PHE A 702      21.000  50.970  52.780  1.00  0.00           H
ATOM   1844  CZ  PHE A 702      20.060  49.340  51.740  1.00  0.00           C
ATOM   1845  HZ  PHE A 702      19.420  50.040  51.220  1.00  0.00           H
ATOM   1846  CD2 PHE A 702      21.280  47.190  51.970  1.00  0.00           C
ATOM   1847  HD2 PHE A 702      21.310  46.110  51.910  1.00  0.00           H
ATOM   1848  CE2 PHE A 702      20.310  47.960  51.390  1.00  0.00           C
ATOM   1849  HE2 PHE A 702      19.660  47.540  50.620  1.00  0.00           H
ATOM   1850  C   PHE A 702      24.790  47.570  51.040  1.00  0.00           C
ATOM   1851  O   PHE A 702      24.380  47.450  49.890  1.00  0.00           O
ATOM   1852  N   LEU A 703      25.660  48.590  51.310  1.00  0.00           N
ATOM   1853  HN  LEU A 703      26.170  48.570  52.170  1.00  0.00           H
ATOM   1854  CA  LEU A 703      25.800  49.780  50.400  1.00  0.00           C
ATOM   1855  HA  LEU A 703      24.810  50.050  50.080  1.00  0.00           H
ATOM   1856  CB  LEU A 703      26.450  50.900  51.190  1.00  0.00           C
ATOM   1857  HB1 LEU A 703      26.700  51.760  50.540  1.00  0.00           H
ATOM   1858  HB2 LEU A 703      27.320  50.460  51.740  1.00  0.00           H
ATOM   1859  CG  LEU A 703      25.600  51.540  52.320  1.00  0.00           C
ATOM   1860  HG  LEU A 703      25.200  50.680  52.900  1.00  0.00           H
ATOM   1861  CD1 LEU A 703      26.470  52.470  53.230  1.00  0.00           C
ATOM   1862 HD11 LEU A 703      26.800  53.250  52.510  1.00  0.00           H
ATOM   1863 HD12 LEU A 703      27.270  51.910  53.760  1.00  0.00           H
ATOM   1864 HD13 LEU A 703      25.940  52.960  54.060  1.00  0.00           H
ATOM   1865  CD2 LEU A 703      24.330  52.290  51.850  1.00  0.00           C
ATOM   1866 HD21 LEU A 703      23.670  51.550  51.370  1.00  0.00           H
ATOM   1867 HD22 LEU A 703      24.760  53.040  51.140  1.00  0.00           H
ATOM   1868 HD23 LEU A 703      23.910  52.790  52.740  1.00  0.00           H
ATOM   1869  C   LEU A 703      26.520  49.310  49.100  1.00  0.00           C
ATOM   1870  O   LEU A 703      26.210  49.770  48.040  1.00  0.00           O
ATOM   1871  N   CYS A 704      27.500  48.370  49.290  1.00  0.00           N
ATOM   1872  HN  CYS A 704      27.640  48.000  50.210  1.00  0.00           H
ATOM   1873  CA  CYS A 704      28.220  47.790  48.210  1.00  0.00           C
ATOM   1874  HA  CYS A 704      28.660  48.560  47.580  1.00  0.00           H
ATOM   1875  CB  CYS A 704      29.540  47.030  48.700  1.00  0.00           C
ATOM   1876  HB1 CYS A 704      29.870  46.410  47.840  1.00  0.00           H
ATOM   1877  HB2 CYS A 704      29.270  46.350  49.540  1.00  0.00           H
ATOM   1878  SG  CYS A 704      30.880  48.240  49.180  1.00  0.00           S
ATOM   1879  HG1 CYS A 704      30.290  48.620  50.310  1.00  0.00           H
ATOM   1880  C   CYS A 704      27.400  46.950  47.180  1.00  0.00           C
ATOM   1881  O   CYS A 704      27.640  47.020  45.910  1.00  0.00           O
ATOM   1882  N   ILE A 705      26.500  46.150  47.670  1.00  0.00           N
ATOM   1883  HN  ILE A 705      26.490  45.950  48.640  1.00  0.00           H
ATOM   1884  CA  ILE A 705      25.500  45.490  46.820  1.00  0.00           C
ATOM   1885  HA  ILE A 705      26.090  45.140  45.990  1.00  0.00           H
ATOM   1886  CB  ILE A 705      24.840  44.310  47.550  1.00  0.00           C
ATOM   1887  HB  ILE A 705      24.430  43.680  46.740  1.00  0.00           H
ATOM   1888  CG2 ILE A 705      26.030  43.360  48.040  1.00  0.00           C
ATOM   1889 HG21 ILE A 705      26.590  43.710  48.930  1.00  0.00           H
ATOM   1890 HG22 ILE A 705      26.750  43.160  47.210  1.00  0.00           H
ATOM   1891 HG23 ILE A 705      25.680  42.400  48.470  1.00  0.00           H
ATOM   1892  CG1 ILE A 705      23.740  44.570  48.610  1.00  0.00           C
ATOM   1893 HG11 ILE A 705      22.870  45.170  48.280  1.00  0.00           H
ATOM   1894 HG12 ILE A 705      24.190  45.200  49.420  1.00  0.00           H
ATOM   1895  CD  ILE A 705      23.260  43.250  49.250  1.00  0.00           C
ATOM   1896  HD1 ILE A 705      24.090  42.720  49.770  1.00  0.00           H
ATOM   1897  HD2 ILE A 705      22.810  42.590  48.480  1.00  0.00           H
ATOM   1898  HD3 ILE A 705      22.460  43.440  50.000  1.00  0.00           H
ATOM   1899  C   ILE A 705      24.460  46.380  46.240  1.00  0.00           C
ATOM   1900  O   ILE A 705      23.980  46.070  45.110  1.00  0.00           O
ATOM   1901  N   VAL A 706      24.160  47.490  46.840  1.00  0.00           N
ATOM   1902  HN  VAL A 706      24.380  47.580  47.800  1.00  0.00           H
ATOM   1903  CA  VAL A 706      23.180  48.450  46.280  1.00  0.00           C
ATOM   1904  HA  VAL A 706      22.460  47.840  45.770  1.00  0.00           H
ATOM   1905  CB  VAL A 706      22.450  49.260  47.370  1.00  0.00           C
ATOM   1906  HB  VAL A 706      23.140  49.820  48.020  1.00  0.00           H
ATOM   1907  CG1 VAL A 706      21.490  50.300  46.700  1.00  0.00           C
ATOM   1908 HG11 VAL A 706      20.830  50.760  47.460  1.00  0.00           H
ATOM   1909 HG12 VAL A 706      20.780  49.810  46.010  1.00  0.00           H
ATOM   1910 HG13 VAL A 706      22.130  51.060  46.200  1.00  0.00           H
ATOM   1911  CG2 VAL A 706      21.580  48.330  48.180  1.00  0.00           C
ATOM   1912 HG21 VAL A 706      20.740  48.870  48.680  1.00  0.00           H
ATOM   1913 HG22 VAL A 706      22.240  47.730  48.860  1.00  0.00           H
ATOM   1914 HG23 VAL A 706      20.970  47.750  47.460  1.00  0.00           H
ATOM   1915  C   VAL A 706      23.800  49.290  45.200  1.00  0.00           C
ATOM   1916  O   VAL A 706      23.210  49.630  44.200  1.00  0.00           O
ATOM   1917  N   LEU A 707      25.090  49.560  45.390  1.00  0.00           N
ATOM   1918  HN  LEU A 707      25.410  49.370  46.320  1.00  0.00           H
ATOM   1919  CA  LEU A 707      25.890  50.150  44.290  1.00  0.00           C
ATOM   1920  HA  LEU A 707      25.410  51.070  43.970  1.00  0.00           H
ATOM   1921  CB  LEU A 707      27.290  50.470  44.900  1.00  0.00           C
ATOM   1922  HB1 LEU A 707      27.810  49.510  45.090  1.00  0.00           H
ATOM   1923  HB2 LEU A 707      27.010  51.010  45.820  1.00  0.00           H
ATOM   1924  CG  LEU A 707      28.150  51.300  43.930  1.00  0.00           C
ATOM   1925  HG  LEU A 707      28.290  50.870  42.920  1.00  0.00           H
ATOM   1926  CD1 LEU A 707      27.660  52.670  43.560  1.00  0.00           C
ATOM   1927 HD11 LEU A 707      27.400  53.220  44.500  1.00  0.00           H
ATOM   1928 HD12 LEU A 707      26.680  52.610  43.050  1.00  0.00           H
ATOM   1929 HD13 LEU A 707      28.310  53.300  42.910  1.00  0.00           H
ATOM   1930  CD2 LEU A 707      29.540  51.370  44.500  1.00  0.00           C
ATOM   1931 HD21 LEU A 707      30.200  52.000  43.840  1.00  0.00           H
ATOM   1932 HD22 LEU A 707      29.980  50.360  44.620  1.00  0.00           H
ATOM   1933 HD23 LEU A 707      29.480  51.670  45.570  1.00  0.00           H
ATOM   1934  C   LEU A 707      25.970  49.230  43.060  1.00  0.00           C
ATOM   1935  O   LEU A 707      25.870  49.710  41.920  1.00  0.00           O
ATOM   1936  N   VAL A 708      26.020  47.920  43.350  1.00  0.00           N
ATOM   1937  HN  VAL A 708      26.150  47.770  44.320  1.00  0.00           H
ATOM   1938  CA  VAL A 708      25.940  46.790  42.390  1.00  0.00           C
ATOM   1939  HA  VAL A 708      26.540  46.900  41.500  1.00  0.00           H
ATOM   1940  CB  VAL A 708      26.360  45.480  43.010  1.00  0.00           C
ATOM   1941  HB  VAL A 708      25.890  45.360  44.010  1.00  0.00           H
ATOM   1942  CG1 VAL A 708      25.980  44.300  42.140  1.00  0.00           C
ATOM   1943 HG11 VAL A 708      26.460  43.360  42.470  1.00  0.00           H
ATOM   1944 HG12 VAL A 708      26.250  44.440  41.060  1.00  0.00           H
ATOM   1945 HG13 VAL A 708      24.890  44.100  42.250  1.00  0.00           H
ATOM   1946  CG2 VAL A 708      27.860  45.580  43.070  1.00  0.00           C
ATOM   1947 HG21 VAL A 708      28.130  46.550  43.530  1.00  0.00           H
ATOM   1948 HG22 VAL A 708      28.230  45.570  42.030  1.00  0.00           H
ATOM   1949 HG23 VAL A 708      28.150  44.670  43.670  1.00  0.00           H
ATOM   1950  C   VAL A 708      24.570  46.600  41.730  1.00  0.00           C
ATOM   1951  O   VAL A 708      24.450  46.540  40.500  1.00  0.00           O
ATOM   1952  N   ALA A 709      23.520  46.660  42.610  1.00  0.00           N
ATOM   1953  HN  ALA A 709      23.720  46.710  43.590  1.00  0.00           H
ATOM   1954  CA  ALA A 709      22.080  46.640  42.250  1.00  0.00           C
ATOM   1955  HA  ALA A 709      22.030  45.800  41.580  1.00  0.00           H
ATOM   1956  CB  ALA A 709      21.230  46.430  43.500  1.00  0.00           C
ATOM   1957  HB1 ALA A 709      21.100  47.340  44.110  1.00  0.00           H
ATOM   1958  HB2 ALA A 709      21.620  45.630  44.160  1.00  0.00           H
ATOM   1959  HB3 ALA A 709      20.220  46.010  43.290  1.00  0.00           H
ATOM   1960  C   ALA A 709      21.580  47.810  41.350  1.00  0.00           C
ATOM   1961  O   ALA A 709      20.780  47.580  40.510  1.00  0.00           O
ATOM   1962  N   THR A 710      22.080  49.020  41.510  1.00  0.00           N
ATOM   1963  HN  THR A 710      22.730  49.080  42.270  1.00  0.00           H
ATOM   1964  CA  THR A 710      21.630  50.290  40.870  1.00  0.00           C
ATOM   1965  HA  THR A 710      20.590  50.090  40.690  1.00  0.00           H
ATOM   1966  CB  THR A 710      21.650  51.560  41.770  1.00  0.00           C
ATOM   1967  HB  THR A 710      21.380  52.450  41.160  1.00  0.00           H
ATOM   1968  OG1 THR A 710      22.900  51.840  42.380  1.00  0.00           O
ATOM   1969  HG1 THR A 710      23.140  51.050  42.850  1.00  0.00           H
ATOM   1970  CG2 THR A 710      20.540  51.460  42.880  1.00  0.00           C
ATOM   1971 HG21 THR A 710      19.500  51.450  42.460  1.00  0.00           H
ATOM   1972 HG22 THR A 710      20.600  52.400  43.470  1.00  0.00           H
ATOM   1973 HG23 THR A 710      20.740  50.590  43.540  1.00  0.00           H
ATOM   1974  C   THR A 710      22.320  50.630  39.580  1.00  0.00           C
ATOM   1975  O   THR A 710      21.860  51.530  38.850  1.00  0.00           O
ATOM   1976  N   ASP A 711      23.270  49.740  39.210  1.00  0.00           N
ATOM   1977  HN  ASP A 711      23.500  48.950  39.760  1.00  0.00           H
ATOM   1978  CA  ASP A 711      24.040  49.990  38.010  1.00  0.00           C
ATOM   1979  HA  ASP A 711      24.560  49.070  37.800  1.00  0.00           H
ATOM   1980  CB  ASP A 711      23.190  50.140  36.740  1.00  0.00           C
ATOM   1981  HB1 ASP A 711      22.850  51.180  36.570  1.00  0.00           H
ATOM   1982  HB2 ASP A 711      22.280  49.490  36.740  1.00  0.00           H
ATOM   1983  CG  ASP A 711      23.930  49.740  35.460  1.00  0.00           C
ATOM   1984  OD1 ASP A 711      25.200  49.640  35.410  1.00  0.00           O
ATOM   1985  OD2 ASP A 711      23.160  49.610  34.410  1.00  0.00           O
ATOM   1986  C   ASP A 711      25.240  51.060  38.180  1.00  0.00           C
ATOM   1987  O   ASP A 711      25.070  52.300  38.330  1.00  0.00           O
ATOM   1988  N   ALA A 712      26.500  50.570  38.030  1.00  0.00           N
ATOM   1989  HN  ALA A 712      26.670  49.610  37.800  1.00  0.00           H
ATOM   1990  CA  ALA A 712      27.720  51.290  38.030  1.00  0.00           C
ATOM   1991  HA  ALA A 712      27.550  52.340  38.290  1.00  0.00           H
ATOM   1992  CB  ALA A 712      28.540  50.680  39.190  1.00  0.00           C
ATOM   1993  HB1 ALA A 712      28.550  49.580  39.220  1.00  0.00           H
ATOM   1994  HB2 ALA A 712      28.070  51.070  40.120  1.00  0.00           H
ATOM   1995  HB3 ALA A 712      29.560  51.120  39.270  1.00  0.00           H
ATOM   1996  C   ALA A 712      28.530  51.210  36.760  1.00  0.00           C
ATOM   1997  O   ALA A 712      29.690  51.520  36.710  1.00  0.00           O
ATOM   1998  N   SER A 713      27.850  50.740  35.650  1.00  0.00           N
ATOM   1999  HN  SER A 713      26.860  50.610  35.660  1.00  0.00           H
ATOM   2000  CA  SER A 713      28.530  50.480  34.370  1.00  0.00           C
ATOM   2001  HA  SER A 713      29.290  49.730  34.520  1.00  0.00           H
ATOM   2002  CB  SER A 713      27.620  50.000  33.260  1.00  0.00           C
ATOM   2003  HB1 SER A 713      28.250  49.870  32.350  1.00  0.00           H
ATOM   2004  HB2 SER A 713      26.880  50.780  32.980  1.00  0.00           H
ATOM   2005  OG  SER A 713      26.880  48.810  33.580  1.00  0.00           O
ATOM   2006  HG1 SER A 713      26.350  49.010  34.350  1.00  0.00           H
ATOM   2007  C   SER A 713      29.240  51.680  33.790  1.00  0.00           C
ATOM   2008  O   SER A 713      30.340  51.550  33.240  1.00  0.00           O
ATOM   2009  N   SER A 714      28.580  52.850  33.880  1.00  0.00           N
ATOM   2010  HN  SER A 714      27.780  53.050  34.430  1.00  0.00           H
ATOM   2011  CA  SER A 714      29.180  54.010  33.210  1.00  0.00           C
ATOM   2012  HA  SER A 714      29.980  53.810  32.520  1.00  0.00           H
ATOM   2013  CB  SER A 714      28.090  55.010  32.550  1.00  0.00           C
ATOM   2014  HB1 SER A 714      27.460  55.460  33.340  1.00  0.00           H
ATOM   2015  HB2 SER A 714      27.490  54.480  31.780  1.00  0.00           H
ATOM   2016  OG  SER A 714      28.720  56.090  31.910  1.00  0.00           O
ATOM   2017  HG1 SER A 714      29.110  56.610  32.610  1.00  0.00           H
ATOM   2018  C   SER A 714      29.820  54.850  34.370  1.00  0.00           C
ATOM   2019  O   SER A 714      30.690  55.700  34.050  1.00  0.00           O
ATOM   2020  N   LEU A 715      29.640  54.520  35.600  1.00  0.00           N
ATOM   2021  HN  LEU A 715      29.070  53.740  35.820  1.00  0.00           H
ATOM   2022  CA  LEU A 715      30.230  55.220  36.790  1.00  0.00           C
ATOM   2023  HA  LEU A 715      29.940  56.250  36.660  1.00  0.00           H
ATOM   2024  CB  LEU A 715      29.720  54.780  38.200  1.00  0.00           C
ATOM   2025  HB1 LEU A 715      30.250  55.460  38.890  1.00  0.00           H
ATOM   2026  HB2 LEU A 715      30.070  53.740  38.410  1.00  0.00           H
ATOM   2027  CG  LEU A 715      28.190  55.000  38.520  1.00  0.00           C
ATOM   2028  HG  LEU A 715      27.690  54.280  37.830  1.00  0.00           H
ATOM   2029  CD1 LEU A 715      27.930  54.700  40.030  1.00  0.00           C
ATOM   2030 HD11 LEU A 715      28.490  55.500  40.560  1.00  0.00           H
ATOM   2031 HD12 LEU A 715      28.380  53.700  40.270  1.00  0.00           H
ATOM   2032 HD13 LEU A 715      26.860  54.760  40.300  1.00  0.00           H
ATOM   2033  CD2 LEU A 715      27.670  56.410  38.150  1.00  0.00           C
ATOM   2034 HD21 LEU A 715      26.570  56.380  38.330  1.00  0.00           H
ATOM   2035 HD22 LEU A 715      27.890  56.670  37.090  1.00  0.00           H
ATOM   2036 HD23 LEU A 715      28.090  57.160  38.850  1.00  0.00           H
ATOM   2037  C   LEU A 715      31.760  55.180  36.800  1.00  0.00           C
ATOM   2038  O   LEU A 715      32.400  56.180  36.980  1.00  0.00           O
ATOM   2039  N   VAL A 716      32.340  54.010  36.460  1.00  0.00           N
ATOM   2040  HN  VAL A 716      31.770  53.240  36.160  1.00  0.00           H
ATOM   2041  CA  VAL A 716      33.770  53.820  36.330  1.00  0.00           C
ATOM   2042  HA  VAL A 716      34.180  54.470  37.110  1.00  0.00           H
ATOM   2043  CB  VAL A 716      34.080  52.380  36.680  1.00  0.00           C
ATOM   2044  HB  VAL A 716      33.290  51.900  37.300  1.00  0.00           H
ATOM   2045  CG1 VAL A 716      33.980  51.420  35.430  1.00  0.00           C
ATOM   2046 HG11 VAL A 716      34.080  50.340  35.710  1.00  0.00           H
ATOM   2047 HG12 VAL A 716      34.740  51.770  34.690  1.00  0.00           H
ATOM   2048 HG13 VAL A 716      32.960  51.590  35.030  1.00  0.00           H
ATOM   2049  CG2 VAL A 716      35.380  52.400  37.530  1.00  0.00           C
ATOM   2050 HG21 VAL A 716      36.190  52.880  36.930  1.00  0.00           H
ATOM   2051 HG22 VAL A 716      35.630  51.350  37.800  1.00  0.00           H
ATOM   2052 HG23 VAL A 716      35.290  52.860  38.530  1.00  0.00           H
ATOM   2053  C   VAL A 716      34.390  54.270  35.030  1.00  0.00           C
ATOM   2054  O   VAL A 716      35.610  54.350  34.840  1.00  0.00           O
ATOM   2055  N   CYS A 717      33.530  54.520  34.050  1.00  0.00           N
ATOM   2056  HN  CYS A 717      32.590  54.280  34.250  1.00  0.00           H
ATOM   2057  CA  CYS A 717      33.900  55.100  32.750  1.00  0.00           C
ATOM   2058  HA  CYS A 717      34.800  54.640  32.380  1.00  0.00           H
ATOM   2059  CB  CYS A 717      32.860  54.820  31.600  1.00  0.00           C
ATOM   2060  HB1 CYS A 717      33.320  55.140  30.640  1.00  0.00           H
ATOM   2061  HB2 CYS A 717      31.990  55.440  31.870  1.00  0.00           H
ATOM   2062  SG  CYS A 717      32.460  53.020  31.390  1.00  0.00           S
ATOM   2063  HG1 CYS A 717      31.680  52.770  32.440  1.00  0.00           H
ATOM   2064  C   CYS A 717      34.200  56.580  32.780  1.00  0.00           C
ATOM   2065  O   CYS A 717      34.940  57.120  31.970  1.00  0.00           O
ATOM   2066  N   TYR A 718      33.790  57.320  33.810  1.00  0.00           N
ATOM   2067  HN  TYR A 718      33.140  56.900  34.440  1.00  0.00           H
ATOM   2068  CA  TYR A 718      34.100  58.710  34.100  1.00  0.00           C
ATOM   2069  HA  TYR A 718      33.980  59.360  33.250  1.00  0.00           H
ATOM   2070  CB  TYR A 718      33.170  59.130  35.220  1.00  0.00           C
ATOM   2071  HB1 TYR A 718      33.330  60.200  35.470  1.00  0.00           H
ATOM   2072  HB2 TYR A 718      33.260  58.510  36.140  1.00  0.00           H
ATOM   2073  CG  TYR A 718      31.700  59.100  34.720  1.00  0.00           C
ATOM   2074  CD1 TYR A 718      31.250  59.220  33.400  1.00  0.00           C
ATOM   2075  HD1 TYR A 718      31.900  59.650  32.660  1.00  0.00           H
ATOM   2076  CE1 TYR A 718      29.910  59.230  33.080  1.00  0.00           C
ATOM   2077  HE1 TYR A 718      29.700  59.390  32.030  1.00  0.00           H
ATOM   2078  CZ  TYR A 718      28.910  58.950  34.010  1.00  0.00           C
ATOM   2079  OH  TYR A 718      27.600  58.630  33.700  1.00  0.00           O
ATOM   2080  HH  TYR A 718      27.010  58.620  34.470  1.00  0.00           H
ATOM   2081  CD2 TYR A 718      30.700  58.870  35.720  1.00  0.00           C
ATOM   2082  HD2 TYR A 718      31.020  58.780  36.750  1.00  0.00           H
ATOM   2083  CE2 TYR A 718      29.350  58.740  35.330  1.00  0.00           C
ATOM   2084  HE2 TYR A 718      28.670  58.270  36.020  1.00  0.00           H
ATOM   2085  C   TYR A 718      35.480  59.030  34.660  1.00  0.00           C
ATOM   2086  O   TYR A 718      35.970  60.130  34.690  1.00  0.00           O
ATOM   2087  N   ILE A 719      36.130  57.990  35.140  1.00  0.00           N
ATOM   2088  HN  ILE A 719      35.680  57.110  35.280  1.00  0.00           H
ATOM   2089  CA  ILE A 719      37.560  57.930  35.410  1.00  0.00           C
ATOM   2090  HA  ILE A 719      37.820  58.690  36.140  1.00  0.00           H
ATOM   2091  CB  ILE A 719      37.850  56.570  36.140  1.00  0.00           C
ATOM   2092  HB  ILE A 719      37.540  55.700  35.520  1.00  0.00           H
ATOM   2093  CG2 ILE A 719      39.340  56.410  36.460  1.00  0.00           C
ATOM   2094 HG21 ILE A 719      40.050  56.640  35.640  1.00  0.00           H
ATOM   2095 HG22 ILE A 719      39.680  55.430  36.830  1.00  0.00           H
ATOM   2096 HG23 ILE A 719      39.650  57.120  37.260  1.00  0.00           H
ATOM   2097  CG1 ILE A 719      36.970  56.380  37.370  1.00  0.00           C
ATOM   2098 HG11 ILE A 719      37.310  55.470  37.910  1.00  0.00           H
ATOM   2099 HG12 ILE A 719      35.910  56.190  37.130  1.00  0.00           H
ATOM   2100  CD  ILE A 719      36.950  57.450  38.410  1.00  0.00           C
ATOM   2101  HD1 ILE A 719      37.920  57.650  38.900  1.00  0.00           H
ATOM   2102  HD2 ILE A 719      36.230  57.160  39.190  1.00  0.00           H
ATOM   2103  HD3 ILE A 719      36.630  58.470  38.090  1.00  0.00           H
ATOM   2104  C   ILE A 719      38.480  57.990  34.200  1.00  0.00           C
ATOM   2105  O   ILE A 719      38.310  57.210  33.220  1.00  0.00           O
ATOM   2106  N   THR A 720      39.530  58.790  34.220  1.00  0.00           N
ATOM   2107  HN  THR A 720      39.680  59.380  35.010  1.00  0.00           H
ATOM   2108  CA  THR A 720      40.590  58.830  33.210  1.00  0.00           C
ATOM   2109  HA  THR A 720      40.400  58.060  32.480  1.00  0.00           H
ATOM   2110  CB  THR A 720      40.740  60.080  32.340  1.00  0.00           C
ATOM   2111  HB  THR A 720      41.280  59.990  31.380  1.00  0.00           H
ATOM   2112  OG1 THR A 720      41.300  61.160  33.130  1.00  0.00           O
ATOM   2113  HG1 THR A 720      41.730  61.670  32.420  1.00  0.00           H
ATOM   2114  CG2 THR A 720      39.330  60.500  31.790  1.00  0.00           C
ATOM   2115 HG21 THR A 720      38.680  60.730  32.670  1.00  0.00           H
ATOM   2116 HG22 THR A 720      38.860  59.600  31.330  1.00  0.00           H
ATOM   2117 HG23 THR A 720      39.400  61.350  31.090  1.00  0.00           H
ATOM   2118  C   THR A 720      41.940  58.670  33.990  1.00  0.00           C
ATOM   2119  O   THR A 720      42.000  58.860  35.190  1.00  0.00           O
ATOM   2120  N   ARG A 721      43.050  58.340  33.310  1.00  0.00           N
ATOM   2121  HN  ARG A 721      43.040  58.060  32.350  1.00  0.00           H
ATOM   2122  CA  ARG A 721      44.440  58.500  33.940  1.00  0.00           C
ATOM   2123  HA  ARG A 721      44.430  57.710  34.680  1.00  0.00           H
ATOM   2124  CB  ARG A 721      45.540  58.090  32.860  1.00  0.00           C
ATOM   2125  HB1 ARG A 721      46.510  58.260  33.380  1.00  0.00           H
ATOM   2126  HB2 ARG A 721      45.510  58.900  32.100  1.00  0.00           H
ATOM   2127  CG  ARG A 721      45.390  56.710  32.250  1.00  0.00           C
ATOM   2128  HG1 ARG A 721      46.200  56.490  31.510  1.00  0.00           H
ATOM   2129  HG2 ARG A 721      44.370  56.570  31.810  1.00  0.00           H
ATOM   2130  CD  ARG A 721      45.430  55.590  33.320  1.00  0.00           C
ATOM   2131  HD1 ARG A 721      45.330  54.640  32.740  1.00  0.00           H
ATOM   2132  HD2 ARG A 721      44.560  55.620  34.000  1.00  0.00           H
ATOM   2133  NE  ARG A 721      46.810  55.500  33.920  1.00  0.00           N
ATOM   2134  HE  ARG A 721      47.590  55.950  33.490  1.00  0.00           H
ATOM   2135  CZ  ARG A 721      47.110  54.630  34.870  1.00  0.00           C
ATOM   2136  NH1 ARG A 721      46.270  53.930  35.540  1.00  0.00           N
ATOM   2137 HH11 ARG A 721      45.280  54.090  35.540  1.00  0.00           H
ATOM   2138 HH12 ARG A 721      46.590  53.200  36.150  1.00  0.00           H
ATOM   2139  NH2 ARG A 721      48.410  54.460  34.990  1.00  0.00           N
ATOM   2140 HH21 ARG A 721      48.950  54.900  34.280  1.00  0.00           H
ATOM   2141 HH22 ARG A 721      48.860  54.060  35.790  1.00  0.00           H
ATOM   2142  C   ARG A 721      44.770  59.730  34.790  1.00  0.00           C
ATOM   2143  O   ARG A 721      45.580  59.540  35.700  1.00  0.00           O
ATOM   2144  N   PHE A 722      44.140  60.900  34.560  1.00  0.00           N
ATOM   2145  HN  PHE A 722      43.680  61.010  33.680  1.00  0.00           H
ATOM   2146  CA  PHE A 722      44.350  62.090  35.380  1.00  0.00           C
ATOM   2147  HA  PHE A 722      45.400  62.340  35.410  1.00  0.00           H
ATOM   2148  CB  PHE A 722      43.640  63.380  34.720  1.00  0.00           C
ATOM   2149  HB1 PHE A 722      42.580  63.120  34.450  1.00  0.00           H
ATOM   2150  HB2 PHE A 722      44.100  63.630  33.750  1.00  0.00           H
ATOM   2151  CG  PHE A 722      43.670  64.650  35.530  1.00  0.00           C
ATOM   2152  CD1 PHE A 722      44.800  65.510  35.650  1.00  0.00           C
ATOM   2153  HD1 PHE A 722      45.720  65.260  35.150  1.00  0.00           H
ATOM   2154  CE1 PHE A 722      44.870  66.530  36.570  1.00  0.00           C
ATOM   2155  HE1 PHE A 722      45.780  67.100  36.650  1.00  0.00           H
ATOM   2156  CZ  PHE A 722      43.700  66.890  37.230  1.00  0.00           C
ATOM   2157  HZ  PHE A 722      43.570  67.760  37.860  1.00  0.00           H
ATOM   2158  CD2 PHE A 722      42.500  65.030  36.170  1.00  0.00           C
ATOM   2159  HD2 PHE A 722      41.680  64.320  36.190  1.00  0.00           H
ATOM   2160  CE2 PHE A 722      42.510  66.130  36.990  1.00  0.00           C
ATOM   2161  HE2 PHE A 722      41.660  66.480  37.560  1.00  0.00           H
ATOM   2162  C   PHE A 722      43.910  61.890  36.860  1.00  0.00           C
ATOM   2163  O   PHE A 722      44.720  62.090  37.700  1.00  0.00           O
ATOM   2164  N   THR A 723      42.640  61.470  37.060  1.00  0.00           N
ATOM   2165  HN  THR A 723      41.950  61.580  36.350  1.00  0.00           H
ATOM   2166  CA  THR A 723      42.140  61.010  38.390  1.00  0.00           C
ATOM   2167  HA  THR A 723      42.350  61.880  39.010  1.00  0.00           H
ATOM   2168  CB  THR A 723      40.650  60.670  38.500  1.00  0.00           C
ATOM   2169  HB  THR A 723      40.360  59.810  37.860  1.00  0.00           H
ATOM   2170  OG1 THR A 723      39.900  61.810  38.070  1.00  0.00           O
ATOM   2171  HG1 THR A 723      39.850  61.710  37.120  1.00  0.00           H
ATOM   2172  CG2 THR A 723      40.200  60.380  39.900  1.00  0.00           C
ATOM   2173 HG21 THR A 723      39.150  60.040  39.830  1.00  0.00           H
ATOM   2174 HG22 THR A 723      40.290  61.290  40.550  1.00  0.00           H
ATOM   2175 HG23 THR A 723      40.690  59.520  40.410  1.00  0.00           H
ATOM   2176  C   THR A 723      42.980  59.880  38.950  1.00  0.00           C
ATOM   2177  O   THR A 723      43.510  59.950  40.100  1.00  0.00           O
ATOM   2178  N   GLU A 724      43.270  58.780  38.160  1.00  0.00           N
ATOM   2179  HN  GLU A 724      42.870  58.820  37.240  1.00  0.00           H
ATOM   2180  CA  GLU A 724      43.980  57.540  38.620  1.00  0.00           C
ATOM   2181  HA  GLU A 724      43.470  57.140  39.480  1.00  0.00           H
ATOM   2182  CB  GLU A 724      44.110  56.520  37.540  1.00  0.00           C
ATOM   2183  HB1 GLU A 724      44.730  55.690  37.950  1.00  0.00           H
ATOM   2184  HB2 GLU A 724      44.570  56.880  36.600  1.00  0.00           H
ATOM   2185  CG  GLU A 724      42.710  55.920  37.230  1.00  0.00           C
ATOM   2186  HG1 GLU A 724      41.920  56.680  37.030  1.00  0.00           H
ATOM   2187  HG2 GLU A 724      42.320  55.330  38.080  1.00  0.00           H
ATOM   2188  CD  GLU A 724      42.840  54.930  36.070  1.00  0.00           C
ATOM   2189  OE1 GLU A 724      42.270  55.220  34.960  1.00  0.00           O
ATOM   2190  OE2 GLU A 724      43.570  53.920  36.170  1.00  0.00           O
ATOM   2191  C   GLU A 724      45.370  57.860  39.170  1.00  0.00           C
ATOM   2192  O   GLU A 724      45.790  57.470  40.240  1.00  0.00           O
ATOM   2193  N   GLU A 725      46.170  58.540  38.340  1.00  0.00           N
ATOM   2194  HN  GLU A 725      45.820  58.940  37.510  1.00  0.00           H
ATOM   2195  CA  GLU A 725      47.580  58.840  38.630  1.00  0.00           C
ATOM   2196  HA  GLU A 725      48.100  57.970  39.010  1.00  0.00           H
ATOM   2197  CB  GLU A 725      48.350  59.340  37.420  1.00  0.00           C
ATOM   2198  HB1 GLU A 725      49.300  59.810  37.740  1.00  0.00           H
ATOM   2199  HB2 GLU A 725      47.800  60.230  37.010  1.00  0.00           H
ATOM   2200  CG  GLU A 725      48.630  58.350  36.390  1.00  0.00           C
ATOM   2201  HG1 GLU A 725      47.720  58.140  35.780  1.00  0.00           H
ATOM   2202  HG2 GLU A 725      48.980  57.360  36.750  1.00  0.00           H
ATOM   2203  CD  GLU A 725      49.650  58.750  35.340  1.00  0.00           C
ATOM   2204  OE1 GLU A 725      49.320  58.820  34.100  1.00  0.00           O
ATOM   2205  OE2 GLU A 725      50.830  58.970  35.740  1.00  0.00           O
ATOM   2206  C   GLU A 725      47.790  59.820  39.780  1.00  0.00           C
ATOM   2207  O   GLU A 725      48.790  59.770  40.550  1.00  0.00           O
ATOM   2208  N   ALA A 726      46.810  60.730  39.960  1.00  0.00           N
ATOM   2209  HN  ALA A 726      46.090  60.810  39.280  1.00  0.00           H
ATOM   2210  CA  ALA A 726      46.740  61.620  41.100  1.00  0.00           C
ATOM   2211  HA  ALA A 726      47.700  62.100  41.250  1.00  0.00           H
ATOM   2212  CB  ALA A 726      45.710  62.720  40.790  1.00  0.00           C
ATOM   2213  HB1 ALA A 726      44.660  62.380  40.890  1.00  0.00           H
ATOM   2214  HB2 ALA A 726      45.920  63.200  39.810  1.00  0.00           H
ATOM   2215  HB3 ALA A 726      45.820  63.610  41.460  1.00  0.00           H
ATOM   2216  C   ALA A 726      46.380  61.020  42.450  1.00  0.00           C
ATOM   2217  O   ALA A 726      46.870  61.340  43.560  1.00  0.00           O
ATOM   2218  N   PHE A 727      45.460  60.070  42.500  1.00  0.00           N
ATOM   2219  HN  PHE A 727      44.960  59.860  41.670  1.00  0.00           H
ATOM   2220  CA  PHE A 727      45.080  59.260  43.640  1.00  0.00           C
ATOM   2221  HA  PHE A 727      45.020  59.870  44.540  1.00  0.00           H
ATOM   2222  CB  PHE A 727      43.770  58.550  43.330  1.00  0.00           C
ATOM   2223  HB1 PHE A 727      44.030  57.800  42.550  1.00  0.00           H
ATOM   2224  HB2 PHE A 727      43.050  59.240  42.840  1.00  0.00           H
ATOM   2225  CG  PHE A 727      43.060  57.840  44.490  1.00  0.00           C
ATOM   2226  CD1 PHE A 727      42.540  56.540  44.300  1.00  0.00           C
ATOM   2227  HD1 PHE A 727      42.670  56.140  43.300  1.00  0.00           H
ATOM   2228  CE1 PHE A 727      41.720  55.980  45.290  1.00  0.00           C
ATOM   2229  HE1 PHE A 727      41.290  55.020  45.070  1.00  0.00           H
ATOM   2230  CZ  PHE A 727      41.470  56.700  46.420  1.00  0.00           C
ATOM   2231  HZ  PHE A 727      40.820  56.280  47.180  1.00  0.00           H
ATOM   2232  CD2 PHE A 727      42.840  58.510  45.720  1.00  0.00           C
ATOM   2233  HD2 PHE A 727      43.310  59.470  45.820  1.00  0.00           H
ATOM   2234  CE2 PHE A 727      42.100  57.870  46.650  1.00  0.00           C
ATOM   2235  HE2 PHE A 727      42.000  58.430  47.570  1.00  0.00           H
ATOM   2236  C   PHE A 727      46.210  58.280  43.950  1.00  0.00           C
ATOM   2237  O   PHE A 727      46.520  58.180  45.120  1.00  0.00           O
ATOM   2238  N   ALA A 728      46.900  57.650  42.940  1.00  0.00           N
ATOM   2239  HN  ALA A 728      46.710  57.850  41.980  1.00  0.00           H
ATOM   2240  CA  ALA A 728      48.050  56.840  43.270  1.00  0.00           C
ATOM   2241  HA  ALA A 728      47.940  56.000  43.940  1.00  0.00           H
ATOM   2242  CB  ALA A 728      48.620  56.200  41.930  1.00  0.00           C
ATOM   2243  HB1 ALA A 728      47.800  55.620  41.470  1.00  0.00           H
ATOM   2244  HB2 ALA A 728      49.490  55.580  42.230  1.00  0.00           H
ATOM   2245  HB3 ALA A 728      48.970  56.930  41.180  1.00  0.00           H
ATOM   2246  C   ALA A 728      49.260  57.690  43.790  1.00  0.00           C
ATOM   2247  O   ALA A 728      49.920  57.260  44.750  1.00  0.00           O
ATOM   2248  N   ALA A 729      49.550  58.890  43.210  1.00  0.00           N
ATOM   2249  HN  ALA A 729      49.020  59.280  42.470  1.00  0.00           H
ATOM   2250  CA  ALA A 729      50.490  59.790  43.680  1.00  0.00           C
ATOM   2251  HA  ALA A 729      51.410  59.240  43.700  1.00  0.00           H
ATOM   2252  CB  ALA A 729      50.660  61.040  42.800  1.00  0.00           C
ATOM   2253  HB1 ALA A 729      49.780  61.710  42.940  1.00  0.00           H
ATOM   2254  HB2 ALA A 729      50.750  60.820  41.730  1.00  0.00           H
ATOM   2255  HB3 ALA A 729      51.580  61.590  43.100  1.00  0.00           H
ATOM   2256  C   ALA A 729      50.340  60.280  45.080  1.00  0.00           C
ATOM   2257  O   ALA A 729      51.320  60.260  45.850  1.00  0.00           O
ATOM   2258  N   LEU A 730      49.090  60.560  45.560  1.00  0.00           N
ATOM   2259  HN  LEU A 730      48.340  60.610  44.890  1.00  0.00           H
ATOM   2260  CA  LEU A 730      48.730  61.020  46.930  1.00  0.00           C
ATOM   2261  HA  LEU A 730      49.420  61.820  47.150  1.00  0.00           H
ATOM   2262  CB  LEU A 730      47.280  61.550  46.960  1.00  0.00           C
ATOM   2263  HB1 LEU A 730      46.650  60.820  46.410  1.00  0.00           H
ATOM   2264  HB2 LEU A 730      47.270  62.430  46.290  1.00  0.00           H
ATOM   2265  CG  LEU A 730      46.690  61.910  48.320  1.00  0.00           C
ATOM   2266  HG  LEU A 730      46.850  61.110  49.080  1.00  0.00           H
ATOM   2267  CD1 LEU A 730      47.320  63.220  48.900  1.00  0.00           C
ATOM   2268 HD11 LEU A 730      46.780  63.510  49.820  1.00  0.00           H
ATOM   2269 HD12 LEU A 730      47.260  63.980  48.090  1.00  0.00           H
ATOM   2270 HD13 LEU A 730      48.380  63.050  49.210  1.00  0.00           H
ATOM   2271  CD2 LEU A 730      45.160  62.050  47.980  1.00  0.00           C
ATOM   2272 HD21 LEU A 730      45.010  62.500  46.970  1.00  0.00           H
ATOM   2273 HD22 LEU A 730      44.620  62.760  48.650  1.00  0.00           H
ATOM   2274 HD23 LEU A 730      44.740  61.020  48.030  1.00  0.00           H
ATOM   2275  C   LEU A 730      49.120  59.960  47.950  1.00  0.00           C
ATOM   2276  O   LEU A 730      49.720  60.210  49.000  1.00  0.00           O
ATOM   2277  N   ILE A 731      48.710  58.710  47.700  1.00  0.00           N
ATOM   2278  HN  ILE A 731      48.140  58.530  46.900  1.00  0.00           H
ATOM   2279  CA  ILE A 731      48.860  57.580  48.530  1.00  0.00           C
ATOM   2280  HA  ILE A 731      48.520  57.800  49.530  1.00  0.00           H
ATOM   2281  CB  ILE A 731      48.040  56.410  48.000  1.00  0.00           C
ATOM   2282  HB  ILE A 731      48.260  56.260  46.930  1.00  0.00           H
ATOM   2283  CG2 ILE A 731      48.390  55.060  48.660  1.00  0.00           C
ATOM   2284 HG21 ILE A 731      49.460  54.820  48.480  1.00  0.00           H
ATOM   2285 HG22 ILE A 731      47.730  54.230  48.320  1.00  0.00           H
ATOM   2286 HG23 ILE A 731      48.150  55.180  49.740  1.00  0.00           H
ATOM   2287  CG1 ILE A 731      46.570  56.780  48.010  1.00  0.00           C
ATOM   2288 HG11 ILE A 731      46.080  55.880  47.550  1.00  0.00           H
ATOM   2289 HG12 ILE A 731      46.400  57.680  47.380  1.00  0.00           H
ATOM   2290  CD  ILE A 731      45.820  56.920  49.340  1.00  0.00           C
ATOM   2291  HD1 ILE A 731      44.750  56.980  49.050  1.00  0.00           H
ATOM   2292  HD2 ILE A 731      46.050  57.840  49.910  1.00  0.00           H
ATOM   2293  HD3 ILE A 731      45.870  56.110  50.100  1.00  0.00           H
ATOM   2294  C   ILE A 731      50.360  57.200  48.570  1.00  0.00           C
ATOM   2295  O   ILE A 731      50.930  56.980  49.630  1.00  0.00           O
ATOM   2296  N   CYS A 732      51.020  57.240  47.390  1.00  0.00           N
ATOM   2297  HN  CYS A 732      50.580  57.240  46.490  1.00  0.00           H
ATOM   2298  CA  CYS A 732      52.500  57.160  47.470  1.00  0.00           C
ATOM   2299  HA  CYS A 732      52.850  56.230  47.920  1.00  0.00           H
ATOM   2300  CB  CYS A 732      53.220  57.090  46.090  1.00  0.00           C
ATOM   2301  HB1 CYS A 732      54.320  56.940  46.080  1.00  0.00           H
ATOM   2302  HB2 CYS A 732      53.020  58.020  45.510  1.00  0.00           H
ATOM   2303  SG  CYS A 732      52.560  55.760  45.070  1.00  0.00           S
ATOM   2304  HG1 CYS A 732      51.410  56.380  44.840  1.00  0.00           H
ATOM   2305  C   CYS A 732      53.180  58.180  48.350  1.00  0.00           C
ATOM   2306  O   CYS A 732      54.100  57.790  49.100  1.00  0.00           O
ATOM   2307  N   ILE A 733      52.900  59.460  48.250  1.00  0.00           N
ATOM   2308  HN  ILE A 733      52.220  59.730  47.570  1.00  0.00           H
ATOM   2309  CA  ILE A 733      53.560  60.370  49.180  1.00  0.00           C
ATOM   2310  HA  ILE A 733      54.620  60.240  49.270  1.00  0.00           H
ATOM   2311  CB  ILE A 733      53.300  61.780  48.680  1.00  0.00           C
ATOM   2312  HB  ILE A 733      52.200  61.880  48.660  1.00  0.00           H
ATOM   2313  CG2 ILE A 733      53.780  62.830  49.620  1.00  0.00           C
ATOM   2314 HG21 ILE A 733      54.810  62.530  49.890  1.00  0.00           H
ATOM   2315 HG22 ILE A 733      53.290  62.730  50.620  1.00  0.00           H
ATOM   2316 HG23 ILE A 733      53.780  63.880  49.240  1.00  0.00           H
ATOM   2317  CG1 ILE A 733      53.910  62.090  47.290  1.00  0.00           C
ATOM   2318 HG11 ILE A 733      53.730  63.180  47.150  1.00  0.00           H
ATOM   2319 HG12 ILE A 733      53.320  61.680  46.450  1.00  0.00           H
ATOM   2320  CD  ILE A 733      55.340  61.810  47.070  1.00  0.00           C
ATOM   2321  HD1 ILE A 733      56.090  62.190  47.790  1.00  0.00           H
ATOM   2322  HD2 ILE A 733      55.660  62.300  46.120  1.00  0.00           H
ATOM   2323  HD3 ILE A 733      55.540  60.730  46.860  1.00  0.00           H
ATOM   2324  C   ILE A 733      53.080  60.190  50.590  1.00  0.00           C
ATOM   2325  O   ILE A 733      53.910  60.330  51.470  1.00  0.00           O
ATOM   2326  N   ILE A 734      51.820  59.780  50.910  1.00  0.00           N
ATOM   2327  HN  ILE A 734      51.170  59.610  50.170  1.00  0.00           H
ATOM   2328  CA  ILE A 734      51.380  59.340  52.310  1.00  0.00           C
ATOM   2329  HA  ILE A 734      51.640  60.160  52.960  1.00  0.00           H
ATOM   2330  CB  ILE A 734      49.920  58.950  52.410  1.00  0.00           C
ATOM   2331  HB  ILE A 734      49.650  58.270  51.580  1.00  0.00           H
ATOM   2332  CG2 ILE A 734      49.600  58.320  53.780  1.00  0.00           C
ATOM   2333 HG21 ILE A 734      49.920  57.260  53.750  1.00  0.00           H
ATOM   2334 HG22 ILE A 734      48.500  58.240  53.820  1.00  0.00           H
ATOM   2335 HG23 ILE A 734      49.900  59.010  54.590  1.00  0.00           H
ATOM   2336  CG1 ILE A 734      49.100  60.210  52.260  1.00  0.00           C
ATOM   2337 HG11 ILE A 734      49.590  60.870  51.520  1.00  0.00           H
ATOM   2338 HG12 ILE A 734      49.220  60.880  53.140  1.00  0.00           H
ATOM   2339  CD  ILE A 734      47.710  60.020  51.840  1.00  0.00           C
ATOM   2340  HD1 ILE A 734      47.310  61.050  51.750  1.00  0.00           H
ATOM   2341  HD2 ILE A 734      47.050  59.500  52.570  1.00  0.00           H
ATOM   2342  HD3 ILE A 734      47.700  59.550  50.830  1.00  0.00           H
ATOM   2343  C   ILE A 734      52.330  58.250  52.790  1.00  0.00           C
ATOM   2344  O   ILE A 734      52.840  58.310  53.910  1.00  0.00           O
ATOM   2345  N   PHE A 735      52.570  57.180  51.900  1.00  0.00           N
ATOM   2346  HN  PHE A 735      52.170  57.120  50.990  1.00  0.00           H
ATOM   2347  CA  PHE A 735      53.530  56.140  52.330  1.00  0.00           C
ATOM   2348  HA  PHE A 735      53.240  55.780  53.310  1.00  0.00           H
ATOM   2349  CB  PHE A 735      53.500  54.870  51.360  1.00  0.00           C
ATOM   2350  HB1 PHE A 735      54.260  54.150  51.730  1.00  0.00           H
ATOM   2351  HB2 PHE A 735      53.950  55.150  50.380  1.00  0.00           H
ATOM   2352  CG  PHE A 735      52.170  54.180  51.260  1.00  0.00           C
ATOM   2353  CD1 PHE A 735      52.260  52.980  50.530  1.00  0.00           C
ATOM   2354  HD1 PHE A 735      53.180  52.890  49.970  1.00  0.00           H
ATOM   2355  CE1 PHE A 735      51.200  52.090  50.420  1.00  0.00           C
ATOM   2356  HE1 PHE A 735      51.300  51.210  49.820  1.00  0.00           H
ATOM   2357  CZ  PHE A 735      50.120  52.190  51.280  1.00  0.00           C
ATOM   2358  HZ  PHE A 735      49.390  51.410  51.370  1.00  0.00           H
ATOM   2359  CD2 PHE A 735      51.110  54.280  52.110  1.00  0.00           C
ATOM   2360  HD2 PHE A 735      51.160  55.120  52.790  1.00  0.00           H
ATOM   2361  CE2 PHE A 735      50.130  53.290  52.160  1.00  0.00           C
ATOM   2362  HE2 PHE A 735      49.450  53.240  52.990  1.00  0.00           H
ATOM   2363  C   PHE A 735      54.870  56.600  52.670  1.00  0.00           C
ATOM   2364  O   PHE A 735      55.460  56.140  53.690  1.00  0.00           O
ATOM   2365  N   ILE A 736      55.480  57.490  51.860  1.00  0.00           N
ATOM   2366  HN  ILE A 736      54.990  57.780  51.040  1.00  0.00           H
ATOM   2367  CA  ILE A 736      56.820  58.110  52.180  1.00  0.00           C
ATOM   2368  HA  ILE A 736      57.440  57.230  52.350  1.00  0.00           H
ATOM   2369  CB  ILE A 736      57.380  59.000  51.040  1.00  0.00           C
ATOM   2370  HB  ILE A 736      56.630  59.790  50.830  1.00  0.00           H
ATOM   2371  CG2 ILE A 736      58.790  59.540  51.390  1.00  0.00           C
ATOM   2372 HG21 ILE A 736      58.930  60.030  52.370  1.00  0.00           H
ATOM   2373 HG22 ILE A 736      59.080  60.330  50.660  1.00  0.00           H
ATOM   2374 HG23 ILE A 736      59.580  58.760  51.330  1.00  0.00           H
ATOM   2375  CG1 ILE A 736      57.710  58.110  49.840  1.00  0.00           C
ATOM   2376 HG11 ILE A 736      56.910  57.370  49.620  1.00  0.00           H
ATOM   2377 HG12 ILE A 736      58.520  57.390  50.050  1.00  0.00           H
ATOM   2378  CD  ILE A 736      58.020  58.830  48.590  1.00  0.00           C
ATOM   2379  HD1 ILE A 736      58.550  58.170  47.850  1.00  0.00           H
ATOM   2380  HD2 ILE A 736      58.600  59.770  48.710  1.00  0.00           H
ATOM   2381  HD3 ILE A 736      57.030  59.090  48.140  1.00  0.00           H
ATOM   2382  C   ILE A 736      56.810  58.930  53.450  1.00  0.00           C
ATOM   2383  O   ILE A 736      57.630  58.790  54.350  1.00  0.00           O
ATOM   2384  N   TYR A 737      55.720  59.790  53.640  1.00  0.00           N
ATOM   2385  HN  TYR A 737      55.100  59.970  52.880  1.00  0.00           H
ATOM   2386  CA  TYR A 737      55.560  60.410  54.930  1.00  0.00           C
ATOM   2387  HA  TYR A 737      56.520  60.880  55.070  1.00  0.00           H
ATOM   2388  CB  TYR A 737      54.590  61.650  54.950  1.00  0.00           C
ATOM   2389  HB1 TYR A 737      54.110  61.940  55.910  1.00  0.00           H
ATOM   2390  HB2 TYR A 737      53.720  61.430  54.270  1.00  0.00           H
ATOM   2391  CG  TYR A 737      55.360  62.820  54.470  1.00  0.00           C
ATOM   2392  CD1 TYR A 737      55.690  63.780  55.370  1.00  0.00           C
ATOM   2393  HD1 TYR A 737      55.680  63.630  56.430  1.00  0.00           H
ATOM   2394  CE1 TYR A 737      55.970  65.110  54.920  1.00  0.00           C
ATOM   2395  HE1 TYR A 737      56.170  65.890  55.640  1.00  0.00           H
ATOM   2396  CZ  TYR A 737      55.930  65.400  53.550  1.00  0.00           C
ATOM   2397  OH  TYR A 737      56.140  66.750  53.200  1.00  0.00           O
ATOM   2398  HH  TYR A 737      56.020  67.310  53.980  1.00  0.00           H
ATOM   2399  CD2 TYR A 737      55.200  63.140  53.090  1.00  0.00           C
ATOM   2400  HD2 TYR A 737      54.710  62.370  52.520  1.00  0.00           H
ATOM   2401  CE2 TYR A 737      55.610  64.380  52.610  1.00  0.00           C
ATOM   2402  HE2 TYR A 737      55.550  64.720  51.590  1.00  0.00           H
ATOM   2403  C   TYR A 737      55.390  59.470  56.120  1.00  0.00           C
ATOM   2404  O   TYR A 737      56.010  59.680  57.130  1.00  0.00           O
ATOM   2405  N   GLU A 738      54.620  58.420  56.020  1.00  0.00           N
ATOM   2406  HN  GLU A 738      53.930  58.350  55.310  1.00  0.00           H
ATOM   2407  CA  GLU A 738      54.460  57.490  57.060  1.00  0.00           C
ATOM   2408  HA  GLU A 738      54.240  58.050  57.960  1.00  0.00           H
ATOM   2409  CB  GLU A 738      53.120  56.630  56.790  1.00  0.00           C
ATOM   2410  HB1 GLU A 738      53.110  55.840  57.570  1.00  0.00           H
ATOM   2411  HB2 GLU A 738      53.350  56.080  55.850  1.00  0.00           H
ATOM   2412  CG  GLU A 738      51.870  57.460  56.720  1.00  0.00           C
ATOM   2413  HG1 GLU A 738      51.250  57.030  55.910  1.00  0.00           H
ATOM   2414  HG2 GLU A 738      52.080  58.520  56.440  1.00  0.00           H
ATOM   2415  CD  GLU A 738      51.030  57.520  58.010  1.00  0.00           C
ATOM   2416  OE1 GLU A 738      50.980  58.550  58.680  1.00  0.00           O
ATOM   2417  OE2 GLU A 738      50.360  56.540  58.440  1.00  0.00           O
ATOM   2418  C   GLU A 738      55.730  56.670  57.370  1.00  0.00           C
ATOM   2419  O   GLU A 738      56.000  56.220  58.480  1.00  0.00           O
ATOM   2420  N   ALA A 739      56.490  56.380  56.350  1.00  0.00           N
ATOM   2421  HN  ALA A 739      56.240  56.720  55.450  1.00  0.00           H
ATOM   2422  CA  ALA A 739      57.780  55.770  56.610  1.00  0.00           C
ATOM   2423  HA  ALA A 739      57.600  54.830  57.110  1.00  0.00           H
ATOM   2424  CB  ALA A 739      58.480  55.550  55.240  1.00  0.00           C
ATOM   2425  HB1 ALA A 739      59.500  55.150  55.450  1.00  0.00           H
ATOM   2426  HB2 ALA A 739      58.440  56.430  54.580  1.00  0.00           H
ATOM   2427  HB3 ALA A 739      57.950  54.700  54.760  1.00  0.00           H
ATOM   2428  C   ALA A 739      58.700  56.620  57.420  1.00  0.00           C
ATOM   2429  O   ALA A 739      59.310  56.180  58.400  1.00  0.00           O
ATOM   2430  N   LEU A 740      58.770  57.860  57.070  1.00  0.00           N
ATOM   2431  HN  LEU A 740      58.300  58.050  56.220  1.00  0.00           H
ATOM   2432  CA  LEU A 740      59.540  58.940  57.680  1.00  0.00           C
ATOM   2433  HA  LEU A 740      60.580  58.670  57.730  1.00  0.00           H
ATOM   2434  CB  LEU A 740      59.510  60.220  56.760  1.00  0.00           C
ATOM   2435  HB1 LEU A 740      58.480  60.540  56.510  1.00  0.00           H
ATOM   2436  HB2 LEU A 740      59.800  59.970  55.720  1.00  0.00           H
ATOM   2437  CG  LEU A 740      60.170  61.490  57.280  1.00  0.00           C
ATOM   2438  HG  LEU A 740      59.650  61.780  58.220  1.00  0.00           H
ATOM   2439  CD1 LEU A 740      61.680  61.290  57.380  1.00  0.00           C
ATOM   2440 HD11 LEU A 740      62.050  60.930  56.400  1.00  0.00           H
ATOM   2441 HD12 LEU A 740      61.820  60.470  58.100  1.00  0.00           H
ATOM   2442 HD13 LEU A 740      62.130  62.300  57.540  1.00  0.00           H
ATOM   2443  CD2 LEU A 740      59.870  62.720  56.300  1.00  0.00           C
ATOM   2444 HD21 LEU A 740      60.520  62.600  55.400  1.00  0.00           H
ATOM   2445 HD22 LEU A 740      60.080  63.670  56.830  1.00  0.00           H
ATOM   2446 HD23 LEU A 740      58.840  62.690  55.920  1.00  0.00           H
ATOM   2447  C   LEU A 740      59.120  59.210  59.110  1.00  0.00           C
ATOM   2448  O   LEU A 740      60.000  59.570  59.880  1.00  0.00           O
ATOM   2449  N   GLU A 741      57.800  59.100  59.410  1.00  0.00           N
ATOM   2450  HN  GLU A 741      57.090  59.140  58.720  1.00  0.00           H
ATOM   2451  CA  GLU A 741      57.300  59.170  60.760  1.00  0.00           C
ATOM   2452  HA  GLU A 741      57.490  60.170  61.110  1.00  0.00           H
ATOM   2453  CB  GLU A 741      55.760  59.070  60.730  1.00  0.00           C
ATOM   2454  HB1 GLU A 741      55.330  58.300  60.060  1.00  0.00           H
ATOM   2455  HB2 GLU A 741      55.410  60.050  60.340  1.00  0.00           H
ATOM   2456  CG  GLU A 741      55.090  58.810  62.090  1.00  0.00           C
ATOM   2457  HG1 GLU A 741      55.490  59.460  62.890  1.00  0.00           H
ATOM   2458  HG2 GLU A 741      55.290  57.790  62.510  1.00  0.00           H
ATOM   2459  CD  GLU A 741      53.570  59.010  62.090  1.00  0.00           C
ATOM   2460  OE1 GLU A 741      52.870  57.940  62.260  1.00  0.00           O
ATOM   2461  OE2 GLU A 741      53.070  60.130  61.730  1.00  0.00           O
ATOM   2462  C   GLU A 741      57.940  58.060  61.630  1.00  0.00           C
ATOM   2463  O   GLU A 741      58.230  58.270  62.810  1.00  0.00           O
ATOM   2464  N   LYS A 742      58.150  56.850  61.070  1.00  0.00           N
ATOM   2465  HN  LYS A 742      57.970  56.740  60.100  1.00  0.00           H
ATOM   2466  CA  LYS A 742      58.700  55.680  61.860  1.00  0.00           C
ATOM   2467  HA  LYS A 742      58.290  55.640  62.850  1.00  0.00           H
ATOM   2468  CB  LYS A 742      58.510  54.280  61.250  1.00  0.00           C
ATOM   2469  HB1 LYS A 742      59.020  53.520  61.870  1.00  0.00           H
ATOM   2470  HB2 LYS A 742      59.010  54.310  60.260  1.00  0.00           H
ATOM   2471  CG  LYS A 742      57.040  53.860  61.240  1.00  0.00           C
ATOM   2472  HG1 LYS A 742      56.960  52.810  60.900  1.00  0.00           H
ATOM   2473  HG2 LYS A 742      56.550  54.540  60.500  1.00  0.00           H
ATOM   2474  CD  LYS A 742      56.290  54.150  62.590  1.00  0.00           C
ATOM   2475  HD1 LYS A 742      55.920  55.200  62.560  1.00  0.00           H
ATOM   2476  HD2 LYS A 742      57.120  54.040  63.330  1.00  0.00           H
ATOM   2477  CE  LYS A 742      55.220  53.130  62.920  1.00  0.00           C
ATOM   2478  HE1 LYS A 742      55.650  52.110  63.010  1.00  0.00           H
ATOM   2479  HE2 LYS A 742      54.510  53.090  62.070  1.00  0.00           H
ATOM   2480  NZ  LYS A 742      54.580  53.520  64.190  1.00  0.00           N
ATOM   2481  HZ1 LYS A 742      54.080  54.430  64.070  1.00  0.00           H
ATOM   2482  HZ2 LYS A 742      55.320  53.750  64.890  1.00  0.00           H
ATOM   2483  HZ3 LYS A 742      53.980  52.790  64.630  1.00  0.00           H
ATOM   2484  C   LYS A 742      60.210  55.810  62.160  1.00  0.00           C
ATOM   2485  O   LYS A 742      60.750  55.240  63.100  1.00  0.00           O
ATOM   2486  N   LEU A 743      60.940  56.550  61.320  1.00  0.00           N
ATOM   2487  HN  LEU A 743      60.500  57.030  60.560  1.00  0.00           H
ATOM   2488  CA  LEU A 743      62.310  56.890  61.600  1.00  0.00           C
ATOM   2489  HA  LEU A 743      62.980  56.040  61.640  1.00  0.00           H
ATOM   2490  CB  LEU A 743      62.940  57.730  60.440  1.00  0.00           C
ATOM   2491  HB1 LEU A 743      62.360  58.670  60.350  1.00  0.00           H
ATOM   2492  HB2 LEU A 743      62.820  57.220  59.450  1.00  0.00           H
ATOM   2493  CG  LEU A 743      64.420  58.270  60.530  1.00  0.00           C
ATOM   2494  HG  LEU A 743      64.580  58.930  61.400  1.00  0.00           H
ATOM   2495  CD1 LEU A 743      65.280  57.040  60.720  1.00  0.00           C
ATOM   2496 HD11 LEU A 743      66.340  57.380  60.660  1.00  0.00           H
ATOM   2497 HD12 LEU A 743      65.090  56.330  59.890  1.00  0.00           H
ATOM   2498 HD13 LEU A 743      65.180  56.540  61.700  1.00  0.00           H
ATOM   2499  CD2 LEU A 743      64.700  59.160  59.270  1.00  0.00           C
ATOM   2500 HD21 LEU A 743      64.040  58.780  58.450  1.00  0.00           H
ATOM   2501 HD22 LEU A 743      65.770  59.140  58.970  1.00  0.00           H
ATOM   2502 HD23 LEU A 743      64.270  60.150  59.540  1.00  0.00           H
ATOM   2503  C   LEU A 743      62.510  57.710  62.900  1.00  0.00           C
ATOM   2504  O   LEU A 743      63.340  57.330  63.760  1.00  0.00           O
ATOM   2505  N   PHE A 744      61.620  58.750  62.990  1.00  0.00           N
ATOM   2506  HN  PHE A 744      61.140  59.100  62.190  1.00  0.00           H
ATOM   2507  CA  PHE A 744      61.400  59.560  64.230  1.00  0.00           C
ATOM   2508  HA  PHE A 744      62.320  59.950  64.630  1.00  0.00           H
ATOM   2509  CB  PHE A 744      60.570  60.830  63.930  1.00  0.00           C
ATOM   2510  HB1 PHE A 744      60.380  61.430  64.850  1.00  0.00           H
ATOM   2511  HB2 PHE A 744      59.630  60.520  63.430  1.00  0.00           H
ATOM   2512  CG  PHE A 744      61.440  61.740  63.000  1.00  0.00           C
ATOM   2513  CD1 PHE A 744      60.940  62.040  61.690  1.00  0.00           C
ATOM   2514  HD1 PHE A 744      60.000  61.620  61.370  1.00  0.00           H
ATOM   2515  CE1 PHE A 744      61.720  62.840  60.890  1.00  0.00           C
ATOM   2516  HE1 PHE A 744      61.450  63.150  59.890  1.00  0.00           H
ATOM   2517  CZ  PHE A 744      62.890  63.490  61.310  1.00  0.00           C
ATOM   2518  HZ  PHE A 744      63.490  64.120  60.650  1.00  0.00           H
ATOM   2519  CD2 PHE A 744      62.580  62.410  63.450  1.00  0.00           C
ATOM   2520  HD2 PHE A 744      62.940  62.450  64.470  1.00  0.00           H
ATOM   2521  CE2 PHE A 744      63.290  63.290  62.610  1.00  0.00           C
ATOM   2522  HE2 PHE A 744      64.150  63.700  63.110  1.00  0.00           H
ATOM   2523  C   PHE A 744      60.790  58.850  65.410  1.00  0.00           C
ATOM   2524  O   PHE A 744      61.190  58.950  66.550  1.00  0.00           O
ATOM   2525  N   ASP A 745      59.850  57.880  65.160  1.00  0.00           N
ATOM   2526  HN  ASP A 745      59.450  57.890  64.240  1.00  0.00           H
ATOM   2527  CA  ASP A 745      59.270  56.930  66.140  1.00  0.00           C
ATOM   2528  HA  ASP A 745      58.820  57.490  66.940  1.00  0.00           H
ATOM   2529  CB  ASP A 745      58.200  56.070  65.340  1.00  0.00           C
ATOM   2530  HB1 ASP A 745      58.720  55.360  64.640  1.00  0.00           H
ATOM   2531  HB2 ASP A 745      57.580  56.800  64.770  1.00  0.00           H
ATOM   2532  CG  ASP A 745      57.360  55.230  66.310  1.00  0.00           C
ATOM   2533  OD1 ASP A 745      56.410  54.500  65.860  1.00  0.00           O
ATOM   2534  OD2 ASP A 745      57.560  55.260  67.540  1.00  0.00           O
ATOM   2535  C   ASP A 745      60.380  56.120  66.740  1.00  0.00           C
ATOM   2536  O   ASP A 745      60.410  56.000  68.010  1.00  0.00           O
ATOM   2537  N   LEU A 746      61.190  55.490  65.880  1.00  0.00           N
ATOM   2538  HN  LEU A 746      60.970  55.540  64.910  1.00  0.00           H
ATOM   2539  CA  LEU A 746      62.320  54.740  66.300  1.00  0.00           C
ATOM   2540  HA  LEU A 746      61.990  53.940  66.940  1.00  0.00           H
ATOM   2541  CB  LEU A 746      63.030  53.980  65.150  1.00  0.00           C
ATOM   2542  HB1 LEU A 746      64.020  53.560  65.440  1.00  0.00           H
ATOM   2543  HB2 LEU A 746      63.240  54.740  64.360  1.00  0.00           H
ATOM   2544  CG  LEU A 746      62.210  52.770  64.660  1.00  0.00           C
ATOM   2545  HG  LEU A 746      61.150  53.070  64.510  1.00  0.00           H
ATOM   2546  CD1 LEU A 746      62.800  52.250  63.320  1.00  0.00           C
ATOM   2547 HD11 LEU A 746      62.200  51.420  62.880  1.00  0.00           H
ATOM   2548 HD12 LEU A 746      63.880  52.070  63.480  1.00  0.00           H
ATOM   2549 HD13 LEU A 746      62.730  53.010  62.510  1.00  0.00           H
ATOM   2550  CD2 LEU A 746      62.230  51.620  65.660  1.00  0.00           C
ATOM   2551 HD21 LEU A 746      63.270  51.450  66.030  1.00  0.00           H
ATOM   2552 HD22 LEU A 746      61.970  50.620  65.240  1.00  0.00           H
ATOM   2553 HD23 LEU A 746      61.530  51.890  66.480  1.00  0.00           H
ATOM   2554  C   LEU A 746      63.330  55.580  67.120  1.00  0.00           C
ATOM   2555  O   LEU A 746      63.890  55.140  68.120  1.00  0.00           O
ATOM   2556  N   GLY A 747      63.700  56.890  66.740  1.00  0.00           N
ATOM   2557  HN  GLY A 747      63.430  57.270  65.860  1.00  0.00           H
ATOM   2558  CA  GLY A 747      64.620  57.730  67.530  1.00  0.00           C
ATOM   2559  HA1 GLY A 747      65.030  58.600  67.040  1.00  0.00           H
ATOM   2560  HA2 GLY A 747      65.440  57.070  67.800  1.00  0.00           H
ATOM   2561  C   GLY A 747      64.160  58.120  68.810  1.00  0.00           C
ATOM   2562  O   GLY A 747      64.940  58.230  69.760  1.00  0.00           O
ATOM   2563  N   GLU A 748      62.850  58.410  68.950  1.00  0.00           N
ATOM   2564  HN  GLU A 748      62.320  58.490  68.110  1.00  0.00           H
ATOM   2565  CA  GLU A 748      62.330  58.810  70.220  1.00  0.00           C
ATOM   2566  HA  GLU A 748      62.960  59.560  70.680  1.00  0.00           H
ATOM   2567  CB  GLU A 748      60.910  59.400  70.030  1.00  0.00           C
ATOM   2568  HB1 GLU A 748      60.090  58.690  69.810  1.00  0.00           H
ATOM   2569  HB2 GLU A 748      61.000  60.120  69.200  1.00  0.00           H
ATOM   2570  CG  GLU A 748      60.430  60.140  71.280  1.00  0.00           C
ATOM   2571  HG1 GLU A 748      61.100  61.010  71.400  1.00  0.00           H
ATOM   2572  HG2 GLU A 748      60.720  59.710  72.270  1.00  0.00           H
ATOM   2573  CD  GLU A 748      59.030  60.690  71.140  1.00  0.00           C
ATOM   2574  OE1 GLU A 748      58.550  61.100  70.040  1.00  0.00           O
ATOM   2575  OE2 GLU A 748      58.360  60.700  72.190  1.00  0.00           O
ATOM   2576  C   GLU A 748      62.260  57.650  71.180  1.00  0.00           C
ATOM   2577  O   GLU A 748      62.600  57.750  72.360  1.00  0.00           O
ATOM   2578  N   THR A 749      61.850  56.490  70.700  1.00  0.00           N
ATOM   2579  HN  THR A 749      61.480  56.410  69.780  1.00  0.00           H
ATOM   2580  CA  THR A 749      61.720  55.260  71.530  1.00  0.00           C
ATOM   2581  HA  THR A 749      61.180  55.400  72.440  1.00  0.00           H
ATOM   2582  CB  THR A 749      61.090  54.050  70.780  1.00  0.00           C
ATOM   2583  HB  THR A 749      61.670  53.970  69.840  1.00  0.00           H
ATOM   2584  OG1 THR A 749      59.650  54.350  70.460  1.00  0.00           O
ATOM   2585  HG1 THR A 749      59.580  53.990  69.580  1.00  0.00           H
ATOM   2586  CG2 THR A 749      61.000  52.790  71.720  1.00  0.00           C
ATOM   2587 HG21 THR A 749      60.550  53.070  72.690  1.00  0.00           H
ATOM   2588 HG22 THR A 749      62.020  52.370  71.830  1.00  0.00           H
ATOM   2589 HG23 THR A 749      60.340  52.020  71.270  1.00  0.00           H
ATOM   2590  C   THR A 749      63.130  54.790  71.920  1.00  0.00           C
ATOM   2591  O   THR A 749      63.390  54.490  73.070  1.00  0.00           O
ATOM   2592  N   TYR A 750      64.090  54.690  70.980  1.00  0.00           N
ATOM   2593  HN  TYR A 750      63.910  55.010  70.050  1.00  0.00           H
ATOM   2594  CA  TYR A 750      65.360  53.980  71.170  1.00  0.00           C
ATOM   2595  HA  TYR A 750      65.330  53.420  72.090  1.00  0.00           H
ATOM   2596  CB  TYR A 750      65.520  52.900  70.090  1.00  0.00           C
ATOM   2597  HB1 TYR A 750      66.530  52.440  70.130  1.00  0.00           H
ATOM   2598  HB2 TYR A 750      65.490  53.360  69.090  1.00  0.00           H
ATOM   2599  CG  TYR A 750      64.460  51.820  70.280  1.00  0.00           C
ATOM   2600  CD1 TYR A 750      63.420  51.790  69.370  1.00  0.00           C
ATOM   2601  HD1 TYR A 750      63.250  52.620  68.710  1.00  0.00           H
ATOM   2602  CE1 TYR A 750      62.480  50.760  69.330  1.00  0.00           C
ATOM   2603  HE1 TYR A 750      61.610  50.930  68.710  1.00  0.00           H
ATOM   2604  CZ  TYR A 750      62.580  49.740  70.240  1.00  0.00           C
ATOM   2605  OH  TYR A 750      61.560  48.760  70.370  1.00  0.00           O
ATOM   2606  HH  TYR A 750      61.900  48.140  71.020  1.00  0.00           H
ATOM   2607  CD2 TYR A 750      64.690  50.660  71.050  1.00  0.00           C
ATOM   2608  HD2 TYR A 750      65.510  50.670  71.770  1.00  0.00           H
ATOM   2609  CE2 TYR A 750      63.770  49.660  71.040  1.00  0.00           C
ATOM   2610  HE2 TYR A 750      63.780  48.820  71.710  1.00  0.00           H
ATOM   2611  C   TYR A 750      66.630  54.860  71.110  1.00  0.00           C
ATOM   2612  O   TYR A 750      66.800  55.790  70.290  1.00  0.00           O
ATOM   2613  N   ALA A 751      67.500  54.540  72.110  1.00  0.00           N
ATOM   2614  HN  ALA A 751      67.380  53.690  72.620  1.00  0.00           H
ATOM   2615  CA  ALA A 751      68.740  55.180  72.450  1.00  0.00           C
ATOM   2616  HA  ALA A 751      68.540  56.200  72.760  1.00  0.00           H
ATOM   2617  CB  ALA A 751      69.280  54.450  73.680  1.00  0.00           C
ATOM   2618  HB1 ALA A 751      70.230  54.860  74.090  1.00  0.00           H
ATOM   2619  HB2 ALA A 751      69.540  53.410  73.380  1.00  0.00           H
ATOM   2620  HB3 ALA A 751      68.490  54.400  74.450  1.00  0.00           H
ATOM   2621  C   ALA A 751      69.840  55.270  71.330  1.00  0.00           C
ATOM   2622  O   ALA A 751      69.880  54.330  70.510  1.00  0.00           O
ATOM   2623  N   PHE A 752      70.680  56.350  71.320  1.00  0.00           N
ATOM   2624  HN  PHE A 752      70.620  57.110  71.950  1.00  0.00           H
ATOM   2625  CA  PHE A 752      71.730  56.700  70.450  1.00  0.00           C
ATOM   2626  HA  PHE A 752      71.720  56.070  69.570  1.00  0.00           H
ATOM   2627  CB  PHE A 752      71.520  58.160  69.990  1.00  0.00           C
ATOM   2628  HB1 PHE A 752      71.610  58.760  70.920  1.00  0.00           H
ATOM   2629  HB2 PHE A 752      70.520  58.230  69.490  1.00  0.00           H
ATOM   2630  CG  PHE A 752      72.580  58.550  68.990  1.00  0.00           C
ATOM   2631  CD1 PHE A 752      73.330  59.740  69.170  1.00  0.00           C
ATOM   2632  HD1 PHE A 752      73.020  60.420  69.960  1.00  0.00           H
ATOM   2633  CE1 PHE A 752      74.400  60.030  68.360  1.00  0.00           C
ATOM   2634  HE1 PHE A 752      74.950  60.950  68.490  1.00  0.00           H
ATOM   2635  CZ  PHE A 752      74.680  59.200  67.220  1.00  0.00           C
ATOM   2636  HZ  PHE A 752      75.440  59.490  66.500  1.00  0.00           H
ATOM   2637  CD2 PHE A 752      72.890  57.740  67.970  1.00  0.00           C
ATOM   2638  HD2 PHE A 752      72.260  56.880  67.750  1.00  0.00           H
ATOM   2639  CE2 PHE A 752      73.890  58.100  67.070  1.00  0.00           C
ATOM   2640  HE2 PHE A 752      74.100  57.480  66.200  1.00  0.00           H
ATOM   2641  C   PHE A 752      73.040  56.460  71.150  1.00  0.00           C
ATOM   2642  O   PHE A 752      73.130  57.130  72.180  1.00  0.00           O
ATOM   2643  N   PRO A 822      74.030  55.690  70.800  1.00  0.00           N
ATOM   2644  CD  PRO A 822      75.290  55.840  71.450  1.00  0.00           C
ATOM   2645  HD1 PRO A 822      75.270  55.710  72.550  1.00  0.00           H
ATOM   2646  HD2 PRO A 822      75.750  56.850  71.310  1.00  0.00           H
ATOM   2647  CA  PRO A 822      74.250  55.030  69.490  1.00  0.00           C
ATOM   2648  HA  PRO A 822      73.940  55.660  68.660  1.00  0.00           H
ATOM   2649  CB  PRO A 822      75.680  54.680  69.410  1.00  0.00           C
ATOM   2650  HB1 PRO A 822      76.290  55.530  69.040  1.00  0.00           H
ATOM   2651  HB2 PRO A 822      75.950  53.740  68.870  1.00  0.00           H
ATOM   2652  CG  PRO A 822      76.180  54.760  70.880  1.00  0.00           C
ATOM   2653  HG1 PRO A 822      76.080  53.770  71.360  1.00  0.00           H
ATOM   2654  HG2 PRO A 822      77.210  55.150  70.910  1.00  0.00           H
ATOM   2655  C   PRO A 822      73.350  53.800  69.420  1.00  0.00           C
ATOM   2656  O   PRO A 822      72.700  53.630  68.400  1.00  0.00           O
ATOM   2657  N   ASP A 823      73.300  52.960  70.490  1.00  0.00           N
ATOM   2658  HN  ASP A 823      73.810  53.220  71.310  1.00  0.00           H
ATOM   2659  CA  ASP A 823      72.810  51.610  70.760  1.00  0.00           C
ATOM   2660  HA  ASP A 823      73.700  51.030  70.560  1.00  0.00           H
ATOM   2661  CB  ASP A 823      72.370  51.480  72.280  1.00  0.00           C
ATOM   2662  HB1 ASP A 823      72.000  50.440  72.460  1.00  0.00           H
ATOM   2663  HB2 ASP A 823      71.580  52.190  72.590  1.00  0.00           H
ATOM   2664  CG  ASP A 823      73.550  51.760  73.190  1.00  0.00           C
ATOM   2665  OD1 ASP A 823      73.260  51.740  74.390  1.00  0.00           O
ATOM   2666  OD2 ASP A 823      74.730  52.020  72.830  1.00  0.00           O
ATOM   2667  C   ASP A 823      71.930  50.920  69.740  1.00  0.00           C
ATOM   2668  O   ASP A 823      72.360  50.460  68.680  1.00  0.00           O
ATOM   2669  N   VAL A 824      70.580  50.950  69.980  1.00  0.00           N
ATOM   2670  HN  VAL A 824      70.310  51.260  70.890  1.00  0.00           H
ATOM   2671  CA  VAL A 824      69.540  50.360  69.190  1.00  0.00           C
ATOM   2672  HA  VAL A 824      69.920  49.440  68.770  1.00  0.00           H
ATOM   2673  CB  VAL A 824      68.380  49.840  70.120  1.00  0.00           C
ATOM   2674  HB  VAL A 824      67.800  50.740  70.390  1.00  0.00           H
ATOM   2675  CG1 VAL A 824      67.350  48.990  69.360  1.00  0.00           C
ATOM   2676 HG11 VAL A 824      66.570  48.590  70.050  1.00  0.00           H
ATOM   2677 HG12 VAL A 824      67.790  48.040  68.990  1.00  0.00           H
ATOM   2678 HG13 VAL A 824      66.780  49.530  68.580  1.00  0.00           H
ATOM   2679  CG2 VAL A 824      68.900  49.290  71.460  1.00  0.00           C
ATOM   2680 HG21 VAL A 824      69.500  49.900  72.160  1.00  0.00           H
ATOM   2681 HG22 VAL A 824      69.580  48.430  71.290  1.00  0.00           H
ATOM   2682 HG23 VAL A 824      68.050  49.010  72.130  1.00  0.00           H
ATOM   2683  C   VAL A 824      69.090  51.180  68.060  1.00  0.00           C
ATOM   2684  O   VAL A 824      68.670  50.700  67.000  1.00  0.00           O
ATOM   2685  N   LEU A 825      69.170  52.480  68.110  1.00  0.00           N
ATOM   2686  HN  LEU A 825      69.520  52.980  68.910  1.00  0.00           H
ATOM   2687  CA  LEU A 825      68.890  53.370  67.010  1.00  0.00           C
ATOM   2688  HA  LEU A 825      67.850  53.190  66.830  1.00  0.00           H
ATOM   2689  CB  LEU A 825      69.000  54.830  67.490  1.00  0.00           C
ATOM   2690  HB1 LEU A 825      70.000  54.960  67.950  1.00  0.00           H
ATOM   2691  HB2 LEU A 825      68.360  55.060  68.360  1.00  0.00           H
ATOM   2692  CG  LEU A 825      68.550  55.970  66.520  1.00  0.00           C
ATOM   2693  HG  LEU A 825      69.230  55.930  65.650  1.00  0.00           H
ATOM   2694  CD1 LEU A 825      67.150  55.670  66.010  1.00  0.00           C
ATOM   2695 HD11 LEU A 825      66.400  55.600  66.820  1.00  0.00           H
ATOM   2696 HD12 LEU A 825      67.160  54.640  65.590  1.00  0.00           H
ATOM   2697 HD13 LEU A 825      66.740  56.450  65.320  1.00  0.00           H
ATOM   2698  CD2 LEU A 825      68.630  57.340  67.280  1.00  0.00           C
ATOM   2699 HD21 LEU A 825      68.010  57.300  68.210  1.00  0.00           H
ATOM   2700 HD22 LEU A 825      68.330  58.240  66.710  1.00  0.00           H
ATOM   2701 HD23 LEU A 825      69.690  57.550  67.540  1.00  0.00           H
ATOM   2702  C   LEU A 825      69.710  53.230  65.770  1.00  0.00           C
ATOM   2703  O   LEU A 825      69.170  53.170  64.710  1.00  0.00           O
ATOM   2704  N   PHE A 826      71.080  53.090  65.850  1.00  0.00           N
ATOM   2705  HN  PHE A 826      71.540  53.320  66.700  1.00  0.00           H
ATOM   2706  CA  PHE A 826      71.970  52.620  64.790  1.00  0.00           C
ATOM   2707  HA  PHE A 826      71.870  53.310  63.970  1.00  0.00           H
ATOM   2708  CB  PHE A 826      73.450  52.390  65.330  1.00  0.00           C
ATOM   2709  HB1 PHE A 826      73.420  51.860  66.310  1.00  0.00           H
ATOM   2710  HB2 PHE A 826      73.850  53.410  65.460  1.00  0.00           H
ATOM   2711  CG  PHE A 826      74.380  51.700  64.370  1.00  0.00           C
ATOM   2712  CD1 PHE A 826      74.800  52.320  63.200  1.00  0.00           C
ATOM   2713  HD1 PHE A 826      74.530  53.350  63.030  1.00  0.00           H
ATOM   2714  CE1 PHE A 826      75.660  51.700  62.320  1.00  0.00           C
ATOM   2715  HE1 PHE A 826      75.880  52.290  61.450  1.00  0.00           H
ATOM   2716  CZ  PHE A 826      76.330  50.540  62.610  1.00  0.00           C
ATOM   2717  HZ  PHE A 826      77.040  50.200  61.880  1.00  0.00           H
ATOM   2718  CD2 PHE A 826      74.910  50.410  64.690  1.00  0.00           C
ATOM   2719  HD2 PHE A 826      74.710  49.860  65.590  1.00  0.00           H
ATOM   2720  CE2 PHE A 826      75.850  49.810  63.770  1.00  0.00           C
ATOM   2721  HE2 PHE A 826      76.260  48.830  63.970  1.00  0.00           H
ATOM   2722  C   PHE A 826      71.420  51.330  64.140  1.00  0.00           C
ATOM   2723  O   PHE A 826      71.120  51.300  62.900  1.00  0.00           O
ATOM   2724  N   TRP A 827      71.240  50.270  64.950  1.00  0.00           N
ATOM   2725  HN  TRP A 827      71.290  50.370  65.940  1.00  0.00           H
ATOM   2726  CA  TRP A 827      70.850  48.950  64.420  1.00  0.00           C
ATOM   2727  HA  TRP A 827      71.570  48.720  63.640  1.00  0.00           H
ATOM   2728  CB  TRP A 827      70.960  47.790  65.440  1.00  0.00           C
ATOM   2729  HB1 TRP A 827      70.520  46.890  64.940  1.00  0.00           H
ATOM   2730  HB2 TRP A 827      70.350  48.010  66.350  1.00  0.00           H
ATOM   2731  CG  TRP A 827      72.370  47.480  65.890  1.00  0.00           C
ATOM   2732  CD1 TRP A 827      72.870  47.610  67.170  1.00  0.00           C
ATOM   2733  HD1 TRP A 827      72.350  48.130  67.960  1.00  0.00           H
ATOM   2734  NE1 TRP A 827      74.130  47.000  67.240  1.00  0.00           N
ATOM   2735  HE1 TRP A 827      74.790  46.810  67.930  1.00  0.00           H
ATOM   2736  CE2 TRP A 827      74.480  46.480  66.050  1.00  0.00           C
ATOM   2737  CD2 TRP A 827      73.400  46.750  65.180  1.00  0.00           C
ATOM   2738  CE3 TRP A 827      73.530  46.460  63.820  1.00  0.00           C
ATOM   2739  HE3 TRP A 827      72.770  46.790  63.120  1.00  0.00           H
ATOM   2740  CZ3 TRP A 827      74.680  45.720  63.370  1.00  0.00           C
ATOM   2741  HZ3 TRP A 827      74.730  45.430  62.330  1.00  0.00           H
ATOM   2742  CZ2 TRP A 827      75.640  45.900  65.630  1.00  0.00           C
ATOM   2743  HZ2 TRP A 827      76.500  45.840  66.280  1.00  0.00           H
ATOM   2744  CH2 TRP A 827      75.710  45.420  64.240  1.00  0.00           C
ATOM   2745  HH2 TRP A 827      76.650  45.010  63.880  1.00  0.00           H
ATOM   2746  C   TRP A 827      69.480  48.840  63.670  1.00  0.00           C
ATOM   2747  O   TRP A 827      69.210  48.120  62.720  1.00  0.00           O
ATOM   2748  N   CYS A 828      68.520  49.590  64.260  1.00  0.00           N
ATOM   2749  HN  CYS A 828      68.700  49.990  65.150  1.00  0.00           H
ATOM   2750  CA  CYS A 828      67.270  49.700  63.650  1.00  0.00           C
ATOM   2751  HA  CYS A 828      66.940  48.680  63.520  1.00  0.00           H
ATOM   2752  CB  CYS A 828      66.120  50.380  64.430  1.00  0.00           C
ATOM   2753  HB1 CYS A 828      65.170  50.340  63.850  1.00  0.00           H
ATOM   2754  HB2 CYS A 828      66.330  51.440  64.700  1.00  0.00           H
ATOM   2755  SG  CYS A 828      65.800  49.510  66.020  1.00  0.00           S
ATOM   2756  HG1 CYS A 828      66.860  49.890  66.730  1.00  0.00           H
ATOM   2757  C   CYS A 828      67.300  50.470  62.340  1.00  0.00           C
ATOM   2758  O   CYS A 828      66.600  50.130  61.430  1.00  0.00           O
ATOM   2759  N   VAL A 829      68.060  51.570  62.370  1.00  0.00           N
ATOM   2760  HN  VAL A 829      68.450  51.860  63.250  1.00  0.00           H
ATOM   2761  CA  VAL A 829      68.160  52.450  61.180  1.00  0.00           C
ATOM   2762  HA  VAL A 829      67.180  52.480  60.720  1.00  0.00           H
ATOM   2763  CB  VAL A 829      68.440  53.870  61.570  1.00  0.00           C
ATOM   2764  HB  VAL A 829      69.410  53.900  62.100  1.00  0.00           H
ATOM   2765  CG1 VAL A 829      68.420  54.800  60.320  1.00  0.00           C
ATOM   2766 HG11 VAL A 829      69.340  54.680  59.700  1.00  0.00           H
ATOM   2767 HG12 VAL A 829      68.550  55.850  60.660  1.00  0.00           H
ATOM   2768 HG13 VAL A 829      67.540  54.720  59.670  1.00  0.00           H
ATOM   2769  CG2 VAL A 829      67.270  54.360  62.440  1.00  0.00           C
ATOM   2770 HG21 VAL A 829      67.220  53.910  63.450  1.00  0.00           H
ATOM   2771 HG22 VAL A 829      66.290  54.190  61.940  1.00  0.00           H
ATOM   2772 HG23 VAL A 829      67.240  55.470  62.570  1.00  0.00           H
ATOM   2773  C   VAL A 829      69.040  51.780  59.970  1.00  0.00           C
ATOM   2774  O   VAL A 829      68.670  51.940  58.810  1.00  0.00           O
ATOM   2775  N   ILE A 830      70.100  51.050  60.310  1.00  0.00           N
ATOM   2776  HN  ILE A 830      70.370  51.040  61.270  1.00  0.00           H
ATOM   2777  CA  ILE A 830      70.840  50.260  59.360  1.00  0.00           C
ATOM   2778  HA  ILE A 830      71.080  50.890  58.510  1.00  0.00           H
ATOM   2779  CB  ILE A 830      72.210  49.910  59.930  1.00  0.00           C
ATOM   2780  HB  ILE A 830      72.020  49.520  60.950  1.00  0.00           H
ATOM   2781  CG2 ILE A 830      72.900  48.690  59.210  1.00  0.00           C
ATOM   2782 HG21 ILE A 830      73.930  48.590  59.590  1.00  0.00           H
ATOM   2783 HG22 ILE A 830      72.800  48.850  58.110  1.00  0.00           H
ATOM   2784 HG23 ILE A 830      72.240  47.830  59.430  1.00  0.00           H
ATOM   2785  CG1 ILE A 830      73.170  51.080  60.120  1.00  0.00           C
ATOM   2786 HG11 ILE A 830      73.980  50.550  60.650  1.00  0.00           H
ATOM   2787 HG12 ILE A 830      72.700  51.880  60.740  1.00  0.00           H
ATOM   2788  CD  ILE A 830      73.730  51.740  58.840  1.00  0.00           C
ATOM   2789  HD1 ILE A 830      74.400  52.590  59.080  1.00  0.00           H
ATOM   2790  HD2 ILE A 830      72.900  52.240  58.320  1.00  0.00           H
ATOM   2791  HD3 ILE A 830      74.230  50.980  58.210  1.00  0.00           H
ATOM   2792  C   ILE A 830      70.070  49.130  58.800  1.00  0.00           C
ATOM   2793  O   ILE A 830      70.150  48.860  57.630  1.00  0.00           O
ATOM   2794  N   LEU A 831      69.240  48.410  59.590  1.00  0.00           N
ATOM   2795  HN  LEU A 831      69.260  48.660  60.560  1.00  0.00           H
ATOM   2796  CA  LEU A 831      68.280  47.420  59.080  1.00  0.00           C
ATOM   2797  HA  LEU A 831      68.830  46.740  58.460  1.00  0.00           H
ATOM   2798  CB  LEU A 831      67.500  46.710  60.160  1.00  0.00           C
ATOM   2799  HB1 LEU A 831      66.620  46.190  59.740  1.00  0.00           H
ATOM   2800  HB2 LEU A 831      67.220  47.480  60.920  1.00  0.00           H
ATOM   2801  CG  LEU A 831      68.320  45.630  60.920  1.00  0.00           C
ATOM   2802  HG  LEU A 831      69.290  46.050  61.290  1.00  0.00           H
ATOM   2803  CD1 LEU A 831      67.440  45.150  62.110  1.00  0.00           C
ATOM   2804 HD11 LEU A 831      66.350  45.240  61.870  1.00  0.00           H
ATOM   2805 HD12 LEU A 831      67.650  45.710  63.050  1.00  0.00           H
ATOM   2806 HD13 LEU A 831      67.640  44.060  62.150  1.00  0.00           H
ATOM   2807  CD2 LEU A 831      68.600  44.440  60.040  1.00  0.00           C
ATOM   2808 HD21 LEU A 831      67.720  43.970  59.530  1.00  0.00           H
ATOM   2809 HD22 LEU A 831      68.960  43.630  60.700  1.00  0.00           H
ATOM   2810 HD23 LEU A 831      69.250  44.650  59.170  1.00  0.00           H
ATOM   2811  C   LEU A 831      67.260  48.060  58.100  1.00  0.00           C
ATOM   2812  O   LEU A 831      67.050  47.590  56.960  1.00  0.00           O
ATOM   2813  N   PHE A 832      66.650  49.160  58.570  1.00  0.00           N
ATOM   2814  HN  PHE A 832      66.970  49.430  59.470  1.00  0.00           H
ATOM   2815  CA  PHE A 832      65.610  49.890  57.840  1.00  0.00           C
ATOM   2816  HA  PHE A 832      64.800  49.180  57.760  1.00  0.00           H
ATOM   2817  CB  PHE A 832      65.060  50.980  58.770  1.00  0.00           C
ATOM   2818  HB1 PHE A 832      65.930  51.610  59.080  1.00  0.00           H
ATOM   2819  HB2 PHE A 832      64.550  50.610  59.680  1.00  0.00           H
ATOM   2820  CG  PHE A 832      64.120  51.960  58.150  1.00  0.00           C
ATOM   2821  CD1 PHE A 832      64.090  53.270  58.600  1.00  0.00           C
ATOM   2822  HD1 PHE A 832      64.590  53.650  59.480  1.00  0.00           H
ATOM   2823  CE1 PHE A 832      63.200  54.190  57.960  1.00  0.00           C
ATOM   2824  HE1 PHE A 832      63.250  55.210  58.330  1.00  0.00           H
ATOM   2825  CZ  PHE A 832      62.310  53.800  56.930  1.00  0.00           C
ATOM   2826  HZ  PHE A 832      61.570  54.490  56.550  1.00  0.00           H
ATOM   2827  CD2 PHE A 832      63.220  51.580  57.180  1.00  0.00           C
ATOM   2828  HD2 PHE A 832      63.080  50.520  57.000  1.00  0.00           H
ATOM   2829  CE2 PHE A 832      62.270  52.460  56.580  1.00  0.00           C
ATOM   2830  HE2 PHE A 832      61.570  52.090  55.850  1.00  0.00           H
ATOM   2831  C   PHE A 832      66.090  50.310  56.440  1.00  0.00           C
ATOM   2832  O   PHE A 832      65.490  49.860  55.440  1.00  0.00           O
ATOM   2833  N   PHE A 833      67.190  51.120  56.320  1.00  0.00           N
ATOM   2834  HN  PHE A 833      67.520  51.560  57.150  1.00  0.00           H
ATOM   2835  CA  PHE A 833      67.740  51.590  55.030  1.00  0.00           C
ATOM   2836  HA  PHE A 833      66.840  51.820  54.470  1.00  0.00           H
ATOM   2837  CB  PHE A 833      68.520  52.870  55.060  1.00  0.00           C
ATOM   2838  HB1 PHE A 833      68.910  53.080  54.040  1.00  0.00           H
ATOM   2839  HB2 PHE A 833      69.450  52.840  55.680  1.00  0.00           H
ATOM   2840  CG  PHE A 833      67.610  54.080  55.360  1.00  0.00           C
ATOM   2841  CD1 PHE A 833      66.470  54.440  54.550  1.00  0.00           C
ATOM   2842  HD1 PHE A 833      66.290  53.830  53.670  1.00  0.00           H
ATOM   2843  CE1 PHE A 833      65.630  55.420  54.990  1.00  0.00           C
ATOM   2844  HE1 PHE A 833      64.640  55.500  54.560  1.00  0.00           H
ATOM   2845  CZ  PHE A 833      65.840  56.070  56.210  1.00  0.00           C
ATOM   2846  HZ  PHE A 833      65.140  56.860  56.420  1.00  0.00           H
ATOM   2847  CD2 PHE A 833      67.770  54.680  56.610  1.00  0.00           C
ATOM   2848  HD2 PHE A 833      68.550  54.300  57.250  1.00  0.00           H
ATOM   2849  CE2 PHE A 833      67.030  55.850  56.900  1.00  0.00           C
ATOM   2850  HE2 PHE A 833      67.310  56.450  57.760  1.00  0.00           H
ATOM   2851  C   PHE A 833      68.250  50.520  54.160  1.00  0.00           C
ATOM   2852  O   PHE A 833      68.070  50.560  52.950  1.00  0.00           O
ATOM   2853  N   THR A 834      69.050  49.480  54.760  1.00  0.00           N
ATOM   2854  HN  THR A 834      69.320  49.490  55.720  1.00  0.00           H
ATOM   2855  CA  THR A 834      69.670  48.410  53.980  1.00  0.00           C
ATOM   2856  HA  THR A 834      70.060  48.890  53.100  1.00  0.00           H
ATOM   2857  CB  THR A 834      70.710  47.550  54.530  1.00  0.00           C
ATOM   2858  HB  THR A 834      71.080  46.860  53.740  1.00  0.00           H
ATOM   2859  OG1 THR A 834      70.490  46.860  55.740  1.00  0.00           O
ATOM   2860  HG1 THR A 834      70.440  47.550  56.390  1.00  0.00           H
ATOM   2861  CG2 THR A 834      71.940  48.450  54.830  1.00  0.00           C
ATOM   2862 HG21 THR A 834      72.350  48.800  53.850  1.00  0.00           H
ATOM   2863 HG22 THR A 834      72.710  48.000  55.490  1.00  0.00           H
ATOM   2864 HG23 THR A 834      71.720  49.410  55.340  1.00  0.00           H
ATOM   2865  C   THR A 834      68.650  47.460  53.400  1.00  0.00           C
ATOM   2866  O   THR A 834      68.810  46.960  52.290  1.00  0.00           O
ATOM   2867  N   THR A 835      67.590  47.190  54.150  1.00  0.00           N
ATOM   2868  HN  THR A 835      67.530  47.500  55.100  1.00  0.00           H
ATOM   2869  CA  THR A 835      66.420  46.500  53.580  1.00  0.00           C
ATOM   2870  HA  THR A 835      66.790  45.570  53.170  1.00  0.00           H
ATOM   2871  CB  THR A 835      65.320  46.180  54.560  1.00  0.00           C
ATOM   2872  HB  THR A 835      64.860  47.110  54.950  1.00  0.00           H
ATOM   2873  OG1 THR A 835      65.890  45.520  55.700  1.00  0.00           O
ATOM   2874  HG1 THR A 835      66.450  46.120  56.210  1.00  0.00           H
ATOM   2875  CG2 THR A 835      64.140  45.270  54.130  1.00  0.00           C
ATOM   2876 HG21 THR A 835      64.210  45.110  53.030  1.00  0.00           H
ATOM   2877 HG22 THR A 835      63.120  45.630  54.310  1.00  0.00           H
ATOM   2878 HG23 THR A 835      64.210  44.250  54.550  1.00  0.00           H
ATOM   2879  C   THR A 835      65.810  47.120  52.390  1.00  0.00           C
ATOM   2880  O   THR A 835      65.610  46.440  51.380  1.00  0.00           O
ATOM   2881  N   PHE A 836      65.670  48.480  52.390  1.00  0.00           N
ATOM   2882  HN  PHE A 836      65.800  49.070  53.180  1.00  0.00           H
ATOM   2883  CA  PHE A 836      65.260  49.180  51.170  1.00  0.00           C
ATOM   2884  HA  PHE A 836      64.380  48.660  50.820  1.00  0.00           H
ATOM   2885  CB  PHE A 836      64.920  50.670  51.490  1.00  0.00           C
ATOM   2886  HB1 PHE A 836      65.840  51.110  51.910  1.00  0.00           H
ATOM   2887  HB2 PHE A 836      64.090  50.840  52.210  1.00  0.00           H
ATOM   2888  CG  PHE A 836      64.580  51.500  50.170  1.00  0.00           C
ATOM   2889  CD1 PHE A 836      65.130  52.790  50.060  1.00  0.00           C
ATOM   2890  HD1 PHE A 836      65.720  53.180  50.870  1.00  0.00           H
ATOM   2891  CE1 PHE A 836      64.930  53.490  48.860  1.00  0.00           C
ATOM   2892  HE1 PHE A 836      65.370  54.450  48.620  1.00  0.00           H
ATOM   2893  CZ  PHE A 836      64.300  52.920  47.780  1.00  0.00           C
ATOM   2894  HZ  PHE A 836      64.300  53.410  46.810  1.00  0.00           H
ATOM   2895  CD2 PHE A 836      63.820  50.990  49.120  1.00  0.00           C
ATOM   2896  HD2 PHE A 836      63.440  49.990  49.260  1.00  0.00           H
ATOM   2897  CE2 PHE A 836      63.800  51.610  47.880  1.00  0.00           C
ATOM   2898  HE2 PHE A 836      63.310  51.160  47.030  1.00  0.00           H
ATOM   2899  C   PHE A 836      66.240  49.020  50.040  1.00  0.00           C
ATOM   2900  O   PHE A 836      65.900  48.600  48.920  1.00  0.00           O
ATOM   2901  N   PHE A 837      67.550  49.310  50.270  1.00  0.00           N
ATOM   2902  HN  PHE A 837      67.730  49.770  51.140  1.00  0.00           H
ATOM   2903  CA  PHE A 837      68.570  49.400  49.300  1.00  0.00           C
ATOM   2904  HA  PHE A 837      68.290  49.970  48.430  1.00  0.00           H
ATOM   2905  CB  PHE A 837      69.960  49.910  49.830  1.00  0.00           C
ATOM   2906  HB1 PHE A 837      70.790  49.900  49.080  1.00  0.00           H
ATOM   2907  HB2 PHE A 837      70.060  49.350  50.790  1.00  0.00           H
ATOM   2908  CG  PHE A 837      69.960  51.410  50.100  1.00  0.00           C
ATOM   2909  CD1 PHE A 837      70.430  52.010  51.310  1.00  0.00           C
ATOM   2910  HD1 PHE A 837      70.890  51.310  51.990  1.00  0.00           H
ATOM   2911  CE1 PHE A 837      70.390  53.360  51.500  1.00  0.00           C
ATOM   2912  HE1 PHE A 837      70.840  53.820  52.380  1.00  0.00           H
ATOM   2913  CZ  PHE A 837      69.850  54.210  50.540  1.00  0.00           C
ATOM   2914  HZ  PHE A 837      69.900  55.290  50.570  1.00  0.00           H
ATOM   2915  CD2 PHE A 837      69.440  52.270  49.110  1.00  0.00           C
ATOM   2916  HD2 PHE A 837      69.070  51.890  48.180  1.00  0.00           H
ATOM   2917  CE2 PHE A 837      69.400  53.680  49.320  1.00  0.00           C
ATOM   2918  HE2 PHE A 837      69.070  54.390  48.570  1.00  0.00           H
ATOM   2919  C   PHE A 837      68.910  48.070  48.680  1.00  0.00           C
ATOM   2920  O   PHE A 837      69.130  48.030  47.480  1.00  0.00           O
ATOM   2921  N   LEU A 838      68.850  46.970  49.460  1.00  0.00           N
ATOM   2922  HN  LEU A 838      68.810  47.070  50.440  1.00  0.00           H
ATOM   2923  CA  LEU A 838      68.960  45.620  49.000  1.00  0.00           C
ATOM   2924  HA  LEU A 838      69.780  45.580  48.280  1.00  0.00           H
ATOM   2925  CB  LEU A 838      69.490  44.680  50.130  1.00  0.00           C
ATOM   2926  HB1 LEU A 838      69.020  44.990  51.090  1.00  0.00           H
ATOM   2927  HB2 LEU A 838      70.540  45.030  50.010  1.00  0.00           H
ATOM   2928  CG  LEU A 838      69.280  43.150  49.930  1.00  0.00           C
ATOM   2929  HG  LEU A 838      68.180  43.000  49.840  1.00  0.00           H
ATOM   2930  CD1 LEU A 838      70.200  42.580  48.870  1.00  0.00           C
ATOM   2931 HD11 LEU A 838      71.220  42.970  49.140  1.00  0.00           H
ATOM   2932 HD12 LEU A 838      69.970  42.900  47.830  1.00  0.00           H
ATOM   2933 HD13 LEU A 838      70.320  41.490  48.970  1.00  0.00           H
ATOM   2934  CD2 LEU A 838      69.440  42.430  51.350  1.00  0.00           C
ATOM   2935 HD21 LEU A 838      69.180  41.360  51.260  1.00  0.00           H
ATOM   2936 HD22 LEU A 838      68.700  42.820  52.080  1.00  0.00           H
ATOM   2937 HD23 LEU A 838      70.480  42.550  51.740  1.00  0.00           H
ATOM   2938  C   LEU A 838      67.750  45.150  48.170  1.00  0.00           C
ATOM   2939  O   LEU A 838      67.980  44.630  47.010  1.00  0.00           O
ATOM   2940  N   SER A 839      66.470  45.350  48.610  1.00  0.00           N
ATOM   2941  HN  SER A 839      66.360  45.630  49.550  1.00  0.00           H
ATOM   2942  CA  SER A 839      65.270  44.980  47.850  1.00  0.00           C
ATOM   2943  HA  SER A 839      65.420  43.940  47.620  1.00  0.00           H
ATOM   2944  CB  SER A 839      63.940  45.050  48.670  1.00  0.00           C
ATOM   2945  HB1 SER A 839      63.940  44.220  49.410  1.00  0.00           H
ATOM   2946  HB2 SER A 839      62.990  44.900  48.120  1.00  0.00           H
ATOM   2947  OG  SER A 839      63.670  46.130  49.660  1.00  0.00           O
ATOM   2948  HG1 SER A 839      64.380  46.210  50.290  1.00  0.00           H
ATOM   2949  C   SER A 839      65.070  45.650  46.480  1.00  0.00           C
ATOM   2950  O   SER A 839      64.690  44.970  45.510  1.00  0.00           O
ATOM   2951  N   SER A 840      65.340  46.980  46.480  1.00  0.00           N
ATOM   2952  HN  SER A 840      65.460  47.420  47.370  1.00  0.00           H
ATOM   2953  CA  SER A 840      65.440  47.720  45.260  1.00  0.00           C
ATOM   2954  HA  SER A 840      64.520  47.520  44.740  1.00  0.00           H
ATOM   2955  CB  SER A 840      65.500  49.200  45.650  1.00  0.00           C
ATOM   2956  HB1 SER A 840      64.670  49.390  46.380  1.00  0.00           H
ATOM   2957  HB2 SER A 840      65.360  49.860  44.770  1.00  0.00           H
ATOM   2958  OG  SER A 840      66.740  49.450  46.430  1.00  0.00           O
ATOM   2959  HG1 SER A 840      66.550  49.050  47.280  1.00  0.00           H
ATOM   2960  C   SER A 840      66.570  47.300  44.320  1.00  0.00           C
ATOM   2961  O   SER A 840      66.400  47.280  43.100  1.00  0.00           O
ATOM   2962  N   PHE A 841      67.810  47.050  44.850  1.00  0.00           N
ATOM   2963  HN  PHE A 841      67.970  47.300  45.800  1.00  0.00           H
ATOM   2964  CA  PHE A 841      68.900  46.490  44.020  1.00  0.00           C
ATOM   2965  HA  PHE A 841      69.060  47.180  43.210  1.00  0.00           H
ATOM   2966  CB  PHE A 841      70.260  46.400  44.830  1.00  0.00           C
ATOM   2967  HB1 PHE A 841      70.080  45.780  45.750  1.00  0.00           H
ATOM   2968  HB2 PHE A 841      70.460  47.410  45.240  1.00  0.00           H
ATOM   2969  CG  PHE A 841      71.500  45.750  44.110  1.00  0.00           C
ATOM   2970  CD1 PHE A 841      72.260  46.580  43.310  1.00  0.00           C
ATOM   2971  HD1 PHE A 841      72.120  47.640  43.150  1.00  0.00           H
ATOM   2972  CE1 PHE A 841      73.280  46.060  42.500  1.00  0.00           C
ATOM   2973  HE1 PHE A 841      73.630  46.660  41.680  1.00  0.00           H
ATOM   2974  CZ  PHE A 841      73.590  44.690  42.530  1.00  0.00           C
ATOM   2975  HZ  PHE A 841      74.440  44.300  42.000  1.00  0.00           H
ATOM   2976  CD2 PHE A 841      71.830  44.380  44.170  1.00  0.00           C
ATOM   2977  HD2 PHE A 841      71.180  43.800  44.820  1.00  0.00           H
ATOM   2978  CE2 PHE A 841      72.920  43.930  43.470  1.00  0.00           C
ATOM   2979  HE2 PHE A 841      73.200  42.900  43.640  1.00  0.00           H
ATOM   2980  C   PHE A 841      68.510  45.170  43.280  1.00  0.00           C
ATOM   2981  O   PHE A 841      68.730  45.050  42.080  1.00  0.00           O
ATOM   2982  N   LEU A 842      67.930  44.210  44.030  1.00  0.00           N
ATOM   2983  HN  LEU A 842      67.970  44.270  45.020  1.00  0.00           H
ATOM   2984  CA  LEU A 842      67.390  42.970  43.530  1.00  0.00           C
ATOM   2985  HA  LEU A 842      68.160  42.470  42.940  1.00  0.00           H
ATOM   2986  CB  LEU A 842      66.970  42.020  44.730  1.00  0.00           C
ATOM   2987  HB1 LEU A 842      66.650  41.040  44.300  1.00  0.00           H
ATOM   2988  HB2 LEU A 842      66.180  42.480  45.360  1.00  0.00           H
ATOM   2989  CG  LEU A 842      68.230  41.600  45.550  1.00  0.00           C
ATOM   2990  HG  LEU A 842      68.820  42.500  45.820  1.00  0.00           H
ATOM   2991  CD1 LEU A 842      67.770  41.070  46.900  1.00  0.00           C
ATOM   2992 HD11 LEU A 842      66.990  40.280  46.800  1.00  0.00           H
ATOM   2993 HD12 LEU A 842      67.220  41.870  47.430  1.00  0.00           H
ATOM   2994 HD13 LEU A 842      68.650  40.760  47.520  1.00  0.00           H
ATOM   2995  CD2 LEU A 842      69.040  40.530  44.780  1.00  0.00           C
ATOM   2996 HD21 LEU A 842      69.640  39.940  45.500  1.00  0.00           H
ATOM   2997 HD22 LEU A 842      69.590  41.040  43.970  1.00  0.00           H
ATOM   2998 HD23 LEU A 842      68.340  39.800  44.340  1.00  0.00           H
ATOM   2999  C   LEU A 842      66.210  43.010  42.530  1.00  0.00           C
ATOM   3000  O   LEU A 842      66.260  42.320  41.470  1.00  0.00           O
ATOM   3001  N   LYS A 843      65.240  43.890  42.780  1.00  0.00           N
ATOM   3002  HN  LYS A 843      65.250  44.310  43.690  1.00  0.00           H
ATOM   3003  CA  LYS A 843      64.080  44.270  41.920  1.00  0.00           C
ATOM   3004  HA  LYS A 843      63.520  43.380  41.700  1.00  0.00           H
ATOM   3005  CB  LYS A 843      63.190  45.220  42.700  1.00  0.00           C
ATOM   3006  HB1 LYS A 843      63.820  46.030  43.150  1.00  0.00           H
ATOM   3007  HB2 LYS A 843      62.720  44.670  43.530  1.00  0.00           H
ATOM   3008  CG  LYS A 843      62.090  45.830  41.800  1.00  0.00           C
ATOM   3009  HG1 LYS A 843      62.540  46.570  41.100  1.00  0.00           H
ATOM   3010  HG2 LYS A 843      61.440  46.390  42.510  1.00  0.00           H
ATOM   3011  CD  LYS A 843      61.200  44.690  41.170  1.00  0.00           C
ATOM   3012  HD1 LYS A 843      60.560  44.410  42.030  1.00  0.00           H
ATOM   3013  HD2 LYS A 843      61.830  43.860  40.790  1.00  0.00           H
ATOM   3014  CE  LYS A 843      60.350  45.220  40.110  1.00  0.00           C
ATOM   3015  HE1 LYS A 843      59.740  46.110  40.410  1.00  0.00           H
ATOM   3016  HE2 LYS A 843      59.660  44.430  39.750  1.00  0.00           H
ATOM   3017  NZ  LYS A 843      61.190  45.460  38.890  1.00  0.00           N
ATOM   3018  HZ1 LYS A 843      61.900  46.190  39.070  1.00  0.00           H
ATOM   3019  HZ2 LYS A 843      60.630  45.690  38.050  1.00  0.00           H
ATOM   3020  HZ3 LYS A 843      61.710  44.570  38.780  1.00  0.00           H
ATOM   3021  C   LYS A 843      64.490  44.760  40.520  1.00  0.00           C
ATOM   3022  O   LYS A 843      63.840  44.300  39.550  1.00  0.00           O
ATOM   3023  N   GLN A 844      65.540  45.540  40.400  1.00  0.00           N
ATOM   3024  HN  GLN A 844      65.940  45.880  41.250  1.00  0.00           H
ATOM   3025  CA  GLN A 844      66.000  45.890  39.060  1.00  0.00           C
ATOM   3026  HA  GLN A 844      65.290  45.600  38.300  1.00  0.00           H
ATOM   3027  CB  GLN A 844      66.450  47.310  39.040  1.00  0.00           C
ATOM   3028  HB1 GLN A 844      66.900  47.650  38.090  1.00  0.00           H
ATOM   3029  HB2 GLN A 844      67.240  47.370  39.810  1.00  0.00           H
ATOM   3030  CG  GLN A 844      65.390  48.400  39.420  1.00  0.00           C
ATOM   3031  HG1 GLN A 844      65.830  49.420  39.310  1.00  0.00           H
ATOM   3032  HG2 GLN A 844      65.130  48.270  40.500  1.00  0.00           H
ATOM   3033  CD  GLN A 844      64.120  48.230  38.640  1.00  0.00           C
ATOM   3034  OE1 GLN A 844      63.160  47.610  39.130  1.00  0.00           O
ATOM   3035  NE2 GLN A 844      64.090  48.640  37.370  1.00  0.00           N
ATOM   3036 HE21 GLN A 844      63.280  48.410  36.830  1.00  0.00           H
ATOM   3037 HE22 GLN A 844      64.970  48.930  36.980  1.00  0.00           H
ATOM   3038  C   GLN A 844      67.140  45.060  38.420  1.00  0.00           C
ATOM   3039  O   GLN A 844      67.660  45.350  37.320  1.00  0.00           O
ATOM   3040  N   PHE A 845      67.580  43.960  39.080  1.00  0.00           N
ATOM   3041  HN  PHE A 845      67.030  43.820  39.900  1.00  0.00           H
ATOM   3042  CA  PHE A 845      68.650  43.070  38.780  1.00  0.00           C
ATOM   3043  HA  PHE A 845      69.470  43.760  38.610  1.00  0.00           H
ATOM   3044  CB  PHE A 845      68.830  41.960  39.920  1.00  0.00           C
ATOM   3045  HB1 PHE A 845      67.990  41.230  39.910  1.00  0.00           H
ATOM   3046  HB2 PHE A 845      68.820  42.510  40.890  1.00  0.00           H
ATOM   3047  CG  PHE A 845      70.120  41.150  39.810  1.00  0.00           C
ATOM   3048  CD1 PHE A 845      70.250  39.840  39.230  1.00  0.00           C
ATOM   3049  HD1 PHE A 845      69.460  39.370  38.650  1.00  0.00           H
ATOM   3050  CE1 PHE A 845      71.460  39.220  39.250  1.00  0.00           C
ATOM   3051  HE1 PHE A 845      71.510  38.210  38.860  1.00  0.00           H
ATOM   3052  CZ  PHE A 845      72.550  39.680  39.920  1.00  0.00           C
ATOM   3053  HZ  PHE A 845      73.480  39.140  39.970  1.00  0.00           H
ATOM   3054  CD2 PHE A 845      71.280  41.650  40.540  1.00  0.00           C
ATOM   3055  HD2 PHE A 845      71.100  42.610  41.000  1.00  0.00           H
ATOM   3056  CE2 PHE A 845      72.470  40.920  40.580  1.00  0.00           C
ATOM   3057  HE2 PHE A 845      73.210  41.250  41.280  1.00  0.00           H
ATOM   3058  C   PHE A 845      68.480  42.410  37.380  1.00  0.00           C
ATOM   3059  O   PHE A 845      69.440  42.110  36.680  1.00  0.00           O
ATOM   3060  N   LYS A 846      67.250  42.200  36.980  1.00  0.00           N
ATOM   3061  HN  LYS A 846      66.510  42.120  37.640  1.00  0.00           H
ATOM   3062  CA  LYS A 846      66.900  41.660  35.720  1.00  0.00           C
ATOM   3063  HA  LYS A 846      67.360  40.680  35.810  1.00  0.00           H
ATOM   3064  CB  LYS A 846      65.430  41.360  35.740  1.00  0.00           C
ATOM   3065  HB1 LYS A 846      65.180  40.700  36.600  1.00  0.00           H
ATOM   3066  HB2 LYS A 846      65.210  40.770  34.830  1.00  0.00           H
ATOM   3067  CG  LYS A 846      64.530  42.610  35.880  1.00  0.00           C
ATOM   3068  HG1 LYS A 846      64.700  43.180  34.940  1.00  0.00           H
ATOM   3069  HG2 LYS A 846      64.860  43.250  36.720  1.00  0.00           H
ATOM   3070  CD  LYS A 846      63.030  42.360  36.020  1.00  0.00           C
ATOM   3071  HD1 LYS A 846      62.640  43.360  36.360  1.00  0.00           H
ATOM   3072  HD2 LYS A 846      62.820  41.640  36.830  1.00  0.00           H
ATOM   3073  CE  LYS A 846      62.290  42.170  34.720  1.00  0.00           C
ATOM   3074  HE1 LYS A 846      62.620  41.290  34.110  1.00  0.00           H
ATOM   3075  HE2 LYS A 846      62.280  43.020  34.020  1.00  0.00           H
ATOM   3076  NZ  LYS A 846      60.910  41.790  35.010  1.00  0.00           N
ATOM   3077  HZ1 LYS A 846      60.340  41.510  34.200  1.00  0.00           H
ATOM   3078  HZ2 LYS A 846      60.430  42.560  35.530  1.00  0.00           H
ATOM   3079  HZ3 LYS A 846      60.950  40.990  35.670  1.00  0.00           H
ATOM   3080  C   LYS A 846      67.410  42.350  34.420  1.00  0.00           C
ATOM   3081  O   LYS A 846      67.560  41.800  33.290  1.00  0.00           O
ATOM   3082  N   THR A 847      67.740  43.630  34.620  1.00  0.00           N
ATOM   3083  HN  THR A 847      67.410  44.160  35.400  1.00  0.00           H
ATOM   3084  CA  THR A 847      68.280  44.510  33.580  1.00  0.00           C
ATOM   3085  HA  THR A 847      68.050  44.070  32.620  1.00  0.00           H
ATOM   3086  CB  THR A 847      67.490  45.790  33.530  1.00  0.00           C
ATOM   3087  HB  THR A 847      68.090  46.550  32.980  1.00  0.00           H
ATOM   3088  OG1 THR A 847      67.010  46.230  34.860  1.00  0.00           O
ATOM   3089  HG1 THR A 847      67.790  46.110  35.410  1.00  0.00           H
ATOM   3090  CG2 THR A 847      66.270  45.720  32.650  1.00  0.00           C
ATOM   3091 HG21 THR A 847      65.610  44.880  32.970  1.00  0.00           H
ATOM   3092 HG22 THR A 847      66.480  45.580  31.570  1.00  0.00           H
ATOM   3093 HG23 THR A 847      65.640  46.620  32.830  1.00  0.00           H
ATOM   3094  C   THR A 847      69.760  44.760  33.690  1.00  0.00           C
ATOM   3095  O   THR A 847      70.310  45.540  32.910  1.00  0.00           O
ATOM   3096  N   LYS A 848      70.450  44.060  34.610  1.00  0.00           N
ATOM   3097  HN  LYS A 848      69.840  43.490  35.150  1.00  0.00           H
ATOM   3098  CA  LYS A 848      71.840  44.040  34.940  1.00  0.00           C
ATOM   3099  HA  LYS A 848      72.210  45.030  34.700  1.00  0.00           H
ATOM   3100  CB  LYS A 848      72.180  44.040  36.450  1.00  0.00           C
ATOM   3101  HB1 LYS A 848      73.260  44.130  36.700  1.00  0.00           H
ATOM   3102  HB2 LYS A 848      71.760  43.120  36.890  1.00  0.00           H
ATOM   3103  CG  LYS A 848      71.510  45.310  37.160  1.00  0.00           C
ATOM   3104  HG1 LYS A 848      70.450  45.090  37.380  1.00  0.00           H
ATOM   3105  HG2 LYS A 848      71.680  46.060  36.360  1.00  0.00           H
ATOM   3106  CD  LYS A 848      72.150  45.800  38.410  1.00  0.00           C
ATOM   3107  HD1 LYS A 848      73.250  45.930  38.290  1.00  0.00           H
ATOM   3108  HD2 LYS A 848      72.030  44.990  39.160  1.00  0.00           H
ATOM   3109  CE  LYS A 848      71.490  47.080  38.920  1.00  0.00           C
ATOM   3110  HE1 LYS A 848      72.020  47.340  39.850  1.00  0.00           H
ATOM   3111  HE2 LYS A 848      70.440  46.830  39.210  1.00  0.00           H
ATOM   3112  NZ  LYS A 848      71.550  48.180  37.980  1.00  0.00           N
ATOM   3113  HZ1 LYS A 848      72.540  48.350  37.760  1.00  0.00           H
ATOM   3114  HZ2 LYS A 848      71.210  49.050  38.440  1.00  0.00           H
ATOM   3115  HZ3 LYS A 848      71.030  48.050  37.080  1.00  0.00           H
ATOM   3116  C   LYS A 848      72.660  43.120  34.030  1.00  0.00           C
ATOM   3117  O   LYS A 848      72.040  42.440  33.290  1.00  0.00           O
ATOM   3118  N   ARG A 849      73.980  43.050  34.110  1.00  0.00           N
ATOM   3119  HN  ARG A 849      74.480  43.720  34.660  1.00  0.00           H
ATOM   3120  CA  ARG A 849      74.790  42.280  33.260  1.00  0.00           C
ATOM   3121  HA  ARG A 849      74.220  42.060  32.380  1.00  0.00           H
ATOM   3122  CB  ARG A 849      75.990  43.180  32.890  1.00  0.00           C
ATOM   3123  HB1 ARG A 849      75.620  44.090  32.370  1.00  0.00           H
ATOM   3124  HB2 ARG A 849      76.780  42.660  32.300  1.00  0.00           H
ATOM   3125  CG  ARG A 849      76.710  43.740  34.080  1.00  0.00           C
ATOM   3126  HG1 ARG A 849      77.060  42.910  34.730  1.00  0.00           H
ATOM   3127  HG2 ARG A 849      76.070  44.340  34.770  1.00  0.00           H
ATOM   3128  CD  ARG A 849      78.000  44.350  33.610  1.00  0.00           C
ATOM   3129  HD1 ARG A 849      77.660  45.030  32.810  1.00  0.00           H
ATOM   3130  HD2 ARG A 849      78.630  43.550  33.140  1.00  0.00           H
ATOM   3131  NE  ARG A 849      78.750  45.070  34.730  1.00  0.00           N
ATOM   3132  HE  ARG A 849      78.420  45.020  35.660  1.00  0.00           H
ATOM   3133  CZ  ARG A 849      79.980  45.530  34.480  1.00  0.00           C
ATOM   3134  NH1 ARG A 849      80.590  46.010  35.510  1.00  0.00           N
ATOM   3135 HH11 ARG A 849      80.080  46.000  36.370  1.00  0.00           H
ATOM   3136 HH12 ARG A 849      81.530  46.330  35.540  1.00  0.00           H
ATOM   3137  NH2 ARG A 849      80.500  45.680  33.320  1.00  0.00           N
ATOM   3138 HH21 ARG A 849      80.030  45.530  32.440  1.00  0.00           H
ATOM   3139 HH22 ARG A 849      81.330  46.230  33.250  1.00  0.00           H
ATOM   3140  C   ARG A 849      75.200  40.890  33.760  1.00  0.00           C
ATOM   3141  O   ARG A 849      76.130  40.300  33.230  1.00  0.00           O
ATOM   3142  N   TYR A 850      74.510  40.320  34.660  1.00  0.00           N
ATOM   3143  HN  TYR A 850      73.650  40.800  34.850  1.00  0.00           H
ATOM   3144  CA  TYR A 850      74.750  39.060  35.370  1.00  0.00           C
ATOM   3145  HA  TYR A 850      75.690  38.620  35.030  1.00  0.00           H
ATOM   3146  CB  TYR A 850      74.680  39.270  36.940  1.00  0.00           C
ATOM   3147  HB1 TYR A 850      74.920  38.370  37.550  1.00  0.00           H
ATOM   3148  HB2 TYR A 850      73.650  39.560  37.250  1.00  0.00           H
ATOM   3149  CG  TYR A 850      75.670  40.340  37.370  1.00  0.00           C
ATOM   3150  CD1 TYR A 850      77.080  40.190  37.220  1.00  0.00           C
ATOM   3151  HD1 TYR A 850      77.420  39.260  36.770  1.00  0.00           H
ATOM   3152  CE1 TYR A 850      77.920  41.270  37.570  1.00  0.00           C
ATOM   3153  HE1 TYR A 850      78.980  41.260  37.360  1.00  0.00           H
ATOM   3154  CZ  TYR A 850      77.340  42.490  38.090  1.00  0.00           C
ATOM   3155  OH  TYR A 850      78.180  43.570  38.430  1.00  0.00           O
ATOM   3156  HH  TYR A 850      77.600  44.220  38.810  1.00  0.00           H
ATOM   3157  CD2 TYR A 850      75.130  41.590  37.720  1.00  0.00           C
ATOM   3158  HD2 TYR A 850      74.080  41.760  37.630  1.00  0.00           H
ATOM   3159  CE2 TYR A 850      75.970  42.590  38.160  1.00  0.00           C
ATOM   3160  HE2 TYR A 850      75.560  43.550  38.470  1.00  0.00           H
ATOM   3161  C   TYR A 850      73.740  37.990  35.030  1.00  0.00           C
ATOM   3162  O   TYR A 850      72.550  38.230  35.100  1.00  0.00           O
ATOM   3163  N   PHE A 851      74.290  36.810  34.700  1.00  0.00           N
ATOM   3164  HN  PHE A 851      75.280  36.680  34.660  1.00  0.00           H
ATOM   3165  CA  PHE A 851      73.540  35.530  34.570  1.00  0.00           C
ATOM   3166  HA  PHE A 851      74.310  34.820  34.330  1.00  0.00           H
ATOM   3167  CB  PHE A 851      72.700  35.210  35.850  1.00  0.00           C
ATOM   3168  HB1 PHE A 851      72.320  34.160  35.760  1.00  0.00           H
ATOM   3169  HB2 PHE A 851      71.840  35.900  35.960  1.00  0.00           H
ATOM   3170  CG  PHE A 851      73.520  35.220  37.090  1.00  0.00           C
ATOM   3171  CD1 PHE A 851      73.030  35.960  38.160  1.00  0.00           C
ATOM   3172  HD1 PHE A 851      72.000  36.310  38.120  1.00  0.00           H
ATOM   3173  CE1 PHE A 851      73.690  36.270  39.320  1.00  0.00           C
ATOM   3174  HE1 PHE A 851      73.190  36.870  40.070  1.00  0.00           H
ATOM   3175  CZ  PHE A 851      75.010  35.870  39.420  1.00  0.00           C
ATOM   3176  HZ  PHE A 851      75.550  36.130  40.320  1.00  0.00           H
ATOM   3177  CD2 PHE A 851      74.910  34.840  37.160  1.00  0.00           C
ATOM   3178  HD2 PHE A 851      75.480  34.520  36.300  1.00  0.00           H
ATOM   3179  CE2 PHE A 851      75.710  35.250  38.280  1.00  0.00           C
ATOM   3180  HE2 PHE A 851      76.770  35.080  38.250  1.00  0.00           H
ATOM   3181  C   PHE A 851      72.650  35.540  33.400  1.00  0.00           C
ATOM   3182  O   PHE A 851      72.290  36.620  32.910  1.00  0.00           O
ATOM   3183  N   PRO A 852      72.330  34.380  32.880  1.00  0.00           N
ATOM   3184  CD  PRO A 852      72.970  33.100  33.090  1.00  0.00           C
ATOM   3185  HD1 PRO A 852      72.590  32.830  34.090  1.00  0.00           H
ATOM   3186  HD2 PRO A 852      74.090  33.150  33.100  1.00  0.00           H
ATOM   3187  CA  PRO A 852      71.240  34.280  31.900  1.00  0.00           C
ATOM   3188  HA  PRO A 852      71.730  34.600  31.000  1.00  0.00           H
ATOM   3189  CB  PRO A 852      70.990  32.760  31.870  1.00  0.00           C
ATOM   3190  HB1 PRO A 852      70.500  32.390  30.940  1.00  0.00           H
ATOM   3191  HB2 PRO A 852      70.260  32.520  32.670  1.00  0.00           H
ATOM   3192  CG  PRO A 852      72.450  32.180  31.980  1.00  0.00           C
ATOM   3193  HG1 PRO A 852      72.330  31.140  32.340  1.00  0.00           H
ATOM   3194  HG2 PRO A 852      73.160  32.250  31.130  1.00  0.00           H
ATOM   3195  C   PRO A 852      69.950  35.070  32.110  1.00  0.00           C
ATOM   3196  O   PRO A 852      69.580  35.280  33.260  1.00  0.00           O
ATOM   3197  N   THR A 853      69.250  35.640  31.040  1.00  0.00           N
ATOM   3198  HN  THR A 853      69.550  35.500  30.100  1.00  0.00           H
ATOM   3199  CA  THR A 853      68.130  36.530  31.160  1.00  0.00           C
ATOM   3200  HA  THR A 853      68.410  37.390  31.730  1.00  0.00           H
ATOM   3201  CB  THR A 853      67.470  37.140  29.820  1.00  0.00           C
ATOM   3202  HB  THR A 853      68.280  37.630  29.220  1.00  0.00           H
ATOM   3203  OG1 THR A 853      66.510  38.170  30.050  1.00  0.00           O
ATOM   3204  HG1 THR A 853      66.680  38.800  29.350  1.00  0.00           H
ATOM   3205  CG2 THR A 853      66.790  36.050  28.920  1.00  0.00           C
ATOM   3206 HG21 THR A 853      66.290  36.520  28.040  1.00  0.00           H
ATOM   3207 HG22 THR A 853      65.990  35.660  29.580  1.00  0.00           H
ATOM   3208 HG23 THR A 853      67.430  35.180  28.650  1.00  0.00           H
ATOM   3209  C   THR A 853      67.020  36.030  31.980  1.00  0.00           C
ATOM   3210  O   THR A 853      66.570  36.580  32.980  1.00  0.00           O
ATOM   3211  N   LYS A 854      66.540  34.780  31.830  1.00  0.00           N
ATOM   3212  HN  LYS A 854      66.810  34.270  31.010  1.00  0.00           H
ATOM   3213  CA  LYS A 854      65.620  34.090  32.670  1.00  0.00           C
ATOM   3214  HA  LYS A 854      64.680  34.590  32.490  1.00  0.00           H
ATOM   3215  CB  LYS A 854      65.370  32.740  32.050  1.00  0.00           C
ATOM   3216  HB1 LYS A 854      64.750  32.090  32.710  1.00  0.00           H
ATOM   3217  HB2 LYS A 854      66.380  32.300  31.900  1.00  0.00           H
ATOM   3218  CG  LYS A 854      64.760  32.880  30.690  1.00  0.00           C
ATOM   3219  HG1 LYS A 854      64.990  32.010  30.040  1.00  0.00           H
ATOM   3220  HG2 LYS A 854      65.160  33.690  30.050  1.00  0.00           H
ATOM   3221  CD  LYS A 854      63.260  33.010  30.810  1.00  0.00           C
ATOM   3222  HD1 LYS A 854      62.790  33.510  29.930  1.00  0.00           H
ATOM   3223  HD2 LYS A 854      63.210  33.760  31.630  1.00  0.00           H
ATOM   3224  CE  LYS A 854      62.430  31.790  31.160  1.00  0.00           C
ATOM   3225  HE1 LYS A 854      63.000  31.260  31.950  1.00  0.00           H
ATOM   3226  HE2 LYS A 854      62.360  31.140  30.260  1.00  0.00           H
ATOM   3227  NZ  LYS A 854      61.100  32.100  31.520  1.00  0.00           N
ATOM   3228  HZ1 LYS A 854      60.690  31.250  31.930  1.00  0.00           H
ATOM   3229  HZ2 LYS A 854      60.670  32.390  30.610  1.00  0.00           H
ATOM   3230  HZ3 LYS A 854      60.960  32.800  32.280  1.00  0.00           H
ATOM   3231  C   LYS A 854      65.990  33.930  34.140  1.00  0.00           C
ATOM   3232  O   LYS A 854      65.190  34.190  35.000  1.00  0.00           O
ATOM   3233  N   VAL A 855      67.320  33.600  34.420  1.00  0.00           N
ATOM   3234  HN  VAL A 855      67.910  33.470  33.630  1.00  0.00           H
ATOM   3235  CA  VAL A 855      67.860  33.510  35.730  1.00  0.00           C
ATOM   3236  HA  VAL A 855      67.290  32.780  36.310  1.00  0.00           H
ATOM   3237  CB  VAL A 855      69.310  33.000  35.680  1.00  0.00           C
ATOM   3238  HB  VAL A 855      69.870  33.650  34.970  1.00  0.00           H
ATOM   3239  CG1 VAL A 855      69.990  33.110  37.030  1.00  0.00           C
ATOM   3240 HG11 VAL A 855      71.010  32.660  36.960  1.00  0.00           H
ATOM   3241 HG12 VAL A 855      69.350  32.640  37.810  1.00  0.00           H
ATOM   3242 HG13 VAL A 855      70.290  34.100  37.440  1.00  0.00           H
ATOM   3243  CG2 VAL A 855      69.280  31.510  35.250  1.00  0.00           C
ATOM   3244 HG21 VAL A 855      68.480  30.960  35.780  1.00  0.00           H
ATOM   3245 HG22 VAL A 855      70.300  31.090  35.070  1.00  0.00           H
ATOM   3246 HG23 VAL A 855      68.870  31.370  34.230  1.00  0.00           H
ATOM   3247  C   VAL A 855      67.840  34.790  36.470  1.00  0.00           C
ATOM   3248  O   VAL A 855      67.250  34.910  37.560  1.00  0.00           O
ATOM   3249  N   ARG A 856      68.310  35.900  35.780  1.00  0.00           N
ATOM   3250  HN  ARG A 856      68.630  35.910  34.840  1.00  0.00           H
ATOM   3251  CA  ARG A 856      68.270  37.240  36.400  1.00  0.00           C
ATOM   3252  HA  ARG A 856      68.630  37.060  37.400  1.00  0.00           H
ATOM   3253  CB  ARG A 856      69.250  38.350  35.800  1.00  0.00           C
ATOM   3254  HB1 ARG A 856      70.280  38.180  36.150  1.00  0.00           H
ATOM   3255  HB2 ARG A 856      68.950  39.330  36.230  1.00  0.00           H
ATOM   3256  CG  ARG A 856      69.190  38.450  34.270  1.00  0.00           C
ATOM   3257  HG1 ARG A 856      68.110  38.660  34.100  1.00  0.00           H
ATOM   3258  HG2 ARG A 856      69.540  37.520  33.780  1.00  0.00           H
ATOM   3259  CD  ARG A 856      69.950  39.660  33.860  1.00  0.00           C
ATOM   3260  HD1 ARG A 856      71.040  39.480  34.010  1.00  0.00           H
ATOM   3261  HD2 ARG A 856      69.640  40.550  34.460  1.00  0.00           H
ATOM   3262  NE  ARG A 856      69.560  40.110  32.450  1.00  0.00           N
ATOM   3263  HE  ARG A 856      68.810  40.760  32.260  1.00  0.00           H
ATOM   3264  CZ  ARG A 856      70.090  39.510  31.410  1.00  0.00           C
ATOM   3265  NH1 ARG A 856      71.080  38.670  31.530  1.00  0.00           N
ATOM   3266 HH11 ARG A 856      71.330  38.510  32.490  1.00  0.00           H
ATOM   3267 HH12 ARG A 856      71.520  38.220  30.750  1.00  0.00           H
ATOM   3268  NH2 ARG A 856      69.730  39.820  30.160  1.00  0.00           N
ATOM   3269 HH21 ARG A 856      70.200  39.250  29.480  1.00  0.00           H
ATOM   3270 HH22 ARG A 856      69.060  40.540  30.090  1.00  0.00           H
ATOM   3271  C   ARG A 856      66.800  37.740  36.600  1.00  0.00           C
ATOM   3272  O   ARG A 856      66.440  38.400  37.560  1.00  0.00           O
ATOM   3273  N   SER A 857      65.850  37.400  35.700  1.00  0.00           N
ATOM   3274  HN  SER A 857      66.250  37.050  34.870  1.00  0.00           H
ATOM   3275  CA  SER A 857      64.470  37.650  35.870  1.00  0.00           C
ATOM   3276  HA  SER A 857      64.430  38.700  36.070  1.00  0.00           H
ATOM   3277  CB  SER A 857      63.570  37.330  34.580  1.00  0.00           C
ATOM   3278  HB1 SER A 857      62.500  37.200  34.850  1.00  0.00           H
ATOM   3279  HB2 SER A 857      63.890  36.370  34.130  1.00  0.00           H
ATOM   3280  OG  SER A 857      63.710  38.370  33.680  1.00  0.00           O
ATOM   3281  HG1 SER A 857      64.640  38.450  33.500  1.00  0.00           H
ATOM   3282  C   SER A 857      63.860  36.940  37.060  1.00  0.00           C
ATOM   3283  O   SER A 857      63.050  37.520  37.850  1.00  0.00           O
ATOM   3284  N   THR A 858      64.190  35.660  37.240  1.00  0.00           N
ATOM   3285  HN  THR A 858      64.770  35.190  36.580  1.00  0.00           H
ATOM   3286  CA  THR A 858      63.830  34.900  38.410  1.00  0.00           C
ATOM   3287  HA  THR A 858      62.750  34.830  38.450  1.00  0.00           H
ATOM   3288  CB  THR A 858      64.370  33.510  38.390  1.00  0.00           C
ATOM   3289  HB  THR A 858      65.490  33.530  38.430  1.00  0.00           H
ATOM   3290  OG1 THR A 858      63.980  32.810  37.240  1.00  0.00           O
ATOM   3291  HG1 THR A 858      64.530  32.030  37.220  1.00  0.00           H
ATOM   3292  CG2 THR A 858      63.860  32.820  39.670  1.00  0.00           C
ATOM   3293 HG21 THR A 858      63.660  31.740  39.490  1.00  0.00           H
ATOM   3294 HG22 THR A 858      62.830  33.200  39.880  1.00  0.00           H
ATOM   3295 HG23 THR A 858      64.530  32.930  40.550  1.00  0.00           H
ATOM   3296  C   THR A 858      64.310  35.560  39.740  1.00  0.00           C
ATOM   3297  O   THR A 858      63.610  35.570  40.750  1.00  0.00           O
ATOM   3298  N   ILE A 859      65.580  36.050  39.820  1.00  0.00           N
ATOM   3299  HN  ILE A 859      66.190  36.010  39.040  1.00  0.00           H
ATOM   3300  CA  ILE A 859      66.100  36.640  41.070  1.00  0.00           C
ATOM   3301  HA  ILE A 859      65.920  36.040  41.940  1.00  0.00           H
ATOM   3302  CB  ILE A 859      67.610  36.870  41.060  1.00  0.00           C
ATOM   3303  HB  ILE A 859      67.780  37.480  40.150  1.00  0.00           H
ATOM   3304  CG2 ILE A 859      68.150  37.610  42.290  1.00  0.00           C
ATOM   3305 HG21 ILE A 859      68.380  36.960  43.160  1.00  0.00           H
ATOM   3306 HG22 ILE A 859      67.480  38.410  42.680  1.00  0.00           H
ATOM   3307 HG23 ILE A 859      69.140  38.050  42.040  1.00  0.00           H
ATOM   3308  CG1 ILE A 859      68.410  35.520  41.000  1.00  0.00           C
ATOM   3309 HG11 ILE A 859      67.890  34.860  40.280  1.00  0.00           H
ATOM   3310 HG12 ILE A 859      68.440  34.950  41.950  1.00  0.00           H
ATOM   3311  CD  ILE A 859      69.820  35.780  40.490  1.00  0.00           C
ATOM   3312  HD1 ILE A 859      69.840  36.240  39.480  1.00  0.00           H
ATOM   3313  HD2 ILE A 859      70.410  34.840  40.350  1.00  0.00           H
ATOM   3314  HD3 ILE A 859      70.440  36.390  41.180  1.00  0.00           H
ATOM   3315  C   ILE A 859      65.450  37.910  41.390  1.00  0.00           C
ATOM   3316  O   ILE A 859      65.000  38.120  42.520  1.00  0.00           O
ATOM   3317  N   SER A 860      65.170  38.830  40.420  1.00  0.00           N
ATOM   3318  HN  SER A 860      65.420  38.740  39.460  1.00  0.00           H
ATOM   3319  CA  SER A 860      64.200  39.910  40.670  1.00  0.00           C
ATOM   3320  HA  SER A 860      64.570  40.540  41.490  1.00  0.00           H
ATOM   3321  CB  SER A 860      64.030  40.910  39.510  1.00  0.00           C
ATOM   3322  HB1 SER A 860      63.410  41.770  39.830  1.00  0.00           H
ATOM   3323  HB2 SER A 860      63.470  40.410  38.690  1.00  0.00           H
ATOM   3324  OG  SER A 860      65.300  41.380  39.110  1.00  0.00           O
ATOM   3325  HG1 SER A 860      65.690  41.640  39.950  1.00  0.00           H
ATOM   3326  C   SER A 860      62.760  39.620  41.100  1.00  0.00           C
ATOM   3327  O   SER A 860      62.370  40.410  41.990  1.00  0.00           O
ATOM   3328  N   ASP A 861      62.060  38.570  40.600  1.00  0.00           N
ATOM   3329  HN  ASP A 861      62.390  38.100  39.790  1.00  0.00           H
ATOM   3330  CA  ASP A 861      60.700  38.200  41.120  1.00  0.00           C
ATOM   3331  HA  ASP A 861      60.060  39.060  41.050  1.00  0.00           H
ATOM   3332  CB  ASP A 861      60.070  37.230  40.100  1.00  0.00           C
ATOM   3333  HB1 ASP A 861      59.040  37.010  40.440  1.00  0.00           H
ATOM   3334  HB2 ASP A 861      60.630  36.270  40.120  1.00  0.00           H
ATOM   3335  CG  ASP A 861      60.000  37.880  38.720  1.00  0.00           C
ATOM   3336  OD1 ASP A 861      59.890  37.140  37.710  1.00  0.00           O
ATOM   3337  OD2 ASP A 861      59.720  39.090  38.610  1.00  0.00           O
ATOM   3338  C   ASP A 861      60.720  37.710  42.650  1.00  0.00           C
ATOM   3339  O   ASP A 861      59.930  38.190  43.450  1.00  0.00           O
ATOM   3340  N   PHE A 862      61.810  37.040  43.110  1.00  0.00           N
ATOM   3341  HN  PHE A 862      62.520  36.680  42.520  1.00  0.00           H
ATOM   3342  CA  PHE A 862      62.020  36.570  44.440  1.00  0.00           C
ATOM   3343  HA  PHE A 862      61.100  36.690  44.990  1.00  0.00           H
ATOM   3344  CB  PHE A 862      62.490  35.120  44.540  1.00  0.00           C
ATOM   3345  HB1 PHE A 862      62.790  34.770  45.550  1.00  0.00           H
ATOM   3346  HB2 PHE A 862      63.350  34.890  43.880  1.00  0.00           H
ATOM   3347  CG  PHE A 862      61.310  34.260  44.040  1.00  0.00           C
ATOM   3348  CD1 PHE A 862      60.210  34.010  44.750  1.00  0.00           C
ATOM   3349  HD1 PHE A 862      60.170  34.630  45.640  1.00  0.00           H
ATOM   3350  CE1 PHE A 862      59.170  33.260  44.260  1.00  0.00           C
ATOM   3351  HE1 PHE A 862      58.280  33.060  44.840  1.00  0.00           H
ATOM   3352  CZ  PHE A 862      59.240  32.760  42.990  1.00  0.00           C
ATOM   3353  HZ  PHE A 862      58.510  32.060  42.620  1.00  0.00           H
ATOM   3354  CD2 PHE A 862      61.500  33.660  42.740  1.00  0.00           C
ATOM   3355  HD2 PHE A 862      62.400  33.780  42.150  1.00  0.00           H
ATOM   3356  CE2 PHE A 862      60.400  32.920  42.220  1.00  0.00           C
ATOM   3357  HE2 PHE A 862      60.390  32.280  41.340  1.00  0.00           H
ATOM   3358  C   PHE A 862      62.900  37.430  45.260  1.00  0.00           C
ATOM   3359  O   PHE A 862      63.340  37.050  46.330  1.00  0.00           O
ATOM   3360  N   ALA A 863      63.000  38.740  44.890  1.00  0.00           N
ATOM   3361  HN  ALA A 863      62.610  39.020  44.010  1.00  0.00           H
ATOM   3362  CA  ALA A 863      63.800  39.720  45.580  1.00  0.00           C
ATOM   3363  HA  ALA A 863      64.820  39.390  45.440  1.00  0.00           H
ATOM   3364  CB  ALA A 863      63.460  41.100  44.920  1.00  0.00           C
ATOM   3365  HB1 ALA A 863      63.770  40.970  43.860  1.00  0.00           H
ATOM   3366  HB2 ALA A 863      63.950  41.950  45.450  1.00  0.00           H
ATOM   3367  HB3 ALA A 863      62.390  41.410  44.840  1.00  0.00           H
ATOM   3368  C   ALA A 863      63.510  40.020  47.070  1.00  0.00           C
ATOM   3369  O   ALA A 863      64.400  40.120  47.920  1.00  0.00           O
ATOM   3370  N   VAL A 864      62.150  40.160  47.410  1.00  0.00           N
ATOM   3371  HN  VAL A 864      61.530  40.340  46.650  1.00  0.00           H
ATOM   3372  CA  VAL A 864      61.770  40.540  48.730  1.00  0.00           C
ATOM   3373  HA  VAL A 864      62.420  41.300  49.130  1.00  0.00           H
ATOM   3374  CB  VAL A 864      60.360  41.180  48.800  1.00  0.00           C
ATOM   3375  HB  VAL A 864      59.640  40.640  48.140  1.00  0.00           H
ATOM   3376  CG1 VAL A 864      59.690  41.380  50.120  1.00  0.00           C
ATOM   3377 HG11 VAL A 864      60.490  41.670  50.840  1.00  0.00           H
ATOM   3378 HG12 VAL A 864      59.380  40.410  50.560  1.00  0.00           H
ATOM   3379 HG13 VAL A 864      58.900  42.160  50.130  1.00  0.00           H
ATOM   3380  CG2 VAL A 864      60.480  42.640  48.150  1.00  0.00           C
ATOM   3381 HG21 VAL A 864      61.250  43.230  48.680  1.00  0.00           H
ATOM   3382 HG22 VAL A 864      59.500  43.150  48.060  1.00  0.00           H
ATOM   3383 HG23 VAL A 864      60.900  42.460  47.120  1.00  0.00           H
ATOM   3384  C   VAL A 864      62.050  39.470  49.690  1.00  0.00           C
ATOM   3385  O   VAL A 864      62.550  39.770  50.790  1.00  0.00           O
ATOM   3386  N   PHE A 865      61.800  38.180  49.300  1.00  0.00           N
ATOM   3387  HN  PHE A 865      61.350  38.060  48.420  1.00  0.00           H
ATOM   3388  CA  PHE A 865      61.900  36.930  50.030  1.00  0.00           C
ATOM   3389  HA  PHE A 865      61.450  37.130  50.990  1.00  0.00           H
ATOM   3390  CB  PHE A 865      61.220  35.770  49.370  1.00  0.00           C
ATOM   3391  HB1 PHE A 865      61.650  35.540  48.380  1.00  0.00           H
ATOM   3392  HB2 PHE A 865      60.130  35.900  49.150  1.00  0.00           H
ATOM   3393  CG  PHE A 865      61.300  34.510  50.250  1.00  0.00           C
ATOM   3394  CD1 PHE A 865      61.920  33.340  49.840  1.00  0.00           C
ATOM   3395  HD1 PHE A 865      62.390  33.290  48.870  1.00  0.00           H
ATOM   3396  CE1 PHE A 865      62.020  32.220  50.630  1.00  0.00           C
ATOM   3397  HE1 PHE A 865      62.380  31.300  50.180  1.00  0.00           H
ATOM   3398  CZ  PHE A 865      61.480  32.200  51.900  1.00  0.00           C
ATOM   3399  HZ  PHE A 865      61.650  31.330  52.520  1.00  0.00           H
ATOM   3400  CD2 PHE A 865      60.740  34.500  51.610  1.00  0.00           C
ATOM   3401  HD2 PHE A 865      60.340  35.430  51.970  1.00  0.00           H
ATOM   3402  CE2 PHE A 865      60.990  33.350  52.420  1.00  0.00           C
ATOM   3403  HE2 PHE A 865      60.850  33.360  53.490  1.00  0.00           H
ATOM   3404  C   PHE A 865      63.330  36.650  50.390  1.00  0.00           C
ATOM   3405  O   PHE A 865      63.630  36.640  51.590  1.00  0.00           O
ATOM   3406  N   LEU A 866      64.290  36.750  49.470  1.00  0.00           N
ATOM   3407  HN  LEU A 866      63.970  36.800  48.520  1.00  0.00           H
ATOM   3408  CA  LEU A 866      65.730  36.850  49.650  1.00  0.00           C
ATOM   3409  HA  LEU A 866      66.040  36.020  50.280  1.00  0.00           H
ATOM   3410  CB  LEU A 866      66.600  36.970  48.320  1.00  0.00           C
ATOM   3411  HB1 LEU A 866      67.680  37.050  48.570  1.00  0.00           H
ATOM   3412  HB2 LEU A 866      66.290  37.870  47.760  1.00  0.00           H
ATOM   3413  CG  LEU A 866      66.300  35.810  47.340  1.00  0.00           C
ATOM   3414  HG  LEU A 866      65.180  35.790  47.300  1.00  0.00           H
ATOM   3415  CD1 LEU A 866      66.710  36.110  45.860  1.00  0.00           C
ATOM   3416 HD11 LEU A 866      67.740  36.530  45.850  1.00  0.00           H
ATOM   3417 HD12 LEU A 866      66.010  36.850  45.440  1.00  0.00           H
ATOM   3418 HD13 LEU A 866      66.640  35.220  45.200  1.00  0.00           H
ATOM   3419  CD2 LEU A 866      66.790  34.470  47.800  1.00  0.00           C
ATOM   3420 HD21 LEU A 866      67.880  34.360  48.030  1.00  0.00           H
ATOM   3421 HD22 LEU A 866      66.510  33.570  47.210  1.00  0.00           H
ATOM   3422 HD23 LEU A 866      66.420  34.180  48.810  1.00  0.00           H
ATOM   3423  C   LEU A 866      66.210  38.030  50.500  1.00  0.00           C
ATOM   3424  O   LEU A 866      67.120  37.920  51.370  1.00  0.00           O
ATOM   3425  N   THR A 867      65.640  39.270  50.320  1.00  0.00           N
ATOM   3426  HN  THR A 867      64.850  39.280  49.720  1.00  0.00           H
ATOM   3427  CA  THR A 867      66.010  40.450  51.180  1.00  0.00           C
ATOM   3428  HA  THR A 867      67.020  40.820  51.150  1.00  0.00           H
ATOM   3429  CB  THR A 867      65.210  41.730  50.810  1.00  0.00           C
ATOM   3430  HB  THR A 867      64.110  41.610  50.830  1.00  0.00           H
ATOM   3431  OG1 THR A 867      65.400  42.050  49.440  1.00  0.00           O
ATOM   3432  HG1 THR A 867      65.070  41.300  48.960  1.00  0.00           H
ATOM   3433  CG2 THR A 867      65.770  42.930  51.600  1.00  0.00           C
ATOM   3434 HG21 THR A 867      66.270  43.720  50.990  1.00  0.00           H
ATOM   3435 HG22 THR A 867      66.450  42.550  52.390  1.00  0.00           H
ATOM   3436 HG23 THR A 867      64.960  43.480  52.120  1.00  0.00           H
ATOM   3437  C   THR A 867      65.670  40.210  52.620  1.00  0.00           C
ATOM   3438  O   THR A 867      66.510  40.380  53.510  1.00  0.00           O
ATOM   3439  N   ILE A 868      64.460  39.630  52.860  1.00  0.00           N
ATOM   3440  HN  ILE A 868      63.820  39.430  52.130  1.00  0.00           H
ATOM   3441  CA  ILE A 868      64.120  39.240  54.270  1.00  0.00           C
ATOM   3442  HA  ILE A 868      64.160  40.100  54.940  1.00  0.00           H
ATOM   3443  CB  ILE A 868      62.610  38.850  54.400  1.00  0.00           C
ATOM   3444  HB  ILE A 868      62.470  38.330  53.430  1.00  0.00           H
ATOM   3445  CG2 ILE A 868      62.240  37.910  55.480  1.00  0.00           C
ATOM   3446 HG21 ILE A 868      61.170  37.650  55.630  1.00  0.00           H
ATOM   3447 HG22 ILE A 868      62.530  38.340  56.460  1.00  0.00           H
ATOM   3448 HG23 ILE A 868      62.760  36.950  55.270  1.00  0.00           H
ATOM   3449  CG1 ILE A 868      61.720  40.090  54.400  1.00  0.00           C
ATOM   3450 HG11 ILE A 868      62.130  40.780  53.620  1.00  0.00           H
ATOM   3451 HG12 ILE A 868      61.870  40.660  55.340  1.00  0.00           H
ATOM   3452  CD  ILE A 868      60.180  39.930  54.230  1.00  0.00           C
ATOM   3453  HD1 ILE A 868      59.740  39.510  55.150  1.00  0.00           H
ATOM   3454  HD2 ILE A 868      59.870  39.370  53.320  1.00  0.00           H
ATOM   3455  HD3 ILE A 868      59.680  40.930  54.240  1.00  0.00           H
ATOM   3456  C   ILE A 868      64.990  38.090  54.870  1.00  0.00           C
ATOM   3457  O   ILE A 868      65.360  38.160  56.020  1.00  0.00           O
ATOM   3458  N   VAL A 869      65.270  36.980  54.100  1.00  0.00           N
ATOM   3459  HN  VAL A 869      64.850  36.960  53.190  1.00  0.00           H
ATOM   3460  CA  VAL A 869      66.200  35.880  54.470  1.00  0.00           C
ATOM   3461  HA  VAL A 869      65.870  35.350  55.350  1.00  0.00           H
ATOM   3462  CB  VAL A 869      66.090  34.800  53.370  1.00  0.00           C
ATOM   3463  HB  VAL A 869      66.110  35.310  52.380  1.00  0.00           H
ATOM   3464  CG1 VAL A 869      67.300  33.800  53.410  1.00  0.00           C
ATOM   3465 HG11 VAL A 869      68.270  34.320  53.350  1.00  0.00           H
ATOM   3466 HG12 VAL A 869      67.260  33.120  52.530  1.00  0.00           H
ATOM   3467 HG13 VAL A 869      67.270  33.140  54.310  1.00  0.00           H
ATOM   3468  CG2 VAL A 869      64.780  34.020  53.590  1.00  0.00           C
ATOM   3469 HG21 VAL A 869      63.910  34.650  53.310  1.00  0.00           H
ATOM   3470 HG22 VAL A 869      64.570  33.640  54.610  1.00  0.00           H
ATOM   3471 HG23 VAL A 869      64.750  33.120  52.940  1.00  0.00           H
ATOM   3472  C   VAL A 869      67.590  36.300  54.850  1.00  0.00           C
ATOM   3473  O   VAL A 869      68.120  35.840  55.870  1.00  0.00           O
ATOM   3474  N   ILE A 870      68.170  37.170  54.040  1.00  0.00           N
ATOM   3475  HN  ILE A 870      67.840  37.360  53.130  1.00  0.00           H
ATOM   3476  CA  ILE A 870      69.370  37.890  54.430  1.00  0.00           C
ATOM   3477  HA  ILE A 870      70.120  37.130  54.600  1.00  0.00           H
ATOM   3478  CB  ILE A 870      69.980  38.830  53.270  1.00  0.00           C
ATOM   3479  HB  ILE A 870      69.210  39.540  52.920  1.00  0.00           H
ATOM   3480  CG2 ILE A 870      71.190  39.640  53.800  1.00  0.00           C
ATOM   3481 HG21 ILE A 870      71.690  40.200  52.980  1.00  0.00           H
ATOM   3482 HG22 ILE A 870      72.000  38.960  54.150  1.00  0.00           H
ATOM   3483 HG23 ILE A 870      70.870  40.350  54.590  1.00  0.00           H
ATOM   3484  CG1 ILE A 870      70.370  38.100  52.050  1.00  0.00           C
ATOM   3485 HG11 ILE A 870      69.690  37.230  51.950  1.00  0.00           H
ATOM   3486 HG12 ILE A 870      71.360  37.610  52.210  1.00  0.00           H
ATOM   3487  CD  ILE A 870      70.250  38.900  50.760  1.00  0.00           C
ATOM   3488  HD1 ILE A 870      70.840  39.820  50.990  1.00  0.00           H
ATOM   3489  HD2 ILE A 870      69.200  39.220  50.570  1.00  0.00           H
ATOM   3490  HD3 ILE A 870      70.690  38.470  49.830  1.00  0.00           H
ATOM   3491  C   ILE A 870      69.400  38.770  55.700  1.00  0.00           C
ATOM   3492  O   ILE A 870      70.240  38.480  56.520  1.00  0.00           O
ATOM   3493  N   MET A 871      68.410  39.670  55.950  1.00  0.00           N
ATOM   3494  HN  MET A 871      67.760  39.930  55.230  1.00  0.00           H
ATOM   3495  CA  MET A 871      68.270  40.440  57.180  1.00  0.00           C
ATOM   3496  HA  MET A 871      69.190  40.990  57.360  1.00  0.00           H
ATOM   3497  CB  MET A 871      67.060  41.450  57.180  1.00  0.00           C
ATOM   3498  HB1 MET A 871      66.900  41.880  58.180  1.00  0.00           H
ATOM   3499  HB2 MET A 871      66.200  40.840  56.830  1.00  0.00           H
ATOM   3500  CG  MET A 871      67.280  42.470  56.150  1.00  0.00           C
ATOM   3501  HG1 MET A 871      66.300  43.000  56.100  1.00  0.00           H
ATOM   3502  HG2 MET A 871      67.470  41.990  55.170  1.00  0.00           H
ATOM   3503  SD  MET A 871      68.730  43.550  56.430  1.00  0.00           S
ATOM   3504  CE  MET A 871      69.340  43.860  54.740  1.00  0.00           C
ATOM   3505  HE1 MET A 871      68.750  44.640  54.210  1.00  0.00           H
ATOM   3506  HE2 MET A 871      69.180  42.920  54.170  1.00  0.00           H
ATOM   3507  HE3 MET A 871      70.390  44.230  54.740  1.00  0.00           H
ATOM   3508  C   MET A 871      68.080  39.450  58.380  1.00  0.00           C
ATOM   3509  O   MET A 871      68.640  39.560  59.460  1.00  0.00           O
ATOM   3510  N   VAL A 872      67.230  38.400  58.170  1.00  0.00           N
ATOM   3511  HN  VAL A 872      66.630  38.290  57.380  1.00  0.00           H
ATOM   3512  CA  VAL A 872      66.980  37.400  59.250  1.00  0.00           C
ATOM   3513  HA  VAL A 872      66.870  37.940  60.180  1.00  0.00           H
ATOM   3514  CB  VAL A 872      65.660  36.670  58.910  1.00  0.00           C
ATOM   3515  HB  VAL A 872      65.680  36.300  57.870  1.00  0.00           H
ATOM   3516  CG1 VAL A 872      65.480  35.400  59.790  1.00  0.00           C
ATOM   3517 HG11 VAL A 872      66.140  34.600  59.410  1.00  0.00           H
ATOM   3518 HG12 VAL A 872      64.480  34.970  59.600  1.00  0.00           H
ATOM   3519 HG13 VAL A 872      65.620  35.770  60.830  1.00  0.00           H
ATOM   3520  CG2 VAL A 872      64.560  37.750  59.200  1.00  0.00           C
ATOM   3521 HG21 VAL A 872      64.590  38.160  60.230  1.00  0.00           H
ATOM   3522 HG22 VAL A 872      63.570  37.300  58.960  1.00  0.00           H
ATOM   3523 HG23 VAL A 872      64.610  38.540  58.420  1.00  0.00           H
ATOM   3524  C   VAL A 872      68.180  36.450  59.430  1.00  0.00           C
ATOM   3525  O   VAL A 872      68.380  35.990  60.540  1.00  0.00           O
ATOM   3526  N   THR A 873      68.990  36.040  58.410  1.00  0.00           N
ATOM   3527  HN  THR A 873      68.860  36.370  57.480  1.00  0.00           H
ATOM   3528  CA  THR A 873      70.160  35.210  58.620  1.00  0.00           C
ATOM   3529  HA  THR A 873      69.830  34.270  59.030  1.00  0.00           H
ATOM   3530  CB  THR A 873      70.870  34.780  57.290  1.00  0.00           C
ATOM   3531  HB  THR A 873      71.160  35.680  56.730  1.00  0.00           H
ATOM   3532  OG1 THR A 873      70.010  33.900  56.530  1.00  0.00           O
ATOM   3533  HG1 THR A 873      69.320  34.480  56.210  1.00  0.00           H
ATOM   3534  CG2 THR A 873      72.180  33.950  57.500  1.00  0.00           C
ATOM   3535 HG21 THR A 873      72.490  33.520  56.530  1.00  0.00           H
ATOM   3536 HG22 THR A 873      72.050  33.140  58.240  1.00  0.00           H
ATOM   3537 HG23 THR A 873      73.030  34.590  57.810  1.00  0.00           H
ATOM   3538  C   THR A 873      71.250  35.870  59.580  1.00  0.00           C
ATOM   3539  O   THR A 873      71.790  35.310  60.490  1.00  0.00           O
ATOM   3540  N   ILE A 874      71.540  37.160  59.220  1.00  0.00           N
ATOM   3541  HN  ILE A 874      71.190  37.630  58.410  1.00  0.00           H
ATOM   3542  CA  ILE A 874      72.270  37.980  60.130  1.00  0.00           C
ATOM   3543  HA  ILE A 874      73.220  37.450  60.120  1.00  0.00           H
ATOM   3544  CB  ILE A 874      72.630  39.400  59.510  1.00  0.00           C
ATOM   3545  HB  ILE A 874      71.830  40.160  59.560  1.00  0.00           H
ATOM   3546  CG2 ILE A 874      73.700  39.960  60.440  1.00  0.00           C
ATOM   3547 HG21 ILE A 874      73.430  40.210  61.490  1.00  0.00           H
ATOM   3548 HG22 ILE A 874      73.880  40.930  59.930  1.00  0.00           H
ATOM   3549 HG23 ILE A 874      74.640  39.360  60.460  1.00  0.00           H
ATOM   3550  CG1 ILE A 874      73.040  39.430  57.990  1.00  0.00           C
ATOM   3551 HG11 ILE A 874      73.530  40.390  57.700  1.00  0.00           H
ATOM   3552 HG12 ILE A 874      72.150  39.480  57.340  1.00  0.00           H
ATOM   3553  CD  ILE A 874      74.030  38.370  57.530  1.00  0.00           C
ATOM   3554  HD1 ILE A 874      74.420  38.560  56.500  1.00  0.00           H
ATOM   3555  HD2 ILE A 874      73.800  37.290  57.600  1.00  0.00           H
ATOM   3556  HD3 ILE A 874      74.850  38.540  58.280  1.00  0.00           H
ATOM   3557  C   ILE A 874      71.740  38.040  61.580  1.00  0.00           C
ATOM   3558  O   ILE A 874      72.550  37.860  62.510  1.00  0.00           O
ATOM   3559  N   ASP A 875      70.440  38.320  61.850  1.00  0.00           N
ATOM   3560  HN  ASP A 875      69.850  38.640  61.100  1.00  0.00           H
ATOM   3561  CA  ASP A 875      69.790  38.300  63.110  1.00  0.00           C
ATOM   3562  HA  ASP A 875      70.360  39.020  63.670  1.00  0.00           H
ATOM   3563  CB  ASP A 875      68.320  38.860  62.870  1.00  0.00           C
ATOM   3564  HB1 ASP A 875      67.680  38.130  62.320  1.00  0.00           H
ATOM   3565  HB2 ASP A 875      68.470  39.780  62.250  1.00  0.00           H
ATOM   3566  CG  ASP A 875      67.690  39.350  64.120  1.00  0.00           C
ATOM   3567  OD1 ASP A 875      66.480  39.370  64.260  1.00  0.00           O
ATOM   3568  OD2 ASP A 875      68.430  39.860  64.970  1.00  0.00           O
ATOM   3569  C   ASP A 875      69.850  36.940  63.800  1.00  0.00           C
ATOM   3570  O   ASP A 875      70.200  36.830  65.010  1.00  0.00           O
ATOM   3571  N   TYR A 876      69.570  35.900  63.030  1.00  0.00           N
ATOM   3572  HN  TYR A 876      69.160  35.940  62.120  1.00  0.00           H
ATOM   3573  CA  TYR A 876      69.740  34.540  63.490  1.00  0.00           C
ATOM   3574  HA  TYR A 876      69.040  34.520  64.320  1.00  0.00           H
ATOM   3575  CB  TYR A 876      68.940  33.510  62.550  1.00  0.00           C
ATOM   3576  HB1 TYR A 876      69.350  33.670  61.540  1.00  0.00           H
ATOM   3577  HB2 TYR A 876      67.860  33.780  62.510  1.00  0.00           H
ATOM   3578  CG  TYR A 876      69.060  32.130  62.840  1.00  0.00           C
ATOM   3579  CD1 TYR A 876      68.120  31.560  63.730  1.00  0.00           C
ATOM   3580  HD1 TYR A 876      67.250  32.100  64.060  1.00  0.00           H
ATOM   3581  CE1 TYR A 876      68.340  30.280  64.330  1.00  0.00           C
ATOM   3582  HE1 TYR A 876      67.740  29.870  65.130  1.00  0.00           H
ATOM   3583  CZ  TYR A 876      69.380  29.520  63.770  1.00  0.00           C
ATOM   3584  OH  TYR A 876      69.620  28.260  64.300  1.00  0.00           O
ATOM   3585  HH  TYR A 876      70.500  27.940  64.160  1.00  0.00           H
ATOM   3586  CD2 TYR A 876      70.140  31.340  62.410  1.00  0.00           C
ATOM   3587  HD2 TYR A 876      70.890  31.680  61.720  1.00  0.00           H
ATOM   3588  CE2 TYR A 876      70.240  30.050  62.780  1.00  0.00           C
ATOM   3589  HE2 TYR A 876      71.140  29.550  62.420  1.00  0.00           H
ATOM   3590  C   TYR A 876      71.110  34.040  63.910  1.00  0.00           C
ATOM   3591  O   TYR A 876      71.240  33.260  64.850  1.00  0.00           O
ATOM   3592  N   LEU A 877      72.160  34.410  63.170  1.00  0.00           N
ATOM   3593  HN  LEU A 877      72.090  34.970  62.350  1.00  0.00           H
ATOM   3594  CA  LEU A 877      73.460  33.980  63.700  1.00  0.00           C
ATOM   3595  HA  LEU A 877      73.400  33.110  64.340  1.00  0.00           H
ATOM   3596  CB  LEU A 877      74.400  33.650  62.520  1.00  0.00           C
ATOM   3597  HB1 LEU A 877      75.370  33.310  62.940  1.00  0.00           H
ATOM   3598  HB2 LEU A 877      74.410  34.630  62.000  1.00  0.00           H
ATOM   3599  CG  LEU A 877      73.910  32.660  61.440  1.00  0.00           C
ATOM   3600  HG  LEU A 877      72.880  32.910  61.070  1.00  0.00           H
ATOM   3601  CD1 LEU A 877      74.750  32.710  60.190  1.00  0.00           C
ATOM   3602 HD11 LEU A 877      74.280  32.110  59.370  1.00  0.00           H
ATOM   3603 HD12 LEU A 877      75.780  32.330  60.370  1.00  0.00           H
ATOM   3604 HD13 LEU A 877      74.810  33.790  59.940  1.00  0.00           H
ATOM   3605  CD2 LEU A 877      73.790  31.210  62.010  1.00  0.00           C
ATOM   3606 HD21 LEU A 877      73.240  31.190  62.980  1.00  0.00           H
ATOM   3607 HD22 LEU A 877      74.780  30.770  62.280  1.00  0.00           H
ATOM   3608 HD23 LEU A 877      73.150  30.610  61.330  1.00  0.00           H
ATOM   3609  C   LEU A 877      74.140  34.920  64.610  1.00  0.00           C
ATOM   3610  O   LEU A 877      74.880  34.440  65.440  1.00  0.00           O
ATOM   3611  N   VAL A 878      73.860  36.230  64.460  1.00  0.00           N
ATOM   3612  HN  VAL A 878      73.300  36.580  63.710  1.00  0.00           H
ATOM   3613  CA  VAL A 878      74.560  37.230  65.320  1.00  0.00           C
ATOM   3614  HA  VAL A 878      75.360  36.810  65.910  1.00  0.00           H
ATOM   3615  CB  VAL A 878      75.240  38.250  64.500  1.00  0.00           C
ATOM   3616  HB  VAL A 878      74.510  38.680  63.770  1.00  0.00           H
ATOM   3617  CG1 VAL A 878      75.850  39.380  65.360  1.00  0.00           C
ATOM   3618 HG11 VAL A 878      75.080  40.150  65.620  1.00  0.00           H
ATOM   3619 HG12 VAL A 878      76.710  39.780  64.800  1.00  0.00           H
ATOM   3620 HG13 VAL A 878      76.250  38.960  66.310  1.00  0.00           H
ATOM   3621  CG2 VAL A 878      76.340  37.630  63.620  1.00  0.00           C
ATOM   3622 HG21 VAL A 878      76.920  36.980  64.320  1.00  0.00           H
ATOM   3623 HG22 VAL A 878      76.930  38.280  62.950  1.00  0.00           H
ATOM   3624 HG23 VAL A 878      75.850  36.910  62.920  1.00  0.00           H
ATOM   3625  C   VAL A 878      73.660  37.840  66.330  1.00  0.00           C
ATOM   3626  O   VAL A 878      73.860  37.820  67.530  1.00  0.00           O
ATOM   3627  N   GLY A 879      72.600  38.490  65.890  1.00  0.00           N
ATOM   3628  HN  GLY A 879      72.570  38.610  64.900  1.00  0.00           H
ATOM   3629  CA  GLY A 879      71.590  39.240  66.630  1.00  0.00           C
ATOM   3630  HA1 GLY A 879      71.520  39.120  67.700  1.00  0.00           H
ATOM   3631  HA2 GLY A 879      70.620  38.950  66.230  1.00  0.00           H
ATOM   3632  C   GLY A 879      71.840  40.700  66.340  1.00  0.00           C
ATOM   3633  O   GLY A 879      72.910  41.210  66.450  1.00  0.00           O
ATOM   3634  N   VAL A 880      70.780  41.350  65.790  1.00  0.00           N
ATOM   3635  HN  VAL A 880      69.900  40.900  65.680  1.00  0.00           H
ATOM   3636  CA  VAL A 880      70.810  42.730  65.320  1.00  0.00           C
ATOM   3637  HA  VAL A 880      71.780  43.160  65.520  1.00  0.00           H
ATOM   3638  CB  VAL A 880      70.630  42.830  63.840  1.00  0.00           C
ATOM   3639  HB  VAL A 880      69.660  42.340  63.630  1.00  0.00           H
ATOM   3640  CG1 VAL A 880      70.670  44.320  63.370  1.00  0.00           C
ATOM   3641 HG11 VAL A 880      69.940  45.000  63.840  1.00  0.00           H
ATOM   3642 HG12 VAL A 880      70.470  44.330  62.270  1.00  0.00           H
ATOM   3643 HG13 VAL A 880      71.750  44.610  63.510  1.00  0.00           H
ATOM   3644  CG2 VAL A 880      71.750  42.080  63.110  1.00  0.00           C
ATOM   3645 HG21 VAL A 880      71.790  42.420  62.050  1.00  0.00           H
ATOM   3646 HG22 VAL A 880      71.740  40.970  63.240  1.00  0.00           H
ATOM   3647 HG23 VAL A 880      72.740  42.410  63.520  1.00  0.00           H
ATOM   3648  C   VAL A 880      69.760  43.560  66.140  1.00  0.00           C
ATOM   3649  O   VAL A 880      68.550  43.350  65.910  1.00  0.00           O
ATOM   3650  N   PRO A 881      70.090  44.410  67.100  1.00  0.00           N
ATOM   3651  CD  PRO A 881      71.410  44.350  67.690  1.00  0.00           C
ATOM   3652  HD1 PRO A 881      72.030  45.010  67.050  1.00  0.00           H
ATOM   3653  HD2 PRO A 881      71.690  43.280  67.750  1.00  0.00           H
ATOM   3654  CA  PRO A 881      69.120  44.940  68.090  1.00  0.00           C
ATOM   3655  HA  PRO A 881      68.670  44.250  68.790  1.00  0.00           H
ATOM   3656  CB  PRO A 881      69.960  45.900  68.900  1.00  0.00           C
ATOM   3657  HB1 PRO A 881      69.450  46.160  69.850  1.00  0.00           H
ATOM   3658  HB2 PRO A 881      70.140  46.850  68.350  1.00  0.00           H
ATOM   3659  CG  PRO A 881      71.230  45.020  69.050  1.00  0.00           C
ATOM   3660  HG1 PRO A 881      72.160  45.640  69.080  1.00  0.00           H
ATOM   3661  HG2 PRO A 881      71.080  44.210  69.790  1.00  0.00           H
ATOM   3662  C   PRO A 881      67.850  45.690  67.470  1.00  0.00           C
ATOM   3663  O   PRO A 881      68.130  46.690  66.780  1.00  0.00           O
ATOM   3664  N   SER A 882      66.630  45.340  67.760  1.00  0.00           N
ATOM   3665  HN  SER A 882      66.510  44.710  68.540  1.00  0.00           H
ATOM   3666  CA  SER A 882      65.520  45.670  66.940  1.00  0.00           C
ATOM   3667  HA  SER A 882      65.420  46.750  66.960  1.00  0.00           H
ATOM   3668  CB  SER A 882      65.730  45.480  65.450  1.00  0.00           C
ATOM   3669  HB1 SER A 882      66.480  46.210  65.100  1.00  0.00           H
ATOM   3670  HB2 SER A 882      64.810  45.790  64.890  1.00  0.00           H
ATOM   3671  OG  SER A 882      66.110  44.100  65.180  1.00  0.00           O
ATOM   3672  HG1 SER A 882      66.970  43.930  65.560  1.00  0.00           H
ATOM   3673  C   SER A 882      64.210  44.950  67.350  1.00  0.00           C
ATOM   3674  O   SER A 882      64.170  43.740  67.640  1.00  0.00           O
ATOM   3675  N   PRO A 883      63.070  45.680  67.430  1.00  0.00           N
ATOM   3676  CD  PRO A 883      62.980  47.120  67.220  1.00  0.00           C
ATOM   3677  HD1 PRO A 883      63.530  47.340  66.280  1.00  0.00           H
ATOM   3678  HD2 PRO A 883      63.370  47.790  68.000  1.00  0.00           H
ATOM   3679  CA  PRO A 883      61.830  45.020  67.740  1.00  0.00           C
ATOM   3680  HA  PRO A 883      61.940  44.490  68.670  1.00  0.00           H
ATOM   3681  CB  PRO A 883      60.930  46.250  67.900  1.00  0.00           C
ATOM   3682  HB1 PRO A 883      60.740  46.550  68.950  1.00  0.00           H
ATOM   3683  HB2 PRO A 883      59.960  46.020  67.420  1.00  0.00           H
ATOM   3684  CG  PRO A 883      61.520  47.430  67.140  1.00  0.00           C
ATOM   3685  HG1 PRO A 883      61.240  47.610  66.070  1.00  0.00           H
ATOM   3686  HG2 PRO A 883      61.400  48.380  67.680  1.00  0.00           H
ATOM   3687  C   PRO A 883      61.510  44.060  66.640  1.00  0.00           C
ATOM   3688  O   PRO A 883      61.860  44.280  65.470  1.00  0.00           O
ATOM   3689  N   LYS A 884      60.940  42.900  66.970  1.00  0.00           N
ATOM   3690  HN  LYS A 884      60.760  42.600  67.900  1.00  0.00           H
ATOM   3691  CA  LYS A 884      60.490  41.890  66.020  1.00  0.00           C
ATOM   3692  HA  LYS A 884      60.930  42.070  65.060  1.00  0.00           H
ATOM   3693  CB  LYS A 884      60.920  40.480  66.340  1.00  0.00           C
ATOM   3694  HB1 LYS A 884      60.610  39.740  65.580  1.00  0.00           H
ATOM   3695  HB2 LYS A 884      60.410  40.090  67.260  1.00  0.00           H
ATOM   3696  CG  LYS A 884      62.350  40.360  66.910  1.00  0.00           C
ATOM   3697  HG1 LYS A 884      62.540  39.330  67.310  1.00  0.00           H
ATOM   3698  HG2 LYS A 884      62.550  41.130  67.690  1.00  0.00           H
ATOM   3699  CD  LYS A 884      63.530  40.580  66.030  1.00  0.00           C
ATOM   3700  HD1 LYS A 884      63.430  41.550  65.520  1.00  0.00           H
ATOM   3701  HD2 LYS A 884      63.490  39.830  65.210  1.00  0.00           H
ATOM   3702  CE  LYS A 884      64.870  40.550  66.770  1.00  0.00           C
ATOM   3703  HE1 LYS A 884      65.220  39.500  66.800  1.00  0.00           H
ATOM   3704  HE2 LYS A 884      64.860  40.910  67.820  1.00  0.00           H
ATOM   3705  NZ  LYS A 884      65.950  41.260  65.980  1.00  0.00           N
ATOM   3706  HZ1 LYS A 884      65.720  42.240  65.710  1.00  0.00           H
ATOM   3707  HZ2 LYS A 884      66.080  40.710  65.110  1.00  0.00           H
ATOM   3708  HZ3 LYS A 884      66.850  41.250  66.500  1.00  0.00           H
ATOM   3709  C   LYS A 884      59.010  41.990  65.880  1.00  0.00           C
ATOM   3710  O   LYS A 884      58.380  42.710  66.650  1.00  0.00           O
ATOM   3711  N   LEU A 885      58.400  41.340  64.880  1.00  0.00           N
ATOM   3712  HN  LEU A 885      58.880  40.870  64.140  1.00  0.00           H
ATOM   3713  CA  LEU A 885      56.990  41.310  64.670  1.00  0.00           C
ATOM   3714  HA  LEU A 885      56.730  42.350  64.680  1.00  0.00           H
ATOM   3715  CB  LEU A 885      56.620  40.700  63.310  1.00  0.00           C
ATOM   3716  HB1 LEU A 885      57.150  39.720  63.290  1.00  0.00           H
ATOM   3717  HB2 LEU A 885      57.020  41.430  62.550  1.00  0.00           H
ATOM   3718  CG  LEU A 885      55.130  40.540  62.980  1.00  0.00           C
ATOM   3719  HG  LEU A 885      54.710  39.730  63.610  1.00  0.00           H
ATOM   3720  CD1 LEU A 885      54.330  41.880  63.140  1.00  0.00           C
ATOM   3721 HD11 LEU A 885      53.240  41.630  63.180  1.00  0.00           H
ATOM   3722 HD12 LEU A 885      54.570  42.510  62.260  1.00  0.00           H
ATOM   3723 HD13 LEU A 885      54.580  42.300  64.140  1.00  0.00           H
ATOM   3724  CD2 LEU A 885      54.940  40.010  61.520  1.00  0.00           C
ATOM   3725 HD21 LEU A 885      53.890  39.730  61.270  1.00  0.00           H
ATOM   3726 HD22 LEU A 885      55.630  39.120  61.490  1.00  0.00           H
ATOM   3727 HD23 LEU A 885      55.270  40.780  60.790  1.00  0.00           H
ATOM   3728  C   LEU A 885      56.240  40.550  65.800  1.00  0.00           C
ATOM   3729  O   LEU A 885      56.720  39.490  66.180  1.00  0.00           O
ATOM   3730  N   HSD A 886      55.220  41.210  66.420  1.00  0.00           N
ATOM   3731  HN  HSD A 886      54.820  42.090  66.160  1.00  0.00           H
ATOM   3732  CA  HSD A 886      54.460  40.610  67.460  1.00  0.00           C
ATOM   3733  HA  HSD A 886      55.140  40.040  68.070  1.00  0.00           H
ATOM   3734  CB  HSD A 886      53.730  41.640  68.360  1.00  0.00           C
ATOM   3735  HB1 HSD A 886      53.040  42.230  67.740  1.00  0.00           H
ATOM   3736  HB2 HSD A 886      54.500  42.410  68.600  1.00  0.00           H
ATOM   3737  ND1 HSD A 886      53.470  40.760  70.730  1.00  0.00           N
ATOM   3738  HD1 HSD A 886      54.440  40.710  70.980  1.00  0.00           H
ATOM   3739  CG  HSD A 886      52.950  41.020  69.430  1.00  0.00           C
ATOM   3740  CE1 HSD A 886      52.410  40.590  71.540  1.00  0.00           C
ATOM   3741  HE1 HSD A 886      52.550  40.380  72.600  1.00  0.00           H
ATOM   3742  NE2 HSD A 886      51.320  40.700  70.920  1.00  0.00           N
ATOM   3743  CD2 HSD A 886      51.630  40.990  69.580  1.00  0.00           C
ATOM   3744  HD2 HSD A 886      50.860  41.150  68.830  1.00  0.00           H
ATOM   3745  C   HSD A 886      53.490  39.630  66.870  1.00  0.00           C
ATOM   3746  O   HSD A 886      52.410  40.060  66.400  1.00  0.00           O
ATOM   3747  N   VAL A 887      53.730  38.330  67.030  1.00  0.00           N
ATOM   3748  HN  VAL A 887      54.590  37.960  67.410  1.00  0.00           H
ATOM   3749  CA  VAL A 887      52.800  37.310  66.670  1.00  0.00           C
ATOM   3750  HA  VAL A 887      52.090  37.660  65.940  1.00  0.00           H
ATOM   3751  CB  VAL A 887      53.420  36.090  66.090  1.00  0.00           C
ATOM   3752  HB  VAL A 887      54.220  35.780  66.800  1.00  0.00           H
ATOM   3753  CG1 VAL A 887      52.440  35.050  65.740  1.00  0.00           C
ATOM   3754 HG11 VAL A 887      52.890  34.300  65.060  1.00  0.00           H
ATOM   3755 HG12 VAL A 887      51.540  35.540  65.300  1.00  0.00           H
ATOM   3756 HG13 VAL A 887      52.070  34.420  66.580  1.00  0.00           H
ATOM   3757  CG2 VAL A 887      54.080  36.510  64.730  1.00  0.00           C
ATOM   3758 HG21 VAL A 887      54.420  35.650  64.140  1.00  0.00           H
ATOM   3759 HG22 VAL A 887      55.010  37.100  64.850  1.00  0.00           H
ATOM   3760 HG23 VAL A 887      53.410  37.110  64.080  1.00  0.00           H
ATOM   3761  C   VAL A 887      52.060  36.880  67.890  1.00  0.00           C
ATOM   3762  O   VAL A 887      52.670  36.450  68.880  1.00  0.00           O
ATOM   3763  N   PRO A 888      50.740  37.020  67.990  1.00  0.00           N
ATOM   3764  CD  PRO A 888      50.000  38.130  67.380  1.00  0.00           C
ATOM   3765  HD1 PRO A 888      50.210  38.300  66.310  1.00  0.00           H
ATOM   3766  HD2 PRO A 888      50.010  39.050  68.010  1.00  0.00           H
ATOM   3767  CA  PRO A 888      49.950  36.280  68.960  1.00  0.00           C
ATOM   3768  HA  PRO A 888      50.310  36.350  69.970  1.00  0.00           H
ATOM   3769  CB  PRO A 888      48.510  36.960  68.950  1.00  0.00           C
ATOM   3770  HB1 PRO A 888      48.540  37.730  69.740  1.00  0.00           H
ATOM   3771  HB2 PRO A 888      47.690  36.230  69.080  1.00  0.00           H
ATOM   3772  CG  PRO A 888      48.500  37.730  67.550  1.00  0.00           C
ATOM   3773  HG1 PRO A 888      48.180  37.060  66.720  1.00  0.00           H
ATOM   3774  HG2 PRO A 888      47.780  38.570  67.430  1.00  0.00           H
ATOM   3775  C   PRO A 888      49.910  34.810  68.550  1.00  0.00           C
ATOM   3776  O   PRO A 888      49.580  34.550  67.360  1.00  0.00           O
ATOM   3777  N   GLU A 889      50.320  33.840  69.440  1.00  0.00           N
ATOM   3778  HN  GLU A 889      50.710  34.120  70.320  1.00  0.00           H
ATOM   3779  CA  GLU A 889      50.520  32.440  69.160  1.00  0.00           C
ATOM   3780  HA  GLU A 889      50.590  32.360  68.080  1.00  0.00           H
ATOM   3781  CB  GLU A 889      51.700  31.840  69.840  1.00  0.00           C
ATOM   3782  HB1 GLU A 889      51.890  30.840  69.420  1.00  0.00           H
ATOM   3783  HB2 GLU A 889      51.750  31.840  70.950  1.00  0.00           H
ATOM   3784  CG  GLU A 889      52.930  32.600  69.200  1.00  0.00           C
ATOM   3785  HG1 GLU A 889      52.830  33.700  69.320  1.00  0.00           H
ATOM   3786  HG2 GLU A 889      52.860  32.270  68.140  1.00  0.00           H
ATOM   3787  CD  GLU A 889      54.190  32.130  69.870  1.00  0.00           C
ATOM   3788  OE1 GLU A 889      54.390  30.920  70.010  1.00  0.00           O
ATOM   3789  OE2 GLU A 889      55.030  33.030  70.260  1.00  0.00           O
ATOM   3790  C   GLU A 889      49.270  31.680  69.480  1.00  0.00           C
ATOM   3791  O   GLU A 889      48.490  32.050  70.370  1.00  0.00           O
ATOM   3792  N   LYS A 890      48.970  30.590  68.750  1.00  0.00           N
ATOM   3793  HN  LYS A 890      49.510  30.110  68.070  1.00  0.00           H
ATOM   3794  CA  LYS A 890      47.830  29.770  69.120  1.00  0.00           C
ATOM   3795  HA  LYS A 890      47.760  28.910  68.480  1.00  0.00           H
ATOM   3796  CB  LYS A 890      48.030  29.070  70.520  1.00  0.00           C
ATOM   3797  HB1 LYS A 890      47.150  28.450  70.780  1.00  0.00           H
ATOM   3798  HB2 LYS A 890      48.030  29.830  71.340  1.00  0.00           H
ATOM   3799  CG  LYS A 890      49.340  28.230  70.520  1.00  0.00           C
ATOM   3800  HG1 LYS A 890      49.310  27.810  71.550  1.00  0.00           H
ATOM   3801  HG2 LYS A 890      50.150  28.980  70.440  1.00  0.00           H
ATOM   3802  CD  LYS A 890      49.440  27.090  69.440  1.00  0.00           C
ATOM   3803  HD1 LYS A 890      49.280  27.590  68.470  1.00  0.00           H
ATOM   3804  HD2 LYS A 890      48.620  26.330  69.490  1.00  0.00           H
ATOM   3805  CE  LYS A 890      50.820  26.340  69.390  1.00  0.00           C
ATOM   3806  HE1 LYS A 890      51.000  25.620  70.220  1.00  0.00           H
ATOM   3807  HE2 LYS A 890      51.650  27.080  69.380  1.00  0.00           H
ATOM   3808  NZ  LYS A 890      50.780  25.450  68.220  1.00  0.00           N
ATOM   3809  HZ1 LYS A 890      50.480  26.010  67.400  1.00  0.00           H
ATOM   3810  HZ2 LYS A 890      50.230  24.570  68.310  1.00  0.00           H
ATOM   3811  HZ3 LYS A 890      51.750  25.190  68.010  1.00  0.00           H
ATOM   3812  C   LYS A 890      46.420  30.220  68.810  1.00  0.00           C
ATOM   3813  O   LYS A 890      45.480  29.820  69.480  1.00  0.00           O
ATOM   3814  N   PHE A 891      46.210  31.010  67.730  1.00  0.00           N
ATOM   3815  HN  PHE A 891      47.000  31.260  67.180  1.00  0.00           H
ATOM   3816  CA  PHE A 891      44.870  31.330  67.270  1.00  0.00           C
ATOM   3817  HA  PHE A 891      45.010  31.970  66.400  1.00  0.00           H
ATOM   3818  CB  PHE A 891      44.190  30.180  66.540  1.00  0.00           C
ATOM   3819  HB1 PHE A 891      44.050  29.230  67.090  1.00  0.00           H
ATOM   3820  HB2 PHE A 891      44.830  29.900  65.680  1.00  0.00           H
ATOM   3821  CG  PHE A 891      42.900  30.560  65.850  1.00  0.00           C
ATOM   3822  CD1 PHE A 891      42.940  31.050  64.540  1.00  0.00           C
ATOM   3823  HD1 PHE A 891      43.820  31.390  64.050  1.00  0.00           H
ATOM   3824  CE1 PHE A 891      41.750  31.160  63.850  1.00  0.00           C
ATOM   3825  HE1 PHE A 891      41.880  31.600  62.880  1.00  0.00           H
ATOM   3826  CZ  PHE A 891      40.550  30.760  64.400  1.00  0.00           C
ATOM   3827  HZ  PHE A 891      39.620  30.770  63.840  1.00  0.00           H
ATOM   3828  CD2 PHE A 891      41.650  30.060  66.400  1.00  0.00           C
ATOM   3829  HD2 PHE A 891      41.540  29.630  67.380  1.00  0.00           H
ATOM   3830  CE2 PHE A 891      40.530  30.110  65.610  1.00  0.00           C
ATOM   3831  HE2 PHE A 891      39.560  29.800  65.990  1.00  0.00           H
ATOM   3832  C   PHE A 891      44.050  32.200  68.200  1.00  0.00           C
ATOM   3833  O   PHE A 891      43.030  31.850  68.780  1.00  0.00           O
ATOM   3834  N   GLU A 892      44.570  33.400  68.360  1.00  0.00           N
ATOM   3835  HN  GLU A 892      45.420  33.700  67.930  1.00  0.00           H
ATOM   3836  CA  GLU A 892      44.100  34.350  69.340  1.00  0.00           C
ATOM   3837  HA  GLU A 892      43.070  34.110  69.560  1.00  0.00           H
ATOM   3838  CB  GLU A 892      44.950  34.390  70.560  1.00  0.00           C
ATOM   3839  HB1 GLU A 892      44.890  35.270  71.240  1.00  0.00           H
ATOM   3840  HB2 GLU A 892      45.990  34.330  70.180  1.00  0.00           H
ATOM   3841  CG  GLU A 892      44.750  33.140  71.500  1.00  0.00           C
ATOM   3842  HG1 GLU A 892      45.300  32.290  71.040  1.00  0.00           H
ATOM   3843  HG2 GLU A 892      43.700  32.790  71.570  1.00  0.00           H
ATOM   3844  CD  GLU A 892      45.140  33.400  72.960  1.00  0.00           C
ATOM   3845  OE1 GLU A 892      46.360  33.470  73.300  1.00  0.00           O
ATOM   3846  OE2 GLU A 892      44.160  33.570  73.730  1.00  0.00           O
ATOM   3847  C   GLU A 892      44.170  35.720  68.540  1.00  0.00           C
ATOM   3848  O   GLU A 892      45.190  35.960  67.850  1.00  0.00           O
ATOM   3849  N   PRO A 893      43.180  36.640  68.600  1.00  0.00           N
ATOM   3850  CD  PRO A 893      41.870  36.430  69.240  1.00  0.00           C
ATOM   3851  HD1 PRO A 893      41.900  35.850  70.180  1.00  0.00           H
ATOM   3852  HD2 PRO A 893      41.230  35.890  68.510  1.00  0.00           H
ATOM   3853  CA  PRO A 893      43.240  38.050  68.210  1.00  0.00           C
ATOM   3854  HA  PRO A 893      43.520  38.050  67.170  1.00  0.00           H
ATOM   3855  CB  PRO A 893      41.840  38.630  68.540  1.00  0.00           C
ATOM   3856  HB1 PRO A 893      41.120  38.450  67.710  1.00  0.00           H
ATOM   3857  HB2 PRO A 893      41.910  39.700  68.810  1.00  0.00           H
ATOM   3858  CG  PRO A 893      41.370  37.800  69.700  1.00  0.00           C
ATOM   3859  HG1 PRO A 893      41.770  38.100  70.690  1.00  0.00           H
ATOM   3860  HG2 PRO A 893      40.260  37.750  69.790  1.00  0.00           H
ATOM   3861  C   PRO A 893      44.290  38.840  68.950  1.00  0.00           C
ATOM   3862  O   PRO A 893      44.670  38.560  70.110  1.00  0.00           O
ATOM   3863  N   THR A 894      44.790  39.950  68.350  1.00  0.00           N
ATOM   3864  HN  THR A 894      44.450  40.090  67.420  1.00  0.00           H
ATOM   3865  CA  THR A 894      45.710  40.940  68.880  1.00  0.00           C
ATOM   3866  HA  THR A 894      46.570  40.420  69.290  1.00  0.00           H
ATOM   3867  CB  THR A 894      46.120  42.030  67.860  1.00  0.00           C
ATOM   3868  HB  THR A 894      45.460  42.920  67.980  1.00  0.00           H
ATOM   3869  OG1 THR A 894      46.260  41.550  66.520  1.00  0.00           O
ATOM   3870  HG1 THR A 894      45.490  41.020  66.300  1.00  0.00           H
ATOM   3871  CG2 THR A 894      47.570  42.510  68.260  1.00  0.00           C
ATOM   3872 HG21 THR A 894      48.330  41.700  68.240  1.00  0.00           H
ATOM   3873 HG22 THR A 894      47.560  42.940  69.290  1.00  0.00           H
ATOM   3874 HG23 THR A 894      47.920  43.350  67.600  1.00  0.00           H
ATOM   3875  C   THR A 894      45.070  41.620  70.080  1.00  0.00           C
ATOM   3876  O   THR A 894      45.790  41.960  71.060  1.00  0.00           O
ATOM   3877  N   HSD A 895      43.700  41.860  70.050  1.00  0.00           N
ATOM   3878  HN  HSD A 895      43.090  41.570  69.310  1.00  0.00           H
ATOM   3879  CA  HSD A 895      42.960  42.530  71.140  1.00  0.00           C
ATOM   3880  HA  HSD A 895      43.470  43.420  71.460  1.00  0.00           H
ATOM   3881  CB  HSD A 895      41.710  43.220  70.520  1.00  0.00           C
ATOM   3882  HB1 HSD A 895      41.120  42.520  69.890  1.00  0.00           H
ATOM   3883  HB2 HSD A 895      42.000  44.030  69.810  1.00  0.00           H
ATOM   3884  ND1 HSD A 895      40.820  44.720  72.540  1.00  0.00           N
ATOM   3885  HD1 HSD A 895      41.730  44.970  72.840  1.00  0.00           H
ATOM   3886  CG  HSD A 895      40.540  43.860  71.460  1.00  0.00           C
ATOM   3887  CE1 HSD A 895      39.610  45.040  73.060  1.00  0.00           C
ATOM   3888  HE1 HSD A 895      39.470  45.630  73.970  1.00  0.00           H
ATOM   3889  NE2 HSD A 895      38.620  44.470  72.380  1.00  0.00           N
ATOM   3890  CD2 HSD A 895      39.180  43.780  71.310  1.00  0.00           C
ATOM   3891  HD2 HSD A 895      38.630  43.120  70.650  1.00  0.00           H
ATOM   3892  C   HSD A 895      42.750  41.560  72.290  1.00  0.00           C
ATOM   3893  O   HSD A 895      42.250  40.480  72.000  1.00  0.00           O
ATOM   3894  N   PRO A 896      43.020  41.800  73.620  1.00  0.00           N
ATOM   3895  CD  PRO A 896      43.840  42.990  73.930  1.00  0.00           C
ATOM   3896  HD1 PRO A 896      43.270  43.920  73.760  1.00  0.00           H
ATOM   3897  HD2 PRO A 896      44.750  42.880  73.310  1.00  0.00           H
ATOM   3898  CA  PRO A 896      43.250  40.690  74.500  1.00  0.00           C
ATOM   3899  HA  PRO A 896      43.450  39.730  74.070  1.00  0.00           H
ATOM   3900  CB  PRO A 896      44.410  41.260  75.370  1.00  0.00           C
ATOM   3901  HB1 PRO A 896      45.330  41.110  74.770  1.00  0.00           H
ATOM   3902  HB2 PRO A 896      44.490  40.830  76.400  1.00  0.00           H
ATOM   3903  CG  PRO A 896      44.100  42.770  75.420  1.00  0.00           C
ATOM   3904  HG1 PRO A 896      43.150  42.980  75.980  1.00  0.00           H
ATOM   3905  HG2 PRO A 896      44.960  43.430  75.660  1.00  0.00           H
ATOM   3906  C   PRO A 896      42.050  40.520  75.430  1.00  0.00           C
ATOM   3907  O   PRO A 896      42.210  39.640  76.290  1.00  0.00           O
ATOM   3908  N   GLU A 897      40.940  41.200  75.150  1.00  0.00           N
ATOM   3909  HN  GLU A 897      40.950  41.630  74.250  1.00  0.00           H
ATOM   3910  CA  GLU A 897      39.870  41.190  76.150  1.00  0.00           C
ATOM   3911  HA  GLU A 897      40.220  41.040  77.160  1.00  0.00           H
ATOM   3912  CB  GLU A 897      39.280  42.650  76.250  1.00  0.00           C
ATOM   3913  HB1 GLU A 897      38.410  42.600  76.950  1.00  0.00           H
ATOM   3914  HB2 GLU A 897      38.840  42.960  75.280  1.00  0.00           H
ATOM   3915  CG  GLU A 897      40.180  43.810  76.690  1.00  0.00           C
ATOM   3916  HG1 GLU A 897      39.660  44.720  76.340  1.00  0.00           H
ATOM   3917  HG2 GLU A 897      41.200  43.850  76.240  1.00  0.00           H
ATOM   3918  CD  GLU A 897      40.380  43.760  78.180  1.00  0.00           C
ATOM   3919  OE1 GLU A 897      39.350  43.600  78.890  1.00  0.00           O
ATOM   3920  OE2 GLU A 897      41.550  43.930  78.660  1.00  0.00           O
ATOM   3921  C   GLU A 897      38.770  40.220  75.780  1.00  0.00           C
ATOM   3922  O   GLU A 897      37.890  39.970  76.620  1.00  0.00           O
ATOM   3923  N   ARG A 898      38.810  39.560  74.580  1.00  0.00           N
ATOM   3924  HN  ARG A 898      39.470  39.900  73.910  1.00  0.00           H
ATOM   3925  CA  ARG A 898      37.890  38.490  74.140  1.00  0.00           C
ATOM   3926  HA  ARG A 898      37.810  37.820  74.980  1.00  0.00           H
ATOM   3927  CB  ARG A 898      36.520  38.950  73.630  1.00  0.00           C
ATOM   3928  HB1 ARG A 898      35.860  39.330  74.440  1.00  0.00           H
ATOM   3929  HB2 ARG A 898      35.840  38.140  73.290  1.00  0.00           H
ATOM   3930  CG  ARG A 898      36.490  39.960  72.480  1.00  0.00           C
ATOM   3931  HG1 ARG A 898      37.330  39.860  71.760  1.00  0.00           H
ATOM   3932  HG2 ARG A 898      36.520  40.990  72.870  1.00  0.00           H
ATOM   3933  CD  ARG A 898      35.160  40.170  71.700  1.00  0.00           C
ATOM   3934  HD1 ARG A 898      34.400  40.570  72.420  1.00  0.00           H
ATOM   3935  HD2 ARG A 898      34.740  39.350  71.070  1.00  0.00           H
ATOM   3936  NE  ARG A 898      35.540  41.280  70.690  1.00  0.00           N
ATOM   3937  HE  ARG A 898      35.240  42.220  70.860  1.00  0.00           H
ATOM   3938  CZ  ARG A 898      36.130  41.090  69.510  1.00  0.00           C
ATOM   3939  NH1 ARG A 898      36.510  39.900  69.100  1.00  0.00           N
ATOM   3940 HH11 ARG A 898      36.850  39.710  68.170  1.00  0.00           H
ATOM   3941 HH12 ARG A 898      36.300  39.050  69.600  1.00  0.00           H
ATOM   3942  NH2 ARG A 898      36.430  42.100  68.730  1.00  0.00           N
ATOM   3943 HH21 ARG A 898      37.070  41.960  67.970  1.00  0.00           H
ATOM   3944 HH22 ARG A 898      36.250  43.000  69.100  1.00  0.00           H
ATOM   3945  C   ARG A 898      38.540  37.710  73.080  1.00  0.00           C
ATOM   3946  O   ARG A 898      39.490  38.120  72.470  1.00  0.00           O
ATOM   3947  N   GLY A 899      37.930  36.540  72.790  1.00  0.00           N
ATOM   3948  HN  GLY A 899      37.200  36.040  73.260  1.00  0.00           H
ATOM   3949  CA  GLY A 899      38.200  35.780  71.590  1.00  0.00           C
ATOM   3950  HA1 GLY A 899      37.700  34.810  71.650  1.00  0.00           H
ATOM   3951  HA2 GLY A 899      39.270  35.690  71.500  1.00  0.00           H
ATOM   3952  C   GLY A 899      37.730  36.350  70.250  1.00  0.00           C
ATOM   3953  O   GLY A 899      37.460  37.520  70.190  1.00  0.00           O
ATOM   3954  N   TRP A 900      37.650  35.540  69.230  1.00  0.00           N
ATOM   3955  HN  TRP A 900      37.990  34.610  69.360  1.00  0.00           H
ATOM   3956  CA  TRP A 900      37.120  35.980  67.890  1.00  0.00           C
ATOM   3957  HA  TRP A 900      37.480  36.990  67.750  1.00  0.00           H
ATOM   3958  CB  TRP A 900      37.560  34.930  66.820  1.00  0.00           C
ATOM   3959  HB1 TRP A 900      37.260  35.400  65.870  1.00  0.00           H
ATOM   3960  HB2 TRP A 900      37.020  34.000  67.100  1.00  0.00           H
ATOM   3961  CG  TRP A 900      39.000  34.590  66.820  1.00  0.00           C
ATOM   3962  CD1 TRP A 900      39.570  33.530  67.430  1.00  0.00           C
ATOM   3963  HD1 TRP A 900      38.960  32.900  68.060  1.00  0.00           H
ATOM   3964  NE1 TRP A 900      40.840  33.390  66.950  1.00  0.00           N
ATOM   3965  HE1 TRP A 900      41.400  32.580  67.040  1.00  0.00           H
ATOM   3966  CE2 TRP A 900      41.110  34.260  66.030  1.00  0.00           C
ATOM   3967  CD2 TRP A 900      39.970  35.100  65.840  1.00  0.00           C
ATOM   3968  CE3 TRP A 900      40.040  36.090  64.860  1.00  0.00           C
ATOM   3969  HE3 TRP A 900      39.130  36.660  64.700  1.00  0.00           H
ATOM   3970  CZ3 TRP A 900      41.250  36.280  64.160  1.00  0.00           C
ATOM   3971  HZ3 TRP A 900      41.340  37.150  63.510  1.00  0.00           H
ATOM   3972  CZ2 TRP A 900      42.280  34.430  65.320  1.00  0.00           C
ATOM   3973  HZ2 TRP A 900      43.100  33.740  65.430  1.00  0.00           H
ATOM   3974  CH2 TRP A 900      42.390  35.440  64.410  1.00  0.00           C
ATOM   3975  HH2 TRP A 900      43.340  35.590  63.920  1.00  0.00           H
ATOM   3976  C   TRP A 900      35.530  36.150  67.990  1.00  0.00           C
ATOM   3977  O   TRP A 900      34.920  35.760  68.990  1.00  0.00           O
ATOM   3978  N   ILE A 901      35.030  36.850  66.990  1.00  0.00           N
ATOM   3979  HN  ILE A 901      35.690  37.130  66.300  1.00  0.00           H
ATOM   3980  CA  ILE A 901      33.600  37.180  66.750  1.00  0.00           C
ATOM   3981  HA  ILE A 901      33.510  37.490  65.720  1.00  0.00           H
ATOM   3982  CB  ILE A 901      32.700  35.960  66.940  1.00  0.00           C
ATOM   3983  HB  ILE A 901      32.730  35.430  67.910  1.00  0.00           H
ATOM   3984  CG2 ILE A 901      31.210  36.310  66.580  1.00  0.00           C
ATOM   3985 HG21 ILE A 901      31.100  36.520  65.510  1.00  0.00           H
ATOM   3986 HG22 ILE A 901      30.950  37.260  67.120  1.00  0.00           H
ATOM   3987 HG23 ILE A 901      30.570  35.460  66.900  1.00  0.00           H
ATOM   3988  CG1 ILE A 901      33.280  34.850  65.980  1.00  0.00           C
ATOM   3989 HG11 ILE A 901      34.260  34.470  66.360  1.00  0.00           H
ATOM   3990 HG12 ILE A 901      33.580  35.270  65.000  1.00  0.00           H
ATOM   3991  CD  ILE A 901      32.350  33.670  65.620  1.00  0.00           C
ATOM   3992  HD1 ILE A 901      31.450  33.930  65.040  1.00  0.00           H
ATOM   3993  HD2 ILE A 901      32.100  33.040  66.500  1.00  0.00           H
ATOM   3994  HD3 ILE A 901      32.990  33.130  64.900  1.00  0.00           H
ATOM   3995  C   ILE A 901      33.280  38.480  67.560  1.00  0.00           C
ATOM   3996  O   ILE A 901      33.370  38.550  68.760  1.00  0.00           O
ATOM   3997  N   ILE A 902      32.890  39.500  66.800  1.00  0.00           N
ATOM   3998  HN  ILE A 902      32.840  39.470  65.800  1.00  0.00           H
ATOM   3999  CA  ILE A 902      32.450  40.730  67.420  1.00  0.00           C
ATOM   4000  HA  ILE A 902      32.440  40.650  68.500  1.00  0.00           H
ATOM   4001  CB  ILE A 902      33.240  41.980  67.020  1.00  0.00           C
ATOM   4002  HB  ILE A 902      34.210  41.810  67.530  1.00  0.00           H
ATOM   4003  CG2 ILE A 902      33.440  41.850  65.520  1.00  0.00           C
ATOM   4004 HG21 ILE A 902      32.480  41.500  65.060  1.00  0.00           H
ATOM   4005 HG22 ILE A 902      34.210  41.060  65.440  1.00  0.00           H
ATOM   4006 HG23 ILE A 902      33.790  42.810  65.090  1.00  0.00           H
ATOM   4007  CG1 ILE A 902      32.730  43.410  67.420  1.00  0.00           C
ATOM   4008 HG11 ILE A 902      32.250  43.420  68.430  1.00  0.00           H
ATOM   4009 HG12 ILE A 902      31.940  43.690  66.700  1.00  0.00           H
ATOM   4010  CD  ILE A 902      33.860  44.380  67.470  1.00  0.00           C
ATOM   4011  HD1 ILE A 902      34.330  44.550  66.480  1.00  0.00           H
ATOM   4012  HD2 ILE A 902      34.750  44.000  68.020  1.00  0.00           H
ATOM   4013  HD3 ILE A 902      33.640  45.300  68.040  1.00  0.00           H
ATOM   4014  C   ILE A 902      30.920  40.960  67.100  1.00  0.00           C
ATOM   4015  O   ILE A 902      30.480  40.610  65.980  1.00  0.00           O
ATOM   4016  N   SER A 903      30.100  41.440  68.090  1.00  0.00           N
ATOM   4017  HN  SER A 903      30.480  41.530  69.020  1.00  0.00           H
ATOM   4018  CA  SER A 903      28.620  41.500  68.080  1.00  0.00           C
ATOM   4019  HA  SER A 903      28.420  40.520  67.680  1.00  0.00           H
ATOM   4020  CB  SER A 903      27.910  41.550  69.430  1.00  0.00           C
ATOM   4021  HB1 SER A 903      27.980  42.550  69.930  1.00  0.00           H
ATOM   4022  HB2 SER A 903      28.520  40.840  70.030  1.00  0.00           H
ATOM   4023  OG  SER A 903      26.600  41.110  69.300  1.00  0.00           O
ATOM   4024  HG1 SER A 903      26.650  40.190  69.020  1.00  0.00           H
ATOM   4025  C   SER A 903      28.180  42.530  67.140  1.00  0.00           C
ATOM   4026  O   SER A 903      28.490  43.740  67.280  1.00  0.00           O
ATOM   4027  N   PRO A 904      27.280  42.300  66.150  1.00  0.00           N
ATOM   4028  CD  PRO A 904      27.160  40.960  65.520  1.00  0.00           C
ATOM   4029  HD1 PRO A 904      26.690  40.210  66.190  1.00  0.00           H
ATOM   4030  HD2 PRO A 904      28.170  40.660  65.200  1.00  0.00           H
ATOM   4031  CA  PRO A 904      26.250  43.220  65.690  1.00  0.00           C
ATOM   4032  HA  PRO A 904      26.810  44.010  65.220  1.00  0.00           H
ATOM   4033  CB  PRO A 904      25.350  42.400  64.850  1.00  0.00           C
ATOM   4034  HB1 PRO A 904      24.880  42.910  63.980  1.00  0.00           H
ATOM   4035  HB2 PRO A 904      24.510  41.940  65.410  1.00  0.00           H
ATOM   4036  CG  PRO A 904      26.210  41.340  64.350  1.00  0.00           C
ATOM   4037  HG1 PRO A 904      25.730  40.400  64.000  1.00  0.00           H
ATOM   4038  HG2 PRO A 904      26.770  41.750  63.490  1.00  0.00           H
ATOM   4039  C   PRO A 904      25.560  44.060  66.710  1.00  0.00           C
ATOM   4040  O   PRO A 904      25.220  43.690  67.840  1.00  0.00           O
ATOM   4041  N   LEU A 905      25.370  45.360  66.340  1.00  0.00           N
ATOM   4042  HN  LEU A 905      25.710  45.620  65.430  1.00  0.00           H
ATOM   4043  CA  LEU A 905      24.670  46.310  67.090  1.00  0.00           C
ATOM   4044  HA  LEU A 905      24.430  47.180  66.490  1.00  0.00           H
ATOM   4045  CB  LEU A 905      23.200  45.820  67.400  1.00  0.00           C
ATOM   4046  HB1 LEU A 905      22.690  46.610  68.000  1.00  0.00           H
ATOM   4047  HB2 LEU A 905      23.290  44.870  67.970  1.00  0.00           H
ATOM   4048  CG  LEU A 905      22.360  45.470  66.180  1.00  0.00           C
ATOM   4049  HG  LEU A 905      22.860  44.610  65.680  1.00  0.00           H
ATOM   4050  CD1 LEU A 905      20.960  44.990  66.530  1.00  0.00           C
ATOM   4051 HD11 LEU A 905      20.540  45.740  67.230  1.00  0.00           H
ATOM   4052 HD12 LEU A 905      20.780  44.010  67.030  1.00  0.00           H
ATOM   4053 HD13 LEU A 905      20.320  45.100  65.630  1.00  0.00           H
ATOM   4054  CD2 LEU A 905      22.190  46.650  65.220  1.00  0.00           C
ATOM   4055 HD21 LEU A 905      21.690  47.510  65.730  1.00  0.00           H
ATOM   4056 HD22 LEU A 905      21.670  46.360  64.280  1.00  0.00           H
ATOM   4057 HD23 LEU A 905      23.150  46.940  64.740  1.00  0.00           H
ATOM   4058  C   LEU A 905      25.550  46.920  68.290  1.00  0.00           C
ATOM   4059  O   LEU A 905      25.460  48.130  68.630  1.00  0.00           O
ATOM   4060  N   GLY A 906      26.330  46.030  68.930  1.00  0.00           N
ATOM   4061  HN  GLY A 906      26.180  45.150  68.500  1.00  0.00           H
ATOM   4062  CA  GLY A 906      27.060  46.220  70.200  1.00  0.00           C
ATOM   4063  HA1 GLY A 906      27.920  46.830  69.960  1.00  0.00           H
ATOM   4064  HA2 GLY A 906      27.410  45.250  70.520  1.00  0.00           H
ATOM   4065  C   GLY A 906      26.380  46.840  71.340  1.00  0.00           C
ATOM   4066  O   GLY A 906      25.220  46.610  71.560  1.00  0.00           O
ATOM   4067  N   ASP A 907      27.040  47.740  72.150  1.00  0.00           N
ATOM   4068  HN  ASP A 907      28.030  47.900  72.170  1.00  0.00           H
ATOM   4069  CA  ASP A 907      26.360  48.460  73.160  1.00  0.00           C
ATOM   4070  HA  ASP A 907      25.400  48.050  73.440  1.00  0.00           H
ATOM   4071  CB  ASP A 907      27.370  48.410  74.350  1.00  0.00           C
ATOM   4072  HB1 ASP A 907      26.950  49.010  75.180  1.00  0.00           H
ATOM   4073  HB2 ASP A 907      28.310  48.870  73.980  1.00  0.00           H
ATOM   4074  CG  ASP A 907      27.530  46.990  74.910  1.00  0.00           C
ATOM   4075  OD1 ASP A 907      28.490  46.760  75.720  1.00  0.00           O
ATOM   4076  OD2 ASP A 907      26.620  46.090  74.620  1.00  0.00           O
ATOM   4077  C   ASP A 907      25.990  49.900  72.690  1.00  0.00           C
ATOM   4078  O   ASP A 907      25.740  50.780  73.520  1.00  0.00           O
ATOM   4079  N   ASN A 908      25.820  50.190  71.340  1.00  0.00           N
ATOM   4080  HN  ASN A 908      26.050  49.520  70.640  1.00  0.00           H
ATOM   4081  CA  ASN A 908      25.640  51.530  70.830  1.00  0.00           C
ATOM   4082  HA  ASN A 908      26.310  52.180  71.380  1.00  0.00           H
ATOM   4083  CB  ASN A 908      25.980  51.630  69.350  1.00  0.00           C
ATOM   4084  HB1 ASN A 908      25.750  52.680  69.050  1.00  0.00           H
ATOM   4085  HB2 ASN A 908      25.400  50.880  68.790  1.00  0.00           H
ATOM   4086  CG  ASN A 908      27.510  51.470  69.060  1.00  0.00           C
ATOM   4087  OD1 ASN A 908      28.270  52.310  69.540  1.00  0.00           O
ATOM   4088  ND2 ASN A 908      27.860  50.400  68.330  1.00  0.00           N
ATOM   4089 HD21 ASN A 908      28.850  50.280  68.210  1.00  0.00           H
ATOM   4090 HD22 ASN A 908      27.100  49.800  68.050  1.00  0.00           H
ATOM   4091  C   ASN A 908      24.180  52.050  70.830  1.00  0.00           C
ATOM   4092  O   ASN A 908      23.340  51.220  70.510  1.00  0.00           O
ATOM   4093  N   PRO A 909      23.750  53.320  71.160  1.00  0.00           N
ATOM   4094  CD  PRO A 909      24.700  54.370  71.620  1.00  0.00           C
ATOM   4095  HD1 PRO A 909      25.230  54.720  70.720  1.00  0.00           H
ATOM   4096  HD2 PRO A 909      25.340  53.890  72.390  1.00  0.00           H
ATOM   4097  CA  PRO A 909      22.460  53.930  70.780  1.00  0.00           C
ATOM   4098  HA  PRO A 909      21.760  53.480  71.490  1.00  0.00           H
ATOM   4099  CB  PRO A 909      22.600  55.450  71.050  1.00  0.00           C
ATOM   4100  HB1 PRO A 909      21.770  56.010  71.530  1.00  0.00           H
ATOM   4101  HB2 PRO A 909      22.950  56.000  70.150  1.00  0.00           H
ATOM   4102  CG  PRO A 909      23.690  55.400  72.100  1.00  0.00           C
ATOM   4103  HG1 PRO A 909      24.050  56.420  72.330  1.00  0.00           H
ATOM   4104  HG2 PRO A 909      23.420  55.080  73.130  1.00  0.00           H
ATOM   4105  C   PRO A 909      21.910  53.760  69.300  1.00  0.00           C
ATOM   4106  O   PRO A 909      22.660  53.620  68.370  1.00  0.00           O
ATOM   4107  N   TRP A 910      20.550  53.720  69.110  1.00  0.00           N
ATOM   4108  HN  TRP A 910      19.970  53.870  69.910  1.00  0.00           H
ATOM   4109  CA  TRP A 910      20.060  53.500  67.780  1.00  0.00           C
ATOM   4110  HA  TRP A 910      20.520  52.630  67.330  1.00  0.00           H
ATOM   4111  CB  TRP A 910      18.530  53.030  67.800  1.00  0.00           C
ATOM   4112  HB1 TRP A 910      18.120  53.180  66.780  1.00  0.00           H
ATOM   4113  HB2 TRP A 910      17.960  53.780  68.390  1.00  0.00           H
ATOM   4114  CG  TRP A 910      18.370  51.640  68.330  1.00  0.00           C
ATOM   4115  CD1 TRP A 910      17.970  51.280  69.600  1.00  0.00           C
ATOM   4116  HD1 TRP A 910      17.740  51.940  70.420  1.00  0.00           H
ATOM   4117  NE1 TRP A 910      17.890  49.920  69.600  1.00  0.00           N
ATOM   4118  HE1 TRP A 910      17.780  49.330  70.380  1.00  0.00           H
ATOM   4119  CE2 TRP A 910      18.340  49.380  68.470  1.00  0.00           C
ATOM   4120  CD2 TRP A 910      18.580  50.440  67.550  1.00  0.00           C
ATOM   4121  CE3 TRP A 910      19.120  50.100  66.250  1.00  0.00           C
ATOM   4122  HE3 TRP A 910      19.380  50.920  65.600  1.00  0.00           H
ATOM   4123  CZ3 TRP A 910      19.010  48.750  65.880  1.00  0.00           C
ATOM   4124  HZ3 TRP A 910      19.230  48.450  64.870  1.00  0.00           H
ATOM   4125  CZ2 TRP A 910      18.390  48.010  68.070  1.00  0.00           C
ATOM   4126  HZ2 TRP A 910      18.110  47.220  68.740  1.00  0.00           H
ATOM   4127  CH2 TRP A 910      18.630  47.750  66.770  1.00  0.00           C
ATOM   4128  HH2 TRP A 910      18.640  46.720  66.410  1.00  0.00           H
ATOM   4129  C   TRP A 910      20.260  54.670  66.790  1.00  0.00           C
ATOM   4130  O   TRP A 910      20.560  54.540  65.630  1.00  0.00           O
ATOM   4131  N   TRP A 911      20.250  55.950  67.350  1.00  0.00           N
ATOM   4132  HN  TRP A 911      20.060  56.080  68.320  1.00  0.00           H
ATOM   4133  CA  TRP A 911      20.610  57.080  66.490  1.00  0.00           C
ATOM   4134  HA  TRP A 911      20.120  56.970  65.540  1.00  0.00           H
ATOM   4135  CB  TRP A 911      20.100  58.400  67.210  1.00  0.00           C
ATOM   4136  HB1 TRP A 911      20.550  58.510  68.220  1.00  0.00           H
ATOM   4137  HB2 TRP A 911      19.040  58.120  67.410  1.00  0.00           H
ATOM   4138  CG  TRP A 911      20.290  59.590  66.410  1.00  0.00           C
ATOM   4139  CD1 TRP A 911      21.370  60.370  66.440  1.00  0.00           C
ATOM   4140  HD1 TRP A 911      22.180  60.150  67.130  1.00  0.00           H
ATOM   4141  NE1 TRP A 911      21.220  61.440  65.550  1.00  0.00           N
ATOM   4142  HE1 TRP A 911      21.730  62.280  65.590  1.00  0.00           H
ATOM   4143  CE2 TRP A 911      20.040  61.360  64.930  1.00  0.00           C
ATOM   4144  CD2 TRP A 911      19.330  60.240  65.520  1.00  0.00           C
ATOM   4145  CE3 TRP A 911      18.070  59.900  65.080  1.00  0.00           C
ATOM   4146  HE3 TRP A 911      17.560  59.010  65.400  1.00  0.00           H
ATOM   4147  CZ3 TRP A 911      17.440  60.660  64.100  1.00  0.00           C
ATOM   4148  HZ3 TRP A 911      16.480  60.530  63.620  1.00  0.00           H
ATOM   4149  CZ2 TRP A 911      19.450  62.170  63.940  1.00  0.00           C
ATOM   4150  HZ2 TRP A 911      19.970  63.010  63.500  1.00  0.00           H
ATOM   4151  CH2 TRP A 911      18.120  61.820  63.620  1.00  0.00           C
ATOM   4152  HH2 TRP A 911      17.580  62.360  62.870  1.00  0.00           H
ATOM   4153  C   TRP A 911      22.170  57.040  66.130  1.00  0.00           C
ATOM   4154  O   TRP A 911      22.530  57.320  64.980  1.00  0.00           O
ATOM   4155  N   THR A 912      23.100  56.610  67.010  1.00  0.00           N
ATOM   4156  HN  THR A 912      22.810  56.270  67.900  1.00  0.00           H
ATOM   4157  CA  THR A 912      24.480  56.270  66.650  1.00  0.00           C
ATOM   4158  HA  THR A 912      24.860  57.210  66.290  1.00  0.00           H
ATOM   4159  CB  THR A 912      25.420  55.860  67.780  1.00  0.00           C
ATOM   4160  HB  THR A 912      24.860  55.100  68.360  1.00  0.00           H
ATOM   4161  OG1 THR A 912      25.470  56.980  68.690  1.00  0.00           O
ATOM   4162  HG1 THR A 912      26.090  56.700  69.370  1.00  0.00           H
ATOM   4163  CG2 THR A 912      26.880  55.670  67.390  1.00  0.00           C
ATOM   4164 HG21 THR A 912      27.210  56.590  66.880  1.00  0.00           H
ATOM   4165 HG22 THR A 912      27.010  54.770  66.760  1.00  0.00           H
ATOM   4166 HG23 THR A 912      27.480  55.480  68.310  1.00  0.00           H
ATOM   4167  C   THR A 912      24.670  55.190  65.560  1.00  0.00           C
ATOM   4168  O   THR A 912      25.500  55.300  64.700  1.00  0.00           O
ATOM   4169  N   LEU A 913      23.850  54.140  65.570  1.00  0.00           N
ATOM   4170  HN  LEU A 913      23.180  54.040  66.300  1.00  0.00           H
ATOM   4171  CA  LEU A 913      23.850  53.090  64.570  1.00  0.00           C
ATOM   4172  HA  LEU A 913      24.910  52.870  64.450  1.00  0.00           H
ATOM   4173  CB  LEU A 913      22.980  51.870  64.920  1.00  0.00           C
ATOM   4174  HB1 LEU A 913      22.560  51.180  64.150  1.00  0.00           H
ATOM   4175  HB2 LEU A 913      22.040  52.170  65.430  1.00  0.00           H
ATOM   4176  CG  LEU A 913      23.660  51.080  66.090  1.00  0.00           C
ATOM   4177  HG  LEU A 913      24.240  51.830  66.660  1.00  0.00           H
ATOM   4178  CD1 LEU A 913      22.690  50.350  67.100  1.00  0.00           C
ATOM   4179 HD11 LEU A 913      21.910  51.080  67.440  1.00  0.00           H
ATOM   4180 HD12 LEU A 913      23.190  50.030  68.040  1.00  0.00           H
ATOM   4181 HD13 LEU A 913      22.310  49.430  66.600  1.00  0.00           H
ATOM   4182  CD2 LEU A 913      24.750  50.130  65.530  1.00  0.00           C
ATOM   4183 HD21 LEU A 913      25.460  50.590  64.820  1.00  0.00           H
ATOM   4184 HD22 LEU A 913      24.200  49.300  65.040  1.00  0.00           H
ATOM   4185 HD23 LEU A 913      25.360  49.710  66.350  1.00  0.00           H
ATOM   4186  C   LEU A 913      23.210  53.550  63.260  1.00  0.00           C
ATOM   4187  O   LEU A 913      23.470  53.010  62.180  1.00  0.00           O
ATOM   4188  N   LEU A 914      22.290  54.580  63.320  1.00  0.00           N
ATOM   4189  HN  LEU A 914      22.040  54.910  64.220  1.00  0.00           H
ATOM   4190  CA  LEU A 914      21.670  55.170  62.120  1.00  0.00           C
ATOM   4191  HA  LEU A 914      21.520  54.350  61.420  1.00  0.00           H
ATOM   4192  CB  LEU A 914      20.390  56.020  62.460  1.00  0.00           C
ATOM   4193  HB1 LEU A 914      20.620  56.800  63.220  1.00  0.00           H
ATOM   4194  HB2 LEU A 914      19.780  55.260  63.010  1.00  0.00           H
ATOM   4195  CG  LEU A 914      19.590  56.710  61.360  1.00  0.00           C
ATOM   4196  HG  LEU A 914      20.270  57.560  61.230  1.00  0.00           H
ATOM   4197  CD1 LEU A 914      19.480  55.770  60.150  1.00  0.00           C
ATOM   4198 HD11 LEU A 914      19.140  56.380  59.280  1.00  0.00           H
ATOM   4199 HD12 LEU A 914      18.760  54.960  60.390  1.00  0.00           H
ATOM   4200 HD13 LEU A 914      20.480  55.410  59.820  1.00  0.00           H
ATOM   4201  CD2 LEU A 914      18.170  57.270  61.770  1.00  0.00           C
ATOM   4202 HD21 LEU A 914      17.440  56.440  61.670  1.00  0.00           H
ATOM   4203 HD22 LEU A 914      17.890  58.020  61.020  1.00  0.00           H
ATOM   4204 HD23 LEU A 914      18.000  57.700  62.780  1.00  0.00           H
ATOM   4205  C   LEU A 914      22.700  56.130  61.480  1.00  0.00           C
ATOM   4206  O   LEU A 914      23.000  56.150  60.310  1.00  0.00           O
ATOM   4207  N   ILE A 915      23.370  56.980  62.330  1.00  0.00           N
ATOM   4208  HN  ILE A 915      23.070  57.040  63.280  1.00  0.00           H
ATOM   4209  CA  ILE A 915      24.370  57.930  61.890  1.00  0.00           C
ATOM   4210  HA  ILE A 915      24.010  58.390  60.980  1.00  0.00           H
ATOM   4211  CB  ILE A 915      24.830  58.940  62.920  1.00  0.00           C
ATOM   4212  HB  ILE A 915      25.090  58.490  63.900  1.00  0.00           H
ATOM   4213  CG2 ILE A 915      26.100  59.730  62.370  1.00  0.00           C
ATOM   4214 HG21 ILE A 915      25.850  60.210  61.400  1.00  0.00           H
ATOM   4215 HG22 ILE A 915      27.020  59.110  62.380  1.00  0.00           H
ATOM   4216 HG23 ILE A 915      26.380  60.470  63.150  1.00  0.00           H
ATOM   4217  CG1 ILE A 915      23.640  59.900  63.170  1.00  0.00           C
ATOM   4218 HG11 ILE A 915      23.980  60.770  63.780  1.00  0.00           H
ATOM   4219 HG12 ILE A 915      22.890  59.450  63.850  1.00  0.00           H
ATOM   4220  CD  ILE A 915      22.940  60.570  61.930  1.00  0.00           C
ATOM   4221  HD1 ILE A 915      22.240  61.390  62.230  1.00  0.00           H
ATOM   4222  HD2 ILE A 915      22.390  59.800  61.350  1.00  0.00           H
ATOM   4223  HD3 ILE A 915      23.740  61.080  61.350  1.00  0.00           H
ATOM   4224  C   ILE A 915      25.610  57.200  61.340  1.00  0.00           C
ATOM   4225  O   ILE A 915      26.160  57.670  60.340  1.00  0.00           O
ATOM   4226  N   ALA A 916      25.920  56.000  61.880  1.00  0.00           N
ATOM   4227  HN  ALA A 916      25.400  55.690  62.670  1.00  0.00           H
ATOM   4228  CA  ALA A 916      27.000  55.120  61.490  1.00  0.00           C
ATOM   4229  HA  ALA A 916      27.900  55.720  61.590  1.00  0.00           H
ATOM   4230  CB  ALA A 916      27.050  53.740  62.050  1.00  0.00           C
ATOM   4231  HB1 ALA A 916      26.990  53.790  63.170  1.00  0.00           H
ATOM   4232  HB2 ALA A 916      27.970  53.150  61.830  1.00  0.00           H
ATOM   4233  HB3 ALA A 916      26.120  53.220  61.730  1.00  0.00           H
ATOM   4234  C   ALA A 916      27.020  54.780  59.970  1.00  0.00           C
ATOM   4235  O   ALA A 916      28.070  54.430  59.450  1.00  0.00           O
ATOM   4236  N   ALA A 917      25.780  54.750  59.280  1.00  0.00           N
ATOM   4237  HN  ALA A 917      25.010  55.000  59.860  1.00  0.00           H
ATOM   4238  CA  ALA A 917      25.690  54.630  57.790  1.00  0.00           C
ATOM   4239  HA  ALA A 917      26.110  53.690  57.440  1.00  0.00           H
ATOM   4240  CB  ALA A 917      24.200  54.650  57.420  1.00  0.00           C
ATOM   4241  HB1 ALA A 917      24.160  54.450  56.320  1.00  0.00           H
ATOM   4242  HB2 ALA A 917      23.630  55.560  57.710  1.00  0.00           H
ATOM   4243  HB3 ALA A 917      23.790  53.760  57.950  1.00  0.00           H
ATOM   4244  C   ALA A 917      26.450  55.800  57.160  1.00  0.00           C
ATOM   4245  O   ALA A 917      27.000  55.700  56.060  1.00  0.00           O
ATOM   4246  N   ILE A 918      26.490  57.020  57.710  1.00  0.00           N
ATOM   4247  HN  ILE A 918      26.080  57.250  58.590  1.00  0.00           H
ATOM   4248  CA  ILE A 918      27.120  58.130  56.960  1.00  0.00           C
ATOM   4249  HA  ILE A 918      26.680  58.200  55.970  1.00  0.00           H
ATOM   4250  CB  ILE A 918      26.920  59.430  57.780  1.00  0.00           C
ATOM   4251  HB  ILE A 918      27.240  59.410  58.840  1.00  0.00           H
ATOM   4252  CG2 ILE A 918      27.740  60.600  57.180  1.00  0.00           C
ATOM   4253 HG21 ILE A 918      27.640  61.500  57.830  1.00  0.00           H
ATOM   4254 HG22 ILE A 918      27.210  60.720  56.220  1.00  0.00           H
ATOM   4255 HG23 ILE A 918      28.820  60.400  57.020  1.00  0.00           H
ATOM   4256  CG1 ILE A 918      25.370  59.690  57.780  1.00  0.00           C
ATOM   4257 HG11 ILE A 918      25.060  60.680  58.180  1.00  0.00           H
ATOM   4258 HG12 ILE A 918      24.870  58.900  58.370  1.00  0.00           H
ATOM   4259  CD  ILE A 918      24.710  59.720  56.410  1.00  0.00           C
ATOM   4260  HD1 ILE A 918      25.140  60.480  55.720  1.00  0.00           H
ATOM   4261  HD2 ILE A 918      23.680  60.090  56.580  1.00  0.00           H
ATOM   4262  HD3 ILE A 918      24.500  58.740  55.930  1.00  0.00           H
ATOM   4263  C   ILE A 918      28.590  57.930  56.670  1.00  0.00           C
ATOM   4264  O   ILE A 918      29.040  58.220  55.540  1.00  0.00           O
ATOM   4265  N   PRO A 919      29.470  57.410  57.610  1.00  0.00           N
ATOM   4266  CD  PRO A 919      29.270  57.600  59.080  1.00  0.00           C
ATOM   4267  HD1 PRO A 919      28.280  57.370  59.520  1.00  0.00           H
ATOM   4268  HD2 PRO A 919      29.570  58.630  59.360  1.00  0.00           H
ATOM   4269  CA  PRO A 919      30.900  57.080  57.290  1.00  0.00           C
ATOM   4270  HA  PRO A 919      31.260  57.860  56.640  1.00  0.00           H
ATOM   4271  CB  PRO A 919      31.570  57.010  58.710  1.00  0.00           C
ATOM   4272  HB1 PRO A 919      32.000  57.990  58.980  1.00  0.00           H
ATOM   4273  HB2 PRO A 919      32.360  56.230  58.750  1.00  0.00           H
ATOM   4274  CG  PRO A 919      30.420  56.830  59.720  1.00  0.00           C
ATOM   4275  HG1 PRO A 919      30.270  55.740  59.810  1.00  0.00           H
ATOM   4276  HG2 PRO A 919      30.820  57.300  60.650  1.00  0.00           H
ATOM   4277  C   PRO A 919      31.050  55.790  56.440  1.00  0.00           C
ATOM   4278  O   PRO A 919      32.090  55.750  55.770  1.00  0.00           O
ATOM   4279  N   ALA A 920      30.100  54.850  56.320  1.00  0.00           N
ATOM   4280  HN  ALA A 920      29.270  54.940  56.870  1.00  0.00           H
ATOM   4281  CA  ALA A 920      30.090  53.730  55.390  1.00  0.00           C
ATOM   4282  HA  ALA A 920      31.100  53.380  55.270  1.00  0.00           H
ATOM   4283  CB  ALA A 920      29.310  52.540  55.890  1.00  0.00           C
ATOM   4284  HB1 ALA A 920      29.700  52.080  56.820  1.00  0.00           H
ATOM   4285  HB2 ALA A 920      29.230  51.740  55.130  1.00  0.00           H
ATOM   4286  HB3 ALA A 920      28.240  52.760  56.100  1.00  0.00           H
ATOM   4287  C   ALA A 920      29.680  54.090  54.000  1.00  0.00           C
ATOM   4288  O   ALA A 920      30.070  53.440  53.050  1.00  0.00           O
ATOM   4289  N   LEU A 921      28.890  55.120  53.810  1.00  0.00           N
ATOM   4290  HN  LEU A 921      28.480  55.480  54.640  1.00  0.00           H
ATOM   4291  CA  LEU A 921      28.540  55.730  52.550  1.00  0.00           C
ATOM   4292  HA  LEU A 921      28.220  54.960  51.870  1.00  0.00           H
ATOM   4293  CB  LEU A 921      27.480  56.840  52.810  1.00  0.00           C
ATOM   4294  HB1 LEU A 921      27.720  57.640  52.070  1.00  0.00           H
ATOM   4295  HB2 LEU A 921      27.590  57.280  53.820  1.00  0.00           H
ATOM   4296  CG  LEU A 921      26.050  56.220  52.830  1.00  0.00           C
ATOM   4297  HG  LEU A 921      25.970  55.280  53.410  1.00  0.00           H
ATOM   4298  CD1 LEU A 921      25.020  57.190  53.340  1.00  0.00           C
ATOM   4299 HD11 LEU A 921      25.460  57.650  54.240  1.00  0.00           H
ATOM   4300 HD12 LEU A 921      24.060  56.730  53.670  1.00  0.00           H
ATOM   4301 HD13 LEU A 921      24.780  57.870  52.500  1.00  0.00           H
ATOM   4302  CD2 LEU A 921      25.590  55.940  51.380  1.00  0.00           C
ATOM   4303 HD21 LEU A 921      25.860  56.840  50.800  1.00  0.00           H
ATOM   4304 HD22 LEU A 921      24.530  55.620  51.270  1.00  0.00           H
ATOM   4305 HD23 LEU A 921      26.220  55.190  50.860  1.00  0.00           H
ATOM   4306  C   LEU A 921      29.800  56.280  51.930  1.00  0.00           C
ATOM   4307  O   LEU A 921      30.060  56.040  50.740  1.00  0.00           O
ATOM   4308  N   LEU A 922      30.550  57.070  52.660  1.00  0.00           N
ATOM   4309  HN  LEU A 922      30.290  57.360  53.570  1.00  0.00           H
ATOM   4310  CA  LEU A 922      31.900  57.500  52.340  1.00  0.00           C
ATOM   4311  HA  LEU A 922      31.900  58.100  51.450  1.00  0.00           H
ATOM   4312  CB  LEU A 922      32.380  58.370  53.570  1.00  0.00           C
ATOM   4313  HB1 LEU A 922      33.450  58.630  53.400  1.00  0.00           H
ATOM   4314  HB2 LEU A 922      32.140  57.810  54.490  1.00  0.00           H
ATOM   4315  CG  LEU A 922      31.760  59.720  53.960  1.00  0.00           C
ATOM   4316  HG  LEU A 922      30.670  59.650  53.770  1.00  0.00           H
ATOM   4317  CD1 LEU A 922      32.120  60.230  55.370  1.00  0.00           C
ATOM   4318 HD11 LEU A 922      31.370  59.770  56.040  1.00  0.00           H
ATOM   4319 HD12 LEU A 922      32.100  61.340  55.400  1.00  0.00           H
ATOM   4320 HD13 LEU A 922      33.100  59.830  55.700  1.00  0.00           H
ATOM   4321  CD2 LEU A 922      32.210  60.800  52.950  1.00  0.00           C
ATOM   4322 HD21 LEU A 922      31.630  61.750  53.000  1.00  0.00           H
ATOM   4323 HD22 LEU A 922      32.120  60.360  51.940  1.00  0.00           H
ATOM   4324 HD23 LEU A 922      33.250  61.000  53.300  1.00  0.00           H
ATOM   4325  C   LEU A 922      32.840  56.390  52.030  1.00  0.00           C
ATOM   4326  O   LEU A 922      33.330  56.250  50.880  1.00  0.00           O
ATOM   4327  N   CYS A 923      32.990  55.410  52.930  1.00  0.00           N
ATOM   4328  HN  CYS A 923      32.680  55.590  53.850  1.00  0.00           H
ATOM   4329  CA  CYS A 923      33.790  54.170  52.670  1.00  0.00           C
ATOM   4330  HA  CYS A 923      34.850  54.420  52.770  1.00  0.00           H
ATOM   4331  CB  CYS A 923      33.490  53.190  53.800  1.00  0.00           C
ATOM   4332  HB1 CYS A 923      32.420  52.900  53.720  1.00  0.00           H
ATOM   4333  HB2 CYS A 923      33.620  53.620  54.810  1.00  0.00           H
ATOM   4334  SG  CYS A 923      34.380  51.630  53.890  1.00  0.00           S
ATOM   4335  HG1 CYS A 923      34.470  51.410  52.590  1.00  0.00           H
ATOM   4336  C   CYS A 923      33.570  53.440  51.360  1.00  0.00           C
ATOM   4337  O   CYS A 923      34.490  53.010  50.690  1.00  0.00           O
ATOM   4338  N   THR A 924      32.280  53.340  50.950  1.00  0.00           N
ATOM   4339  HN  THR A 924      31.620  53.700  51.600  1.00  0.00           H
ATOM   4340  CA  THR A 924      31.770  52.800  49.750  1.00  0.00           C
ATOM   4341  HA  THR A 924      32.160  51.790  49.710  1.00  0.00           H
ATOM   4342  CB  THR A 924      30.280  52.800  49.750  1.00  0.00           C
ATOM   4343  HB  THR A 924      29.890  53.820  49.880  1.00  0.00           H
ATOM   4344  OG1 THR A 924      29.820  52.010  50.800  1.00  0.00           O
ATOM   4345  HG1 THR A 924      29.870  52.550  51.590  1.00  0.00           H
ATOM   4346  CG2 THR A 924      29.710  52.190  48.490  1.00  0.00           C
ATOM   4347 HG21 THR A 924      30.280  51.290  48.210  1.00  0.00           H
ATOM   4348 HG22 THR A 924      29.810  52.950  47.690  1.00  0.00           H
ATOM   4349 HG23 THR A 924      28.650  51.870  48.630  1.00  0.00           H
ATOM   4350  C   THR A 924      32.350  53.310  48.540  1.00  0.00           C
ATOM   4351  O   THR A 924      32.570  52.640  47.500  1.00  0.00           O
ATOM   4352  N   ILE A 925      32.650  54.590  48.580  1.00  0.00           N
ATOM   4353  HN  ILE A 925      32.570  55.230  49.350  1.00  0.00           H
ATOM   4354  CA  ILE A 925      33.430  55.210  47.540  1.00  0.00           C
ATOM   4355  HA  ILE A 925      32.940  54.960  46.600  1.00  0.00           H
ATOM   4356  CB  ILE A 925      33.610  56.730  47.640  1.00  0.00           C
ATOM   4357  HB  ILE A 925      34.100  56.900  48.630  1.00  0.00           H
ATOM   4358  CG2 ILE A 925      34.400  57.380  46.470  1.00  0.00           C
ATOM   4359 HG21 ILE A 925      34.000  57.210  45.440  1.00  0.00           H
ATOM   4360 HG22 ILE A 925      35.430  56.970  46.490  1.00  0.00           H
ATOM   4361 HG23 ILE A 925      34.450  58.480  46.640  1.00  0.00           H
ATOM   4362  CG1 ILE A 925      32.170  57.380  47.850  1.00  0.00           C
ATOM   4363 HG11 ILE A 925      31.690  56.740  48.620  1.00  0.00           H
ATOM   4364 HG12 ILE A 925      31.500  57.330  46.970  1.00  0.00           H
ATOM   4365  CD  ILE A 925      32.250  58.820  48.330  1.00  0.00           C
ATOM   4366  HD1 ILE A 925      31.240  59.130  48.680  1.00  0.00           H
ATOM   4367  HD2 ILE A 925      32.610  59.560  47.580  1.00  0.00           H
ATOM   4368  HD3 ILE A 925      33.020  58.980  49.120  1.00  0.00           H
ATOM   4369  C   ILE A 925      34.840  54.670  47.370  1.00  0.00           C
ATOM   4370  O   ILE A 925      35.400  54.390  46.330  1.00  0.00           O
ATOM   4371  N   LEU A 926      35.520  54.450  48.510  1.00  0.00           N
ATOM   4372  HN  LEU A 926      35.000  54.400  49.360  1.00  0.00           H
ATOM   4373  CA  LEU A 926      36.920  53.880  48.530  1.00  0.00           C
ATOM   4374  HA  LEU A 926      37.540  54.420  47.830  1.00  0.00           H
ATOM   4375  CB  LEU A 926      37.550  54.040  49.980  1.00  0.00           C
ATOM   4376  HB1 LEU A 926      38.610  53.690  49.930  1.00  0.00           H
ATOM   4377  HB2 LEU A 926      36.980  53.410  50.700  1.00  0.00           H
ATOM   4378  CG  LEU A 926      37.670  55.460  50.380  1.00  0.00           C
ATOM   4379  HG  LEU A 926      36.680  55.920  50.560  1.00  0.00           H
ATOM   4380  CD1 LEU A 926      38.300  55.470  51.800  1.00  0.00           C
ATOM   4381 HD11 LEU A 926      37.570  55.250  52.590  1.00  0.00           H
ATOM   4382 HD12 LEU A 926      38.590  56.500  52.070  1.00  0.00           H
ATOM   4383 HD13 LEU A 926      39.160  54.760  51.840  1.00  0.00           H
ATOM   4384  CD2 LEU A 926      38.440  56.290  49.400  1.00  0.00           C
ATOM   4385 HD21 LEU A 926      37.810  56.370  48.480  1.00  0.00           H
ATOM   4386 HD22 LEU A 926      39.360  55.750  49.120  1.00  0.00           H
ATOM   4387 HD23 LEU A 926      38.680  57.280  49.860  1.00  0.00           H
ATOM   4388  C   LEU A 926      36.910  52.460  48.040  1.00  0.00           C
ATOM   4389  O   LEU A 926      37.720  52.150  47.180  1.00  0.00           O
ATOM   4390  N   ILE A 927      36.060  51.540  48.520  1.00  0.00           N
ATOM   4391  HN  ILE A 927      35.420  51.890  49.190  1.00  0.00           H
ATOM   4392  CA  ILE A 927      35.860  50.190  48.120  1.00  0.00           C
ATOM   4393  HA  ILE A 927      36.840  49.740  48.250  1.00  0.00           H
ATOM   4394  CB  ILE A 927      34.690  49.400  48.820  1.00  0.00           C
ATOM   4395  HB  ILE A 927      33.720  49.940  48.670  1.00  0.00           H
ATOM   4396  CG2 ILE A 927      34.570  47.970  48.200  1.00  0.00           C
ATOM   4397 HG21 ILE A 927      34.100  47.990  47.200  1.00  0.00           H
ATOM   4398 HG22 ILE A 927      34.040  47.230  48.850  1.00  0.00           H
ATOM   4399 HG23 ILE A 927      35.580  47.520  48.120  1.00  0.00           H
ATOM   4400  CG1 ILE A 927      34.970  49.290  50.310  1.00  0.00           C
ATOM   4401 HG11 ILE A 927      33.960  49.100  50.740  1.00  0.00           H
ATOM   4402 HG12 ILE A 927      35.110  50.340  50.640  1.00  0.00           H
ATOM   4403  CD  ILE A 927      36.070  48.320  50.720  1.00  0.00           C
ATOM   4404  HD1 ILE A 927      35.680  47.300  50.570  1.00  0.00           H
ATOM   4405  HD2 ILE A 927      36.360  48.370  51.790  1.00  0.00           H
ATOM   4406  HD3 ILE A 927      36.970  48.510  50.100  1.00  0.00           H
ATOM   4407  C   ILE A 927      35.560  50.150  46.650  1.00  0.00           C
ATOM   4408  O   ILE A 927      36.090  49.340  45.900  1.00  0.00           O
ATOM   4409  N   PHE A 928      34.650  51.060  46.200  1.00  0.00           N
ATOM   4410  HN  PHE A 928      34.030  51.590  46.800  1.00  0.00           H
ATOM   4411  CA  PHE A 928      34.420  51.150  44.750  1.00  0.00           C
ATOM   4412  HA  PHE A 928      34.030  50.200  44.430  1.00  0.00           H
ATOM   4413  CB  PHE A 928      33.150  52.050  44.640  1.00  0.00           C
ATOM   4414  HB1 PHE A 928      33.290  53.010  45.190  1.00  0.00           H
ATOM   4415  HB2 PHE A 928      32.250  51.490  44.950  1.00  0.00           H
ATOM   4416  CG  PHE A 928      32.880  52.450  43.240  1.00  0.00           C
ATOM   4417  CD1 PHE A 928      32.580  51.430  42.310  1.00  0.00           C
ATOM   4418  HD1 PHE A 928      32.520  50.400  42.650  1.00  0.00           H
ATOM   4419  CE1 PHE A 928      32.510  51.650  40.940  1.00  0.00           C
ATOM   4420  HE1 PHE A 928      32.040  50.910  40.320  1.00  0.00           H
ATOM   4421  CZ  PHE A 928      32.770  52.960  40.500  1.00  0.00           C
ATOM   4422  HZ  PHE A 928      32.590  53.170  39.450  1.00  0.00           H
ATOM   4423  CD2 PHE A 928      33.120  53.780  42.750  1.00  0.00           C
ATOM   4424  HD2 PHE A 928      33.480  54.550  43.420  1.00  0.00           H
ATOM   4425  CE2 PHE A 928      33.040  54.060  41.380  1.00  0.00           C
ATOM   4426  HE2 PHE A 928      33.050  55.050  40.940  1.00  0.00           H
ATOM   4427  C   PHE A 928      35.550  51.540  43.820  1.00  0.00           C
ATOM   4428  O   PHE A 928      35.820  50.870  42.840  1.00  0.00           O
ATOM   4429  N   MET A 929      36.370  52.560  44.150  1.00  0.00           N
ATOM   4430  HN  MET A 929      36.150  53.120  44.950  1.00  0.00           H
ATOM   4431  CA  MET A 929      37.530  52.980  43.380  1.00  0.00           C
ATOM   4432  HA  MET A 929      37.240  53.080  42.360  1.00  0.00           H
ATOM   4433  CB  MET A 929      38.030  54.390  43.920  1.00  0.00           C
ATOM   4434  HB1 MET A 929      38.880  54.670  43.260  1.00  0.00           H
ATOM   4435  HB2 MET A 929      38.510  54.290  44.930  1.00  0.00           H
ATOM   4436  CG  MET A 929      36.980  55.520  43.780  1.00  0.00           C
ATOM   4437  HG1 MET A 929      37.380  56.410  44.320  1.00  0.00           H
ATOM   4438  HG2 MET A 929      36.050  55.230  44.310  1.00  0.00           H
ATOM   4439  SD  MET A 929      36.670  56.020  42.060  1.00  0.00           S
ATOM   4440  CE  MET A 929      35.170  57.110  42.120  1.00  0.00           C
ATOM   4441  HE1 MET A 929      34.910  57.360  41.080  1.00  0.00           H
ATOM   4442  HE2 MET A 929      35.400  58.060  42.660  1.00  0.00           H
ATOM   4443  HE3 MET A 929      34.280  56.590  42.530  1.00  0.00           H
ATOM   4444  C   MET A 929      38.650  51.940  43.390  1.00  0.00           C
ATOM   4445  O   MET A 929      39.410  51.780  42.400  1.00  0.00           O
ATOM   4446  N   ASP A 930      38.930  51.220  44.550  1.00  0.00           N
ATOM   4447  HN  ASP A 930      38.420  51.300  45.420  1.00  0.00           H
ATOM   4448  CA  ASP A 930      39.920  50.240  44.570  1.00  0.00           C
ATOM   4449  HA  ASP A 930      40.750  50.680  44.040  1.00  0.00           H
ATOM   4450  CB  ASP A 930      40.340  49.830  46.040  1.00  0.00           C
ATOM   4451  HB1 ASP A 930      40.930  48.880  46.030  1.00  0.00           H
ATOM   4452  HB2 ASP A 930      39.430  49.810  46.690  1.00  0.00           H
ATOM   4453  CG  ASP A 930      41.390  50.700  46.650  1.00  0.00           C
ATOM   4454  OD1 ASP A 930      41.800  50.470  47.820  1.00  0.00           O
ATOM   4455  OD2 ASP A 930      41.970  51.540  45.880  1.00  0.00           O
ATOM   4456  C   ASP A 930      39.570  49.040  43.770  1.00  0.00           C
ATOM   4457  O   ASP A 930      40.230  48.640  42.830  1.00  0.00           O
ATOM   4458  N   GLN A 931      38.320  48.530  43.990  1.00  0.00           N
ATOM   4459  HN  GLN A 931      37.810  49.000  44.710  1.00  0.00           H
ATOM   4460  CA  GLN A 931      37.880  47.270  43.450  1.00  0.00           C
ATOM   4461  HA  GLN A 931      38.660  46.550  43.570  1.00  0.00           H
ATOM   4462  CB  GLN A 931      36.660  46.760  44.220  1.00  0.00           C
ATOM   4463  HB1 GLN A 931      35.970  47.620  44.280  1.00  0.00           H
ATOM   4464  HB2 GLN A 931      36.950  46.640  45.290  1.00  0.00           H
ATOM   4465  CG  GLN A 931      36.000  45.480  43.630  1.00  0.00           C
ATOM   4466  HG1 GLN A 931      35.860  45.660  42.550  1.00  0.00           H
ATOM   4467  HG2 GLN A 931      34.990  45.290  44.050  1.00  0.00           H
ATOM   4468  CD  GLN A 931      36.910  44.300  43.780  1.00  0.00           C
ATOM   4469  OE1 GLN A 931      37.660  44.120  44.750  1.00  0.00           O
ATOM   4470  NE2 GLN A 931      36.790  43.290  42.860  1.00  0.00           N
ATOM   4471 HE21 GLN A 931      37.350  42.500  43.080  1.00  0.00           H
ATOM   4472 HE22 GLN A 931      36.200  43.270  42.060  1.00  0.00           H
ATOM   4473  C   GLN A 931      37.500  47.410  41.950  1.00  0.00           C
ATOM   4474  O   GLN A 931      37.940  46.590  41.150  1.00  0.00           O
ATOM   4475  N   GLN A 932      36.620  48.310  41.520  1.00  0.00           N
ATOM   4476  HN  GLN A 932      36.350  49.070  42.100  1.00  0.00           H
ATOM   4477  CA  GLN A 932      36.190  48.320  40.120  1.00  0.00           C
ATOM   4478  HA  GLN A 932      35.970  47.310  39.770  1.00  0.00           H
ATOM   4479  CB  GLN A 932      34.860  49.060  40.100  1.00  0.00           C
ATOM   4480  HB1 GLN A 932      34.630  49.380  39.070  1.00  0.00           H
ATOM   4481  HB2 GLN A 932      35.110  50.000  40.630  1.00  0.00           H
ATOM   4482  CG  GLN A 932      33.700  48.330  40.770  1.00  0.00           C
ATOM   4483  HG1 GLN A 932      32.840  49.010  40.920  1.00  0.00           H
ATOM   4484  HG2 GLN A 932      33.920  47.930  41.780  1.00  0.00           H
ATOM   4485  CD  GLN A 932      33.330  47.020  40.010  1.00  0.00           C
ATOM   4486  OE1 GLN A 932      33.830  45.930  40.270  1.00  0.00           O
ATOM   4487  NE2 GLN A 932      32.230  47.130  39.170  1.00  0.00           N
ATOM   4488 HE21 GLN A 932      32.010  48.060  38.860  1.00  0.00           H
ATOM   4489 HE22 GLN A 932      31.720  46.300  38.970  1.00  0.00           H
ATOM   4490  C   GLN A 932      37.220  48.840  39.150  1.00  0.00           C
ATOM   4491  O   GLN A 932      37.360  48.380  38.020  1.00  0.00           O
ATOM   4492  N   ILE A 933      37.980  49.870  39.550  1.00  0.00           N
ATOM   4493  HN  ILE A 933      37.610  50.370  40.340  1.00  0.00           H
ATOM   4494  CA  ILE A 933      39.070  50.320  38.640  1.00  0.00           C
ATOM   4495  HA  ILE A 933      38.670  50.670  37.700  1.00  0.00           H
ATOM   4496  CB  ILE A 933      39.820  51.530  39.090  1.00  0.00           C
ATOM   4497  HB  ILE A 933      40.220  51.320  40.100  1.00  0.00           H
ATOM   4498  CG2 ILE A 933      41.130  51.760  38.230  1.00  0.00           C
ATOM   4499 HG21 ILE A 933      41.890  50.970  38.350  1.00  0.00           H
ATOM   4500 HG22 ILE A 933      41.460  52.820  38.280  1.00  0.00           H
ATOM   4501 HG23 ILE A 933      40.960  51.620  37.140  1.00  0.00           H
ATOM   4502  CG1 ILE A 933      38.770  52.660  39.290  1.00  0.00           C
ATOM   4503 HG11 ILE A 933      38.030  52.300  40.030  1.00  0.00           H
ATOM   4504 HG12 ILE A 933      38.290  52.990  38.350  1.00  0.00           H
ATOM   4505  CD  ILE A 933      39.540  53.890  39.860  1.00  0.00           C
ATOM   4506  HD1 ILE A 933      40.200  53.750  40.750  1.00  0.00           H
ATOM   4507  HD2 ILE A 933      38.860  54.710  40.150  1.00  0.00           H
ATOM   4508  HD3 ILE A 933      40.100  54.310  38.990  1.00  0.00           H
ATOM   4509  C   ILE A 933      40.050  49.120  38.370  1.00  0.00           C
ATOM   4510  O   ILE A 933      40.480  48.900  37.220  1.00  0.00           O
ATOM   4511  N   THR A 934      40.370  48.330  39.400  1.00  0.00           N
ATOM   4512  HN  THR A 934      40.100  48.580  40.330  1.00  0.00           H
ATOM   4513  CA  THR A 934      41.210  47.100  39.270  1.00  0.00           C
ATOM   4514  HA  THR A 934      42.140  47.410  38.820  1.00  0.00           H
ATOM   4515  CB  THR A 934      41.480  46.520  40.660  1.00  0.00           C
ATOM   4516  HB  THR A 934      40.570  46.320  41.260  1.00  0.00           H
ATOM   4517  OG1 THR A 934      42.240  47.400  41.530  1.00  0.00           O
ATOM   4518  HG1 THR A 934      41.590  47.670  42.190  1.00  0.00           H
ATOM   4519  CG2 THR A 934      42.280  45.320  40.490  1.00  0.00           C
ATOM   4520 HG21 THR A 934      43.160  45.620  39.890  1.00  0.00           H
ATOM   4521 HG22 THR A 934      41.770  44.530  39.900  1.00  0.00           H
ATOM   4522 HG23 THR A 934      42.670  44.960  41.460  1.00  0.00           H
ATOM   4523  C   THR A 934      40.610  46.060  38.290  1.00  0.00           C
ATOM   4524  O   THR A 934      41.280  45.520  37.440  1.00  0.00           O
ATOM   4525  N   ALA A 935      39.240  45.840  38.370  1.00  0.00           N
ATOM   4526  HN  ALA A 935      38.760  46.350  39.080  1.00  0.00           H
ATOM   4527  CA  ALA A 935      38.420  45.080  37.400  1.00  0.00           C
ATOM   4528  HA  ALA A 935      38.940  44.140  37.260  1.00  0.00           H
ATOM   4529  CB  ALA A 935      36.980  44.840  37.940  1.00  0.00           C
ATOM   4530  HB1 ALA A 935      36.980  44.170  38.830  1.00  0.00           H
ATOM   4531  HB2 ALA A 935      36.450  44.260  37.140  1.00  0.00           H
ATOM   4532  HB3 ALA A 935      36.460  45.810  38.100  1.00  0.00           H
ATOM   4533  C   ALA A 935      38.380  45.660  35.990  1.00  0.00           C
ATOM   4534  O   ALA A 935      38.570  44.960  34.990  1.00  0.00           O
ATOM   4535  N   VAL A 936      38.270  46.980  35.820  1.00  0.00           N
ATOM   4536  HN  VAL A 936      38.110  47.520  36.650  1.00  0.00           H
ATOM   4537  CA  VAL A 936      38.480  47.680  34.530  1.00  0.00           C
ATOM   4538  HA  VAL A 936      37.830  47.220  33.790  1.00  0.00           H
ATOM   4539  CB  VAL A 936      38.380  49.160  34.730  1.00  0.00           C
ATOM   4540  HB  VAL A 936      38.800  49.510  35.690  1.00  0.00           H
ATOM   4541  CG1 VAL A 936      39.050  49.980  33.620  1.00  0.00           C
ATOM   4542 HG11 VAL A 936      40.150  49.940  33.760  1.00  0.00           H
ATOM   4543 HG12 VAL A 936      38.680  51.020  33.770  1.00  0.00           H
ATOM   4544 HG13 VAL A 936      38.900  49.600  32.590  1.00  0.00           H
ATOM   4545  CG2 VAL A 936      36.890  49.510  34.790  1.00  0.00           C
ATOM   4546 HG21 VAL A 936      36.320  49.340  33.860  1.00  0.00           H
ATOM   4547 HG22 VAL A 936      36.700  50.580  35.010  1.00  0.00           H
ATOM   4548 HG23 VAL A 936      36.320  48.900  35.530  1.00  0.00           H
ATOM   4549  C   VAL A 936      39.870  47.490  33.940  1.00  0.00           C
ATOM   4550  O   VAL A 936      39.980  47.070  32.780  1.00  0.00           O
ATOM   4551  N   ILE A 937      40.920  47.700  34.730  1.00  0.00           N
ATOM   4552  HN  ILE A 937      40.750  47.990  35.660  1.00  0.00           H
ATOM   4553  CA  ILE A 937      42.280  47.460  34.330  1.00  0.00           C
ATOM   4554  HA  ILE A 937      42.390  48.060  33.440  1.00  0.00           H
ATOM   4555  CB  ILE A 937      43.380  47.890  35.320  1.00  0.00           C
ATOM   4556  HB  ILE A 937      43.120  47.530  36.330  1.00  0.00           H
ATOM   4557  CG2 ILE A 937      44.810  47.350  34.860  1.00  0.00           C
ATOM   4558 HG21 ILE A 937      45.590  47.870  35.460  1.00  0.00           H
ATOM   4559 HG22 ILE A 937      44.960  47.640  33.790  1.00  0.00           H
ATOM   4560 HG23 ILE A 937      44.930  46.260  35.030  1.00  0.00           H
ATOM   4561  CG1 ILE A 937      43.260  49.460  35.310  1.00  0.00           C
ATOM   4562 HG11 ILE A 937      42.200  49.820  35.420  1.00  0.00           H
ATOM   4563 HG12 ILE A 937      43.690  50.000  34.440  1.00  0.00           H
ATOM   4564  CD  ILE A 937      43.940  50.000  36.510  1.00  0.00           C
ATOM   4565  HD1 ILE A 937      43.470  49.640  37.440  1.00  0.00           H
ATOM   4566  HD2 ILE A 937      43.910  51.120  36.480  1.00  0.00           H
ATOM   4567  HD3 ILE A 937      45.010  49.710  36.600  1.00  0.00           H
ATOM   4568  C   ILE A 937      42.570  46.070  33.690  1.00  0.00           C
ATOM   4569  O   ILE A 937      43.140  46.010  32.590  1.00  0.00           O
ATOM   4570  N   ILE A 938      42.150  44.950  34.290  1.00  0.00           N
ATOM   4571  HN  ILE A 938      41.590  45.010  35.110  1.00  0.00           H
ATOM   4572  CA  ILE A 938      42.370  43.660  33.650  1.00  0.00           C
ATOM   4573  HA  ILE A 938      43.390  43.780  33.310  1.00  0.00           H
ATOM   4574  CB  ILE A 938      42.210  42.520  34.670  1.00  0.00           C
ATOM   4575  HB  ILE A 938      42.570  42.850  35.660  1.00  0.00           H
ATOM   4576  CG2 ILE A 938      40.640  42.240  34.910  1.00  0.00           C
ATOM   4577 HG21 ILE A 938      40.240  41.490  34.210  1.00  0.00           H
ATOM   4578 HG22 ILE A 938      39.970  43.090  35.190  1.00  0.00           H
ATOM   4579 HG23 ILE A 938      40.540  41.660  35.850  1.00  0.00           H
ATOM   4580  CG1 ILE A 938      42.980  41.210  34.210  1.00  0.00           C
ATOM   4581 HG11 ILE A 938      43.950  41.620  33.840  1.00  0.00           H
ATOM   4582 HG12 ILE A 938      42.400  40.760  33.390  1.00  0.00           H
ATOM   4583  CD  ILE A 938      43.220  40.170  35.310  1.00  0.00           C
ATOM   4584  HD1 ILE A 938      42.290  39.660  35.630  1.00  0.00           H
ATOM   4585  HD2 ILE A 938      43.630  40.680  36.210  1.00  0.00           H
ATOM   4586  HD3 ILE A 938      43.860  39.400  34.840  1.00  0.00           H
ATOM   4587  C   ILE A 938      41.540  43.350  32.390  1.00  0.00           C
ATOM   4588  O   ILE A 938      41.550  42.250  31.730  1.00  0.00           O
ATOM   4589  N   ASN A 939      40.770  44.340  31.960  1.00  0.00           N
ATOM   4590  HN  ASN A 939      40.850  45.200  32.440  1.00  0.00           H
ATOM   4591  CA  ASN A 939      40.140  44.270  30.640  1.00  0.00           C
ATOM   4592  HA  ASN A 939      40.390  43.370  30.090  1.00  0.00           H
ATOM   4593  CB  ASN A 939      38.610  44.400  30.770  1.00  0.00           C
ATOM   4594  HB1 ASN A 939      38.250  44.470  29.720  1.00  0.00           H
ATOM   4595  HB2 ASN A 939      38.450  45.340  31.340  1.00  0.00           H
ATOM   4596  CG  ASN A 939      37.920  43.200  31.500  1.00  0.00           C
ATOM   4597  OD1 ASN A 939      37.470  42.280  30.880  1.00  0.00           O
ATOM   4598  ND2 ASN A 939      37.680  43.250  32.840  1.00  0.00           N
ATOM   4599 HD21 ASN A 939      38.130  43.940  33.410  1.00  0.00           H
ATOM   4600 HD22 ASN A 939      37.320  42.400  33.240  1.00  0.00           H
ATOM   4601  C   ASN A 939      40.590  45.370  29.700  1.00  0.00           C
ATOM   4602  O   ASN A 939      40.000  45.480  28.620  1.00  0.00           O
ATOM   4603  N   ARG A 940      41.510  46.220  30.100  1.00  0.00           N
ATOM   4604  HN  ARG A 940      41.850  46.110  31.040  1.00  0.00           H
ATOM   4605  CA  ARG A 940      42.100  47.280  29.230  1.00  0.00           C
ATOM   4606  HA  ARG A 940      41.320  47.900  28.810  1.00  0.00           H
ATOM   4607  CB  ARG A 940      42.910  48.220  30.100  1.00  0.00           C
ATOM   4608  HB1 ARG A 940      43.610  48.910  29.590  1.00  0.00           H
ATOM   4609  HB2 ARG A 940      43.470  47.690  30.890  1.00  0.00           H
ATOM   4610  CG  ARG A 940      42.010  49.270  30.800  1.00  0.00           C
ATOM   4611  HG1 ARG A 940      41.070  48.890  31.270  1.00  0.00           H
ATOM   4612  HG2 ARG A 940      41.500  49.740  29.930  1.00  0.00           H
ATOM   4613  CD  ARG A 940      42.700  50.380  31.600  1.00  0.00           C
ATOM   4614  HD1 ARG A 940      43.330  50.970  30.890  1.00  0.00           H
ATOM   4615  HD2 ARG A 940      43.320  49.890  32.380  1.00  0.00           H
ATOM   4616  NE  ARG A 940      41.750  51.260  32.310  1.00  0.00           N
ATOM   4617  HE  ARG A 940      40.840  51.280  31.880  1.00  0.00           H
ATOM   4618  CZ  ARG A 940      41.970  52.100  33.310  1.00  0.00           C
ATOM   4619  NH1 ARG A 940      40.960  52.750  33.800  1.00  0.00           N
ATOM   4620 HH11 ARG A 940      40.090  52.730  33.300  1.00  0.00           H
ATOM   4621 HH12 ARG A 940      41.250  53.600  34.230  1.00  0.00           H
ATOM   4622  NH2 ARG A 940      43.190  52.250  33.800  1.00  0.00           N
ATOM   4623 HH21 ARG A 940      43.930  51.780  33.320  1.00  0.00           H
ATOM   4624 HH22 ARG A 940      43.290  52.770  34.650  1.00  0.00           H
ATOM   4625  C   ARG A 940      42.890  46.670  28.080  1.00  0.00           C
ATOM   4626  O   ARG A 940      43.200  45.460  28.160  1.00  0.00           O
ATOM   4627  N   LYS A 941      43.050  47.360  26.900  1.00  0.00           N
ATOM   4628  HN  LYS A 941      42.530  48.200  26.760  1.00  0.00           H
ATOM   4629  CA  LYS A 941      43.850  46.900  25.760  1.00  0.00           C
ATOM   4630  HA  LYS A 941      43.600  47.510  24.900  1.00  0.00           H
ATOM   4631  CB  LYS A 941      45.340  47.300  25.970  1.00  0.00           C
ATOM   4632  HB1 LYS A 941      45.930  47.090  25.060  1.00  0.00           H
ATOM   4633  HB2 LYS A 941      45.730  46.670  26.800  1.00  0.00           H
ATOM   4634  CG  LYS A 941      45.510  48.700  26.360  1.00  0.00           C
ATOM   4635  HG1 LYS A 941      45.400  48.770  27.460  1.00  0.00           H
ATOM   4636  HG2 LYS A 941      44.710  49.190  25.770  1.00  0.00           H
ATOM   4637  CD  LYS A 941      46.950  49.170  25.860  1.00  0.00           C
ATOM   4638  HD1 LYS A 941      46.920  50.280  25.710  1.00  0.00           H
ATOM   4639  HD2 LYS A 941      47.120  48.700  24.860  1.00  0.00           H
ATOM   4640  CE  LYS A 941      48.080  48.640  26.670  1.00  0.00           C
ATOM   4641  HE1 LYS A 941      49.020  48.950  26.190  1.00  0.00           H
ATOM   4642  HE2 LYS A 941      48.040  47.540  26.780  1.00  0.00           H
ATOM   4643  NZ  LYS A 941      48.130  49.230  28.010  1.00  0.00           N
ATOM   4644  HZ1 LYS A 941      47.470  48.880  28.720  1.00  0.00           H
ATOM   4645  HZ2 LYS A 941      47.810  50.190  27.820  1.00  0.00           H
ATOM   4646  HZ3 LYS A 941      49.090  49.180  28.410  1.00  0.00           H
ATOM   4647  C   LYS A 941      43.630  45.440  25.350  1.00  0.00           C
ATOM   4648  O   LYS A 941      42.510  44.950  25.280  1.00  0.00           O
ATOM   4649  N   GLU A 942      44.760  44.650  25.280  1.00  0.00           N
ATOM   4650  HN  GLU A 942      45.680  45.040  25.260  1.00  0.00           H
ATOM   4651  CA  GLU A 942      44.740  43.190  25.020  1.00  0.00           C
ATOM   4652  HA  GLU A 942      43.900  42.940  24.380  1.00  0.00           H
ATOM   4653  CB  GLU A 942      45.970  42.720  24.300  1.00  0.00           C
ATOM   4654  HB1 GLU A 942      45.850  41.620  24.210  1.00  0.00           H
ATOM   4655  HB2 GLU A 942      46.920  42.920  24.840  1.00  0.00           H
ATOM   4656  CG  GLU A 942      45.990  43.360  22.880  1.00  0.00           C
ATOM   4657  HG1 GLU A 942      46.420  44.390  22.850  1.00  0.00           H
ATOM   4658  HG2 GLU A 942      44.940  43.480  22.570  1.00  0.00           H
ATOM   4659  CD  GLU A 942      46.710  42.420  21.960  1.00  0.00           C
ATOM   4660  OE1 GLU A 942      46.260  41.290  21.770  1.00  0.00           O
ATOM   4661  OE2 GLU A 942      47.720  42.860  21.310  1.00  0.00           O
ATOM   4662  C   GLU A 942      44.720  42.460  26.410  1.00  0.00           C
ATOM   4663  O   GLU A 942      44.890  41.250  26.390  1.00  0.00           O
ATOM   4664  N   HSD A 943      44.470  43.080  27.640  1.00  0.00           N
ATOM   4665  HN  HSD A 943      44.410  44.070  27.750  1.00  0.00           H
ATOM   4666  CA  HSD A 943      44.370  42.360  28.880  1.00  0.00           C
ATOM   4667  HA  HSD A 943      45.290  41.800  28.930  1.00  0.00           H
ATOM   4668  CB  HSD A 943      44.380  43.350  30.070  1.00  0.00           C
ATOM   4669  HB1 HSD A 943      44.310  42.710  30.980  1.00  0.00           H
ATOM   4670  HB2 HSD A 943      43.430  43.910  30.060  1.00  0.00           H
ATOM   4671  ND1 HSD A 943      45.580  45.410  30.950  1.00  0.00           N
ATOM   4672  HD1 HSD A 943      44.840  45.820  31.460  1.00  0.00           H
ATOM   4673  CG  HSD A 943      45.570  44.320  30.080  1.00  0.00           C
ATOM   4674  CE1 HSD A 943      46.760  46.020  30.810  1.00  0.00           C
ATOM   4675  HE1 HSD A 943      47.070  46.860  31.430  1.00  0.00           H
ATOM   4676  NE2 HSD A 943      47.550  45.310  30.020  1.00  0.00           N
ATOM   4677  CD2 HSD A 943      46.770  44.280  29.490  1.00  0.00           C
ATOM   4678  HD2 HSD A 943      47.310  43.620  28.830  1.00  0.00           H
ATOM   4679  C   HSD A 943      43.190  41.360  28.860  1.00  0.00           C
ATOM   4680  O   HSD A 943      43.270  40.230  29.410  1.00  0.00           O
ATOM   4681  N   LYS A 944      42.050  41.880  28.260  1.00  0.00           N
ATOM   4682  HN  LYS A 944      42.020  42.830  27.980  1.00  0.00           H
ATOM   4683  CA  LYS A 944      40.800  41.200  28.340  1.00  0.00           C
ATOM   4684  HA  LYS A 944      40.610  40.980  29.380  1.00  0.00           H
ATOM   4685  CB  LYS A 944      39.500  41.870  27.780  1.00  0.00           C
ATOM   4686  HB1 LYS A 944      38.980  42.510  28.520  1.00  0.00           H
ATOM   4687  HB2 LYS A 944      38.730  41.100  27.530  1.00  0.00           H
ATOM   4688  CG  LYS A 944      39.770  42.630  26.480  1.00  0.00           C
ATOM   4689  HG1 LYS A 944      40.200  41.880  25.780  1.00  0.00           H
ATOM   4690  HG2 LYS A 944      40.500  43.440  26.670  1.00  0.00           H
ATOM   4691  CD  LYS A 944      38.510  43.080  25.770  1.00  0.00           C
ATOM   4692  HD1 LYS A 944      37.820  43.530  26.540  1.00  0.00           H
ATOM   4693  HD2 LYS A 944      37.960  42.150  25.490  1.00  0.00           H
ATOM   4694  CE  LYS A 944      38.680  43.960  24.540  1.00  0.00           C
ATOM   4695  HE1 LYS A 944      39.180  43.390  23.730  1.00  0.00           H
ATOM   4696  HE2 LYS A 944      39.280  44.890  24.690  1.00  0.00           H
ATOM   4697  NZ  LYS A 944      37.360  44.410  24.120  1.00  0.00           N
ATOM   4698  HZ1 LYS A 944      37.540  44.780  23.160  1.00  0.00           H
ATOM   4699  HZ2 LYS A 944      37.100  45.170  24.780  1.00  0.00           H
ATOM   4700  HZ3 LYS A 944      36.660  43.640  24.080  1.00  0.00           H
ATOM   4701  C   LYS A 944      40.690  39.820  27.650  1.00  0.00           C
ATOM   4702  O   LYS A 944      41.360  39.590  26.650  1.00  0.00           O
ATOM   4703  N   LEU A 945      39.880  38.970  28.340  1.00  0.00           N
ATOM   4704  HN  LEU A 945      39.450  39.320  29.170  1.00  0.00           H
ATOM   4705  CA  LEU A 945      39.390  37.670  27.900  1.00  0.00           C
ATOM   4706  HA  LEU A 945      40.220  37.060  27.580  1.00  0.00           H
ATOM   4707  CB  LEU A 945      38.830  36.830  29.030  1.00  0.00           C
ATOM   4708  HB1 LEU A 945      38.460  35.880  28.570  1.00  0.00           H
ATOM   4709  HB2 LEU A 945      37.900  37.240  29.470  1.00  0.00           H
ATOM   4710  CG  LEU A 945      39.750  36.500  30.200  1.00  0.00           C
ATOM   4711  HG  LEU A 945      40.110  37.480  30.570  1.00  0.00           H
ATOM   4712  CD1 LEU A 945      39.080  35.830  31.410  1.00  0.00           C
ATOM   4713 HD11 LEU A 945      38.230  36.470  31.750  1.00  0.00           H
ATOM   4714 HD12 LEU A 945      39.800  35.710  32.250  1.00  0.00           H
ATOM   4715 HD13 LEU A 945      38.600  34.880  31.140  1.00  0.00           H
ATOM   4716  CD2 LEU A 945      41.020  35.820  29.900  1.00  0.00           C
ATOM   4717 HD21 LEU A 945      40.900  34.810  29.500  1.00  0.00           H
ATOM   4718 HD22 LEU A 945      41.560  35.710  30.880  1.00  0.00           H
ATOM   4719 HD23 LEU A 945      41.650  36.420  29.210  1.00  0.00           H
ATOM   4720  C   LEU A 945      38.370  37.860  26.800  1.00  0.00           C
ATOM   4721  O   LEU A 945      37.680  38.860  26.680  1.00  0.00           O
ATOM   4722  N   LYS A 946      38.380  36.800  25.930  1.00  0.00           N
ATOM   4723  HN  LYS A 946      38.990  36.040  26.170  1.00  0.00           H
ATOM   4724  CA  LYS A 946      37.580  36.790  24.720  1.00  0.00           C
ATOM   4725  HA  LYS A 946      37.800  37.720  24.230  1.00  0.00           H
ATOM   4726  CB  LYS A 946      38.080  35.670  23.620  1.00  0.00           C
ATOM   4727  HB1 LYS A 946      37.520  35.910  22.690  1.00  0.00           H
ATOM   4728  HB2 LYS A 946      37.880  34.690  24.090  1.00  0.00           H
ATOM   4729  CG  LYS A 946      39.550  35.800  23.230  1.00  0.00           C
ATOM   4730  HG1 LYS A 946      39.870  35.010  22.520  1.00  0.00           H
ATOM   4731  HG2 LYS A 946      40.130  35.810  24.180  1.00  0.00           H
ATOM   4732  CD  LYS A 946      39.810  37.110  22.470  1.00  0.00           C
ATOM   4733  HD1 LYS A 946      39.650  37.960  23.170  1.00  0.00           H
ATOM   4734  HD2 LYS A 946      39.210  37.180  21.540  1.00  0.00           H
ATOM   4735  CE  LYS A 946      41.300  37.300  22.040  1.00  0.00           C
ATOM   4736  HE1 LYS A 946      42.120  37.210  22.780  1.00  0.00           H
ATOM   4737  HE2 LYS A 946      41.390  38.250  21.480  1.00  0.00           H
ATOM   4738  NZ  LYS A 946      41.650  36.310  21.020  1.00  0.00           N
ATOM   4739  HZ1 LYS A 946      42.450  36.800  20.580  1.00  0.00           H
ATOM   4740  HZ2 LYS A 946      40.880  36.220  20.320  1.00  0.00           H
ATOM   4741  HZ3 LYS A 946      41.960  35.380  21.350  1.00  0.00           H
ATOM   4742  C   LYS A 946      36.100  36.670  25.000  1.00  0.00           C
ATOM   4743  O   LYS A 946      35.250  36.860  24.160  1.00  0.00           O
ATOM   4744  N   LYS A 947      35.730  36.420  26.300  1.00  0.00           N
ATOM   4745  HN  LYS A 947      36.370  36.450  27.060  1.00  0.00           H
ATOM   4746  CA  LYS A 947      34.340  36.180  26.680  1.00  0.00           C
ATOM   4747  HA  LYS A 947      33.720  36.620  25.910  1.00  0.00           H
ATOM   4748  CB  LYS A 947      34.080  34.600  26.710  1.00  0.00           C
ATOM   4749  HB1 LYS A 947      34.330  34.290  25.680  1.00  0.00           H
ATOM   4750  HB2 LYS A 947      32.970  34.490  26.750  1.00  0.00           H
ATOM   4751  CG  LYS A 947      34.920  33.790  27.740  1.00  0.00           C
ATOM   4752  HG1 LYS A 947      34.730  34.310  28.710  1.00  0.00           H
ATOM   4753  HG2 LYS A 947      36.020  33.840  27.630  1.00  0.00           H
ATOM   4754  CD  LYS A 947      34.550  32.320  27.860  1.00  0.00           C
ATOM   4755  HD1 LYS A 947      35.120  31.790  27.070  1.00  0.00           H
ATOM   4756  HD2 LYS A 947      33.480  32.170  27.560  1.00  0.00           H
ATOM   4757  CE  LYS A 947      34.730  31.630  29.170  1.00  0.00           C
ATOM   4758  HE1 LYS A 947      34.590  30.550  28.980  1.00  0.00           H
ATOM   4759  HE2 LYS A 947      33.970  32.090  29.850  1.00  0.00           H
ATOM   4760  NZ  LYS A 947      36.140  31.830  29.720  1.00  0.00           N
ATOM   4761  HZ1 LYS A 947      36.810  31.580  28.980  1.00  0.00           H
ATOM   4762  HZ2 LYS A 947      36.380  31.230  30.540  1.00  0.00           H
ATOM   4763  HZ3 LYS A 947      36.300  32.830  29.960  1.00  0.00           H
ATOM   4764  C   LYS A 947      34.000  36.930  27.900  1.00  0.00           C
ATOM   4765  O   LYS A 947      34.800  36.830  28.830  1.00  0.00           O
ATOM   4766  N   GLY A 948      32.880  37.700  27.880  1.00  0.00           N
ATOM   4767  HN  GLY A 948      32.340  37.760  27.050  1.00  0.00           H
ATOM   4768  CA  GLY A 948      32.600  38.580  28.880  1.00  0.00           C
ATOM   4769  HA1 GLY A 948      31.820  39.250  28.540  1.00  0.00           H
ATOM   4770  HA2 GLY A 948      33.450  39.150  29.220  1.00  0.00           H
ATOM   4771  C   GLY A 948      32.160  37.910  30.130  1.00  0.00           C
ATOM   4772  O   GLY A 948      31.860  36.750  30.200  1.00  0.00           O
ATOM   4773  N   ALA A 949      31.940  38.740  31.120  1.00  0.00           N
ATOM   4774  HN  ALA A 949      32.250  39.680  31.160  1.00  0.00           H
ATOM   4775  CA  ALA A 949      31.520  38.250  32.470  1.00  0.00           C
ATOM   4776  HA  ALA A 949      30.670  37.600  32.370  1.00  0.00           H
ATOM   4777  CB  ALA A 949      32.670  37.700  33.340  1.00  0.00           C
ATOM   4778  HB1 ALA A 949      33.080  36.810  32.860  1.00  0.00           H
ATOM   4779  HB2 ALA A 949      32.290  37.490  34.370  1.00  0.00           H
ATOM   4780  HB3 ALA A 949      33.470  38.470  33.480  1.00  0.00           H
ATOM   4781  C   ALA A 949      30.980  39.390  33.310  1.00  0.00           C
ATOM   4782  O   ALA A 949      30.340  39.150  34.310  1.00  0.00           O
ATOM   4783  N   GLY A 950      31.080  40.650  32.860  1.00  0.00           N
ATOM   4784  HN  GLY A 950      31.410  40.850  31.940  1.00  0.00           H
ATOM   4785  CA  GLY A 950      30.780  41.820  33.700  1.00  0.00           C
ATOM   4786  HA1 GLY A 950      29.750  41.580  33.910  1.00  0.00           H
ATOM   4787  HA2 GLY A 950      31.010  42.680  33.080  1.00  0.00           H
ATOM   4788  C   GLY A 950      31.520  42.100  34.980  1.00  0.00           C
ATOM   4789  O   GLY A 950      32.360  41.270  35.370  1.00  0.00           O
ATOM   4790  N   TYR A 951      31.370  43.330  35.490  1.00  0.00           N
ATOM   4791  HN  TYR A 951      30.850  43.970  34.930  1.00  0.00           H
ATOM   4792  CA  TYR A 951      32.160  43.810  36.690  1.00  0.00           C
ATOM   4793  HA  TYR A 951      33.040  43.200  36.850  1.00  0.00           H
ATOM   4794  CB  TYR A 951      32.700  45.230  36.660  1.00  0.00           C
ATOM   4795  HB1 TYR A 951      33.430  45.400  37.480  1.00  0.00           H
ATOM   4796  HB2 TYR A 951      31.860  45.950  36.760  1.00  0.00           H
ATOM   4797  CG  TYR A 951      33.380  45.630  35.400  1.00  0.00           C
ATOM   4798  CD1 TYR A 951      34.140  44.730  34.570  1.00  0.00           C
ATOM   4799  HD1 TYR A 951      34.200  43.730  34.970  1.00  0.00           H
ATOM   4800  CE1 TYR A 951      34.830  45.180  33.520  1.00  0.00           C
ATOM   4801  HE1 TYR A 951      35.370  44.520  32.850  1.00  0.00           H
ATOM   4802  CZ  TYR A 951      34.730  46.480  33.110  1.00  0.00           C
ATOM   4803  OH  TYR A 951      35.350  46.940  31.920  1.00  0.00           O
ATOM   4804  HH  TYR A 951      35.240  47.900  31.920  1.00  0.00           H
ATOM   4805  CD2 TYR A 951      33.370  47.020  35.010  1.00  0.00           C
ATOM   4806  HD2 TYR A 951      32.790  47.750  35.540  1.00  0.00           H
ATOM   4807  CE2 TYR A 951      33.970  47.420  33.850  1.00  0.00           C
ATOM   4808  HE2 TYR A 951      33.950  48.480  33.610  1.00  0.00           H
ATOM   4809  C   TYR A 951      31.240  43.750  37.890  1.00  0.00           C
ATOM   4810  O   TYR A 951      31.730  43.800  39.030  1.00  0.00           O
ATOM   4811  N   HSD A 952      29.910  43.560  37.730  1.00  0.00           N
ATOM   4812  HN  HSD A 952      29.660  43.330  36.790  1.00  0.00           H
ATOM   4813  CA  HSD A 952      28.940  43.500  38.820  1.00  0.00           C
ATOM   4814  HA  HSD A 952      29.000  44.450  39.340  1.00  0.00           H
ATOM   4815  CB  HSD A 952      27.520  43.510  38.330  1.00  0.00           C
ATOM   4816  HB1 HSD A 952      27.160  44.400  37.750  1.00  0.00           H
ATOM   4817  HB2 HSD A 952      26.810  43.510  39.180  1.00  0.00           H
ATOM   4818  ND1 HSD A 952      26.980  42.220  36.180  1.00  0.00           N
ATOM   4819  HD1 HSD A 952      27.300  42.920  35.540  1.00  0.00           H
ATOM   4820  CG  HSD A 952      27.160  42.200  37.530  1.00  0.00           C
ATOM   4821  CE1 HSD A 952      26.420  41.020  35.870  1.00  0.00           C
ATOM   4822  HE1 HSD A 952      26.050  40.910  34.850  1.00  0.00           H
ATOM   4823  NE2 HSD A 952      26.170  40.260  36.940  1.00  0.00           N
ATOM   4824  CD2 HSD A 952      26.680  41.000  37.950  1.00  0.00           C
ATOM   4825  HD2 HSD A 952      26.580  40.590  38.950  1.00  0.00           H
ATOM   4826  C   HSD A 952      29.240  42.390  39.860  1.00  0.00           C
ATOM   4827  O   HSD A 952      29.220  42.650  41.090  1.00  0.00           O
ATOM   4828  N   LEU A 953      29.620  41.190  39.460  1.00  0.00           N
ATOM   4829  HN  LEU A 953      29.640  40.990  38.480  1.00  0.00           H
ATOM   4830  CA  LEU A 953      29.760  40.060  40.330  1.00  0.00           C
ATOM   4831  HA  LEU A 953      28.850  40.010  40.930  1.00  0.00           H
ATOM   4832  CB  LEU A 953      29.770  38.790  39.430  1.00  0.00           C
ATOM   4833  HB1 LEU A 953      30.580  38.910  38.680  1.00  0.00           H
ATOM   4834  HB2 LEU A 953      28.820  38.690  38.870  1.00  0.00           H
ATOM   4835  CG  LEU A 953      29.910  37.480  40.200  1.00  0.00           C
ATOM   4836  HG  LEU A 953      30.770  37.490  40.890  1.00  0.00           H
ATOM   4837  CD1 LEU A 953      28.680  37.230  41.090  1.00  0.00           C
ATOM   4838 HD11 LEU A 953      28.720  36.260  41.630  1.00  0.00           H
ATOM   4839 HD12 LEU A 953      27.880  37.370  40.330  1.00  0.00           H
ATOM   4840 HD13 LEU A 953      28.640  37.990  41.910  1.00  0.00           H
ATOM   4841  CD2 LEU A 953      30.140  36.370  39.120  1.00  0.00           C
ATOM   4842 HD21 LEU A 953      31.200  36.390  38.780  1.00  0.00           H
ATOM   4843 HD22 LEU A 953      29.530  36.590  38.220  1.00  0.00           H
ATOM   4844 HD23 LEU A 953      30.030  35.340  39.560  1.00  0.00           H
ATOM   4845  C   LEU A 953      30.900  40.160  41.290  1.00  0.00           C
ATOM   4846  O   LEU A 953      30.710  39.870  42.460  1.00  0.00           O
ATOM   4847  N   ASP A 954      32.060  40.650  40.860  1.00  0.00           N
ATOM   4848  HN  ASP A 954      32.040  40.770  39.870  1.00  0.00           H
ATOM   4849  CA  ASP A 954      33.240  40.600  41.670  1.00  0.00           C
ATOM   4850  HA  ASP A 954      33.270  39.650  42.180  1.00  0.00           H
ATOM   4851  CB  ASP A 954      34.480  40.840  40.850  1.00  0.00           C
ATOM   4852  HB1 ASP A 954      34.590  39.970  40.160  1.00  0.00           H
ATOM   4853  HB2 ASP A 954      35.380  40.900  41.490  1.00  0.00           H
ATOM   4854  CG  ASP A 954      34.390  42.120  40.030  1.00  0.00           C
ATOM   4855  OD1 ASP A 954      34.290  42.260  38.820  1.00  0.00           O
ATOM   4856  OD2 ASP A 954      34.580  43.340  40.750  1.00  0.00           O
ATOM   4857  HD2 ASP A 954      34.270  44.130  40.310  1.00  0.00           H
ATOM   4858  C   ASP A 954      33.150  41.490  42.860  1.00  0.00           C
ATOM   4859  O   ASP A 954      33.530  41.000  43.930  1.00  0.00           O
ATOM   4860  N   LEU A 955      32.530  42.660  42.730  1.00  0.00           N
ATOM   4861  HN  LEU A 955      32.150  42.990  41.870  1.00  0.00           H
ATOM   4862  CA  LEU A 955      32.100  43.520  43.890  1.00  0.00           C
ATOM   4863  HA  LEU A 955      32.920  43.670  44.570  1.00  0.00           H
ATOM   4864  CB  LEU A 955      31.620  44.870  43.370  1.00  0.00           C
ATOM   4865  HB1 LEU A 955      30.820  44.820  42.610  1.00  0.00           H
ATOM   4866  HB2 LEU A 955      32.450  45.280  42.760  1.00  0.00           H
ATOM   4867  CG  LEU A 955      31.150  45.940  44.360  1.00  0.00           C
ATOM   4868  HG  LEU A 955      30.180  45.600  44.800  1.00  0.00           H
ATOM   4869  CD1 LEU A 955      32.170  46.100  45.450  1.00  0.00           C
ATOM   4870 HD11 LEU A 955      32.100  46.930  46.190  1.00  0.00           H
ATOM   4871 HD12 LEU A 955      33.170  46.270  44.980  1.00  0.00           H
ATOM   4872 HD13 LEU A 955      32.060  45.250  46.170  1.00  0.00           H
ATOM   4873  CD2 LEU A 955      30.890  47.330  43.720  1.00  0.00           C
ATOM   4874 HD21 LEU A 955      30.310  47.270  42.780  1.00  0.00           H
ATOM   4875 HD22 LEU A 955      31.830  47.810  43.360  1.00  0.00           H
ATOM   4876 HD23 LEU A 955      30.380  47.990  44.470  1.00  0.00           H
ATOM   4877  C   LEU A 955      30.980  42.890  44.700  1.00  0.00           C
ATOM   4878  O   LEU A 955      31.080  43.010  45.900  1.00  0.00           O
ATOM   4879  N   LEU A 956      29.970  42.160  44.060  1.00  0.00           N
ATOM   4880  HN  LEU A 956      29.940  42.030  43.070  1.00  0.00           H
ATOM   4881  CA  LEU A 956      28.930  41.440  44.790  1.00  0.00           C
ATOM   4882  HA  LEU A 956      28.350  42.120  45.400  1.00  0.00           H
ATOM   4883  CB  LEU A 956      27.910  40.850  43.740  1.00  0.00           C
ATOM   4884  HB1 LEU A 956      28.470  40.270  42.970  1.00  0.00           H
ATOM   4885  HB2 LEU A 956      27.560  41.780  43.240  1.00  0.00           H
ATOM   4886  CG  LEU A 956      26.670  40.140  44.180  1.00  0.00           C
ATOM   4887  HG  LEU A 956      26.940  39.280  44.810  1.00  0.00           H
ATOM   4888  CD1 LEU A 956      25.710  40.990  45.020  1.00  0.00           C
ATOM   4889 HD11 LEU A 956      24.720  40.530  45.180  1.00  0.00           H
ATOM   4890 HD12 LEU A 956      25.710  42.040  44.650  1.00  0.00           H
ATOM   4891 HD13 LEU A 956      26.090  41.040  46.060  1.00  0.00           H
ATOM   4892  CD2 LEU A 956      25.940  39.690  42.870  1.00  0.00           C
ATOM   4893 HD21 LEU A 956      24.850  39.790  43.080  1.00  0.00           H
ATOM   4894 HD22 LEU A 956      26.180  38.730  42.370  1.00  0.00           H
ATOM   4895 HD23 LEU A 956      26.230  40.470  42.130  1.00  0.00           H
ATOM   4896  C   LEU A 956      29.530  40.390  45.700  1.00  0.00           C
ATOM   4897  O   LEU A 956      29.170  40.190  46.870  1.00  0.00           O
ATOM   4898  N   MET A 957      30.590  39.690  45.320  1.00  0.00           N
ATOM   4899  HN  MET A 957      30.840  39.650  44.350  1.00  0.00           H
ATOM   4900  CA  MET A 957      31.330  38.740  46.170  1.00  0.00           C
ATOM   4901  HA  MET A 957      30.610  38.140  46.720  1.00  0.00           H
ATOM   4902  CB  MET A 957      32.300  37.790  45.330  1.00  0.00           C
ATOM   4903  HB1 MET A 957      33.020  37.240  45.960  1.00  0.00           H
ATOM   4904  HB2 MET A 957      32.850  38.380  44.560  1.00  0.00           H
ATOM   4905  CG  MET A 957      31.580  36.710  44.390  1.00  0.00           C
ATOM   4906  HG1 MET A 957      32.400  36.290  43.770  1.00  0.00           H
ATOM   4907  HG2 MET A 957      30.790  37.250  43.820  1.00  0.00           H
ATOM   4908  SD  MET A 957      30.830  35.480  45.490  1.00  0.00           S
ATOM   4909  CE  MET A 957      29.280  35.160  44.520  1.00  0.00           C
ATOM   4910  HE1 MET A 957      28.740  36.110  44.320  1.00  0.00           H
ATOM   4911  HE2 MET A 957      28.550  34.480  45.020  1.00  0.00           H
ATOM   4912  HE3 MET A 957      29.490  34.550  43.610  1.00  0.00           H
ATOM   4913  C   MET A 957      32.100  39.450  47.320  1.00  0.00           C
ATOM   4914  O   MET A 957      32.070  39.170  48.520  1.00  0.00           O
ATOM   4915  N   VAL A 958      32.750  40.530  47.080  1.00  0.00           N
ATOM   4916  HN  VAL A 958      32.710  40.890  46.150  1.00  0.00           H
ATOM   4917  CA  VAL A 958      33.570  41.400  48.050  1.00  0.00           C
ATOM   4918  HA  VAL A 958      34.220  40.820  48.660  1.00  0.00           H
ATOM   4919  CB  VAL A 958      34.400  42.480  47.340  1.00  0.00           C
ATOM   4920  HB  VAL A 958      33.750  42.820  46.500  1.00  0.00           H
ATOM   4921  CG1 VAL A 958      35.000  43.570  48.340  1.00  0.00           C
ATOM   4922 HG11 VAL A 958      34.220  44.170  48.860  1.00  0.00           H
ATOM   4923 HG12 VAL A 958      35.500  44.320  47.680  1.00  0.00           H
ATOM   4924 HG13 VAL A 958      35.670  43.140  49.110  1.00  0.00           H
ATOM   4925  CG2 VAL A 958      35.620  41.800  46.650  1.00  0.00           C
ATOM   4926 HG21 VAL A 958      36.190  41.240  47.420  1.00  0.00           H
ATOM   4927 HG22 VAL A 958      36.350  42.570  46.320  1.00  0.00           H
ATOM   4928 HG23 VAL A 958      35.270  41.040  45.920  1.00  0.00           H
ATOM   4929  C   VAL A 958      32.600  42.070  49.040  1.00  0.00           C
ATOM   4930  O   VAL A 958      32.860  42.030  50.230  1.00  0.00           O
ATOM   4931  N   GLY A 959      31.430  42.600  48.570  1.00  0.00           N
ATOM   4932  HN  GLY A 959      31.240  42.500  47.600  1.00  0.00           H
ATOM   4933  CA  GLY A 959      30.420  43.160  49.460  1.00  0.00           C
ATOM   4934  HA1 GLY A 959      29.630  43.480  48.810  1.00  0.00           H
ATOM   4935  HA2 GLY A 959      30.910  43.900  50.070  1.00  0.00           H
ATOM   4936  C   GLY A 959      29.770  42.210  50.390  1.00  0.00           C
ATOM   4937  O   GLY A 959      29.910  42.450  51.590  1.00  0.00           O
ATOM   4938  N   VAL A 960      29.240  41.060  49.930  1.00  0.00           N
ATOM   4939  HN  VAL A 960      29.170  40.870  48.950  1.00  0.00           H
ATOM   4940  CA  VAL A 960      28.680  40.070  50.790  1.00  0.00           C
ATOM   4941  HA  VAL A 960      27.910  40.600  51.320  1.00  0.00           H
ATOM   4942  CB  VAL A 960      28.100  38.920  50.000  1.00  0.00           C
ATOM   4943  HB  VAL A 960      28.940  38.610  49.340  1.00  0.00           H
ATOM   4944  CG1 VAL A 960      27.690  37.690  50.820  1.00  0.00           C
ATOM   4945 HG11 VAL A 960      26.860  38.060  51.460  1.00  0.00           H
ATOM   4946 HG12 VAL A 960      28.340  37.280  51.620  1.00  0.00           H
ATOM   4947 HG13 VAL A 960      27.270  36.960  50.090  1.00  0.00           H
ATOM   4948  CG2 VAL A 960      27.000  39.370  49.080  1.00  0.00           C
ATOM   4949 HG21 VAL A 960      27.330  40.080  48.290  1.00  0.00           H
ATOM   4950 HG22 VAL A 960      26.080  39.690  49.600  1.00  0.00           H
ATOM   4951 HG23 VAL A 960      26.690  38.530  48.410  1.00  0.00           H
ATOM   4952  C   VAL A 960      29.710  39.500  51.820  1.00  0.00           C
ATOM   4953  O   VAL A 960      29.400  39.250  53.000  1.00  0.00           O
ATOM   4954  N   MET A 961      30.960  39.200  51.360  1.00  0.00           N
ATOM   4955  HN  MET A 961      31.200  39.190  50.390  1.00  0.00           H
ATOM   4956  CA  MET A 961      31.910  38.780  52.330  1.00  0.00           C
ATOM   4957  HA  MET A 961      31.460  38.130  53.050  1.00  0.00           H
ATOM   4958  CB  MET A 961      33.020  37.970  51.550  1.00  0.00           C
ATOM   4959  HB1 MET A 961      33.720  37.820  52.400  1.00  0.00           H
ATOM   4960  HB2 MET A 961      33.480  38.590  50.750  1.00  0.00           H
ATOM   4961  CG  MET A 961      32.660  36.690  50.780  1.00  0.00           C
ATOM   4962  HG1 MET A 961      33.600  36.450  50.230  1.00  0.00           H
ATOM   4963  HG2 MET A 961      31.970  36.970  49.960  1.00  0.00           H
ATOM   4964  SD  MET A 961      31.950  35.340  51.770  1.00  0.00           S
ATOM   4965  CE  MET A 961      33.210  35.080  52.880  1.00  0.00           C
ATOM   4966  HE1 MET A 961      34.190  35.230  52.370  1.00  0.00           H
ATOM   4967  HE2 MET A 961      33.060  34.040  53.230  1.00  0.00           H
ATOM   4968  HE3 MET A 961      33.150  35.870  53.660  1.00  0.00           H
ATOM   4969  C   MET A 961      32.490  39.780  53.230  1.00  0.00           C
ATOM   4970  O   MET A 961      33.020  39.520  54.250  1.00  0.00           O
ATOM   4971  N   LEU A 962      32.540  41.090  52.850  1.00  0.00           N
ATOM   4972  HN  LEU A 962      32.380  41.450  51.930  1.00  0.00           H
ATOM   4973  CA  LEU A 962      33.170  42.170  53.670  1.00  0.00           C
ATOM   4974  HA  LEU A 962      34.170  41.920  54.000  1.00  0.00           H
ATOM   4975  CB  LEU A 962      33.130  43.550  52.950  1.00  0.00           C
ATOM   4976  HB1 LEU A 962      32.140  43.770  52.520  1.00  0.00           H
ATOM   4977  HB2 LEU A 962      33.900  43.370  52.180  1.00  0.00           H
ATOM   4978  CG  LEU A 962      33.620  44.840  53.660  1.00  0.00           C
ATOM   4979  HG  LEU A 962      34.450  44.570  54.360  1.00  0.00           H
ATOM   4980  CD1 LEU A 962      34.060  45.870  52.600  1.00  0.00           C
ATOM   4981 HD11 LEU A 962      34.310  46.850  53.040  1.00  0.00           H
ATOM   4982 HD12 LEU A 962      33.240  45.990  51.860  1.00  0.00           H
ATOM   4983 HD13 LEU A 962      34.950  45.420  52.080  1.00  0.00           H
ATOM   4984  CD2 LEU A 962      32.530  45.490  54.580  1.00  0.00           C
ATOM   4985 HD21 LEU A 962      32.980  46.320  55.170  1.00  0.00           H
ATOM   4986 HD22 LEU A 962      32.080  44.800  55.330  1.00  0.00           H
ATOM   4987 HD23 LEU A 962      31.710  45.960  54.000  1.00  0.00           H
ATOM   4988  C   LEU A 962      32.350  42.320  54.890  1.00  0.00           C
ATOM   4989  O   LEU A 962      32.850  42.560  56.020  1.00  0.00           O
ATOM   4990  N   GLY A 963      31.040  42.020  54.880  1.00  0.00           N
ATOM   4991  HN  GLY A 963      30.640  41.860  53.990  1.00  0.00           H
ATOM   4992  CA  GLY A 963      30.130  41.840  55.990  1.00  0.00           C
ATOM   4993  HA1 GLY A 963      29.220  41.590  55.460  1.00  0.00           H
ATOM   4994  HA2 GLY A 963      30.160  42.750  56.570  1.00  0.00           H
ATOM   4995  C   GLY A 963      30.350  40.660  56.910  1.00  0.00           C
ATOM   4996  O   GLY A 963      30.400  40.820  58.070  1.00  0.00           O
ATOM   4997  N   VAL A 964      30.620  39.440  56.430  1.00  0.00           N
ATOM   4998  HN  VAL A 964      30.670  39.390  55.430  1.00  0.00           H
ATOM   4999  CA  VAL A 964      31.090  38.330  57.180  1.00  0.00           C
ATOM   5000  HA  VAL A 964      30.440  38.250  58.040  1.00  0.00           H
ATOM   5001  CB  VAL A 964      31.040  37.060  56.290  1.00  0.00           C
ATOM   5002  HB  VAL A 964      31.770  37.020  55.460  1.00  0.00           H
ATOM   5003  CG1 VAL A 964      31.340  35.860  57.190  1.00  0.00           C
ATOM   5004 HG11 VAL A 964      30.790  35.980  58.140  1.00  0.00           H
ATOM   5005 HG12 VAL A 964      32.440  35.750  57.350  1.00  0.00           H
ATOM   5006 HG13 VAL A 964      30.960  35.020  56.580  1.00  0.00           H
ATOM   5007  CG2 VAL A 964      29.690  36.910  55.610  1.00  0.00           C
ATOM   5008 HG21 VAL A 964      29.550  37.660  54.810  1.00  0.00           H
ATOM   5009 HG22 VAL A 964      28.810  36.990  56.280  1.00  0.00           H
ATOM   5010 HG23 VAL A 964      29.630  35.920  55.100  1.00  0.00           H
ATOM   5011  C   VAL A 964      32.480  38.550  57.760  1.00  0.00           C
ATOM   5012  O   VAL A 964      32.780  38.240  58.920  1.00  0.00           O
ATOM   5013  N   CYS A 965      33.470  39.130  57.000  1.00  0.00           N
ATOM   5014  HN  CYS A 965      33.320  39.230  56.020  1.00  0.00           H
ATOM   5015  CA  CYS A 965      34.700  39.630  57.520  1.00  0.00           C
ATOM   5016  HA  CYS A 965      35.190  38.850  58.090  1.00  0.00           H
ATOM   5017  CB  CYS A 965      35.620  40.100  56.310  1.00  0.00           C
ATOM   5018  HB1 CYS A 965      36.470  40.750  56.590  1.00  0.00           H
ATOM   5019  HB2 CYS A 965      35.100  40.670  55.500  1.00  0.00           H
ATOM   5020  SG  CYS A 965      36.330  38.680  55.470  1.00  0.00           S
ATOM   5021  HG1 CYS A 965      37.420  38.720  56.220  1.00  0.00           H
ATOM   5022  C   CYS A 965      34.600  40.750  58.550  1.00  0.00           C
ATOM   5023  O   CYS A 965      35.370  40.660  59.500  1.00  0.00           O
ATOM   5024  N   SER A 966      33.610  41.650  58.440  1.00  0.00           N
ATOM   5025  HN  SER A 966      32.970  41.600  57.680  1.00  0.00           H
ATOM   5026  CA  SER A 966      33.290  42.530  59.520  1.00  0.00           C
ATOM   5027  HA  SER A 966      34.180  43.130  59.630  1.00  0.00           H
ATOM   5028  CB  SER A 966      32.220  43.590  59.170  1.00  0.00           C
ATOM   5029  HB1 SER A 966      32.010  44.350  59.950  1.00  0.00           H
ATOM   5030  HB2 SER A 966      31.270  43.140  58.830  1.00  0.00           H
ATOM   5031  OG  SER A 966      32.660  44.430  58.120  1.00  0.00           O
ATOM   5032  HG1 SER A 966      32.670  43.810  57.400  1.00  0.00           H
ATOM   5033  C   SER A 966      32.870  41.950  60.820  1.00  0.00           C
ATOM   5034  O   SER A 966      33.430  42.280  61.890  1.00  0.00           O
ATOM   5035  N   VAL A 967      32.010  40.910  60.740  1.00  0.00           N
ATOM   5036  HN  VAL A 967      31.680  40.500  59.900  1.00  0.00           H
ATOM   5037  CA  VAL A 967      31.540  40.130  61.900  1.00  0.00           C
ATOM   5038  HA  VAL A 967      31.220  40.880  62.600  1.00  0.00           H
ATOM   5039  CB  VAL A 967      30.250  39.370  61.530  1.00  0.00           C
ATOM   5040  HB  VAL A 967      30.430  38.780  60.610  1.00  0.00           H
ATOM   5041  CG1 VAL A 967      29.760  38.390  62.570  1.00  0.00           C
ATOM   5042 HG11 VAL A 967      28.760  37.970  62.340  1.00  0.00           H
ATOM   5043 HG12 VAL A 967      29.610  38.870  63.560  1.00  0.00           H
ATOM   5044 HG13 VAL A 967      30.420  37.500  62.650  1.00  0.00           H
ATOM   5045  CG2 VAL A 967      29.150  40.450  61.330  1.00  0.00           C
ATOM   5046 HG21 VAL A 967      28.170  39.920  61.370  1.00  0.00           H
ATOM   5047 HG22 VAL A 967      29.240  40.970  60.360  1.00  0.00           H
ATOM   5048 HG23 VAL A 967      29.170  41.200  62.150  1.00  0.00           H
ATOM   5049  C   VAL A 967      32.490  39.320  62.610  1.00  0.00           C
ATOM   5050  O   VAL A 967      32.410  39.010  63.810  1.00  0.00           O
ATOM   5051  N   MET A 968      33.530  38.870  61.820  1.00  0.00           N
ATOM   5052  HN  MET A 968      33.600  39.020  60.840  1.00  0.00           H
ATOM   5053  CA  MET A 968      34.550  38.120  62.310  1.00  0.00           C
ATOM   5054  HA  MET A 968      34.180  37.350  62.970  1.00  0.00           H
ATOM   5055  CB  MET A 968      35.400  37.370  61.230  1.00  0.00           C
ATOM   5056  HB1 MET A 968      36.400  37.200  61.690  1.00  0.00           H
ATOM   5057  HB2 MET A 968      35.620  38.030  60.360  1.00  0.00           H
ATOM   5058  CG  MET A 968      34.840  36.080  60.750  1.00  0.00           C
ATOM   5059  HG1 MET A 968      35.430  35.830  59.840  1.00  0.00           H
ATOM   5060  HG2 MET A 968      33.820  36.250  60.360  1.00  0.00           H
[truncated: 6,873,249 more chars]
