# Supplementary material for: CryoEM and computational modeling structural insights into the pH regulator NBCn1
Source: Nat Commun. 2025 Nov 11;16:9932. doi: 10.1038/s41467-025-64868-z (PMC12606367; doi:10.1038/s41467-025-64868-z)
Supplement: Supplementary file 7 — Supplementary Data 5 [file 41467_2025_64868_MOESM7_ESM.zip › 100ns_z_restr_MD_NBCn1_2NaCO3/hNBCn1_IF/z-restr_hNBCn1_IF_2NaCO3_first_step_21.pdb]

REMARK    GENERATED BY TRJCONV
TITLE     Title t= 4100.00000 step= 2050000
REMARK    THIS IS A SIMULATION BOX
CRYST1   94.227   94.227  100.805  90.00  90.00  90.00 P 1           1
MODEL        1
ATOM      1  N   LEU A 585      23.550  37.560  39.760  1.00  0.00           N
ATOM      2  HT1 LEU A 585      24.390  37.080  39.380  1.00  0.00           H
ATOM      3  HT2 LEU A 585      23.710  38.580  39.700  1.00  0.00           H
ATOM      4  HT3 LEU A 585      22.690  37.400  39.190  1.00  0.00           H
ATOM      5  CA  LEU A 585      23.390  37.090  41.200  1.00  0.00           C
ATOM      6  HA  LEU A 585      24.080  37.700  41.780  1.00  0.00           H
ATOM      7  CB  LEU A 585      21.960  37.440  41.680  1.00  0.00           C
ATOM      8  HB1 LEU A 585      21.240  36.730  41.220  1.00  0.00           H
ATOM      9  HB2 LEU A 585      21.630  38.410  41.280  1.00  0.00           H
ATOM     10  CG  LEU A 585      21.760  37.360  43.240  1.00  0.00           C
ATOM     11  HG  LEU A 585      22.230  36.470  43.690  1.00  0.00           H
ATOM     12  CD1 LEU A 585      22.480  38.650  43.760  1.00  0.00           C
ATOM     13 HD11 LEU A 585      22.440  38.650  44.870  1.00  0.00           H
ATOM     14 HD12 LEU A 585      21.940  39.580  43.510  1.00  0.00           H
ATOM     15 HD13 LEU A 585      23.570  38.620  43.520  1.00  0.00           H
ATOM     16  CD2 LEU A 585      20.250  37.440  43.560  1.00  0.00           C
ATOM     17 HD21 LEU A 585      20.070  37.540  44.650  1.00  0.00           H
ATOM     18 HD22 LEU A 585      19.650  36.650  43.060  1.00  0.00           H
ATOM     19 HD23 LEU A 585      19.790  38.330  43.100  1.00  0.00           H
ATOM     20  C   LEU A 585      23.750  35.610  41.540  1.00  0.00           C
ATOM     21  O   LEU A 585      24.910  35.380  41.990  1.00  0.00           O
ATOM     22  N   ILE A 586      22.910  34.610  41.460  1.00  0.00           N
ATOM     23  HN  ILE A 586      21.960  34.780  41.230  1.00  0.00           H
ATOM     24  CA  ILE A 586      23.180  33.230  41.860  1.00  0.00           C
ATOM     25  HA  ILE A 586      24.120  33.160  42.370  1.00  0.00           H
ATOM     26  CB  ILE A 586      22.100  32.610  42.740  1.00  0.00           C
ATOM     27  HB  ILE A 586      21.070  32.640  42.340  1.00  0.00           H
ATOM     28  CG2 ILE A 586      22.420  31.060  42.960  1.00  0.00           C
ATOM     29 HG21 ILE A 586      22.220  30.560  41.980  1.00  0.00           H
ATOM     30 HG22 ILE A 586      21.770  30.640  43.760  1.00  0.00           H
ATOM     31 HG23 ILE A 586      23.500  30.860  43.150  1.00  0.00           H
ATOM     32  CG1 ILE A 586      22.040  33.260  44.100  1.00  0.00           C
ATOM     33 HG11 ILE A 586      21.280  32.680  44.650  1.00  0.00           H
ATOM     34 HG12 ILE A 586      21.660  34.270  43.860  1.00  0.00           H
ATOM     35  CD  ILE A 586      23.270  33.370  44.890  1.00  0.00           C
ATOM     36  HD1 ILE A 586      23.940  34.200  44.600  1.00  0.00           H
ATOM     37  HD2 ILE A 586      23.860  32.430  44.910  1.00  0.00           H
ATOM     38  HD3 ILE A 586      23.040  33.470  45.980  1.00  0.00           H
ATOM     39  C   ILE A 586      23.360  32.410  40.580  1.00  0.00           C
ATOM     40  O   ILE A 586      24.040  31.410  40.440  1.00  0.00           O
ATOM     41  N   LEU A 587      22.890  33.020  39.480  1.00  0.00           N
ATOM     42  HN  LEU A 587      22.450  33.920  39.530  1.00  0.00           H
ATOM     43  CA  LEU A 587      23.050  32.440  38.200  1.00  0.00           C
ATOM     44  HA  LEU A 587      22.710  31.420  38.240  1.00  0.00           H
ATOM     45  CB  LEU A 587      22.070  33.130  37.270  1.00  0.00           C
ATOM     46  HB1 LEU A 587      22.180  34.230  37.430  1.00  0.00           H
ATOM     47  HB2 LEU A 587      21.070  32.760  37.590  1.00  0.00           H
ATOM     48  CG  LEU A 587      22.240  32.930  35.760  1.00  0.00           C
ATOM     49  HG  LEU A 587      23.230  33.270  35.390  1.00  0.00           H
ATOM     50  CD1 LEU A 587      22.100  31.480  35.270  1.00  0.00           C
ATOM     51 HD11 LEU A 587      22.870  30.880  35.800  1.00  0.00           H
ATOM     52 HD12 LEU A 587      22.290  31.430  34.170  1.00  0.00           H
ATOM     53 HD13 LEU A 587      21.040  31.260  35.540  1.00  0.00           H
ATOM     54  CD2 LEU A 587      21.060  33.680  35.120  1.00  0.00           C
ATOM     55 HD21 LEU A 587      20.970  34.740  35.440  1.00  0.00           H
ATOM     56 HD22 LEU A 587      20.110  33.280  35.540  1.00  0.00           H
ATOM     57 HD23 LEU A 587      21.090  33.670  34.000  1.00  0.00           H
ATOM     58  C   LEU A 587      24.500  32.500  37.660  1.00  0.00           C
ATOM     59  O   LEU A 587      25.010  31.570  37.060  1.00  0.00           O
ATOM     60  N   ASP A 588      25.250  33.600  37.870  1.00  0.00           N
ATOM     61  HN  ASP A 588      24.850  34.480  38.110  1.00  0.00           H
ATOM     62  CA  ASP A 588      26.730  33.650  37.610  1.00  0.00           C
ATOM     63  HA  ASP A 588      26.790  33.530  36.540  1.00  0.00           H
ATOM     64  CB  ASP A 588      27.370  35.010  38.010  1.00  0.00           C
ATOM     65  HB1 ASP A 588      28.350  35.070  37.480  1.00  0.00           H
ATOM     66  HB2 ASP A 588      27.600  34.990  39.100  1.00  0.00           H
ATOM     67  CG  ASP A 588      26.400  36.130  37.600  1.00  0.00           C
ATOM     68  OD1 ASP A 588      26.660  36.840  36.570  1.00  0.00           O
ATOM     69  OD2 ASP A 588      25.480  36.460  38.410  1.00  0.00           O
ATOM     70  C   ASP A 588      27.500  32.540  38.260  1.00  0.00           C
ATOM     71  O   ASP A 588      28.150  31.740  37.570  1.00  0.00           O
ATOM     72  N   ILE A 589      27.230  32.340  39.560  1.00  0.00           N
ATOM     73  HN  ILE A 589      26.550  32.890  40.040  1.00  0.00           H
ATOM     74  CA  ILE A 589      27.740  31.190  40.310  1.00  0.00           C
ATOM     75  HA  ILE A 589      28.800  31.230  40.120  1.00  0.00           H
ATOM     76  CB  ILE A 589      27.510  31.330  41.820  1.00  0.00           C
ATOM     77  HB  ILE A 589      26.420  31.250  41.940  1.00  0.00           H
ATOM     78  CG2 ILE A 589      28.140  30.130  42.540  1.00  0.00           C
ATOM     79 HG21 ILE A 589      29.180  30.020  42.210  1.00  0.00           H
ATOM     80 HG22 ILE A 589      27.690  29.200  42.150  1.00  0.00           H
ATOM     81 HG23 ILE A 589      27.960  30.210  43.630  1.00  0.00           H
ATOM     82  CG1 ILE A 589      27.950  32.710  42.380  1.00  0.00           C
ATOM     83 HG11 ILE A 589      27.530  33.590  41.840  1.00  0.00           H
ATOM     84 HG12 ILE A 589      29.030  32.850  42.160  1.00  0.00           H
ATOM     85  CD  ILE A 589      27.750  32.810  43.860  1.00  0.00           C
ATOM     86  HD1 ILE A 589      26.680  32.510  43.980  1.00  0.00           H
ATOM     87  HD2 ILE A 589      27.930  33.840  44.230  1.00  0.00           H
ATOM     88  HD3 ILE A 589      28.360  32.120  44.480  1.00  0.00           H
ATOM     89  C   ILE A 589      27.290  29.840  39.780  1.00  0.00           C
ATOM     90  O   ILE A 589      28.100  28.900  39.560  1.00  0.00           O
ATOM     91  N   LYS A 590      25.980  29.670  39.450  1.00  0.00           N
ATOM     92  HN  LYS A 590      25.320  30.320  39.780  1.00  0.00           H
ATOM     93  CA  LYS A 590      25.440  28.440  39.010  1.00  0.00           C
ATOM     94  HA  LYS A 590      25.670  27.670  39.730  1.00  0.00           H
ATOM     95  CB  LYS A 590      23.860  28.560  38.870  1.00  0.00           C
ATOM     96  HB1 LYS A 590      23.750  29.630  38.610  1.00  0.00           H
ATOM     97  HB2 LYS A 590      23.340  28.310  39.820  1.00  0.00           H
ATOM     98  CG  LYS A 590      23.160  27.750  37.790  1.00  0.00           C
ATOM     99  HG1 LYS A 590      23.420  26.680  37.930  1.00  0.00           H
ATOM    100  HG2 LYS A 590      23.470  28.100  36.790  1.00  0.00           H
ATOM    101  CD  LYS A 590      21.650  27.840  37.890  1.00  0.00           C
ATOM    102  HD1 LYS A 590      21.350  28.910  37.860  1.00  0.00           H
ATOM    103  HD2 LYS A 590      21.360  27.500  38.900  1.00  0.00           H
ATOM    104  CE  LYS A 590      20.860  27.040  36.910  1.00  0.00           C
ATOM    105  HE1 LYS A 590      21.210  25.980  36.950  1.00  0.00           H
ATOM    106  HE2 LYS A 590      21.130  27.500  35.930  1.00  0.00           H
ATOM    107  NZ  LYS A 590      19.410  27.050  37.240  1.00  0.00           N
ATOM    108  HZ1 LYS A 590      18.860  26.230  36.900  1.00  0.00           H
ATOM    109  HZ2 LYS A 590      19.010  27.950  36.900  1.00  0.00           H
ATOM    110  HZ3 LYS A 590      19.360  27.050  38.280  1.00  0.00           H
ATOM    111  C   LYS A 590      26.070  27.900  37.640  1.00  0.00           C
ATOM    112  O   LYS A 590      26.490  26.740  37.530  1.00  0.00           O
ATOM    113  N   ARG A 591      26.200  28.850  36.670  1.00  0.00           N
ATOM    114  HN  ARG A 591      26.100  29.830  36.830  1.00  0.00           H
ATOM    115  CA  ARG A 591      26.640  28.430  35.350  1.00  0.00           C
ATOM    116  HA  ARG A 591      25.980  27.640  35.020  1.00  0.00           H
ATOM    117  CB  ARG A 591      26.430  29.440  34.160  1.00  0.00           C
ATOM    118  HB1 ARG A 591      25.340  29.580  34.080  1.00  0.00           H
ATOM    119  HB2 ARG A 591      26.820  28.990  33.220  1.00  0.00           H
ATOM    120  CG  ARG A 591      26.940  30.890  34.450  1.00  0.00           C
ATOM    121  HG1 ARG A 591      27.980  30.940  34.840  1.00  0.00           H
ATOM    122  HG2 ARG A 591      26.170  31.450  35.020  1.00  0.00           H
ATOM    123  CD  ARG A 591      27.180  31.730  33.130  1.00  0.00           C
ATOM    124  HD1 ARG A 591      28.090  31.310  32.680  1.00  0.00           H
ATOM    125  HD2 ARG A 591      27.500  32.760  33.420  1.00  0.00           H
ATOM    126  NE  ARG A 591      25.900  31.810  32.280  1.00  0.00           N
ATOM    127  HE  ARG A 591      25.810  31.070  31.630  1.00  0.00           H
ATOM    128  CZ  ARG A 591      24.960  32.690  32.330  1.00  0.00           C
ATOM    129  NH1 ARG A 591      25.080  33.750  33.170  1.00  0.00           N
ATOM    130 HH11 ARG A 591      25.940  33.980  33.620  1.00  0.00           H
ATOM    131 HH12 ARG A 591      24.540  34.550  32.910  1.00  0.00           H
ATOM    132  NH2 ARG A 591      23.780  32.590  31.680  1.00  0.00           N
ATOM    133 HH21 ARG A 591      23.100  33.330  31.710  1.00  0.00           H
ATOM    134 HH22 ARG A 591      23.650  31.820  31.050  1.00  0.00           H
ATOM    135  C   ARG A 591      28.000  27.810  35.300  1.00  0.00           C
ATOM    136  O   ARG A 591      28.330  26.980  34.420  1.00  0.00           O
ATOM    137  N   LYS A 592      28.910  28.230  36.190  1.00  0.00           N
ATOM    138  HN  LYS A 592      28.610  28.860  36.920  1.00  0.00           H
ATOM    139  CA  LYS A 592      30.350  27.930  36.250  1.00  0.00           C
ATOM    140  HA  LYS A 592      30.610  27.650  35.240  1.00  0.00           H
ATOM    141  CB  LYS A 592      31.100  29.140  36.700  1.00  0.00           C
ATOM    142  HB1 LYS A 592      32.190  28.950  36.790  1.00  0.00           H
ATOM    143  HB2 LYS A 592      30.750  29.520  37.690  1.00  0.00           H
ATOM    144  CG  LYS A 592      31.050  30.380  35.660  1.00  0.00           C
ATOM    145  HG1 LYS A 592      31.580  31.280  36.040  1.00  0.00           H
ATOM    146  HG2 LYS A 592      29.980  30.650  35.540  1.00  0.00           H
ATOM    147  CD  LYS A 592      31.590  29.900  34.210  1.00  0.00           C
ATOM    148  HD1 LYS A 592      30.830  29.230  33.760  1.00  0.00           H
ATOM    149  HD2 LYS A 592      32.480  29.260  34.350  1.00  0.00           H
ATOM    150  CE  LYS A 592      31.830  31.060  33.270  1.00  0.00           C
ATOM    151  HE1 LYS A 592      32.620  31.780  33.590  1.00  0.00           H
ATOM    152  HE2 LYS A 592      30.960  31.740  33.190  1.00  0.00           H
ATOM    153  NZ  LYS A 592      32.180  30.560  31.980  1.00  0.00           N
ATOM    154  HZ1 LYS A 592      31.570  29.820  31.600  1.00  0.00           H
ATOM    155  HZ2 LYS A 592      33.180  30.260  31.970  1.00  0.00           H
ATOM    156  HZ3 LYS A 592      32.170  31.360  31.300  1.00  0.00           H
ATOM    157  C   LYS A 592      30.730  26.850  37.290  1.00  0.00           C
ATOM    158  O   LYS A 592      31.900  26.410  37.440  1.00  0.00           O
ATOM    159  N   ALA A 593      29.750  26.350  38.100  1.00  0.00           N
ATOM    160  HN  ALA A 593      28.810  26.680  38.050  1.00  0.00           H
ATOM    161  CA  ALA A 593      29.980  25.270  39.030  1.00  0.00           C
ATOM    162  HA  ALA A 593      30.840  25.570  39.630  1.00  0.00           H
ATOM    163  CB  ALA A 593      28.690  25.110  39.830  1.00  0.00           C
ATOM    164  HB1 ALA A 593      28.340  26.120  40.130  1.00  0.00           H
ATOM    165  HB2 ALA A 593      28.780  24.440  40.720  1.00  0.00           H
ATOM    166  HB3 ALA A 593      27.890  24.730  39.160  1.00  0.00           H
ATOM    167  C   ALA A 593      30.330  23.910  38.440  1.00  0.00           C
ATOM    168  O   ALA A 593      31.270  23.290  38.990  1.00  0.00           O
ATOM    169  N   PRO A 594      29.720  23.370  37.430  1.00  0.00           N
ATOM    170  CD  PRO A 594      28.820  24.080  36.500  1.00  0.00           C
ATOM    171  HD1 PRO A 594      29.370  24.880  35.970  1.00  0.00           H
ATOM    172  HD2 PRO A 594      27.900  24.420  37.030  1.00  0.00           H
ATOM    173  CA  PRO A 594      30.030  22.020  36.990  1.00  0.00           C
ATOM    174  HA  PRO A 594      30.040  21.390  37.880  1.00  0.00           H
ATOM    175  CB  PRO A 594      28.780  21.750  36.070  1.00  0.00           C
ATOM    176  HB1 PRO A 594      27.990  21.450  36.800  1.00  0.00           H
ATOM    177  HB2 PRO A 594      28.930  20.920  35.350  1.00  0.00           H
ATOM    178  CG  PRO A 594      28.380  23.070  35.500  1.00  0.00           C
ATOM    179  HG1 PRO A 594      28.940  23.330  34.570  1.00  0.00           H
ATOM    180  HG2 PRO A 594      27.290  23.140  35.310  1.00  0.00           H
ATOM    181  C   PRO A 594      31.330  22.020  36.160  1.00  0.00           C
ATOM    182  O   PRO A 594      31.640  20.990  35.620  1.00  0.00           O
ATOM    183  N   PHE A 595      32.190  23.060  36.300  1.00  0.00           N
ATOM    184  HN  PHE A 595      31.880  23.880  36.790  1.00  0.00           H
ATOM    185  CA  PHE A 595      33.500  22.910  35.720  1.00  0.00           C
ATOM    186  HA  PHE A 595      33.580  22.070  35.040  1.00  0.00           H
ATOM    187  CB  PHE A 595      33.820  24.120  34.720  1.00  0.00           C
ATOM    188  HB1 PHE A 595      34.800  23.890  34.240  1.00  0.00           H
ATOM    189  HB2 PHE A 595      33.800  25.120  35.220  1.00  0.00           H
ATOM    190  CG  PHE A 595      32.830  24.190  33.570  1.00  0.00           C
ATOM    191  CD1 PHE A 595      33.060  23.580  32.300  1.00  0.00           C
ATOM    192  HD1 PHE A 595      33.950  23.010  32.040  1.00  0.00           H
ATOM    193  CE1 PHE A 595      32.110  23.720  31.300  1.00  0.00           C
ATOM    194  HE1 PHE A 595      32.320  23.380  30.300  1.00  0.00           H
ATOM    195  CZ  PHE A 595      30.960  24.460  31.490  1.00  0.00           C
ATOM    196  HZ  PHE A 595      30.290  24.680  30.690  1.00  0.00           H
ATOM    197  CD2 PHE A 595      31.740  25.100  33.790  1.00  0.00           C
ATOM    198  HD2 PHE A 595      31.610  25.650  34.720  1.00  0.00           H
ATOM    199  CE2 PHE A 595      30.790  25.170  32.770  1.00  0.00           C
ATOM    200  HE2 PHE A 595      29.880  25.730  32.950  1.00  0.00           H
ATOM    201  C   PHE A 595      34.510  22.840  36.830  1.00  0.00           C
ATOM    202  O   PHE A 595      35.670  23.040  36.660  1.00  0.00           O
ATOM    203  N   PHE A 596      34.060  22.750  38.140  1.00  0.00           N
ATOM    204  HN  PHE A 596      33.080  22.630  38.290  1.00  0.00           H
ATOM    205  CA  PHE A 596      34.940  22.680  39.310  1.00  0.00           C
ATOM    206  HA  PHE A 596      35.690  23.460  39.320  1.00  0.00           H
ATOM    207  CB  PHE A 596      34.100  22.690  40.730  1.00  0.00           C
ATOM    208  HB1 PHE A 596      33.510  21.760  40.740  1.00  0.00           H
ATOM    209  HB2 PHE A 596      33.470  23.590  40.750  1.00  0.00           H
ATOM    210  CG  PHE A 596      34.840  22.640  42.030  1.00  0.00           C
ATOM    211  CD1 PHE A 596      36.180  23.220  42.170  1.00  0.00           C
ATOM    212  HD1 PHE A 596      36.590  23.650  41.280  1.00  0.00           H
ATOM    213  CE1 PHE A 596      36.870  23.070  43.390  1.00  0.00           C
ATOM    214  HE1 PHE A 596      37.830  23.510  43.560  1.00  0.00           H
ATOM    215  CZ  PHE A 596      36.240  22.520  44.520  1.00  0.00           C
ATOM    216  HZ  PHE A 596      36.720  22.410  45.480  1.00  0.00           H
ATOM    217  CD2 PHE A 596      34.220  22.190  43.190  1.00  0.00           C
ATOM    218  HD2 PHE A 596      33.180  21.960  43.070  1.00  0.00           H
ATOM    219  CE2 PHE A 596      34.910  22.080  44.410  1.00  0.00           C
ATOM    220  HE2 PHE A 596      34.300  21.780  45.250  1.00  0.00           H
ATOM    221  C   PHE A 596      35.840  21.400  39.250  1.00  0.00           C
ATOM    222  O   PHE A 596      37.050  21.480  39.470  1.00  0.00           O
ATOM    223  N   LEU A 597      35.270  20.270  38.850  1.00  0.00           N
ATOM    224  HN  LEU A 597      34.280  20.310  38.750  1.00  0.00           H
ATOM    225  CA  LEU A 597      36.050  19.100  38.550  1.00  0.00           C
ATOM    226  HA  LEU A 597      36.610  18.860  39.440  1.00  0.00           H
ATOM    227  CB  LEU A 597      35.210  17.960  38.130  1.00  0.00           C
ATOM    228  HB1 LEU A 597      34.650  18.300  37.240  1.00  0.00           H
ATOM    229  HB2 LEU A 597      34.550  17.780  39.000  1.00  0.00           H
ATOM    230  CG  LEU A 597      36.020  16.570  38.010  1.00  0.00           C
ATOM    231  HG  LEU A 597      36.700  16.680  37.130  1.00  0.00           H
ATOM    232  CD1 LEU A 597      36.770  16.290  39.310  1.00  0.00           C
ATOM    233 HD11 LEU A 597      37.250  15.290  39.420  1.00  0.00           H
ATOM    234 HD12 LEU A 597      36.100  16.330  40.200  1.00  0.00           H
ATOM    235 HD13 LEU A 597      37.540  17.050  39.560  1.00  0.00           H
ATOM    236  CD2 LEU A 597      35.050  15.390  37.640  1.00  0.00           C
ATOM    237 HD21 LEU A 597      34.240  15.360  38.400  1.00  0.00           H
ATOM    238 HD22 LEU A 597      35.650  14.450  37.670  1.00  0.00           H
ATOM    239 HD23 LEU A 597      34.610  15.610  36.640  1.00  0.00           H
ATOM    240  C   LEU A 597      37.080  19.470  37.500  1.00  0.00           C
ATOM    241  O   LEU A 597      38.210  19.060  37.650  1.00  0.00           O
ATOM    242  N   SER A 598      36.730  20.150  36.380  1.00  0.00           N
ATOM    243  HN  SER A 598      35.750  20.310  36.350  1.00  0.00           H
ATOM    244  CA  SER A 598      37.710  20.590  35.390  1.00  0.00           C
ATOM    245  HA  SER A 598      38.110  19.630  35.050  1.00  0.00           H
ATOM    246  CB  SER A 598      37.000  21.200  34.230  1.00  0.00           C
ATOM    247  HB1 SER A 598      37.680  21.630  33.460  1.00  0.00           H
ATOM    248  HB2 SER A 598      36.510  22.130  34.560  1.00  0.00           H
ATOM    249  OG  SER A 598      36.080  20.300  33.620  1.00  0.00           O
ATOM    250  HG1 SER A 598      35.370  20.130  34.230  1.00  0.00           H
ATOM    251  C   SER A 598      38.850  21.390  35.860  1.00  0.00           C
ATOM    252  O   SER A 598      39.990  21.290  35.320  1.00  0.00           O
ATOM    253  N   ASP A 599      38.610  22.240  36.860  1.00  0.00           N
ATOM    254  HN  ASP A 599      37.680  22.460  37.160  1.00  0.00           H
ATOM    255  CA  ASP A 599      39.570  23.060  37.580  1.00  0.00           C
ATOM    256  HA  ASP A 599      40.200  23.460  36.790  1.00  0.00           H
ATOM    257  CB  ASP A 599      38.900  24.200  38.400  1.00  0.00           C
ATOM    258  HB1 ASP A 599      39.580  24.780  39.060  1.00  0.00           H
ATOM    259  HB2 ASP A 599      38.090  23.770  39.030  1.00  0.00           H
ATOM    260  CG  ASP A 599      38.340  25.290  37.490  1.00  0.00           C
ATOM    261  OD1 ASP A 599      38.250  25.070  36.270  1.00  0.00           O
ATOM    262  OD2 ASP A 599      37.940  26.360  37.970  1.00  0.00           O
ATOM    263  C   ASP A 599      40.430  22.260  38.510  1.00  0.00           C
ATOM    264  O   ASP A 599      41.620  22.570  38.650  1.00  0.00           O
ATOM    265  N   PHE A 600      39.950  21.210  39.180  1.00  0.00           N
ATOM    266  HN  PHE A 600      38.980  20.980  39.300  1.00  0.00           H
ATOM    267  CA  PHE A 600      40.910  20.260  39.710  1.00  0.00           C
ATOM    268  HA  PHE A 600      41.640  20.760  40.320  1.00  0.00           H
ATOM    269  CB  PHE A 600      40.220  19.030  40.420  1.00  0.00           C
ATOM    270  HB1 PHE A 600      40.880  18.140  40.550  1.00  0.00           H
ATOM    271  HB2 PHE A 600      39.320  18.790  39.820  1.00  0.00           H
ATOM    272  CG  PHE A 600      39.690  19.380  41.840  1.00  0.00           C
ATOM    273  CD1 PHE A 600      40.680  19.660  42.770  1.00  0.00           C
ATOM    274  HD1 PHE A 600      41.710  19.430  42.560  1.00  0.00           H
ATOM    275  CE1 PHE A 600      40.300  19.990  44.060  1.00  0.00           C
ATOM    276  HE1 PHE A 600      41.030  20.200  44.830  1.00  0.00           H
ATOM    277  CZ  PHE A 600      39.000  20.030  44.440  1.00  0.00           C
ATOM    278  HZ  PHE A 600      38.820  20.440  45.420  1.00  0.00           H
ATOM    279  CD2 PHE A 600      38.300  19.410  42.260  1.00  0.00           C
ATOM    280  HD2 PHE A 600      37.560  19.360  41.470  1.00  0.00           H
ATOM    281  CE2 PHE A 600      38.020  19.750  43.510  1.00  0.00           C
ATOM    282  HE2 PHE A 600      36.970  19.900  43.720  1.00  0.00           H
ATOM    283  C   PHE A 600      41.840  19.510  38.670  1.00  0.00           C
ATOM    284  O   PHE A 600      42.960  19.260  38.950  1.00  0.00           O
ATOM    285  N   LYS A 601      41.270  19.050  37.490  1.00  0.00           N
ATOM    286  HN  LYS A 601      40.280  19.080  37.510  1.00  0.00           H
ATOM    287  CA  LYS A 601      42.010  18.370  36.400  1.00  0.00           C
ATOM    288  HA  LYS A 601      42.500  17.520  36.860  1.00  0.00           H
ATOM    289  CB  LYS A 601      41.070  17.660  35.310  1.00  0.00           C
ATOM    290  HB1 LYS A 601      41.780  17.420  34.500  1.00  0.00           H
ATOM    291  HB2 LYS A 601      40.340  18.420  34.970  1.00  0.00           H
ATOM    292  CG  LYS A 601      40.220  16.490  35.880  1.00  0.00           C
ATOM    293  HG1 LYS A 601      39.710  16.660  36.850  1.00  0.00           H
ATOM    294  HG2 LYS A 601      40.930  15.640  36.000  1.00  0.00           H
ATOM    295  CD  LYS A 601      39.230  16.080  34.810  1.00  0.00           C
ATOM    296  HD1 LYS A 601      38.670  16.970  34.480  1.00  0.00           H
ATOM    297  HD2 LYS A 601      38.450  15.380  35.170  1.00  0.00           H
ATOM    298  CE  LYS A 601      39.870  15.500  33.560  1.00  0.00           C
ATOM    299  HE1 LYS A 601      40.360  14.530  33.800  1.00  0.00           H
ATOM    300  HE2 LYS A 601      40.630  16.150  33.100  1.00  0.00           H
ATOM    301  NZ  LYS A 601      38.760  15.240  32.630  1.00  0.00           N
ATOM    302  HZ1 LYS A 601      38.310  16.080  32.190  1.00  0.00           H
ATOM    303  HZ2 LYS A 601      38.070  14.530  32.960  1.00  0.00           H
ATOM    304  HZ3 LYS A 601      39.260  14.760  31.860  1.00  0.00           H
ATOM    305  C   LYS A 601      43.180  19.290  35.890  1.00  0.00           C
ATOM    306  O   LYS A 601      44.340  18.930  35.890  1.00  0.00           O
ATOM    307  N   ASP A 602      42.770  20.580  35.530  1.00  0.00           N
ATOM    308  HN  ASP A 602      41.780  20.700  35.580  1.00  0.00           H
ATOM    309  CA  ASP A 602      43.600  21.700  35.090  1.00  0.00           C
ATOM    310  HA  ASP A 602      44.110  21.420  34.170  1.00  0.00           H
ATOM    311  CB  ASP A 602      42.650  22.920  34.830  1.00  0.00           C
ATOM    312  HB1 ASP A 602      43.090  23.930  34.960  1.00  0.00           H
ATOM    313  HB2 ASP A 602      41.720  22.900  35.440  1.00  0.00           H
ATOM    314  CG  ASP A 602      42.260  22.930  33.390  1.00  0.00           C
ATOM    315  OD1 ASP A 602      42.560  21.850  32.740  1.00  0.00           O
ATOM    316  OD2 ASP A 602      41.700  23.870  32.850  1.00  0.00           O
ATOM    317  C   ASP A 602      44.730  22.090  36.140  1.00  0.00           C
ATOM    318  O   ASP A 602      45.760  22.610  35.750  1.00  0.00           O
ATOM    319  N   ALA A 603      44.490  21.750  37.460  1.00  0.00           N
ATOM    320  HN  ALA A 603      43.610  21.360  37.740  1.00  0.00           H
ATOM    321  CA  ALA A 603      45.390  22.060  38.530  1.00  0.00           C
ATOM    322  HA  ALA A 603      45.980  22.950  38.390  1.00  0.00           H
ATOM    323  CB  ALA A 603      44.550  22.360  39.790  1.00  0.00           C
ATOM    324  HB1 ALA A 603      44.190  23.410  39.730  1.00  0.00           H
ATOM    325  HB2 ALA A 603      45.090  22.220  40.750  1.00  0.00           H
ATOM    326  HB3 ALA A 603      43.690  21.660  39.800  1.00  0.00           H
ATOM    327  C   ALA A 603      46.380  20.890  38.680  1.00  0.00           C
ATOM    328  O   ALA A 603      47.440  21.170  39.230  1.00  0.00           O
ATOM    329  N   LEU A 604      46.290  19.710  38.080  1.00  0.00           N
ATOM    330  HN  LEU A 604      45.440  19.400  37.650  1.00  0.00           H
ATOM    331  CA  LEU A 604      47.440  18.750  37.950  1.00  0.00           C
ATOM    332  HA  LEU A 604      47.790  18.540  38.950  1.00  0.00           H
ATOM    333  CB  LEU A 604      46.890  17.370  37.390  1.00  0.00           C
ATOM    334  HB1 LEU A 604      47.720  16.670  37.160  1.00  0.00           H
ATOM    335  HB2 LEU A 604      46.170  17.460  36.550  1.00  0.00           H
ATOM    336  CG  LEU A 604      46.070  16.500  38.440  1.00  0.00           C
ATOM    337  HG  LEU A 604      45.590  17.310  39.040  1.00  0.00           H
ATOM    338  CD1 LEU A 604      44.890  15.760  37.740  1.00  0.00           C
ATOM    339 HD11 LEU A 604      45.360  15.150  36.950  1.00  0.00           H
ATOM    340 HD12 LEU A 604      44.200  16.450  37.220  1.00  0.00           H
ATOM    341 HD13 LEU A 604      44.240  15.170  38.420  1.00  0.00           H
ATOM    342  CD2 LEU A 604      47.030  15.560  39.220  1.00  0.00           C
ATOM    343 HD21 LEU A 604      48.050  15.980  39.230  1.00  0.00           H
ATOM    344 HD22 LEU A 604      47.110  14.540  38.770  1.00  0.00           H
ATOM    345 HD23 LEU A 604      46.820  15.410  40.300  1.00  0.00           H
ATOM    346  C   LEU A 604      48.620  19.240  37.070  1.00  0.00           C
ATOM    347  O   LEU A 604      48.790  18.720  35.970  1.00  0.00           O
ATOM    348  N   SER A 605      49.430  20.110  37.600  1.00  0.00           N
ATOM    349  HN  SER A 605      49.100  20.490  38.450  1.00  0.00           H
ATOM    350  CA  SER A 605      50.580  20.660  36.830  1.00  0.00           C
ATOM    351  HA  SER A 605      50.950  19.770  36.370  1.00  0.00           H
ATOM    352  CB  SER A 605      50.050  21.870  35.980  1.00  0.00           C
ATOM    353  HB1 SER A 605      49.500  22.530  36.670  1.00  0.00           H
ATOM    354  HB2 SER A 605      49.330  21.540  35.200  1.00  0.00           H
ATOM    355  OG  SER A 605      51.070  22.650  35.350  1.00  0.00           O
ATOM    356  HG1 SER A 605      51.450  22.080  34.680  1.00  0.00           H
ATOM    357  C   SER A 605      51.700  21.130  37.730  1.00  0.00           C
ATOM    358  O   SER A 605      51.390  21.790  38.690  1.00  0.00           O
ATOM    359  N   LEU A 606      52.960  20.950  37.350  1.00  0.00           N
ATOM    360  HN  LEU A 606      53.120  20.460  36.490  1.00  0.00           H
ATOM    361  CA  LEU A 606      54.080  21.520  37.870  1.00  0.00           C
ATOM    362  HA  LEU A 606      53.970  21.310  38.930  1.00  0.00           H
ATOM    363  CB  LEU A 606      55.340  20.850  37.270  1.00  0.00           C
ATOM    364  HB1 LEU A 606      55.350  21.270  36.250  1.00  0.00           H
ATOM    365  HB2 LEU A 606      55.280  19.760  37.070  1.00  0.00           H
ATOM    366  CG  LEU A 606      56.670  21.170  38.050  1.00  0.00           C
ATOM    367  HG  LEU A 606      56.810  22.270  38.080  1.00  0.00           H
ATOM    368  CD1 LEU A 606      56.770  20.680  39.470  1.00  0.00           C
ATOM    369 HD11 LEU A 606      56.190  21.350  40.140  1.00  0.00           H
ATOM    370 HD12 LEU A 606      57.770  20.860  39.910  1.00  0.00           H
ATOM    371 HD13 LEU A 606      56.460  19.620  39.570  1.00  0.00           H
ATOM    372  CD2 LEU A 606      57.880  20.490  37.320  1.00  0.00           C
ATOM    373 HD21 LEU A 606      58.200  19.590  37.900  1.00  0.00           H
ATOM    374 HD22 LEU A 606      58.760  21.170  37.350  1.00  0.00           H
ATOM    375 HD23 LEU A 606      57.810  20.310  36.230  1.00  0.00           H
ATOM    376  C   LEU A 606      54.060  23.060  37.890  1.00  0.00           C
ATOM    377  O   LEU A 606      54.550  23.710  38.840  1.00  0.00           O
ATOM    378  N   GLN A 607      53.600  23.690  36.820  1.00  0.00           N
ATOM    379  HN  GLN A 607      53.400  23.110  36.040  1.00  0.00           H
ATOM    380  CA  GLN A 607      53.340  25.110  36.690  1.00  0.00           C
ATOM    381  HA  GLN A 607      54.250  25.650  36.920  1.00  0.00           H
ATOM    382  CB  GLN A 607      53.080  25.560  35.250  1.00  0.00           C
ATOM    383  HB1 GLN A 607      52.460  24.730  34.850  1.00  0.00           H
ATOM    384  HB2 GLN A 607      54.040  25.460  34.700  1.00  0.00           H
ATOM    385  CG  GLN A 607      52.600  27.020  35.090  1.00  0.00           C
ATOM    386  HG1 GLN A 607      53.210  27.760  35.650  1.00  0.00           H
ATOM    387  HG2 GLN A 607      51.550  27.070  35.430  1.00  0.00           H
ATOM    388  CD  GLN A 607      52.610  27.360  33.600  1.00  0.00           C
ATOM    389  OE1 GLN A 607      52.490  26.430  32.770  1.00  0.00           O
ATOM    390  NE2 GLN A 607      52.620  28.630  33.160  1.00  0.00           N
ATOM    391 HE21 GLN A 607      52.760  28.820  32.200  1.00  0.00           H
ATOM    392 HE22 GLN A 607      52.730  29.480  33.690  1.00  0.00           H
ATOM    393  C   GLN A 607      52.180  25.590  37.710  1.00  0.00           C
ATOM    394  O   GLN A 607      52.350  26.610  38.380  1.00  0.00           O
ATOM    395  N   CYS A 608      51.050  24.820  37.910  1.00  0.00           N
ATOM    396  HN  CYS A 608      50.940  24.060  37.290  1.00  0.00           H
ATOM    397  CA  CYS A 608      50.120  25.110  38.980  1.00  0.00           C
ATOM    398  HA  CYS A 608      49.960  26.150  38.770  1.00  0.00           H
ATOM    399  CB  CYS A 608      48.770  24.460  38.780  1.00  0.00           C
ATOM    400  HB1 CYS A 608      48.080  24.720  39.590  1.00  0.00           H
ATOM    401  HB2 CYS A 608      48.870  23.350  38.810  1.00  0.00           H
ATOM    402  SG  CYS A 608      47.980  24.870  37.120  1.00  0.00           S
ATOM    403  HG1 CYS A 608      46.940  24.070  36.930  1.00  0.00           H
ATOM    404  C   CYS A 608      50.740  25.040  40.340  1.00  0.00           C
ATOM    405  O   CYS A 608      50.630  26.040  41.080  1.00  0.00           O
ATOM    406  N   LEU A 609      51.460  23.920  40.690  1.00  0.00           N
ATOM    407  HN  LEU A 609      51.640  23.120  40.130  1.00  0.00           H
ATOM    408  CA  LEU A 609      52.030  23.730  42.010  1.00  0.00           C
ATOM    409  HA  LEU A 609      51.270  23.870  42.760  1.00  0.00           H
ATOM    410  CB  LEU A 609      52.620  22.320  42.180  1.00  0.00           C
ATOM    411  HB1 LEU A 609      53.250  22.140  41.290  1.00  0.00           H
ATOM    412  HB2 LEU A 609      51.750  21.640  42.090  1.00  0.00           H
ATOM    413  CG  LEU A 609      53.390  22.000  43.450  1.00  0.00           C
ATOM    414  HG  LEU A 609      54.230  22.700  43.640  1.00  0.00           H
ATOM    415  CD1 LEU A 609      52.490  22.100  44.720  1.00  0.00           C
ATOM    416 HD11 LEU A 609      51.910  21.160  44.830  1.00  0.00           H
ATOM    417 HD12 LEU A 609      51.730  22.910  44.810  1.00  0.00           H
ATOM    418 HD13 LEU A 609      53.160  22.210  45.600  1.00  0.00           H
ATOM    419  CD2 LEU A 609      54.080  20.590  43.480  1.00  0.00           C
ATOM    420 HD21 LEU A 609      53.380  19.850  43.910  1.00  0.00           H
ATOM    421 HD22 LEU A 609      54.910  20.760  44.180  1.00  0.00           H
ATOM    422 HD23 LEU A 609      54.600  20.210  42.570  1.00  0.00           H
ATOM    423  C   LEU A 609      53.020  24.830  42.380  1.00  0.00           C
ATOM    424  O   LEU A 609      52.880  25.420  43.520  1.00  0.00           O
ATOM    425  N   ALA A 610      53.930  25.230  41.520  1.00  0.00           N
ATOM    426  HN  ALA A 610      54.110  24.730  40.670  1.00  0.00           H
ATOM    427  CA  ALA A 610      54.920  26.210  41.800  1.00  0.00           C
ATOM    428  HA  ALA A 610      55.370  26.040  42.760  1.00  0.00           H
ATOM    429  CB  ALA A 610      56.040  26.060  40.810  1.00  0.00           C
ATOM    430  HB1 ALA A 610      56.520  25.100  41.130  1.00  0.00           H
ATOM    431  HB2 ALA A 610      56.740  26.920  40.840  1.00  0.00           H
ATOM    432  HB3 ALA A 610      55.600  25.990  39.800  1.00  0.00           H
ATOM    433  C   ALA A 610      54.400  27.610  41.850  1.00  0.00           C
ATOM    434  O   ALA A 610      54.870  28.460  42.620  1.00  0.00           O
ATOM    435  N   SER A 611      53.390  27.870  40.970  1.00  0.00           N
ATOM    436  HN  SER A 611      53.240  27.200  40.250  1.00  0.00           H
ATOM    437  CA  SER A 611      52.730  29.190  40.950  1.00  0.00           C
ATOM    438  HA  SER A 611      53.430  29.950  40.690  1.00  0.00           H
ATOM    439  CB  SER A 611      51.690  29.340  39.840  1.00  0.00           C
ATOM    440  HB1 SER A 611      51.090  30.270  39.870  1.00  0.00           H
ATOM    441  HB2 SER A 611      51.130  28.390  39.920  1.00  0.00           H
ATOM    442  OG  SER A 611      52.320  29.490  38.570  1.00  0.00           O
ATOM    443  HG1 SER A 611      53.040  28.840  38.560  1.00  0.00           H
ATOM    444  C   SER A 611      52.100  29.500  42.300  1.00  0.00           C
ATOM    445  O   SER A 611      52.250  30.670  42.660  1.00  0.00           O
ATOM    446  N   ILE A 612      51.470  28.460  42.950  1.00  0.00           N
ATOM    447  HN  ILE A 612      51.330  27.560  42.570  1.00  0.00           H
ATOM    448  CA  ILE A 612      50.860  28.540  44.210  1.00  0.00           C
ATOM    449  HA  ILE A 612      50.140  29.360  44.190  1.00  0.00           H
ATOM    450  CB  ILE A 612      50.140  27.310  44.700  1.00  0.00           C
ATOM    451  HB  ILE A 612      50.800  26.460  44.420  1.00  0.00           H
ATOM    452  CG2 ILE A 612      49.900  27.310  46.240  1.00  0.00           C
ATOM    453 HG21 ILE A 612      49.200  26.560  46.680  1.00  0.00           H
ATOM    454 HG22 ILE A 612      49.450  28.270  46.560  1.00  0.00           H
ATOM    455 HG23 ILE A 612      50.850  27.100  46.780  1.00  0.00           H
ATOM    456  CG1 ILE A 612      48.950  27.020  43.810  1.00  0.00           C
ATOM    457 HG11 ILE A 612      49.240  27.100  42.730  1.00  0.00           H
ATOM    458 HG12 ILE A 612      48.210  27.790  44.140  1.00  0.00           H
ATOM    459  CD  ILE A 612      48.480  25.670  43.990  1.00  0.00           C
ATOM    460  HD1 ILE A 612      49.050  25.060  43.260  1.00  0.00           H
ATOM    461  HD2 ILE A 612      47.420  25.360  43.920  1.00  0.00           H
ATOM    462  HD3 ILE A 612      48.690  25.190  44.960  1.00  0.00           H
ATOM    463  C   ILE A 612      51.800  29.000  45.300  1.00  0.00           C
ATOM    464  O   ILE A 612      51.530  30.040  45.940  1.00  0.00           O
ATOM    465  N   LEU A 613      52.900  28.350  45.480  1.00  0.00           N
ATOM    466  HN  LEU A 613      53.060  27.460  45.060  1.00  0.00           H
ATOM    467  CA  LEU A 613      53.970  28.760  46.450  1.00  0.00           C
ATOM    468  HA  LEU A 613      53.680  28.850  47.490  1.00  0.00           H
ATOM    469  CB  LEU A 613      55.090  27.680  46.340  1.00  0.00           C
ATOM    470  HB1 LEU A 613      55.810  27.910  47.160  1.00  0.00           H
ATOM    471  HB2 LEU A 613      55.590  27.720  45.350  1.00  0.00           H
ATOM    472  CG  LEU A 613      54.700  26.220  46.540  1.00  0.00           C
ATOM    473  HG  LEU A 613      54.110  25.820  45.690  1.00  0.00           H
ATOM    474  CD1 LEU A 613      55.930  25.380  46.440  1.00  0.00           C
ATOM    475 HD11 LEU A 613      56.390  25.340  45.440  1.00  0.00           H
ATOM    476 HD12 LEU A 613      55.660  24.340  46.750  1.00  0.00           H
ATOM    477 HD13 LEU A 613      56.700  25.730  47.150  1.00  0.00           H
ATOM    478  CD2 LEU A 613      54.040  25.870  47.880  1.00  0.00           C
ATOM    479 HD21 LEU A 613      53.760  24.790  47.940  1.00  0.00           H
ATOM    480 HD22 LEU A 613      53.080  26.430  48.010  1.00  0.00           H
ATOM    481 HD23 LEU A 613      54.730  26.110  48.700  1.00  0.00           H
ATOM    482  C   LEU A 613      54.430  30.170  46.200  1.00  0.00           C
ATOM    483  O   LEU A 613      54.580  30.970  47.130  1.00  0.00           O
ATOM    484  N   PHE A 614      54.700  30.440  44.900  1.00  0.00           N
ATOM    485  HN  PHE A 614      54.530  29.720  44.230  1.00  0.00           H
ATOM    486  CA  PHE A 614      55.330  31.700  44.560  1.00  0.00           C
ATOM    487  HA  PHE A 614      56.210  31.880  45.170  1.00  0.00           H
ATOM    488  CB  PHE A 614      55.690  31.540  43.060  1.00  0.00           C
ATOM    489  HB1 PHE A 614      54.760  31.400  42.480  1.00  0.00           H
ATOM    490  HB2 PHE A 614      56.400  30.690  42.910  1.00  0.00           H
ATOM    491  CG  PHE A 614      56.390  32.730  42.510  1.00  0.00           C
ATOM    492  CD1 PHE A 614      55.810  33.500  41.450  1.00  0.00           C
ATOM    493  HD1 PHE A 614      54.890  33.070  41.080  1.00  0.00           H
ATOM    494  CE1 PHE A 614      56.310  34.700  41.050  1.00  0.00           C
ATOM    495  HE1 PHE A 614      55.880  35.210  40.200  1.00  0.00           H
ATOM    496  CZ  PHE A 614      57.490  35.100  41.580  1.00  0.00           C
ATOM    497  HZ  PHE A 614      58.010  35.990  41.250  1.00  0.00           H
ATOM    498  CD2 PHE A 614      57.590  33.170  43.010  1.00  0.00           C
ATOM    499  HD2 PHE A 614      58.110  32.670  43.820  1.00  0.00           H
ATOM    500  CE2 PHE A 614      58.190  34.340  42.490  1.00  0.00           C
ATOM    501  HE2 PHE A 614      59.180  34.710  42.750  1.00  0.00           H
ATOM    502  C   PHE A 614      54.310  32.800  44.820  1.00  0.00           C
ATOM    503  O   PHE A 614      54.720  33.800  45.340  1.00  0.00           O
ATOM    504  N   LEU A 615      52.970  32.690  44.490  1.00  0.00           N
ATOM    505  HN  LEU A 615      52.630  31.860  44.060  1.00  0.00           H
ATOM    506  CA  LEU A 615      52.000  33.700  44.750  1.00  0.00           C
ATOM    507  HA  LEU A 615      52.490  34.630  44.480  1.00  0.00           H
ATOM    508  CB  LEU A 615      50.690  33.560  43.990  1.00  0.00           C
ATOM    509  HB1 LEU A 615      50.080  34.450  44.230  1.00  0.00           H
ATOM    510  HB2 LEU A 615      50.320  32.520  44.130  1.00  0.00           H
ATOM    511  CG  LEU A 615      50.950  33.660  42.390  1.00  0.00           C
ATOM    512  HG  LEU A 615      52.010  33.330  42.230  1.00  0.00           H
ATOM    513  CD1 LEU A 615      50.000  32.590  41.770  1.00  0.00           C
ATOM    514 HD11 LEU A 615      50.330  32.450  40.710  1.00  0.00           H
ATOM    515 HD12 LEU A 615      48.940  32.880  41.820  1.00  0.00           H
ATOM    516 HD13 LEU A 615      49.980  31.610  42.280  1.00  0.00           H
ATOM    517  CD2 LEU A 615      50.700  35.060  41.900  1.00  0.00           C
ATOM    518 HD21 LEU A 615      49.680  35.480  42.010  1.00  0.00           H
ATOM    519 HD22 LEU A 615      51.060  35.220  40.850  1.00  0.00           H
ATOM    520 HD23 LEU A 615      51.440  35.640  42.490  1.00  0.00           H
ATOM    521  C   LEU A 615      51.690  33.900  46.270  1.00  0.00           C
ATOM    522  O   LEU A 615      51.330  35.010  46.640  1.00  0.00           O
ATOM    523  N   TYR A 616      51.660  32.860  47.180  1.00  0.00           N
ATOM    524  HN  TYR A 616      51.700  31.920  46.830  1.00  0.00           H
ATOM    525  CA  TYR A 616      51.520  33.020  48.630  1.00  0.00           C
ATOM    526  HA  TYR A 616      50.620  33.580  48.860  1.00  0.00           H
ATOM    527  CB  TYR A 616      51.430  31.580  49.340  1.00  0.00           C
ATOM    528  HB1 TYR A 616      52.050  30.880  48.740  1.00  0.00           H
ATOM    529  HB2 TYR A 616      50.410  31.170  49.240  1.00  0.00           H
ATOM    530  CG  TYR A 616      51.810  31.440  50.810  1.00  0.00           C
ATOM    531  CD1 TYR A 616      53.040  30.790  51.160  1.00  0.00           C
ATOM    532  HD1 TYR A 616      53.680  30.490  50.340  1.00  0.00           H
ATOM    533  CE1 TYR A 616      53.530  30.630  52.420  1.00  0.00           C
ATOM    534  HE1 TYR A 616      54.460  30.130  52.610  1.00  0.00           H
ATOM    535  CZ  TYR A 616      52.780  31.060  53.460  1.00  0.00           C
ATOM    536  OH  TYR A 616      53.220  30.830  54.790  1.00  0.00           O
ATOM    537  HH  TYR A 616      52.500  30.900  55.420  1.00  0.00           H
ATOM    538  CD2 TYR A 616      51.030  31.810  51.900  1.00  0.00           C
ATOM    539  HD2 TYR A 616      50.080  32.300  51.720  1.00  0.00           H
ATOM    540  CE2 TYR A 616      51.500  31.640  53.200  1.00  0.00           C
ATOM    541  HE2 TYR A 616      50.900  31.900  54.060  1.00  0.00           H
ATOM    542  C   TYR A 616      52.510  33.880  49.330  1.00  0.00           C
ATOM    543  O   TYR A 616      52.220  34.820  50.100  1.00  0.00           O
ATOM    544  N   CYS A 617      53.770  33.670  48.930  1.00  0.00           N
ATOM    545  HN  CYS A 617      53.940  32.980  48.240  1.00  0.00           H
ATOM    546  CA  CYS A 617      54.890  34.540  49.200  1.00  0.00           C
ATOM    547  HA  CYS A 617      55.220  34.410  50.220  1.00  0.00           H
ATOM    548  CB  CYS A 617      56.110  34.060  48.400  1.00  0.00           C
ATOM    549  HB1 CYS A 617      56.900  34.840  48.520  1.00  0.00           H
ATOM    550  HB2 CYS A 617      55.810  34.160  47.350  1.00  0.00           H
ATOM    551  SG  CYS A 617      56.710  32.360  48.820  1.00  0.00           S
ATOM    552  HG1 CYS A 617      55.850  31.720  48.040  1.00  0.00           H
ATOM    553  C   CYS A 617      54.680  35.990  48.810  1.00  0.00           C
ATOM    554  O   CYS A 617      54.920  36.960  49.520  1.00  0.00           O
ATOM    555  N   ALA A 618      54.080  36.220  47.600  1.00  0.00           N
ATOM    556  HN  ALA A 618      53.700  35.420  47.150  1.00  0.00           H
ATOM    557  CA  ALA A 618      53.710  37.470  47.080  1.00  0.00           C
ATOM    558  HA  ALA A 618      54.650  38.000  46.980  1.00  0.00           H
ATOM    559  CB  ALA A 618      53.320  37.490  45.660  1.00  0.00           C
ATOM    560  HB1 ALA A 618      53.160  38.540  45.290  1.00  0.00           H
ATOM    561  HB2 ALA A 618      52.360  36.980  45.440  1.00  0.00           H
ATOM    562  HB3 ALA A 618      54.130  37.100  45.010  1.00  0.00           H
ATOM    563  C   ALA A 618      52.590  38.130  47.980  1.00  0.00           C
ATOM    564  O   ALA A 618      52.650  39.300  48.250  1.00  0.00           O
ATOM    565  N   CYS A 619      51.680  37.280  48.420  1.00  0.00           N
ATOM    566  HN  CYS A 619      51.660  36.400  47.960  1.00  0.00           H
ATOM    567  CA  CYS A 619      50.680  37.580  49.420  1.00  0.00           C
ATOM    568  HA  CYS A 619      50.300  38.550  49.150  1.00  0.00           H
ATOM    569  CB  CYS A 619      49.620  36.470  49.370  1.00  0.00           C
ATOM    570  HB1 CYS A 619      48.950  36.700  50.230  1.00  0.00           H
ATOM    571  HB2 CYS A 619      50.070  35.450  49.500  1.00  0.00           H
ATOM    572  SG  CYS A 619      48.770  36.480  47.730  1.00  0.00           S
ATOM    573  HG1 CYS A 619      49.790  36.200  46.930  1.00  0.00           H
ATOM    574  C   CYS A 619      51.170  37.880  50.860  1.00  0.00           C
ATOM    575  O   CYS A 619      50.690  38.880  51.390  1.00  0.00           O
ATOM    576  N   MET A 620      52.110  37.100  51.450  1.00  0.00           N
ATOM    577  HN  MET A 620      52.350  36.240  50.980  1.00  0.00           H
ATOM    578  CA  MET A 620      52.540  37.270  52.840  1.00  0.00           C
ATOM    579  HA  MET A 620      51.620  37.320  53.410  1.00  0.00           H
ATOM    580  CB  MET A 620      53.420  36.070  53.160  1.00  0.00           C
ATOM    581  HB1 MET A 620      54.150  36.250  53.970  1.00  0.00           H
ATOM    582  HB2 MET A 620      53.970  35.690  52.270  1.00  0.00           H
ATOM    583  CG  MET A 620      52.620  34.800  53.630  1.00  0.00           C
ATOM    584  HG1 MET A 620      53.400  34.040  53.870  1.00  0.00           H
ATOM    585  HG2 MET A 620      52.000  34.420  52.780  1.00  0.00           H
ATOM    586  SD  MET A 620      51.710  34.930  55.150  1.00  0.00           S
ATOM    587  CE  MET A 620      52.970  34.500  56.340  1.00  0.00           C
ATOM    588  HE1 MET A 620      53.050  33.410  56.480  1.00  0.00           H
ATOM    589  HE2 MET A 620      52.670  34.920  57.330  1.00  0.00           H
ATOM    590  HE3 MET A 620      53.960  34.920  56.060  1.00  0.00           H
ATOM    591  C   MET A 620      53.150  38.540  53.250  1.00  0.00           C
ATOM    592  O   MET A 620      52.720  39.190  54.270  1.00  0.00           O
ATOM    593  N   SER A 621      54.150  38.990  52.440  1.00  0.00           N
ATOM    594  HN  SER A 621      54.310  38.460  51.600  1.00  0.00           H
ATOM    595  CA  SER A 621      55.060  40.050  52.710  1.00  0.00           C
ATOM    596  HA  SER A 621      55.440  39.930  53.710  1.00  0.00           H
ATOM    597  CB  SER A 621      56.280  40.180  51.820  1.00  0.00           C
ATOM    598  HB1 SER A 621      57.010  39.390  52.130  1.00  0.00           H
ATOM    599  HB2 SER A 621      56.720  41.190  51.920  1.00  0.00           H
ATOM    600  OG  SER A 621      56.030  40.070  50.440  1.00  0.00           O
ATOM    601  HG1 SER A 621      55.600  39.220  50.260  1.00  0.00           H
ATOM    602  C   SER A 621      54.330  41.370  52.870  1.00  0.00           C
ATOM    603  O   SER A 621      54.630  42.010  53.850  1.00  0.00           O
ATOM    604  N   PRO A 622      53.390  41.820  52.010  1.00  0.00           N
ATOM    605  CD  PRO A 622      53.470  41.710  50.580  1.00  0.00           C
ATOM    606  HD1 PRO A 622      53.440  40.640  50.280  1.00  0.00           H
ATOM    607  HD2 PRO A 622      54.450  42.160  50.300  1.00  0.00           H
ATOM    608  CA  PRO A 622      52.790  43.010  52.450  1.00  0.00           C
ATOM    609  HA  PRO A 622      53.490  43.780  52.760  1.00  0.00           H
ATOM    610  CB  PRO A 622      52.090  43.590  51.140  1.00  0.00           C
ATOM    611  HB1 PRO A 622      52.790  44.420  50.890  1.00  0.00           H
ATOM    612  HB2 PRO A 622      51.080  44.040  51.310  1.00  0.00           H
ATOM    613  CG  PRO A 622      52.240  42.380  50.140  1.00  0.00           C
ATOM    614  HG1 PRO A 622      51.430  41.650  50.340  1.00  0.00           H
ATOM    615  HG2 PRO A 622      52.160  42.710  49.080  1.00  0.00           H
ATOM    616  C   PRO A 622      51.800  42.840  53.540  1.00  0.00           C
ATOM    617  O   PRO A 622      51.650  43.780  54.280  1.00  0.00           O
ATOM    618  N   VAL A 623      51.050  41.720  53.640  1.00  0.00           N
ATOM    619  HN  VAL A 623      51.150  40.940  53.030  1.00  0.00           H
ATOM    620  CA  VAL A 623      50.030  41.470  54.650  1.00  0.00           C
ATOM    621  HA  VAL A 623      49.490  42.410  54.640  1.00  0.00           H
ATOM    622  CB  VAL A 623      49.150  40.250  54.340  1.00  0.00           C
ATOM    623  HB  VAL A 623      49.770  39.320  54.290  1.00  0.00           H
ATOM    624  CG1 VAL A 623      48.170  39.880  55.450  1.00  0.00           C
ATOM    625 HG11 VAL A 623      47.600  40.800  55.680  1.00  0.00           H
ATOM    626 HG12 VAL A 623      48.710  39.440  56.320  1.00  0.00           H
ATOM    627 HG13 VAL A 623      47.480  39.110  55.020  1.00  0.00           H
ATOM    628  CG2 VAL A 623      48.310  40.630  53.090  1.00  0.00           C
ATOM    629 HG21 VAL A 623      48.910  40.900  52.190  1.00  0.00           H
ATOM    630 HG22 VAL A 623      47.650  41.470  53.380  1.00  0.00           H
ATOM    631 HG23 VAL A 623      47.720  39.720  52.890  1.00  0.00           H
ATOM    632  C   VAL A 623      50.550  41.450  56.130  1.00  0.00           C
ATOM    633  O   VAL A 623      49.890  41.990  56.980  1.00  0.00           O
ATOM    634  N   ILE A 624      51.650  40.710  56.410  1.00  0.00           N
ATOM    635  HN  ILE A 624      52.110  40.130  55.730  1.00  0.00           H
ATOM    636  CA  ILE A 624      52.430  40.860  57.660  1.00  0.00           C
ATOM    637  HA  ILE A 624      51.790  40.590  58.490  1.00  0.00           H
ATOM    638  CB  ILE A 624      53.630  39.950  57.780  1.00  0.00           C
ATOM    639  HB  ILE A 624      54.170  40.250  56.850  1.00  0.00           H
ATOM    640  CG2 ILE A 624      54.430  40.180  59.040  1.00  0.00           C
ATOM    641 HG21 ILE A 624      53.720  40.530  59.820  1.00  0.00           H
ATOM    642 HG22 ILE A 624      55.240  40.940  58.980  1.00  0.00           H
ATOM    643 HG23 ILE A 624      54.860  39.200  59.340  1.00  0.00           H
ATOM    644  CG1 ILE A 624      53.250  38.460  57.650  1.00  0.00           C
ATOM    645 HG11 ILE A 624      54.240  37.960  57.530  1.00  0.00           H
ATOM    646 HG12 ILE A 624      52.730  38.270  56.690  1.00  0.00           H
ATOM    647  CD  ILE A 624      52.440  38.020  58.850  1.00  0.00           C
ATOM    648  HD1 ILE A 624      51.750  38.780  59.270  1.00  0.00           H
ATOM    649  HD2 ILE A 624      53.040  37.670  59.730  1.00  0.00           H
ATOM    650  HD3 ILE A 624      51.710  37.220  58.660  1.00  0.00           H
ATOM    651  C   ILE A 624      52.910  42.290  57.880  1.00  0.00           C
ATOM    652  O   ILE A 624      52.780  42.750  58.990  1.00  0.00           O
ATOM    653  N   THR A 625      53.430  43.050  56.960  1.00  0.00           N
ATOM    654  HN  THR A 625      53.660  42.580  56.110  1.00  0.00           H
ATOM    655  CA  THR A 625      53.620  44.440  57.120  1.00  0.00           C
ATOM    656  HA  THR A 625      54.270  44.470  57.990  1.00  0.00           H
ATOM    657  CB  THR A 625      54.260  44.940  55.850  1.00  0.00           C
ATOM    658  HB  THR A 625      53.640  44.830  54.950  1.00  0.00           H
ATOM    659  OG1 THR A 625      55.450  44.160  55.670  1.00  0.00           O
ATOM    660  HG1 THR A 625      55.240  43.570  54.940  1.00  0.00           H
ATOM    661  CG2 THR A 625      54.730  46.420  55.960  1.00  0.00           C
ATOM    662 HG21 THR A 625      55.340  46.640  55.070  1.00  0.00           H
ATOM    663 HG22 THR A 625      55.460  46.510  56.800  1.00  0.00           H
ATOM    664 HG23 THR A 625      53.890  47.110  56.190  1.00  0.00           H
ATOM    665  C   THR A 625      52.320  45.230  57.390  1.00  0.00           C
ATOM    666  O   THR A 625      52.230  45.990  58.340  1.00  0.00           O
ATOM    667  N   PHE A 626      51.200  44.980  56.620  1.00  0.00           N
ATOM    668  HN  PHE A 626      51.290  44.300  55.910  1.00  0.00           H
ATOM    669  CA  PHE A 626      49.870  45.650  56.720  1.00  0.00           C
ATOM    670  HA  PHE A 626      50.010  46.710  56.610  1.00  0.00           H
ATOM    671  CB  PHE A 626      48.890  45.180  55.560  1.00  0.00           C
ATOM    672  HB1 PHE A 626      48.850  44.120  55.250  1.00  0.00           H
ATOM    673  HB2 PHE A 626      49.410  45.620  54.680  1.00  0.00           H
ATOM    674  CG  PHE A 626      47.510  45.720  55.680  1.00  0.00           C
ATOM    675  CD1 PHE A 626      46.510  44.940  56.230  1.00  0.00           C
ATOM    676  HD1 PHE A 626      46.850  43.950  56.550  1.00  0.00           H
ATOM    677  CE1 PHE A 626      45.190  45.380  56.270  1.00  0.00           C
ATOM    678  HE1 PHE A 626      44.390  44.760  56.650  1.00  0.00           H
ATOM    679  CZ  PHE A 626      44.900  46.700  55.890  1.00  0.00           C
ATOM    680  HZ  PHE A 626      43.890  47.030  56.030  1.00  0.00           H
ATOM    681  CD2 PHE A 626      47.220  47.010  55.220  1.00  0.00           C
ATOM    682  HD2 PHE A 626      48.020  47.630  54.850  1.00  0.00           H
ATOM    683  CE2 PHE A 626      45.920  47.490  55.400  1.00  0.00           C
ATOM    684  HE2 PHE A 626      45.700  48.430  54.930  1.00  0.00           H
ATOM    685  C   PHE A 626      49.220  45.400  58.150  1.00  0.00           C
ATOM    686  O   PHE A 626      48.700  46.340  58.780  1.00  0.00           O
ATOM    687  N   GLY A 627      49.320  44.180  58.670  1.00  0.00           N
ATOM    688  HN  GLY A 627      49.640  43.410  58.120  1.00  0.00           H
ATOM    689  CA  GLY A 627      49.130  43.720  60.070  1.00  0.00           C
ATOM    690  HA1 GLY A 627      49.630  42.790  60.220  1.00  0.00           H
ATOM    691  HA2 GLY A 627      48.080  43.610  60.350  1.00  0.00           H
ATOM    692  C   GLY A 627      49.800  44.640  61.120  1.00  0.00           C
ATOM    693  O   GLY A 627      49.180  45.120  62.050  1.00  0.00           O
ATOM    694  N   GLY A 628      51.120  44.830  60.960  1.00  0.00           N
ATOM    695  HN  GLY A 628      51.550  44.520  60.110  1.00  0.00           H
ATOM    696  CA  GLY A 628      51.980  45.530  61.930  1.00  0.00           C
ATOM    697  HA1 GLY A 628      53.020  45.280  61.720  1.00  0.00           H
ATOM    698  HA2 GLY A 628      51.710  45.260  62.940  1.00  0.00           H
ATOM    699  C   GLY A 628      51.800  47.050  61.810  1.00  0.00           C
ATOM    700  O   GLY A 628      51.710  47.890  62.700  1.00  0.00           O
ATOM    701  N   LEU A 629      51.610  47.510  60.540  1.00  0.00           N
ATOM    702  HN  LEU A 629      51.820  46.930  59.760  1.00  0.00           H
ATOM    703  CA  LEU A 629      51.140  48.900  60.260  1.00  0.00           C
ATOM    704  HA  LEU A 629      51.810  49.580  60.750  1.00  0.00           H
ATOM    705  CB  LEU A 629      51.150  49.140  58.730  1.00  0.00           C
ATOM    706  HB1 LEU A 629      50.580  50.060  58.490  1.00  0.00           H
ATOM    707  HB2 LEU A 629      50.590  48.260  58.330  1.00  0.00           H
ATOM    708  CG  LEU A 629      52.570  49.370  58.050  1.00  0.00           C
ATOM    709  HG  LEU A 629      53.280  48.580  58.390  1.00  0.00           H
ATOM    710  CD1 LEU A 629      52.460  49.160  56.540  1.00  0.00           C
ATOM    711 HD11 LEU A 629      51.790  49.910  56.050  1.00  0.00           H
ATOM    712 HD12 LEU A 629      52.110  48.150  56.240  1.00  0.00           H
ATOM    713 HD13 LEU A 629      53.420  49.420  56.060  1.00  0.00           H
ATOM    714  CD2 LEU A 629      53.040  50.780  58.420  1.00  0.00           C
ATOM    715 HD21 LEU A 629      52.480  51.590  57.920  1.00  0.00           H
ATOM    716 HD22 LEU A 629      54.140  50.780  58.210  1.00  0.00           H
ATOM    717 HD23 LEU A 629      52.970  51.030  59.500  1.00  0.00           H
ATOM    718  C   LEU A 629      49.770  49.180  60.830  1.00  0.00           C
ATOM    719  O   LEU A 629      49.610  50.180  61.570  1.00  0.00           O
ATOM    720  N   LEU A 630      48.770  48.300  60.700  1.00  0.00           N
ATOM    721  HN  LEU A 630      48.810  47.460  60.170  1.00  0.00           H
ATOM    722  CA  LEU A 630      47.540  48.560  61.250  1.00  0.00           C
ATOM    723  HA  LEU A 630      47.280  49.600  61.120  1.00  0.00           H
ATOM    724  CB  LEU A 630      46.550  47.700  60.450  1.00  0.00           C
ATOM    725  HB1 LEU A 630      46.910  46.660  60.630  1.00  0.00           H
ATOM    726  HB2 LEU A 630      46.640  48.010  59.390  1.00  0.00           H
ATOM    727  CG  LEU A 630      45.050  47.710  60.830  1.00  0.00           C
ATOM    728  HG  LEU A 630      44.800  47.330  61.840  1.00  0.00           H
ATOM    729  CD1 LEU A 630      44.370  49.060  60.580  1.00  0.00           C
ATOM    730 HD11 LEU A 630      45.030  49.870  60.940  1.00  0.00           H
ATOM    731 HD12 LEU A 630      43.410  48.920  61.130  1.00  0.00           H
ATOM    732 HD13 LEU A 630      44.040  49.240  59.540  1.00  0.00           H
ATOM    733  CD2 LEU A 630      44.390  46.580  59.970  1.00  0.00           C
ATOM    734 HD21 LEU A 630      44.680  46.710  58.910  1.00  0.00           H
ATOM    735 HD22 LEU A 630      43.280  46.620  60.030  1.00  0.00           H
ATOM    736 HD23 LEU A 630      44.780  45.600  60.320  1.00  0.00           H
ATOM    737  C   LEU A 630      47.430  48.340  62.750  1.00  0.00           C
ATOM    738  O   LEU A 630      46.650  48.940  63.440  1.00  0.00           O
ATOM    739  N   GLY A 631      48.410  47.570  63.250  1.00  0.00           N
ATOM    740  HN  GLY A 631      48.940  47.090  62.560  1.00  0.00           H
ATOM    741  CA  GLY A 631      48.790  47.370  64.640  1.00  0.00           C
ATOM    742  HA1 GLY A 631      49.750  46.890  64.590  1.00  0.00           H
ATOM    743  HA2 GLY A 631      48.000  46.860  65.160  1.00  0.00           H
ATOM    744  C   GLY A 631      48.920  48.660  65.350  1.00  0.00           C
ATOM    745  O   GLY A 631      48.320  48.970  66.340  1.00  0.00           O
ATOM    746  N   GLU A 632      49.870  49.470  64.820  1.00  0.00           N
ATOM    747  HN  GLU A 632      50.580  49.060  64.240  1.00  0.00           H
ATOM    748  CA  GLU A 632      50.070  50.820  65.380  1.00  0.00           C
ATOM    749  HA  GLU A 632      50.000  50.860  66.460  1.00  0.00           H
ATOM    750  CB  GLU A 632      51.410  51.360  65.140  1.00  0.00           C
ATOM    751  HB1 GLU A 632      51.460  52.460  65.030  1.00  0.00           H
ATOM    752  HB2 GLU A 632      51.790  51.060  64.130  1.00  0.00           H
ATOM    753  CG  GLU A 632      52.350  50.610  66.090  1.00  0.00           C
ATOM    754  HG1 GLU A 632      52.160  49.520  66.080  1.00  0.00           H
ATOM    755  HG2 GLU A 632      52.160  50.800  67.170  1.00  0.00           H
ATOM    756  CD  GLU A 632      53.750  51.080  65.790  1.00  0.00           C
ATOM    757  OE1 GLU A 632      54.360  51.750  66.650  1.00  0.00           O
ATOM    758  OE2 GLU A 632      54.260  50.810  64.670  1.00  0.00           O
ATOM    759  C   GLU A 632      49.090  51.890  65.060  1.00  0.00           C
ATOM    760  O   GLU A 632      48.840  52.810  65.840  1.00  0.00           O
ATOM    761  N   ALA A 633      48.450  51.780  63.900  1.00  0.00           N
ATOM    762  HN  ALA A 633      48.690  51.200  63.120  1.00  0.00           H
ATOM    763  CA  ALA A 633      47.360  52.690  63.540  1.00  0.00           C
ATOM    764  HA  ALA A 633      47.710  53.710  63.600  1.00  0.00           H
ATOM    765  CB  ALA A 633      47.070  52.500  62.030  1.00  0.00           C
ATOM    766  HB1 ALA A 633      46.190  53.120  61.790  1.00  0.00           H
ATOM    767  HB2 ALA A 633      46.880  51.440  61.760  1.00  0.00           H
ATOM    768  HB3 ALA A 633      48.010  52.770  61.480  1.00  0.00           H
ATOM    769  C   ALA A 633      46.180  52.580  64.430  1.00  0.00           C
ATOM    770  O   ALA A 633      45.590  53.600  64.840  1.00  0.00           O
ATOM    771  N   THR A 634      45.820  51.320  64.830  1.00  0.00           N
ATOM    772  HN  THR A 634      46.430  50.560  64.640  1.00  0.00           H
ATOM    773  CA  THR A 634      44.690  51.080  65.720  1.00  0.00           C
ATOM    774  HA  THR A 634      43.880  51.800  65.680  1.00  0.00           H
ATOM    775  CB  THR A 634      44.040  49.700  65.400  1.00  0.00           C
ATOM    776  HB  THR A 634      43.100  49.630  65.980  1.00  0.00           H
ATOM    777  OG1 THR A 634      44.920  48.660  65.560  1.00  0.00           O
ATOM    778  HG1 THR A 634      45.510  48.790  64.810  1.00  0.00           H
ATOM    779  CG2 THR A 634      43.580  49.640  63.910  1.00  0.00           C
ATOM    780 HG21 THR A 634      43.070  48.660  63.760  1.00  0.00           H
ATOM    781 HG22 THR A 634      44.520  49.800  63.350  1.00  0.00           H
ATOM    782 HG23 THR A 634      42.880  50.480  63.700  1.00  0.00           H
ATOM    783  C   THR A 634      45.090  50.940  67.230  1.00  0.00           C
ATOM    784  O   THR A 634      44.260  50.450  67.940  1.00  0.00           O
ATOM    785  N   GLU A 635      46.390  51.220  67.590  1.00  0.00           N
ATOM    786  HN  GLU A 635      47.040  51.410  66.860  1.00  0.00           H
ATOM    787  CA  GLU A 635      47.010  50.880  68.880  1.00  0.00           C
ATOM    788  HA  GLU A 635      48.040  50.800  68.580  1.00  0.00           H
ATOM    789  CB  GLU A 635      47.090  51.990  69.910  1.00  0.00           C
ATOM    790  HB1 GLU A 635      47.840  51.740  70.700  1.00  0.00           H
ATOM    791  HB2 GLU A 635      46.150  52.130  70.470  1.00  0.00           H
ATOM    792  CG  GLU A 635      47.490  53.350  69.390  1.00  0.00           C
ATOM    793  HG1 GLU A 635      46.780  53.610  68.570  1.00  0.00           H
ATOM    794  HG2 GLU A 635      48.560  53.350  69.080  1.00  0.00           H
ATOM    795  CD  GLU A 635      47.490  54.370  70.460  1.00  0.00           C
ATOM    796  OE1 GLU A 635      48.390  54.310  71.340  1.00  0.00           O
ATOM    797  OE2 GLU A 635      46.610  55.330  70.440  1.00  0.00           O
ATOM    798  C   GLU A 635      46.620  49.640  69.540  1.00  0.00           C
ATOM    799  O   GLU A 635      46.260  49.580  70.730  1.00  0.00           O
ATOM    800  N   GLY A 636      46.820  48.550  68.750  1.00  0.00           N
ATOM    801  HN  GLY A 636      47.120  48.620  67.800  1.00  0.00           H
ATOM    802  CA  GLY A 636      46.800  47.190  69.320  1.00  0.00           C
ATOM    803  HA1 GLY A 636      47.340  47.040  70.250  1.00  0.00           H
ATOM    804  HA2 GLY A 636      47.230  46.510  68.600  1.00  0.00           H
ATOM    805  C   GLY A 636      45.390  46.520  69.390  1.00  0.00           C
ATOM    806  O   GLY A 636      45.230  45.460  70.040  1.00  0.00           O
ATOM    807  N   ARG A 637      44.450  47.080  68.680  1.00  0.00           N
ATOM    808  HN  ARG A 637      44.650  47.930  68.190  1.00  0.00           H
ATOM    809  CA  ARG A 637      43.130  46.560  68.440  1.00  0.00           C
ATOM    810  HA  ARG A 637      42.740  45.970  69.240  1.00  0.00           H
ATOM    811  CB  ARG A 637      42.080  47.730  68.280  1.00  0.00           C
ATOM    812  HB1 ARG A 637      41.070  47.440  67.900  1.00  0.00           H
ATOM    813  HB2 ARG A 637      42.550  48.440  67.570  1.00  0.00           H
ATOM    814  CG  ARG A 637      41.700  48.520  69.560  1.00  0.00           C
ATOM    815  HG1 ARG A 637      40.840  48.000  70.040  1.00  0.00           H
ATOM    816  HG2 ARG A 637      41.320  49.480  69.140  1.00  0.00           H
ATOM    817  CD  ARG A 637      42.820  49.100  70.530  1.00  0.00           C
ATOM    818  HD1 ARG A 637      43.630  49.540  69.890  1.00  0.00           H
ATOM    819  HD2 ARG A 637      43.280  48.230  71.040  1.00  0.00           H
ATOM    820  NE  ARG A 637      42.100  50.060  71.460  1.00  0.00           N
ATOM    821  HE  ARG A 637      41.100  50.090  71.440  1.00  0.00           H
ATOM    822  CZ  ARG A 637      42.820  50.560  72.470  1.00  0.00           C
ATOM    823  NH1 ARG A 637      42.100  51.120  73.450  1.00  0.00           N
ATOM    824 HH11 ARG A 637      41.130  51.400  73.390  1.00  0.00           H
ATOM    825 HH12 ARG A 637      42.630  51.510  74.200  1.00  0.00           H
ATOM    826  NH2 ARG A 637      44.130  50.630  72.470  1.00  0.00           N
ATOM    827 HH21 ARG A 637      44.590  50.220  71.690  1.00  0.00           H
ATOM    828 HH22 ARG A 637      44.550  50.990  73.300  1.00  0.00           H
ATOM    829  C   ARG A 637      43.170  45.530  67.330  1.00  0.00           C
ATOM    830  O   ARG A 637      42.620  44.460  67.470  1.00  0.00           O
ATOM    831  N   ILE A 638      43.930  45.680  66.180  1.00  0.00           N
ATOM    832  HN  ILE A 638      44.520  46.450  65.950  1.00  0.00           H
ATOM    833  CA  ILE A 638      43.860  44.810  65.080  1.00  0.00           C
ATOM    834  HA  ILE A 638      43.480  43.820  65.270  1.00  0.00           H
ATOM    835  CB  ILE A 638      43.080  45.380  63.920  1.00  0.00           C
ATOM    836  HB  ILE A 638      43.610  46.320  63.650  1.00  0.00           H
ATOM    837  CG2 ILE A 638      43.120  44.340  62.780  1.00  0.00           C
ATOM    838 HG21 ILE A 638      42.780  43.340  63.140  1.00  0.00           H
ATOM    839 HG22 ILE A 638      44.140  44.250  62.340  1.00  0.00           H
ATOM    840 HG23 ILE A 638      42.490  44.610  61.900  1.00  0.00           H
ATOM    841  CG1 ILE A 638      41.630  45.710  64.230  1.00  0.00           C
ATOM    842 HG11 ILE A 638      41.580  46.400  65.090  1.00  0.00           H
ATOM    843 HG12 ILE A 638      41.080  44.750  64.340  1.00  0.00           H
ATOM    844  CD  ILE A 638      40.990  46.470  62.990  1.00  0.00           C
ATOM    845  HD1 ILE A 638      40.730  45.670  62.260  1.00  0.00           H
ATOM    846  HD2 ILE A 638      41.660  47.220  62.540  1.00  0.00           H
ATOM    847  HD3 ILE A 638      40.010  46.930  63.250  1.00  0.00           H
ATOM    848  C   ILE A 638      45.260  44.530  64.590  1.00  0.00           C
ATOM    849  O   ILE A 638      45.930  45.530  64.600  1.00  0.00           O
ATOM    850  N   SER A 639      45.880  43.340  64.230  1.00  0.00           N
ATOM    851  HN  SER A 639      45.340  42.500  64.250  1.00  0.00           H
ATOM    852  CA  SER A 639      47.250  43.320  63.740  1.00  0.00           C
ATOM    853  HA  SER A 639      47.390  44.270  63.240  1.00  0.00           H
ATOM    854  CB  SER A 639      48.400  43.440  64.810  1.00  0.00           C
ATOM    855  HB1 SER A 639      48.220  42.550  65.460  1.00  0.00           H
ATOM    856  HB2 SER A 639      48.170  44.360  65.390  1.00  0.00           H
ATOM    857  OG  SER A 639      49.650  43.550  64.160  1.00  0.00           O
ATOM    858  HG1 SER A 639      49.410  44.300  63.620  1.00  0.00           H
ATOM    859  C   SER A 639      47.360  42.160  62.730  1.00  0.00           C
ATOM    860  O   SER A 639      46.560  41.880  61.880  1.00  0.00           O
ATOM    861  N   ALA A 640      48.460  41.400  62.860  1.00  0.00           N
ATOM    862  HN  ALA A 640      49.200  41.620  63.490  1.00  0.00           H
ATOM    863  CA  ALA A 640      48.770  40.270  61.950  1.00  0.00           C
ATOM    864  HA  ALA A 640      48.930  40.690  60.970  1.00  0.00           H
ATOM    865  CB  ALA A 640      50.190  39.690  62.420  1.00  0.00           C
ATOM    866  HB1 ALA A 640      50.100  39.260  63.440  1.00  0.00           H
ATOM    867  HB2 ALA A 640      50.870  40.570  62.360  1.00  0.00           H
ATOM    868  HB3 ALA A 640      50.520  38.960  61.630  1.00  0.00           H
ATOM    869  C   ALA A 640      47.790  39.180  61.830  1.00  0.00           C
ATOM    870  O   ALA A 640      47.430  38.740  60.710  1.00  0.00           O
ATOM    871  N   ILE A 641      47.290  38.650  62.960  1.00  0.00           N
ATOM    872  HN  ILE A 641      47.640  38.950  63.840  1.00  0.00           H
ATOM    873  CA  ILE A 641      46.410  37.420  62.950  1.00  0.00           C
ATOM    874  HA  ILE A 641      46.900  36.710  62.320  1.00  0.00           H
ATOM    875  CB  ILE A 641      46.240  36.890  64.390  1.00  0.00           C
ATOM    876  HB  ILE A 641      45.670  37.680  64.940  1.00  0.00           H
ATOM    877  CG2 ILE A 641      45.370  35.570  64.310  1.00  0.00           C
ATOM    878 HG21 ILE A 641      45.950  34.750  63.860  1.00  0.00           H
ATOM    879 HG22 ILE A 641      44.460  35.700  63.670  1.00  0.00           H
ATOM    880 HG23 ILE A 641      45.070  35.370  65.360  1.00  0.00           H
ATOM    881  CG1 ILE A 641      47.570  36.610  65.110  1.00  0.00           C
ATOM    882 HG11 ILE A 641      47.360  36.060  66.050  1.00  0.00           H
ATOM    883 HG12 ILE A 641      47.930  37.620  65.420  1.00  0.00           H
ATOM    884  CD  ILE A 641      48.660  35.950  64.320  1.00  0.00           C
ATOM    885  HD1 ILE A 641      48.440  34.880  64.080  1.00  0.00           H
ATOM    886  HD2 ILE A 641      49.570  35.830  64.930  1.00  0.00           H
ATOM    887  HD3 ILE A 641      48.890  36.470  63.370  1.00  0.00           H
ATOM    888  C   ILE A 641      45.110  37.690  62.240  1.00  0.00           C
ATOM    889  O   ILE A 641      44.630  36.850  61.490  1.00  0.00           O
ATOM    890  N   GLU A 642      44.480  38.850  62.510  1.00  0.00           N
ATOM    891  HN  GLU A 642      44.980  39.430  63.140  1.00  0.00           H
ATOM    892  CA  GLU A 642      43.230  39.320  62.010  1.00  0.00           C
ATOM    893  HA  GLU A 642      42.530  38.500  62.110  1.00  0.00           H
ATOM    894  CB  GLU A 642      42.740  40.560  62.810  1.00  0.00           C
ATOM    895  HB1 GLU A 642      41.740  40.730  62.370  1.00  0.00           H
ATOM    896  HB2 GLU A 642      43.420  41.410  62.600  1.00  0.00           H
ATOM    897  CG  GLU A 642      42.480  40.480  64.330  1.00  0.00           C
ATOM    898  HG1 GLU A 642      41.970  39.560  64.680  1.00  0.00           H
ATOM    899  HG2 GLU A 642      41.820  41.340  64.560  1.00  0.00           H
ATOM    900  CD  GLU A 642      43.730  40.680  65.230  1.00  0.00           C
ATOM    901  OE1 GLU A 642      43.610  40.730  66.470  1.00  0.00           O
ATOM    902  OE2 GLU A 642      44.890  40.570  64.710  1.00  0.00           O
ATOM    903  C   GLU A 642      43.240  39.570  60.480  1.00  0.00           C
ATOM    904  O   GLU A 642      42.280  39.490  59.730  1.00  0.00           O
ATOM    905  N   SER A 643      44.420  40.060  60.090  1.00  0.00           N
ATOM    906  HN  SER A 643      45.070  40.380  60.760  1.00  0.00           H
ATOM    907  CA  SER A 643      44.780  40.210  58.710  1.00  0.00           C
ATOM    908  HA  SER A 643      44.040  40.840  58.240  1.00  0.00           H
ATOM    909  CB  SER A 643      46.100  40.980  58.480  1.00  0.00           C
ATOM    910  HB1 SER A 643      46.440  40.990  57.420  1.00  0.00           H
ATOM    911  HB2 SER A 643      46.930  40.590  59.110  1.00  0.00           H
ATOM    912  OG  SER A 643      45.820  42.310  58.980  1.00  0.00           O
ATOM    913  HG1 SER A 643      46.310  42.360  59.800  1.00  0.00           H
ATOM    914  C   SER A 643      44.960  38.950  57.960  1.00  0.00           C
ATOM    915  O   SER A 643      44.380  38.730  56.880  1.00  0.00           O
ATOM    916  N   LEU A 644      45.730  37.980  58.540  1.00  0.00           N
ATOM    917  HN  LEU A 644      46.080  38.200  59.450  1.00  0.00           H
ATOM    918  CA  LEU A 644      46.030  36.650  57.910  1.00  0.00           C
ATOM    919  HA  LEU A 644      46.290  36.690  56.870  1.00  0.00           H
ATOM    920  CB  LEU A 644      47.010  35.780  58.720  1.00  0.00           C
ATOM    921  HB1 LEU A 644      47.060  34.810  58.160  1.00  0.00           H
ATOM    922  HB2 LEU A 644      46.670  35.620  59.770  1.00  0.00           H
ATOM    923  CG  LEU A 644      48.490  36.160  58.790  1.00  0.00           C
ATOM    924  HG  LEU A 644      48.540  37.270  58.900  1.00  0.00           H
ATOM    925  CD1 LEU A 644      49.100  35.630  60.130  1.00  0.00           C
ATOM    926 HD11 LEU A 644      50.060  36.050  60.490  1.00  0.00           H
ATOM    927 HD12 LEU A 644      49.330  34.540  60.180  1.00  0.00           H
ATOM    928 HD13 LEU A 644      48.380  35.880  60.940  1.00  0.00           H
ATOM    929  CD2 LEU A 644      49.270  35.720  57.640  1.00  0.00           C
ATOM    930 HD21 LEU A 644      50.300  36.120  57.670  1.00  0.00           H
ATOM    931 HD22 LEU A 644      48.810  35.970  56.660  1.00  0.00           H
ATOM    932 HD23 LEU A 644      49.450  34.630  57.700  1.00  0.00           H
ATOM    933  C   LEU A 644      44.750  35.810  57.880  1.00  0.00           C
ATOM    934  O   LEU A 644      44.440  35.300  56.790  1.00  0.00           O
ATOM    935  N   PHE A 645      43.990  35.720  58.930  1.00  0.00           N
ATOM    936  HN  PHE A 645      44.210  36.150  59.800  1.00  0.00           H
ATOM    937  CA  PHE A 645      42.670  35.060  59.030  1.00  0.00           C
ATOM    938  HA  PHE A 645      42.680  34.050  58.660  1.00  0.00           H
ATOM    939  CB  PHE A 645      42.160  35.070  60.550  1.00  0.00           C
ATOM    940  HB1 PHE A 645      42.200  36.140  60.840  1.00  0.00           H
ATOM    941  HB2 PHE A 645      42.950  34.570  61.140  1.00  0.00           H
ATOM    942  CG  PHE A 645      40.800  34.350  60.750  1.00  0.00           C
ATOM    943  CD1 PHE A 645      40.130  34.670  61.940  1.00  0.00           C
ATOM    944  HD1 PHE A 645      40.640  35.370  62.580  1.00  0.00           H
ATOM    945  CE1 PHE A 645      38.950  34.010  62.400  1.00  0.00           C
ATOM    946  HE1 PHE A 645      38.340  34.190  63.270  1.00  0.00           H
ATOM    947  CZ  PHE A 645      38.380  33.090  61.560  1.00  0.00           C
ATOM    948  HZ  PHE A 645      37.400  32.690  61.750  1.00  0.00           H
ATOM    949  CD2 PHE A 645      40.170  33.450  59.930  1.00  0.00           C
ATOM    950  HD2 PHE A 645      40.580  33.290  58.940  1.00  0.00           H
ATOM    951  CE2 PHE A 645      39.010  32.700  60.340  1.00  0.00           C
ATOM    952  HE2 PHE A 645      38.410  32.180  59.610  1.00  0.00           H
ATOM    953  C   PHE A 645      41.770  35.820  58.100  1.00  0.00           C
ATOM    954  O   PHE A 645      41.050  35.270  57.270  1.00  0.00           O
ATOM    955  N   GLY A 646      41.740  37.150  58.130  1.00  0.00           N
ATOM    956  HN  GLY A 646      42.440  37.610  58.680  1.00  0.00           H
ATOM    957  CA  GLY A 646      40.820  37.980  57.280  1.00  0.00           C
ATOM    958  HA1 GLY A 646      41.050  39.020  57.430  1.00  0.00           H
ATOM    959  HA2 GLY A 646      39.800  37.730  57.550  1.00  0.00           H
ATOM    960  C   GLY A 646      40.970  37.760  55.790  1.00  0.00           C
ATOM    961  O   GLY A 646      40.020  37.410  55.120  1.00  0.00           O
ATOM    962  N   ALA A 647      42.200  37.850  55.260  1.00  0.00           N
ATOM    963  HN  ALA A 647      42.980  38.220  55.750  1.00  0.00           H
ATOM    964  CA  ALA A 647      42.490  37.540  53.900  1.00  0.00           C
ATOM    965  HA  ALA A 647      41.690  38.060  53.390  1.00  0.00           H
ATOM    966  CB  ALA A 647      43.910  38.030  53.460  1.00  0.00           C
ATOM    967  HB1 ALA A 647      44.780  37.670  54.050  1.00  0.00           H
ATOM    968  HB2 ALA A 647      43.760  39.100  53.680  1.00  0.00           H
ATOM    969  HB3 ALA A 647      43.920  37.970  52.350  1.00  0.00           H
ATOM    970  C   ALA A 647      42.270  36.060  53.570  1.00  0.00           C
ATOM    971  O   ALA A 647      41.800  35.800  52.470  1.00  0.00           O
ATOM    972  N   SER A 648      42.630  35.110  54.420  1.00  0.00           N
ATOM    973  HN  SER A 648      43.070  35.430  55.250  1.00  0.00           H
ATOM    974  CA  SER A 648      42.370  33.680  54.170  1.00  0.00           C
ATOM    975  HA  SER A 648      42.750  33.540  53.170  1.00  0.00           H
ATOM    976  CB  SER A 648      43.050  32.570  55.010  1.00  0.00           C
ATOM    977  HB1 SER A 648      44.130  32.490  54.760  1.00  0.00           H
ATOM    978  HB2 SER A 648      42.530  31.590  54.840  1.00  0.00           H
ATOM    979  OG  SER A 648      42.910  32.890  56.390  1.00  0.00           O
ATOM    980  HG1 SER A 648      43.580  33.540  56.600  1.00  0.00           H
ATOM    981  C   SER A 648      40.860  33.390  54.050  1.00  0.00           C
ATOM    982  O   SER A 648      40.340  32.740  53.140  1.00  0.00           O
ATOM    983  N   LEU A 649      40.060  33.960  54.920  1.00  0.00           N
ATOM    984  HN  LEU A 649      40.460  34.450  55.690  1.00  0.00           H
ATOM    985  CA  LEU A 649      38.630  33.800  54.930  1.00  0.00           C
ATOM    986  HA  LEU A 649      38.510  32.720  54.890  1.00  0.00           H
ATOM    987  CB  LEU A 649      38.010  34.280  56.310  1.00  0.00           C
ATOM    988  HB1 LEU A 649      38.230  35.380  56.310  1.00  0.00           H
ATOM    989  HB2 LEU A 649      38.520  33.770  57.150  1.00  0.00           H
ATOM    990  CG  LEU A 649      36.500  33.890  56.540  1.00  0.00           C
ATOM    991  HG  LEU A 649      35.910  34.250  55.660  1.00  0.00           H
ATOM    992  CD1 LEU A 649      36.290  32.350  56.410  1.00  0.00           C
ATOM    993 HD11 LEU A 649      36.940  31.750  57.070  1.00  0.00           H
ATOM    994 HD12 LEU A 649      36.390  32.010  55.350  1.00  0.00           H
ATOM    995 HD13 LEU A 649      35.260  32.130  56.760  1.00  0.00           H
ATOM    996  CD2 LEU A 649      36.020  34.460  57.820  1.00  0.00           C
ATOM    997 HD21 LEU A 649      34.950  34.310  58.080  1.00  0.00           H
ATOM    998 HD22 LEU A 649      36.210  35.530  58.020  1.00  0.00           H
ATOM    999 HD23 LEU A 649      36.680  34.010  58.600  1.00  0.00           H
ATOM   1000  C   LEU A 649      38.010  34.400  53.710  1.00  0.00           C
ATOM   1001  O   LEU A 649      37.240  33.780  53.010  1.00  0.00           O
ATOM   1002  N   THR A 650      38.420  35.660  53.410  1.00  0.00           N
ATOM   1003  HN  THR A 650      39.160  36.020  53.960  1.00  0.00           H
ATOM   1004  CA  THR A 650      37.980  36.380  52.210  1.00  0.00           C
ATOM   1005  HA  THR A 650      36.900  36.390  52.160  1.00  0.00           H
ATOM   1006  CB  THR A 650      38.380  37.860  52.100  1.00  0.00           C
ATOM   1007  HB  THR A 650      39.500  37.840  52.020  1.00  0.00           H
ATOM   1008  OG1 THR A 650      38.140  38.580  53.320  1.00  0.00           O
ATOM   1009  HG1 THR A 650      38.690  38.150  53.980  1.00  0.00           H
ATOM   1010  CG2 THR A 650      37.700  38.570  50.990  1.00  0.00           C
ATOM   1011 HG21 THR A 650      38.260  38.400  50.040  1.00  0.00           H
ATOM   1012 HG22 THR A 650      37.600  39.660  51.200  1.00  0.00           H
ATOM   1013 HG23 THR A 650      36.650  38.230  50.870  1.00  0.00           H
ATOM   1014  C   THR A 650      38.350  35.680  50.880  1.00  0.00           C
ATOM   1015  O   THR A 650      37.590  35.570  49.930  1.00  0.00           O
ATOM   1016  N   GLY A 651      39.510  35.090  50.850  1.00  0.00           N
ATOM   1017  HN  GLY A 651      40.110  35.060  51.630  1.00  0.00           H
ATOM   1018  CA  GLY A 651      40.050  34.440  49.680  1.00  0.00           C
ATOM   1019  HA1 GLY A 651      41.110  34.380  49.900  1.00  0.00           H
ATOM   1020  HA2 GLY A 651      39.760  34.980  48.790  1.00  0.00           H
ATOM   1021  C   GLY A 651      39.600  33.040  49.410  1.00  0.00           C
ATOM   1022  O   GLY A 651      39.230  32.770  48.290  1.00  0.00           O
ATOM   1023  N   ILE A 652      39.510  32.120  50.400  1.00  0.00           N
ATOM   1024  HN  ILE A 652      39.720  32.290  51.350  1.00  0.00           H
ATOM   1025  CA  ILE A 652      39.020  30.760  50.070  1.00  0.00           C
ATOM   1026  HA  ILE A 652      39.600  30.460  49.210  1.00  0.00           H
ATOM   1027  CB  ILE A 652      39.360  29.920  51.190  1.00  0.00           C
ATOM   1028  HB  ILE A 652      38.830  30.290  52.080  1.00  0.00           H
ATOM   1029  CG2 ILE A 652      38.910  28.490  50.850  1.00  0.00           C
ATOM   1030 HG21 ILE A 652      39.050  27.770  51.710  1.00  0.00           H
ATOM   1031 HG22 ILE A 652      39.460  28.050  49.990  1.00  0.00           H
ATOM   1032 HG23 ILE A 652      37.840  28.340  50.620  1.00  0.00           H
ATOM   1033  CG1 ILE A 652      40.840  29.850  51.540  1.00  0.00           C
ATOM   1034 HG11 ILE A 652      41.320  30.840  51.740  1.00  0.00           H
ATOM   1035 HG12 ILE A 652      41.450  29.550  50.650  1.00  0.00           H
ATOM   1036  CD  ILE A 652      41.180  28.800  52.650  1.00  0.00           C
ATOM   1037  HD1 ILE A 652      41.280  27.760  52.250  1.00  0.00           H
ATOM   1038  HD2 ILE A 652      40.390  28.730  53.440  1.00  0.00           H
ATOM   1039  HD3 ILE A 652      42.160  29.130  53.040  1.00  0.00           H
ATOM   1040  C   ILE A 652      37.500  30.770  49.780  1.00  0.00           C
ATOM   1041  O   ILE A 652      36.990  29.910  49.110  1.00  0.00           O
ATOM   1042  N   ALA A 653      36.770  31.830  50.300  1.00  0.00           N
ATOM   1043  HN  ALA A 653      37.040  32.580  50.890  1.00  0.00           H
ATOM   1044  CA  ALA A 653      35.410  31.820  49.770  1.00  0.00           C
ATOM   1045  HA  ALA A 653      35.040  30.810  49.830  1.00  0.00           H
ATOM   1046  CB  ALA A 653      34.650  32.820  50.640  1.00  0.00           C
ATOM   1047  HB1 ALA A 653      34.690  32.370  51.660  1.00  0.00           H
ATOM   1048  HB2 ALA A 653      33.570  32.970  50.460  1.00  0.00           H
ATOM   1049  HB3 ALA A 653      35.210  33.780  50.580  1.00  0.00           H
ATOM   1050  C   ALA A 653      35.270  32.280  48.250  1.00  0.00           C
ATOM   1051  O   ALA A 653      34.620  31.650  47.460  1.00  0.00           O
ATOM   1052  N   TYR A 654      35.990  33.390  47.930  1.00  0.00           N
ATOM   1053  HN  TYR A 654      36.480  33.890  48.640  1.00  0.00           H
ATOM   1054  CA  TYR A 654      35.810  33.990  46.650  1.00  0.00           C
ATOM   1055  HA  TYR A 654      34.780  34.110  46.370  1.00  0.00           H
ATOM   1056  CB  TYR A 654      36.490  35.410  46.720  1.00  0.00           C
ATOM   1057  HB1 TYR A 654      37.470  35.280  47.240  1.00  0.00           H
ATOM   1058  HB2 TYR A 654      35.830  35.960  47.410  1.00  0.00           H
ATOM   1059  CG  TYR A 654      36.770  36.220  45.430  1.00  0.00           C
ATOM   1060  CD1 TYR A 654      37.780  35.840  44.600  1.00  0.00           C
ATOM   1061  HD1 TYR A 654      38.350  34.930  44.750  1.00  0.00           H
ATOM   1062  CE1 TYR A 654      37.980  36.590  43.420  1.00  0.00           C
ATOM   1063  HE1 TYR A 654      38.710  36.320  42.680  1.00  0.00           H
ATOM   1064  CZ  TYR A 654      37.280  37.770  43.180  1.00  0.00           C
ATOM   1065  OH  TYR A 654      37.450  38.560  42.030  1.00  0.00           O
ATOM   1066  HH  TYR A 654      38.280  38.290  41.640  1.00  0.00           H
ATOM   1067  CD2 TYR A 654      36.090  37.380  45.260  1.00  0.00           C
ATOM   1068  HD2 TYR A 654      35.390  37.740  45.990  1.00  0.00           H
ATOM   1069  CE2 TYR A 654      36.350  38.230  44.120  1.00  0.00           C
ATOM   1070  HE2 TYR A 654      35.790  39.150  44.000  1.00  0.00           H
ATOM   1071  C   TYR A 654      36.440  33.190  45.550  1.00  0.00           C
ATOM   1072  O   TYR A 654      35.960  33.200  44.390  1.00  0.00           O
ATOM   1073  N   SER A 655      37.450  32.460  45.940  1.00  0.00           N
ATOM   1074  HN  SER A 655      37.860  32.620  46.840  1.00  0.00           H
ATOM   1075  CA  SER A 655      38.150  31.540  45.000  1.00  0.00           C
ATOM   1076  HA  SER A 655      38.160  32.110  44.080  1.00  0.00           H
ATOM   1077  CB  SER A 655      39.680  31.300  45.370  1.00  0.00           C
ATOM   1078  HB1 SER A 655      40.080  32.330  45.420  1.00  0.00           H
ATOM   1079  HB2 SER A 655      40.220  30.670  44.630  1.00  0.00           H
ATOM   1080  OG  SER A 655      39.750  30.780  46.690  1.00  0.00           O
ATOM   1081  HG1 SER A 655      39.850  31.540  47.250  1.00  0.00           H
ATOM   1082  C   SER A 655      37.390  30.260  44.660  1.00  0.00           C
ATOM   1083  O   SER A 655      37.390  29.810  43.550  1.00  0.00           O
ATOM   1084  N   LEU A 656      36.650  29.720  45.700  1.00  0.00           N
ATOM   1085  HN  LEU A 656      36.790  30.030  46.630  1.00  0.00           H
ATOM   1086  CA  LEU A 656      35.830  28.510  45.560  1.00  0.00           C
ATOM   1087  HA  LEU A 656      36.390  27.700  45.140  1.00  0.00           H
ATOM   1088  CB  LEU A 656      35.320  28.130  46.970  1.00  0.00           C
ATOM   1089  HB1 LEU A 656      34.740  28.920  47.490  1.00  0.00           H
ATOM   1090  HB2 LEU A 656      36.240  27.870  47.540  1.00  0.00           H
ATOM   1091  CG  LEU A 656      34.300  26.950  47.180  1.00  0.00           C
ATOM   1092  HG  LEU A 656      33.310  27.190  46.720  1.00  0.00           H
ATOM   1093  CD1 LEU A 656      34.760  25.740  46.470  1.00  0.00           C
ATOM   1094 HD11 LEU A 656      34.410  25.670  45.420  1.00  0.00           H
ATOM   1095 HD12 LEU A 656      34.270  24.860  46.930  1.00  0.00           H
ATOM   1096 HD13 LEU A 656      35.870  25.640  46.510  1.00  0.00           H
ATOM   1097  CD2 LEU A 656      34.070  26.740  48.740  1.00  0.00           C
ATOM   1098 HD21 LEU A 656      33.670  27.660  49.210  1.00  0.00           H
ATOM   1099 HD22 LEU A 656      35.010  26.450  49.260  1.00  0.00           H
ATOM   1100 HD23 LEU A 656      33.350  25.920  48.960  1.00  0.00           H
ATOM   1101  C   LEU A 656      34.600  28.780  44.760  1.00  0.00           C
ATOM   1102  O   LEU A 656      34.350  28.030  43.780  1.00  0.00           O
ATOM   1103  N   PHE A 657      34.040  29.940  44.960  1.00  0.00           N
ATOM   1104  HN  PHE A 657      34.310  30.430  45.780  1.00  0.00           H
ATOM   1105  CA  PHE A 657      32.930  30.470  44.110  1.00  0.00           C
ATOM   1106  HA  PHE A 657      32.390  29.680  43.600  1.00  0.00           H
ATOM   1107  CB  PHE A 657      31.940  31.250  44.990  1.00  0.00           C
ATOM   1108  HB1 PHE A 657      31.120  31.720  44.400  1.00  0.00           H
ATOM   1109  HB2 PHE A 657      32.470  32.090  45.510  1.00  0.00           H
ATOM   1110  CG  PHE A 657      31.240  30.430  46.030  1.00  0.00           C
ATOM   1111  CD1 PHE A 657      31.470  30.720  47.400  1.00  0.00           C
ATOM   1112  HD1 PHE A 657      32.040  31.610  47.600  1.00  0.00           H
ATOM   1113  CE1 PHE A 657      30.880  29.900  48.420  1.00  0.00           C
ATOM   1114  HE1 PHE A 657      31.060  30.110  49.470  1.00  0.00           H
ATOM   1115  CZ  PHE A 657      30.000  28.870  48.130  1.00  0.00           C
ATOM   1116  HZ  PHE A 657      29.590  28.160  48.840  1.00  0.00           H
ATOM   1117  CD2 PHE A 657      30.320  29.470  45.750  1.00  0.00           C
ATOM   1118  HD2 PHE A 657      30.210  29.260  44.690  1.00  0.00           H
ATOM   1119  CE2 PHE A 657      29.690  28.710  46.750  1.00  0.00           C
ATOM   1120  HE2 PHE A 657      29.160  27.830  46.420  1.00  0.00           H
ATOM   1121  C   PHE A 657      33.480  31.300  42.950  1.00  0.00           C
ATOM   1122  O   PHE A 657      32.790  32.190  42.430  1.00  0.00           O
ATOM   1123  N   ALA A 658      34.710  31.070  42.590  1.00  0.00           N
ATOM   1124  HN  ALA A 658      35.280  30.440  43.110  1.00  0.00           H
ATOM   1125  CA  ALA A 658      35.520  31.770  41.520  1.00  0.00           C
ATOM   1126  HA  ALA A 658      36.530  31.930  41.820  1.00  0.00           H
ATOM   1127  CB  ALA A 658      35.630  30.740  40.400  1.00  0.00           C
ATOM   1128  HB1 ALA A 658      36.370  30.970  39.600  1.00  0.00           H
ATOM   1129  HB2 ALA A 658      34.630  30.330  40.090  1.00  0.00           H
ATOM   1130  HB3 ALA A 658      36.060  29.800  40.830  1.00  0.00           H
ATOM   1131  C   ALA A 658      35.010  33.180  40.890  1.00  0.00           C
ATOM   1132  O   ALA A 658      34.570  33.270  39.740  1.00  0.00           O
ATOM   1133  N   GLY A 659      35.050  34.290  41.570  1.00  0.00           N
ATOM   1134  HN  GLY A 659      35.350  34.190  42.510  1.00  0.00           H
ATOM   1135  CA  GLY A 659      34.420  35.510  41.190  1.00  0.00           C
ATOM   1136  HA1 GLY A 659      34.570  36.110  42.070  1.00  0.00           H
ATOM   1137  HA2 GLY A 659      33.350  35.440  41.000  1.00  0.00           H
ATOM   1138  C   GLY A 659      35.040  36.230  39.970  1.00  0.00           C
ATOM   1139  O   GLY A 659      34.310  37.030  39.390  1.00  0.00           O
ATOM   1140  N   GLN A 660      36.330  35.910  39.750  1.00  0.00           N
ATOM   1141  HN  GLN A 660      36.780  35.410  40.470  1.00  0.00           H
ATOM   1142  CA  GLN A 660      37.010  36.160  38.540  1.00  0.00           C
ATOM   1143  HA  GLN A 660      36.320  35.800  37.790  1.00  0.00           H
ATOM   1144  CB  GLN A 660      37.320  37.740  38.300  1.00  0.00           C
ATOM   1145  HB1 GLN A 660      37.920  38.180  39.120  1.00  0.00           H
ATOM   1146  HB2 GLN A 660      36.290  38.160  38.230  1.00  0.00           H
ATOM   1147  CG  GLN A 660      37.940  38.170  36.970  1.00  0.00           C
ATOM   1148  HG1 GLN A 660      39.010  37.870  36.810  1.00  0.00           H
ATOM   1149  HG2 GLN A 660      37.860  39.280  37.010  1.00  0.00           H
ATOM   1150  CD  GLN A 660      37.150  37.640  35.780  1.00  0.00           C
ATOM   1151  OE1 GLN A 660      37.820  37.040  34.940  1.00  0.00           O
ATOM   1152  NE2 GLN A 660      35.800  37.760  35.660  1.00  0.00           N
ATOM   1153 HE21 GLN A 660      35.310  37.270  34.940  1.00  0.00           H
ATOM   1154 HE22 GLN A 660      35.330  38.290  36.370  1.00  0.00           H
ATOM   1155  C   GLN A 660      38.300  35.410  38.600  1.00  0.00           C
ATOM   1156  O   GLN A 660      39.200  35.800  39.340  1.00  0.00           O
ATOM   1157  N   PRO A 661      38.370  34.200  37.990  1.00  0.00           N
ATOM   1158  CD  PRO A 661      37.390  33.650  37.070  1.00  0.00           C
ATOM   1159  HD1 PRO A 661      37.390  34.360  36.210  1.00  0.00           H
ATOM   1160  HD2 PRO A 661      36.440  33.520  37.620  1.00  0.00           H
ATOM   1161  CA  PRO A 661      39.270  33.110  38.430  1.00  0.00           C
ATOM   1162  HA  PRO A 661      38.640  32.660  39.180  1.00  0.00           H
ATOM   1163  CB  PRO A 661      39.250  32.190  37.230  1.00  0.00           C
ATOM   1164  HB1 PRO A 661      39.590  31.170  37.540  1.00  0.00           H
ATOM   1165  HB2 PRO A 661      39.730  32.670  36.360  1.00  0.00           H
ATOM   1166  CG  PRO A 661      37.790  32.220  36.770  1.00  0.00           C
ATOM   1167  HG1 PRO A 661      37.630  31.980  35.690  1.00  0.00           H
ATOM   1168  HG2 PRO A 661      37.210  31.590  37.460  1.00  0.00           H
ATOM   1169  C   PRO A 661      40.690  33.410  38.930  1.00  0.00           C
ATOM   1170  O   PRO A 661      41.070  32.890  39.970  1.00  0.00           O
ATOM   1171  N   LEU A 662      41.490  34.280  38.290  1.00  0.00           N
ATOM   1172  HN  LEU A 662      41.100  34.780  37.510  1.00  0.00           H
ATOM   1173  CA  LEU A 662      42.900  34.420  38.560  1.00  0.00           C
ATOM   1174  HA  LEU A 662      43.080  33.610  39.250  1.00  0.00           H
ATOM   1175  CB  LEU A 662      43.720  34.170  37.280  1.00  0.00           C
ATOM   1176  HB1 LEU A 662      44.820  34.310  37.430  1.00  0.00           H
ATOM   1177  HB2 LEU A 662      43.520  34.970  36.530  1.00  0.00           H
ATOM   1178  CG  LEU A 662      43.640  32.850  36.570  1.00  0.00           C
ATOM   1179  HG  LEU A 662      42.720  32.890  35.940  1.00  0.00           H
ATOM   1180  CD1 LEU A 662      44.820  32.740  35.580  1.00  0.00           C
ATOM   1181 HD11 LEU A 662      44.690  33.550  34.830  1.00  0.00           H
ATOM   1182 HD12 LEU A 662      45.010  31.730  35.160  1.00  0.00           H
ATOM   1183 HD13 LEU A 662      45.750  33.070  36.090  1.00  0.00           H
ATOM   1184  CD2 LEU A 662      43.690  31.710  37.560  1.00  0.00           C
ATOM   1185 HD21 LEU A 662      43.880  30.810  36.950  1.00  0.00           H
ATOM   1186 HD22 LEU A 662      42.830  31.390  38.200  1.00  0.00           H
ATOM   1187 HD23 LEU A 662      44.510  31.850  38.290  1.00  0.00           H
ATOM   1188  C   LEU A 662      43.210  35.760  39.240  1.00  0.00           C
ATOM   1189  O   LEU A 662      44.340  36.120  39.410  1.00  0.00           O
ATOM   1190  N   THR A 663      42.190  36.580  39.610  1.00  0.00           N
ATOM   1191  HN  THR A 663      41.300  36.260  39.270  1.00  0.00           H
ATOM   1192  CA  THR A 663      42.290  37.730  40.510  1.00  0.00           C
ATOM   1193  HA  THR A 663      43.150  38.220  40.080  1.00  0.00           H
ATOM   1194  CB  THR A 663      41.100  38.630  40.620  1.00  0.00           C
ATOM   1195  HB  THR A 663      41.370  39.450  41.310  1.00  0.00           H
ATOM   1196  OG1 THR A 663      39.860  38.000  40.980  1.00  0.00           O
ATOM   1197  HG1 THR A 663      39.840  37.240  40.400  1.00  0.00           H
ATOM   1198  CG2 THR A 663      40.800  39.230  39.260  1.00  0.00           C
ATOM   1199 HG21 THR A 663      41.680  39.820  38.940  1.00  0.00           H
ATOM   1200 HG22 THR A 663      39.910  39.890  39.220  1.00  0.00           H
ATOM   1201 HG23 THR A 663      40.670  38.480  38.470  1.00  0.00           H
ATOM   1202  C   THR A 663      42.770  37.330  41.900  1.00  0.00           C
ATOM   1203  O   THR A 663      42.540  36.230  42.380  1.00  0.00           O
ATOM   1204  N   ILE A 664      43.450  38.220  42.620  1.00  0.00           N
ATOM   1205  HN  ILE A 664      43.720  39.110  42.260  1.00  0.00           H
ATOM   1206  CA  ILE A 664      43.880  37.970  43.940  1.00  0.00           C
ATOM   1207  HA  ILE A 664      43.510  37.060  44.380  1.00  0.00           H
ATOM   1208  CB  ILE A 664      45.370  37.700  43.890  1.00  0.00           C
ATOM   1209  HB  ILE A 664      45.780  38.570  43.330  1.00  0.00           H
ATOM   1210  CG2 ILE A 664      46.080  37.700  45.280  1.00  0.00           C
ATOM   1211 HG21 ILE A 664      45.960  38.600  45.910  1.00  0.00           H
ATOM   1212 HG22 ILE A 664      47.160  37.450  45.220  1.00  0.00           H
ATOM   1213 HG23 ILE A 664      45.670  36.860  45.890  1.00  0.00           H
ATOM   1214  CG1 ILE A 664      45.930  36.440  43.110  1.00  0.00           C
ATOM   1215 HG11 ILE A 664      47.020  36.640  43.090  1.00  0.00           H
ATOM   1216 HG12 ILE A 664      45.620  36.380  42.050  1.00  0.00           H
ATOM   1217  CD  ILE A 664      45.680  35.100  43.780  1.00  0.00           C
ATOM   1218  HD1 ILE A 664      46.200  35.180  44.770  1.00  0.00           H
ATOM   1219  HD2 ILE A 664      46.110  34.210  43.270  1.00  0.00           H
ATOM   1220  HD3 ILE A 664      44.580  34.920  43.850  1.00  0.00           H
ATOM   1221  C   ILE A 664      43.530  39.090  44.870  1.00  0.00           C
ATOM   1222  O   ILE A 664      43.670  40.230  44.550  1.00  0.00           O
ATOM   1223  N   LEU A 665      42.960  38.750  45.970  1.00  0.00           N
ATOM   1224  HN  LEU A 665      42.550  37.850  46.060  1.00  0.00           H
ATOM   1225  CA  LEU A 665      42.610  39.680  47.030  1.00  0.00           C
ATOM   1226  HA  LEU A 665      42.170  40.550  46.550  1.00  0.00           H
ATOM   1227  CB  LEU A 665      41.570  39.200  48.040  1.00  0.00           C
ATOM   1228  HB1 LEU A 665      41.270  40.050  48.690  1.00  0.00           H
ATOM   1229  HB2 LEU A 665      42.060  38.410  48.640  1.00  0.00           H
ATOM   1230  CG  LEU A 665      40.270  38.510  47.410  1.00  0.00           C
ATOM   1231  HG  LEU A 665      39.570  38.410  48.280  1.00  0.00           H
ATOM   1232  CD1 LEU A 665      39.520  39.450  46.460  1.00  0.00           C
ATOM   1233 HD11 LEU A 665      39.170  40.410  46.910  1.00  0.00           H
ATOM   1234 HD12 LEU A 665      38.650  38.910  46.010  1.00  0.00           H
ATOM   1235 HD13 LEU A 665      40.170  39.710  45.600  1.00  0.00           H
ATOM   1236  CD2 LEU A 665      40.590  37.010  47.040  1.00  0.00           C
ATOM   1237 HD21 LEU A 665      39.670  36.390  47.100  1.00  0.00           H
ATOM   1238 HD22 LEU A 665      41.340  36.570  47.750  1.00  0.00           H
ATOM   1239 HD23 LEU A 665      40.910  36.920  45.990  1.00  0.00           H
ATOM   1240  C   LEU A 665      43.840  40.180  47.910  1.00  0.00           C
ATOM   1241  O   LEU A 665      44.790  39.410  48.200  1.00  0.00           O
ATOM   1242  N   GLY A 666      43.860  41.400  48.420  1.00  0.00           N
ATOM   1243  HN  GLY A 666      43.220  42.110  48.130  1.00  0.00           H
ATOM   1244  CA  GLY A 666      44.990  41.890  49.100  1.00  0.00           C
ATOM   1245  HA1 GLY A 666      45.730  42.220  48.390  1.00  0.00           H
ATOM   1246  HA2 GLY A 666      45.440  41.060  49.650  1.00  0.00           H
ATOM   1247  C   GLY A 666      44.590  43.010  50.070  1.00  0.00           C
ATOM   1248  O   GLY A 666      43.440  43.470  50.130  1.00  0.00           O
ATOM   1249  N   SER A 667      45.670  43.690  50.580  1.00  0.00           N
ATOM   1250  HN  SER A 667      46.520  43.200  50.440  1.00  0.00           H
ATOM   1251  CA  SER A 667      45.640  44.870  51.380  1.00  0.00           C
ATOM   1252  HA  SER A 667      44.780  44.780  52.020  1.00  0.00           H
ATOM   1253  CB  SER A 667      46.930  45.130  52.220  1.00  0.00           C
ATOM   1254  HB1 SER A 667      47.000  44.280  52.940  1.00  0.00           H
ATOM   1255  HB2 SER A 667      46.870  46.060  52.810  1.00  0.00           H
ATOM   1256  OG  SER A 667      48.110  45.170  51.400  1.00  0.00           O
ATOM   1257  HG1 SER A 667      48.200  46.000  50.920  1.00  0.00           H
ATOM   1258  C   SER A 667      45.420  46.070  50.480  1.00  0.00           C
ATOM   1259  O   SER A 667      45.860  46.090  49.360  1.00  0.00           O
ATOM   1260  N   THR A 668      44.850  47.140  51.120  1.00  0.00           N
ATOM   1261  HN  THR A 668      44.610  47.150  52.090  1.00  0.00           H
ATOM   1262  CA  THR A 668      44.720  48.480  50.500  1.00  0.00           C
ATOM   1263  HA  THR A 668      45.160  48.530  49.520  1.00  0.00           H
ATOM   1264  CB  THR A 668      43.250  48.770  50.260  1.00  0.00           C
ATOM   1265  HB  THR A 668      43.110  48.600  49.170  1.00  0.00           H
ATOM   1266  OG1 THR A 668      42.700  50.090  50.410  1.00  0.00           O
ATOM   1267  HG1 THR A 668      41.830  50.050  50.020  1.00  0.00           H
ATOM   1268  CG2 THR A 668      42.290  47.710  50.930  1.00  0.00           C
ATOM   1269 HG21 THR A 668      42.550  47.360  51.960  1.00  0.00           H
ATOM   1270 HG22 THR A 668      42.310  46.760  50.340  1.00  0.00           H
ATOM   1271 HG23 THR A 668      41.250  48.090  50.980  1.00  0.00           H
ATOM   1272  C   THR A 668      45.400  49.540  51.310  1.00  0.00           C
ATOM   1273  O   THR A 668      45.160  49.640  52.530  1.00  0.00           O
ATOM   1274  N   GLY A 669      46.180  50.380  50.630  1.00  0.00           N
ATOM   1275  HN  GLY A 669      46.330  50.150  49.670  1.00  0.00           H
ATOM   1276  CA  GLY A 669      46.820  51.570  51.130  1.00  0.00           C
ATOM   1277  HA1 GLY A 669      47.480  52.010  50.400  1.00  0.00           H
ATOM   1278  HA2 GLY A 669      47.450  51.270  51.970  1.00  0.00           H
ATOM   1279  C   GLY A 669      45.920  52.700  51.720  1.00  0.00           C
ATOM   1280  O   GLY A 669      46.130  53.140  52.880  1.00  0.00           O
ATOM   1281  N   PRO A 670      44.940  53.090  51.000  1.00  0.00           N
ATOM   1282  CD  PRO A 670      44.860  52.840  49.540  1.00  0.00           C
ATOM   1283  HD1 PRO A 670      44.420  51.840  49.360  1.00  0.00           H
ATOM   1284  HD2 PRO A 670      45.820  52.920  48.980  1.00  0.00           H
ATOM   1285  CA  PRO A 670      43.910  53.960  51.460  1.00  0.00           C
ATOM   1286  HA  PRO A 670      44.410  54.880  51.710  1.00  0.00           H
ATOM   1287  CB  PRO A 670      42.970  54.160  50.310  1.00  0.00           C
ATOM   1288  HB1 PRO A 670      42.520  55.180  50.280  1.00  0.00           H
ATOM   1289  HB2 PRO A 670      42.190  53.390  50.200  1.00  0.00           H
ATOM   1290  CG  PRO A 670      43.890  53.950  49.120  1.00  0.00           C
ATOM   1291  HG1 PRO A 670      43.350  53.650  48.180  1.00  0.00           H
ATOM   1292  HG2 PRO A 670      44.440  54.890  48.960  1.00  0.00           H
ATOM   1293  C   PRO A 670      43.120  53.560  52.670  1.00  0.00           C
ATOM   1294  O   PRO A 670      42.820  54.410  53.540  1.00  0.00           O
ATOM   1295  N   VAL A 671      42.660  52.290  52.710  1.00  0.00           N
ATOM   1296  HN  VAL A 671      42.880  51.750  51.900  1.00  0.00           H
ATOM   1297  CA  VAL A 671      42.160  51.710  53.880  1.00  0.00           C
ATOM   1298  HA  VAL A 671      41.250  52.240  54.140  1.00  0.00           H
ATOM   1299  CB  VAL A 671      41.690  50.310  53.680  1.00  0.00           C
ATOM   1300  HB  VAL A 671      42.510  49.710  53.240  1.00  0.00           H
ATOM   1301  CG1 VAL A 671      41.360  49.580  55.060  1.00  0.00           C
ATOM   1302 HG11 VAL A 671      42.240  49.500  55.750  1.00  0.00           H
ATOM   1303 HG12 VAL A 671      40.690  48.700  54.980  1.00  0.00           H
ATOM   1304 HG13 VAL A 671      40.670  50.320  55.520  1.00  0.00           H
ATOM   1305  CG2 VAL A 671      40.500  50.290  52.710  1.00  0.00           C
ATOM   1306 HG21 VAL A 671      39.570  50.770  53.080  1.00  0.00           H
ATOM   1307 HG22 VAL A 671      40.200  49.250  52.450  1.00  0.00           H
ATOM   1308 HG23 VAL A 671      40.820  50.660  51.720  1.00  0.00           H
ATOM   1309  C   VAL A 671      43.030  51.860  55.130  1.00  0.00           C
ATOM   1310  O   VAL A 671      42.540  52.390  56.160  1.00  0.00           O
ATOM   1311  N   LEU A 672      44.380  51.510  55.110  1.00  0.00           N
ATOM   1312  HN  LEU A 672      44.830  51.130  54.320  1.00  0.00           H
ATOM   1313  CA  LEU A 672      45.220  51.770  56.260  1.00  0.00           C
ATOM   1314  HA  LEU A 672      44.820  51.220  57.100  1.00  0.00           H
ATOM   1315  CB  LEU A 672      46.650  51.300  56.060  1.00  0.00           C
ATOM   1316  HB1 LEU A 672      47.070  51.690  55.100  1.00  0.00           H
ATOM   1317  HB2 LEU A 672      46.660  50.200  55.880  1.00  0.00           H
ATOM   1318  CG  LEU A 672      47.690  51.550  57.230  1.00  0.00           C
ATOM   1319  HG  LEU A 672      47.230  52.410  57.780  1.00  0.00           H
ATOM   1320  CD1 LEU A 672      47.610  50.430  58.310  1.00  0.00           C
ATOM   1321 HD11 LEU A 672      46.550  50.330  58.650  1.00  0.00           H
ATOM   1322 HD12 LEU A 672      48.290  50.680  59.150  1.00  0.00           H
ATOM   1323 HD13 LEU A 672      47.850  49.460  57.830  1.00  0.00           H
ATOM   1324  CD2 LEU A 672      49.080  52.110  56.790  1.00  0.00           C
ATOM   1325 HD21 LEU A 672      49.690  51.450  56.140  1.00  0.00           H
ATOM   1326 HD22 LEU A 672      49.710  52.410  57.650  1.00  0.00           H
ATOM   1327 HD23 LEU A 672      48.900  53.040  56.200  1.00  0.00           H
ATOM   1328  C   LEU A 672      45.150  53.270  56.830  1.00  0.00           C
ATOM   1329  O   LEU A 672      45.050  53.520  58.020  1.00  0.00           O
ATOM   1330  N   VAL A 673      45.190  54.280  55.990  1.00  0.00           N
ATOM   1331  HN  VAL A 673      45.340  54.100  55.030  1.00  0.00           H
ATOM   1332  CA  VAL A 673      45.060  55.710  56.380  1.00  0.00           C
ATOM   1333  HA  VAL A 673      45.820  55.880  57.120  1.00  0.00           H
ATOM   1334  CB  VAL A 673      45.320  56.580  55.150  1.00  0.00           C
ATOM   1335  HB  VAL A 673      44.620  56.250  54.350  1.00  0.00           H
ATOM   1336  CG1 VAL A 673      45.080  58.040  55.470  1.00  0.00           C
ATOM   1337 HG11 VAL A 673      45.790  58.340  56.280  1.00  0.00           H
ATOM   1338 HG12 VAL A 673      44.010  58.280  55.680  1.00  0.00           H
ATOM   1339 HG13 VAL A 673      45.220  58.760  54.640  1.00  0.00           H
ATOM   1340  CG2 VAL A 673      46.720  56.150  54.690  1.00  0.00           C
ATOM   1341 HG21 VAL A 673      46.910  55.070  54.510  1.00  0.00           H
ATOM   1342 HG22 VAL A 673      47.530  56.470  55.380  1.00  0.00           H
ATOM   1343 HG23 VAL A 673      46.880  56.710  53.750  1.00  0.00           H
ATOM   1344  C   VAL A 673      43.720  56.040  56.960  1.00  0.00           C
ATOM   1345  O   VAL A 673      43.450  56.570  58.050  1.00  0.00           O
ATOM   1346  N   PHE A 674      42.660  55.530  56.230  1.00  0.00           N
ATOM   1347  HN  PHE A 674      42.730  55.080  55.340  1.00  0.00           H
ATOM   1348  CA  PHE A 674      41.260  55.600  56.700  1.00  0.00           C
ATOM   1349  HA  PHE A 674      40.900  56.610  56.820  1.00  0.00           H
ATOM   1350  CB  PHE A 674      40.330  54.820  55.750  1.00  0.00           C
ATOM   1351  HB1 PHE A 674      40.690  53.780  55.570  1.00  0.00           H
ATOM   1352  HB2 PHE A 674      40.390  55.290  54.750  1.00  0.00           H
ATOM   1353  CG  PHE A 674      38.900  54.750  56.170  1.00  0.00           C
ATOM   1354  CD1 PHE A 674      37.980  55.620  55.550  1.00  0.00           C
ATOM   1355  HD1 PHE A 674      38.270  56.390  54.850  1.00  0.00           H
ATOM   1356  CE1 PHE A 674      36.600  55.500  55.830  1.00  0.00           C
ATOM   1357  HE1 PHE A 674      35.950  56.170  55.300  1.00  0.00           H
ATOM   1358  CZ  PHE A 674      36.090  54.680  56.840  1.00  0.00           C
ATOM   1359  HZ  PHE A 674      35.040  54.670  57.090  1.00  0.00           H
ATOM   1360  CD2 PHE A 674      38.350  53.790  57.030  1.00  0.00           C
ATOM   1361  HD2 PHE A 674      38.980  52.970  57.340  1.00  0.00           H
ATOM   1362  CE2 PHE A 674      36.960  53.690  57.290  1.00  0.00           C
ATOM   1363  HE2 PHE A 674      36.640  52.970  58.030  1.00  0.00           H
ATOM   1364  C   PHE A 674      41.070  54.960  58.100  1.00  0.00           C
ATOM   1365  O   PHE A 674      40.620  55.530  59.030  1.00  0.00           O
ATOM   1366  N   GLU A 675      41.560  53.730  58.340  1.00  0.00           N
ATOM   1367  HN  GLU A 675      41.880  53.160  57.600  1.00  0.00           H
ATOM   1368  CA  GLU A 675      41.440  53.030  59.620  1.00  0.00           C
ATOM   1369  HA  GLU A 675      40.390  53.010  59.880  1.00  0.00           H
ATOM   1370  CB  GLU A 675      41.960  51.540  59.460  1.00  0.00           C
ATOM   1371  HB1 GLU A 675      42.150  51.050  60.430  1.00  0.00           H
ATOM   1372  HB2 GLU A 675      42.950  51.540  58.980  1.00  0.00           H
ATOM   1373  CG  GLU A 675      41.010  50.670  58.540  1.00  0.00           C
ATOM   1374  HG1 GLU A 675      41.600  49.730  58.580  1.00  0.00           H
ATOM   1375  HG2 GLU A 675      40.920  51.010  57.480  1.00  0.00           H
ATOM   1376  CD  GLU A 675      39.690  50.370  59.150  1.00  0.00           C
ATOM   1377  OE1 GLU A 675      38.970  49.580  58.610  1.00  0.00           O
ATOM   1378  OE2 GLU A 675      39.480  50.860  60.300  1.00  0.00           O
ATOM   1379  C   GLU A 675      42.180  53.760  60.740  1.00  0.00           C
ATOM   1380  O   GLU A 675      41.770  53.830  61.870  1.00  0.00           O
ATOM   1381  N   LYS A 676      43.360  54.380  60.450  1.00  0.00           N
ATOM   1382  HN  LYS A 676      43.680  54.430  59.510  1.00  0.00           H
ATOM   1383  CA  LYS A 676      44.060  55.180  61.430  1.00  0.00           C
ATOM   1384  HA  LYS A 676      44.120  54.520  62.290  1.00  0.00           H
ATOM   1385  CB  LYS A 676      45.490  55.680  60.810  1.00  0.00           C
ATOM   1386  HB1 LYS A 676      45.380  56.180  59.820  1.00  0.00           H
ATOM   1387  HB2 LYS A 676      46.060  54.760  60.530  1.00  0.00           H
ATOM   1388  CG  LYS A 676      46.440  56.560  61.630  1.00  0.00           C
ATOM   1389  HG1 LYS A 676      47.000  55.960  62.380  1.00  0.00           H
ATOM   1390  HG2 LYS A 676      45.880  57.240  62.310  1.00  0.00           H
ATOM   1391  CD  LYS A 676      47.280  57.360  60.640  1.00  0.00           C
ATOM   1392  HD1 LYS A 676      46.700  58.030  60.000  1.00  0.00           H
ATOM   1393  HD2 LYS A 676      47.790  56.720  59.890  1.00  0.00           H
ATOM   1394  CE  LYS A 676      48.350  58.270  61.370  1.00  0.00           C
ATOM   1395  HE1 LYS A 676      47.780  58.550  62.290  1.00  0.00           H
ATOM   1396  HE2 LYS A 676      48.570  59.180  60.760  1.00  0.00           H
ATOM   1397  NZ  LYS A 676      49.570  57.630  61.700  1.00  0.00           N
ATOM   1398  HZ1 LYS A 676      50.220  58.220  62.260  1.00  0.00           H
ATOM   1399  HZ2 LYS A 676      50.080  57.200  60.900  1.00  0.00           H
ATOM   1400  HZ3 LYS A 676      49.310  56.850  62.340  1.00  0.00           H
ATOM   1401  C   LYS A 676      43.190  56.380  61.840  1.00  0.00           C
ATOM   1402  O   LYS A 676      43.170  56.670  63.070  1.00  0.00           O
ATOM   1403  N   ILE A 677      42.500  56.980  60.900  1.00  0.00           N
ATOM   1404  HN  ILE A 677      42.610  56.590  59.990  1.00  0.00           H
ATOM   1405  CA  ILE A 677      41.740  58.200  61.070  1.00  0.00           C
ATOM   1406  HA  ILE A 677      42.180  58.740  61.890  1.00  0.00           H
ATOM   1407  CB  ILE A 677      41.830  59.060  59.780  1.00  0.00           C
ATOM   1408  HB  ILE A 677      41.480  58.430  58.930  1.00  0.00           H
ATOM   1409  CG2 ILE A 677      40.870  60.270  59.870  1.00  0.00           C
ATOM   1410 HG21 ILE A 677      40.900  61.010  59.050  1.00  0.00           H
ATOM   1411 HG22 ILE A 677      40.740  60.660  60.900  1.00  0.00           H
ATOM   1412 HG23 ILE A 677      39.850  59.830  59.720  1.00  0.00           H
ATOM   1413  CG1 ILE A 677      43.300  59.530  59.490  1.00  0.00           C
ATOM   1414 HG11 ILE A 677      43.360  60.220  58.620  1.00  0.00           H
ATOM   1415 HG12 ILE A 677      43.960  58.640  59.390  1.00  0.00           H
ATOM   1416  CD  ILE A 677      43.810  60.360  60.700  1.00  0.00           C
ATOM   1417  HD1 ILE A 677      43.970  59.600  61.500  1.00  0.00           H
ATOM   1418  HD2 ILE A 677      43.130  61.100  61.170  1.00  0.00           H
ATOM   1419  HD3 ILE A 677      44.710  60.960  60.450  1.00  0.00           H
ATOM   1420  C   ILE A 677      40.360  57.810  61.590  1.00  0.00           C
ATOM   1421  O   ILE A 677      39.890  58.590  62.390  1.00  0.00           O
ATOM   1422  N   LEU A 678      39.730  56.730  61.270  1.00  0.00           N
ATOM   1423  HN  LEU A 678      39.990  56.190  60.470  1.00  0.00           H
ATOM   1424  CA  LEU A 678      38.590  56.290  62.000  1.00  0.00           C
ATOM   1425  HA  LEU A 678      37.780  57.000  61.970  1.00  0.00           H
ATOM   1426  CB  LEU A 678      37.910  54.990  61.350  1.00  0.00           C
ATOM   1427  HB1 LEU A 678      38.720  54.220  61.340  1.00  0.00           H
ATOM   1428  HB2 LEU A 678      37.580  55.270  60.330  1.00  0.00           H
ATOM   1429  CG  LEU A 678      36.730  54.320  61.940  1.00  0.00           C
ATOM   1430  HG  LEU A 678      36.990  53.940  62.950  1.00  0.00           H
ATOM   1431  CD1 LEU A 678      35.600  55.350  62.040  1.00  0.00           C
ATOM   1432 HD11 LEU A 678      35.990  56.060  62.790  1.00  0.00           H
ATOM   1433 HD12 LEU A 678      34.650  54.880  62.370  1.00  0.00           H
ATOM   1434 HD13 LEU A 678      35.490  55.850  61.050  1.00  0.00           H
ATOM   1435  CD2 LEU A 678      36.140  53.250  61.080  1.00  0.00           C
ATOM   1436 HD21 LEU A 678      35.840  53.570  60.050  1.00  0.00           H
ATOM   1437 HD22 LEU A 678      35.360  52.790  61.710  1.00  0.00           H
ATOM   1438 HD23 LEU A 678      36.850  52.390  61.020  1.00  0.00           H
ATOM   1439  C   LEU A 678      38.880  55.960  63.470  1.00  0.00           C
ATOM   1440  O   LEU A 678      38.090  56.290  64.390  1.00  0.00           O
ATOM   1441  N   TYR A 679      40.020  55.240  63.770  1.00  0.00           N
ATOM   1442  HN  TYR A 679      40.620  55.000  63.010  1.00  0.00           H
ATOM   1443  CA  TYR A 679      40.540  54.990  65.120  1.00  0.00           C
ATOM   1444  HA  TYR A 679      39.660  54.600  65.600  1.00  0.00           H
ATOM   1445  CB  TYR A 679      41.700  54.020  65.220  1.00  0.00           C
ATOM   1446  HB1 TYR A 679      42.460  54.380  64.510  1.00  0.00           H
ATOM   1447  HB2 TYR A 679      41.400  52.980  64.940  1.00  0.00           H
ATOM   1448  CG  TYR A 679      42.390  53.960  66.590  1.00  0.00           C
ATOM   1449  CD1 TYR A 679      42.070  53.010  67.570  1.00  0.00           C
ATOM   1450  HD1 TYR A 679      41.340  52.250  67.420  1.00  0.00           H
ATOM   1451  CE1 TYR A 679      42.770  53.030  68.830  1.00  0.00           C
ATOM   1452  HE1 TYR A 679      42.390  52.360  69.590  1.00  0.00           H
ATOM   1453  CZ  TYR A 679      43.700  53.980  69.040  1.00  0.00           C
ATOM   1454  OH  TYR A 679      44.230  54.160  70.410  1.00  0.00           O
ATOM   1455  HH  TYR A 679      45.160  54.360  70.310  1.00  0.00           H
ATOM   1456  CD2 TYR A 679      43.470  54.900  66.840  1.00  0.00           C
ATOM   1457  HD2 TYR A 679      43.780  55.550  66.020  1.00  0.00           H
ATOM   1458  CE2 TYR A 679      44.080  54.900  68.060  1.00  0.00           C
ATOM   1459  HE2 TYR A 679      44.880  55.600  68.210  1.00  0.00           H
ATOM   1460  C   TYR A 679      40.780  56.280  65.880  1.00  0.00           C
ATOM   1461  O   TYR A 679      40.350  56.420  67.040  1.00  0.00           O
ATOM   1462  N   LYS A 680      41.430  57.300  65.310  1.00  0.00           N
ATOM   1463  HN  LYS A 680      41.620  57.230  64.330  1.00  0.00           H
ATOM   1464  CA  LYS A 680      41.510  58.590  65.900  1.00  0.00           C
ATOM   1465  HA  LYS A 680      41.860  58.340  66.890  1.00  0.00           H
ATOM   1466  CB  LYS A 680      42.320  59.570  65.010  1.00  0.00           C
ATOM   1467  HB1 LYS A 680      42.240  60.550  65.520  1.00  0.00           H
ATOM   1468  HB2 LYS A 680      41.830  59.720  64.030  1.00  0.00           H
ATOM   1469  CG  LYS A 680      43.810  59.340  64.760  1.00  0.00           C
ATOM   1470  HG1 LYS A 680      44.220  60.290  64.370  1.00  0.00           H
ATOM   1471  HG2 LYS A 680      43.880  58.540  63.990  1.00  0.00           H
ATOM   1472  CD  LYS A 680      44.670  58.980  66.010  1.00  0.00           C
ATOM   1473  HD1 LYS A 680      44.270  58.050  66.470  1.00  0.00           H
ATOM   1474  HD2 LYS A 680      44.410  59.740  66.770  1.00  0.00           H
ATOM   1475  CE  LYS A 680      46.190  58.900  65.740  1.00  0.00           C
ATOM   1476  HE1 LYS A 680      46.510  59.860  65.290  1.00  0.00           H
ATOM   1477  HE2 LYS A 680      46.410  58.080  65.020  1.00  0.00           H
ATOM   1478  NZ  LYS A 680      46.870  58.650  67.000  1.00  0.00           N
ATOM   1479  HZ1 LYS A 680      47.620  59.350  67.150  1.00  0.00           H
ATOM   1480  HZ2 LYS A 680      47.220  57.680  67.040  1.00  0.00           H
ATOM   1481  HZ3 LYS A 680      46.320  58.610  67.880  1.00  0.00           H
ATOM   1482  C   LYS A 680      40.190  59.350  66.130  1.00  0.00           C
ATOM   1483  O   LYS A 680      39.930  60.000  67.120  1.00  0.00           O
ATOM   1484  N   PHE A 681      39.200  59.350  65.110  1.00  0.00           N
ATOM   1485  HN  PHE A 681      39.490  59.090  64.200  1.00  0.00           H
ATOM   1486  CA  PHE A 681      37.830  59.880  65.180  1.00  0.00           C
ATOM   1487  HA  PHE A 681      37.840  60.900  65.540  1.00  0.00           H
ATOM   1488  CB  PHE A 681      37.260  59.900  63.730  1.00  0.00           C
ATOM   1489  HB1 PHE A 681      37.390  58.890  63.290  1.00  0.00           H
ATOM   1490  HB2 PHE A 681      37.810  60.670  63.160  1.00  0.00           H
ATOM   1491  CG  PHE A 681      35.780  60.350  63.600  1.00  0.00           C
ATOM   1492  CD1 PHE A 681      34.790  59.500  63.820  1.00  0.00           C
ATOM   1493  HD1 PHE A 681      34.980  58.470  64.100  1.00  0.00           H
ATOM   1494  CE1 PHE A 681      33.430  59.900  63.870  1.00  0.00           C
ATOM   1495  HE1 PHE A 681      32.620  59.260  64.180  1.00  0.00           H
ATOM   1496  CZ  PHE A 681      33.170  61.190  63.580  1.00  0.00           C
ATOM   1497  HZ  PHE A 681      32.180  61.620  63.550  1.00  0.00           H
ATOM   1498  CD2 PHE A 681      35.520  61.660  63.230  1.00  0.00           C
ATOM   1499  HD2 PHE A 681      36.320  62.290  62.860  1.00  0.00           H
ATOM   1500  CE2 PHE A 681      34.220  62.050  63.170  1.00  0.00           C
ATOM   1501  HE2 PHE A 681      33.950  63.080  62.940  1.00  0.00           H
ATOM   1502  C   PHE A 681      37.000  59.220  66.280  1.00  0.00           C
ATOM   1503  O   PHE A 681      36.220  59.870  66.950  1.00  0.00           O
ATOM   1504  N   CYS A 682      37.210  57.960  66.640  1.00  0.00           N
ATOM   1505  HN  CYS A 682      37.890  57.360  66.220  1.00  0.00           H
ATOM   1506  CA  CYS A 682      36.690  57.290  67.780  1.00  0.00           C
ATOM   1507  HA  CYS A 682      35.650  57.600  67.860  1.00  0.00           H
ATOM   1508  CB  CYS A 682      36.770  55.730  67.710  1.00  0.00           C
ATOM   1509  HB1 CYS A 682      36.270  55.290  68.600  1.00  0.00           H
ATOM   1510  HB2 CYS A 682      37.840  55.460  67.810  1.00  0.00           H
ATOM   1511  SG  CYS A 682      36.000  55.040  66.180  1.00  0.00           S
ATOM   1512  HG1 CYS A 682      36.500  55.940  65.350  1.00  0.00           H
ATOM   1513  C   CYS A 682      37.250  57.780  69.040  1.00  0.00           C
ATOM   1514  O   CYS A 682      36.410  58.010  69.930  1.00  0.00           O
ATOM   1515  N   ARG A 683      38.530  58.070  69.160  1.00  0.00           N
ATOM   1516  HN  ARG A 683      39.150  57.940  68.400  1.00  0.00           H
ATOM   1517  CA  ARG A 683      39.010  58.740  70.290  1.00  0.00           C
ATOM   1518  HA  ARG A 683      38.520  58.550  71.230  1.00  0.00           H
ATOM   1519  CB  ARG A 683      40.480  58.250  70.640  1.00  0.00           C
ATOM   1520  HB1 ARG A 683      40.330  57.210  70.990  1.00  0.00           H
ATOM   1521  HB2 ARG A 683      40.930  58.790  71.510  1.00  0.00           H
ATOM   1522  CG  ARG A 683      41.550  58.350  69.520  1.00  0.00           C
ATOM   1523  HG1 ARG A 683      41.530  59.280  68.920  1.00  0.00           H
ATOM   1524  HG2 ARG A 683      41.380  57.480  68.850  1.00  0.00           H
ATOM   1525  CD  ARG A 683      42.910  58.190  70.060  1.00  0.00           C
ATOM   1526  HD1 ARG A 683      43.610  57.760  69.310  1.00  0.00           H
ATOM   1527  HD2 ARG A 683      42.880  57.390  70.830  1.00  0.00           H
ATOM   1528  NE  ARG A 683      43.350  59.520  70.710  1.00  0.00           N
ATOM   1529  HE  ARG A 683      43.460  60.300  70.100  1.00  0.00           H
ATOM   1530  CZ  ARG A 683      43.300  59.810  72.000  1.00  0.00           C
ATOM   1531  NH1 ARG A 683      43.040  60.990  72.440  1.00  0.00           N
ATOM   1532 HH11 ARG A 683      42.960  61.090  73.440  1.00  0.00           H
ATOM   1533 HH12 ARG A 683      43.180  61.760  71.820  1.00  0.00           H
ATOM   1534  NH2 ARG A 683      43.480  58.910  72.900  1.00  0.00           N
ATOM   1535 HH21 ARG A 683      44.090  58.140  72.710  1.00  0.00           H
ATOM   1536 HH22 ARG A 683      43.250  59.150  73.840  1.00  0.00           H
ATOM   1537  C   ARG A 683      38.920  60.260  70.250  1.00  0.00           C
ATOM   1538  O   ARG A 683      39.470  60.980  71.120  1.00  0.00           O
ATOM   1539  N   ASP A 684      38.150  60.810  69.310  1.00  0.00           N
ATOM   1540  HN  ASP A 684      37.920  60.260  68.530  1.00  0.00           H
ATOM   1541  CA  ASP A 684      37.870  62.230  69.260  1.00  0.00           C
ATOM   1542  HA  ASP A 684      38.540  62.760  69.900  1.00  0.00           H
ATOM   1543  CB  ASP A 684      38.010  62.730  67.770  1.00  0.00           C
ATOM   1544  HB1 ASP A 684      37.010  62.950  67.340  1.00  0.00           H
ATOM   1545  HB2 ASP A 684      38.450  61.950  67.120  1.00  0.00           H
ATOM   1546  CG  ASP A 684      39.010  63.800  67.510  1.00  0.00           C
ATOM   1547  OD1 ASP A 684      39.330  64.090  66.320  1.00  0.00           O
ATOM   1548  OD2 ASP A 684      39.560  64.310  68.510  1.00  0.00           O
ATOM   1549  C   ASP A 684      36.440  62.510  69.650  1.00  0.00           C
ATOM   1550  O   ASP A 684      36.250  63.540  70.270  1.00  0.00           O
ATOM   1551  N   TYR A 685      35.450  61.650  69.360  1.00  0.00           N
ATOM   1552  HN  TYR A 685      35.690  60.840  68.830  1.00  0.00           H
ATOM   1553  CA  TYR A 685      34.090  61.860  69.740  1.00  0.00           C
ATOM   1554  HA  TYR A 685      33.990  62.760  70.320  1.00  0.00           H
ATOM   1555  CB  TYR A 685      33.290  61.950  68.390  1.00  0.00           C
ATOM   1556  HB1 TYR A 685      32.190  61.910  68.550  1.00  0.00           H
ATOM   1557  HB2 TYR A 685      33.490  61.110  67.690  1.00  0.00           H
ATOM   1558  CG  TYR A 685      33.740  63.200  67.760  1.00  0.00           C
ATOM   1559  CD1 TYR A 685      34.450  63.130  66.550  1.00  0.00           C
ATOM   1560  HD1 TYR A 685      34.850  62.190  66.200  1.00  0.00           H
ATOM   1561  CE1 TYR A 685      34.690  64.350  65.840  1.00  0.00           C
ATOM   1562  HE1 TYR A 685      35.160  64.360  64.880  1.00  0.00           H
ATOM   1563  CZ  TYR A 685      34.220  65.570  66.390  1.00  0.00           C
ATOM   1564  OH  TYR A 685      34.460  66.850  65.820  1.00  0.00           O
ATOM   1565  HH  TYR A 685      35.000  66.710  65.040  1.00  0.00           H
ATOM   1566  CD2 TYR A 685      33.290  64.440  68.290  1.00  0.00           C
ATOM   1567  HD2 TYR A 685      32.840  64.460  69.280  1.00  0.00           H
ATOM   1568  CE2 TYR A 685      33.620  65.600  67.640  1.00  0.00           C
ATOM   1569  HE2 TYR A 685      33.250  66.530  68.040  1.00  0.00           H
ATOM   1570  C   TYR A 685      33.570  60.800  70.730  1.00  0.00           C
ATOM   1571  O   TYR A 685      32.320  60.710  70.950  1.00  0.00           O
ATOM   1572  N   GLN A 686      34.390  59.970  71.370  1.00  0.00           N
ATOM   1573  HN  GLN A 686      35.380  60.030  71.200  1.00  0.00           H
ATOM   1574  CA  GLN A 686      34.010  58.930  72.300  1.00  0.00           C
ATOM   1575  HA  GLN A 686      34.870  58.350  72.620  1.00  0.00           H
ATOM   1576  CB  GLN A 686      33.620  59.450  73.750  1.00  0.00           C
ATOM   1577  HB1 GLN A 686      33.330  58.590  74.390  1.00  0.00           H
ATOM   1578  HB2 GLN A 686      32.790  60.190  73.710  1.00  0.00           H
ATOM   1579  CG  GLN A 686      34.820  60.100  74.560  1.00  0.00           C
ATOM   1580  HG1 GLN A 686      35.620  59.340  74.670  1.00  0.00           H
ATOM   1581  HG2 GLN A 686      34.540  60.360  75.600  1.00  0.00           H
ATOM   1582  CD  GLN A 686      35.450  61.280  73.930  1.00  0.00           C
ATOM   1583  OE1 GLN A 686      36.510  61.110  73.310  1.00  0.00           O
ATOM   1584  NE2 GLN A 686      34.830  62.450  74.040  1.00  0.00           N
ATOM   1585 HE21 GLN A 686      35.330  63.280  73.790  1.00  0.00           H
ATOM   1586 HE22 GLN A 686      33.890  62.540  74.380  1.00  0.00           H
ATOM   1587  C   GLN A 686      33.120  57.900  71.730  1.00  0.00           C
ATOM   1588  O   GLN A 686      31.980  57.690  72.160  1.00  0.00           O
ATOM   1589  N   LEU A 687      33.630  57.240  70.720  1.00  0.00           N
ATOM   1590  HN  LEU A 687      34.570  57.450  70.490  1.00  0.00           H
ATOM   1591  CA  LEU A 687      33.010  56.150  70.080  1.00  0.00           C
ATOM   1592  HA  LEU A 687      32.040  55.930  70.500  1.00  0.00           H
ATOM   1593  CB  LEU A 687      32.800  56.520  68.610  1.00  0.00           C
ATOM   1594  HB1 LEU A 687      32.430  55.680  67.980  1.00  0.00           H
ATOM   1595  HB2 LEU A 687      33.850  56.640  68.260  1.00  0.00           H
ATOM   1596  CG  LEU A 687      32.140  57.890  68.310  1.00  0.00           C
ATOM   1597  HG  LEU A 687      32.680  58.620  68.940  1.00  0.00           H
ATOM   1598  CD1 LEU A 687      32.530  58.370  66.900  1.00  0.00           C
ATOM   1599 HD11 LEU A 687      31.920  59.290  66.830  1.00  0.00           H
ATOM   1600 HD12 LEU A 687      32.160  57.680  66.110  1.00  0.00           H
ATOM   1601 HD13 LEU A 687      33.630  58.470  66.780  1.00  0.00           H
ATOM   1602  CD2 LEU A 687      30.670  57.880  68.640  1.00  0.00           C
ATOM   1603 HD21 LEU A 687      30.370  57.510  69.630  1.00  0.00           H
ATOM   1604 HD22 LEU A 687      30.200  57.110  67.990  1.00  0.00           H
ATOM   1605 HD23 LEU A 687      30.270  58.910  68.470  1.00  0.00           H
ATOM   1606  C   LEU A 687      34.040  55.060  70.260  1.00  0.00           C
ATOM   1607  O   LEU A 687      35.220  55.260  70.610  1.00  0.00           O
ATOM   1608  N   SER A 688      33.580  53.760  70.240  1.00  0.00           N
ATOM   1609  HN  SER A 688      32.610  53.620  70.060  1.00  0.00           H
ATOM   1610  CA  SER A 688      34.420  52.590  70.490  1.00  0.00           C
ATOM   1611  HA  SER A 688      35.350  52.980  70.880  1.00  0.00           H
ATOM   1612  CB  SER A 688      33.720  51.630  71.530  1.00  0.00           C
ATOM   1613  HB1 SER A 688      32.750  51.170  71.190  1.00  0.00           H
ATOM   1614  HB2 SER A 688      33.440  52.090  72.500  1.00  0.00           H
ATOM   1615  OG  SER A 688      34.590  50.600  71.830  1.00  0.00           O
ATOM   1616  HG1 SER A 688      35.250  50.950  72.450  1.00  0.00           H
ATOM   1617  C   SER A 688      34.770  51.900  69.160  1.00  0.00           C
ATOM   1618  O   SER A 688      33.850  51.380  68.500  1.00  0.00           O
ATOM   1619  N   TYR A 689      36.080  51.920  68.850  1.00  0.00           N
ATOM   1620  HN  TYR A 689      36.760  52.280  69.490  1.00  0.00           H
ATOM   1621  CA  TYR A 689      36.660  51.720  67.540  1.00  0.00           C
ATOM   1622  HA  TYR A 689      36.220  52.510  66.960  1.00  0.00           H
ATOM   1623  CB  TYR A 689      38.210  52.070  67.450  1.00  0.00           C
ATOM   1624  HB1 TYR A 689      38.570  51.530  68.360  1.00  0.00           H
ATOM   1625  HB2 TYR A 689      38.320  53.170  67.540  1.00  0.00           H
ATOM   1626  CG  TYR A 689      38.910  51.480  66.270  1.00  0.00           C
ATOM   1627  CD1 TYR A 689      39.640  50.280  66.240  1.00  0.00           C
ATOM   1628  HD1 TYR A 689      39.810  49.890  67.240  1.00  0.00           H
ATOM   1629  CE1 TYR A 689      40.010  49.670  65.070  1.00  0.00           C
ATOM   1630  HE1 TYR A 689      40.620  48.790  65.150  1.00  0.00           H
ATOM   1631  CZ  TYR A 689      39.820  50.270  63.820  1.00  0.00           C
ATOM   1632  OH  TYR A 689      40.290  49.710  62.590  1.00  0.00           O
ATOM   1633  HH  TYR A 689      39.970  50.170  61.800  1.00  0.00           H
ATOM   1634  CD2 TYR A 689      38.590  52.050  65.000  1.00  0.00           C
ATOM   1635  HD2 TYR A 689      37.880  52.860  65.000  1.00  0.00           H
ATOM   1636  CE2 TYR A 689      38.980  51.440  63.820  1.00  0.00           C
ATOM   1637  HE2 TYR A 689      38.770  51.990  62.910  1.00  0.00           H
ATOM   1638  C   TYR A 689      36.160  50.390  66.880  1.00  0.00           C
ATOM   1639  O   TYR A 689      35.650  50.370  65.790  1.00  0.00           O
ATOM   1640  N   LEU A 690      36.290  49.280  67.520  1.00  0.00           N
ATOM   1641  HN  LEU A 690      36.710  49.430  68.420  1.00  0.00           H
ATOM   1642  CA  LEU A 690      35.930  47.990  66.970  1.00  0.00           C
ATOM   1643  HA  LEU A 690      36.350  47.990  65.970  1.00  0.00           H
ATOM   1644  CB  LEU A 690      36.520  46.830  67.840  1.00  0.00           C
ATOM   1645  HB1 LEU A 690      36.270  45.850  67.400  1.00  0.00           H
ATOM   1646  HB2 LEU A 690      36.100  46.940  68.860  1.00  0.00           H
ATOM   1647  CG  LEU A 690      38.110  46.900  68.010  1.00  0.00           C
ATOM   1648  HG  LEU A 690      38.370  47.940  68.290  1.00  0.00           H
ATOM   1649  CD1 LEU A 690      38.670  46.000  69.130  1.00  0.00           C
ATOM   1650 HD11 LEU A 690      38.050  45.930  70.040  1.00  0.00           H
ATOM   1651 HD12 LEU A 690      39.740  46.190  69.390  1.00  0.00           H
ATOM   1652 HD13 LEU A 690      38.650  44.930  68.830  1.00  0.00           H
ATOM   1653  CD2 LEU A 690      38.720  46.520  66.650  1.00  0.00           C
ATOM   1654 HD21 LEU A 690      38.500  47.350  65.930  1.00  0.00           H
ATOM   1655 HD22 LEU A 690      38.290  45.610  66.190  1.00  0.00           H
ATOM   1656 HD23 LEU A 690      39.810  46.320  66.700  1.00  0.00           H
ATOM   1657  C   LEU A 690      34.420  47.810  66.710  1.00  0.00           C
ATOM   1658  O   LEU A 690      34.070  47.430  65.600  1.00  0.00           O
ATOM   1659  N   SER A 691      33.540  48.110  67.710  1.00  0.00           N
ATOM   1660  HN  SER A 691      33.980  48.420  68.550  1.00  0.00           H
ATOM   1661  CA  SER A 691      32.090  48.040  67.730  1.00  0.00           C
ATOM   1662  HA  SER A 691      31.860  47.000  67.550  1.00  0.00           H
ATOM   1663  CB  SER A 691      31.510  48.420  69.130  1.00  0.00           C
ATOM   1664  HB1 SER A 691      32.040  49.340  69.470  1.00  0.00           H
ATOM   1665  HB2 SER A 691      31.830  47.620  69.840  1.00  0.00           H
ATOM   1666  OG  SER A 691      30.080  48.540  69.130  1.00  0.00           O
ATOM   1667  HG1 SER A 691      29.740  47.660  68.970  1.00  0.00           H
ATOM   1668  C   SER A 691      31.520  48.910  66.640  1.00  0.00           C
ATOM   1669  O   SER A 691      30.660  48.400  65.890  1.00  0.00           O
ATOM   1670  N   LEU A 692      32.060  50.200  66.620  1.00  0.00           N
ATOM   1671  HN  LEU A 692      32.740  50.610  67.220  1.00  0.00           H
ATOM   1672  CA  LEU A 692      31.680  51.100  65.570  1.00  0.00           C
ATOM   1673  HA  LEU A 692      30.600  51.140  65.460  1.00  0.00           H
ATOM   1674  CB  LEU A 692      32.370  52.500  65.830  1.00  0.00           C
ATOM   1675  HB1 LEU A 692      33.470  52.340  65.740  1.00  0.00           H
ATOM   1676  HB2 LEU A 692      32.260  52.740  66.910  1.00  0.00           H
ATOM   1677  CG  LEU A 692      31.900  53.730  64.940  1.00  0.00           C
ATOM   1678  HG  LEU A 692      31.640  53.410  63.920  1.00  0.00           H
ATOM   1679  CD1 LEU A 692      30.570  54.290  65.590  1.00  0.00           C
ATOM   1680 HD11 LEU A 692      29.810  53.500  65.370  1.00  0.00           H
ATOM   1681 HD12 LEU A 692      30.200  55.210  65.090  1.00  0.00           H
ATOM   1682 HD13 LEU A 692      30.860  54.470  66.630  1.00  0.00           H
ATOM   1683  CD2 LEU A 692      32.840  54.930  64.980  1.00  0.00           C
ATOM   1684 HD21 LEU A 692      33.870  54.650  64.710  1.00  0.00           H
ATOM   1685 HD22 LEU A 692      32.800  55.420  65.970  1.00  0.00           H
ATOM   1686 HD23 LEU A 692      32.550  55.680  64.210  1.00  0.00           H
ATOM   1687  C   LEU A 692      32.060  50.710  64.190  1.00  0.00           C
ATOM   1688  O   LEU A 692      31.240  50.700  63.230  1.00  0.00           O
ATOM   1689  N   ARG A 693      33.340  50.210  64.030  1.00  0.00           N
ATOM   1690  HN  ARG A 693      34.030  50.100  64.740  1.00  0.00           H
ATOM   1691  CA  ARG A 693      33.920  49.790  62.700  1.00  0.00           C
ATOM   1692  HA  ARG A 693      33.820  50.630  62.020  1.00  0.00           H
ATOM   1693  CB  ARG A 693      35.450  49.520  62.870  1.00  0.00           C
ATOM   1694  HB1 ARG A 693      35.560  48.830  63.730  1.00  0.00           H
ATOM   1695  HB2 ARG A 693      35.940  50.440  63.240  1.00  0.00           H
ATOM   1696  CG  ARG A 693      36.350  49.190  61.680  1.00  0.00           C
ATOM   1697  HG1 ARG A 693      36.790  50.150  61.350  1.00  0.00           H
ATOM   1698  HG2 ARG A 693      35.880  48.710  60.800  1.00  0.00           H
ATOM   1699  CD  ARG A 693      37.430  48.100  61.940  1.00  0.00           C
ATOM   1700  HD1 ARG A 693      36.920  47.250  62.430  1.00  0.00           H
ATOM   1701  HD2 ARG A 693      38.210  48.460  62.640  1.00  0.00           H
ATOM   1702  NE  ARG A 693      38.050  47.760  60.620  1.00  0.00           N
ATOM   1703  HE  ARG A 693      38.470  48.590  60.230  1.00  0.00           H
ATOM   1704  CZ  ARG A 693      37.760  46.810  59.740  1.00  0.00           C
ATOM   1705  NH1 ARG A 693      37.250  45.700  60.190  1.00  0.00           N
ATOM   1706 HH11 ARG A 693      37.430  45.510  61.150  1.00  0.00           H
ATOM   1707 HH12 ARG A 693      37.140  44.970  59.510  1.00  0.00           H
ATOM   1708  NH2 ARG A 693      37.970  46.930  58.460  1.00  0.00           N
ATOM   1709 HH21 ARG A 693      38.380  47.820  58.210  1.00  0.00           H
ATOM   1710 HH22 ARG A 693      37.130  46.730  57.950  1.00  0.00           H
ATOM   1711  C   ARG A 693      33.270  48.600  62.060  1.00  0.00           C
ATOM   1712  O   ARG A 693      33.120  48.620  60.810  1.00  0.00           O
ATOM   1713  N   THR A 694      32.710  47.670  62.840  1.00  0.00           N
ATOM   1714  HN  THR A 694      32.950  47.750  63.800  1.00  0.00           H
ATOM   1715  CA  THR A 694      31.790  46.660  62.500  1.00  0.00           C
ATOM   1716  HA  THR A 694      32.190  46.000  61.740  1.00  0.00           H
ATOM   1717  CB  THR A 694      31.470  45.660  63.570  1.00  0.00           C
ATOM   1718  HB  THR A 694      31.340  46.170  64.560  1.00  0.00           H
ATOM   1719  OG1 THR A 694      32.590  44.800  63.820  1.00  0.00           O
ATOM   1720  HG1 THR A 694      32.320  43.980  63.420  1.00  0.00           H
ATOM   1721  CG2 THR A 694      30.290  44.670  63.280  1.00  0.00           C
ATOM   1722 HG21 THR A 694      30.050  43.910  64.060  1.00  0.00           H
ATOM   1723 HG22 THR A 694      30.360  44.210  62.270  1.00  0.00           H
ATOM   1724 HG23 THR A 694      29.310  45.210  63.290  1.00  0.00           H
ATOM   1725  C   THR A 694      30.460  47.200  61.970  1.00  0.00           C
ATOM   1726  O   THR A 694      29.980  46.730  60.960  1.00  0.00           O
ATOM   1727  N   SER A 695      29.860  48.170  62.630  1.00  0.00           N
ATOM   1728  HN  SER A 695      30.240  48.630  63.430  1.00  0.00           H
ATOM   1729  CA  SER A 695      28.650  48.780  62.030  1.00  0.00           C
ATOM   1730  HA  SER A 695      27.930  48.000  61.850  1.00  0.00           H
ATOM   1731  CB  SER A 695      28.000  49.720  63.060  1.00  0.00           C
ATOM   1732  HB1 SER A 695      28.660  50.600  63.160  1.00  0.00           H
ATOM   1733  HB2 SER A 695      27.880  49.220  64.060  1.00  0.00           H
ATOM   1734  OG  SER A 695      26.720  50.220  62.640  1.00  0.00           O
ATOM   1735  HG1 SER A 695      26.900  51.020  62.150  1.00  0.00           H
ATOM   1736  C   SER A 695      28.860  49.500  60.670  1.00  0.00           C
ATOM   1737  O   SER A 695      28.140  49.360  59.700  1.00  0.00           O
ATOM   1738  N   ILE A 696      29.990  50.190  60.460  1.00  0.00           N
ATOM   1739  HN  ILE A 696      30.600  50.070  61.240  1.00  0.00           H
ATOM   1740  CA  ILE A 696      30.370  50.780  59.200  1.00  0.00           C
ATOM   1741  HA  ILE A 696      29.490  51.300  58.860  1.00  0.00           H
ATOM   1742  CB  ILE A 696      31.590  51.690  59.290  1.00  0.00           C
ATOM   1743  HB  ILE A 696      32.410  51.190  59.850  1.00  0.00           H
ATOM   1744  CG2 ILE A 696      32.070  52.030  57.900  1.00  0.00           C
ATOM   1745 HG21 ILE A 696      32.570  51.240  57.290  1.00  0.00           H
ATOM   1746 HG22 ILE A 696      32.810  52.850  58.030  1.00  0.00           H
ATOM   1747 HG23 ILE A 696      31.250  52.540  57.340  1.00  0.00           H
ATOM   1748  CG1 ILE A 696      31.190  52.950  60.150  1.00  0.00           C
ATOM   1749 HG11 ILE A 696      30.720  52.730  61.140  1.00  0.00           H
ATOM   1750 HG12 ILE A 696      30.480  53.520  59.530  1.00  0.00           H
ATOM   1751  CD  ILE A 696      32.520  53.640  60.550  1.00  0.00           C
ATOM   1752  HD1 ILE A 696      33.130  53.880  59.650  1.00  0.00           H
ATOM   1753  HD2 ILE A 696      33.120  53.080  61.300  1.00  0.00           H
ATOM   1754  HD3 ILE A 696      32.250  54.610  61.030  1.00  0.00           H
ATOM   1755  C   ILE A 696      30.590  49.680  58.180  1.00  0.00           C
ATOM   1756  O   ILE A 696      30.220  49.750  57.010  1.00  0.00           O
ATOM   1757  N   GLY A 697      31.350  48.620  58.500  1.00  0.00           N
ATOM   1758  HN  GLY A 697      31.840  48.680  59.370  1.00  0.00           H
ATOM   1759  CA  GLY A 697      31.480  47.410  57.660  1.00  0.00           C
ATOM   1760  HA1 GLY A 697      31.900  46.770  58.420  1.00  0.00           H
ATOM   1761  HA2 GLY A 697      32.150  47.570  56.830  1.00  0.00           H
ATOM   1762  C   GLY A 697      30.210  46.840  57.130  1.00  0.00           C
ATOM   1763  O   GLY A 697      29.980  46.630  56.000  1.00  0.00           O
ATOM   1764  N   LEU A 698      29.260  46.580  58.140  1.00  0.00           N
ATOM   1765  HN  LEU A 698      29.600  46.710  59.070  1.00  0.00           H
ATOM   1766  CA  LEU A 698      27.880  46.180  57.860  1.00  0.00           C
ATOM   1767  HA  LEU A 698      28.090  45.280  57.300  1.00  0.00           H
ATOM   1768  CB  LEU A 698      27.110  45.820  59.170  1.00  0.00           C
ATOM   1769  HB1 LEU A 698      26.030  46.030  59.060  1.00  0.00           H
ATOM   1770  HB2 LEU A 698      27.320  46.640  59.880  1.00  0.00           H
ATOM   1771  CG  LEU A 698      27.410  44.490  59.770  1.00  0.00           C
ATOM   1772  HG  LEU A 698      28.510  44.400  59.680  1.00  0.00           H
ATOM   1773  CD1 LEU A 698      26.960  44.510  61.220  1.00  0.00           C
ATOM   1774 HD11 LEU A 698      25.850  44.680  61.250  1.00  0.00           H
ATOM   1775 HD12 LEU A 698      27.430  45.270  61.880  1.00  0.00           H
ATOM   1776 HD13 LEU A 698      27.180  43.550  61.740  1.00  0.00           H
ATOM   1777  CD2 LEU A 698      26.950  43.210  59.080  1.00  0.00           C
ATOM   1778 HD21 LEU A 698      25.880  43.020  59.280  1.00  0.00           H
ATOM   1779 HD22 LEU A 698      27.640  42.330  59.250  1.00  0.00           H
ATOM   1780 HD23 LEU A 698      27.030  43.390  57.990  1.00  0.00           H
ATOM   1781  C   LEU A 698      27.060  46.980  56.880  1.00  0.00           C
ATOM   1782  O   LEU A 698      26.520  46.510  55.910  1.00  0.00           O
ATOM   1783  N   TRP A 699      27.060  48.300  57.170  1.00  0.00           N
ATOM   1784  HN  TRP A 699      27.550  48.660  57.960  1.00  0.00           H
ATOM   1785  CA  TRP A 699      26.570  49.230  56.220  1.00  0.00           C
ATOM   1786  HA  TRP A 699      25.550  48.950  55.950  1.00  0.00           H
ATOM   1787  CB  TRP A 699      26.550  50.640  56.830  1.00  0.00           C
ATOM   1788  HB1 TRP A 699      26.360  51.410  56.060  1.00  0.00           H
ATOM   1789  HB2 TRP A 699      27.520  50.850  57.320  1.00  0.00           H
ATOM   1790  CG  TRP A 699      25.380  50.850  57.800  1.00  0.00           C
ATOM   1791  CD1 TRP A 699      25.300  50.840  59.140  1.00  0.00           C
ATOM   1792  HD1 TRP A 699      26.230  50.680  59.660  1.00  0.00           H
ATOM   1793  NE1 TRP A 699      24.130  51.380  59.580  1.00  0.00           N
ATOM   1794  HE1 TRP A 699      24.120  51.720  60.500  1.00  0.00           H
ATOM   1795  CE2 TRP A 699      23.320  51.620  58.540  1.00  0.00           C
ATOM   1796  CD2 TRP A 699      24.010  51.220  57.340  1.00  0.00           C
ATOM   1797  CE3 TRP A 699      23.410  51.310  56.110  1.00  0.00           C
ATOM   1798  HE3 TRP A 699      24.000  51.110  55.240  1.00  0.00           H
ATOM   1799  CZ3 TRP A 699      22.030  51.740  56.070  1.00  0.00           C
ATOM   1800  HZ3 TRP A 699      21.560  51.830  55.090  1.00  0.00           H
ATOM   1801  CZ2 TRP A 699      21.960  51.950  58.510  1.00  0.00           C
ATOM   1802  HZ2 TRP A 699      21.370  52.220  59.380  1.00  0.00           H
ATOM   1803  CH2 TRP A 699      21.300  52.020  57.200  1.00  0.00           C
ATOM   1804  HH2 TRP A 699      20.260  52.310  57.170  1.00  0.00           H
ATOM   1805  C   TRP A 699      27.280  49.230  54.810  1.00  0.00           C
ATOM   1806  O   TRP A 699      26.570  49.150  53.780  1.00  0.00           O
ATOM   1807  N   THR A 700      28.620  49.200  54.710  1.00  0.00           N
ATOM   1808  HN  THR A 700      29.170  49.160  55.540  1.00  0.00           H
ATOM   1809  CA  THR A 700      29.380  49.190  53.440  1.00  0.00           C
ATOM   1810  HA  THR A 700      29.030  50.040  52.870  1.00  0.00           H
ATOM   1811  CB  THR A 700      30.900  49.200  53.590  1.00  0.00           C
ATOM   1812  HB  THR A 700      31.320  48.300  54.080  1.00  0.00           H
ATOM   1813  OG1 THR A 700      31.260  50.300  54.470  1.00  0.00           O
ATOM   1814  HG1 THR A 700      31.150  49.970  55.360  1.00  0.00           H
ATOM   1815  CG2 THR A 700      31.570  49.340  52.270  1.00  0.00           C
ATOM   1816 HG21 THR A 700      32.650  49.520  52.440  1.00  0.00           H
ATOM   1817 HG22 THR A 700      31.110  50.190  51.720  1.00  0.00           H
ATOM   1818 HG23 THR A 700      31.340  48.530  51.550  1.00  0.00           H
ATOM   1819  C   THR A 700      29.040  47.920  52.640  1.00  0.00           C
ATOM   1820  O   THR A 700      28.900  47.810  51.410  1.00  0.00           O
ATOM   1821  N   SER A 701      28.830  46.860  53.360  1.00  0.00           N
ATOM   1822  HN  SER A 701      28.880  46.910  54.360  1.00  0.00           H
ATOM   1823  CA  SER A 701      28.420  45.610  52.760  1.00  0.00           C
ATOM   1824  HA  SER A 701      29.120  45.440  51.960  1.00  0.00           H
ATOM   1825  CB  SER A 701      28.560  44.390  53.780  1.00  0.00           C
ATOM   1826  HB1 SER A 701      27.970  44.560  54.690  1.00  0.00           H
ATOM   1827  HB2 SER A 701      29.590  44.260  54.160  1.00  0.00           H
ATOM   1828  OG  SER A 701      28.010  43.190  53.300  1.00  0.00           O
ATOM   1829  HG1 SER A 701      28.580  42.880  52.590  1.00  0.00           H
ATOM   1830  C   SER A 701      27.040  45.580  52.130  1.00  0.00           C
ATOM   1831  O   SER A 701      26.880  45.040  51.070  1.00  0.00           O
ATOM   1832  N   PHE A 702      26.070  46.230  52.780  1.00  0.00           N
ATOM   1833  HN  PHE A 702      26.270  46.720  53.630  1.00  0.00           H
ATOM   1834  CA  PHE A 702      24.690  46.570  52.270  1.00  0.00           C
ATOM   1835  HA  PHE A 702      24.170  45.700  51.910  1.00  0.00           H
ATOM   1836  CB  PHE A 702      23.830  47.040  53.500  1.00  0.00           C
ATOM   1837  HB1 PHE A 702      24.300  47.950  53.940  1.00  0.00           H
ATOM   1838  HB2 PHE A 702      23.790  46.240  54.260  1.00  0.00           H
ATOM   1839  CG  PHE A 702      22.370  47.410  53.140  1.00  0.00           C
ATOM   1840  CD1 PHE A 702      21.630  46.770  52.160  1.00  0.00           C
ATOM   1841  HD1 PHE A 702      22.140  46.040  51.540  1.00  0.00           H
ATOM   1842  CE1 PHE A 702      20.230  46.950  52.070  1.00  0.00           C
ATOM   1843  HE1 PHE A 702      19.680  46.390  51.340  1.00  0.00           H
ATOM   1844  CZ  PHE A 702      19.670  48.030  52.810  1.00  0.00           C
ATOM   1845  HZ  PHE A 702      18.610  48.200  52.740  1.00  0.00           H
ATOM   1846  CD2 PHE A 702      21.810  48.290  53.970  1.00  0.00           C
ATOM   1847  HD2 PHE A 702      22.300  48.730  54.830  1.00  0.00           H
ATOM   1848  CE2 PHE A 702      20.490  48.650  53.770  1.00  0.00           C
ATOM   1849  HE2 PHE A 702      20.120  49.430  54.420  1.00  0.00           H
ATOM   1850  C   PHE A 702      24.820  47.490  51.060  1.00  0.00           C
ATOM   1851  O   PHE A 702      24.200  47.260  49.990  1.00  0.00           O
ATOM   1852  N   LEU A 703      25.650  48.560  51.180  1.00  0.00           N
ATOM   1853  HN  LEU A 703      26.090  48.780  52.040  1.00  0.00           H
ATOM   1854  CA  LEU A 703      26.000  49.460  50.030  1.00  0.00           C
ATOM   1855  HA  LEU A 703      25.020  49.830  49.760  1.00  0.00           H
ATOM   1856  CB  LEU A 703      26.820  50.730  50.480  1.00  0.00           C
ATOM   1857  HB1 LEU A 703      27.050  51.330  49.580  1.00  0.00           H
ATOM   1858  HB2 LEU A 703      27.760  50.470  51.000  1.00  0.00           H
ATOM   1859  CG  LEU A 703      26.090  51.710  51.410  1.00  0.00           C
ATOM   1860  HG  LEU A 703      25.620  51.140  52.250  1.00  0.00           H
ATOM   1861  CD1 LEU A 703      27.030  52.620  52.080  1.00  0.00           C
ATOM   1862 HD11 LEU A 703      26.510  53.140  52.920  1.00  0.00           H
ATOM   1863 HD12 LEU A 703      27.290  53.510  51.460  1.00  0.00           H
ATOM   1864 HD13 LEU A 703      27.840  52.090  52.630  1.00  0.00           H
ATOM   1865  CD2 LEU A 703      24.890  52.480  50.750  1.00  0.00           C
ATOM   1866 HD21 LEU A 703      25.240  52.800  49.750  1.00  0.00           H
ATOM   1867 HD22 LEU A 703      24.540  53.300  51.410  1.00  0.00           H
ATOM   1868 HD23 LEU A 703      24.030  51.790  50.680  1.00  0.00           H
ATOM   1869  C   LEU A 703      26.600  48.690  48.800  1.00  0.00           C
ATOM   1870  O   LEU A 703      26.120  48.940  47.680  1.00  0.00           O
ATOM   1871  N   CYS A 704      27.520  47.700  49.020  1.00  0.00           N
ATOM   1872  HN  CYS A 704      27.910  47.540  49.930  1.00  0.00           H
ATOM   1873  CA  CYS A 704      28.020  46.890  47.910  1.00  0.00           C
ATOM   1874  HA  CYS A 704      28.420  47.530  47.140  1.00  0.00           H
ATOM   1875  CB  CYS A 704      29.070  45.910  48.410  1.00  0.00           C
ATOM   1876  HB1 CYS A 704      29.300  45.180  47.610  1.00  0.00           H
ATOM   1877  HB2 CYS A 704      28.640  45.420  49.300  1.00  0.00           H
ATOM   1878  SG  CYS A 704      30.600  46.730  48.810  1.00  0.00           S
ATOM   1879  HG1 CYS A 704      30.220  47.350  49.910  1.00  0.00           H
ATOM   1880  C   CYS A 704      26.950  46.020  47.260  1.00  0.00           C
ATOM   1881  O   CYS A 704      26.850  45.870  45.990  1.00  0.00           O
ATOM   1882  N   ILE A 705      26.070  45.400  48.070  1.00  0.00           N
ATOM   1883  HN  ILE A 705      26.060  45.610  49.050  1.00  0.00           H
ATOM   1884  CA  ILE A 705      24.940  44.620  47.510  1.00  0.00           C
ATOM   1885  HA  ILE A 705      25.360  43.960  46.770  1.00  0.00           H
ATOM   1886  CB  ILE A 705      24.240  43.790  48.640  1.00  0.00           C
ATOM   1887  HB  ILE A 705      23.960  44.400  49.520  1.00  0.00           H
ATOM   1888  CG2 ILE A 705      22.910  43.210  48.120  1.00  0.00           C
ATOM   1889 HG21 ILE A 705      22.100  43.970  48.010  1.00  0.00           H
ATOM   1890 HG22 ILE A 705      22.570  42.370  48.760  1.00  0.00           H
ATOM   1891 HG23 ILE A 705      23.140  42.910  47.070  1.00  0.00           H
ATOM   1892  CG1 ILE A 705      25.230  42.700  49.210  1.00  0.00           C
ATOM   1893 HG11 ILE A 705      24.630  41.980  49.790  1.00  0.00           H
ATOM   1894 HG12 ILE A 705      25.940  43.040  50.000  1.00  0.00           H
ATOM   1895  CD  ILE A 705      26.100  41.860  48.300  1.00  0.00           C
ATOM   1896  HD1 ILE A 705      25.510  41.660  47.390  1.00  0.00           H
ATOM   1897  HD2 ILE A 705      26.230  40.830  48.710  1.00  0.00           H
ATOM   1898  HD3 ILE A 705      27.080  42.290  47.990  1.00  0.00           H
ATOM   1899  C   ILE A 705      23.960  45.490  46.700  1.00  0.00           C
ATOM   1900  O   ILE A 705      23.560  45.150  45.570  1.00  0.00           O
ATOM   1901  N   VAL A 706      23.530  46.600  47.330  1.00  0.00           N
ATOM   1902  HN  VAL A 706      23.880  46.800  48.240  1.00  0.00           H
ATOM   1903  CA  VAL A 706      22.690  47.590  46.650  1.00  0.00           C
ATOM   1904  HA  VAL A 706      21.710  47.180  46.480  1.00  0.00           H
ATOM   1905  CB  VAL A 706      22.390  48.700  47.660  1.00  0.00           C
ATOM   1906  HB  VAL A 706      23.270  48.940  48.310  1.00  0.00           H
ATOM   1907  CG1 VAL A 706      22.130  50.160  47.100  1.00  0.00           C
ATOM   1908 HG11 VAL A 706      21.430  50.020  46.240  1.00  0.00           H
ATOM   1909 HG12 VAL A 706      23.100  50.600  46.780  1.00  0.00           H
ATOM   1910 HG13 VAL A 706      21.690  50.800  47.900  1.00  0.00           H
ATOM   1911  CG2 VAL A 706      21.320  48.170  48.660  1.00  0.00           C
ATOM   1912 HG21 VAL A 706      21.440  48.740  49.600  1.00  0.00           H
ATOM   1913 HG22 VAL A 706      21.440  47.100  48.920  1.00  0.00           H
ATOM   1914 HG23 VAL A 706      20.320  48.460  48.280  1.00  0.00           H
ATOM   1915  C   VAL A 706      23.260  48.230  45.410  1.00  0.00           C
ATOM   1916  O   VAL A 706      22.550  48.350  44.480  1.00  0.00           O
ATOM   1917  N   LEU A 707      24.550  48.500  45.330  1.00  0.00           N
ATOM   1918  HN  LEU A 707      25.070  48.450  46.190  1.00  0.00           H
ATOM   1919  CA  LEU A 707      25.230  48.980  44.160  1.00  0.00           C
ATOM   1920  HA  LEU A 707      24.950  49.980  43.870  1.00  0.00           H
ATOM   1921  CB  LEU A 707      26.690  49.120  44.640  1.00  0.00           C
ATOM   1922  HB1 LEU A 707      26.950  48.150  45.130  1.00  0.00           H
ATOM   1923  HB2 LEU A 707      26.710  50.000  45.310  1.00  0.00           H
ATOM   1924  CG  LEU A 707      27.830  49.330  43.590  1.00  0.00           C
ATOM   1925  HG  LEU A 707      27.990  48.470  42.910  1.00  0.00           H
ATOM   1926  CD1 LEU A 707      27.760  50.600  42.680  1.00  0.00           C
ATOM   1927 HD11 LEU A 707      27.760  51.490  43.350  1.00  0.00           H
ATOM   1928 HD12 LEU A 707      26.820  50.680  42.080  1.00  0.00           H
ATOM   1929 HD13 LEU A 707      28.550  50.740  41.920  1.00  0.00           H
ATOM   1930  CD2 LEU A 707      29.160  49.490  44.400  1.00  0.00           C
ATOM   1931 HD21 LEU A 707      28.990  50.440  44.940  1.00  0.00           H
ATOM   1932 HD22 LEU A 707      29.970  49.760  43.690  1.00  0.00           H
ATOM   1933 HD23 LEU A 707      29.340  48.700  45.160  1.00  0.00           H
ATOM   1934  C   LEU A 707      25.240  48.020  43.000  1.00  0.00           C
ATOM   1935  O   LEU A 707      24.940  48.450  41.880  1.00  0.00           O
ATOM   1936  N   VAL A 708      25.370  46.760  43.270  1.00  0.00           N
ATOM   1937  HN  VAL A 708      25.570  46.500  44.220  1.00  0.00           H
ATOM   1938  CA  VAL A 708      25.250  45.690  42.350  1.00  0.00           C
ATOM   1939  HA  VAL A 708      25.720  45.960  41.410  1.00  0.00           H
ATOM   1940  CB  VAL A 708      25.910  44.430  42.950  1.00  0.00           C
ATOM   1941  HB  VAL A 708      25.360  44.310  43.900  1.00  0.00           H
ATOM   1942  CG1 VAL A 708      25.700  43.150  42.060  1.00  0.00           C
ATOM   1943 HG11 VAL A 708      26.330  42.280  42.340  1.00  0.00           H
ATOM   1944 HG12 VAL A 708      25.980  43.310  40.990  1.00  0.00           H
ATOM   1945 HG13 VAL A 708      24.660  42.800  41.920  1.00  0.00           H
ATOM   1946  CG2 VAL A 708      27.420  44.570  43.150  1.00  0.00           C
ATOM   1947 HG21 VAL A 708      27.910  44.410  42.180  1.00  0.00           H
ATOM   1948 HG22 VAL A 708      27.670  43.820  43.940  1.00  0.00           H
ATOM   1949 HG23 VAL A 708      27.630  45.620  43.430  1.00  0.00           H
ATOM   1950  C   VAL A 708      23.870  45.340  41.900  1.00  0.00           C
ATOM   1951  O   VAL A 708      23.720  44.890  40.760  1.00  0.00           O
ATOM   1952  N   ALA A 709      22.870  45.300  42.790  1.00  0.00           N
ATOM   1953  HN  ALA A 709      23.000  45.490  43.760  1.00  0.00           H
ATOM   1954  CA  ALA A 709      21.490  45.070  42.430  1.00  0.00           C
ATOM   1955  HA  ALA A 709      21.470  44.180  41.820  1.00  0.00           H
ATOM   1956  CB  ALA A 709      20.670  44.800  43.760  1.00  0.00           C
ATOM   1957  HB1 ALA A 709      19.740  44.260  43.520  1.00  0.00           H
ATOM   1958  HB2 ALA A 709      20.470  45.790  44.250  1.00  0.00           H
ATOM   1959  HB3 ALA A 709      21.340  44.140  44.350  1.00  0.00           H
ATOM   1960  C   ALA A 709      20.840  46.220  41.680  1.00  0.00           C
ATOM   1961  O   ALA A 709      20.010  46.000  40.810  1.00  0.00           O
ATOM   1962  N   THR A 710      21.360  47.440  41.940  1.00  0.00           N
ATOM   1963  HN  THR A 710      22.000  47.530  42.690  1.00  0.00           H
ATOM   1964  CA  THR A 710      21.100  48.600  41.180  1.00  0.00           C
ATOM   1965  HA  THR A 710      20.050  48.580  40.950  1.00  0.00           H
ATOM   1966  CB  THR A 710      21.540  49.970  41.730  1.00  0.00           C
ATOM   1967  HB  THR A 710      22.620  49.990  41.960  1.00  0.00           H
ATOM   1968  OG1 THR A 710      20.840  50.270  42.890  1.00  0.00           O
ATOM   1969  HG1 THR A 710      21.310  49.690  43.500  1.00  0.00           H
ATOM   1970  CG2 THR A 710      21.300  51.140  40.690  1.00  0.00           C
ATOM   1971 HG21 THR A 710      21.960  51.140  39.800  1.00  0.00           H
ATOM   1972 HG22 THR A 710      21.430  52.110  41.210  1.00  0.00           H
ATOM   1973 HG23 THR A 710      20.230  51.190  40.390  1.00  0.00           H
ATOM   1974  C   THR A 710      21.630  48.460  39.800  1.00  0.00           C
ATOM   1975  O   THR A 710      20.870  48.700  38.810  1.00  0.00           O
ATOM   1976  N   ASP A 711      22.910  48.020  39.670  1.00  0.00           N
ATOM   1977  HN  ASP A 711      23.470  48.130  40.490  1.00  0.00           H
ATOM   1978  CA  ASP A 711      23.640  47.680  38.500  1.00  0.00           C
ATOM   1979  HA  ASP A 711      24.290  46.850  38.740  1.00  0.00           H
ATOM   1980  CB  ASP A 711      22.850  47.220  37.270  1.00  0.00           C
ATOM   1981  HB1 ASP A 711      22.240  48.070  36.940  1.00  0.00           H
ATOM   1982  HB2 ASP A 711      22.240  46.350  37.610  1.00  0.00           H
ATOM   1983  CG  ASP A 711      23.780  46.680  36.230  1.00  0.00           C
ATOM   1984  OD1 ASP A 711      23.740  45.460  35.970  1.00  0.00           O
ATOM   1985  OD2 ASP A 711      24.630  47.390  35.660  1.00  0.00           O
ATOM   1986  C   ASP A 711      24.610  48.880  38.210  1.00  0.00           C
ATOM   1987  O   ASP A 711      24.170  50.010  38.070  1.00  0.00           O
ATOM   1988  N   ALA A 712      25.830  48.530  37.930  1.00  0.00           N
ATOM   1989  HN  ALA A 712      26.010  47.560  37.740  1.00  0.00           H
ATOM   1990  CA  ALA A 712      26.960  49.370  37.920  1.00  0.00           C
ATOM   1991  HA  ALA A 712      26.620  50.380  38.090  1.00  0.00           H
ATOM   1992  CB  ALA A 712      28.050  49.090  38.930  1.00  0.00           C
ATOM   1993  HB1 ALA A 712      28.700  48.200  38.830  1.00  0.00           H
ATOM   1994  HB2 ALA A 712      27.660  48.950  39.960  1.00  0.00           H
ATOM   1995  HB3 ALA A 712      28.740  49.960  38.850  1.00  0.00           H
ATOM   1996  C   ALA A 712      27.620  49.440  36.540  1.00  0.00           C
ATOM   1997  O   ALA A 712      28.730  50.010  36.360  1.00  0.00           O
ATOM   1998  N   SER A 713      26.850  49.040  35.530  1.00  0.00           N
ATOM   1999  HN  SER A 713      25.950  48.640  35.680  1.00  0.00           H
ATOM   2000  CA  SER A 713      27.310  48.860  34.160  1.00  0.00           C
ATOM   2001  HA  SER A 713      28.260  48.350  34.200  1.00  0.00           H
ATOM   2002  CB  SER A 713      26.450  48.030  33.160  1.00  0.00           C
ATOM   2003  HB1 SER A 713      26.900  47.970  32.140  1.00  0.00           H
ATOM   2004  HB2 SER A 713      25.450  48.520  33.040  1.00  0.00           H
ATOM   2005  OG  SER A 713      26.150  46.760  33.650  1.00  0.00           O
ATOM   2006  HG1 SER A 713      25.700  46.830  34.490  1.00  0.00           H
ATOM   2007  C   SER A 713      27.610  50.200  33.570  1.00  0.00           C
ATOM   2008  O   SER A 713      28.360  50.360  32.670  1.00  0.00           O
ATOM   2009  N   SER A 714      26.990  51.270  34.130  1.00  0.00           N
ATOM   2010  HN  SER A 714      26.190  51.030  34.680  1.00  0.00           H
ATOM   2011  CA  SER A 714      27.320  52.610  33.890  1.00  0.00           C
ATOM   2012  HA  SER A 714      27.640  52.790  32.880  1.00  0.00           H
ATOM   2013  CB  SER A 714      25.960  53.410  33.930  1.00  0.00           C
ATOM   2014  HB1 SER A 714      25.330  52.980  33.130  1.00  0.00           H
ATOM   2015  HB2 SER A 714      26.150  54.490  33.740  1.00  0.00           H
ATOM   2016  OG  SER A 714      25.360  53.380  35.220  1.00  0.00           O
ATOM   2017  HG1 SER A 714      25.030  52.510  35.420  1.00  0.00           H
ATOM   2018  C   SER A 714      28.280  53.310  34.850  1.00  0.00           C
ATOM   2019  O   SER A 714      28.550  54.490  34.660  1.00  0.00           O
ATOM   2020  N   LEU A 715      28.920  52.620  35.770  1.00  0.00           N
ATOM   2021  HN  LEU A 715      28.700  51.650  35.810  1.00  0.00           H
ATOM   2022  CA  LEU A 715      29.920  53.280  36.670  1.00  0.00           C
ATOM   2023  HA  LEU A 715      29.850  54.360  36.660  1.00  0.00           H
ATOM   2024  CB  LEU A 715      29.850  52.820  38.140  1.00  0.00           C
ATOM   2025  HB1 LEU A 715      30.640  53.340  38.710  1.00  0.00           H
ATOM   2026  HB2 LEU A 715      30.070  51.730  38.220  1.00  0.00           H
ATOM   2027  CG  LEU A 715      28.470  53.080  38.790  1.00  0.00           C
ATOM   2028  HG  LEU A 715      27.730  52.350  38.400  1.00  0.00           H
ATOM   2029  CD1 LEU A 715      28.660  52.920  40.260  1.00  0.00           C
ATOM   2030 HD11 LEU A 715      29.380  53.660  40.670  1.00  0.00           H
ATOM   2031 HD12 LEU A 715      29.070  51.910  40.450  1.00  0.00           H
ATOM   2032 HD13 LEU A 715      27.730  52.920  40.870  1.00  0.00           H
ATOM   2033  CD2 LEU A 715      27.890  54.510  38.560  1.00  0.00           C
ATOM   2034 HD21 LEU A 715      28.760  55.200  38.720  1.00  0.00           H
ATOM   2035 HD22 LEU A 715      27.080  54.680  39.290  1.00  0.00           H
ATOM   2036 HD23 LEU A 715      27.460  54.630  37.550  1.00  0.00           H
ATOM   2037  C   LEU A 715      31.330  52.910  36.220  1.00  0.00           C
ATOM   2038  O   LEU A 715      32.360  53.480  36.640  1.00  0.00           O
ATOM   2039  N   VAL A 716      31.360  52.050  35.120  1.00  0.00           N
ATOM   2040  HN  VAL A 716      30.560  51.630  34.690  1.00  0.00           H
ATOM   2041  CA  VAL A 716      32.530  51.750  34.310  1.00  0.00           C
ATOM   2042  HA  VAL A 716      33.150  51.110  34.940  1.00  0.00           H
ATOM   2043  CB  VAL A 716      32.110  50.700  33.250  1.00  0.00           C
ATOM   2044  HB  VAL A 716      31.260  51.090  32.640  1.00  0.00           H
ATOM   2045  CG1 VAL A 716      33.210  50.450  32.180  1.00  0.00           C
ATOM   2046 HG11 VAL A 716      33.390  51.320  31.510  1.00  0.00           H
ATOM   2047 HG12 VAL A 716      32.960  49.680  31.420  1.00  0.00           H
ATOM   2048 HG13 VAL A 716      34.130  50.100  32.700  1.00  0.00           H
ATOM   2049  CG2 VAL A 716      31.760  49.400  33.950  1.00  0.00           C
ATOM   2050 HG21 VAL A 716      31.810  48.640  33.140  1.00  0.00           H
ATOM   2051 HG22 VAL A 716      30.690  49.320  34.250  1.00  0.00           H
ATOM   2052 HG23 VAL A 716      32.520  49.070  34.690  1.00  0.00           H
ATOM   2053  C   VAL A 716      33.410  52.850  33.810  1.00  0.00           C
ATOM   2054  O   VAL A 716      34.560  52.970  34.220  1.00  0.00           O
ATOM   2055  N   CYS A 717      32.850  53.880  33.130  1.00  0.00           N
ATOM   2056  HN  CYS A 717      31.850  53.970  33.140  1.00  0.00           H
ATOM   2057  CA  CYS A 717      33.580  54.960  32.440  1.00  0.00           C
ATOM   2058  HA  CYS A 717      34.440  54.560  31.930  1.00  0.00           H
ATOM   2059  CB  CYS A 717      32.730  55.650  31.300  1.00  0.00           C
ATOM   2060  HB1 CYS A 717      33.350  56.470  30.870  1.00  0.00           H
ATOM   2061  HB2 CYS A 717      31.770  55.990  31.750  1.00  0.00           H
ATOM   2062  SG  CYS A 717      32.440  54.340  30.060  1.00  0.00           S
ATOM   2063  HG1 CYS A 717      32.930  54.990  29.020  1.00  0.00           H
ATOM   2064  C   CYS A 717      34.230  55.960  33.420  1.00  0.00           C
ATOM   2065  O   CYS A 717      34.850  56.910  32.850  1.00  0.00           O
ATOM   2066  N   TYR A 718      34.160  55.900  34.740  1.00  0.00           N
ATOM   2067  HN  TYR A 718      33.540  55.280  35.190  1.00  0.00           H
ATOM   2068  CA  TYR A 718      34.730  56.960  35.630  1.00  0.00           C
ATOM   2069  HA  TYR A 718      34.550  57.860  35.080  1.00  0.00           H
ATOM   2070  CB  TYR A 718      34.000  56.900  36.990  1.00  0.00           C
ATOM   2071  HB1 TYR A 718      34.600  57.430  37.760  1.00  0.00           H
ATOM   2072  HB2 TYR A 718      33.780  55.830  37.220  1.00  0.00           H
ATOM   2073  CG  TYR A 718      32.680  57.650  36.810  1.00  0.00           C
ATOM   2074  CD1 TYR A 718      32.630  59.010  36.660  1.00  0.00           C
ATOM   2075  HD1 TYR A 718      33.550  59.580  36.620  1.00  0.00           H
ATOM   2076  CE1 TYR A 718      31.490  59.740  36.450  1.00  0.00           C
ATOM   2077  HE1 TYR A 718      31.700  60.770  36.240  1.00  0.00           H
ATOM   2078  CZ  TYR A 718      30.220  59.060  36.480  1.00  0.00           C
ATOM   2079  OH  TYR A 718      28.980  59.700  36.190  1.00  0.00           O
ATOM   2080  HH  TYR A 718      28.290  59.040  36.340  1.00  0.00           H
ATOM   2081  CD2 TYR A 718      31.450  57.010  36.950  1.00  0.00           C
ATOM   2082  HD2 TYR A 718      31.470  55.940  37.070  1.00  0.00           H
ATOM   2083  CE2 TYR A 718      30.190  57.680  36.800  1.00  0.00           C
ATOM   2084  HE2 TYR A 718      29.240  57.200  36.990  1.00  0.00           H
ATOM   2085  C   TYR A 718      36.210  56.900  35.890  1.00  0.00           C
ATOM   2086  O   TYR A 718      36.810  57.830  36.400  1.00  0.00           O
ATOM   2087  N   ILE A 719      36.770  55.670  35.730  1.00  0.00           N
ATOM   2088  HN  ILE A 719      36.220  54.840  35.590  1.00  0.00           H
ATOM   2089  CA  ILE A 719      38.190  55.410  35.970  1.00  0.00           C
ATOM   2090  HA  ILE A 719      38.380  55.580  37.020  1.00  0.00           H
ATOM   2091  CB  ILE A 719      38.380  53.840  35.760  1.00  0.00           C
ATOM   2092  HB  ILE A 719      38.140  53.400  34.760  1.00  0.00           H
ATOM   2093  CG2 ILE A 719      39.840  53.400  36.080  1.00  0.00           C
ATOM   2094 HG21 ILE A 719      40.580  53.890  35.410  1.00  0.00           H
ATOM   2095 HG22 ILE A 719      40.000  52.320  35.870  1.00  0.00           H
ATOM   2096 HG23 ILE A 719      40.280  53.610  37.070  1.00  0.00           H
ATOM   2097  CG1 ILE A 719      37.450  53.080  36.710  1.00  0.00           C
ATOM   2098 HG11 ILE A 719      37.620  51.990  36.590  1.00  0.00           H
ATOM   2099 HG12 ILE A 719      36.390  53.100  36.390  1.00  0.00           H
ATOM   2100  CD  ILE A 719      37.570  53.390  38.180  1.00  0.00           C
ATOM   2101  HD1 ILE A 719      37.400  54.460  38.480  1.00  0.00           H
ATOM   2102  HD2 ILE A 719      38.580  53.180  38.590  1.00  0.00           H
ATOM   2103  HD3 ILE A 719      36.930  52.730  38.780  1.00  0.00           H
ATOM   2104  C   ILE A 719      39.200  56.210  35.190  1.00  0.00           C
ATOM   2105  O   ILE A 719      38.950  56.180  33.990  1.00  0.00           O
ATOM   2106  N   THR A 720      40.190  56.860  35.740  1.00  0.00           N
ATOM   2107  HN  THR A 720      40.540  56.740  36.670  1.00  0.00           H
ATOM   2108  CA  THR A 720      41.160  57.690  34.980  1.00  0.00           C
ATOM   2109  HA  THR A 720      41.320  57.080  34.100  1.00  0.00           H
ATOM   2110  CB  THR A 720      40.690  59.110  34.470  1.00  0.00           C
ATOM   2111  HB  THR A 720      39.760  59.080  33.860  1.00  0.00           H
ATOM   2112  OG1 THR A 720      41.750  59.850  33.850  1.00  0.00           O
ATOM   2113  HG1 THR A 720      41.580  60.100  32.940  1.00  0.00           H
ATOM   2114  CG2 THR A 720      40.270  60.120  35.650  1.00  0.00           C
ATOM   2115 HG21 THR A 720      39.350  59.790  36.200  1.00  0.00           H
ATOM   2116 HG22 THR A 720      40.150  61.130  35.190  1.00  0.00           H
ATOM   2117 HG23 THR A 720      41.180  60.140  36.290  1.00  0.00           H
ATOM   2118  C   THR A 720      42.500  57.790  35.730  1.00  0.00           C
ATOM   2119  O   THR A 720      42.530  58.030  36.930  1.00  0.00           O
ATOM   2120  N   ARG A 721      43.650  57.590  34.960  1.00  0.00           N
ATOM   2121  HN  ARG A 721      43.560  57.380  34.000  1.00  0.00           H
ATOM   2122  CA  ARG A 721      45.030  57.600  35.480  1.00  0.00           C
ATOM   2123  HA  ARG A 721      45.020  56.840  36.250  1.00  0.00           H
ATOM   2124  CB  ARG A 721      46.140  57.160  34.460  1.00  0.00           C
ATOM   2125  HB1 ARG A 721      47.100  57.370  34.970  1.00  0.00           H
ATOM   2126  HB2 ARG A 721      46.020  57.820  33.570  1.00  0.00           H
ATOM   2127  CG  ARG A 721      46.270  55.640  34.090  1.00  0.00           C
ATOM   2128  HG1 ARG A 721      47.180  55.550  33.460  1.00  0.00           H
ATOM   2129  HG2 ARG A 721      45.370  55.210  33.590  1.00  0.00           H
ATOM   2130  CD  ARG A 721      46.530  54.670  35.290  1.00  0.00           C
ATOM   2131  HD1 ARG A 721      46.340  53.640  34.910  1.00  0.00           H
ATOM   2132  HD2 ARG A 721      45.740  54.830  36.050  1.00  0.00           H
ATOM   2133  NE  ARG A 721      47.850  54.900  35.900  1.00  0.00           N
ATOM   2134  HE  ARG A 721      48.570  55.370  35.380  1.00  0.00           H
ATOM   2135  CZ  ARG A 721      48.240  54.140  36.930  1.00  0.00           C
ATOM   2136  NH1 ARG A 721      47.460  53.300  37.490  1.00  0.00           N
ATOM   2137 HH11 ARG A 721      46.480  53.410  37.280  1.00  0.00           H
ATOM   2138 HH12 ARG A 721      47.780  52.640  38.160  1.00  0.00           H
ATOM   2139  NH2 ARG A 721      49.510  54.210  37.340  1.00  0.00           N
ATOM   2140 HH21 ARG A 721      50.060  54.880  36.850  1.00  0.00           H
ATOM   2141 HH22 ARG A 721      49.720  53.520  38.040  1.00  0.00           H
ATOM   2142  C   ARG A 721      45.420  58.950  36.040  1.00  0.00           C
ATOM   2143  O   ARG A 721      46.360  59.070  36.810  1.00  0.00           O
ATOM   2144  N   PHE A 722      44.730  60.000  35.550  1.00  0.00           N
ATOM   2145  HN  PHE A 722      43.860  59.780  35.100  1.00  0.00           H
ATOM   2146  CA  PHE A 722      44.760  61.400  36.100  1.00  0.00           C
ATOM   2147  HA  PHE A 722      45.770  61.750  36.130  1.00  0.00           H
ATOM   2148  CB  PHE A 722      43.930  62.440  35.310  1.00  0.00           C
ATOM   2149  HB1 PHE A 722      42.950  62.040  34.990  1.00  0.00           H
ATOM   2150  HB2 PHE A 722      44.470  62.660  34.360  1.00  0.00           H
ATOM   2151  CG  PHE A 722      43.660  63.750  35.920  1.00  0.00           C
ATOM   2152  CD1 PHE A 722      44.530  64.830  35.730  1.00  0.00           C
ATOM   2153  HD1 PHE A 722      45.440  64.650  35.180  1.00  0.00           H
ATOM   2154  CE1 PHE A 722      44.360  66.030  36.310  1.00  0.00           C
ATOM   2155  HE1 PHE A 722      45.190  66.730  36.310  1.00  0.00           H
ATOM   2156  CZ  PHE A 722      43.120  66.300  37.010  1.00  0.00           C
ATOM   2157  HZ  PHE A 722      43.050  67.260  37.500  1.00  0.00           H
ATOM   2158  CD2 PHE A 722      42.500  64.030  36.670  1.00  0.00           C
ATOM   2159  HD2 PHE A 722      41.940  63.160  36.980  1.00  0.00           H
ATOM   2160  CE2 PHE A 722      42.190  65.270  37.210  1.00  0.00           C
ATOM   2161  HE2 PHE A 722      41.350  65.460  37.860  1.00  0.00           H
ATOM   2162  C   PHE A 722      44.340  61.400  37.560  1.00  0.00           C
ATOM   2163  O   PHE A 722      45.040  61.960  38.350  1.00  0.00           O
ATOM   2164  N   THR A 723      43.210  60.720  37.930  1.00  0.00           N
ATOM   2165  HN  THR A 723      42.700  60.330  37.170  1.00  0.00           H
ATOM   2166  CA  THR A 723      42.930  60.270  39.360  1.00  0.00           C
ATOM   2167  HA  THR A 723      42.940  61.210  39.890  1.00  0.00           H
ATOM   2168  CB  THR A 723      41.620  59.590  39.450  1.00  0.00           C
ATOM   2169  HB  THR A 723      41.560  58.620  38.920  1.00  0.00           H
ATOM   2170  OG1 THR A 723      40.590  60.350  38.850  1.00  0.00           O
ATOM   2171  HG1 THR A 723      39.970  59.630  38.690  1.00  0.00           H
ATOM   2172  CG2 THR A 723      41.180  59.500  40.880  1.00  0.00           C
ATOM   2173 HG21 THR A 723      40.260  58.900  40.990  1.00  0.00           H
ATOM   2174 HG22 THR A 723      40.810  60.510  41.180  1.00  0.00           H
ATOM   2175 HG23 THR A 723      41.940  59.000  41.520  1.00  0.00           H
ATOM   2176  C   THR A 723      43.930  59.340  39.900  1.00  0.00           C
ATOM   2177  O   THR A 723      44.360  59.590  41.000  1.00  0.00           O
ATOM   2178  N   GLU A 724      44.430  58.290  39.140  1.00  0.00           N
ATOM   2179  HN  GLU A 724      44.000  58.010  38.280  1.00  0.00           H
ATOM   2180  CA  GLU A 724      45.220  57.230  39.730  1.00  0.00           C
ATOM   2181  HA  GLU A 724      44.640  57.020  40.620  1.00  0.00           H
ATOM   2182  CB  GLU A 724      45.290  55.890  38.970  1.00  0.00           C
ATOM   2183  HB1 GLU A 724      45.930  55.070  39.350  1.00  0.00           H
ATOM   2184  HB2 GLU A 724      45.650  56.250  37.990  1.00  0.00           H
ATOM   2185  CG  GLU A 724      43.870  55.190  38.970  1.00  0.00           C
ATOM   2186  HG1 GLU A 724      43.100  55.900  38.620  1.00  0.00           H
ATOM   2187  HG2 GLU A 724      43.560  54.730  39.940  1.00  0.00           H
ATOM   2188  CD  GLU A 724      43.940  54.150  37.930  1.00  0.00           C
ATOM   2189  OE1 GLU A 724      43.060  54.130  37.020  1.00  0.00           O
ATOM   2190  OE2 GLU A 724      44.760  53.150  38.070  1.00  0.00           O
ATOM   2191  C   GLU A 724      46.570  57.620  40.170  1.00  0.00           C
ATOM   2192  O   GLU A 724      46.940  57.400  41.310  1.00  0.00           O
ATOM   2193  N   GLU A 725      47.390  58.340  39.370  1.00  0.00           N
ATOM   2194  HN  GLU A 725      47.040  58.740  38.530  1.00  0.00           H
ATOM   2195  CA  GLU A 725      48.660  58.840  39.800  1.00  0.00           C
ATOM   2196  HA  GLU A 725      49.180  57.940  40.070  1.00  0.00           H
ATOM   2197  CB  GLU A 725      49.410  59.360  38.570  1.00  0.00           C
ATOM   2198  HB1 GLU A 725      50.420  59.620  38.940  1.00  0.00           H
ATOM   2199  HB2 GLU A 725      48.920  60.320  38.300  1.00  0.00           H
ATOM   2200  CG  GLU A 725      49.700  58.450  37.400  1.00  0.00           C
ATOM   2201  HG1 GLU A 725      48.860  58.410  36.670  1.00  0.00           H
ATOM   2202  HG2 GLU A 725      49.890  57.370  37.560  1.00  0.00           H
ATOM   2203  CD  GLU A 725      50.810  58.980  36.520  1.00  0.00           C
ATOM   2204  OE1 GLU A 725      50.720  60.110  35.940  1.00  0.00           O
ATOM   2205  OE2 GLU A 725      51.850  58.280  36.380  1.00  0.00           O
ATOM   2206  C   GLU A 725      48.620  59.880  40.920  1.00  0.00           C
ATOM   2207  O   GLU A 725      49.440  59.890  41.820  1.00  0.00           O
ATOM   2208  N   ALA A 726      47.650  60.870  40.870  1.00  0.00           N
ATOM   2209  HN  ALA A 726      46.970  60.960  40.140  1.00  0.00           H
ATOM   2210  CA  ALA A 726      47.420  61.910  41.880  1.00  0.00           C
ATOM   2211  HA  ALA A 726      48.350  62.440  42.010  1.00  0.00           H
ATOM   2212  CB  ALA A 726      46.380  62.860  41.330  1.00  0.00           C
ATOM   2213  HB1 ALA A 726      46.630  63.330  40.350  1.00  0.00           H
ATOM   2214  HB2 ALA A 726      46.300  63.750  42.000  1.00  0.00           H
ATOM   2215  HB3 ALA A 726      45.350  62.450  41.250  1.00  0.00           H
ATOM   2216  C   ALA A 726      46.990  61.390  43.160  1.00  0.00           C
ATOM   2217  O   ALA A 726      47.470  61.760  44.220  1.00  0.00           O
ATOM   2218  N   PHE A 727      46.010  60.380  43.140  1.00  0.00           N
ATOM   2219  HN  PHE A 727      45.540  60.040  42.320  1.00  0.00           H
ATOM   2220  CA  PHE A 727      45.450  59.840  44.410  1.00  0.00           C
ATOM   2221  HA  PHE A 727      45.060  60.670  44.980  1.00  0.00           H
ATOM   2222  CB  PHE A 727      44.160  59.050  44.210  1.00  0.00           C
ATOM   2223  HB1 PHE A 727      44.470  58.130  43.700  1.00  0.00           H
ATOM   2224  HB2 PHE A 727      43.490  59.600  43.500  1.00  0.00           H
ATOM   2225  CG  PHE A 727      43.360  58.780  45.530  1.00  0.00           C
ATOM   2226  CD1 PHE A 727      42.820  57.490  45.720  1.00  0.00           C
ATOM   2227  HD1 PHE A 727      42.920  56.820  44.890  1.00  0.00           H
ATOM   2228  CE1 PHE A 727      42.450  57.130  47.050  1.00  0.00           C
ATOM   2229  HE1 PHE A 727      42.140  56.100  47.130  1.00  0.00           H
ATOM   2230  CZ  PHE A 727      42.410  58.120  48.080  1.00  0.00           C
ATOM   2231  HZ  PHE A 727      42.070  57.910  49.090  1.00  0.00           H
ATOM   2232  CD2 PHE A 727      43.250  59.760  46.500  1.00  0.00           C
ATOM   2233  HD2 PHE A 727      43.560  60.740  46.170  1.00  0.00           H
ATOM   2234  CE2 PHE A 727      42.820  59.380  47.770  1.00  0.00           C
ATOM   2235  HE2 PHE A 727      42.820  60.160  48.520  1.00  0.00           H
ATOM   2236  C   PHE A 727      46.570  59.020  45.140  1.00  0.00           C
ATOM   2237  O   PHE A 727      46.690  59.190  46.350  1.00  0.00           O
ATOM   2238  N   ALA A 728      47.240  58.080  44.450  1.00  0.00           N
ATOM   2239  HN  ALA A 728      46.940  57.800  43.540  1.00  0.00           H
ATOM   2240  CA  ALA A 728      48.360  57.290  44.900  1.00  0.00           C
ATOM   2241  HA  ALA A 728      48.140  56.640  45.730  1.00  0.00           H
ATOM   2242  CB  ALA A 728      48.840  56.490  43.680  1.00  0.00           C
ATOM   2243  HB1 ALA A 728      47.950  56.010  43.220  1.00  0.00           H
ATOM   2244  HB2 ALA A 728      49.560  55.710  43.970  1.00  0.00           H
ATOM   2245  HB3 ALA A 728      49.330  57.120  42.910  1.00  0.00           H
ATOM   2246  C   ALA A 728      49.560  58.120  45.420  1.00  0.00           C
ATOM   2247  O   ALA A 728      50.210  57.620  46.360  1.00  0.00           O
ATOM   2248  N   ALA A 729      49.880  59.290  44.870  1.00  0.00           N
ATOM   2249  HN  ALA A 729      49.360  59.580  44.080  1.00  0.00           H
ATOM   2250  CA  ALA A 729      50.970  60.180  45.310  1.00  0.00           C
ATOM   2251  HA  ALA A 729      51.880  59.600  45.480  1.00  0.00           H
ATOM   2252  CB  ALA A 729      50.960  61.480  44.480  1.00  0.00           C
ATOM   2253  HB1 ALA A 729      51.630  62.260  44.890  1.00  0.00           H
ATOM   2254  HB2 ALA A 729      50.000  62.010  44.330  1.00  0.00           H
ATOM   2255  HB3 ALA A 729      51.190  61.250  43.430  1.00  0.00           H
ATOM   2256  C   ALA A 729      50.670  60.580  46.730  1.00  0.00           C
ATOM   2257  O   ALA A 729      51.550  60.800  47.510  1.00  0.00           O
ATOM   2258  N   LEU A 730      49.350  60.870  47.170  1.00  0.00           N
ATOM   2259  HN  LEU A 730      48.540  60.790  46.610  1.00  0.00           H
ATOM   2260  CA  LEU A 730      49.020  61.200  48.570  1.00  0.00           C
ATOM   2261  HA  LEU A 730      49.590  62.110  48.750  1.00  0.00           H
ATOM   2262  CB  LEU A 730      47.470  61.630  48.710  1.00  0.00           C
ATOM   2263  HB1 LEU A 730      46.890  60.770  48.310  1.00  0.00           H
ATOM   2264  HB2 LEU A 730      47.240  62.450  47.990  1.00  0.00           H
ATOM   2265  CG  LEU A 730      47.010  61.800  50.170  1.00  0.00           C
ATOM   2266  HG  LEU A 730      47.430  61.090  50.910  1.00  0.00           H
ATOM   2267  CD1 LEU A 730      47.540  63.150  50.700  1.00  0.00           C
ATOM   2268 HD11 LEU A 730      48.640  63.330  50.700  1.00  0.00           H
ATOM   2269 HD12 LEU A 730      47.250  63.300  51.770  1.00  0.00           H
ATOM   2270 HD13 LEU A 730      46.970  63.980  50.220  1.00  0.00           H
ATOM   2271  CD2 LEU A 730      45.520  61.770  50.340  1.00  0.00           C
ATOM   2272 HD21 LEU A 730      44.980  60.970  49.790  1.00  0.00           H
ATOM   2273 HD22 LEU A 730      45.150  62.730  49.930  1.00  0.00           H
ATOM   2274 HD23 LEU A 730      45.230  61.750  51.410  1.00  0.00           H
ATOM   2275  C   LEU A 730      49.440  60.100  49.490  1.00  0.00           C
ATOM   2276  O   LEU A 730      50.070  60.310  50.480  1.00  0.00           O
ATOM   2277  N   ILE A 731      49.120  58.820  49.130  1.00  0.00           N
ATOM   2278  HN  ILE A 731      48.520  58.700  48.330  1.00  0.00           H
ATOM   2279  CA  ILE A 731      49.470  57.570  49.820  1.00  0.00           C
ATOM   2280  HA  ILE A 731      49.090  57.790  50.810  1.00  0.00           H
ATOM   2281  CB  ILE A 731      48.700  56.450  49.150  1.00  0.00           C
ATOM   2282  HB  ILE A 731      49.080  56.300  48.110  1.00  0.00           H
ATOM   2283  CG2 ILE A 731      48.790  55.090  49.950  1.00  0.00           C
ATOM   2284 HG21 ILE A 731      48.730  55.290  51.040  1.00  0.00           H
ATOM   2285 HG22 ILE A 731      49.820  54.670  49.870  1.00  0.00           H
ATOM   2286 HG23 ILE A 731      48.130  54.270  49.590  1.00  0.00           H
ATOM   2287  CG1 ILE A 731      47.160  56.660  49.060  1.00  0.00           C
ATOM   2288 HG11 ILE A 731      46.760  55.730  48.580  1.00  0.00           H
ATOM   2289 HG12 ILE A 731      46.960  57.460  48.330  1.00  0.00           H
ATOM   2290  CD  ILE A 731      46.400  56.830  50.430  1.00  0.00           C
ATOM   2291  HD1 ILE A 731      46.210  55.860  50.960  1.00  0.00           H
ATOM   2292  HD2 ILE A 731      45.430  57.260  50.090  1.00  0.00           H
ATOM   2293  HD3 ILE A 731      46.920  57.510  51.130  1.00  0.00           H
ATOM   2294  C   ILE A 731      50.990  57.320  49.900  1.00  0.00           C
ATOM   2295  O   ILE A 731      51.500  57.000  50.980  1.00  0.00           O
ATOM   2296  N   CYS A 732      51.710  57.570  48.760  1.00  0.00           N
ATOM   2297  HN  CYS A 732      51.250  58.120  48.060  1.00  0.00           H
ATOM   2298  CA  CYS A 732      53.210  57.640  48.680  1.00  0.00           C
ATOM   2299  HA  CYS A 732      53.490  56.630  48.990  1.00  0.00           H
ATOM   2300  CB  CYS A 732      53.700  58.030  47.220  1.00  0.00           C
ATOM   2301  HB1 CYS A 732      54.810  58.000  47.270  1.00  0.00           H
ATOM   2302  HB2 CYS A 732      53.420  59.090  47.040  1.00  0.00           H
ATOM   2303  SG  CYS A 732      53.120  56.960  45.960  1.00  0.00           S
ATOM   2304  HG1 CYS A 732      53.290  55.750  46.490  1.00  0.00           H
ATOM   2305  C   CYS A 732      53.910  58.610  49.600  1.00  0.00           C
ATOM   2306  O   CYS A 732      54.810  58.160  50.360  1.00  0.00           O
ATOM   2307  N   ILE A 733      53.440  59.870  49.550  1.00  0.00           N
ATOM   2308  HN  ILE A 733      52.840  60.220  48.830  1.00  0.00           H
ATOM   2309  CA  ILE A 733      54.010  60.780  50.500  1.00  0.00           C
ATOM   2310  HA  ILE A 733      55.080  60.710  50.430  1.00  0.00           H
ATOM   2311  CB  ILE A 733      53.460  62.210  50.480  1.00  0.00           C
ATOM   2312  HB  ILE A 733      52.360  62.150  50.580  1.00  0.00           H
ATOM   2313  CG2 ILE A 733      54.090  63.100  51.560  1.00  0.00           C
ATOM   2314 HG21 ILE A 733      53.900  62.770  52.590  1.00  0.00           H
ATOM   2315 HG22 ILE A 733      53.830  64.180  51.450  1.00  0.00           H
ATOM   2316 HG23 ILE A 733      55.200  63.010  51.560  1.00  0.00           H
ATOM   2317  CG1 ILE A 733      53.570  62.970  49.150  1.00  0.00           C
ATOM   2318 HG11 ILE A 733      53.000  63.930  49.140  1.00  0.00           H
ATOM   2319 HG12 ILE A 733      52.980  62.490  48.340  1.00  0.00           H
ATOM   2320  CD  ILE A 733      55.030  63.170  48.660  1.00  0.00           C
ATOM   2321  HD1 ILE A 733      55.110  63.740  47.710  1.00  0.00           H
ATOM   2322  HD2 ILE A 733      55.540  62.200  48.480  1.00  0.00           H
ATOM   2323  HD3 ILE A 733      55.550  63.730  49.470  1.00  0.00           H
ATOM   2324  C   ILE A 733      53.720  60.350  51.980  1.00  0.00           C
ATOM   2325  O   ILE A 733      54.640  60.390  52.830  1.00  0.00           O
ATOM   2326  N   ILE A 734      52.540  59.880  52.360  1.00  0.00           N
ATOM   2327  HN  ILE A 734      51.750  59.820  51.750  1.00  0.00           H
ATOM   2328  CA  ILE A 734      52.230  59.330  53.640  1.00  0.00           C
ATOM   2329  HA  ILE A 734      52.410  60.060  54.420  1.00  0.00           H
ATOM   2330  CB  ILE A 734      50.750  58.910  53.680  1.00  0.00           C
ATOM   2331  HB  ILE A 734      50.540  58.380  52.720  1.00  0.00           H
ATOM   2332  CG2 ILE A 734      50.290  57.910  54.800  1.00  0.00           C
ATOM   2333 HG21 ILE A 734      49.240  57.580  54.700  1.00  0.00           H
ATOM   2334 HG22 ILE A 734      50.360  58.350  55.820  1.00  0.00           H
ATOM   2335 HG23 ILE A 734      50.870  56.970  54.740  1.00  0.00           H
ATOM   2336  CG1 ILE A 734      49.900  60.230  53.760  1.00  0.00           C
ATOM   2337 HG11 ILE A 734      50.230  60.850  52.900  1.00  0.00           H
ATOM   2338 HG12 ILE A 734      50.240  60.740  54.700  1.00  0.00           H
ATOM   2339  CD  ILE A 734      48.440  59.980  53.760  1.00  0.00           C
ATOM   2340  HD1 ILE A 734      47.740  60.760  53.390  1.00  0.00           H
ATOM   2341  HD2 ILE A 734      48.030  59.530  54.700  1.00  0.00           H
ATOM   2342  HD3 ILE A 734      48.300  59.120  53.070  1.00  0.00           H
ATOM   2343  C   ILE A 734      53.080  58.130  54.110  1.00  0.00           C
ATOM   2344  O   ILE A 734      53.540  58.090  55.240  1.00  0.00           O
ATOM   2345  N   PHE A 735      53.360  57.120  53.250  1.00  0.00           N
ATOM   2346  HN  PHE A 735      52.910  57.060  52.350  1.00  0.00           H
ATOM   2347  CA  PHE A 735      54.250  55.990  53.560  1.00  0.00           C
ATOM   2348  HA  PHE A 735      53.870  55.600  54.500  1.00  0.00           H
ATOM   2349  CB  PHE A 735      54.400  54.990  52.350  1.00  0.00           C
ATOM   2350  HB1 PHE A 735      55.180  54.200  52.410  1.00  0.00           H
ATOM   2351  HB2 PHE A 735      54.620  55.470  51.370  1.00  0.00           H
ATOM   2352  CG  PHE A 735      53.190  54.050  52.120  1.00  0.00           C
ATOM   2353  CD1 PHE A 735      52.020  54.180  52.730  1.00  0.00           C
ATOM   2354  HD1 PHE A 735      51.860  54.970  53.470  1.00  0.00           H
ATOM   2355  CE1 PHE A 735      50.930  53.330  52.600  1.00  0.00           C
ATOM   2356  HE1 PHE A 735      50.120  53.310  53.300  1.00  0.00           H
ATOM   2357  CZ  PHE A 735      51.040  52.250  51.700  1.00  0.00           C
ATOM   2358  HZ  PHE A 735      50.230  51.590  51.470  1.00  0.00           H
ATOM   2359  CD2 PHE A 735      53.320  52.920  51.230  1.00  0.00           C
ATOM   2360  HD2 PHE A 735      54.270  52.940  50.710  1.00  0.00           H
ATOM   2361  CE2 PHE A 735      52.280  52.040  51.080  1.00  0.00           C
ATOM   2362  HE2 PHE A 735      52.470  51.130  50.530  1.00  0.00           H
ATOM   2363  C   PHE A 735      55.680  56.410  53.800  1.00  0.00           C
ATOM   2364  O   PHE A 735      56.390  55.890  54.670  1.00  0.00           O
ATOM   2365  N   ILE A 736      56.140  57.380  52.950  1.00  0.00           N
ATOM   2366  HN  ILE A 736      55.550  57.860  52.310  1.00  0.00           H
ATOM   2367  CA  ILE A 736      57.510  57.910  53.150  1.00  0.00           C
ATOM   2368  HA  ILE A 736      58.140  57.030  53.220  1.00  0.00           H
ATOM   2369  CB  ILE A 736      57.990  58.670  51.960  1.00  0.00           C
ATOM   2370  HB  ILE A 736      57.130  59.330  51.710  1.00  0.00           H
ATOM   2371  CG2 ILE A 736      59.230  59.520  52.310  1.00  0.00           C
ATOM   2372 HG21 ILE A 736      59.390  60.300  51.530  1.00  0.00           H
ATOM   2373 HG22 ILE A 736      60.160  58.910  52.320  1.00  0.00           H
ATOM   2374 HG23 ILE A 736      59.070  60.050  53.270  1.00  0.00           H
ATOM   2375  CG1 ILE A 736      58.200  57.800  50.770  1.00  0.00           C
ATOM   2376 HG11 ILE A 736      57.310  57.180  50.530  1.00  0.00           H
ATOM   2377 HG12 ILE A 736      59.070  57.120  50.800  1.00  0.00           H
ATOM   2378  CD  ILE A 736      58.560  58.670  49.600  1.00  0.00           C
ATOM   2379  HD1 ILE A 736      57.680  59.300  49.340  1.00  0.00           H
ATOM   2380  HD2 ILE A 736      58.690  58.020  48.700  1.00  0.00           H
ATOM   2381  HD3 ILE A 736      59.470  59.250  49.870  1.00  0.00           H
ATOM   2382  C   ILE A 736      57.560  58.720  54.500  1.00  0.00           C
ATOM   2383  O   ILE A 736      58.380  58.450  55.360  1.00  0.00           O
ATOM   2384  N   TYR A 737      56.530  59.570  54.750  1.00  0.00           N
ATOM   2385  HN  TYR A 737      55.880  59.820  54.040  1.00  0.00           H
ATOM   2386  CA  TYR A 737      56.400  60.370  55.930  1.00  0.00           C
ATOM   2387  HA  TYR A 737      57.310  60.960  55.990  1.00  0.00           H
ATOM   2388  CB  TYR A 737      55.150  61.310  55.770  1.00  0.00           C
ATOM   2389  HB1 TYR A 737      54.270  60.640  55.720  1.00  0.00           H
ATOM   2390  HB2 TYR A 737      55.200  61.920  54.860  1.00  0.00           H
ATOM   2391  CG  TYR A 737      54.970  62.180  56.970  1.00  0.00           C
ATOM   2392  CD1 TYR A 737      54.070  61.700  57.940  1.00  0.00           C
ATOM   2393  HD1 TYR A 737      53.670  60.710  57.800  1.00  0.00           H
ATOM   2394  CE1 TYR A 737      53.910  62.400  59.150  1.00  0.00           C
ATOM   2395  HE1 TYR A 737      53.380  61.880  59.930  1.00  0.00           H
ATOM   2396  CZ  TYR A 737      54.510  63.630  59.310  1.00  0.00           C
ATOM   2397  OH  TYR A 737      54.250  64.260  60.540  1.00  0.00           O
ATOM   2398  HH  TYR A 737      54.010  63.620  61.220  1.00  0.00           H
ATOM   2399  CD2 TYR A 737      55.620  63.420  57.210  1.00  0.00           C
ATOM   2400  HD2 TYR A 737      56.370  63.740  56.490  1.00  0.00           H
ATOM   2401  CE2 TYR A 737      55.280  64.190  58.390  1.00  0.00           C
ATOM   2402  HE2 TYR A 737      55.630  65.210  58.550  1.00  0.00           H
ATOM   2403  C   TYR A 737      56.310  59.700  57.310  1.00  0.00           C
ATOM   2404  O   TYR A 737      57.220  59.900  58.150  1.00  0.00           O
ATOM   2405  N   GLU A 738      55.250  58.830  57.430  1.00  0.00           N
ATOM   2406  HN  GLU A 738      54.570  58.710  56.710  1.00  0.00           H
ATOM   2407  CA  GLU A 738      55.010  57.930  58.550  1.00  0.00           C
ATOM   2408  HA  GLU A 738      54.760  58.530  59.410  1.00  0.00           H
ATOM   2409  CB  GLU A 738      53.820  56.940  58.290  1.00  0.00           C
ATOM   2410  HB1 GLU A 738      53.690  56.130  59.040  1.00  0.00           H
ATOM   2411  HB2 GLU A 738      53.980  56.370  57.350  1.00  0.00           H
ATOM   2412  CG  GLU A 738      52.510  57.670  58.170  1.00  0.00           C
ATOM   2413  HG1 GLU A 738      51.810  57.020  57.600  1.00  0.00           H
ATOM   2414  HG2 GLU A 738      52.660  58.550  57.510  1.00  0.00           H
ATOM   2415  CD  GLU A 738      51.770  57.860  59.450  1.00  0.00           C
ATOM   2416  OE1 GLU A 738      51.530  56.760  60.130  1.00  0.00           O
ATOM   2417  OE2 GLU A 738      51.290  58.950  59.800  1.00  0.00           O
ATOM   2418  C   GLU A 738      56.240  57.070  58.840  1.00  0.00           C
ATOM   2419  O   GLU A 738      56.530  56.800  60.020  1.00  0.00           O
ATOM   2420  N   ALA A 739      56.980  56.640  57.830  1.00  0.00           N
ATOM   2421  HN  ALA A 739      56.700  56.700  56.860  1.00  0.00           H
ATOM   2422  CA  ALA A 739      58.210  55.900  58.110  1.00  0.00           C
ATOM   2423  HA  ALA A 739      57.980  55.020  58.710  1.00  0.00           H
ATOM   2424  CB  ALA A 739      58.550  55.380  56.700  1.00  0.00           C
ATOM   2425  HB1 ALA A 739      57.670  54.790  56.350  1.00  0.00           H
ATOM   2426  HB2 ALA A 739      59.260  54.550  56.890  1.00  0.00           H
ATOM   2427  HB3 ALA A 739      58.790  56.110  55.910  1.00  0.00           H
ATOM   2428  C   ALA A 739      59.330  56.740  58.750  1.00  0.00           C
ATOM   2429  O   ALA A 739      60.080  56.280  59.610  1.00  0.00           O
ATOM   2430  N   LEU A 740      59.530  57.970  58.290  1.00  0.00           N
ATOM   2431  HN  LEU A 740      59.040  58.260  57.470  1.00  0.00           H
ATOM   2432  CA  LEU A 740      60.690  58.770  58.780  1.00  0.00           C
ATOM   2433  HA  LEU A 740      61.570  58.170  58.900  1.00  0.00           H
ATOM   2434  CB  LEU A 740      61.170  59.770  57.720  1.00  0.00           C
ATOM   2435  HB1 LEU A 740      62.090  60.230  58.140  1.00  0.00           H
ATOM   2436  HB2 LEU A 740      60.410  60.560  57.550  1.00  0.00           H
ATOM   2437  CG  LEU A 740      61.590  59.130  56.370  1.00  0.00           C
ATOM   2438  HG  LEU A 740      60.690  58.650  55.950  1.00  0.00           H
ATOM   2439  CD1 LEU A 740      61.980  60.240  55.430  1.00  0.00           C
ATOM   2440 HD11 LEU A 740      62.930  60.720  55.760  1.00  0.00           H
ATOM   2441 HD12 LEU A 740      61.260  61.090  55.450  1.00  0.00           H
ATOM   2442 HD13 LEU A 740      61.980  59.980  54.360  1.00  0.00           H
ATOM   2443  CD2 LEU A 740      62.800  58.180  56.390  1.00  0.00           C
ATOM   2444 HD21 LEU A 740      62.720  57.360  57.120  1.00  0.00           H
ATOM   2445 HD22 LEU A 740      63.780  58.650  56.630  1.00  0.00           H
ATOM   2446 HD23 LEU A 740      63.000  57.700  55.410  1.00  0.00           H
ATOM   2447  C   LEU A 740      60.250  59.390  60.090  1.00  0.00           C
ATOM   2448  O   LEU A 740      61.030  59.630  61.020  1.00  0.00           O
ATOM   2449  N   GLU A 741      58.970  59.590  60.280  1.00  0.00           N
ATOM   2450  HN  GLU A 741      58.430  59.470  59.440  1.00  0.00           H
ATOM   2451  CA  GLU A 741      58.350  60.060  61.510  1.00  0.00           C
ATOM   2452  HA  GLU A 741      58.860  60.970  61.800  1.00  0.00           H
ATOM   2453  CB  GLU A 741      56.820  60.310  61.240  1.00  0.00           C
ATOM   2454  HB1 GLU A 741      56.150  59.450  61.040  1.00  0.00           H
ATOM   2455  HB2 GLU A 741      56.710  60.910  60.320  1.00  0.00           H
ATOM   2456  CG  GLU A 741      56.250  61.180  62.440  1.00  0.00           C
ATOM   2457  HG1 GLU A 741      56.700  62.190  62.370  1.00  0.00           H
ATOM   2458  HG2 GLU A 741      56.760  60.700  63.300  1.00  0.00           H
ATOM   2459  CD  GLU A 741      54.740  61.320  62.610  1.00  0.00           C
ATOM   2460  OE1 GLU A 741      54.060  60.290  63.000  1.00  0.00           O
ATOM   2461  OE2 GLU A 741      54.200  62.440  62.440  1.00  0.00           O
ATOM   2462  C   GLU A 741      58.620  59.030  62.600  1.00  0.00           C
ATOM   2463  O   GLU A 741      59.030  59.400  63.640  1.00  0.00           O
ATOM   2464  N   LYS A 742      58.420  57.760  62.210  1.00  0.00           N
ATOM   2465  HN  LYS A 742      57.940  57.470  61.380  1.00  0.00           H
ATOM   2466  CA  LYS A 742      58.610  56.610  63.060  1.00  0.00           C
ATOM   2467  HA  LYS A 742      57.820  56.870  63.760  1.00  0.00           H
ATOM   2468  CB  LYS A 742      58.150  55.200  62.490  1.00  0.00           C
ATOM   2469  HB1 LYS A 742      58.880  55.000  61.680  1.00  0.00           H
ATOM   2470  HB2 LYS A 742      57.150  55.340  62.020  1.00  0.00           H
ATOM   2471  CG  LYS A 742      58.260  53.910  63.390  1.00  0.00           C
ATOM   2472  HG1 LYS A 742      59.240  53.840  63.870  1.00  0.00           H
ATOM   2473  HG2 LYS A 742      58.200  53.040  62.700  1.00  0.00           H
ATOM   2474  CD  LYS A 742      57.400  53.940  64.660  1.00  0.00           C
ATOM   2475  HD1 LYS A 742      57.790  54.780  65.270  1.00  0.00           H
ATOM   2476  HD2 LYS A 742      57.540  53.010  65.270  1.00  0.00           H
ATOM   2477  CE  LYS A 742      55.950  54.240  64.390  1.00  0.00           C
ATOM   2478  HE1 LYS A 742      55.590  53.330  63.890  1.00  0.00           H
ATOM   2479  HE2 LYS A 742      55.780  55.200  63.840  1.00  0.00           H
ATOM   2480  NZ  LYS A 742      55.130  54.190  65.650  1.00  0.00           N
ATOM   2481  HZ1 LYS A 742      54.200  54.590  65.420  1.00  0.00           H
ATOM   2482  HZ2 LYS A 742      55.670  54.750  66.360  1.00  0.00           H
ATOM   2483  HZ3 LYS A 742      55.060  53.230  66.040  1.00  0.00           H
ATOM   2484  C   LYS A 742      59.970  56.480  63.770  1.00  0.00           C
ATOM   2485  O   LYS A 742      60.160  56.100  64.930  1.00  0.00           O
ATOM   2486  N   LEU A 743      61.030  56.910  63.120  1.00  0.00           N
ATOM   2487  HN  LEU A 743      60.910  57.320  62.210  1.00  0.00           H
ATOM   2488  CA  LEU A 743      62.430  56.970  63.610  1.00  0.00           C
ATOM   2489  HA  LEU A 743      62.690  55.960  63.910  1.00  0.00           H
ATOM   2490  CB  LEU A 743      63.320  57.510  62.460  1.00  0.00           C
ATOM   2491  HB1 LEU A 743      64.350  57.520  62.830  1.00  0.00           H
ATOM   2492  HB2 LEU A 743      62.990  58.540  62.230  1.00  0.00           H
ATOM   2493  CG  LEU A 743      63.230  56.660  61.210  1.00  0.00           C
ATOM   2494  HG  LEU A 743      62.170  56.530  60.920  1.00  0.00           H
ATOM   2495  CD1 LEU A 743      63.930  57.380  59.950  1.00  0.00           C
ATOM   2496 HD11 LEU A 743      65.020  57.540  60.130  1.00  0.00           H
ATOM   2497 HD12 LEU A 743      63.370  58.300  59.700  1.00  0.00           H
ATOM   2498 HD13 LEU A 743      63.880  56.750  59.040  1.00  0.00           H
ATOM   2499  CD2 LEU A 743      63.860  55.250  61.400  1.00  0.00           C
ATOM   2500 HD21 LEU A 743      63.470  54.750  62.310  1.00  0.00           H
ATOM   2501 HD22 LEU A 743      64.950  55.420  61.330  1.00  0.00           H
ATOM   2502 HD23 LEU A 743      63.700  54.550  60.560  1.00  0.00           H
ATOM   2503  C   LEU A 743      62.510  57.820  64.850  1.00  0.00           C
ATOM   2504  O   LEU A 743      63.090  57.410  65.880  1.00  0.00           O
ATOM   2505  N   PHE A 744      61.960  59.040  64.830  1.00  0.00           N
ATOM   2506  HN  PHE A 744      61.480  59.340  64.010  1.00  0.00           H
ATOM   2507  CA  PHE A 744      61.790  59.890  66.080  1.00  0.00           C
ATOM   2508  HA  PHE A 744      62.790  59.970  66.440  1.00  0.00           H
ATOM   2509  CB  PHE A 744      61.180  61.250  65.570  1.00  0.00           C
ATOM   2510  HB1 PHE A 744      61.200  61.890  66.470  1.00  0.00           H
ATOM   2511  HB2 PHE A 744      60.190  61.010  65.120  1.00  0.00           H
ATOM   2512  CG  PHE A 744      62.020  61.830  64.530  1.00  0.00           C
ATOM   2513  CD1 PHE A 744      61.650  61.700  63.170  1.00  0.00           C
ATOM   2514  HD1 PHE A 744      60.740  61.190  62.910  1.00  0.00           H
ATOM   2515  CE1 PHE A 744      62.460  62.340  62.180  1.00  0.00           C
ATOM   2516  HE1 PHE A 744      62.200  62.170  61.160  1.00  0.00           H
ATOM   2517  CZ  PHE A 744      63.580  63.130  62.560  1.00  0.00           C
ATOM   2518  HZ  PHE A 744      64.240  63.550  61.810  1.00  0.00           H
ATOM   2519  CD2 PHE A 744      63.090  62.640  64.930  1.00  0.00           C
ATOM   2520  HD2 PHE A 744      63.470  62.620  65.930  1.00  0.00           H
ATOM   2521  CE2 PHE A 744      63.860  63.250  63.970  1.00  0.00           C
ATOM   2522  HE2 PHE A 744      64.710  63.820  64.330  1.00  0.00           H
ATOM   2523  C   PHE A 744      60.950  59.270  67.170  1.00  0.00           C
ATOM   2524  O   PHE A 744      61.360  59.350  68.300  1.00  0.00           O
ATOM   2525  N   ASP A 745      59.800  58.510  66.840  1.00  0.00           N
ATOM   2526  HN  ASP A 745      59.590  58.180  65.920  1.00  0.00           H
ATOM   2527  CA  ASP A 745      59.040  57.790  67.870  1.00  0.00           C
ATOM   2528  HA  ASP A 745      58.750  58.440  68.680  1.00  0.00           H
ATOM   2529  CB  ASP A 745      57.800  57.140  67.180  1.00  0.00           C
ATOM   2530  HB1 ASP A 745      58.230  56.330  66.550  1.00  0.00           H
ATOM   2531  HB2 ASP A 745      57.240  57.810  66.490  1.00  0.00           H
ATOM   2532  CG  ASP A 745      56.700  56.530  68.050  1.00  0.00           C
ATOM   2533  OD1 ASP A 745      56.370  57.180  69.070  1.00  0.00           O
ATOM   2534  OD2 ASP A 745      56.170  55.480  67.670  1.00  0.00           O
ATOM   2535  C   ASP A 745      59.830  56.690  68.540  1.00  0.00           C
ATOM   2536  O   ASP A 745      59.640  56.460  69.730  1.00  0.00           O
ATOM   2537  N   LEU A 746      60.770  56.000  67.870  1.00  0.00           N
ATOM   2538  HN  LEU A 746      61.000  56.360  66.970  1.00  0.00           H
ATOM   2539  CA  LEU A 746      61.630  55.080  68.510  1.00  0.00           C
ATOM   2540  HA  LEU A 746      61.000  54.480  69.150  1.00  0.00           H
ATOM   2541  CB  LEU A 746      62.400  54.180  67.520  1.00  0.00           C
ATOM   2542  HB1 LEU A 746      63.070  53.470  68.040  1.00  0.00           H
ATOM   2543  HB2 LEU A 746      62.920  54.890  66.820  1.00  0.00           H
ATOM   2544  CG  LEU A 746      61.570  53.180  66.720  1.00  0.00           C
ATOM   2545  HG  LEU A 746      60.800  53.730  66.130  1.00  0.00           H
ATOM   2546  CD1 LEU A 746      62.510  52.470  65.660  1.00  0.00           C
ATOM   2547 HD11 LEU A 746      61.810  51.850  65.050  1.00  0.00           H
ATOM   2548 HD12 LEU A 746      63.380  51.900  66.060  1.00  0.00           H
ATOM   2549 HD13 LEU A 746      62.900  53.240  64.970  1.00  0.00           H
ATOM   2550  CD2 LEU A 746      61.030  52.060  67.600  1.00  0.00           C
ATOM   2551 HD21 LEU A 746      60.490  51.360  66.940  1.00  0.00           H
ATOM   2552 HD22 LEU A 746      60.360  52.460  68.390  1.00  0.00           H
ATOM   2553 HD23 LEU A 746      61.890  51.530  68.090  1.00  0.00           H
ATOM   2554  C   LEU A 746      62.630  55.720  69.480  1.00  0.00           C
ATOM   2555  O   LEU A 746      62.840  55.250  70.540  1.00  0.00           O
ATOM   2556  N   GLY A 747      63.270  56.810  69.020  1.00  0.00           N
ATOM   2557  HN  GLY A 747      63.160  56.890  68.030  1.00  0.00           H
ATOM   2558  CA  GLY A 747      64.030  57.820  69.640  1.00  0.00           C
ATOM   2559  HA1 GLY A 747      64.360  58.470  68.850  1.00  0.00           H
ATOM   2560  HA2 GLY A 747      64.840  57.300  70.140  1.00  0.00           H
ATOM   2561  C   GLY A 747      63.330  58.540  70.800  1.00  0.00           C
ATOM   2562  O   GLY A 747      64.040  59.230  71.490  1.00  0.00           O
ATOM   2563  N   GLU A 748      62.040  58.390  71.000  1.00  0.00           N
ATOM   2564  HN  GLU A 748      61.510  57.820  70.390  1.00  0.00           H
ATOM   2565  CA  GLU A 748      61.410  58.930  72.200  1.00  0.00           C
ATOM   2566  HA  GLU A 748      61.680  59.970  72.300  1.00  0.00           H
ATOM   2567  CB  GLU A 748      59.850  58.990  72.030  1.00  0.00           C
ATOM   2568  HB1 GLU A 748      59.440  57.960  71.890  1.00  0.00           H
ATOM   2569  HB2 GLU A 748      59.740  59.550  71.080  1.00  0.00           H
ATOM   2570  CG  GLU A 748      59.170  59.770  73.220  1.00  0.00           C
ATOM   2571  HG1 GLU A 748      59.500  60.840  73.150  1.00  0.00           H
ATOM   2572  HG2 GLU A 748      59.630  59.410  74.170  1.00  0.00           H
ATOM   2573  CD  GLU A 748      57.700  59.520  73.350  1.00  0.00           C
ATOM   2574  OE1 GLU A 748      57.280  58.370  73.600  1.00  0.00           O
ATOM   2575  OE2 GLU A 748      56.930  60.460  73.110  1.00  0.00           O
ATOM   2576  C   GLU A 748      61.900  58.190  73.450  1.00  0.00           C
ATOM   2577  O   GLU A 748      62.300  58.840  74.450  1.00  0.00           O
ATOM   2578  N   THR A 749      61.930  56.860  73.380  1.00  0.00           N
ATOM   2579  HN  THR A 749      61.560  56.320  72.630  1.00  0.00           H
ATOM   2580  CA  THR A 749      62.280  56.130  74.610  1.00  0.00           C
ATOM   2581  HA  THR A 749      62.320  56.780  75.470  1.00  0.00           H
ATOM   2582  CB  THR A 749      61.190  55.060  74.900  1.00  0.00           C
ATOM   2583  HB  THR A 749      60.180  55.520  74.940  1.00  0.00           H
ATOM   2584  OG1 THR A 749      61.360  54.300  76.020  1.00  0.00           O
ATOM   2585  HG1 THR A 749      61.270  55.030  76.630  1.00  0.00           H
ATOM   2586  CG2 THR A 749      61.140  54.020  73.760  1.00  0.00           C
ATOM   2587 HG21 THR A 749      61.880  53.200  73.680  1.00  0.00           H
ATOM   2588 HG22 THR A 749      61.270  54.440  72.740  1.00  0.00           H
ATOM   2589 HG23 THR A 749      60.140  53.550  73.810  1.00  0.00           H
ATOM   2590  C   THR A 749      63.590  55.340  74.430  1.00  0.00           C
ATOM   2591  O   THR A 749      64.290  55.200  75.400  1.00  0.00           O
ATOM   2592  N   TYR A 750      64.130  55.090  73.130  1.00  0.00           N
ATOM   2593  HN  TYR A 750      63.620  55.280  72.290  1.00  0.00           H
ATOM   2594  CA  TYR A 750      65.440  54.520  72.920  1.00  0.00           C
ATOM   2595  HA  TYR A 750      65.710  53.990  73.810  1.00  0.00           H
ATOM   2596  CB  TYR A 750      65.410  53.390  71.850  1.00  0.00           C
ATOM   2597  HB1 TYR A 750      66.420  52.950  71.740  1.00  0.00           H
ATOM   2598  HB2 TYR A 750      65.130  53.730  70.820  1.00  0.00           H
ATOM   2599  CG  TYR A 750      64.410  52.280  72.340  1.00  0.00           C
ATOM   2600  CD1 TYR A 750      63.260  52.020  71.450  1.00  0.00           C
ATOM   2601  HD1 TYR A 750      63.250  52.550  70.520  1.00  0.00           H
ATOM   2602  CE1 TYR A 750      62.350  50.990  71.820  1.00  0.00           C
ATOM   2603  HE1 TYR A 750      61.570  50.660  71.170  1.00  0.00           H
ATOM   2604  CZ  TYR A 750      62.560  50.220  73.000  1.00  0.00           C
ATOM   2605  OH  TYR A 750      61.710  49.200  73.290  1.00  0.00           O
ATOM   2606  HH  TYR A 750      60.910  49.230  72.760  1.00  0.00           H
ATOM   2607  CD2 TYR A 750      64.510  51.450  73.470  1.00  0.00           C
ATOM   2608  HD2 TYR A 750      65.340  51.490  74.150  1.00  0.00           H
ATOM   2609  CE2 TYR A 750      63.560  50.550  73.880  1.00  0.00           C
ATOM   2610  HE2 TYR A 750      63.720  50.080  74.830  1.00  0.00           H
ATOM   2611  C   TYR A 750      66.490  55.570  72.750  1.00  0.00           C
ATOM   2612  O   TYR A 750      66.170  56.770  72.450  1.00  0.00           O
ATOM   2613  N   ALA A 751      67.730  55.130  72.920  1.00  0.00           N
ATOM   2614  HN  ALA A 751      67.890  54.220  73.300  1.00  0.00           H
ATOM   2615  CA  ALA A 751      68.850  56.060  73.080  1.00  0.00           C
ATOM   2616  HA  ALA A 751      68.580  56.920  72.480  1.00  0.00           H
ATOM   2617  CB  ALA A 751      69.030  56.530  74.510  1.00  0.00           C
ATOM   2618  HB1 ALA A 751      69.290  55.690  75.180  1.00  0.00           H
ATOM   2619  HB2 ALA A 751      68.100  57.040  74.840  1.00  0.00           H
ATOM   2620  HB3 ALA A 751      69.860  57.270  74.430  1.00  0.00           H
ATOM   2621  C   ALA A 751      70.120  55.450  72.460  1.00  0.00           C
ATOM   2622  O   ALA A 751      70.430  54.250  72.560  1.00  0.00           O
ATOM   2623  N   PHE A 752      70.930  56.370  71.920  1.00  0.00           N
ATOM   2624  HN  PHE A 752      70.810  57.360  71.940  1.00  0.00           H
ATOM   2625  CA  PHE A 752      72.120  55.970  71.200  1.00  0.00           C
ATOM   2626  HA  PHE A 752      71.810  55.100  70.640  1.00  0.00           H
ATOM   2627  CB  PHE A 752      72.610  57.060  70.270  1.00  0.00           C
ATOM   2628  HB1 PHE A 752      73.670  57.050  69.950  1.00  0.00           H
ATOM   2629  HB2 PHE A 752      72.470  58.030  70.810  1.00  0.00           H
ATOM   2630  CG  PHE A 752      71.810  57.230  68.990  1.00  0.00           C
ATOM   2631  CD1 PHE A 752      71.770  56.200  68.030  1.00  0.00           C
ATOM   2632  HD1 PHE A 752      72.340  55.290  68.110  1.00  0.00           H
ATOM   2633  CE1 PHE A 752      71.130  56.440  66.820  1.00  0.00           C
ATOM   2634  HE1 PHE A 752      71.240  55.780  65.960  1.00  0.00           H
ATOM   2635  CZ  PHE A 752      70.350  57.560  66.680  1.00  0.00           C
ATOM   2636  HZ  PHE A 752      69.770  57.630  65.770  1.00  0.00           H
ATOM   2637  CD2 PHE A 752      71.110  58.370  68.750  1.00  0.00           C
ATOM   2638  HD2 PHE A 752      71.150  59.190  69.450  1.00  0.00           H
ATOM   2639  CE2 PHE A 752      70.300  58.540  67.650  1.00  0.00           C
ATOM   2640  HE2 PHE A 752      69.660  59.370  67.410  1.00  0.00           H
ATOM   2641  C   PHE A 752      73.270  55.640  72.230  1.00  0.00           C
ATOM   2642  O   PHE A 752      73.240  56.150  73.350  1.00  0.00           O
ATOM   2643  N   PRO A 822      74.260  54.920  71.840  1.00  0.00           N
ATOM   2644  CD  PRO A 822      75.400  54.740  72.610  1.00  0.00           C
ATOM   2645  HD1 PRO A 822      75.180  54.460  73.670  1.00  0.00           H
ATOM   2646  HD2 PRO A 822      76.010  55.670  72.570  1.00  0.00           H
ATOM   2647  CA  PRO A 822      74.230  54.030  70.620  1.00  0.00           C
ATOM   2648  HA  PRO A 822      73.850  54.580  69.760  1.00  0.00           H
ATOM   2649  CB  PRO A 822      75.700  53.710  70.420  1.00  0.00           C
ATOM   2650  HB1 PRO A 822      76.190  54.570  69.920  1.00  0.00           H
ATOM   2651  HB2 PRO A 822      75.850  52.820  69.770  1.00  0.00           H
ATOM   2652  CG  PRO A 822      76.270  53.650  71.900  1.00  0.00           C
ATOM   2653  HG1 PRO A 822      76.140  52.690  72.430  1.00  0.00           H
ATOM   2654  HG2 PRO A 822      77.290  54.070  71.880  1.00  0.00           H
ATOM   2655  C   PRO A 822      73.350  52.730  70.720  1.00  0.00           C
ATOM   2656  O   PRO A 822      72.450  52.750  69.900  1.00  0.00           O
ATOM   2657  N   ASP A 823      73.510  51.780  71.710  1.00  0.00           N
ATOM   2658  HN  ASP A 823      74.310  51.820  72.310  1.00  0.00           H
ATOM   2659  CA  ASP A 823      72.660  50.740  72.130  1.00  0.00           C
ATOM   2660  HA  ASP A 823      73.320  50.010  72.570  1.00  0.00           H
ATOM   2661  CB  ASP A 823      72.030  51.240  73.490  1.00  0.00           C
ATOM   2662  HB1 ASP A 823      71.200  51.940  73.320  1.00  0.00           H
ATOM   2663  HB2 ASP A 823      72.860  51.750  74.050  1.00  0.00           H
ATOM   2664  CG  ASP A 823      71.580  50.070  74.460  1.00  0.00           C
ATOM   2665  OD1 ASP A 823      71.430  50.330  75.730  1.00  0.00           O
ATOM   2666  OD2 ASP A 823      71.260  48.970  73.990  1.00  0.00           O
ATOM   2667  C   ASP A 823      71.900  49.950  71.080  1.00  0.00           C
ATOM   2668  O   ASP A 823      72.520  49.420  70.130  1.00  0.00           O
ATOM   2669  N   VAL A 824      70.580  49.710  71.130  1.00  0.00           N
ATOM   2670  HN  VAL A 824      70.010  50.180  71.800  1.00  0.00           H
ATOM   2671  CA  VAL A 824      69.960  48.780  70.150  1.00  0.00           C
ATOM   2672  HA  VAL A 824      70.690  48.100  69.740  1.00  0.00           H
ATOM   2673  CB  VAL A 824      68.860  47.990  70.830  1.00  0.00           C
ATOM   2674  HB  VAL A 824      68.330  47.340  70.090  1.00  0.00           H
ATOM   2675  CG1 VAL A 824      69.440  46.980  71.840  1.00  0.00           C
ATOM   2676 HG11 VAL A 824      70.070  46.210  71.350  1.00  0.00           H
ATOM   2677 HG12 VAL A 824      68.640  46.440  72.390  1.00  0.00           H
ATOM   2678 HG13 VAL A 824      69.970  47.670  72.530  1.00  0.00           H
ATOM   2679  CG2 VAL A 824      67.810  48.860  71.440  1.00  0.00           C
ATOM   2680 HG21 VAL A 824      66.980  48.260  71.860  1.00  0.00           H
ATOM   2681 HG22 VAL A 824      67.360  49.510  70.640  1.00  0.00           H
ATOM   2682 HG23 VAL A 824      68.080  49.460  72.320  1.00  0.00           H
ATOM   2683  C   VAL A 824      69.410  49.640  69.000  1.00  0.00           C
ATOM   2684  O   VAL A 824      69.200  49.280  67.840  1.00  0.00           O
ATOM   2685  N   LEU A 825      69.210  51.000  69.310  1.00  0.00           N
ATOM   2686  HN  LEU A 825      69.270  51.350  70.240  1.00  0.00           H
ATOM   2687  CA  LEU A 825      68.730  51.940  68.370  1.00  0.00           C
ATOM   2688  HA  LEU A 825      67.760  51.620  68.020  1.00  0.00           H
ATOM   2689  CB  LEU A 825      68.620  53.400  68.980  1.00  0.00           C
ATOM   2690  HB1 LEU A 825      69.610  53.760  69.350  1.00  0.00           H
ATOM   2691  HB2 LEU A 825      67.800  53.360  69.750  1.00  0.00           H
ATOM   2692  CG  LEU A 825      68.230  54.600  68.020  1.00  0.00           C
ATOM   2693  HG  LEU A 825      69.030  54.770  67.270  1.00  0.00           H
ATOM   2694  CD1 LEU A 825      66.860  54.230  67.370  1.00  0.00           C
ATOM   2695 HD11 LEU A 825      66.750  53.220  66.910  1.00  0.00           H
ATOM   2696 HD12 LEU A 825      66.630  54.860  66.470  1.00  0.00           H
ATOM   2697 HD13 LEU A 825      66.000  54.400  68.030  1.00  0.00           H
ATOM   2698  CD2 LEU A 825      68.050  55.840  68.810  1.00  0.00           C
ATOM   2699 HD21 LEU A 825      69.010  56.230  69.220  1.00  0.00           H
ATOM   2700 HD22 LEU A 825      67.500  55.760  69.770  1.00  0.00           H
ATOM   2701 HD23 LEU A 825      67.570  56.680  68.270  1.00  0.00           H
ATOM   2702  C   LEU A 825      69.700  51.990  67.200  1.00  0.00           C
ATOM   2703  O   LEU A 825      69.340  51.840  66.030  1.00  0.00           O
ATOM   2704  N   PHE A 826      71.080  52.010  67.440  1.00  0.00           N
ATOM   2705  HN  PHE A 826      71.400  52.070  68.380  1.00  0.00           H
ATOM   2706  CA  PHE A 826      72.170  51.900  66.460  1.00  0.00           C
ATOM   2707  HA  PHE A 826      72.140  52.720  65.770  1.00  0.00           H
ATOM   2708  CB  PHE A 826      73.550  52.120  67.150  1.00  0.00           C
ATOM   2709  HB1 PHE A 826      73.600  51.400  68.000  1.00  0.00           H
ATOM   2710  HB2 PHE A 826      73.420  53.140  67.570  1.00  0.00           H
ATOM   2711  CG  PHE A 826      74.720  51.880  66.200  1.00  0.00           C
ATOM   2712  CD1 PHE A 826      75.440  53.010  65.700  1.00  0.00           C
ATOM   2713  HD1 PHE A 826      75.200  54.020  65.980  1.00  0.00           H
ATOM   2714  CE1 PHE A 826      76.540  52.830  64.930  1.00  0.00           C
ATOM   2715  HE1 PHE A 826      77.120  53.720  64.710  1.00  0.00           H
ATOM   2716  CZ  PHE A 826      76.910  51.500  64.520  1.00  0.00           C
ATOM   2717  HZ  PHE A 826      77.780  51.230  63.930  1.00  0.00           H
ATOM   2718  CD2 PHE A 826      75.140  50.580  65.970  1.00  0.00           C
ATOM   2719  HD2 PHE A 826      74.620  49.690  66.290  1.00  0.00           H
ATOM   2720  CE2 PHE A 826      76.250  50.410  65.070  1.00  0.00           C
ATOM   2721  HE2 PHE A 826      76.560  49.420  64.790  1.00  0.00           H
ATOM   2722  C   PHE A 826      72.010  50.670  65.570  1.00  0.00           C
ATOM   2723  O   PHE A 826      71.960  50.750  64.370  1.00  0.00           O
ATOM   2724  N   TRP A 827      71.690  49.500  66.190  1.00  0.00           N
ATOM   2725  HN  TRP A 827      71.650  49.330  67.180  1.00  0.00           H
ATOM   2726  CA  TRP A 827      71.500  48.340  65.350  1.00  0.00           C
ATOM   2727  HA  TRP A 827      72.210  48.180  64.560  1.00  0.00           H
ATOM   2728  CB  TRP A 827      71.640  47.050  66.190  1.00  0.00           C
ATOM   2729  HB1 TRP A 827      71.390  46.140  65.610  1.00  0.00           H
ATOM   2730  HB2 TRP A 827      70.970  47.140  67.080  1.00  0.00           H
ATOM   2731  CG  TRP A 827      73.040  46.900  66.690  1.00  0.00           C
ATOM   2732  CD1 TRP A 827      73.550  46.870  67.980  1.00  0.00           C
ATOM   2733  HD1 TRP A 827      72.830  47.180  68.710  1.00  0.00           H
ATOM   2734  NE1 TRP A 827      74.930  46.710  67.890  1.00  0.00           N
ATOM   2735  HE1 TRP A 827      75.580  46.450  68.580  1.00  0.00           H
ATOM   2736  CE2 TRP A 827      75.330  46.640  66.620  1.00  0.00           C
ATOM   2737  CD2 TRP A 827      74.190  46.570  65.810  1.00  0.00           C
ATOM   2738  CE3 TRP A 827      74.330  46.400  64.410  1.00  0.00           C
ATOM   2739  HE3 TRP A 827      73.420  46.380  63.840  1.00  0.00           H
ATOM   2740  CZ3 TRP A 827      75.590  46.310  63.800  1.00  0.00           C
ATOM   2741  HZ3 TRP A 827      75.710  46.190  62.730  1.00  0.00           H
ATOM   2742  CZ2 TRP A 827      76.570  46.590  66.080  1.00  0.00           C
ATOM   2743  HZ2 TRP A 827      77.540  46.760  66.530  1.00  0.00           H
ATOM   2744  CH2 TRP A 827      76.670  46.400  64.630  1.00  0.00           C
ATOM   2745  HH2 TRP A 827      77.670  46.430  64.220  1.00  0.00           H
ATOM   2746  C   TRP A 827      70.120  48.380  64.630  1.00  0.00           C
ATOM   2747  O   TRP A 827      70.010  47.990  63.450  1.00  0.00           O
ATOM   2748  N   CYS A 828      69.170  49.100  65.190  1.00  0.00           N
ATOM   2749  HN  CYS A 828      69.350  49.460  66.090  1.00  0.00           H
ATOM   2750  CA  CYS A 828      67.890  49.380  64.450  1.00  0.00           C
ATOM   2751  HA  CYS A 828      67.400  48.470  64.140  1.00  0.00           H
ATOM   2752  CB  CYS A 828      66.800  50.050  65.300  1.00  0.00           C
ATOM   2753  HB1 CYS A 828      65.970  50.230  64.570  1.00  0.00           H
ATOM   2754  HB2 CYS A 828      67.200  51.030  65.650  1.00  0.00           H
ATOM   2755  SG  CYS A 828      66.060  49.160  66.770  1.00  0.00           S
ATOM   2756  HG1 CYS A 828      67.240  48.910  67.340  1.00  0.00           H
ATOM   2757  C   CYS A 828      68.080  50.160  63.180  1.00  0.00           C
ATOM   2758  O   CYS A 828      67.570  49.840  62.150  1.00  0.00           O
ATOM   2759  N   VAL A 829      68.900  51.260  63.320  1.00  0.00           N
ATOM   2760  HN  VAL A 829      69.140  51.630  64.220  1.00  0.00           H
ATOM   2761  CA  VAL A 829      69.190  52.290  62.340  1.00  0.00           C
ATOM   2762  HA  VAL A 829      68.300  52.780  62.010  1.00  0.00           H
ATOM   2763  CB  VAL A 829      70.090  53.380  62.940  1.00  0.00           C
ATOM   2764  HB  VAL A 829      70.880  52.980  63.610  1.00  0.00           H
ATOM   2765  CG1 VAL A 829      70.810  54.160  61.840  1.00  0.00           C
ATOM   2766 HG11 VAL A 829      70.110  54.650  61.120  1.00  0.00           H
ATOM   2767 HG12 VAL A 829      71.520  53.620  61.190  1.00  0.00           H
ATOM   2768 HG13 VAL A 829      71.360  54.960  62.360  1.00  0.00           H
ATOM   2769  CG2 VAL A 829      69.270  54.330  63.860  1.00  0.00           C
ATOM   2770 HG21 VAL A 829      68.890  53.840  64.780  1.00  0.00           H
ATOM   2771 HG22 VAL A 829      68.470  54.850  63.290  1.00  0.00           H
ATOM   2772 HG23 VAL A 829      69.930  55.150  64.240  1.00  0.00           H
ATOM   2773  C   VAL A 829      69.820  51.690  61.090  1.00  0.00           C
ATOM   2774  O   VAL A 829      69.380  51.850  59.980  1.00  0.00           O
ATOM   2775  N   ILE A 830      70.850  50.870  61.350  1.00  0.00           N
ATOM   2776  HN  ILE A 830      71.190  50.700  62.280  1.00  0.00           H
ATOM   2777  CA  ILE A 830      71.550  50.070  60.330  1.00  0.00           C
ATOM   2778  HA  ILE A 830      71.810  50.640  59.460  1.00  0.00           H
ATOM   2779  CB  ILE A 830      72.890  49.670  60.950  1.00  0.00           C
ATOM   2780  HB  ILE A 830      72.730  48.990  61.820  1.00  0.00           H
ATOM   2781  CG2 ILE A 830      73.670  48.830  59.900  1.00  0.00           C
ATOM   2782 HG21 ILE A 830      74.670  48.620  60.320  1.00  0.00           H
ATOM   2783 HG22 ILE A 830      73.840  49.410  58.960  1.00  0.00           H
ATOM   2784 HG23 ILE A 830      73.220  47.830  59.730  1.00  0.00           H
ATOM   2785  CG1 ILE A 830      73.730  50.880  61.440  1.00  0.00           C
ATOM   2786 HG11 ILE A 830      74.660  50.480  61.910  1.00  0.00           H
ATOM   2787 HG12 ILE A 830      73.110  51.290  62.260  1.00  0.00           H
ATOM   2788  CD  ILE A 830      74.040  51.980  60.490  1.00  0.00           C
ATOM   2789  HD1 ILE A 830      74.700  52.750  60.940  1.00  0.00           H
ATOM   2790  HD2 ILE A 830      73.100  52.540  60.300  1.00  0.00           H
ATOM   2791  HD3 ILE A 830      74.580  51.580  59.600  1.00  0.00           H
ATOM   2792  C   ILE A 830      70.750  48.950  59.730  1.00  0.00           C
ATOM   2793  O   ILE A 830      70.710  48.770  58.520  1.00  0.00           O
ATOM   2794  N   LEU A 831      69.970  48.190  60.550  1.00  0.00           N
ATOM   2795  HN  LEU A 831      69.870  48.280  61.550  1.00  0.00           H
ATOM   2796  CA  LEU A 831      69.110  47.170  60.040  1.00  0.00           C
ATOM   2797  HA  LEU A 831      69.670  46.540  59.370  1.00  0.00           H
ATOM   2798  CB  LEU A 831      68.540  46.260  61.150  1.00  0.00           C
ATOM   2799  HB1 LEU A 831      67.830  46.870  61.760  1.00  0.00           H
ATOM   2800  HB2 LEU A 831      69.390  46.030  61.820  1.00  0.00           H
ATOM   2801  CG  LEU A 831      67.700  44.970  60.780  1.00  0.00           C
ATOM   2802  HG  LEU A 831      66.870  45.250  60.090  1.00  0.00           H
ATOM   2803  CD1 LEU A 831      68.600  43.930  60.110  1.00  0.00           C
ATOM   2804 HD11 LEU A 831      69.430  43.700  60.810  1.00  0.00           H
ATOM   2805 HD12 LEU A 831      68.950  44.360  59.150  1.00  0.00           H
ATOM   2806 HD13 LEU A 831      67.920  43.060  59.990  1.00  0.00           H
ATOM   2807  CD2 LEU A 831      67.080  44.440  62.090  1.00  0.00           C
ATOM   2808 HD21 LEU A 831      67.820  44.150  62.870  1.00  0.00           H
ATOM   2809 HD22 LEU A 831      66.480  43.590  61.710  1.00  0.00           H
ATOM   2810 HD23 LEU A 831      66.460  45.210  62.590  1.00  0.00           H
ATOM   2811  C   LEU A 831      68.050  47.720  59.140  1.00  0.00           C
ATOM   2812  O   LEU A 831      67.710  47.110  58.130  1.00  0.00           O
ATOM   2813  N   PHE A 832      67.420  48.880  59.560  1.00  0.00           N
ATOM   2814  HN  PHE A 832      67.800  49.400  60.320  1.00  0.00           H
ATOM   2815  CA  PHE A 832      66.450  49.650  58.810  1.00  0.00           C
ATOM   2816  HA  PHE A 832      65.580  49.030  58.670  1.00  0.00           H
ATOM   2817  CB  PHE A 832      66.050  51.040  59.550  1.00  0.00           C
ATOM   2818  HB1 PHE A 832      66.990  51.640  59.650  1.00  0.00           H
ATOM   2819  HB2 PHE A 832      65.700  50.910  60.600  1.00  0.00           H
ATOM   2820  CG  PHE A 832      65.140  52.030  58.820  1.00  0.00           C
ATOM   2821  CD1 PHE A 832      63.780  51.820  58.970  1.00  0.00           C
ATOM   2822  HD1 PHE A 832      63.460  51.040  59.640  1.00  0.00           H
ATOM   2823  CE1 PHE A 832      62.760  52.690  58.380  1.00  0.00           C
ATOM   2824  HE1 PHE A 832      61.700  52.460  58.370  1.00  0.00           H
ATOM   2825  CZ  PHE A 832      63.290  53.780  57.660  1.00  0.00           C
ATOM   2826  HZ  PHE A 832      62.580  54.470  57.220  1.00  0.00           H
ATOM   2827  CD2 PHE A 832      65.620  53.180  58.160  1.00  0.00           C
ATOM   2828  HD2 PHE A 832      66.650  53.460  58.170  1.00  0.00           H
ATOM   2829  CE2 PHE A 832      64.650  54.120  57.680  1.00  0.00           C
ATOM   2830  HE2 PHE A 832      65.010  55.060  57.280  1.00  0.00           H
ATOM   2831  C   PHE A 832      66.950  49.950  57.390  1.00  0.00           C
ATOM   2832  O   PHE A 832      66.350  49.500  56.360  1.00  0.00           O
ATOM   2833  N   PHE A 833      68.060  50.660  57.250  1.00  0.00           N
ATOM   2834  HN  PHE A 833      68.490  51.180  57.980  1.00  0.00           H
ATOM   2835  CA  PHE A 833      68.620  51.030  55.980  1.00  0.00           C
ATOM   2836  HA  PHE A 833      67.830  51.420  55.360  1.00  0.00           H
ATOM   2837  CB  PHE A 833      69.720  52.130  56.260  1.00  0.00           C
ATOM   2838  HB1 PHE A 833      70.240  52.360  55.310  1.00  0.00           H
ATOM   2839  HB2 PHE A 833      70.410  51.660  56.990  1.00  0.00           H
ATOM   2840  CG  PHE A 833      69.090  53.470  56.750  1.00  0.00           C
ATOM   2841  CD1 PHE A 833      69.530  54.170  57.930  1.00  0.00           C
ATOM   2842  HD1 PHE A 833      70.340  53.740  58.510  1.00  0.00           H
ATOM   2843  CE1 PHE A 833      68.940  55.360  58.280  1.00  0.00           C
ATOM   2844  HE1 PHE A 833      69.250  55.740  59.240  1.00  0.00           H
ATOM   2845  CZ  PHE A 833      67.940  55.950  57.550  1.00  0.00           C
ATOM   2846  HZ  PHE A 833      67.490  56.910  57.780  1.00  0.00           H
ATOM   2847  CD2 PHE A 833      68.170  54.080  55.920  1.00  0.00           C
ATOM   2848  HD2 PHE A 833      67.900  53.650  54.980  1.00  0.00           H
ATOM   2849  CE2 PHE A 833      67.700  55.370  56.290  1.00  0.00           C
ATOM   2850  HE2 PHE A 833      67.020  55.870  55.610  1.00  0.00           H
ATOM   2851  C   PHE A 833      69.100  49.830  55.110  1.00  0.00           C
ATOM   2852  O   PHE A 833      68.990  49.880  53.900  1.00  0.00           O
ATOM   2853  N   THR A 834      69.800  48.840  55.710  1.00  0.00           N
ATOM   2854  HN  THR A 834      69.890  48.840  56.690  1.00  0.00           H
ATOM   2855  CA  THR A 834      70.210  47.690  54.990  1.00  0.00           C
ATOM   2856  HA  THR A 834      70.630  48.100  54.080  1.00  0.00           H
ATOM   2857  CB  THR A 834      71.120  46.700  55.730  1.00  0.00           C
ATOM   2858  HB  THR A 834      71.300  45.730  55.230  1.00  0.00           H
ATOM   2859  OG1 THR A 834      70.620  46.460  57.050  1.00  0.00           O
ATOM   2860  HG1 THR A 834      70.860  47.270  57.520  1.00  0.00           H
ATOM   2861  CG2 THR A 834      72.460  47.430  55.950  1.00  0.00           C
ATOM   2862 HG21 THR A 834      73.120  46.730  56.490  1.00  0.00           H
ATOM   2863 HG22 THR A 834      72.330  48.360  56.550  1.00  0.00           H
ATOM   2864 HG23 THR A 834      72.890  47.670  54.960  1.00  0.00           H
ATOM   2865  C   THR A 834      69.080  46.890  54.390  1.00  0.00           C
ATOM   2866  O   THR A 834      69.120  46.460  53.200  1.00  0.00           O
ATOM   2867  N   THR A 835      67.920  46.770  55.140  1.00  0.00           N
ATOM   2868  HN  THR A 835      67.990  47.070  56.090  1.00  0.00           H
ATOM   2869  CA  THR A 835      66.560  46.340  54.650  1.00  0.00           C
ATOM   2870  HA  THR A 835      66.710  45.350  54.220  1.00  0.00           H
ATOM   2871  CB  THR A 835      65.450  46.270  55.700  1.00  0.00           C
ATOM   2872  HB  THR A 835      65.400  47.230  56.250  1.00  0.00           H
ATOM   2873  OG1 THR A 835      65.810  45.220  56.600  1.00  0.00           O
ATOM   2874  HG1 THR A 835      66.510  45.530  57.190  1.00  0.00           H
ATOM   2875  CG2 THR A 835      64.120  45.870  55.030  1.00  0.00           C
ATOM   2876 HG21 THR A 835      64.460  45.120  54.280  1.00  0.00           H
ATOM   2877 HG22 THR A 835      63.760  46.760  54.460  1.00  0.00           H
ATOM   2878 HG23 THR A 835      63.390  45.390  55.720  1.00  0.00           H
ATOM   2879  C   THR A 835      66.090  47.190  53.380  1.00  0.00           C
ATOM   2880  O   THR A 835      65.730  46.570  52.330  1.00  0.00           O
ATOM   2881  N   PHE A 836      66.090  48.570  53.430  1.00  0.00           N
ATOM   2882  HN  PHE A 836      66.360  48.950  54.320  1.00  0.00           H
ATOM   2883  CA  PHE A 836      65.890  49.470  52.350  1.00  0.00           C
ATOM   2884  HA  PHE A 836      64.900  49.180  51.980  1.00  0.00           H
ATOM   2885  CB  PHE A 836      65.580  50.910  52.850  1.00  0.00           C
ATOM   2886  HB1 PHE A 836      66.420  51.340  53.430  1.00  0.00           H
ATOM   2887  HB2 PHE A 836      64.680  50.880  53.500  1.00  0.00           H
ATOM   2888  CG  PHE A 836      65.430  51.910  51.720  1.00  0.00           C
ATOM   2889  CD1 PHE A 836      66.640  52.570  51.190  1.00  0.00           C
ATOM   2890  HD1 PHE A 836      67.630  52.260  51.490  1.00  0.00           H
ATOM   2891  CE1 PHE A 836      66.530  53.550  50.240  1.00  0.00           C
ATOM   2892  HE1 PHE A 836      67.370  54.050  49.780  1.00  0.00           H
ATOM   2893  CZ  PHE A 836      65.260  53.870  49.710  1.00  0.00           C
ATOM   2894  HZ  PHE A 836      65.100  54.650  48.990  1.00  0.00           H
ATOM   2895  CD2 PHE A 836      64.160  52.340  51.240  1.00  0.00           C
ATOM   2896  HD2 PHE A 836      63.300  51.930  51.750  1.00  0.00           H
ATOM   2897  CE2 PHE A 836      64.100  53.400  50.370  1.00  0.00           C
ATOM   2898  HE2 PHE A 836      63.070  53.620  50.110  1.00  0.00           H
ATOM   2899  C   PHE A 836      66.830  49.280  51.170  1.00  0.00           C
ATOM   2900  O   PHE A 836      66.420  49.140  50.050  1.00  0.00           O
ATOM   2901  N   PHE A 837      68.130  49.230  51.370  1.00  0.00           N
ATOM   2902  HN  PHE A 837      68.430  49.380  52.300  1.00  0.00           H
ATOM   2903  CA  PHE A 837      69.100  48.910  50.300  1.00  0.00           C
ATOM   2904  HA  PHE A 837      68.990  49.630  49.500  1.00  0.00           H
ATOM   2905  CB  PHE A 837      70.570  49.160  50.790  1.00  0.00           C
ATOM   2906  HB1 PHE A 837      71.300  48.850  50.020  1.00  0.00           H
ATOM   2907  HB2 PHE A 837      70.630  48.460  51.650  1.00  0.00           H
ATOM   2908  CG  PHE A 837      71.000  50.510  51.190  1.00  0.00           C
ATOM   2909  CD1 PHE A 837      71.120  51.550  50.230  1.00  0.00           C
ATOM   2910  HD1 PHE A 837      70.740  51.330  49.230  1.00  0.00           H
ATOM   2911  CE1 PHE A 837      71.630  52.790  50.560  1.00  0.00           C
ATOM   2912  HE1 PHE A 837      71.450  53.610  49.890  1.00  0.00           H
ATOM   2913  CZ  PHE A 837      72.220  52.970  51.780  1.00  0.00           C
ATOM   2914  HZ  PHE A 837      72.510  53.970  52.100  1.00  0.00           H
ATOM   2915  CD2 PHE A 837      71.620  50.710  52.450  1.00  0.00           C
ATOM   2916  HD2 PHE A 837      71.520  49.910  53.160  1.00  0.00           H
ATOM   2917  CE2 PHE A 837      72.270  51.940  52.720  1.00  0.00           C
ATOM   2918  HE2 PHE A 837      72.580  52.210  53.720  1.00  0.00           H
ATOM   2919  C   PHE A 837      68.910  47.570  49.590  1.00  0.00           C
ATOM   2920  O   PHE A 837      69.250  47.440  48.430  1.00  0.00           O
ATOM   2921  N   LEU A 838      68.520  46.580  50.360  1.00  0.00           N
ATOM   2922  HN  LEU A 838      68.300  46.710  51.330  1.00  0.00           H
ATOM   2923  CA  LEU A 838      68.440  45.210  49.910  1.00  0.00           C
ATOM   2924  HA  LEU A 838      69.350  45.000  49.380  1.00  0.00           H
ATOM   2925  CB  LEU A 838      68.520  44.260  51.150  1.00  0.00           C
ATOM   2926  HB1 LEU A 838      67.690  44.500  51.850  1.00  0.00           H
ATOM   2927  HB2 LEU A 838      69.420  44.480  51.750  1.00  0.00           H
ATOM   2928  CG  LEU A 838      68.320  42.790  50.740  1.00  0.00           C
ATOM   2929  HG  LEU A 838      67.380  42.570  50.190  1.00  0.00           H
ATOM   2930  CD1 LEU A 838      69.490  42.380  49.760  1.00  0.00           C
ATOM   2931 HD11 LEU A 838      70.410  42.400  50.380  1.00  0.00           H
ATOM   2932 HD12 LEU A 838      69.580  42.970  48.820  1.00  0.00           H
ATOM   2933 HD13 LEU A 838      69.370  41.300  49.560  1.00  0.00           H
ATOM   2934  CD2 LEU A 838      68.430  41.910  52.040  1.00  0.00           C
ATOM   2935 HD21 LEU A 838      69.480  41.640  52.310  1.00  0.00           H
ATOM   2936 HD22 LEU A 838      67.890  40.980  51.800  1.00  0.00           H
ATOM   2937 HD23 LEU A 838      67.920  42.410  52.900  1.00  0.00           H
ATOM   2938  C   LEU A 838      67.250  44.870  49.010  1.00  0.00           C
ATOM   2939  O   LEU A 838      67.330  44.400  47.900  1.00  0.00           O
ATOM   2940  N   SER A 839      66.120  45.270  49.580  1.00  0.00           N
ATOM   2941  HN  SER A 839      66.150  45.720  50.450  1.00  0.00           H
ATOM   2942  CA  SER A 839      64.860  45.230  48.830  1.00  0.00           C
ATOM   2943  HA  SER A 839      64.670  44.200  48.540  1.00  0.00           H
ATOM   2944  CB  SER A 839      63.640  45.480  49.750  1.00  0.00           C
ATOM   2945  HB1 SER A 839      63.550  44.630  50.460  1.00  0.00           H
ATOM   2946  HB2 SER A 839      62.680  45.480  49.200  1.00  0.00           H
ATOM   2947  OG  SER A 839      63.790  46.710  50.490  1.00  0.00           O
ATOM   2948  HG1 SER A 839      64.370  46.620  51.260  1.00  0.00           H
ATOM   2949  C   SER A 839      64.820  46.060  47.580  1.00  0.00           C
ATOM   2950  O   SER A 839      64.440  45.490  46.550  1.00  0.00           O
ATOM   2951  N   SER A 840      65.400  47.270  47.590  1.00  0.00           N
ATOM   2952  HN  SER A 840      65.610  47.800  48.420  1.00  0.00           H
ATOM   2953  CA  SER A 840      65.560  48.140  46.470  1.00  0.00           C
ATOM   2954  HA  SER A 840      64.650  48.230  45.910  1.00  0.00           H
ATOM   2955  CB  SER A 840      66.000  49.590  46.840  1.00  0.00           C
ATOM   2956  HB1 SER A 840      65.290  50.020  47.580  1.00  0.00           H
ATOM   2957  HB2 SER A 840      65.910  50.180  45.900  1.00  0.00           H
ATOM   2958  OG  SER A 840      67.360  49.610  47.340  1.00  0.00           O
ATOM   2959  HG1 SER A 840      67.260  49.500  48.290  1.00  0.00           H
ATOM   2960  C   SER A 840      66.430  47.500  45.390  1.00  0.00           C
ATOM   2961  O   SER A 840      66.030  47.430  44.210  1.00  0.00           O
ATOM   2962  N   PHE A 841      67.610  46.980  45.760  1.00  0.00           N
ATOM   2963  HN  PHE A 841      67.930  47.010  46.700  1.00  0.00           H
ATOM   2964  CA  PHE A 841      68.550  46.390  44.850  1.00  0.00           C
ATOM   2965  HA  PHE A 841      68.670  47.080  44.040  1.00  0.00           H
ATOM   2966  CB  PHE A 841      69.890  46.260  45.630  1.00  0.00           C
ATOM   2967  HB1 PHE A 841      69.770  45.630  46.540  1.00  0.00           H
ATOM   2968  HB2 PHE A 841      70.210  47.290  45.880  1.00  0.00           H
ATOM   2969  CG  PHE A 841      70.970  45.690  44.700  1.00  0.00           C
ATOM   2970  CD1 PHE A 841      71.120  44.320  44.600  1.00  0.00           C
ATOM   2971  HD1 PHE A 841      70.480  43.560  45.030  1.00  0.00           H
ATOM   2972  CE1 PHE A 841      72.080  43.840  43.690  1.00  0.00           C
ATOM   2973  HE1 PHE A 841      72.170  42.780  43.530  1.00  0.00           H
ATOM   2974  CZ  PHE A 841      73.010  44.710  43.040  1.00  0.00           C
ATOM   2975  HZ  PHE A 841      73.790  44.320  42.390  1.00  0.00           H
ATOM   2976  CD2 PHE A 841      71.810  46.500  43.960  1.00  0.00           C
ATOM   2977  HD2 PHE A 841      71.820  47.560  44.140  1.00  0.00           H
ATOM   2978  CE2 PHE A 841      72.880  46.040  43.170  1.00  0.00           C
ATOM   2979  HE2 PHE A 841      73.570  46.780  42.800  1.00  0.00           H
ATOM   2980  C   PHE A 841      67.980  45.140  44.250  1.00  0.00           C
ATOM   2981  O   PHE A 841      68.070  44.980  43.040  1.00  0.00           O
ATOM   2982  N   LEU A 842      67.310  44.240  45.000  1.00  0.00           N
ATOM   2983  HN  LEU A 842      67.260  44.370  45.990  1.00  0.00           H
ATOM   2984  CA  LEU A 842      66.750  43.040  44.350  1.00  0.00           C
ATOM   2985  HA  LEU A 842      67.550  42.670  43.730  1.00  0.00           H
ATOM   2986  CB  LEU A 842      66.350  42.070  45.490  1.00  0.00           C
ATOM   2987  HB1 LEU A 842      65.810  41.190  45.090  1.00  0.00           H
ATOM   2988  HB2 LEU A 842      65.670  42.640  46.170  1.00  0.00           H
ATOM   2989  CG  LEU A 842      67.530  41.430  46.320  1.00  0.00           C
ATOM   2990  HG  LEU A 842      68.280  42.240  46.430  1.00  0.00           H
ATOM   2991  CD1 LEU A 842      67.070  40.880  47.690  1.00  0.00           C
ATOM   2992 HD11 LEU A 842      66.840  41.700  48.390  1.00  0.00           H
ATOM   2993 HD12 LEU A 842      67.840  40.150  48.030  1.00  0.00           H
ATOM   2994 HD13 LEU A 842      66.080  40.360  47.570  1.00  0.00           H
ATOM   2995  CD2 LEU A 842      68.130  40.310  45.450  1.00  0.00           C
ATOM   2996 HD21 LEU A 842      67.420  39.530  45.100  1.00  0.00           H
ATOM   2997 HD22 LEU A 842      68.900  39.730  46.010  1.00  0.00           H
ATOM   2998 HD23 LEU A 842      68.540  40.770  44.530  1.00  0.00           H
ATOM   2999  C   LEU A 842      65.550  43.320  43.450  1.00  0.00           C
ATOM   3000  O   LEU A 842      65.300  42.590  42.510  1.00  0.00           O
ATOM   3001  N   LYS A 843      64.750  44.310  43.810  1.00  0.00           N
ATOM   3002  HN  LYS A 843      64.850  44.830  44.650  1.00  0.00           H
ATOM   3003  CA  LYS A 843      63.650  44.780  42.930  1.00  0.00           C
ATOM   3004  HA  LYS A 843      62.940  44.010  42.740  1.00  0.00           H
ATOM   3005  CB  LYS A 843      62.930  45.970  43.600  1.00  0.00           C
ATOM   3006  HB1 LYS A 843      63.660  46.770  43.830  1.00  0.00           H
ATOM   3007  HB2 LYS A 843      62.500  45.680  44.590  1.00  0.00           H
ATOM   3008  CG  LYS A 843      61.760  46.530  42.690  1.00  0.00           C
ATOM   3009  HG1 LYS A 843      62.120  46.760  41.660  1.00  0.00           H
ATOM   3010  HG2 LYS A 843      61.350  47.420  43.190  1.00  0.00           H
ATOM   3011  CD  LYS A 843      60.560  45.550  42.560  1.00  0.00           C
ATOM   3012  HD1 LYS A 843      60.340  45.080  43.530  1.00  0.00           H
ATOM   3013  HD2 LYS A 843      60.850  44.750  41.840  1.00  0.00           H
ATOM   3014  CE  LYS A 843      59.380  46.080  41.760  1.00  0.00           C
ATOM   3015  HE1 LYS A 843      59.680  46.110  40.700  1.00  0.00           H
ATOM   3016  HE2 LYS A 843      59.180  47.100  42.150  1.00  0.00           H
ATOM   3017  NZ  LYS A 843      58.180  45.210  42.010  1.00  0.00           N
ATOM   3018  HZ1 LYS A 843      58.260  44.180  42.090  1.00  0.00           H
ATOM   3019  HZ2 LYS A 843      57.560  45.510  41.240  1.00  0.00           H
ATOM   3020  HZ3 LYS A 843      57.740  45.480  42.910  1.00  0.00           H
ATOM   3021  C   LYS A 843      64.110  45.270  41.580  1.00  0.00           C
ATOM   3022  O   LYS A 843      63.490  44.990  40.580  1.00  0.00           O
ATOM   3023  N   GLN A 844      65.200  46.030  41.540  1.00  0.00           N
ATOM   3024  HN  GLN A 844      65.580  46.320  42.430  1.00  0.00           H
ATOM   3025  CA  GLN A 844      65.590  46.640  40.270  1.00  0.00           C
ATOM   3026  HA  GLN A 844      64.770  46.740  39.580  1.00  0.00           H
ATOM   3027  CB  GLN A 844      66.250  48.100  40.480  1.00  0.00           C
ATOM   3028  HB1 GLN A 844      66.820  48.390  39.580  1.00  0.00           H
ATOM   3029  HB2 GLN A 844      66.910  48.000  41.370  1.00  0.00           H
ATOM   3030  CG  GLN A 844      65.350  49.300  40.830  1.00  0.00           C
ATOM   3031  HG1 GLN A 844      65.910  50.250  40.980  1.00  0.00           H
ATOM   3032  HG2 GLN A 844      64.730  49.110  41.740  1.00  0.00           H
ATOM   3033  CD  GLN A 844      64.300  49.490  39.770  1.00  0.00           C
ATOM   3034  OE1 GLN A 844      63.200  48.940  39.780  1.00  0.00           O
ATOM   3035  NE2 GLN A 844      64.700  50.310  38.740  1.00  0.00           N
ATOM   3036 HE21 GLN A 844      64.030  50.470  38.030  1.00  0.00           H
ATOM   3037 HE22 GLN A 844      65.670  50.500  38.560  1.00  0.00           H
ATOM   3038  C   GLN A 844      66.610  45.770  39.640  1.00  0.00           C
ATOM   3039  O   GLN A 844      67.300  46.240  38.740  1.00  0.00           O
ATOM   3040  N   PHE A 845      66.650  44.520  40.010  1.00  0.00           N
ATOM   3041  HN  PHE A 845      66.020  44.180  40.710  1.00  0.00           H
ATOM   3042  CA  PHE A 845      67.480  43.520  39.450  1.00  0.00           C
ATOM   3043  HA  PHE A 845      68.480  43.900  39.580  1.00  0.00           H
ATOM   3044  CB  PHE A 845      67.360  42.230  40.240  1.00  0.00           C
ATOM   3045  HB1 PHE A 845      66.280  41.950  40.240  1.00  0.00           H
ATOM   3046  HB2 PHE A 845      67.700  42.400  41.270  1.00  0.00           H
ATOM   3047  CG  PHE A 845      68.090  41.110  39.670  1.00  0.00           C
ATOM   3048  CD1 PHE A 845      69.490  41.100  39.840  1.00  0.00           C
ATOM   3049  HD1 PHE A 845      70.020  41.910  40.320  1.00  0.00           H
ATOM   3050  CE1 PHE A 845      70.240  39.960  39.500  1.00  0.00           C
ATOM   3051  HE1 PHE A 845      71.310  39.930  39.620  1.00  0.00           H
ATOM   3052  CZ  PHE A 845      69.650  38.810  38.990  1.00  0.00           C
ATOM   3053  HZ  PHE A 845      70.310  38.000  38.750  1.00  0.00           H
ATOM   3054  CD2 PHE A 845      67.520  39.950  39.100  1.00  0.00           C
ATOM   3055  HD2 PHE A 845      66.450  39.810  39.050  1.00  0.00           H
ATOM   3056  CE2 PHE A 845      68.230  38.820  38.810  1.00  0.00           C
ATOM   3057  HE2 PHE A 845      67.830  37.860  38.500  1.00  0.00           H
ATOM   3058  C   PHE A 845      67.310  43.320  37.920  1.00  0.00           C
ATOM   3059  O   PHE A 845      68.240  43.180  37.180  1.00  0.00           O
ATOM   3060  N   LYS A 846      66.040  43.520  37.540  1.00  0.00           N
ATOM   3061  HN  LYS A 846      65.320  43.700  38.190  1.00  0.00           H
ATOM   3062  CA  LYS A 846      65.560  43.500  36.120  1.00  0.00           C
ATOM   3063  HA  LYS A 846      65.660  42.490  35.760  1.00  0.00           H
ATOM   3064  CB  LYS A 846      64.050  44.000  36.090  1.00  0.00           C
ATOM   3065  HB1 LYS A 846      63.560  43.150  36.600  1.00  0.00           H
ATOM   3066  HB2 LYS A 846      63.750  43.990  35.020  1.00  0.00           H
ATOM   3067  CG  LYS A 846      63.780  45.370  36.670  1.00  0.00           C
ATOM   3068  HG1 LYS A 846      64.360  46.230  36.300  1.00  0.00           H
ATOM   3069  HG2 LYS A 846      64.030  45.220  37.750  1.00  0.00           H
ATOM   3070  CD  LYS A 846      62.320  45.670  36.630  1.00  0.00           C
ATOM   3071  HD1 LYS A 846      61.760  44.710  36.660  1.00  0.00           H
ATOM   3072  HD2 LYS A 846      62.120  46.230  35.690  1.00  0.00           H
ATOM   3073  CE  LYS A 846      61.910  46.520  37.850  1.00  0.00           C
ATOM   3074  HE1 LYS A 846      62.310  47.560  37.780  1.00  0.00           H
ATOM   3075  HE2 LYS A 846      62.070  46.080  38.860  1.00  0.00           H
ATOM   3076  NZ  LYS A 846      60.420  46.690  37.750  1.00  0.00           N
ATOM   3077  HZ1 LYS A 846      60.100  46.910  36.780  1.00  0.00           H
ATOM   3078  HZ2 LYS A 846      60.120  47.480  38.350  1.00  0.00           H
ATOM   3079  HZ3 LYS A 846      59.930  45.860  38.110  1.00  0.00           H
ATOM   3080  C   LYS A 846      66.370  44.550  35.210  1.00  0.00           C
ATOM   3081  O   LYS A 846      66.660  44.200  34.060  1.00  0.00           O
ATOM   3082  N   THR A 847      66.930  45.690  35.750  1.00  0.00           N
ATOM   3083  HN  THR A 847      66.660  45.890  36.680  1.00  0.00           H
ATOM   3084  CA  THR A 847      67.750  46.790  35.060  1.00  0.00           C
ATOM   3085  HA  THR A 847      67.370  46.940  34.060  1.00  0.00           H
ATOM   3086  CB  THR A 847      67.690  48.200  35.730  1.00  0.00           C
ATOM   3087  HB  THR A 847      67.880  48.950  34.950  1.00  0.00           H
ATOM   3088  OG1 THR A 847      68.530  48.330  36.820  1.00  0.00           O
ATOM   3089  HG1 THR A 847      68.500  49.270  36.940  1.00  0.00           H
ATOM   3090  CG2 THR A 847      66.250  48.380  36.230  1.00  0.00           C
ATOM   3091 HG21 THR A 847      65.520  48.150  35.420  1.00  0.00           H
ATOM   3092 HG22 THR A 847      66.110  49.460  36.420  1.00  0.00           H
ATOM   3093 HG23 THR A 847      66.080  47.890  37.220  1.00  0.00           H
ATOM   3094  C   THR A 847      69.250  46.450  34.950  1.00  0.00           C
ATOM   3095  O   THR A 847      70.050  47.040  34.200  1.00  0.00           O
ATOM   3096  N   LYS A 848      69.750  45.390  35.620  1.00  0.00           N
ATOM   3097  HN  LYS A 848      69.080  44.880  36.160  1.00  0.00           H
ATOM   3098  CA  LYS A 848      71.090  44.890  35.600  1.00  0.00           C
ATOM   3099  HA  LYS A 848      71.690  45.690  35.200  1.00  0.00           H
ATOM   3100  CB  LYS A 848      71.500  44.380  37.020  1.00  0.00           C
ATOM   3101  HB1 LYS A 848      72.600  44.190  37.000  1.00  0.00           H
ATOM   3102  HB2 LYS A 848      71.010  43.430  37.280  1.00  0.00           H
ATOM   3103  CG  LYS A 848      71.240  45.440  38.170  1.00  0.00           C
ATOM   3104  HG1 LYS A 848      71.550  44.920  39.110  1.00  0.00           H
ATOM   3105  HG2 LYS A 848      70.160  45.640  38.210  1.00  0.00           H
ATOM   3106  CD  LYS A 848      71.960  46.830  37.970  1.00  0.00           C
ATOM   3107  HD1 LYS A 848      71.730  47.280  36.980  1.00  0.00           H
ATOM   3108  HD2 LYS A 848      73.050  46.640  38.060  1.00  0.00           H
ATOM   3109  CE  LYS A 848      71.620  47.830  39.100  1.00  0.00           C
ATOM   3110  HE1 LYS A 848      71.970  48.850  38.840  1.00  0.00           H
ATOM   3111  HE2 LYS A 848      71.970  47.560  40.120  1.00  0.00           H
ATOM   3112  NZ  LYS A 848      70.140  47.810  39.230  1.00  0.00           N
ATOM   3113  HZ1 LYS A 848      69.870  46.860  39.530  1.00  0.00           H
ATOM   3114  HZ2 LYS A 848      69.680  47.960  38.320  1.00  0.00           H
ATOM   3115  HZ3 LYS A 848      69.810  48.540  39.910  1.00  0.00           H
ATOM   3116  C   LYS A 848      71.140  43.810  34.530  1.00  0.00           C
ATOM   3117  O   LYS A 848      70.110  43.440  33.970  1.00  0.00           O
ATOM   3118  N   ARG A 849      72.330  43.240  34.110  1.00  0.00           N
ATOM   3119  HN  ARG A 849      73.180  43.540  34.550  1.00  0.00           H
ATOM   3120  CA  ARG A 849      72.380  42.500  32.920  1.00  0.00           C
ATOM   3121  HA  ARG A 849      71.410  42.290  32.490  1.00  0.00           H
ATOM   3122  CB  ARG A 849      73.340  43.250  31.950  1.00  0.00           C
ATOM   3123  HB1 ARG A 849      73.370  42.760  30.950  1.00  0.00           H
ATOM   3124  HB2 ARG A 849      74.320  43.160  32.470  1.00  0.00           H
ATOM   3125  CG  ARG A 849      73.040  44.730  31.590  1.00  0.00           C
ATOM   3126  HG1 ARG A 849      73.960  45.090  31.070  1.00  0.00           H
ATOM   3127  HG2 ARG A 849      73.010  45.390  32.470  1.00  0.00           H
ATOM   3128  CD  ARG A 849      71.870  44.930  30.620  1.00  0.00           C
ATOM   3129  HD1 ARG A 849      70.940  44.500  31.050  1.00  0.00           H
ATOM   3130  HD2 ARG A 849      72.090  44.540  29.600  1.00  0.00           H
ATOM   3131  NE  ARG A 849      71.720  46.410  30.570  1.00  0.00           N
ATOM   3132  HE  ARG A 849      72.330  46.900  31.190  1.00  0.00           H
ATOM   3133  CZ  ARG A 849      70.610  47.030  30.170  1.00  0.00           C
ATOM   3134  NH1 ARG A 849      70.590  48.300  30.550  1.00  0.00           N
ATOM   3135 HH11 ARG A 849      71.430  48.790  30.760  1.00  0.00           H
ATOM   3136 HH12 ARG A 849      69.900  48.840  30.050  1.00  0.00           H
ATOM   3137  NH2 ARG A 849      69.620  46.420  29.630  1.00  0.00           N
ATOM   3138 HH21 ARG A 849      69.650  45.440  29.390  1.00  0.00           H
ATOM   3139 HH22 ARG A 849      68.730  46.850  29.470  1.00  0.00           H
ATOM   3140  C   ARG A 849      72.960  41.100  33.210  1.00  0.00           C
ATOM   3141  O   ARG A 849      73.300  40.320  32.300  1.00  0.00           O
ATOM   3142  N   TYR A 850      73.030  40.690  34.470  1.00  0.00           N
ATOM   3143  HN  TYR A 850      73.110  41.260  35.280  1.00  0.00           H
ATOM   3144  CA  TYR A 850      73.140  39.260  34.810  1.00  0.00           C
ATOM   3145  HA  TYR A 850      73.910  38.770  34.230  1.00  0.00           H
ATOM   3146  CB  TYR A 850      73.590  39.110  36.250  1.00  0.00           C
ATOM   3147  HB1 TYR A 850      73.740  38.030  36.480  1.00  0.00           H
ATOM   3148  HB2 TYR A 850      72.800  39.520  36.910  1.00  0.00           H
ATOM   3149  CG  TYR A 850      74.880  39.830  36.580  1.00  0.00           C
ATOM   3150  CD1 TYR A 850      76.200  39.480  36.120  1.00  0.00           C
ATOM   3151  HD1 TYR A 850      76.260  38.680  35.390  1.00  0.00           H
ATOM   3152  CE1 TYR A 850      77.320  40.250  36.480  1.00  0.00           C
ATOM   3153  HE1 TYR A 850      78.260  40.010  36.020  1.00  0.00           H
ATOM   3154  CZ  TYR A 850      77.200  41.440  37.240  1.00  0.00           C
ATOM   3155  OH  TYR A 850      78.390  42.210  37.430  1.00  0.00           O
ATOM   3156  HH  TYR A 850      79.020  41.910  36.770  1.00  0.00           H
ATOM   3157  CD2 TYR A 850      74.810  40.920  37.380  1.00  0.00           C
ATOM   3158  HD2 TYR A 850      73.780  41.190  37.600  1.00  0.00           H
ATOM   3159  CE2 TYR A 850      75.880  41.790  37.720  1.00  0.00           C
ATOM   3160  HE2 TYR A 850      75.690  42.770  38.120  1.00  0.00           H
ATOM   3161  C   TYR A 850      71.760  38.550  34.570  1.00  0.00           C
ATOM   3162  O   TYR A 850      70.700  39.110  34.820  1.00  0.00           O
ATOM   3163  N   PHE A 851      71.820  37.260  34.060  1.00  0.00           N
ATOM   3164  HN  PHE A 851      72.650  36.770  33.840  1.00  0.00           H
ATOM   3165  CA  PHE A 851      70.720  36.370  34.030  1.00  0.00           C
ATOM   3166  HA  PHE A 851      71.140  35.370  33.950  1.00  0.00           H
ATOM   3167  CB  PHE A 851      69.960  36.200  35.410  1.00  0.00           C
ATOM   3168  HB1 PHE A 851      69.140  35.430  35.420  1.00  0.00           H
ATOM   3169  HB2 PHE A 851      69.510  37.100  35.880  1.00  0.00           H
ATOM   3170  CG  PHE A 851      70.910  35.470  36.410  1.00  0.00           C
ATOM   3171  CD1 PHE A 851      70.940  34.040  36.400  1.00  0.00           C
ATOM   3172  HD1 PHE A 851      70.250  33.450  35.810  1.00  0.00           H
ATOM   3173  CE1 PHE A 851      71.820  33.360  37.160  1.00  0.00           C
ATOM   3174  HE1 PHE A 851      71.900  32.280  37.080  1.00  0.00           H
ATOM   3175  CZ  PHE A 851      72.820  34.060  37.920  1.00  0.00           C
ATOM   3176  HZ  PHE A 851      73.510  33.490  38.520  1.00  0.00           H
ATOM   3177  CD2 PHE A 851      71.740  36.150  37.240  1.00  0.00           C
ATOM   3178  HD2 PHE A 851      71.760  37.230  37.300  1.00  0.00           H
ATOM   3179  CE2 PHE A 851      72.690  35.460  38.000  1.00  0.00           C
ATOM   3180  HE2 PHE A 851      73.270  36.040  38.690  1.00  0.00           H
ATOM   3181  C   PHE A 851      69.830  36.350  32.850  1.00  0.00           C
ATOM   3182  O   PHE A 851      69.570  37.420  32.260  1.00  0.00           O
ATOM   3183  N   PRO A 852      69.240  35.210  32.450  1.00  0.00           N
ATOM   3184  CD  PRO A 852      69.420  33.880  33.080  1.00  0.00           C
ATOM   3185  HD1 PRO A 852      68.880  33.920  34.050  1.00  0.00           H
ATOM   3186  HD2 PRO A 852      70.490  33.640  33.300  1.00  0.00           H
ATOM   3187  CA  PRO A 852      68.040  35.280  31.590  1.00  0.00           C
ATOM   3188  HA  PRO A 852      68.280  35.680  30.610  1.00  0.00           H
ATOM   3189  CB  PRO A 852      67.580  33.800  31.470  1.00  0.00           C
ATOM   3190  HB1 PRO A 852      67.450  33.530  30.400  1.00  0.00           H
ATOM   3191  HB2 PRO A 852      66.610  33.660  32.000  1.00  0.00           H
ATOM   3192  CG  PRO A 852      68.710  32.910  32.140  1.00  0.00           C
ATOM   3193  HG1 PRO A 852      68.240  32.120  32.750  1.00  0.00           H
ATOM   3194  HG2 PRO A 852      69.430  32.470  31.420  1.00  0.00           H
ATOM   3195  C   PRO A 852      66.850  36.200  32.130  1.00  0.00           C
ATOM   3196  O   PRO A 852      66.650  36.200  33.340  1.00  0.00           O
ATOM   3197  N   THR A 853      66.120  36.840  31.190  1.00  0.00           N
ATOM   3198  HN  THR A 853      66.290  36.930  30.210  1.00  0.00           H
ATOM   3199  CA  THR A 853      64.920  37.610  31.460  1.00  0.00           C
ATOM   3200  HA  THR A 853      65.290  38.420  32.070  1.00  0.00           H
ATOM   3201  CB  THR A 853      64.310  38.120  30.150  1.00  0.00           C
ATOM   3202  HB  THR A 853      63.260  38.400  30.410  1.00  0.00           H
ATOM   3203  OG1 THR A 853      64.320  37.090  29.110  1.00  0.00           O
ATOM   3204  HG1 THR A 853      64.130  37.580  28.310  1.00  0.00           H
ATOM   3205  CG2 THR A 853      65.090  39.330  29.630  1.00  0.00           C
ATOM   3206 HG21 THR A 853      66.120  39.160  29.250  1.00  0.00           H
ATOM   3207 HG22 THR A 853      65.230  40.000  30.490  1.00  0.00           H
ATOM   3208 HG23 THR A 853      64.530  39.890  28.840  1.00  0.00           H
ATOM   3209  C   THR A 853      63.890  36.990  32.410  1.00  0.00           C
ATOM   3210  O   THR A 853      63.430  37.630  33.350  1.00  0.00           O
ATOM   3211  N   LYS A 854      63.560  35.750  32.220  1.00  0.00           N
ATOM   3212  HN  LYS A 854      64.030  35.190  31.540  1.00  0.00           H
ATOM   3213  CA  LYS A 854      62.660  35.180  33.200  1.00  0.00           C
ATOM   3214  HA  LYS A 854      61.730  35.700  33.330  1.00  0.00           H
ATOM   3215  CB  LYS A 854      62.130  33.730  32.800  1.00  0.00           C
ATOM   3216  HB1 LYS A 854      61.570  33.150  33.570  1.00  0.00           H
ATOM   3217  HB2 LYS A 854      63.020  33.160  32.480  1.00  0.00           H
ATOM   3218  CG  LYS A 854      61.210  33.920  31.600  1.00  0.00           C
ATOM   3219  HG1 LYS A 854      61.600  34.480  30.730  1.00  0.00           H
ATOM   3220  HG2 LYS A 854      60.260  34.450  31.900  1.00  0.00           H
ATOM   3221  CD  LYS A 854      60.670  32.670  30.930  1.00  0.00           C
ATOM   3222  HD1 LYS A 854      61.560  32.100  30.570  1.00  0.00           H
ATOM   3223  HD2 LYS A 854      60.030  32.990  30.080  1.00  0.00           H
ATOM   3224  CE  LYS A 854      59.860  31.730  31.820  1.00  0.00           C
ATOM   3225  HE1 LYS A 854      58.880  32.160  32.150  1.00  0.00           H
ATOM   3226  HE2 LYS A 854      60.510  31.480  32.670  1.00  0.00           H
ATOM   3227  NZ  LYS A 854      59.610  30.430  31.080  1.00  0.00           N
ATOM   3228  HZ1 LYS A 854      58.980  30.510  30.250  1.00  0.00           H
ATOM   3229  HZ2 LYS A 854      59.160  29.720  31.690  1.00  0.00           H
ATOM   3230  HZ3 LYS A 854      60.500  30.020  30.730  1.00  0.00           H
ATOM   3231  C   LYS A 854      63.180  35.030  34.620  1.00  0.00           C
ATOM   3232  O   LYS A 854      62.650  35.490  35.630  1.00  0.00           O
ATOM   3233  N   VAL A 855      64.450  34.620  34.740  1.00  0.00           N
ATOM   3234  HN  VAL A 855      64.920  34.170  33.990  1.00  0.00           H
ATOM   3235  CA  VAL A 855      65.180  34.710  36.050  1.00  0.00           C
ATOM   3236  HA  VAL A 855      64.560  34.170  36.750  1.00  0.00           H
ATOM   3237  CB  VAL A 855      66.530  33.920  36.080  1.00  0.00           C
ATOM   3238  HB  VAL A 855      67.140  34.260  35.220  1.00  0.00           H
ATOM   3239  CG1 VAL A 855      67.200  34.140  37.440  1.00  0.00           C
ATOM   3240 HG11 VAL A 855      66.600  33.970  38.360  1.00  0.00           H
ATOM   3241 HG12 VAL A 855      67.580  35.160  37.630  1.00  0.00           H
ATOM   3242 HG13 VAL A 855      68.170  33.590  37.400  1.00  0.00           H
ATOM   3243  CG2 VAL A 855      66.260  32.420  35.950  1.00  0.00           C
ATOM   3244 HG21 VAL A 855      65.880  32.160  34.950  1.00  0.00           H
ATOM   3245 HG22 VAL A 855      65.590  31.950  36.700  1.00  0.00           H
ATOM   3246 HG23 VAL A 855      67.250  31.960  36.140  1.00  0.00           H
ATOM   3247  C   VAL A 855      65.250  36.190  36.550  1.00  0.00           C
ATOM   3248  O   VAL A 855      64.880  36.380  37.700  1.00  0.00           O
ATOM   3249  N   ARG A 856      65.570  37.240  35.780  1.00  0.00           N
ATOM   3250  HN  ARG A 856      65.860  37.080  34.850  1.00  0.00           H
ATOM   3251  CA  ARG A 856      65.540  38.630  36.270  1.00  0.00           C
ATOM   3252  HA  ARG A 856      66.280  38.690  37.050  1.00  0.00           H
ATOM   3253  CB  ARG A 856      66.090  39.490  35.170  1.00  0.00           C
ATOM   3254  HB1 ARG A 856      65.560  40.450  35.110  1.00  0.00           H
ATOM   3255  HB2 ARG A 856      65.970  39.130  34.130  1.00  0.00           H
ATOM   3256  CG  ARG A 856      67.550  39.810  35.500  1.00  0.00           C
ATOM   3257  HG1 ARG A 856      68.140  38.870  35.580  1.00  0.00           H
ATOM   3258  HG2 ARG A 856      67.620  40.370  36.460  1.00  0.00           H
ATOM   3259  CD  ARG A 856      68.180  40.910  34.640  1.00  0.00           C
ATOM   3260  HD1 ARG A 856      69.110  41.340  35.040  1.00  0.00           H
ATOM   3261  HD2 ARG A 856      67.420  41.730  34.610  1.00  0.00           H
ATOM   3262  NE  ARG A 856      68.370  40.330  33.280  1.00  0.00           N
ATOM   3263  HE  ARG A 856      68.620  39.380  33.060  1.00  0.00           H
ATOM   3264  CZ  ARG A 856      68.510  41.000  32.150  1.00  0.00           C
ATOM   3265  NH1 ARG A 856      68.360  42.360  32.220  1.00  0.00           N
ATOM   3266 HH11 ARG A 856      68.730  42.810  33.040  1.00  0.00           H
ATOM   3267 HH12 ARG A 856      68.440  42.910  31.390  1.00  0.00           H
ATOM   3268  NH2 ARG A 856      68.740  40.470  30.990  1.00  0.00           N
ATOM   3269 HH21 ARG A 856      68.670  41.130  30.230  1.00  0.00           H
ATOM   3270 HH22 ARG A 856      69.330  39.670  30.950  1.00  0.00           H
ATOM   3271  C   ARG A 856      64.280  39.150  36.860  1.00  0.00           C
ATOM   3272  O   ARG A 856      64.230  39.810  37.920  1.00  0.00           O
ATOM   3273  N   SER A 857      63.130  38.880  36.080  1.00  0.00           N
ATOM   3274  HN  SER A 857      63.180  38.290  35.280  1.00  0.00           H
ATOM   3275  CA  SER A 857      61.800  39.280  36.460  1.00  0.00           C
ATOM   3276  HA  SER A 857      61.820  40.330  36.740  1.00  0.00           H
ATOM   3277  CB  SER A 857      60.770  39.130  35.330  1.00  0.00           C
ATOM   3278  HB1 SER A 857      59.810  39.530  35.710  1.00  0.00           H
ATOM   3279  HB2 SER A 857      60.440  38.060  35.220  1.00  0.00           H
ATOM   3280  OG  SER A 857      61.300  39.780  34.160  1.00  0.00           O
ATOM   3281  HG1 SER A 857      61.050  40.700  34.270  1.00  0.00           H
ATOM   3282  C   SER A 857      61.340  38.550  37.660  1.00  0.00           C
ATOM   3283  O   SER A 857      60.830  39.080  38.620  1.00  0.00           O
ATOM   3284  N   THR A 858      61.480  37.230  37.680  1.00  0.00           N
ATOM   3285  HN  THR A 858      61.820  36.770  36.860  1.00  0.00           H
ATOM   3286  CA  THR A 858      61.100  36.410  38.780  1.00  0.00           C
ATOM   3287  HA  THR A 858      60.040  36.550  38.950  1.00  0.00           H
ATOM   3288  CB  THR A 858      61.320  34.960  38.560  1.00  0.00           C
ATOM   3289  HB  THR A 858      62.380  34.670  38.700  1.00  0.00           H
ATOM   3290  OG1 THR A 858      60.790  34.590  37.280  1.00  0.00           O
ATOM   3291  HG1 THR A 858      61.560  34.600  36.710  1.00  0.00           H
ATOM   3292  CG2 THR A 858      60.450  34.220  39.540  1.00  0.00           C
ATOM   3293 HG21 THR A 858      60.360  33.120  39.410  1.00  0.00           H
ATOM   3294 HG22 THR A 858      59.400  34.580  39.410  1.00  0.00           H
ATOM   3295 HG23 THR A 858      60.740  34.220  40.620  1.00  0.00           H
ATOM   3296  C   THR A 858      61.770  36.720  40.120  1.00  0.00           C
ATOM   3297  O   THR A 858      61.150  36.710  41.170  1.00  0.00           O
ATOM   3298  N   ILE A 859      63.140  37.020  40.000  1.00  0.00           N
ATOM   3299  HN  ILE A 859      63.600  36.910  39.120  1.00  0.00           H
ATOM   3300  CA  ILE A 859      63.870  37.610  41.120  1.00  0.00           C
ATOM   3301  HA  ILE A 859      63.730  37.050  42.040  1.00  0.00           H
ATOM   3302  CB  ILE A 859      65.340  37.600  40.870  1.00  0.00           C
ATOM   3303  HB  ILE A 859      65.440  37.860  39.790  1.00  0.00           H
ATOM   3304  CG2 ILE A 859      66.110  38.610  41.760  1.00  0.00           C
ATOM   3305 HG21 ILE A 859      65.980  39.620  41.320  1.00  0.00           H
ATOM   3306 HG22 ILE A 859      67.220  38.490  41.730  1.00  0.00           H
ATOM   3307 HG23 ILE A 859      65.760  38.640  42.810  1.00  0.00           H
ATOM   3308  CG1 ILE A 859      65.970  36.220  41.000  1.00  0.00           C
ATOM   3309 HG11 ILE A 859      66.940  36.080  40.460  1.00  0.00           H
ATOM   3310 HG12 ILE A 859      65.320  35.380  40.650  1.00  0.00           H
ATOM   3311  CD  ILE A 859      66.330  35.790  42.410  1.00  0.00           C
ATOM   3312  HD1 ILE A 859      67.270  36.270  42.770  1.00  0.00           H
ATOM   3313  HD2 ILE A 859      66.470  34.690  42.330  1.00  0.00           H
ATOM   3314  HD3 ILE A 859      65.500  35.990  43.110  1.00  0.00           H
ATOM   3315  C   ILE A 859      63.410  38.950  41.570  1.00  0.00           C
ATOM   3316  O   ILE A 859      63.370  39.340  42.750  1.00  0.00           O
ATOM   3317  N   SER A 860      63.110  39.870  40.590  1.00  0.00           N
ATOM   3318  HN  SER A 860      63.190  39.590  39.630  1.00  0.00           H
ATOM   3319  CA  SER A 860      62.560  41.220  40.810  1.00  0.00           C
ATOM   3320  HA  SER A 860      63.350  41.680  41.390  1.00  0.00           H
ATOM   3321  CB  SER A 860      62.440  42.030  39.490  1.00  0.00           C
ATOM   3322  HB1 SER A 860      61.890  42.990  39.570  1.00  0.00           H
ATOM   3323  HB2 SER A 860      62.150  41.370  38.650  1.00  0.00           H
ATOM   3324  OG  SER A 860      63.810  42.370  39.060  1.00  0.00           O
ATOM   3325  HG1 SER A 860      64.230  41.570  38.720  1.00  0.00           H
ATOM   3326  C   SER A 860      61.220  41.230  41.580  1.00  0.00           C
ATOM   3327  O   SER A 860      61.020  41.960  42.520  1.00  0.00           O
ATOM   3328  N   ASP A 861      60.280  40.390  41.170  1.00  0.00           N
ATOM   3329  HN  ASP A 861      60.460  40.010  40.260  1.00  0.00           H
ATOM   3330  CA  ASP A 861      59.030  40.030  41.900  1.00  0.00           C
ATOM   3331  HA  ASP A 861      58.400  40.910  41.930  1.00  0.00           H
ATOM   3332  CB  ASP A 861      58.300  38.990  41.010  1.00  0.00           C
ATOM   3333  HB1 ASP A 861      57.430  38.530  41.530  1.00  0.00           H
ATOM   3334  HB2 ASP A 861      59.090  38.270  40.720  1.00  0.00           H
ATOM   3335  CG  ASP A 861      57.550  39.620  39.820  1.00  0.00           C
ATOM   3336  OD1 ASP A 861      56.720  40.510  40.160  1.00  0.00           O
ATOM   3337  OD2 ASP A 861      57.680  39.100  38.680  1.00  0.00           O
ATOM   3338  C   ASP A 861      59.160  39.430  43.280  1.00  0.00           C
ATOM   3339  O   ASP A 861      58.460  39.730  44.200  1.00  0.00           O
ATOM   3340  N   PHE A 862      60.160  38.530  43.370  1.00  0.00           N
ATOM   3341  HN  PHE A 862      60.780  38.290  42.630  1.00  0.00           H
ATOM   3342  CA  PHE A 862      60.420  37.780  44.570  1.00  0.00           C
ATOM   3343  HA  PHE A 862      59.440  37.430  44.880  1.00  0.00           H
ATOM   3344  CB  PHE A 862      61.450  36.590  44.310  1.00  0.00           C
ATOM   3345  HB1 PHE A 862      62.520  36.880  44.230  1.00  0.00           H
ATOM   3346  HB2 PHE A 862      61.140  36.100  43.360  1.00  0.00           H
ATOM   3347  CG  PHE A 862      61.420  35.480  45.360  1.00  0.00           C
ATOM   3348  CD1 PHE A 862      60.190  35.020  45.820  1.00  0.00           C
ATOM   3349  HD1 PHE A 862      59.400  35.470  45.240  1.00  0.00           H
ATOM   3350  CE1 PHE A 862      60.040  34.210  47.000  1.00  0.00           C
ATOM   3351  HE1 PHE A 862      59.100  33.780  47.320  1.00  0.00           H
ATOM   3352  CZ  PHE A 862      61.270  33.600  47.450  1.00  0.00           C
ATOM   3353  HZ  PHE A 862      61.390  32.980  48.330  1.00  0.00           H
ATOM   3354  CD2 PHE A 862      62.600  35.020  45.940  1.00  0.00           C
ATOM   3355  HD2 PHE A 862      63.520  35.450  45.580  1.00  0.00           H
ATOM   3356  CE2 PHE A 862      62.530  34.070  47.000  1.00  0.00           C
ATOM   3357  HE2 PHE A 862      63.460  33.750  47.430  1.00  0.00           H
ATOM   3358  C   PHE A 862      61.090  38.660  45.660  1.00  0.00           C
ATOM   3359  O   PHE A 862      60.850  38.400  46.850  1.00  0.00           O
ATOM   3360  N   ALA A 863      61.740  39.770  45.310  1.00  0.00           N
ATOM   3361  HN  ALA A 863      61.810  39.810  44.320  1.00  0.00           H
ATOM   3362  CA  ALA A 863      62.520  40.700  46.130  1.00  0.00           C
ATOM   3363  HA  ALA A 863      63.470  40.180  46.200  1.00  0.00           H
ATOM   3364  CB  ALA A 863      62.760  42.050  45.380  1.00  0.00           C
ATOM   3365  HB1 ALA A 863      61.850  42.680  45.390  1.00  0.00           H
ATOM   3366  HB2 ALA A 863      62.940  41.810  44.310  1.00  0.00           H
ATOM   3367  HB3 ALA A 863      63.530  42.630  45.940  1.00  0.00           H
ATOM   3368  C   ALA A 863      62.170  41.000  47.630  1.00  0.00           C
ATOM   3369  O   ALA A 863      63.020  40.830  48.540  1.00  0.00           O
ATOM   3370  N   VAL A 864      60.990  41.450  48.040  1.00  0.00           N
ATOM   3371  HN  VAL A 864      60.250  41.540  47.390  1.00  0.00           H
ATOM   3372  CA  VAL A 864      60.680  41.860  49.390  1.00  0.00           C
ATOM   3373  HA  VAL A 864      61.490  42.470  49.740  1.00  0.00           H
ATOM   3374  CB  VAL A 864      59.390  42.660  49.420  1.00  0.00           C
ATOM   3375  HB  VAL A 864      58.510  42.020  49.230  1.00  0.00           H
ATOM   3376  CG1 VAL A 864      59.210  43.220  50.900  1.00  0.00           C
ATOM   3377 HG11 VAL A 864      59.450  42.480  51.700  1.00  0.00           H
ATOM   3378 HG12 VAL A 864      58.270  43.790  51.050  1.00  0.00           H
ATOM   3379 HG13 VAL A 864      60.030  43.960  51.040  1.00  0.00           H
ATOM   3380  CG2 VAL A 864      59.350  43.850  48.500  1.00  0.00           C
ATOM   3381 HG21 VAL A 864      59.440  43.600  47.430  1.00  0.00           H
ATOM   3382 HG22 VAL A 864      60.100  44.650  48.640  1.00  0.00           H
ATOM   3383 HG23 VAL A 864      58.460  44.470  48.740  1.00  0.00           H
ATOM   3384  C   VAL A 864      60.530  40.680  50.420  1.00  0.00           C
ATOM   3385  O   VAL A 864      61.080  40.600  51.480  1.00  0.00           O
ATOM   3386  N   PHE A 865      59.810  39.610  49.950  1.00  0.00           N
ATOM   3387  HN  PHE A 865      59.340  39.740  49.080  1.00  0.00           H
ATOM   3388  CA  PHE A 865      59.680  38.320  50.570  1.00  0.00           C
ATOM   3389  HA  PHE A 865      59.250  38.450  51.550  1.00  0.00           H
ATOM   3390  CB  PHE A 865      58.790  37.430  49.730  1.00  0.00           C
ATOM   3391  HB1 PHE A 865      59.400  37.050  48.890  1.00  0.00           H
ATOM   3392  HB2 PHE A 865      57.810  37.860  49.410  1.00  0.00           H
ATOM   3393  CG  PHE A 865      58.430  36.160  50.530  1.00  0.00           C
ATOM   3394  CD1 PHE A 865      59.240  35.060  50.330  1.00  0.00           C
ATOM   3395  HD1 PHE A 865      60.110  35.080  49.690  1.00  0.00           H
ATOM   3396  CE1 PHE A 865      59.050  33.830  50.930  1.00  0.00           C
ATOM   3397  HE1 PHE A 865      59.750  33.010  50.810  1.00  0.00           H
ATOM   3398  CZ  PHE A 865      57.960  33.700  51.810  1.00  0.00           C
ATOM   3399  HZ  PHE A 865      57.680  32.800  52.340  1.00  0.00           H
ATOM   3400  CD2 PHE A 865      57.420  36.130  51.510  1.00  0.00           C
ATOM   3401  HD2 PHE A 865      56.880  37.030  51.770  1.00  0.00           H
ATOM   3402  CE2 PHE A 865      57.160  34.890  52.130  1.00  0.00           C
ATOM   3403  HE2 PHE A 865      56.430  34.810  52.910  1.00  0.00           H
ATOM   3404  C   PHE A 865      61.090  37.680  50.730  1.00  0.00           C
ATOM   3405  O   PHE A 865      61.530  37.220  51.770  1.00  0.00           O
ATOM   3406  N   LEU A 866      61.990  37.600  49.720  1.00  0.00           N
ATOM   3407  HN  LEU A 866      61.710  38.040  48.860  1.00  0.00           H
ATOM   3408  CA  LEU A 866      63.370  37.120  49.740  1.00  0.00           C
ATOM   3409  HA  LEU A 866      63.420  36.150  50.220  1.00  0.00           H
ATOM   3410  CB  LEU A 866      64.010  37.180  48.330  1.00  0.00           C
ATOM   3411  HB1 LEU A 866      63.820  38.210  47.920  1.00  0.00           H
ATOM   3412  HB2 LEU A 866      63.530  36.490  47.620  1.00  0.00           H
ATOM   3413  CG  LEU A 866      65.550  36.930  48.260  1.00  0.00           C
ATOM   3414  HG  LEU A 866      66.160  37.660  48.830  1.00  0.00           H
ATOM   3415  CD1 LEU A 866      65.820  35.510  48.780  1.00  0.00           C
ATOM   3416 HD11 LEU A 866      65.970  35.380  49.880  1.00  0.00           H
ATOM   3417 HD12 LEU A 866      66.780  35.070  48.470  1.00  0.00           H
ATOM   3418 HD13 LEU A 866      64.990  34.830  48.510  1.00  0.00           H
ATOM   3419  CD2 LEU A 866      66.030  37.160  46.830  1.00  0.00           C
ATOM   3420 HD21 LEU A 866      65.500  36.400  46.220  1.00  0.00           H
ATOM   3421 HD22 LEU A 866      67.110  36.950  46.680  1.00  0.00           H
ATOM   3422 HD23 LEU A 866      65.670  38.120  46.380  1.00  0.00           H
ATOM   3423  C   LEU A 866      64.120  38.010  50.720  1.00  0.00           C
ATOM   3424  O   LEU A 866      64.870  37.530  51.590  1.00  0.00           O
ATOM   3425  N   THR A 867      63.950  39.340  50.670  1.00  0.00           N
ATOM   3426  HN  THR A 867      63.350  39.780  50.010  1.00  0.00           H
ATOM   3427  CA  THR A 867      64.560  40.240  51.730  1.00  0.00           C
ATOM   3428  HA  THR A 867      65.600  40.000  51.560  1.00  0.00           H
ATOM   3429  CB  THR A 867      64.290  41.730  51.450  1.00  0.00           C
ATOM   3430  HB  THR A 867      63.200  41.900  51.490  1.00  0.00           H
ATOM   3431  OG1 THR A 867      64.800  42.200  50.260  1.00  0.00           O
ATOM   3432  HG1 THR A 867      64.290  41.660  49.660  1.00  0.00           H
ATOM   3433  CG2 THR A 867      64.920  42.540  52.510  1.00  0.00           C
ATOM   3434 HG21 THR A 867      64.260  42.730  53.380  1.00  0.00           H
ATOM   3435 HG22 THR A 867      65.240  43.530  52.130  1.00  0.00           H
ATOM   3436 HG23 THR A 867      65.820  42.000  52.870  1.00  0.00           H
ATOM   3437  C   THR A 867      64.260  39.850  53.180  1.00  0.00           C
ATOM   3438  O   THR A 867      65.170  39.660  53.940  1.00  0.00           O
ATOM   3439  N   ILE A 868      62.930  39.620  53.480  1.00  0.00           N
ATOM   3440  HN  ILE A 868      62.190  39.690  52.810  1.00  0.00           H
ATOM   3441  CA  ILE A 868      62.570  39.180  54.840  1.00  0.00           C
ATOM   3442  HA  ILE A 868      63.080  39.810  55.540  1.00  0.00           H
ATOM   3443  CB  ILE A 868      61.050  39.240  55.140  1.00  0.00           C
ATOM   3444  HB  ILE A 868      60.500  38.630  54.410  1.00  0.00           H
ATOM   3445  CG2 ILE A 868      60.720  38.570  56.520  1.00  0.00           C
ATOM   3446 HG21 ILE A 868      59.760  39.050  56.780  1.00  0.00           H
ATOM   3447 HG22 ILE A 868      61.490  38.800  57.290  1.00  0.00           H
ATOM   3448 HG23 ILE A 868      60.600  37.470  56.390  1.00  0.00           H
ATOM   3449  CG1 ILE A 868      60.550  40.740  55.000  1.00  0.00           C
ATOM   3450 HG11 ILE A 868      60.870  40.970  53.960  1.00  0.00           H
ATOM   3451 HG12 ILE A 868      61.070  41.470  55.660  1.00  0.00           H
ATOM   3452  CD  ILE A 868      59.070  40.970  55.120  1.00  0.00           C
ATOM   3453  HD1 ILE A 868      58.550  40.420  54.310  1.00  0.00           H
ATOM   3454  HD2 ILE A 868      58.680  42.000  54.930  1.00  0.00           H
ATOM   3455  HD3 ILE A 868      58.490  40.560  55.980  1.00  0.00           H
ATOM   3456  C   ILE A 868      63.010  37.780  55.200  1.00  0.00           C
ATOM   3457  O   ILE A 868      63.540  37.650  56.310  1.00  0.00           O
ATOM   3458  N   VAL A 869      63.020  36.810  54.280  1.00  0.00           N
ATOM   3459  HN  VAL A 869      62.710  36.920  53.340  1.00  0.00           H
ATOM   3460  CA  VAL A 869      63.690  35.520  54.430  1.00  0.00           C
ATOM   3461  HA  VAL A 869      63.240  34.860  55.160  1.00  0.00           H
ATOM   3462  CB  VAL A 869      63.510  34.670  53.160  1.00  0.00           C
ATOM   3463  HB  VAL A 869      63.620  35.440  52.370  1.00  0.00           H
ATOM   3464  CG1 VAL A 869      64.530  33.510  53.110  1.00  0.00           C
ATOM   3465 HG11 VAL A 869      64.450  32.870  54.020  1.00  0.00           H
ATOM   3466 HG12 VAL A 869      65.530  33.900  52.850  1.00  0.00           H
ATOM   3467 HG13 VAL A 869      64.250  32.750  52.340  1.00  0.00           H
ATOM   3468  CG2 VAL A 869      62.030  34.150  53.080  1.00  0.00           C
ATOM   3469 HG21 VAL A 869      61.710  33.420  53.850  1.00  0.00           H
ATOM   3470 HG22 VAL A 869      61.740  33.690  52.110  1.00  0.00           H
ATOM   3471 HG23 VAL A 869      61.360  35.040  53.140  1.00  0.00           H
ATOM   3472  C   VAL A 869      65.200  35.660  54.880  1.00  0.00           C
ATOM   3473  O   VAL A 869      65.690  34.920  55.720  1.00  0.00           O
ATOM   3474  N   ILE A 870      65.950  36.600  54.110  1.00  0.00           N
ATOM   3475  HN  ILE A 870      65.410  37.100  53.450  1.00  0.00           H
ATOM   3476  CA  ILE A 870      67.380  36.790  54.230  1.00  0.00           C
ATOM   3477  HA  ILE A 870      67.790  35.800  54.340  1.00  0.00           H
ATOM   3478  CB  ILE A 870      68.100  37.570  53.050  1.00  0.00           C
ATOM   3479  HB  ILE A 870      67.480  38.480  52.870  1.00  0.00           H
ATOM   3480  CG2 ILE A 870      69.550  38.000  53.380  1.00  0.00           C
ATOM   3481 HG21 ILE A 870      69.660  38.610  54.310  1.00  0.00           H
ATOM   3482 HG22 ILE A 870      69.940  38.650  52.560  1.00  0.00           H
ATOM   3483 HG23 ILE A 870      70.190  37.090  53.410  1.00  0.00           H
ATOM   3484  CG1 ILE A 870      68.140  36.650  51.830  1.00  0.00           C
ATOM   3485 HG11 ILE A 870      68.680  37.230  51.060  1.00  0.00           H
ATOM   3486 HG12 ILE A 870      67.100  36.370  51.540  1.00  0.00           H
ATOM   3487  CD  ILE A 870      68.840  35.220  51.980  1.00  0.00           C
ATOM   3488  HD1 ILE A 870      68.680  34.680  51.020  1.00  0.00           H
ATOM   3489  HD2 ILE A 870      68.400  34.560  52.770  1.00  0.00           H
ATOM   3490  HD3 ILE A 870      69.920  35.350  52.170  1.00  0.00           H
ATOM   3491  C   ILE A 870      67.720  37.400  55.640  1.00  0.00           C
ATOM   3492  O   ILE A 870      68.640  37.110  56.330  1.00  0.00           O
ATOM   3493  N   MET A 871      66.830  38.320  56.080  1.00  0.00           N
ATOM   3494  HN  MET A 871      66.130  38.760  55.520  1.00  0.00           H
ATOM   3495  CA  MET A 871      66.940  38.990  57.320  1.00  0.00           C
ATOM   3496  HA  MET A 871      67.980  39.300  57.280  1.00  0.00           H
ATOM   3497  CB  MET A 871      66.290  40.470  57.420  1.00  0.00           C
ATOM   3498  HB1 MET A 871      66.460  40.800  58.460  1.00  0.00           H
ATOM   3499  HB2 MET A 871      65.240  40.300  57.100  1.00  0.00           H
ATOM   3500  CG  MET A 871      66.780  41.580  56.490  1.00  0.00           C
ATOM   3501  HG1 MET A 871      66.180  42.480  56.720  1.00  0.00           H
ATOM   3502  HG2 MET A 871      66.530  41.400  55.430  1.00  0.00           H
ATOM   3503  SD  MET A 871      68.630  41.870  56.630  1.00  0.00           S
ATOM   3504  CE  MET A 871      68.510  43.360  55.710  1.00  0.00           C
ATOM   3505  HE1 MET A 871      68.270  44.220  56.370  1.00  0.00           H
ATOM   3506  HE2 MET A 871      67.790  43.260  54.870  1.00  0.00           H
ATOM   3507  HE3 MET A 871      69.450  43.590  55.180  1.00  0.00           H
ATOM   3508  C   MET A 871      66.770  38.170  58.560  1.00  0.00           C
ATOM   3509  O   MET A 871      67.550  38.150  59.530  1.00  0.00           O
ATOM   3510  N   VAL A 872      65.730  37.290  58.620  1.00  0.00           N
ATOM   3511  HN  VAL A 872      65.180  37.230  57.790  1.00  0.00           H
ATOM   3512  CA  VAL A 872      65.560  36.230  59.640  1.00  0.00           C
ATOM   3513  HA  VAL A 872      65.760  36.710  60.590  1.00  0.00           H
ATOM   3514  CB  VAL A 872      64.160  35.570  59.670  1.00  0.00           C
ATOM   3515  HB  VAL A 872      64.010  34.840  60.490  1.00  0.00           H
ATOM   3516  CG1 VAL A 872      63.110  36.700  59.800  1.00  0.00           C
ATOM   3517 HG11 VAL A 872      62.070  36.350  59.970  1.00  0.00           H
ATOM   3518 HG12 VAL A 872      63.100  37.500  59.040  1.00  0.00           H
ATOM   3519 HG13 VAL A 872      63.420  37.250  60.710  1.00  0.00           H
ATOM   3520  CG2 VAL A 872      63.830  34.780  58.390  1.00  0.00           C
ATOM   3521 HG21 VAL A 872      62.740  34.590  58.310  1.00  0.00           H
ATOM   3522 HG22 VAL A 872      64.400  33.830  58.390  1.00  0.00           H
ATOM   3523 HG23 VAL A 872      64.170  35.420  57.550  1.00  0.00           H
ATOM   3524  C   VAL A 872      66.660  35.200  59.550  1.00  0.00           C
ATOM   3525  O   VAL A 872      67.060  34.630  60.550  1.00  0.00           O
ATOM   3526  N   THR A 873      67.200  34.920  58.300  1.00  0.00           N
ATOM   3527  HN  THR A 873      66.850  35.350  57.470  1.00  0.00           H
ATOM   3528  CA  THR A 873      68.410  34.150  58.080  1.00  0.00           C
ATOM   3529  HA  THR A 873      68.170  33.250  58.630  1.00  0.00           H
ATOM   3530  CB  THR A 873      68.800  33.780  56.640  1.00  0.00           C
ATOM   3531  HB  THR A 873      68.870  34.730  56.070  1.00  0.00           H
ATOM   3532  OG1 THR A 873      67.800  33.140  55.930  1.00  0.00           O
ATOM   3533  HG1 THR A 873      67.070  33.750  55.840  1.00  0.00           H
ATOM   3534  CG2 THR A 873      70.020  32.890  56.610  1.00  0.00           C
ATOM   3535 HG21 THR A 873      70.000  32.020  57.300  1.00  0.00           H
ATOM   3536 HG22 THR A 873      70.960  33.440  56.860  1.00  0.00           H
ATOM   3537 HG23 THR A 873      70.290  32.480  55.620  1.00  0.00           H
ATOM   3538  C   THR A 873      69.610  34.710  58.850  1.00  0.00           C
ATOM   3539  O   THR A 873      70.130  33.990  59.740  1.00  0.00           O
ATOM   3540  N   ILE A 874      69.940  35.970  58.680  1.00  0.00           N
ATOM   3541  HN  ILE A 874      69.340  36.450  58.040  1.00  0.00           H
ATOM   3542  CA  ILE A 874      70.970  36.780  59.310  1.00  0.00           C
ATOM   3543  HA  ILE A 874      71.880  36.210  59.150  1.00  0.00           H
ATOM   3544  CB  ILE A 874      71.100  38.140  58.690  1.00  0.00           C
ATOM   3545  HB  ILE A 874      70.120  38.650  58.540  1.00  0.00           H
ATOM   3546  CG2 ILE A 874      72.130  38.950  59.660  1.00  0.00           C
ATOM   3547 HG21 ILE A 874      71.620  39.410  60.530  1.00  0.00           H
ATOM   3548 HG22 ILE A 874      72.500  39.800  59.040  1.00  0.00           H
ATOM   3549 HG23 ILE A 874      72.950  38.250  59.900  1.00  0.00           H
ATOM   3550  CG1 ILE A 874      71.640  37.900  57.230  1.00  0.00           C
ATOM   3551 HG11 ILE A 874      71.190  37.020  56.730  1.00  0.00           H
ATOM   3552 HG12 ILE A 874      72.710  37.610  57.360  1.00  0.00           H
ATOM   3553  CD  ILE A 874      71.590  39.180  56.380  1.00  0.00           C
ATOM   3554  HD1 ILE A 874      72.010  40.060  56.890  1.00  0.00           H
ATOM   3555  HD2 ILE A 874      70.520  39.480  56.240  1.00  0.00           H
ATOM   3556  HD3 ILE A 874      72.100  38.990  55.420  1.00  0.00           H
ATOM   3557  C   ILE A 874      70.670  36.800  60.820  1.00  0.00           C
ATOM   3558  O   ILE A 874      71.560  36.510  61.570  1.00  0.00           O
ATOM   3559  N   ASP A 875      69.420  37.040  61.280  1.00  0.00           N
ATOM   3560  HN  ASP A 875      68.700  37.280  60.620  1.00  0.00           H
ATOM   3561  CA  ASP A 875      69.100  36.900  62.670  1.00  0.00           C
ATOM   3562  HA  ASP A 875      69.810  37.590  63.110  1.00  0.00           H
ATOM   3563  CB  ASP A 875      67.670  37.490  63.020  1.00  0.00           C
ATOM   3564  HB1 ASP A 875      66.880  36.730  62.820  1.00  0.00           H
ATOM   3565  HB2 ASP A 875      67.570  38.400  62.400  1.00  0.00           H
ATOM   3566  CG  ASP A 875      67.650  37.900  64.470  1.00  0.00           C
ATOM   3567  OD1 ASP A 875      66.840  37.470  65.310  1.00  0.00           O
ATOM   3568  OD2 ASP A 875      68.470  38.780  64.740  1.00  0.00           O
ATOM   3569  C   ASP A 875      69.310  35.480  63.370  1.00  0.00           C
ATOM   3570  O   ASP A 875      69.830  35.350  64.490  1.00  0.00           O
ATOM   3571  N   TYR A 876      68.900  34.410  62.680  1.00  0.00           N
ATOM   3572  HN  TYR A 876      68.600  34.490  61.730  1.00  0.00           H
ATOM   3573  CA  TYR A 876      69.070  33.090  63.110  1.00  0.00           C
ATOM   3574  HA  TYR A 876      68.670  33.000  64.100  1.00  0.00           H
ATOM   3575  CB  TYR A 876      68.220  32.200  62.180  1.00  0.00           C
ATOM   3576  HB1 TYR A 876      68.720  31.930  61.220  1.00  0.00           H
ATOM   3577  HB2 TYR A 876      67.210  32.670  62.080  1.00  0.00           H
ATOM   3578  CG  TYR A 876      67.970  30.900  62.810  1.00  0.00           C
ATOM   3579  CD1 TYR A 876      68.560  29.680  62.360  1.00  0.00           C
ATOM   3580  HD1 TYR A 876      69.200  29.740  61.470  1.00  0.00           H
ATOM   3581  CE1 TYR A 876      68.260  28.480  63.000  1.00  0.00           C
ATOM   3582  HE1 TYR A 876      68.470  27.480  62.650  1.00  0.00           H
ATOM   3583  CZ  TYR A 876      67.290  28.440  64.030  1.00  0.00           C
ATOM   3584  OH  TYR A 876      66.840  27.230  64.630  1.00  0.00           O
ATOM   3585  HH  TYR A 876      67.570  26.620  64.520  1.00  0.00           H
ATOM   3586  CD2 TYR A 876      67.090  30.820  63.880  1.00  0.00           C
ATOM   3587  HD2 TYR A 876      66.490  31.670  64.160  1.00  0.00           H
ATOM   3588  CE2 TYR A 876      66.760  29.620  64.470  1.00  0.00           C
ATOM   3589  HE2 TYR A 876      66.060  29.730  65.280  1.00  0.00           H
ATOM   3590  C   TYR A 876      70.520  32.610  63.110  1.00  0.00           C
ATOM   3591  O   TYR A 876      70.930  32.000  64.100  1.00  0.00           O
ATOM   3592  N   LEU A 877      71.370  32.940  62.150  1.00  0.00           N
ATOM   3593  HN  LEU A 877      71.080  33.340  61.270  1.00  0.00           H
ATOM   3594  CA  LEU A 877      72.830  32.730  62.110  1.00  0.00           C
ATOM   3595  HA  LEU A 877      73.040  31.690  62.300  1.00  0.00           H
ATOM   3596  CB  LEU A 877      73.350  33.030  60.720  1.00  0.00           C
ATOM   3597  HB1 LEU A 877      74.430  33.240  60.600  1.00  0.00           H
ATOM   3598  HB2 LEU A 877      72.940  34.010  60.370  1.00  0.00           H
ATOM   3599  CG  LEU A 877      73.040  31.890  59.650  1.00  0.00           C
ATOM   3600  HG  LEU A 877      71.960  31.710  59.680  1.00  0.00           H
ATOM   3601  CD1 LEU A 877      73.530  32.340  58.200  1.00  0.00           C
ATOM   3602 HD11 LEU A 877      72.910  33.150  57.760  1.00  0.00           H
ATOM   3603 HD12 LEU A 877      73.610  31.520  57.460  1.00  0.00           H
ATOM   3604 HD13 LEU A 877      74.590  32.640  58.140  1.00  0.00           H
ATOM   3605  CD2 LEU A 877      73.720  30.530  59.930  1.00  0.00           C
ATOM   3606 HD21 LEU A 877      74.720  30.790  60.330  1.00  0.00           H
ATOM   3607 HD22 LEU A 877      73.730  29.920  59.000  1.00  0.00           H
ATOM   3608 HD23 LEU A 877      73.190  30.000  60.740  1.00  0.00           H
ATOM   3609  C   LEU A 877      73.740  33.500  63.170  1.00  0.00           C
ATOM   3610  O   LEU A 877      74.540  32.940  63.930  1.00  0.00           O
ATOM   3611  N   VAL A 878      73.480  34.820  63.320  1.00  0.00           N
ATOM   3612  HN  VAL A 878      72.710  35.290  62.910  1.00  0.00           H
ATOM   3613  CA  VAL A 878      74.260  35.750  64.160  1.00  0.00           C
ATOM   3614  HA  VAL A 878      75.020  35.180  64.680  1.00  0.00           H
ATOM   3615  CB  VAL A 878      74.910  36.800  63.320  1.00  0.00           C
ATOM   3616  HB  VAL A 878      74.150  37.450  62.840  1.00  0.00           H
ATOM   3617  CG1 VAL A 878      75.840  37.690  64.110  1.00  0.00           C
ATOM   3618 HG11 VAL A 878      76.660  37.040  64.500  1.00  0.00           H
ATOM   3619 HG12 VAL A 878      75.360  38.130  65.020  1.00  0.00           H
ATOM   3620 HG13 VAL A 878      76.250  38.400  63.370  1.00  0.00           H
ATOM   3621  CG2 VAL A 878      75.580  36.110  62.080  1.00  0.00           C
ATOM   3622 HG21 VAL A 878      76.130  35.290  62.570  1.00  0.00           H
ATOM   3623 HG22 VAL A 878      76.220  36.780  61.470  1.00  0.00           H
ATOM   3624 HG23 VAL A 878      74.830  35.780  61.330  1.00  0.00           H
ATOM   3625  C   VAL A 878      73.470  36.300  65.330  1.00  0.00           C
ATOM   3626  O   VAL A 878      73.760  36.070  66.500  1.00  0.00           O
ATOM   3627  N   GLY A 879      72.360  36.950  64.930  1.00  0.00           N
ATOM   3628  HN  GLY A 879      72.120  36.850  63.960  1.00  0.00           H
ATOM   3629  CA  GLY A 879      71.470  37.760  65.690  1.00  0.00           C
ATOM   3630  HA1 GLY A 879      71.430  37.380  66.690  1.00  0.00           H
ATOM   3631  HA2 GLY A 879      70.500  37.600  65.220  1.00  0.00           H
ATOM   3632  C   GLY A 879      71.940  39.190  65.590  1.00  0.00           C
ATOM   3633  O   GLY A 879      73.090  39.570  65.870  1.00  0.00           O
ATOM   3634  N   VAL A 880      70.970  40.110  65.240  1.00  0.00           N
ATOM   3635  HN  VAL A 880      70.070  39.740  65.000  1.00  0.00           H
ATOM   3636  CA  VAL A 880      71.200  41.510  65.270  1.00  0.00           C
ATOM   3637  HA  VAL A 880      72.200  41.810  65.530  1.00  0.00           H
ATOM   3638  CB  VAL A 880      70.910  42.250  63.970  1.00  0.00           C
ATOM   3639  HB  VAL A 880      69.850  42.280  63.640  1.00  0.00           H
ATOM   3640  CG1 VAL A 880      71.250  43.760  64.130  1.00  0.00           C
ATOM   3641 HG11 VAL A 880      70.920  44.290  63.220  1.00  0.00           H
ATOM   3642 HG12 VAL A 880      72.340  43.870  64.360  1.00  0.00           H
ATOM   3643 HG13 VAL A 880      70.600  44.180  64.930  1.00  0.00           H
ATOM   3644  CG2 VAL A 880      71.620  41.690  62.740  1.00  0.00           C
ATOM   3645 HG21 VAL A 880      72.720  41.890  62.740  1.00  0.00           H
ATOM   3646 HG22 VAL A 880      71.130  42.090  61.820  1.00  0.00           H
ATOM   3647 HG23 VAL A 880      71.630  40.580  62.730  1.00  0.00           H
ATOM   3648  C   VAL A 880      70.250  42.050  66.350  1.00  0.00           C
ATOM   3649  O   VAL A 880      69.080  41.840  66.280  1.00  0.00           O
ATOM   3650  N   PRO A 881      70.610  42.780  67.410  1.00  0.00           N
ATOM   3651  CD  PRO A 881      72.020  42.960  67.770  1.00  0.00           C
ATOM   3652  HD1 PRO A 881      72.470  43.660  67.050  1.00  0.00           H
ATOM   3653  HD2 PRO A 881      72.590  42.010  67.890  1.00  0.00           H
ATOM   3654  CA  PRO A 881      69.760  43.530  68.330  1.00  0.00           C
ATOM   3655  HA  PRO A 881      69.260  42.810  68.960  1.00  0.00           H
ATOM   3656  CB  PRO A 881      70.780  44.410  69.090  1.00  0.00           C
ATOM   3657  HB1 PRO A 881      70.410  44.510  70.120  1.00  0.00           H
ATOM   3658  HB2 PRO A 881      71.000  45.380  68.600  1.00  0.00           H
ATOM   3659  CG  PRO A 881      72.030  43.530  69.140  1.00  0.00           C
ATOM   3660  HG1 PRO A 881      72.960  44.040  69.450  1.00  0.00           H
ATOM   3661  HG2 PRO A 881      71.890  42.790  69.950  1.00  0.00           H
ATOM   3662  C   PRO A 881      68.620  44.310  67.620  1.00  0.00           C
ATOM   3663  O   PRO A 881      68.910  45.090  66.720  1.00  0.00           O
ATOM   3664  N   SER A 882      67.340  44.330  68.000  1.00  0.00           N
ATOM   3665  HN  SER A 882      67.100  43.590  68.630  1.00  0.00           H
ATOM   3666  CA  SER A 882      66.280  45.100  67.370  1.00  0.00           C
ATOM   3667  HA  SER A 882      66.280  46.120  67.720  1.00  0.00           H
ATOM   3668  CB  SER A 882      66.180  44.980  65.860  1.00  0.00           C
ATOM   3669  HB1 SER A 882      65.150  45.180  65.510  1.00  0.00           H
ATOM   3670  HB2 SER A 882      66.430  43.930  65.570  1.00  0.00           H
ATOM   3671  OG  SER A 882      67.010  45.930  65.200  1.00  0.00           O
ATOM   3672  HG1 SER A 882      67.840  45.710  65.620  1.00  0.00           H
ATOM   3673  C   SER A 882      64.920  44.520  67.840  1.00  0.00           C
ATOM   3674  O   SER A 882      64.690  43.350  67.500  1.00  0.00           O
ATOM   3675  N   PRO A 883      64.040  45.210  68.470  1.00  0.00           N
ATOM   3676  CD  PRO A 883      64.180  46.600  68.950  1.00  0.00           C
ATOM   3677  HD1 PRO A 883      64.050  47.280  68.090  1.00  0.00           H
ATOM   3678  HD2 PRO A 883      65.070  46.780  69.610  1.00  0.00           H
ATOM   3679  CA  PRO A 883      62.680  44.750  68.720  1.00  0.00           C
ATOM   3680  HA  PRO A 883      62.590  44.030  69.530  1.00  0.00           H
ATOM   3681  CB  PRO A 883      61.810  46.000  69.170  1.00  0.00           C
ATOM   3682  HB1 PRO A 883      60.980  45.630  69.790  1.00  0.00           H
ATOM   3683  HB2 PRO A 883      61.370  46.590  68.340  1.00  0.00           H
ATOM   3684  CG  PRO A 883      62.920  46.850  69.830  1.00  0.00           C
ATOM   3685  HG1 PRO A 883      62.570  47.910  69.930  1.00  0.00           H
ATOM   3686  HG2 PRO A 883      63.020  46.480  70.870  1.00  0.00           H
ATOM   3687  C   PRO A 883      61.840  43.920  67.690  1.00  0.00           C
ATOM   3688  O   PRO A 883      61.690  44.220  66.510  1.00  0.00           O
ATOM   3689  N   LYS A 884      61.210  42.860  68.120  1.00  0.00           N
ATOM   3690  HN  LYS A 884      61.200  42.740  69.110  1.00  0.00           H
ATOM   3691  CA  LYS A 884      60.540  41.840  67.260  1.00  0.00           C
ATOM   3692  HA  LYS A 884      60.780  41.860  66.210  1.00  0.00           H
ATOM   3693  CB  LYS A 884      60.980  40.380  67.700  1.00  0.00           C
ATOM   3694  HB1 LYS A 884      60.380  39.700  67.060  1.00  0.00           H
ATOM   3695  HB2 LYS A 884      60.700  40.250  68.770  1.00  0.00           H
ATOM   3696  CG  LYS A 884      62.500  40.140  67.490  1.00  0.00           C
ATOM   3697  HG1 LYS A 884      63.180  40.810  68.050  1.00  0.00           H
ATOM   3698  HG2 LYS A 884      62.580  40.290  66.400  1.00  0.00           H
ATOM   3699  CD  LYS A 884      62.800  38.690  67.850  1.00  0.00           C
ATOM   3700  HD1 LYS A 884      61.990  38.100  67.380  1.00  0.00           H
ATOM   3701  HD2 LYS A 884      62.630  38.550  68.940  1.00  0.00           H
ATOM   3702  CE  LYS A 884      64.120  37.970  67.440  1.00  0.00           C
ATOM   3703  HE1 LYS A 884      64.000  36.870  67.530  1.00  0.00           H
ATOM   3704  HE2 LYS A 884      64.930  38.250  68.130  1.00  0.00           H
ATOM   3705  NZ  LYS A 884      64.460  38.360  66.050  1.00  0.00           N
ATOM   3706  HZ1 LYS A 884      65.390  37.930  65.860  1.00  0.00           H
ATOM   3707  HZ2 LYS A 884      64.550  39.390  66.030  1.00  0.00           H
ATOM   3708  HZ3 LYS A 884      63.770  37.980  65.370  1.00  0.00           H
ATOM   3709  C   LYS A 884      58.990  42.040  67.290  1.00  0.00           C
ATOM   3710  O   LYS A 884      58.530  42.570  68.260  1.00  0.00           O
ATOM   3711  N   LEU A 885      58.260  41.560  66.310  1.00  0.00           N
ATOM   3712  HN  LEU A 885      58.710  41.100  65.540  1.00  0.00           H
ATOM   3713  CA  LEU A 885      56.800  41.580  66.230  1.00  0.00           C
ATOM   3714  HA  LEU A 885      56.450  42.590  66.140  1.00  0.00           H
ATOM   3715  CB  LEU A 885      56.330  40.750  64.950  1.00  0.00           C
ATOM   3716  HB1 LEU A 885      56.570  39.680  65.060  1.00  0.00           H
ATOM   3717  HB2 LEU A 885      56.890  41.260  64.140  1.00  0.00           H
ATOM   3718  CG  LEU A 885      54.860  40.840  64.530  1.00  0.00           C
ATOM   3719  HG  LEU A 885      54.210  40.220  65.180  1.00  0.00           H
ATOM   3720  CD1 LEU A 885      54.310  42.340  64.490  1.00  0.00           C
ATOM   3721 HD11 LEU A 885      53.280  42.240  64.090  1.00  0.00           H
ATOM   3722 HD12 LEU A 885      54.960  42.930  63.830  1.00  0.00           H
ATOM   3723 HD13 LEU A 885      54.250  42.710  65.530  1.00  0.00           H
ATOM   3724  CD2 LEU A 885      54.590  40.220  63.120  1.00  0.00           C
ATOM   3725 HD21 LEU A 885      55.270  40.650  62.370  1.00  0.00           H
ATOM   3726 HD22 LEU A 885      53.600  40.550  62.760  1.00  0.00           H
ATOM   3727 HD23 LEU A 885      54.640  39.110  63.130  1.00  0.00           H
ATOM   3728  C   LEU A 885      56.150  40.920  67.400  1.00  0.00           C
ATOM   3729  O   LEU A 885      56.680  40.020  68.050  1.00  0.00           O
ATOM   3730  N   HSD A 886      54.940  41.480  67.790  1.00  0.00           N
ATOM   3731  HN  HSD A 886      54.620  42.380  67.500  1.00  0.00           H
ATOM   3732  CA  HSD A 886      54.130  40.840  68.830  1.00  0.00           C
ATOM   3733  HA  HSD A 886      54.680  40.010  69.240  1.00  0.00           H
ATOM   3734  CB  HSD A 886      53.690  41.850  69.880  1.00  0.00           C
ATOM   3735  HB1 HSD A 886      52.770  41.620  70.460  1.00  0.00           H
ATOM   3736  HB2 HSD A 886      53.430  42.850  69.480  1.00  0.00           H
ATOM   3737  ND1 HSD A 886      55.430  41.010  71.460  1.00  0.00           N
ATOM   3738  HD1 HSD A 886      55.430  40.060  71.160  1.00  0.00           H
ATOM   3739  CG  HSD A 886      54.800  41.970  70.840  1.00  0.00           C
ATOM   3740  CE1 HSD A 886      56.330  41.530  72.310  1.00  0.00           C
ATOM   3741  HE1 HSD A 886      57.060  40.910  72.840  1.00  0.00           H
ATOM   3742  NE2 HSD A 886      56.440  42.840  72.090  1.00  0.00           N
ATOM   3743  CD2 HSD A 886      55.440  43.100  71.220  1.00  0.00           C
ATOM   3744  HD2 HSD A 886      55.280  44.120  70.880  1.00  0.00           H
ATOM   3745  C   HSD A 886      52.880  40.220  68.110  1.00  0.00           C
ATOM   3746  O   HSD A 886      52.200  40.900  67.300  1.00  0.00           O
ATOM   3747  N   VAL A 887      52.580  38.980  68.330  1.00  0.00           N
ATOM   3748  HN  VAL A 887      53.240  38.480  68.900  1.00  0.00           H
ATOM   3749  CA  VAL A 887      51.320  38.360  68.000  1.00  0.00           C
ATOM   3750  HA  VAL A 887      50.710  39.090  67.480  1.00  0.00           H
ATOM   3751  CB  VAL A 887      51.440  37.250  67.050  1.00  0.00           C
ATOM   3752  HB  VAL A 887      50.500  36.770  66.740  1.00  0.00           H
ATOM   3753  CG1 VAL A 887      52.020  37.880  65.730  1.00  0.00           C
ATOM   3754 HG11 VAL A 887      52.260  37.130  64.950  1.00  0.00           H
ATOM   3755 HG12 VAL A 887      53.030  38.300  65.920  1.00  0.00           H
ATOM   3756 HG13 VAL A 887      51.350  38.700  65.370  1.00  0.00           H
ATOM   3757  CG2 VAL A 887      52.400  36.240  67.590  1.00  0.00           C
ATOM   3758 HG21 VAL A 887      52.660  35.620  66.710  1.00  0.00           H
ATOM   3759 HG22 VAL A 887      51.970  35.550  68.350  1.00  0.00           H
ATOM   3760 HG23 VAL A 887      53.360  36.620  68.030  1.00  0.00           H
ATOM   3761  C   VAL A 887      50.680  37.870  69.320  1.00  0.00           C
ATOM   3762  O   VAL A 887      51.360  37.440  70.230  1.00  0.00           O
ATOM   3763  N   PRO A 888      49.400  37.840  69.500  1.00  0.00           N
ATOM   3764  CD  PRO A 888      48.470  38.540  68.640  1.00  0.00           C
ATOM   3765  HD1 PRO A 888      48.600  38.490  67.530  1.00  0.00           H
ATOM   3766  HD2 PRO A 888      48.420  39.550  69.070  1.00  0.00           H
ATOM   3767  CA  PRO A 888      48.690  36.900  70.350  1.00  0.00           C
ATOM   3768  HA  PRO A 888      49.050  36.930  71.380  1.00  0.00           H
ATOM   3769  CB  PRO A 888      47.220  37.290  70.260  1.00  0.00           C
ATOM   3770  HB1 PRO A 888      47.010  38.100  70.990  1.00  0.00           H
ATOM   3771  HB2 PRO A 888      46.570  36.410  70.490  1.00  0.00           H
ATOM   3772  CG  PRO A 888      47.160  37.850  68.880  1.00  0.00           C
ATOM   3773  HG1 PRO A 888      46.940  37.010  68.190  1.00  0.00           H
ATOM   3774  HG2 PRO A 888      46.280  38.530  68.820  1.00  0.00           H
ATOM   3775  C   PRO A 888      48.920  35.480  69.850  1.00  0.00           C
ATOM   3776  O   PRO A 888      48.650  35.100  68.730  1.00  0.00           O
ATOM   3777  N   GLU A 889      49.380  34.640  70.730  1.00  0.00           N
ATOM   3778  HN  GLU A 889      49.640  34.900  71.660  1.00  0.00           H
ATOM   3779  CA  GLU A 889      49.480  33.230  70.460  1.00  0.00           C
ATOM   3780  HA  GLU A 889      49.660  33.010  69.420  1.00  0.00           H
ATOM   3781  CB  GLU A 889      50.710  32.560  71.280  1.00  0.00           C
ATOM   3782  HB1 GLU A 889      50.690  31.470  71.040  1.00  0.00           H
ATOM   3783  HB2 GLU A 889      50.530  32.690  72.370  1.00  0.00           H
ATOM   3784  CG  GLU A 889      52.070  33.190  71.030  1.00  0.00           C
ATOM   3785  HG1 GLU A 889      52.060  34.300  71.030  1.00  0.00           H
ATOM   3786  HG2 GLU A 889      52.410  32.930  70.000  1.00  0.00           H
ATOM   3787  CD  GLU A 889      53.130  32.730  72.000  1.00  0.00           C
ATOM   3788  OE1 GLU A 889      52.850  32.920  73.200  1.00  0.00           O
ATOM   3789  OE2 GLU A 889      54.070  32.060  71.580  1.00  0.00           O
ATOM   3790  C   GLU A 889      48.250  32.480  70.970  1.00  0.00           C
ATOM   3791  O   GLU A 889      47.510  32.850  71.890  1.00  0.00           O
ATOM   3792  N   LYS A 890      47.830  31.370  70.270  1.00  0.00           N
ATOM   3793  HN  LYS A 890      48.420  31.050  69.530  1.00  0.00           H
ATOM   3794  CA  LYS A 890      46.740  30.500  70.550  1.00  0.00           C
ATOM   3795  HA  LYS A 890      47.010  29.690  69.880  1.00  0.00           H
ATOM   3796  CB  LYS A 890      46.730  29.710  71.910  1.00  0.00           C
ATOM   3797  HB1 LYS A 890      45.770  29.220  72.200  1.00  0.00           H
ATOM   3798  HB2 LYS A 890      46.830  30.480  72.700  1.00  0.00           H
ATOM   3799  CG  LYS A 890      47.720  28.530  72.050  1.00  0.00           C
ATOM   3800  HG1 LYS A 890      47.360  27.770  71.300  1.00  0.00           H
ATOM   3801  HG2 LYS A 890      47.670  28.200  73.100  1.00  0.00           H
ATOM   3802  CD  LYS A 890      49.200  28.780  71.750  1.00  0.00           C
ATOM   3803  HD1 LYS A 890      49.600  29.600  72.390  1.00  0.00           H
ATOM   3804  HD2 LYS A 890      49.270  28.970  70.650  1.00  0.00           H
ATOM   3805  CE  LYS A 890      50.170  27.540  72.030  1.00  0.00           C
ATOM   3806  HE1 LYS A 890      49.920  26.690  71.370  1.00  0.00           H
ATOM   3807  HE2 LYS A 890      50.070  27.380  73.130  1.00  0.00           H
ATOM   3808  NZ  LYS A 890      51.520  28.000  71.600  1.00  0.00           N
ATOM   3809  HZ1 LYS A 890      52.170  27.190  71.660  1.00  0.00           H
ATOM   3810  HZ2 LYS A 890      51.840  28.730  72.270  1.00  0.00           H
ATOM   3811  HZ3 LYS A 890      51.610  28.320  70.620  1.00  0.00           H
ATOM   3812  C   LYS A 890      45.410  30.820  70.020  1.00  0.00           C
ATOM   3813  O   LYS A 890      44.330  30.610  70.660  1.00  0.00           O
ATOM   3814  N   PHE A 891      45.350  31.190  68.740  1.00  0.00           N
ATOM   3815  HN  PHE A 891      46.230  31.500  68.370  1.00  0.00           H
ATOM   3816  CA  PHE A 891      44.170  31.390  67.890  1.00  0.00           C
ATOM   3817  HA  PHE A 891      44.530  32.020  67.080  1.00  0.00           H
ATOM   3818  CB  PHE A 891      43.690  30.140  67.050  1.00  0.00           C
ATOM   3819  HB1 PHE A 891      43.320  29.400  67.780  1.00  0.00           H
ATOM   3820  HB2 PHE A 891      44.630  29.760  66.590  1.00  0.00           H
ATOM   3821  CG  PHE A 891      42.630  30.410  65.970  1.00  0.00           C
ATOM   3822  CD1 PHE A 891      41.410  29.750  65.870  1.00  0.00           C
ATOM   3823  HD1 PHE A 891      41.120  29.070  66.650  1.00  0.00           H
ATOM   3824  CE1 PHE A 891      40.480  30.110  64.950  1.00  0.00           C
ATOM   3825  HE1 PHE A 891      39.520  29.630  64.930  1.00  0.00           H
ATOM   3826  CZ  PHE A 891      40.750  30.960  63.870  1.00  0.00           C
ATOM   3827  HZ  PHE A 891      40.070  31.230  63.060  1.00  0.00           H
ATOM   3828  CD2 PHE A 891      42.900  31.380  65.010  1.00  0.00           C
ATOM   3829  HD2 PHE A 891      43.870  31.850  65.040  1.00  0.00           H
ATOM   3830  CE2 PHE A 891      41.930  31.700  64.020  1.00  0.00           C
ATOM   3831  HE2 PHE A 891      42.210  32.410  63.250  1.00  0.00           H
ATOM   3832  C   PHE A 891      43.100  32.240  68.620  1.00  0.00           C
ATOM   3833  O   PHE A 891      41.910  31.910  68.550  1.00  0.00           O
ATOM   3834  N   GLU A 892      43.530  33.340  69.210  1.00  0.00           N
ATOM   3835  HN  GLU A 892      44.510  33.450  69.260  1.00  0.00           H
ATOM   3836  CA  GLU A 892      42.670  34.420  69.840  1.00  0.00           C
ATOM   3837  HA  GLU A 892      41.620  34.290  69.630  1.00  0.00           H
ATOM   3838  CB  GLU A 892      42.830  34.260  71.450  1.00  0.00           C
ATOM   3839  HB1 GLU A 892      42.240  35.080  71.920  1.00  0.00           H
ATOM   3840  HB2 GLU A 892      43.930  34.330  71.610  1.00  0.00           H
ATOM   3841  CG  GLU A 892      42.310  32.930  72.040  1.00  0.00           C
ATOM   3842  HG1 GLU A 892      42.920  32.060  71.700  1.00  0.00           H
ATOM   3843  HG2 GLU A 892      41.300  32.890  71.560  1.00  0.00           H
ATOM   3844  CD  GLU A 892      42.180  32.870  73.530  1.00  0.00           C
ATOM   3845  OE1 GLU A 892      43.220  32.600  74.170  1.00  0.00           O
ATOM   3846  OE2 GLU A 892      41.080  33.170  74.080  1.00  0.00           O
ATOM   3847  C   GLU A 892      43.120  35.820  69.350  1.00  0.00           C
ATOM   3848  O   GLU A 892      44.340  35.960  69.290  1.00  0.00           O
ATOM   3849  N   PRO A 893      42.200  36.720  68.970  1.00  0.00           N
ATOM   3850  CD  PRO A 893      40.740  36.360  69.030  1.00  0.00           C
ATOM   3851  HD1 PRO A 893      40.340  36.060  70.020  1.00  0.00           H
ATOM   3852  HD2 PRO A 893      40.540  35.500  68.360  1.00  0.00           H
ATOM   3853  CA  PRO A 893      42.420  38.160  68.750  1.00  0.00           C
ATOM   3854  HA  PRO A 893      42.800  38.250  67.750  1.00  0.00           H
ATOM   3855  CB  PRO A 893      40.980  38.750  68.920  1.00  0.00           C
ATOM   3856  HB1 PRO A 893      40.830  39.680  68.350  1.00  0.00           H
ATOM   3857  HB2 PRO A 893      40.710  39.090  69.940  1.00  0.00           H
ATOM   3858  CG  PRO A 893      40.000  37.630  68.530  1.00  0.00           C
ATOM   3859  HG1 PRO A 893      38.930  37.710  68.870  1.00  0.00           H
ATOM   3860  HG2 PRO A 893      40.130  37.540  67.420  1.00  0.00           H
ATOM   3861  C   PRO A 893      43.340  38.910  69.610  1.00  0.00           C
ATOM   3862  O   PRO A 893      43.480  38.600  70.740  1.00  0.00           O
ATOM   3863  N   THR A 894      43.960  39.930  68.990  1.00  0.00           N
ATOM   3864  HN  THR A 894      43.830  40.170  68.030  1.00  0.00           H
ATOM   3865  CA  THR A 894      44.890  40.810  69.710  1.00  0.00           C
ATOM   3866  HA  THR A 894      45.610  40.170  70.210  1.00  0.00           H
ATOM   3867  CB  THR A 894      45.470  41.940  68.690  1.00  0.00           C
ATOM   3868  HB  THR A 894      44.640  42.600  68.400  1.00  0.00           H
ATOM   3869  OG1 THR A 894      45.950  41.320  67.520  1.00  0.00           O
ATOM   3870  HG1 THR A 894      45.180  41.170  66.950  1.00  0.00           H
ATOM   3871  CG2 THR A 894      46.600  42.620  69.350  1.00  0.00           C
ATOM   3872 HG21 THR A 894      47.270  41.880  69.840  1.00  0.00           H
ATOM   3873 HG22 THR A 894      46.240  43.270  70.170  1.00  0.00           H
ATOM   3874 HG23 THR A 894      47.120  43.220  68.560  1.00  0.00           H
ATOM   3875  C   THR A 894      44.060  41.520  70.820  1.00  0.00           C
ATOM   3876  O   THR A 894      44.500  41.740  71.950  1.00  0.00           O
ATOM   3877  N   HSD A 895      42.780  41.880  70.490  1.00  0.00           N
ATOM   3878  HN  HSD A 895      42.540  41.780  69.530  1.00  0.00           H
ATOM   3879  CA  HSD A 895      41.810  42.450  71.460  1.00  0.00           C
ATOM   3880  HA  HSD A 895      42.260  43.150  72.160  1.00  0.00           H
ATOM   3881  CB  HSD A 895      40.730  43.210  70.730  1.00  0.00           C
ATOM   3882  HB1 HSD A 895      40.460  42.590  69.850  1.00  0.00           H
ATOM   3883  HB2 HSD A 895      41.080  44.210  70.390  1.00  0.00           H
ATOM   3884  ND1 HSD A 895      39.120  44.360  72.280  1.00  0.00           N
ATOM   3885  HD1 HSD A 895      39.730  45.160  72.350  1.00  0.00           H
ATOM   3886  CG  HSD A 895      39.420  43.380  71.380  1.00  0.00           C
ATOM   3887  CE1 HSD A 895      37.810  44.220  72.610  1.00  0.00           C
ATOM   3888  HE1 HSD A 895      37.360  44.900  73.330  1.00  0.00           H
ATOM   3889  NE2 HSD A 895      37.300  43.170  72.100  1.00  0.00           N
ATOM   3890  CD2 HSD A 895      38.290  42.600  71.350  1.00  0.00           C
ATOM   3891  HD2 HSD A 895      37.960  41.780  70.730  1.00  0.00           H
ATOM   3892  C   HSD A 895      41.160  41.390  72.360  1.00  0.00           C
ATOM   3893  O   HSD A 895      40.560  40.430  71.790  1.00  0.00           O
ATOM   3894  N   PRO A 896      41.390  41.350  73.700  1.00  0.00           N
ATOM   3895  CD  PRO A 896      42.180  42.360  74.410  1.00  0.00           C
ATOM   3896  HD1 PRO A 896      41.850  43.420  74.380  1.00  0.00           H
ATOM   3897  HD2 PRO A 896      43.200  42.360  73.980  1.00  0.00           H
ATOM   3898  CA  PRO A 896      41.220  40.150  74.460  1.00  0.00           C
ATOM   3899  HA  PRO A 896      41.360  39.280  73.850  1.00  0.00           H
ATOM   3900  CB  PRO A 896      42.300  40.320  75.670  1.00  0.00           C
ATOM   3901  HB1 PRO A 896      43.290  39.890  75.400  1.00  0.00           H
ATOM   3902  HB2 PRO A 896      41.950  39.710  76.540  1.00  0.00           H
ATOM   3903  CG  PRO A 896      42.330  41.820  75.860  1.00  0.00           C
ATOM   3904  HG1 PRO A 896      41.430  42.080  76.460  1.00  0.00           H
ATOM   3905  HG2 PRO A 896      43.320  42.110  76.240  1.00  0.00           H
ATOM   3906  C   PRO A 896      39.860  40.010  75.140  1.00  0.00           C
ATOM   3907  O   PRO A 896      39.650  39.000  75.750  1.00  0.00           O
ATOM   3908  N   GLU A 897      38.940  41.010  75.030  1.00  0.00           N
ATOM   3909  HN  GLU A 897      39.110  41.770  74.400  1.00  0.00           H
ATOM   3910  CA  GLU A 897      37.790  41.080  75.810  1.00  0.00           C
ATOM   3911  HA  GLU A 897      38.040  40.890  76.830  1.00  0.00           H
ATOM   3912  CB  GLU A 897      37.340  42.530  75.590  1.00  0.00           C
ATOM   3913  HB1 GLU A 897      36.330  42.550  76.070  1.00  0.00           H
ATOM   3914  HB2 GLU A 897      37.180  42.770  74.530  1.00  0.00           H
ATOM   3915  CG  GLU A 897      38.280  43.540  76.280  1.00  0.00           C
ATOM   3916  HG1 GLU A 897      39.210  43.670  75.700  1.00  0.00           H
ATOM   3917  HG2 GLU A 897      38.550  43.200  77.300  1.00  0.00           H
ATOM   3918  CD  GLU A 897      37.550  44.840  76.280  1.00  0.00           C
ATOM   3919  OE1 GLU A 897      38.340  45.780  76.430  1.00  0.00           O
ATOM   3920  OE2 GLU A 897      36.350  45.010  76.210  1.00  0.00           O
ATOM   3921  C   GLU A 897      36.680  40.120  75.440  1.00  0.00           C
ATOM   3922  O   GLU A 897      35.830  39.780  76.260  1.00  0.00           O
ATOM   3923  N   ARG A 898      36.700  39.680  74.170  1.00  0.00           N
ATOM   3924  HN  ARG A 898      37.460  39.950  73.590  1.00  0.00           H
ATOM   3925  CA  ARG A 898      35.790  38.690  73.610  1.00  0.00           C
ATOM   3926  HA  ARG A 898      35.480  37.990  74.370  1.00  0.00           H
ATOM   3927  CB  ARG A 898      34.570  39.500  73.010  1.00  0.00           C
ATOM   3928  HB1 ARG A 898      34.160  40.020  73.910  1.00  0.00           H
ATOM   3929  HB2 ARG A 898      33.870  38.700  72.690  1.00  0.00           H
ATOM   3930  CG  ARG A 898      34.900  40.540  72.010  1.00  0.00           C
ATOM   3931  HG1 ARG A 898      35.790  41.150  72.290  1.00  0.00           H
ATOM   3932  HG2 ARG A 898      34.060  41.270  71.950  1.00  0.00           H
ATOM   3933  CD  ARG A 898      35.080  40.020  70.590  1.00  0.00           C
ATOM   3934  HD1 ARG A 898      34.140  39.520  70.270  1.00  0.00           H
ATOM   3935  HD2 ARG A 898      35.990  39.400  70.510  1.00  0.00           H
ATOM   3936  NE  ARG A 898      35.290  41.240  69.780  1.00  0.00           N
ATOM   3937  HE  ARG A 898      35.070  42.130  70.190  1.00  0.00           H
ATOM   3938  CZ  ARG A 898      36.090  41.290  68.700  1.00  0.00           C
ATOM   3939  NH1 ARG A 898      36.550  40.260  68.080  1.00  0.00           N
ATOM   3940 HH11 ARG A 898      37.140  40.250  67.260  1.00  0.00           H
ATOM   3941 HH12 ARG A 898      36.260  39.360  68.410  1.00  0.00           H
ATOM   3942  NH2 ARG A 898      36.370  42.470  68.180  1.00  0.00           N
ATOM   3943 HH21 ARG A 898      37.230  42.470  67.670  1.00  0.00           H
ATOM   3944 HH22 ARG A 898      36.010  43.350  68.470  1.00  0.00           H
ATOM   3945  C   ARG A 898      36.570  37.800  72.620  1.00  0.00           C
ATOM   3946  O   ARG A 898      37.790  37.850  72.500  1.00  0.00           O
ATOM   3947  N   GLY A 899      35.860  36.920  71.870  1.00  0.00           N
ATOM   3948  HN  GLY A 899      34.920  36.790  72.160  1.00  0.00           H
ATOM   3949  CA  GLY A 899      36.420  36.000  70.890  1.00  0.00           C
ATOM   3950  HA1 GLY A 899      35.850  35.090  70.890  1.00  0.00           H
ATOM   3951  HA2 GLY A 899      37.420  35.820  71.250  1.00  0.00           H
ATOM   3952  C   GLY A 899      36.480  36.490  69.480  1.00  0.00           C
ATOM   3953  O   GLY A 899      36.510  37.690  69.250  1.00  0.00           O
ATOM   3954  N   TRP A 900      36.390  35.550  68.470  1.00  0.00           N
ATOM   3955  HN  TRP A 900      36.160  34.610  68.650  1.00  0.00           H
ATOM   3956  CA  TRP A 900      36.230  35.980  67.130  1.00  0.00           C
ATOM   3957  HA  TRP A 900      36.820  36.850  66.900  1.00  0.00           H
ATOM   3958  CB  TRP A 900      36.680  34.890  66.130  1.00  0.00           C
ATOM   3959  HB1 TRP A 900      36.530  35.200  65.070  1.00  0.00           H
ATOM   3960  HB2 TRP A 900      36.180  33.890  66.240  1.00  0.00           H
ATOM   3961  CG  TRP A 900      38.170  34.490  66.150  1.00  0.00           C
ATOM   3962  CD1 TRP A 900      38.720  33.330  66.660  1.00  0.00           C
ATOM   3963  HD1 TRP A 900      38.190  32.570  67.230  1.00  0.00           H
ATOM   3964  NE1 TRP A 900      40.100  33.320  66.380  1.00  0.00           N
ATOM   3965  HE1 TRP A 900      40.640  32.510  66.440  1.00  0.00           H
ATOM   3966  CE2 TRP A 900      40.420  34.540  65.790  1.00  0.00           C
ATOM   3967  CD2 TRP A 900      39.290  35.270  65.590  1.00  0.00           C
ATOM   3968  CE3 TRP A 900      39.370  36.610  65.080  1.00  0.00           C
ATOM   3969  HE3 TRP A 900      38.550  37.310  64.970  1.00  0.00           H
ATOM   3970  CZ3 TRP A 900      40.560  37.180  64.750  1.00  0.00           C
ATOM   3971  HZ3 TRP A 900      40.580  38.210  64.420  1.00  0.00           H
ATOM   3972  CZ2 TRP A 900      41.690  35.050  65.330  1.00  0.00           C
ATOM   3973  HZ2 TRP A 900      42.590  34.480  65.480  1.00  0.00           H
ATOM   3974  CH2 TRP A 900      41.790  36.400  64.920  1.00  0.00           C
ATOM   3975  HH2 TRP A 900      42.760  36.800  64.630  1.00  0.00           H
ATOM   3976  C   TRP A 900      34.860  36.530  66.720  1.00  0.00           C
ATOM   3977  O   TRP A 900      34.710  37.540  66.010  1.00  0.00           O
ATOM   3978  N   ILE A 901      33.740  35.940  67.280  1.00  0.00           N
ATOM   3979  HN  ILE A 901      33.830  35.220  67.970  1.00  0.00           H
ATOM   3980  CA  ILE A 901      32.410  36.180  66.840  1.00  0.00           C
ATOM   3981  HA  ILE A 901      32.520  36.460  65.800  1.00  0.00           H
ATOM   3982  CB  ILE A 901      31.490  34.910  66.990  1.00  0.00           C
ATOM   3983  HB  ILE A 901      31.140  34.870  68.050  1.00  0.00           H
ATOM   3984  CG2 ILE A 901      30.240  35.010  66.080  1.00  0.00           C
ATOM   3985 HG21 ILE A 901      30.630  35.000  65.040  1.00  0.00           H
ATOM   3986 HG22 ILE A 901      29.690  35.980  66.140  1.00  0.00           H
ATOM   3987 HG23 ILE A 901      29.470  34.210  66.190  1.00  0.00           H
ATOM   3988  CG1 ILE A 901      32.280  33.610  66.740  1.00  0.00           C
ATOM   3989 HG11 ILE A 901      33.130  33.430  67.440  1.00  0.00           H
ATOM   3990 HG12 ILE A 901      32.660  33.730  65.710  1.00  0.00           H
ATOM   3991  CD  ILE A 901      31.460  32.310  66.980  1.00  0.00           C
ATOM   3992  HD1 ILE A 901      32.220  31.530  67.190  1.00  0.00           H
ATOM   3993  HD2 ILE A 901      30.810  32.030  66.120  1.00  0.00           H
ATOM   3994  HD3 ILE A 901      30.890  32.380  67.910  1.00  0.00           H
ATOM   3995  C   ILE A 901      31.800  37.300  67.560  1.00  0.00           C
ATOM   3996  O   ILE A 901      31.900  37.410  68.780  1.00  0.00           O
ATOM   3997  N   ILE A 902      31.130  38.240  66.800  1.00  0.00           N
ATOM   3998  HN  ILE A 902      31.000  38.220  65.810  1.00  0.00           H
ATOM   3999  CA  ILE A 902      30.590  39.490  67.290  1.00  0.00           C
ATOM   4000  HA  ILE A 902      30.610  39.530  68.370  1.00  0.00           H
ATOM   4001  CB  ILE A 902      31.220  40.810  66.730  1.00  0.00           C
ATOM   4002  HB  ILE A 902      31.090  40.790  65.620  1.00  0.00           H
ATOM   4003  CG2 ILE A 902      30.470  42.030  67.240  1.00  0.00           C
ATOM   4004 HG21 ILE A 902      30.340  42.100  68.350  1.00  0.00           H
ATOM   4005 HG22 ILE A 902      29.390  42.020  66.980  1.00  0.00           H
ATOM   4006 HG23 ILE A 902      30.870  42.980  66.830  1.00  0.00           H
ATOM   4007  CG1 ILE A 902      32.770  40.920  66.990  1.00  0.00           C
ATOM   4008 HG11 ILE A 902      33.260  39.940  66.780  1.00  0.00           H
ATOM   4009 HG12 ILE A 902      32.940  41.230  68.040  1.00  0.00           H
ATOM   4010  CD  ILE A 902      33.340  41.870  66.000  1.00  0.00           C
ATOM   4011  HD1 ILE A 902      33.420  41.450  64.980  1.00  0.00           H
ATOM   4012  HD2 ILE A 902      34.390  42.180  66.230  1.00  0.00           H
ATOM   4013  HD3 ILE A 902      32.740  42.810  65.890  1.00  0.00           H
ATOM   4014  C   ILE A 902      29.080  39.430  66.940  1.00  0.00           C
ATOM   4015  O   ILE A 902      28.780  39.100  65.820  1.00  0.00           O
ATOM   4016  N   SER A 903      28.200  39.620  67.960  1.00  0.00           N
ATOM   4017  HN  SER A 903      28.500  39.870  68.870  1.00  0.00           H
ATOM   4018  CA  SER A 903      26.730  39.640  67.910  1.00  0.00           C
ATOM   4019  HA  SER A 903      26.300  39.030  67.120  1.00  0.00           H
ATOM   4020  CB  SER A 903      26.150  39.150  69.320  1.00  0.00           C
ATOM   4021  HB1 SER A 903      26.700  39.550  70.190  1.00  0.00           H
ATOM   4022  HB2 SER A 903      26.330  38.060  69.240  1.00  0.00           H
ATOM   4023  OG  SER A 903      24.730  39.360  69.420  1.00  0.00           O
ATOM   4024  HG1 SER A 903      24.310  38.890  68.690  1.00  0.00           H
ATOM   4025  C   SER A 903      26.420  41.090  67.700  1.00  0.00           C
ATOM   4026  O   SER A 903      26.740  41.920  68.590  1.00  0.00           O
ATOM   4027  N   PRO A 904      25.900  41.630  66.580  1.00  0.00           N
ATOM   4028  CD  PRO A 904      25.740  40.890  65.310  1.00  0.00           C
ATOM   4029  HD1 PRO A 904      24.670  40.620  65.180  1.00  0.00           H
ATOM   4030  HD2 PRO A 904      26.460  40.070  65.090  1.00  0.00           H
ATOM   4031  CA  PRO A 904      25.670  43.110  66.420  1.00  0.00           C
ATOM   4032  HA  PRO A 904      26.620  43.650  66.410  1.00  0.00           H
ATOM   4033  CB  PRO A 904      25.240  43.100  64.930  1.00  0.00           C
ATOM   4034  HB1 PRO A 904      25.460  44.080  64.480  1.00  0.00           H
ATOM   4035  HB2 PRO A 904      24.150  42.880  64.890  1.00  0.00           H
ATOM   4036  CG  PRO A 904      26.010  41.940  64.260  1.00  0.00           C
ATOM   4037  HG1 PRO A 904      25.660  41.760  63.220  1.00  0.00           H
ATOM   4038  HG2 PRO A 904      27.120  42.030  64.240  1.00  0.00           H
ATOM   4039  C   PRO A 904      24.680  43.810  67.360  1.00  0.00           C
ATOM   4040  O   PRO A 904      24.080  43.240  68.250  1.00  0.00           O
ATOM   4041  N   LEU A 905      24.580  45.180  67.210  1.00  0.00           N
ATOM   4042  HN  LEU A 905      25.210  45.630  66.590  1.00  0.00           H
ATOM   4043  CA  LEU A 905      23.680  46.000  68.050  1.00  0.00           C
ATOM   4044  HA  LEU A 905      23.780  46.980  67.630  1.00  0.00           H
ATOM   4045  CB  LEU A 905      22.200  45.630  68.070  1.00  0.00           C
ATOM   4046  HB1 LEU A 905      21.520  46.380  68.520  1.00  0.00           H
ATOM   4047  HB2 LEU A 905      22.040  44.740  68.710  1.00  0.00           H
ATOM   4048  CG  LEU A 905      21.490  45.090  66.670  1.00  0.00           C
ATOM   4049  HG  LEU A 905      21.930  44.130  66.310  1.00  0.00           H
ATOM   4050  CD1 LEU A 905      19.970  44.770  66.880  1.00  0.00           C
ATOM   4051 HD11 LEU A 905      19.880  44.050  67.720  1.00  0.00           H
ATOM   4052 HD12 LEU A 905      19.590  44.250  65.960  1.00  0.00           H
ATOM   4053 HD13 LEU A 905      19.460  45.730  67.090  1.00  0.00           H
ATOM   4054  CD2 LEU A 905      21.590  46.190  65.600  1.00  0.00           C
ATOM   4055 HD21 LEU A 905      21.050  46.000  64.660  1.00  0.00           H
ATOM   4056 HD22 LEU A 905      22.650  46.320  65.290  1.00  0.00           H
ATOM   4057 HD23 LEU A 905      21.280  47.210  65.930  1.00  0.00           H
ATOM   4058  C   LEU A 905      24.260  46.280  69.410  1.00  0.00           C
ATOM   4059  O   LEU A 905      24.170  47.440  69.850  1.00  0.00           O
ATOM   4060  N   GLY A 906      24.890  45.300  70.020  1.00  0.00           N
ATOM   4061  HN  GLY A 906      24.840  44.520  69.410  1.00  0.00           H
ATOM   4062  CA  GLY A 906      25.520  45.200  71.340  1.00  0.00           C
ATOM   4063  HA1 GLY A 906      26.430  45.720  71.070  1.00  0.00           H
ATOM   4064  HA2 GLY A 906      25.720  44.180  71.630  1.00  0.00           H
ATOM   4065  C   GLY A 906      24.610  45.920  72.390  1.00  0.00           C
ATOM   4066  O   GLY A 906      23.380  45.770  72.400  1.00  0.00           O
ATOM   4067  N   ASP A 907      25.150  46.800  73.230  1.00  0.00           N
ATOM   4068  HN  ASP A 907      26.140  46.920  73.300  1.00  0.00           H
ATOM   4069  CA  ASP A 907      24.340  47.750  73.980  1.00  0.00           C
ATOM   4070  HA  ASP A 907      23.290  47.470  74.020  1.00  0.00           H
ATOM   4071  CB  ASP A 907      24.750  47.800  75.490  1.00  0.00           C
ATOM   4072  HB1 ASP A 907      24.090  48.590  75.920  1.00  0.00           H
ATOM   4073  HB2 ASP A 907      25.790  48.060  75.740  1.00  0.00           H
ATOM   4074  CG  ASP A 907      24.400  46.520  76.180  1.00  0.00           C
ATOM   4075  OD1 ASP A 907      24.360  46.640  77.430  1.00  0.00           O
ATOM   4076  OD2 ASP A 907      24.060  45.460  75.580  1.00  0.00           O
ATOM   4077  C   ASP A 907      24.420  49.190  73.290  1.00  0.00           C
ATOM   4078  O   ASP A 907      24.140  50.150  74.000  1.00  0.00           O
ATOM   4079  N   ASN A 908      24.880  49.250  72.020  1.00  0.00           N
ATOM   4080  HN  ASN A 908      25.200  48.490  71.450  1.00  0.00           H
ATOM   4081  CA  ASN A 908      25.050  50.550  71.430  1.00  0.00           C
ATOM   4082  HA  ASN A 908      25.690  51.060  72.140  1.00  0.00           H
ATOM   4083  CB  ASN A 908      25.630  50.490  69.980  1.00  0.00           C
ATOM   4084  HB1 ASN A 908      25.570  51.390  69.340  1.00  0.00           H
ATOM   4085  HB2 ASN A 908      24.970  49.770  69.450  1.00  0.00           H
ATOM   4086  CG  ASN A 908      27.050  49.910  69.940  1.00  0.00           C
ATOM   4087  OD1 ASN A 908      27.700  49.640  70.970  1.00  0.00           O
ATOM   4088  ND2 ASN A 908      27.600  49.770  68.720  1.00  0.00           N
ATOM   4089 HD21 ASN A 908      28.590  49.600  68.710  1.00  0.00           H
ATOM   4090 HD22 ASN A 908      27.110  49.930  67.870  1.00  0.00           H
ATOM   4091  C   ASN A 908      23.720  51.400  71.420  1.00  0.00           C
ATOM   4092  O   ASN A 908      22.650  50.820  71.120  1.00  0.00           O
ATOM   4093  N   PRO A 909      23.750  52.710  71.660  1.00  0.00           N
ATOM   4094  CD  PRO A 909      25.040  53.450  71.850  1.00  0.00           C
ATOM   4095  HD1 PRO A 909      25.860  53.200  71.140  1.00  0.00           H
ATOM   4096  HD2 PRO A 909      25.330  53.470  72.930  1.00  0.00           H
ATOM   4097  CA  PRO A 909      22.640  53.520  71.340  1.00  0.00           C
ATOM   4098  HA  PRO A 909      21.710  53.240  71.800  1.00  0.00           H
ATOM   4099  CB  PRO A 909      23.070  54.890  71.760  1.00  0.00           C
ATOM   4100  HB1 PRO A 909      22.940  55.040  72.850  1.00  0.00           H
ATOM   4101  HB2 PRO A 909      22.550  55.660  71.150  1.00  0.00           H
ATOM   4102  CG  PRO A 909      24.620  54.860  71.480  1.00  0.00           C
ATOM   4103  HG1 PRO A 909      24.780  55.140  70.420  1.00  0.00           H
ATOM   4104  HG2 PRO A 909      25.230  55.530  72.110  1.00  0.00           H
ATOM   4105  C   PRO A 909      22.200  53.470  69.840  1.00  0.00           C
ATOM   4106  O   PRO A 909      22.940  53.270  68.910  1.00  0.00           O
ATOM   4107  N   TRP A 910      20.860  53.480  69.640  1.00  0.00           N
ATOM   4108  HN  TRP A 910      20.220  53.580  70.400  1.00  0.00           H
ATOM   4109  CA  TRP A 910      20.150  53.210  68.400  1.00  0.00           C
ATOM   4110  HA  TRP A 910      20.390  52.210  68.080  1.00  0.00           H
ATOM   4111  CB  TRP A 910      18.610  53.290  68.700  1.00  0.00           C
ATOM   4112  HB1 TRP A 910      18.460  54.310  69.100  1.00  0.00           H
ATOM   4113  HB2 TRP A 910      18.490  52.530  69.510  1.00  0.00           H
ATOM   4114  CG  TRP A 910      17.510  52.930  67.690  1.00  0.00           C
ATOM   4115  CD1 TRP A 910      16.600  51.840  67.740  1.00  0.00           C
ATOM   4116  HD1 TRP A 910      16.880  51.010  68.360  1.00  0.00           H
ATOM   4117  NE1 TRP A 910      15.720  52.000  66.660  1.00  0.00           N
ATOM   4118  HE1 TRP A 910      15.070  51.310  66.420  1.00  0.00           H
ATOM   4119  CE2 TRP A 910      15.940  53.140  65.940  1.00  0.00           C
ATOM   4120  CD2 TRP A 910      17.120  53.740  66.580  1.00  0.00           C
ATOM   4121  CE3 TRP A 910      17.560  54.950  66.070  1.00  0.00           C
ATOM   4122  HE3 TRP A 910      18.320  55.540  66.550  1.00  0.00           H
ATOM   4123  CZ3 TRP A 910      16.930  55.550  65.030  1.00  0.00           C
ATOM   4124  HZ3 TRP A 910      17.170  56.550  64.680  1.00  0.00           H
ATOM   4125  CZ2 TRP A 910      15.320  53.750  64.920  1.00  0.00           C
ATOM   4126  HZ2 TRP A 910      14.460  53.280  64.490  1.00  0.00           H
ATOM   4127  CH2 TRP A 910      15.910  54.900  64.310  1.00  0.00           C
ATOM   4128  HH2 TRP A 910      15.450  55.360  63.450  1.00  0.00           H
ATOM   4129  C   TRP A 910      20.510  54.180  67.230  1.00  0.00           C
ATOM   4130  O   TRP A 910      20.780  53.770  66.090  1.00  0.00           O
ATOM   4131  N   TRP A 911      20.580  55.480  67.530  1.00  0.00           N
ATOM   4132  HN  TRP A 911      20.430  55.680  68.500  1.00  0.00           H
ATOM   4133  CA  TRP A 911      21.000  56.560  66.610  1.00  0.00           C
ATOM   4134  HA  TRP A 911      20.370  56.490  65.740  1.00  0.00           H
ATOM   4135  CB  TRP A 911      20.890  58.000  67.260  1.00  0.00           C
ATOM   4136  HB1 TRP A 911      21.200  57.860  68.310  1.00  0.00           H
ATOM   4137  HB2 TRP A 911      19.790  58.130  67.250  1.00  0.00           H
ATOM   4138  CG  TRP A 911      21.590  59.110  66.510  1.00  0.00           C
ATOM   4139  CD1 TRP A 911      22.830  59.710  66.800  1.00  0.00           C
ATOM   4140  HD1 TRP A 911      23.390  59.430  67.680  1.00  0.00           H
ATOM   4141  NE1 TRP A 911      23.080  60.650  65.850  1.00  0.00           N
ATOM   4142  HE1 TRP A 911      23.940  61.100  65.730  1.00  0.00           H
ATOM   4143  CE2 TRP A 911      22.120  60.600  64.850  1.00  0.00           C
ATOM   4144  CD2 TRP A 911      21.210  59.620  65.220  1.00  0.00           C
ATOM   4145  CE3 TRP A 911      20.130  59.290  64.310  1.00  0.00           C
ATOM   4146  HE3 TRP A 911      19.310  58.610  64.500  1.00  0.00           H
ATOM   4147  CZ3 TRP A 911      20.050  60.030  63.170  1.00  0.00           C
ATOM   4148  HZ3 TRP A 911      19.270  59.940  62.440  1.00  0.00           H
ATOM   4149  CZ2 TRP A 911      21.970  61.300  63.690  1.00  0.00           C
ATOM   4150  HZ2 TRP A 911      22.760  61.930  63.330  1.00  0.00           H
ATOM   4151  CH2 TRP A 911      21.000  60.980  62.780  1.00  0.00           C
ATOM   4152  HH2 TRP A 911      21.070  61.410  61.780  1.00  0.00           H
ATOM   4153  C   TRP A 911      22.410  56.290  66.000  1.00  0.00           C
ATOM   4154  O   TRP A 911      22.630  56.330  64.780  1.00  0.00           O
ATOM   4155  N   THR A 912      23.380  55.850  66.810  1.00  0.00           N
ATOM   4156  HN  THR A 912      23.160  55.490  67.710  1.00  0.00           H
ATOM   4157  CA  THR A 912      24.780  55.820  66.410  1.00  0.00           C
ATOM   4158  HA  THR A 912      24.970  56.680  65.790  1.00  0.00           H
ATOM   4159  CB  THR A 912      25.720  55.750  67.540  1.00  0.00           C
ATOM   4160  HB  THR A 912      25.460  54.940  68.280  1.00  0.00           H
ATOM   4161  OG1 THR A 912      25.550  56.880  68.380  1.00  0.00           O
ATOM   4162  HG1 THR A 912      25.970  57.590  67.870  1.00  0.00           H
ATOM   4163  CG2 THR A 912      27.150  55.710  67.100  1.00  0.00           C
ATOM   4164 HG21 THR A 912      27.360  54.850  66.420  1.00  0.00           H
ATOM   4165 HG22 THR A 912      27.910  55.540  67.900  1.00  0.00           H
ATOM   4166 HG23 THR A 912      27.470  56.580  66.480  1.00  0.00           H
ATOM   4167  C   THR A 912      25.050  54.700  65.440  1.00  0.00           C
ATOM   4168  O   THR A 912      25.940  54.760  64.640  1.00  0.00           O
ATOM   4169  N   LEU A 913      24.170  53.700  65.410  1.00  0.00           N
ATOM   4170  HN  LEU A 913      23.360  53.870  65.970  1.00  0.00           H
ATOM   4171  CA  LEU A 913      24.110  52.590  64.470  1.00  0.00           C
ATOM   4172  HA  LEU A 913      25.070  52.150  64.230  1.00  0.00           H
ATOM   4173  CB  LEU A 913      23.150  51.470  65.060  1.00  0.00           C
ATOM   4174  HB1 LEU A 913      23.110  50.630  64.330  1.00  0.00           H
ATOM   4175  HB2 LEU A 913      22.080  51.730  65.160  1.00  0.00           H
ATOM   4176  CG  LEU A 913      23.600  50.850  66.380  1.00  0.00           C
ATOM   4177  HG  LEU A 913      23.820  51.650  67.130  1.00  0.00           H
ATOM   4178  CD1 LEU A 913      22.540  49.930  66.900  1.00  0.00           C
ATOM   4179 HD11 LEU A 913      22.290  49.170  66.130  1.00  0.00           H
ATOM   4180 HD12 LEU A 913      21.590  50.480  67.100  1.00  0.00           H
ATOM   4181 HD13 LEU A 913      22.840  49.530  67.890  1.00  0.00           H
ATOM   4182  CD2 LEU A 913      24.910  50.100  66.120  1.00  0.00           C
ATOM   4183 HD21 LEU A 913      25.070  49.390  66.960  1.00  0.00           H
ATOM   4184 HD22 LEU A 913      25.780  50.800  66.090  1.00  0.00           H
ATOM   4185 HD23 LEU A 913      24.850  49.560  65.160  1.00  0.00           H
ATOM   4186  C   LEU A 913      23.570  53.000  63.100  1.00  0.00           C
ATOM   4187  O   LEU A 913      24.280  52.800  62.080  1.00  0.00           O
ATOM   4188  N   LEU A 914      22.410  53.710  63.070  1.00  0.00           N
ATOM   4189  HN  LEU A 914      21.960  53.920  63.940  1.00  0.00           H
ATOM   4190  CA  LEU A 914      21.940  54.410  61.950  1.00  0.00           C
ATOM   4191  HA  LEU A 914      21.480  53.750  61.250  1.00  0.00           H
ATOM   4192  CB  LEU A 914      20.690  55.240  62.350  1.00  0.00           C
ATOM   4193  HB1 LEU A 914      20.960  56.110  63.000  1.00  0.00           H
ATOM   4194  HB2 LEU A 914      19.990  54.580  62.920  1.00  0.00           H
ATOM   4195  CG  LEU A 914      19.770  55.810  61.260  1.00  0.00           C
ATOM   4196  HG  LEU A 914      20.460  56.370  60.600  1.00  0.00           H
ATOM   4197  CD1 LEU A 914      19.130  54.750  60.390  1.00  0.00           C
ATOM   4198 HD11 LEU A 914      18.230  55.000  59.780  1.00  0.00           H
ATOM   4199 HD12 LEU A 914      18.800  53.830  60.930  1.00  0.00           H
ATOM   4200 HD13 LEU A 914      19.910  54.410  59.690  1.00  0.00           H
ATOM   4201  CD2 LEU A 914      18.830  56.810  61.750  1.00  0.00           C
ATOM   4202 HD21 LEU A 914      18.150  57.210  60.960  1.00  0.00           H
ATOM   4203 HD22 LEU A 914      19.380  57.680  62.190  1.00  0.00           H
ATOM   4204 HD23 LEU A 914      18.110  56.600  62.570  1.00  0.00           H
ATOM   4205  C   LEU A 914      22.820  55.370  61.180  1.00  0.00           C
ATOM   4206  O   LEU A 914      22.680  55.330  59.990  1.00  0.00           O
ATOM   4207  N   ILE A 915      23.560  56.240  61.880  1.00  0.00           N
ATOM   4208  HN  ILE A 915      23.350  56.350  62.850  1.00  0.00           H
ATOM   4209  CA  ILE A 915      24.280  57.350  61.270  1.00  0.00           C
ATOM   4210  HA  ILE A 915      23.710  57.690  60.420  1.00  0.00           H
ATOM   4211  CB  ILE A 915      24.280  58.610  62.190  1.00  0.00           C
ATOM   4212  HB  ILE A 915      23.250  58.950  62.440  1.00  0.00           H
ATOM   4213  CG2 ILE A 915      25.030  58.340  63.490  1.00  0.00           C
ATOM   4214 HG21 ILE A 915      24.490  57.620  64.140  1.00  0.00           H
ATOM   4215 HG22 ILE A 915      25.360  59.250  64.030  1.00  0.00           H
ATOM   4216 HG23 ILE A 915      26.020  57.890  63.310  1.00  0.00           H
ATOM   4217  CG1 ILE A 915      24.840  59.890  61.460  1.00  0.00           C
ATOM   4218 HG11 ILE A 915      25.840  59.910  60.990  1.00  0.00           H
ATOM   4219 HG12 ILE A 915      24.970  60.690  62.230  1.00  0.00           H
ATOM   4220  CD  ILE A 915      23.870  60.460  60.430  1.00  0.00           C
ATOM   4221  HD1 ILE A 915      23.690  59.730  59.610  1.00  0.00           H
ATOM   4222  HD2 ILE A 915      24.320  61.400  60.030  1.00  0.00           H
ATOM   4223  HD3 ILE A 915      22.940  60.780  60.920  1.00  0.00           H
ATOM   4224  C   ILE A 915      25.650  56.910  60.770  1.00  0.00           C
ATOM   4225  O   ILE A 915      26.430  57.480  59.970  1.00  0.00           O
ATOM   4226  N   ALA A 916      26.040  55.680  61.100  1.00  0.00           N
ATOM   4227  HN  ALA A 916      25.370  55.070  61.510  1.00  0.00           H
ATOM   4228  CA  ALA A 916      27.260  55.030  60.650  1.00  0.00           C
ATOM   4229  HA  ALA A 916      28.110  55.640  60.930  1.00  0.00           H
ATOM   4230  CB  ALA A 916      27.470  53.620  61.350  1.00  0.00           C
ATOM   4231  HB1 ALA A 916      28.450  53.170  61.090  1.00  0.00           H
ATOM   4232  HB2 ALA A 916      26.710  52.900  61.000  1.00  0.00           H
ATOM   4233  HB3 ALA A 916      27.280  53.710  62.440  1.00  0.00           H
ATOM   4234  C   ALA A 916      27.280  54.770  59.100  1.00  0.00           C
ATOM   4235  O   ALA A 916      28.210  54.320  58.460  1.00  0.00           O
ATOM   4236  N   ALA A 917      26.160  55.100  58.370  1.00  0.00           N
ATOM   4237  HN  ALA A 917      25.240  55.330  58.670  1.00  0.00           H
ATOM   4238  CA  ALA A 917      26.140  55.030  56.970  1.00  0.00           C
ATOM   4239  HA  ALA A 917      26.530  54.070  56.660  1.00  0.00           H
ATOM   4240  CB  ALA A 917      24.670  54.960  56.530  1.00  0.00           C
ATOM   4241  HB1 ALA A 917      24.530  54.850  55.440  1.00  0.00           H
ATOM   4242  HB2 ALA A 917      24.140  55.890  56.810  1.00  0.00           H
ATOM   4243  HB3 ALA A 917      24.120  54.110  57.020  1.00  0.00           H
ATOM   4244  C   ALA A 917      26.810  56.160  56.130  1.00  0.00           C
ATOM   4245  O   ALA A 917      27.130  55.990  54.980  1.00  0.00           O
ATOM   4246  N   ILE A 918      27.090  57.360  56.750  1.00  0.00           N
ATOM   4247  HN  ILE A 918      26.670  57.530  57.650  1.00  0.00           H
ATOM   4248  CA  ILE A 918      27.970  58.370  56.080  1.00  0.00           C
ATOM   4249  HA  ILE A 918      27.550  58.680  55.130  1.00  0.00           H
ATOM   4250  CB  ILE A 918      28.000  59.770  56.730  1.00  0.00           C
ATOM   4251  HB  ILE A 918      28.590  59.710  57.680  1.00  0.00           H
ATOM   4252  CG2 ILE A 918      28.720  60.810  55.970  1.00  0.00           C
ATOM   4253 HG21 ILE A 918      29.820  60.680  55.800  1.00  0.00           H
ATOM   4254 HG22 ILE A 918      28.580  61.830  56.390  1.00  0.00           H
ATOM   4255 HG23 ILE A 918      28.320  60.780  54.930  1.00  0.00           H
ATOM   4256  CG1 ILE A 918      26.560  60.170  57.060  1.00  0.00           C
ATOM   4257 HG11 ILE A 918      26.020  59.380  57.610  1.00  0.00           H
ATOM   4258 HG12 ILE A 918      25.970  60.250  56.120  1.00  0.00           H
ATOM   4259  CD  ILE A 918      26.490  61.570  57.770  1.00  0.00           C
ATOM   4260  HD1 ILE A 918      25.470  61.890  58.070  1.00  0.00           H
ATOM   4261  HD2 ILE A 918      26.830  62.390  57.110  1.00  0.00           H
ATOM   4262  HD3 ILE A 918      27.090  61.450  58.700  1.00  0.00           H
ATOM   4263  C   ILE A 918      29.450  57.920  55.800  1.00  0.00           C
ATOM   4264  O   ILE A 918      29.960  57.900  54.630  1.00  0.00           O
ATOM   4265  N   PRO A 919      30.160  57.370  56.810  1.00  0.00           N
ATOM   4266  CD  PRO A 919      29.860  57.450  58.220  1.00  0.00           C
ATOM   4267  HD1 PRO A 919      28.920  57.060  58.660  1.00  0.00           H
ATOM   4268  HD2 PRO A 919      30.130  58.490  58.470  1.00  0.00           H
ATOM   4269  CA  PRO A 919      31.400  56.710  56.520  1.00  0.00           C
ATOM   4270  HA  PRO A 919      31.950  57.310  55.800  1.00  0.00           H
ATOM   4271  CB  PRO A 919      32.190  56.580  57.920  1.00  0.00           C
ATOM   4272  HB1 PRO A 919      32.790  57.510  57.980  1.00  0.00           H
ATOM   4273  HB2 PRO A 919      32.960  55.790  58.030  1.00  0.00           H
ATOM   4274  CG  PRO A 919      31.000  56.650  58.920  1.00  0.00           C
ATOM   4275  HG1 PRO A 919      30.660  55.610  59.140  1.00  0.00           H
ATOM   4276  HG2 PRO A 919      31.210  57.030  59.950  1.00  0.00           H
ATOM   4277  C   PRO A 919      31.360  55.420  55.820  1.00  0.00           C
ATOM   4278  O   PRO A 919      32.300  55.170  55.080  1.00  0.00           O
ATOM   4279  N   ALA A 920      30.310  54.650  55.900  1.00  0.00           N
ATOM   4280  HN  ALA A 920      29.560  54.850  56.540  1.00  0.00           H
ATOM   4281  CA  ALA A 920      30.160  53.510  55.050  1.00  0.00           C
ATOM   4282  HA  ALA A 920      31.010  52.860  55.120  1.00  0.00           H
ATOM   4283  CB  ALA A 920      28.930  52.810  55.580  1.00  0.00           C
ATOM   4284  HB1 ALA A 920      28.000  53.160  55.080  1.00  0.00           H
ATOM   4285  HB2 ALA A 920      28.800  52.930  56.690  1.00  0.00           H
ATOM   4286  HB3 ALA A 920      28.950  51.710  55.380  1.00  0.00           H
ATOM   4287  C   ALA A 920      30.070  53.890  53.550  1.00  0.00           C
ATOM   4288  O   ALA A 920      30.620  53.240  52.670  1.00  0.00           O
ATOM   4289  N   LEU A 921      29.420  55.050  53.230  1.00  0.00           N
ATOM   4290  HN  LEU A 921      28.880  55.620  53.850  1.00  0.00           H
ATOM   4291  CA  LEU A 921      29.350  55.620  51.880  1.00  0.00           C
ATOM   4292  HA  LEU A 921      28.950  54.900  51.190  1.00  0.00           H
ATOM   4293  CB  LEU A 921      28.250  56.760  51.770  1.00  0.00           C
ATOM   4294  HB1 LEU A 921      28.540  57.580  52.470  1.00  0.00           H
ATOM   4295  HB2 LEU A 921      27.270  56.380  52.090  1.00  0.00           H
ATOM   4296  CG  LEU A 921      27.970  57.380  50.390  1.00  0.00           C
ATOM   4297  HG  LEU A 921      28.970  57.730  50.090  1.00  0.00           H
ATOM   4298  CD1 LEU A 921      27.470  56.260  49.470  1.00  0.00           C
ATOM   4299 HD11 LEU A 921      26.590  55.750  49.920  1.00  0.00           H
ATOM   4300 HD12 LEU A 921      28.230  55.480  49.240  1.00  0.00           H
ATOM   4301 HD13 LEU A 921      27.060  56.690  48.530  1.00  0.00           H
ATOM   4302  CD2 LEU A 921      26.920  58.460  50.650  1.00  0.00           C
ATOM   4303 HD21 LEU A 921      27.180  59.150  51.470  1.00  0.00           H
ATOM   4304 HD22 LEU A 921      25.950  57.960  50.930  1.00  0.00           H
ATOM   4305 HD23 LEU A 921      26.860  59.090  49.740  1.00  0.00           H
ATOM   4306  C   LEU A 921      30.730  56.050  51.370  1.00  0.00           C
ATOM   4307  O   LEU A 921      31.200  55.860  50.230  1.00  0.00           O
ATOM   4308  N   LEU A 922      31.510  56.540  52.310  1.00  0.00           N
ATOM   4309  HN  LEU A 922      31.130  56.620  53.230  1.00  0.00           H
ATOM   4310  CA  LEU A 922      32.950  56.930  52.080  1.00  0.00           C
ATOM   4311  HA  LEU A 922      33.010  57.370  51.100  1.00  0.00           H
ATOM   4312  CB  LEU A 922      33.480  57.790  53.240  1.00  0.00           C
ATOM   4313  HB1 LEU A 922      34.500  58.050  52.850  1.00  0.00           H
ATOM   4314  HB2 LEU A 922      33.620  57.200  54.170  1.00  0.00           H
ATOM   4315  CG  LEU A 922      32.860  59.150  53.510  1.00  0.00           C
ATOM   4316  HG  LEU A 922      31.750  59.070  53.510  1.00  0.00           H
ATOM   4317  CD1 LEU A 922      33.360  59.790  54.790  1.00  0.00           C
ATOM   4318 HD11 LEU A 922      32.860  59.250  55.620  1.00  0.00           H
ATOM   4319 HD12 LEU A 922      32.980  60.840  54.840  1.00  0.00           H
ATOM   4320 HD13 LEU A 922      34.450  59.670  54.900  1.00  0.00           H
ATOM   4321  CD2 LEU A 922      33.020  60.160  52.370  1.00  0.00           C
ATOM   4322 HD21 LEU A 922      32.600  59.720  51.440  1.00  0.00           H
ATOM   4323 HD22 LEU A 922      34.000  60.620  52.110  1.00  0.00           H
ATOM   4324 HD23 LEU A 922      32.390  61.050  52.560  1.00  0.00           H
ATOM   4325  C   LEU A 922      33.790  55.700  51.920  1.00  0.00           C
ATOM   4326  O   LEU A 922      34.610  55.650  51.000  1.00  0.00           O
ATOM   4327  N   CYS A 923      33.600  54.570  52.610  1.00  0.00           N
ATOM   4328  HN  CYS A 923      32.970  54.620  53.380  1.00  0.00           H
ATOM   4329  CA  CYS A 923      34.370  53.350  52.500  1.00  0.00           C
ATOM   4330  HA  CYS A 923      35.410  53.600  52.320  1.00  0.00           H
ATOM   4331  CB  CYS A 923      34.170  52.540  53.770  1.00  0.00           C
ATOM   4332  HB1 CYS A 923      33.100  52.210  53.850  1.00  0.00           H
ATOM   4333  HB2 CYS A 923      34.260  53.210  54.660  1.00  0.00           H
ATOM   4334  SG  CYS A 923      35.160  51.020  53.800  1.00  0.00           S
ATOM   4335  HG1 CYS A 923      34.250  50.090  54.040  1.00  0.00           H
ATOM   4336  C   CYS A 923      34.030  52.640  51.230  1.00  0.00           C
ATOM   4337  O   CYS A 923      34.850  51.910  50.680  1.00  0.00           O
ATOM   4338  N   THR A 924      32.800  52.850  50.630  1.00  0.00           N
ATOM   4339  HN  THR A 924      32.160  53.410  51.160  1.00  0.00           H
ATOM   4340  CA  THR A 924      32.260  52.230  49.380  1.00  0.00           C
ATOM   4341  HA  THR A 924      32.470  51.180  49.550  1.00  0.00           H
ATOM   4342  CB  THR A 924      30.800  52.490  49.100  1.00  0.00           C
ATOM   4343  HB  THR A 924      30.630  53.570  48.940  1.00  0.00           H
ATOM   4344  OG1 THR A 924      29.990  51.920  50.110  1.00  0.00           O
ATOM   4345  HG1 THR A 924      30.160  52.200  51.010  1.00  0.00           H
ATOM   4346  CG2 THR A 924      30.380  51.660  47.760  1.00  0.00           C
ATOM   4347 HG21 THR A 924      30.570  50.580  47.960  1.00  0.00           H
ATOM   4348 HG22 THR A 924      31.040  51.950  46.910  1.00  0.00           H
ATOM   4349 HG23 THR A 924      29.330  51.860  47.500  1.00  0.00           H
ATOM   4350  C   THR A 924      33.140  52.610  48.290  1.00  0.00           C
ATOM   4351  O   THR A 924      33.650  51.800  47.510  1.00  0.00           O
ATOM   4352  N   ILE A 925      33.540  53.870  48.170  1.00  0.00           N
ATOM   4353  HN  ILE A 925      33.280  54.600  48.800  1.00  0.00           H
ATOM   4354  CA  ILE A 925      34.470  54.410  47.140  1.00  0.00           C
ATOM   4355  HA  ILE A 925      34.080  54.200  46.160  1.00  0.00           H
ATOM   4356  CB  ILE A 925      34.630  55.900  47.330  1.00  0.00           C
ATOM   4357  HB  ILE A 925      35.120  56.050  48.320  1.00  0.00           H
ATOM   4358  CG2 ILE A 925      35.600  56.600  46.340  1.00  0.00           C
ATOM   4359 HG21 ILE A 925      36.520  55.980  46.190  1.00  0.00           H
ATOM   4360 HG22 ILE A 925      35.890  57.620  46.670  1.00  0.00           H
ATOM   4361 HG23 ILE A 925      35.140  56.700  45.340  1.00  0.00           H
ATOM   4362  CG1 ILE A 925      33.260  56.640  47.330  1.00  0.00           C
ATOM   4363 HG11 ILE A 925      32.470  56.050  47.840  1.00  0.00           H
ATOM   4364 HG12 ILE A 925      32.910  56.590  46.280  1.00  0.00           H
ATOM   4365  CD  ILE A 925      33.440  58.040  47.960  1.00  0.00           C
ATOM   4366  HD1 ILE A 925      34.200  58.680  47.440  1.00  0.00           H
ATOM   4367  HD2 ILE A 925      33.750  57.950  49.010  1.00  0.00           H
ATOM   4368  HD3 ILE A 925      32.480  58.590  47.840  1.00  0.00           H
ATOM   4369  C   ILE A 925      35.860  53.610  47.110  1.00  0.00           C
ATOM   4370  O   ILE A 925      36.440  53.310  46.100  1.00  0.00           O
ATOM   4371  N   LEU A 926      36.370  53.300  48.350  1.00  0.00           N
ATOM   4372  HN  LEU A 926      35.840  53.520  49.170  1.00  0.00           H
ATOM   4373  CA  LEU A 926      37.660  52.620  48.490  1.00  0.00           C
ATOM   4374  HA  LEU A 926      38.490  53.210  48.130  1.00  0.00           H
ATOM   4375  CB  LEU A 926      37.960  52.510  50.030  1.00  0.00           C
ATOM   4376  HB1 LEU A 926      38.880  51.890  50.090  1.00  0.00           H
ATOM   4377  HB2 LEU A 926      37.250  51.770  50.490  1.00  0.00           H
ATOM   4378  CG  LEU A 926      38.120  53.780  50.960  1.00  0.00           C
ATOM   4379  HG  LEU A 926      37.120  54.270  50.980  1.00  0.00           H
ATOM   4380  CD1 LEU A 926      38.470  53.380  52.410  1.00  0.00           C
ATOM   4381 HD11 LEU A 926      38.380  54.320  53.010  1.00  0.00           H
ATOM   4382 HD12 LEU A 926      39.490  52.970  52.510  1.00  0.00           H
ATOM   4383 HD13 LEU A 926      37.800  52.610  52.830  1.00  0.00           H
ATOM   4384  CD2 LEU A 926      39.150  54.770  50.490  1.00  0.00           C
ATOM   4385 HD21 LEU A 926      40.100  54.230  50.360  1.00  0.00           H
ATOM   4386 HD22 LEU A 926      39.320  55.600  51.200  1.00  0.00           H
ATOM   4387 HD23 LEU A 926      38.760  55.250  49.560  1.00  0.00           H
ATOM   4388  C   LEU A 926      37.610  51.180  47.970  1.00  0.00           C
ATOM   4389  O   LEU A 926      38.530  50.710  47.270  1.00  0.00           O
ATOM   4390  N   ILE A 927      36.540  50.420  48.340  1.00  0.00           N
ATOM   4391  HN  ILE A 927      35.810  50.840  48.860  1.00  0.00           H
ATOM   4392  CA  ILE A 927      36.330  49.060  47.840  1.00  0.00           C
ATOM   4393  HA  ILE A 927      37.150  48.440  48.130  1.00  0.00           H
ATOM   4394  CB  ILE A 927      35.030  48.470  48.580  1.00  0.00           C
ATOM   4395  HB  ILE A 927      34.170  49.080  48.240  1.00  0.00           H
ATOM   4396  CG2 ILE A 927      34.720  47.020  48.080  1.00  0.00           C
ATOM   4397 HG21 ILE A 927      33.830  46.660  48.630  1.00  0.00           H
ATOM   4398 HG22 ILE A 927      35.500  46.260  48.330  1.00  0.00           H
ATOM   4399 HG23 ILE A 927      34.520  46.980  46.990  1.00  0.00           H
ATOM   4400  CG1 ILE A 927      35.070  48.500  50.130  1.00  0.00           C
ATOM   4401 HG11 ILE A 927      34.060  48.230  50.500  1.00  0.00           H
ATOM   4402 HG12 ILE A 927      35.210  49.560  50.440  1.00  0.00           H
ATOM   4403  CD  ILE A 927      36.260  47.760  50.770  1.00  0.00           C
ATOM   4404  HD1 ILE A 927      37.190  48.320  50.520  1.00  0.00           H
ATOM   4405  HD2 ILE A 927      36.290  46.720  50.390  1.00  0.00           H
ATOM   4406  HD3 ILE A 927      36.130  47.730  51.880  1.00  0.00           H
ATOM   4407  C   ILE A 927      36.170  49.010  46.340  1.00  0.00           C
ATOM   4408  O   ILE A 927      36.900  48.330  45.610  1.00  0.00           O
ATOM   4409  N   PHE A 928      35.200  49.850  45.800  1.00  0.00           N
ATOM   4410  HN  PHE A 928      34.830  50.560  46.400  1.00  0.00           H
ATOM   4411  CA  PHE A 928      34.720  49.990  44.470  1.00  0.00           C
ATOM   4412  HA  PHE A 928      34.340  49.040  44.150  1.00  0.00           H
ATOM   4413  CB  PHE A 928      33.490  51.010  44.550  1.00  0.00           C
ATOM   4414  HB1 PHE A 928      33.680  51.990  45.070  1.00  0.00           H
ATOM   4415  HB2 PHE A 928      32.730  50.520  45.190  1.00  0.00           H
ATOM   4416  CG  PHE A 928      32.960  51.210  43.240  1.00  0.00           C
ATOM   4417  CD1 PHE A 928      32.430  50.150  42.550  1.00  0.00           C
ATOM   4418  HD1 PHE A 928      32.430  49.110  42.820  1.00  0.00           H
ATOM   4419  CE1 PHE A 928      31.990  50.360  41.200  1.00  0.00           C
ATOM   4420  HE1 PHE A 928      31.620  49.550  40.590  1.00  0.00           H
ATOM   4421  CZ  PHE A 928      32.080  51.630  40.600  1.00  0.00           C
ATOM   4422  HZ  PHE A 928      31.870  51.890  39.570  1.00  0.00           H
ATOM   4423  CD2 PHE A 928      32.980  52.500  42.710  1.00  0.00           C
ATOM   4424  HD2 PHE A 928      33.220  53.330  43.360  1.00  0.00           H
ATOM   4425  CE2 PHE A 928      32.480  52.720  41.410  1.00  0.00           C
ATOM   4426  HE2 PHE A 928      32.400  53.740  41.050  1.00  0.00           H
ATOM   4427  C   PHE A 928      35.920  50.480  43.560  1.00  0.00           C
ATOM   4428  O   PHE A 928      36.090  49.960  42.390  1.00  0.00           O
ATOM   4429  N   MET A 929      36.770  51.480  43.960  1.00  0.00           N
ATOM   4430  HN  MET A 929      36.680  52.060  44.770  1.00  0.00           H
ATOM   4431  CA  MET A 929      37.810  51.900  43.000  1.00  0.00           C
ATOM   4432  HA  MET A 929      37.410  52.110  42.030  1.00  0.00           H
ATOM   4433  CB  MET A 929      38.500  53.180  43.490  1.00  0.00           C
ATOM   4434  HB1 MET A 929      39.460  53.280  42.950  1.00  0.00           H
ATOM   4435  HB2 MET A 929      38.760  53.090  44.560  1.00  0.00           H
ATOM   4436  CG  MET A 929      37.630  54.430  43.250  1.00  0.00           C
ATOM   4437  HG1 MET A 929      38.290  55.240  43.650  1.00  0.00           H
ATOM   4438  HG2 MET A 929      36.720  54.380  43.880  1.00  0.00           H
ATOM   4439  SD  MET A 929      37.260  54.720  41.450  1.00  0.00           S
ATOM   4440  CE  MET A 929      35.650  55.450  41.600  1.00  0.00           C
ATOM   4441  HE1 MET A 929      35.400  56.270  40.890  1.00  0.00           H
ATOM   4442  HE2 MET A 929      35.440  55.910  42.590  1.00  0.00           H
ATOM   4443  HE3 MET A 929      34.850  54.690  41.490  1.00  0.00           H
ATOM   4444  C   MET A 929      38.780  50.820  42.700  1.00  0.00           C
ATOM   4445  O   MET A 929      39.110  50.680  41.550  1.00  0.00           O
ATOM   4446  N   ASP A 930      39.390  50.160  43.730  1.00  0.00           N
ATOM   4447  HN  ASP A 930      39.090  50.330  44.660  1.00  0.00           H
ATOM   4448  CA  ASP A 930      40.400  49.130  43.430  1.00  0.00           C
ATOM   4449  HA  ASP A 930      41.250  49.450  42.850  1.00  0.00           H
ATOM   4450  CB  ASP A 930      40.850  48.570  44.850  1.00  0.00           C
ATOM   4451  HB1 ASP A 930      41.520  47.690  44.770  1.00  0.00           H
ATOM   4452  HB2 ASP A 930      39.990  48.240  45.480  1.00  0.00           H
ATOM   4453  CG  ASP A 930      41.690  49.590  45.600  1.00  0.00           C
ATOM   4454  OD1 ASP A 930      42.150  50.610  45.100  1.00  0.00           O
ATOM   4455  OD2 ASP A 930      42.120  49.200  46.730  1.00  0.00           O
ATOM   4456  C   ASP A 930      39.890  47.920  42.640  1.00  0.00           C
ATOM   4457  O   ASP A 930      40.450  47.390  41.740  1.00  0.00           O
ATOM   4458  N   GLN A 931      38.600  47.440  43.020  1.00  0.00           N
ATOM   4459  HN  GLN A 931      38.160  47.750  43.860  1.00  0.00           H
ATOM   4460  CA  GLN A 931      37.820  46.520  42.250  1.00  0.00           C
ATOM   4461  HA  GLN A 931      38.420  45.620  42.280  1.00  0.00           H
ATOM   4462  CB  GLN A 931      36.420  46.220  42.820  1.00  0.00           C
ATOM   4463  HB1 GLN A 931      35.800  45.660  42.090  1.00  0.00           H
ATOM   4464  HB2 GLN A 931      35.860  47.160  42.960  1.00  0.00           H
ATOM   4465  CG  GLN A 931      36.460  45.540  44.250  1.00  0.00           C
ATOM   4466  HG1 GLN A 931      35.440  45.250  44.570  1.00  0.00           H
ATOM   4467  HG2 GLN A 931      36.970  46.280  44.900  1.00  0.00           H
ATOM   4468  CD  GLN A 931      37.130  44.160  44.250  1.00  0.00           C
ATOM   4469  OE1 GLN A 931      37.840  43.910  45.240  1.00  0.00           O
ATOM   4470  NE2 GLN A 931      36.940  43.300  43.300  1.00  0.00           N
ATOM   4471 HE21 GLN A 931      37.590  42.550  43.320  1.00  0.00           H
ATOM   4472 HE22 GLN A 931      36.180  43.540  42.690  1.00  0.00           H
ATOM   4473  C   GLN A 931      37.720  46.990  40.830  1.00  0.00           C
ATOM   4474  O   GLN A 931      38.070  46.270  39.930  1.00  0.00           O
ATOM   4475  N   GLN A 932      37.200  48.230  40.530  1.00  0.00           N
ATOM   4476  HN  GLN A 932      36.830  48.800  41.260  1.00  0.00           H
ATOM   4477  CA  GLN A 932      37.060  48.710  39.110  1.00  0.00           C
ATOM   4478  HA  GLN A 932      36.630  47.880  38.580  1.00  0.00           H
ATOM   4479  CB  GLN A 932      36.090  49.880  39.090  1.00  0.00           C
ATOM   4480  HB1 GLN A 932      35.990  50.380  38.100  1.00  0.00           H
ATOM   4481  HB2 GLN A 932      36.500  50.690  39.730  1.00  0.00           H
ATOM   4482  CG  GLN A 932      34.600  49.670  39.590  1.00  0.00           C
ATOM   4483  HG1 GLN A 932      33.940  50.540  39.540  1.00  0.00           H
ATOM   4484  HG2 GLN A 932      34.650  49.290  40.640  1.00  0.00           H
ATOM   4485  CD  GLN A 932      33.990  48.470  38.730  1.00  0.00           C
ATOM   4486  OE1 GLN A 932      33.830  47.400  39.270  1.00  0.00           O
ATOM   4487  NE2 GLN A 932      33.650  48.630  37.420  1.00  0.00           N
ATOM   4488 HE21 GLN A 932      33.800  49.550  37.070  1.00  0.00           H
ATOM   4489 HE22 GLN A 932      33.430  47.830  36.860  1.00  0.00           H
ATOM   4490  C   GLN A 932      38.250  48.940  38.250  1.00  0.00           C
ATOM   4491  O   GLN A 932      38.320  48.540  37.070  1.00  0.00           O
ATOM   4492  N   ILE A 933      39.330  49.470  38.760  1.00  0.00           N
ATOM   4493  HN  ILE A 933      39.390  49.730  39.730  1.00  0.00           H
ATOM   4494  CA  ILE A 933      40.560  49.530  38.050  1.00  0.00           C
ATOM   4495  HA  ILE A 933      40.400  50.090  37.140  1.00  0.00           H
ATOM   4496  CB  ILE A 933      41.580  50.270  38.930  1.00  0.00           C
ATOM   4497  HB  ILE A 933      41.720  49.710  39.890  1.00  0.00           H
ATOM   4498  CG2 ILE A 933      42.970  50.340  38.170  1.00  0.00           C
ATOM   4499 HG21 ILE A 933      42.840  50.810  37.170  1.00  0.00           H
ATOM   4500 HG22 ILE A 933      43.390  49.320  38.040  1.00  0.00           H
ATOM   4501 HG23 ILE A 933      43.740  50.820  38.820  1.00  0.00           H
ATOM   4502  CG1 ILE A 933      41.100  51.680  39.410  1.00  0.00           C
ATOM   4503 HG11 ILE A 933      40.070  51.600  39.840  1.00  0.00           H
ATOM   4504 HG12 ILE A 933      41.050  52.380  38.540  1.00  0.00           H
ATOM   4505  CD  ILE A 933      41.850  52.360  40.560  1.00  0.00           C
ATOM   4506  HD1 ILE A 933      41.790  51.740  41.480  1.00  0.00           H
ATOM   4507  HD2 ILE A 933      41.450  53.380  40.750  1.00  0.00           H
ATOM   4508  HD3 ILE A 933      42.920  52.420  40.310  1.00  0.00           H
ATOM   4509  C   ILE A 933      41.040  48.110  37.700  1.00  0.00           C
ATOM   4510  O   ILE A 933      41.480  47.890  36.590  1.00  0.00           O
ATOM   4511  N   THR A 934      40.930  47.150  38.610  1.00  0.00           N
ATOM   4512  HN  THR A 934      40.470  47.370  39.460  1.00  0.00           H
ATOM   4513  CA  THR A 934      41.300  45.820  38.320  1.00  0.00           C
ATOM   4514  HA  THR A 934      42.270  45.740  37.860  1.00  0.00           H
ATOM   4515  CB  THR A 934      41.260  44.940  39.570  1.00  0.00           C
ATOM   4516  HB  THR A 934      40.230  44.850  39.980  1.00  0.00           H
ATOM   4517  OG1 THR A 934      42.180  45.470  40.460  1.00  0.00           O
ATOM   4518  HG1 THR A 934      41.640  46.020  41.040  1.00  0.00           H
ATOM   4519  CG2 THR A 934      41.660  43.480  39.350  1.00  0.00           C
ATOM   4520 HG21 THR A 934      40.840  42.980  38.790  1.00  0.00           H
ATOM   4521 HG22 THR A 934      41.680  42.820  40.240  1.00  0.00           H
ATOM   4522 HG23 THR A 934      42.660  43.410  38.890  1.00  0.00           H
ATOM   4523  C   THR A 934      40.380  45.100  37.350  1.00  0.00           C
ATOM   4524  O   THR A 934      40.860  44.440  36.410  1.00  0.00           O
ATOM   4525  N   ALA A 935      39.050  45.390  37.340  1.00  0.00           N
ATOM   4526  HN  ALA A 935      38.710  45.990  38.050  1.00  0.00           H
ATOM   4527  CA  ALA A 935      38.100  44.910  36.310  1.00  0.00           C
ATOM   4528  HA  ALA A 935      38.120  43.830  36.330  1.00  0.00           H
ATOM   4529  CB  ALA A 935      36.610  45.170  36.740  1.00  0.00           C
ATOM   4530  HB1 ALA A 935      36.530  44.950  37.830  1.00  0.00           H
ATOM   4531  HB2 ALA A 935      35.880  44.540  36.200  1.00  0.00           H
ATOM   4532  HB3 ALA A 935      36.310  46.240  36.660  1.00  0.00           H
ATOM   4533  C   ALA A 935      38.280  45.540  34.850  1.00  0.00           C
ATOM   4534  O   ALA A 935      38.410  44.850  33.840  1.00  0.00           O
ATOM   4535  N   VAL A 936      38.590  46.820  34.790  1.00  0.00           N
ATOM   4536  HN  VAL A 936      38.460  47.400  35.590  1.00  0.00           H
ATOM   4537  CA  VAL A 936      39.020  47.630  33.630  1.00  0.00           C
ATOM   4538  HA  VAL A 936      38.290  47.560  32.830  1.00  0.00           H
ATOM   4539  CB  VAL A 936      39.060  49.050  34.120  1.00  0.00           C
ATOM   4540  HB  VAL A 936      39.600  49.080  35.090  1.00  0.00           H
ATOM   4541  CG1 VAL A 936      39.860  49.940  33.150  1.00  0.00           C
ATOM   4542 HG11 VAL A 936      40.940  49.690  33.120  1.00  0.00           H
ATOM   4543 HG12 VAL A 936      39.870  50.960  33.600  1.00  0.00           H
ATOM   4544 HG13 VAL A 936      39.460  49.960  32.110  1.00  0.00           H
ATOM   4545  CG2 VAL A 936      37.630  49.650  34.340  1.00  0.00           C
ATOM   4546 HG21 VAL A 936      37.170  50.120  33.440  1.00  0.00           H
ATOM   4547 HG22 VAL A 936      37.620  50.490  35.060  1.00  0.00           H
ATOM   4548 HG23 VAL A 936      37.020  48.830  34.780  1.00  0.00           H
ATOM   4549  C   VAL A 936      40.330  47.220  33.020  1.00  0.00           C
ATOM   4550  O   VAL A 936      40.480  47.160  31.810  1.00  0.00           O
ATOM   4551  N   ILE A 937      41.310  46.840  33.780  1.00  0.00           N
ATOM   4552  HN  ILE A 937      41.380  47.120  34.730  1.00  0.00           H
ATOM   4553  CA  ILE A 937      42.510  46.240  33.180  1.00  0.00           C
ATOM   4554  HA  ILE A 937      42.860  46.880  32.400  1.00  0.00           H
ATOM   4555  CB  ILE A 937      43.570  46.330  34.240  1.00  0.00           C
ATOM   4556  HB  ILE A 937      43.200  45.920  35.200  1.00  0.00           H
ATOM   4557  CG2 ILE A 937      44.720  45.430  33.630  1.00  0.00           C
ATOM   4558 HG21 ILE A 937      45.660  45.640  34.170  1.00  0.00           H
ATOM   4559 HG22 ILE A 937      44.840  45.850  32.610  1.00  0.00           H
ATOM   4560 HG23 ILE A 937      44.470  44.360  33.510  1.00  0.00           H
ATOM   4561  CG1 ILE A 937      43.980  47.800  34.330  1.00  0.00           C
ATOM   4562 HG11 ILE A 937      43.140  48.530  34.450  1.00  0.00           H
ATOM   4563 HG12 ILE A 937      44.600  48.060  33.460  1.00  0.00           H
ATOM   4564  CD  ILE A 937      44.900  48.000  35.600  1.00  0.00           C
ATOM   4565  HD1 ILE A 937      44.320  48.370  36.480  1.00  0.00           H
ATOM   4566  HD2 ILE A 937      45.570  48.850  35.360  1.00  0.00           H
ATOM   4567  HD3 ILE A 937      45.520  47.090  35.750  1.00  0.00           H
ATOM   4568  C   ILE A 937      42.110  44.840  32.740  1.00  0.00           C
ATOM   4569  O   ILE A 937      42.360  44.490  31.570  1.00  0.00           O
ATOM   4570  N   ILE A 938      41.440  44.090  33.630  1.00  0.00           N
ATOM   4571  HN  ILE A 938      41.120  44.520  34.470  1.00  0.00           H
ATOM   4572  CA  ILE A 938      41.110  42.710  33.370  1.00  0.00           C
ATOM   4573  HA  ILE A 938      42.070  42.240  33.180  1.00  0.00           H
ATOM   4574  CB  ILE A 938      40.560  41.930  34.620  1.00  0.00           C
ATOM   4575  HB  ILE A 938      39.960  42.620  35.250  1.00  0.00           H
ATOM   4576  CG2 ILE A 938      39.540  40.780  34.200  1.00  0.00           C
ATOM   4577 HG21 ILE A 938      38.760  41.320  33.610  1.00  0.00           H
ATOM   4578 HG22 ILE A 938      39.100  40.320  35.120  1.00  0.00           H
ATOM   4579 HG23 ILE A 938      39.970  40.070  33.470  1.00  0.00           H
ATOM   4580  CG1 ILE A 938      41.600  41.410  35.660  1.00  0.00           C
ATOM   4581 HG11 ILE A 938      41.070  41.060  36.570  1.00  0.00           H
ATOM   4582 HG12 ILE A 938      42.200  42.280  35.990  1.00  0.00           H
ATOM   4583  CD  ILE A 938      42.610  40.420  35.190  1.00  0.00           C
ATOM   4584  HD1 ILE A 938      43.290  40.860  34.430  1.00  0.00           H
ATOM   4585  HD2 ILE A 938      42.240  39.440  34.840  1.00  0.00           H
ATOM   4586  HD3 ILE A 938      43.250  40.240  36.090  1.00  0.00           H
ATOM   4587  C   ILE A 938      40.340  42.340  32.100  1.00  0.00           C
ATOM   4588  O   ILE A 938      40.780  41.400  31.360  1.00  0.00           O
ATOM   4589  N   ASN A 939      39.340  43.060  31.730  1.00  0.00           N
ATOM   4590  HN  ASN A 939      39.140  43.850  32.310  1.00  0.00           H
ATOM   4591  CA  ASN A 939      38.450  42.830  30.630  1.00  0.00           C
ATOM   4592  HA  ASN A 939      38.230  41.780  30.480  1.00  0.00           H
ATOM   4593  CB  ASN A 939      37.080  43.470  30.900  1.00  0.00           C
ATOM   4594  HB1 ASN A 939      36.440  43.180  30.040  1.00  0.00           H
ATOM   4595  HB2 ASN A 939      37.070  44.580  30.900  1.00  0.00           H
ATOM   4596  CG  ASN A 939      36.440  42.880  32.130  1.00  0.00           C
ATOM   4597  OD1 ASN A 939      36.640  41.720  32.380  1.00  0.00           O
ATOM   4598  ND2 ASN A 939      35.700  43.740  32.940  1.00  0.00           N
ATOM   4599 HD21 ASN A 939      35.730  44.720  32.800  1.00  0.00           H
ATOM   4600 HD22 ASN A 939      35.320  43.360  33.780  1.00  0.00           H
ATOM   4601  C   ASN A 939      38.990  43.540  29.390  1.00  0.00           C
ATOM   4602  O   ASN A 939      38.280  43.690  28.370  1.00  0.00           O
ATOM   4603  N   ARG A 940      40.300  43.900  29.420  1.00  0.00           N
ATOM   4604  HN  ARG A 940      40.850  43.800  30.250  1.00  0.00           H
ATOM   4605  CA  ARG A 940      40.990  44.150  28.220  1.00  0.00           C
ATOM   4606  HA  ARG A 940      40.340  44.800  27.660  1.00  0.00           H
ATOM   4607  CB  ARG A 940      42.160  45.100  28.530  1.00  0.00           C
ATOM   4608  HB1 ARG A 940      42.840  45.050  27.650  1.00  0.00           H
ATOM   4609  HB2 ARG A 940      42.730  44.670  29.380  1.00  0.00           H
ATOM   4610  CG  ARG A 940      41.770  46.550  28.910  1.00  0.00           C
ATOM   4611  HG1 ARG A 940      41.000  46.550  29.700  1.00  0.00           H
ATOM   4612  HG2 ARG A 940      41.190  46.980  28.070  1.00  0.00           H
ATOM   4613  CD  ARG A 940      42.940  47.450  29.300  1.00  0.00           C
ATOM   4614  HD1 ARG A 940      43.580  47.490  28.390  1.00  0.00           H
ATOM   4615  HD2 ARG A 940      43.510  47.040  30.140  1.00  0.00           H
ATOM   4616  NE  ARG A 940      42.390  48.880  29.590  1.00  0.00           N
ATOM   4617  HE  ARG A 940      41.570  49.170  29.100  1.00  0.00           H
ATOM   4618  CZ  ARG A 940      42.870  49.700  30.490  1.00  0.00           C
ATOM   4619  NH1 ARG A 940      42.330  50.850  30.590  1.00  0.00           N
ATOM   4620 HH11 ARG A 940      41.480  50.980  30.070  1.00  0.00           H
ATOM   4621 HH12 ARG A 940      42.960  51.540  30.910  1.00  0.00           H
ATOM   4622  NH2 ARG A 940      44.000  49.490  31.100  1.00  0.00           N
ATOM   4623 HH21 ARG A 940      44.530  48.770  30.670  1.00  0.00           H
ATOM   4624 HH22 ARG A 940      44.310  49.990  31.910  1.00  0.00           H
ATOM   4625  C   ARG A 940      41.280  42.910  27.470  1.00  0.00           C
ATOM   4626  O   ARG A 940      41.500  41.810  28.100  1.00  0.00           O
ATOM   4627  N   LYS A 941      41.230  43.010  26.090  1.00  0.00           N
ATOM   4628  HN  LYS A 941      40.970  43.880  25.680  1.00  0.00           H
ATOM   4629  CA  LYS A 941      41.070  41.910  25.190  1.00  0.00           C
ATOM   4630  HA  LYS A 941      40.310  41.200  25.460  1.00  0.00           H
ATOM   4631  CB  LYS A 941      40.690  42.610  23.840  1.00  0.00           C
ATOM   4632  HB1 LYS A 941      40.520  41.820  23.070  1.00  0.00           H
ATOM   4633  HB2 LYS A 941      41.590  43.220  23.550  1.00  0.00           H
ATOM   4634  CG  LYS A 941      39.480  43.560  23.720  1.00  0.00           C
ATOM   4635  HG1 LYS A 941      39.400  43.680  22.620  1.00  0.00           H
ATOM   4636  HG2 LYS A 941      39.590  44.560  24.180  1.00  0.00           H
ATOM   4637  CD  LYS A 941      38.230  42.820  24.080  1.00  0.00           C
ATOM   4638  HD1 LYS A 941      38.240  42.470  25.140  1.00  0.00           H
ATOM   4639  HD2 LYS A 941      38.060  41.850  23.540  1.00  0.00           H
ATOM   4640  CE  LYS A 941      37.110  43.860  23.800  1.00  0.00           C
ATOM   4641  HE1 LYS A 941      37.190  44.110  22.730  1.00  0.00           H
ATOM   4642  HE2 LYS A 941      37.340  44.840  24.270  1.00  0.00           H
ATOM   4643  NZ  LYS A 941      35.780  43.290  24.200  1.00  0.00           N
ATOM   4644  HZ1 LYS A 941      35.850  43.130  25.230  1.00  0.00           H
ATOM   4645  HZ2 LYS A 941      35.690  42.360  23.740  1.00  0.00           H
ATOM   4646  HZ3 LYS A 941      35.070  44.010  23.980  1.00  0.00           H
ATOM   4647  C   LYS A 941      42.390  41.160  24.890  1.00  0.00           C
ATOM   4648  O   LYS A 941      42.380  40.040  24.500  1.00  0.00           O
ATOM   4649  N   GLU A 942      43.530  41.900  25.220  1.00  0.00           N
ATOM   4650  HN  GLU A 942      43.280  42.810  25.540  1.00  0.00           H
ATOM   4651  CA  GLU A 942      44.930  41.480  25.060  1.00  0.00           C
ATOM   4652  HA  GLU A 942      45.060  41.300  24.000  1.00  0.00           H
ATOM   4653  CB  GLU A 942      45.890  42.620  25.370  1.00  0.00           C
ATOM   4654  HB1 GLU A 942      46.880  42.120  25.320  1.00  0.00           H
ATOM   4655  HB2 GLU A 942      45.730  42.810  26.460  1.00  0.00           H
ATOM   4656  CG  GLU A 942      45.720  43.840  24.460  1.00  0.00           C
ATOM   4657  HG1 GLU A 942      44.890  44.460  24.830  1.00  0.00           H
ATOM   4658  HG2 GLU A 942      45.600  43.520  23.390  1.00  0.00           H
ATOM   4659  CD  GLU A 942      47.070  44.620  24.460  1.00  0.00           C
ATOM   4660  OE1 GLU A 942      47.590  44.980  23.370  1.00  0.00           O
ATOM   4661  OE2 GLU A 942      47.640  44.880  25.540  1.00  0.00           O
ATOM   4662  C   GLU A 942      45.270  40.260  25.850  1.00  0.00           C
ATOM   4663  O   GLU A 942      46.180  39.490  25.450  1.00  0.00           O
ATOM   4664  N   HSD A 943      44.570  40.100  26.980  1.00  0.00           N
ATOM   4665  HN  HSD A 943      43.940  40.810  27.280  1.00  0.00           H
ATOM   4666  CA  HSD A 943      44.630  38.980  27.890  1.00  0.00           C
ATOM   4667  HA  HSD A 943      45.690  38.840  28.060  1.00  0.00           H
ATOM   4668  CB  HSD A 943      43.850  39.140  29.260  1.00  0.00           C
ATOM   4669  HB1 HSD A 943      44.150  38.240  29.840  1.00  0.00           H
ATOM   4670  HB2 HSD A 943      42.750  39.160  29.170  1.00  0.00           H
ATOM   4671  ND1 HSD A 943      43.610  41.370  30.510  1.00  0.00           N
ATOM   4672  HD1 HSD A 943      42.640  41.520  30.330  1.00  0.00           H
ATOM   4673  CG  HSD A 943      44.300  40.240  30.110  1.00  0.00           C
ATOM   4674  CE1 HSD A 943      44.310  42.050  31.440  1.00  0.00           C
ATOM   4675  HE1 HSD A 943      43.920  42.960  31.900  1.00  0.00           H
ATOM   4676  NE2 HSD A 943      45.430  41.420  31.740  1.00  0.00           N
ATOM   4677  CD2 HSD A 943      45.370  40.260  30.950  1.00  0.00           C
ATOM   4678  HD2 HSD A 943      46.180  39.550  31.080  1.00  0.00           H
ATOM   4679  C   HSD A 943      44.160  37.700  27.220  1.00  0.00           C
ATOM   4680  O   HSD A 943      43.090  37.650  26.610  1.00  0.00           O
ATOM   4681  N   LYS A 944      44.940  36.650  27.440  1.00  0.00           N
ATOM   4682  HN  LYS A 944      45.750  36.700  28.020  1.00  0.00           H
ATOM   4683  CA  LYS A 944      44.720  35.360  26.830  1.00  0.00           C
ATOM   4684  HA  LYS A 944      44.110  35.550  25.950  1.00  0.00           H
ATOM   4685  CB  LYS A 944      46.070  34.600  26.560  1.00  0.00           C
ATOM   4686  HB1 LYS A 944      45.690  33.730  25.990  1.00  0.00           H
ATOM   4687  HB2 LYS A 944      46.580  34.130  27.430  1.00  0.00           H
ATOM   4688  CG  LYS A 944      47.200  35.320  25.770  1.00  0.00           C
ATOM   4689  HG1 LYS A 944      47.920  34.650  25.250  1.00  0.00           H
ATOM   4690  HG2 LYS A 944      47.730  35.960  26.520  1.00  0.00           H
ATOM   4691  CD  LYS A 944      46.670  36.290  24.680  1.00  0.00           C
ATOM   4692  HD1 LYS A 944      46.080  37.030  25.250  1.00  0.00           H
ATOM   4693  HD2 LYS A 944      45.890  35.750  24.110  1.00  0.00           H
ATOM   4694  CE  LYS A 944      47.830  36.920  23.910  1.00  0.00           C
ATOM   4695  HE1 LYS A 944      48.330  36.210  23.210  1.00  0.00           H
ATOM   4696  HE2 LYS A 944      48.520  37.260  24.710  1.00  0.00           H
ATOM   4697  NZ  LYS A 944      47.310  38.030  23.160  1.00  0.00           N
ATOM   4698  HZ1 LYS A 944      48.010  38.790  23.050  1.00  0.00           H
ATOM   4699  HZ2 LYS A 944      46.620  38.620  23.690  1.00  0.00           H
ATOM   4700  HZ3 LYS A 944      46.920  37.790  22.220  1.00  0.00           H
ATOM   4701  C   LYS A 944      43.800  34.470  27.680  1.00  0.00           C
ATOM   4702  O   LYS A 944      43.770  33.270  27.520  1.00  0.00           O
ATOM   4703  N   LEU A 945      43.160  35.110  28.680  1.00  0.00           N
ATOM   4704  HN  LEU A 945      43.390  36.070  28.850  1.00  0.00           H
ATOM   4705  CA  LEU A 945      42.140  34.540  29.590  1.00  0.00           C
ATOM   4706  HA  LEU A 945      42.530  33.630  30.010  1.00  0.00           H
ATOM   4707  CB  LEU A 945      41.750  35.520  30.800  1.00  0.00           C
ATOM   4708  HB1 LEU A 945      41.090  34.980  31.510  1.00  0.00           H
ATOM   4709  HB2 LEU A 945      41.200  36.430  30.460  1.00  0.00           H
ATOM   4710  CG  LEU A 945      42.970  35.950  31.700  1.00  0.00           C
ATOM   4711  HG  LEU A 945      43.850  36.290  31.130  1.00  0.00           H
ATOM   4712  CD1 LEU A 945      42.530  37.260  32.570  1.00  0.00           C
ATOM   4713 HD11 LEU A 945      43.440  37.650  33.090  1.00  0.00           H
ATOM   4714 HD12 LEU A 945      41.690  37.050  33.250  1.00  0.00           H
ATOM   4715 HD13 LEU A 945      42.330  38.040  31.810  1.00  0.00           H
ATOM   4716  CD2 LEU A 945      43.310  34.710  32.620  1.00  0.00           C
ATOM   4717 HD21 LEU A 945      42.450  34.530  33.300  1.00  0.00           H
ATOM   4718 HD22 LEU A 945      44.250  34.780  33.210  1.00  0.00           H
ATOM   4719 HD23 LEU A 945      43.460  33.850  31.930  1.00  0.00           H
ATOM   4720  C   LEU A 945      40.820  34.200  28.900  1.00  0.00           C
ATOM   4721  O   LEU A 945      40.560  34.770  27.820  1.00  0.00           O
ATOM   4722  N   LYS A 946      40.050  33.290  29.490  1.00  0.00           N
ATOM   4723  HN  LYS A 946      40.330  32.830  30.320  1.00  0.00           H
ATOM   4724  CA  LYS A 946      38.800  32.890  28.850  1.00  0.00           C
ATOM   4725  HA  LYS A 946      38.250  33.790  28.620  1.00  0.00           H
ATOM   4726  CB  LYS A 946      39.160  31.980  27.540  1.00  0.00           C
ATOM   4727  HB1 LYS A 946      39.540  32.570  26.680  1.00  0.00           H
ATOM   4728  HB2 LYS A 946      38.180  31.560  27.230  1.00  0.00           H
ATOM   4729  CG  LYS A 946      40.050  30.770  27.910  1.00  0.00           C
ATOM   4730  HG1 LYS A 946      39.500  30.230  28.700  1.00  0.00           H
ATOM   4731  HG2 LYS A 946      41.110  30.990  28.210  1.00  0.00           H
ATOM   4732  CD  LYS A 946      40.040  29.900  26.670  1.00  0.00           C
ATOM   4733  HD1 LYS A 946      40.180  30.580  25.800  1.00  0.00           H
ATOM   4734  HD2 LYS A 946      39.090  29.380  26.450  1.00  0.00           H
ATOM   4735  CE  LYS A 946      41.120  28.870  26.600  1.00  0.00           C
ATOM   4736  HE1 LYS A 946      42.160  29.220  26.500  1.00  0.00           H
ATOM   4737  HE2 LYS A 946      40.990  28.240  25.700  1.00  0.00           H
ATOM   4738  NZ  LYS A 946      41.130  27.900  27.760  1.00  0.00           N
ATOM   4739  HZ1 LYS A 946      41.710  28.160  28.590  1.00  0.00           H
ATOM   4740  HZ2 LYS A 946      41.490  26.980  27.430  1.00  0.00           H
ATOM   4741  HZ3 LYS A 946      40.170  27.740  28.070  1.00  0.00           H
ATOM   4742  C   LYS A 946      37.780  32.030  29.690  1.00  0.00           C
ATOM   4743  O   LYS A 946      36.730  31.750  29.090  1.00  0.00           O
ATOM   4744  N   LYS A 947      38.060  31.660  30.950  1.00  0.00           N
ATOM   4745  HN  LYS A 947      38.970  31.830  31.340  1.00  0.00           H
ATOM   4746  CA  LYS A 947      37.110  30.980  31.920  1.00  0.00           C
ATOM   4747  HA  LYS A 947      36.550  30.300  31.290  1.00  0.00           H
ATOM   4748  CB  LYS A 947      37.890  30.060  32.930  1.00  0.00           C
ATOM   4749  HB1 LYS A 947      37.330  29.940  33.890  1.00  0.00           H
ATOM   4750  HB2 LYS A 947      38.840  30.570  33.230  1.00  0.00           H
ATOM   4751  CG  LYS A 947      37.980  28.570  32.540  1.00  0.00           C
ATOM   4752  HG1 LYS A 947      38.750  28.530  31.740  1.00  0.00           H
ATOM   4753  HG2 LYS A 947      37.070  28.150  32.050  1.00  0.00           H
ATOM   4754  CD  LYS A 947      38.470  27.550  33.580  1.00  0.00           C
ATOM   4755  HD1 LYS A 947      37.630  27.420  34.300  1.00  0.00           H
ATOM   4756  HD2 LYS A 947      39.270  28.040  34.180  1.00  0.00           H
ATOM   4757  CE  LYS A 947      38.830  26.280  32.890  1.00  0.00           C
ATOM   4758  HE1 LYS A 947      39.650  26.450  32.160  1.00  0.00           H
ATOM   4759  HE2 LYS A 947      37.940  25.780  32.450  1.00  0.00           H
ATOM   4760  NZ  LYS A 947      39.360  25.350  33.930  1.00  0.00           N
ATOM   4761  HZ1 LYS A 947      39.270  24.370  33.630  1.00  0.00           H
ATOM   4762  HZ2 LYS A 947      38.910  25.480  34.860  1.00  0.00           H
ATOM   4763  HZ3 LYS A 947      40.380  25.540  33.980  1.00  0.00           H
ATOM   4764  C   LYS A 947      36.060  31.850  32.470  1.00  0.00           C
ATOM   4765  O   LYS A 947      34.890  31.480  32.470  1.00  0.00           O
ATOM   4766  N   GLY A 948      36.470  33.070  32.770  1.00  0.00           N
ATOM   4767  HN  GLY A 948      37.460  33.160  32.880  1.00  0.00           H
ATOM   4768  CA  GLY A 948      35.560  34.080  33.230  1.00  0.00           C
ATOM   4769  HA1 GLY A 948      34.840  34.140  32.410  1.00  0.00           H
ATOM   4770  HA2 GLY A 948      36.110  35.010  33.280  1.00  0.00           H
ATOM   4771  C   GLY A 948      34.710  33.830  34.460  1.00  0.00           C
ATOM   4772  O   GLY A 948      34.730  32.830  35.220  1.00  0.00           O
ATOM   4773  N   ALA A 949      33.950  34.890  34.710  1.00  0.00           N
ATOM   4774  HN  ALA A 949      33.970  35.620  34.030  1.00  0.00           H
ATOM   4775  CA  ALA A 949      32.930  34.910  35.670  1.00  0.00           C
ATOM   4776  HA  ALA A 949      32.290  34.030  35.630  1.00  0.00           H
ATOM   4777  CB  ALA A 949      33.350  35.110  37.100  1.00  0.00           C
ATOM   4778  HB1 ALA A 949      34.020  35.980  37.250  1.00  0.00           H
ATOM   4779  HB2 ALA A 949      33.940  34.200  37.370  1.00  0.00           H
ATOM   4780  HB3 ALA A 949      32.530  35.080  37.830  1.00  0.00           H
ATOM   4781  C   ALA A 949      31.990  36.090  35.480  1.00  0.00           C
ATOM   4782  O   ALA A 949      32.360  36.890  34.650  1.00  0.00           O
ATOM   4783  N   GLY A 950      30.840  36.110  36.120  1.00  0.00           N
ATOM   4784  HN  GLY A 950      30.670  35.320  36.710  1.00  0.00           H
ATOM   4785  CA  GLY A 950      29.870  37.170  36.000  1.00  0.00           C
ATOM   4786  HA1 GLY A 950      29.180  36.920  36.780  1.00  0.00           H
ATOM   4787  HA2 GLY A 950      29.300  37.040  35.090  1.00  0.00           H
ATOM   4788  C   GLY A 950      30.340  38.590  36.020  1.00  0.00           C
ATOM   4789  O   GLY A 950      31.390  39.000  36.570  1.00  0.00           O
ATOM   4790  N   TYR A 951      29.620  39.450  35.320  1.00  0.00           N
ATOM   4791  HN  TYR A 951      28.710  39.250  34.970  1.00  0.00           H
ATOM   4792  CA  TYR A 951      30.050  40.860  35.000  1.00  0.00           C
ATOM   4793  HA  TYR A 951      31.050  40.800  34.590  1.00  0.00           H
ATOM   4794  CB  TYR A 951      28.980  41.440  34.070  1.00  0.00           C
ATOM   4795  HB1 TYR A 951      28.060  41.690  34.640  1.00  0.00           H
ATOM   4796  HB2 TYR A 951      28.820  40.720  33.250  1.00  0.00           H
ATOM   4797  CG  TYR A 951      29.550  42.760  33.460  1.00  0.00           C
ATOM   4798  CD1 TYR A 951      28.980  44.080  33.560  1.00  0.00           C
ATOM   4799  HD1 TYR A 951      28.020  44.260  34.030  1.00  0.00           H
ATOM   4800  CE1 TYR A 951      29.460  45.180  32.890  1.00  0.00           C
ATOM   4801  HE1 TYR A 951      29.040  46.170  32.890  1.00  0.00           H
ATOM   4802  CZ  TYR A 951      30.510  44.940  31.960  1.00  0.00           C
ATOM   4803  OH  TYR A 951      31.080  45.930  31.120  1.00  0.00           O
ATOM   4804  HH  TYR A 951      30.550  46.720  31.180  1.00  0.00           H
ATOM   4805  CD2 TYR A 951      30.570  42.600  32.590  1.00  0.00           C
ATOM   4806  HD2 TYR A 951      31.070  41.660  32.400  1.00  0.00           H
ATOM   4807  CE2 TYR A 951      31.080  43.690  31.910  1.00  0.00           C
ATOM   4808  HE2 TYR A 951      32.030  43.600  31.400  1.00  0.00           H
ATOM   4809  C   TYR A 951      30.190  41.800  36.230  1.00  0.00           C
ATOM   4810  O   TYR A 951      30.930  42.760  36.200  1.00  0.00           O
ATOM   4811  N   HSD A 952      29.480  41.480  37.340  1.00  0.00           N
ATOM   4812  HN  HSD A 952      28.800  40.760  37.420  1.00  0.00           H
ATOM   4813  CA  HSD A 952      29.690  42.220  38.580  1.00  0.00           C
ATOM   4814  HA  HSD A 952      30.370  43.050  38.570  1.00  0.00           H
ATOM   4815  CB  HSD A 952      28.350  42.770  39.110  1.00  0.00           C
ATOM   4816  HB1 HSD A 952      27.980  43.540  38.390  1.00  0.00           H
ATOM   4817  HB2 HSD A 952      28.430  43.280  40.100  1.00  0.00           H
ATOM   4818  ND1 HSD A 952      26.060  41.790  38.380  1.00  0.00           N
ATOM   4819  HD1 HSD A 952      25.910  42.420  37.620  1.00  0.00           H
ATOM   4820  CG  HSD A 952      27.200  41.790  39.200  1.00  0.00           C
ATOM   4821  CE1 HSD A 952      25.260  40.740  38.780  1.00  0.00           C
ATOM   4822  HE1 HSD A 952      24.250  40.500  38.480  1.00  0.00           H
ATOM   4823  NE2 HSD A 952      25.790  40.120  39.810  1.00  0.00           N
ATOM   4824  CD2 HSD A 952      27.000  40.800  40.080  1.00  0.00           C
ATOM   4825  HD2 HSD A 952      27.540  40.340  40.890  1.00  0.00           H
ATOM   4826  C   HSD A 952      30.160  41.340  39.690  1.00  0.00           C
ATOM   4827  O   HSD A 952      30.270  41.830  40.790  1.00  0.00           O
ATOM   4828  N   LEU A 953      30.540  40.060  39.440  1.00  0.00           N
ATOM   4829  HN  LEU A 953      30.560  39.740  38.510  1.00  0.00           H
ATOM   4830  CA  LEU A 953      30.780  39.110  40.530  1.00  0.00           C
ATOM   4831  HA  LEU A 953      29.950  39.240  41.210  1.00  0.00           H
ATOM   4832  CB  LEU A 953      30.590  37.700  40.000  1.00  0.00           C
ATOM   4833  HB1 LEU A 953      31.350  37.500  39.210  1.00  0.00           H
ATOM   4834  HB2 LEU A 953      29.630  37.690  39.440  1.00  0.00           H
ATOM   4835  CG  LEU A 953      30.520  36.570  41.060  1.00  0.00           C
ATOM   4836  HG  LEU A 953      31.460  36.570  41.650  1.00  0.00           H
ATOM   4837  CD1 LEU A 953      29.310  36.820  42.080  1.00  0.00           C
ATOM   4838 HD11 LEU A 953      29.330  36.010  42.830  1.00  0.00           H
ATOM   4839 HD12 LEU A 953      28.340  36.790  41.550  1.00  0.00           H
ATOM   4840 HD13 LEU A 953      29.450  37.790  42.600  1.00  0.00           H
ATOM   4841  CD2 LEU A 953      30.290  35.130  40.500  1.00  0.00           C
ATOM   4842 HD21 LEU A 953      31.040  34.780  39.760  1.00  0.00           H
ATOM   4843 HD22 LEU A 953      29.290  34.980  40.040  1.00  0.00           H
ATOM   4844 HD23 LEU A 953      30.420  34.350  41.270  1.00  0.00           H
ATOM   4845  C   LEU A 953      31.990  39.390  41.410  1.00  0.00           C
ATOM   4846  O   LEU A 953      32.150  39.080  42.610  1.00  0.00           O
ATOM   4847  N   ASP A 954      32.940  40.080  40.760  1.00  0.00           N
ATOM   4848  HN  ASP A 954      32.930  40.190  39.760  1.00  0.00           H
ATOM   4849  CA  ASP A 954      34.180  40.570  41.430  1.00  0.00           C
ATOM   4850  HA  ASP A 954      34.610  39.690  41.860  1.00  0.00           H
ATOM   4851  CB  ASP A 954      35.250  41.210  40.520  1.00  0.00           C
ATOM   4852  HB1 ASP A 954      35.640  40.540  39.720  1.00  0.00           H
ATOM   4853  HB2 ASP A 954      36.150  41.400  41.150  1.00  0.00           H
ATOM   4854  CG  ASP A 954      34.790  42.400  39.780  1.00  0.00           C
ATOM   4855  OD1 ASP A 954      35.470  43.420  39.770  1.00  0.00           O
ATOM   4856  OD2 ASP A 954      33.630  42.290  39.090  1.00  0.00           O
ATOM   4857  HD2 ASP A 954      33.370  43.100  38.640  1.00  0.00           H
ATOM   4858  C   ASP A 954      33.800  41.520  42.630  1.00  0.00           C
ATOM   4859  O   ASP A 954      34.350  41.500  43.720  1.00  0.00           O
ATOM   4860  N   LEU A 955      32.930  42.440  42.330  1.00  0.00           N
ATOM   4861  HN  LEU A 955      32.630  42.510  41.380  1.00  0.00           H
ATOM   4862  CA  LEU A 955      32.390  43.370  43.310  1.00  0.00           C
ATOM   4863  HA  LEU A 955      33.230  43.750  43.890  1.00  0.00           H
ATOM   4864  CB  LEU A 955      31.780  44.580  42.540  1.00  0.00           C
ATOM   4865  HB1 LEU A 955      30.840  44.240  42.050  1.00  0.00           H
ATOM   4866  HB2 LEU A 955      32.600  44.920  41.880  1.00  0.00           H
ATOM   4867  CG  LEU A 955      31.380  45.830  43.350  1.00  0.00           C
ATOM   4868  HG  LEU A 955      30.530  45.480  43.990  1.00  0.00           H
ATOM   4869  CD1 LEU A 955      32.450  46.520  44.220  1.00  0.00           C
ATOM   4870 HD11 LEU A 955      33.370  46.770  43.640  1.00  0.00           H
ATOM   4871 HD12 LEU A 955      32.830  45.890  45.060  1.00  0.00           H
ATOM   4872 HD13 LEU A 955      32.060  47.500  44.540  1.00  0.00           H
ATOM   4873  CD2 LEU A 955      30.800  46.860  42.350  1.00  0.00           C
ATOM   4874 HD21 LEU A 955      30.420  47.720  42.940  1.00  0.00           H
ATOM   4875 HD22 LEU A 955      29.940  46.460  41.780  1.00  0.00           H
ATOM   4876 HD23 LEU A 955      31.580  47.200  41.640  1.00  0.00           H
ATOM   4877  C   LEU A 955      31.380  42.780  44.230  1.00  0.00           C
ATOM   4878  O   LEU A 955      31.450  43.030  45.410  1.00  0.00           O
ATOM   4879  N   LEU A 956      30.440  41.990  43.800  1.00  0.00           N
ATOM   4880  HN  LEU A 956      30.360  41.980  42.810  1.00  0.00           H
ATOM   4881  CA  LEU A 956      29.460  41.300  44.650  1.00  0.00           C
ATOM   4882  HA  LEU A 956      28.790  41.950  45.210  1.00  0.00           H
ATOM   4883  CB  LEU A 956      28.540  40.500  43.670  1.00  0.00           C
ATOM   4884  HB1 LEU A 956      29.090  39.830  42.970  1.00  0.00           H
ATOM   4885  HB2 LEU A 956      28.180  41.260  42.950  1.00  0.00           H
ATOM   4886  CG  LEU A 956      27.520  39.590  44.260  1.00  0.00           C
ATOM   4887  HG  LEU A 956      28.110  38.750  44.670  1.00  0.00           H
ATOM   4888  CD1 LEU A 956      26.740  40.100  45.470  1.00  0.00           C
ATOM   4889 HD11 LEU A 956      27.480  40.510  46.200  1.00  0.00           H
ATOM   4890 HD12 LEU A 956      26.100  39.330  45.940  1.00  0.00           H
ATOM   4891 HD13 LEU A 956      26.060  40.940  45.190  1.00  0.00           H
ATOM   4892  CD2 LEU A 956      26.520  39.090  43.240  1.00  0.00           C
ATOM   4893 HD21 LEU A 956      26.000  39.940  42.740  1.00  0.00           H
ATOM   4894 HD22 LEU A 956      25.730  38.400  43.620  1.00  0.00           H
ATOM   4895 HD23 LEU A 956      27.000  38.600  42.360  1.00  0.00           H
ATOM   4896  C   LEU A 956      30.080  40.390  45.650  1.00  0.00           C
ATOM   4897  O   LEU A 956      29.790  40.510  46.820  1.00  0.00           O
ATOM   4898  N   MET A 957      31.010  39.460  45.320  1.00  0.00           N
ATOM   4899  HN  MET A 957      31.390  39.460  44.390  1.00  0.00           H
ATOM   4900  CA  MET A 957      31.680  38.590  46.290  1.00  0.00           C
ATOM   4901  HA  MET A 957      30.880  38.090  46.820  1.00  0.00           H
ATOM   4902  CB  MET A 957      32.600  37.530  45.580  1.00  0.00           C
ATOM   4903  HB1 MET A 957      33.190  36.860  46.250  1.00  0.00           H
ATOM   4904  HB2 MET A 957      33.280  38.050  44.880  1.00  0.00           H
ATOM   4905  CG  MET A 957      31.800  36.520  44.730  1.00  0.00           C
ATOM   4906  HG1 MET A 957      32.510  35.880  44.150  1.00  0.00           H
ATOM   4907  HG2 MET A 957      31.240  37.090  43.970  1.00  0.00           H
ATOM   4908  SD  MET A 957      30.570  35.640  45.780  1.00  0.00           S
ATOM   4909  CE  MET A 957      31.650  34.930  47.120  1.00  0.00           C
ATOM   4910  HE1 MET A 957      32.590  34.450  46.800  1.00  0.00           H
ATOM   4911  HE2 MET A 957      31.070  34.070  47.520  1.00  0.00           H
ATOM   4912  HE3 MET A 957      31.970  35.650  47.910  1.00  0.00           H
ATOM   4913  C   MET A 957      32.490  39.200  47.410  1.00  0.00           C
ATOM   4914  O   MET A 957      32.400  38.750  48.550  1.00  0.00           O
ATOM   4915  N   VAL A 958      33.330  40.220  47.060  1.00  0.00           N
ATOM   4916  HN  VAL A 958      33.520  40.330  46.090  1.00  0.00           H
ATOM   4917  CA  VAL A 958      33.970  41.110  48.010  1.00  0.00           C
ATOM   4918  HA  VAL A 958      34.690  40.540  48.590  1.00  0.00           H
ATOM   4919  CB  VAL A 958      34.750  42.230  47.210  1.00  0.00           C
ATOM   4920  HB  VAL A 958      34.150  42.770  46.440  1.00  0.00           H
ATOM   4921  CG1 VAL A 958      35.160  43.390  48.190  1.00  0.00           C
ATOM   4922 HG11 VAL A 958      34.330  43.970  48.640  1.00  0.00           H
ATOM   4923 HG12 VAL A 958      35.820  44.050  47.580  1.00  0.00           H
ATOM   4924 HG13 VAL A 958      35.750  42.970  49.030  1.00  0.00           H
ATOM   4925  CG2 VAL A 958      36.050  41.550  46.690  1.00  0.00           C
ATOM   4926 HG21 VAL A 958      35.840  40.930  45.790  1.00  0.00           H
ATOM   4927 HG22 VAL A 958      36.480  40.860  47.430  1.00  0.00           H
ATOM   4928 HG23 VAL A 958      36.690  42.410  46.420  1.00  0.00           H
ATOM   4929  C   VAL A 958      33.000  41.720  48.960  1.00  0.00           C
ATOM   4930  O   VAL A 958      33.300  41.750  50.130  1.00  0.00           O
ATOM   4931  N   GLY A 959      31.880  42.300  48.470  1.00  0.00           N
ATOM   4932  HN  GLY A 959      31.740  42.410  47.490  1.00  0.00           H
ATOM   4933  CA  GLY A 959      30.740  42.890  49.200  1.00  0.00           C
ATOM   4934  HA1 GLY A 959      29.960  43.160  48.520  1.00  0.00           H
ATOM   4935  HA2 GLY A 959      31.130  43.730  49.770  1.00  0.00           H
ATOM   4936  C   GLY A 959      30.100  41.970  50.180  1.00  0.00           C
ATOM   4937  O   GLY A 959      29.860  42.410  51.350  1.00  0.00           O
ATOM   4938  N   VAL A 960      29.950  40.710  49.780  1.00  0.00           N
ATOM   4939  HN  VAL A 960      30.110  40.450  48.830  1.00  0.00           H
ATOM   4940  CA  VAL A 960      29.510  39.680  50.700  1.00  0.00           C
ATOM   4941  HA  VAL A 960      28.580  40.010  51.130  1.00  0.00           H
ATOM   4942  CB  VAL A 960      29.240  38.350  50.020  1.00  0.00           C
ATOM   4943  HB  VAL A 960      30.110  38.030  49.390  1.00  0.00           H
ATOM   4944  CG1 VAL A 960      29.070  37.180  51.040  1.00  0.00           C
ATOM   4945 HG11 VAL A 960      30.030  36.820  51.470  1.00  0.00           H
ATOM   4946 HG12 VAL A 960      28.420  36.350  50.670  1.00  0.00           H
ATOM   4947 HG13 VAL A 960      28.500  37.710  51.820  1.00  0.00           H
ATOM   4948  CG2 VAL A 960      28.000  38.630  49.070  1.00  0.00           C
ATOM   4949 HG21 VAL A 960      27.790  37.770  48.400  1.00  0.00           H
ATOM   4950 HG22 VAL A 960      28.170  39.500  48.390  1.00  0.00           H
ATOM   4951 HG23 VAL A 960      27.110  38.970  49.640  1.00  0.00           H
ATOM   4952  C   VAL A 960      30.480  39.480  51.800  1.00  0.00           C
ATOM   4953  O   VAL A 960      30.250  39.590  53.010  1.00  0.00           O
ATOM   4954  N   MET A 961      31.760  39.250  51.420  1.00  0.00           N
ATOM   4955  HN  MET A 961      31.990  39.170  50.460  1.00  0.00           H
ATOM   4956  CA  MET A 961      32.820  38.970  52.350  1.00  0.00           C
ATOM   4957  HA  MET A 961      32.500  38.240  53.080  1.00  0.00           H
ATOM   4958  CB  MET A 961      33.970  38.190  51.590  1.00  0.00           C
ATOM   4959  HB1 MET A 961      34.880  38.180  52.240  1.00  0.00           H
ATOM   4960  HB2 MET A 961      34.250  38.780  50.700  1.00  0.00           H
ATOM   4961  CG  MET A 961      33.570  36.720  51.220  1.00  0.00           C
ATOM   4962  HG1 MET A 961      34.490  36.350  50.710  1.00  0.00           H
ATOM   4963  HG2 MET A 961      32.840  36.740  50.380  1.00  0.00           H
ATOM   4964  SD  MET A 961      32.950  35.690  52.490  1.00  0.00           S
ATOM   4965  CE  MET A 961      34.100  35.750  53.930  1.00  0.00           C
ATOM   4966  HE1 MET A 961      34.210  36.850  54.060  1.00  0.00           H
ATOM   4967  HE2 MET A 961      35.100  35.310  53.790  1.00  0.00           H
ATOM   4968  HE3 MET A 961      33.570  35.350  54.810  1.00  0.00           H
ATOM   4969  C   MET A 961      33.240  40.080  53.260  1.00  0.00           C
ATOM   4970  O   MET A 961      33.770  39.850  54.360  1.00  0.00           O
ATOM   4971  N   LEU A 962      33.020  41.310  52.930  1.00  0.00           N
ATOM   4972  HN  LEU A 962      32.780  41.400  51.970  1.00  0.00           H
ATOM   4973  CA  LEU A 962      33.030  42.490  53.720  1.00  0.00           C
ATOM   4974  HA  LEU A 962      34.030  42.670  54.070  1.00  0.00           H
ATOM   4975  CB  LEU A 962      32.540  43.680  52.770  1.00  0.00           C
ATOM   4976  HB1 LEU A 962      31.430  43.740  52.870  1.00  0.00           H
ATOM   4977  HB2 LEU A 962      32.910  43.470  51.750  1.00  0.00           H
ATOM   4978  CG  LEU A 962      33.220  45.050  53.090  1.00  0.00           C
ATOM   4979  HG  LEU A 962      34.310  44.880  53.250  1.00  0.00           H
ATOM   4980  CD1 LEU A 962      33.110  46.070  51.880  1.00  0.00           C
ATOM   4981 HD11 LEU A 962      32.030  46.090  51.630  1.00  0.00           H
ATOM   4982 HD12 LEU A 962      33.740  45.640  51.060  1.00  0.00           H
ATOM   4983 HD13 LEU A 962      33.580  47.050  52.120  1.00  0.00           H
ATOM   4984  CD2 LEU A 962      32.550  45.730  54.270  1.00  0.00           C
ATOM   4985 HD21 LEU A 962      33.010  46.720  54.460  1.00  0.00           H
ATOM   4986 HD22 LEU A 962      32.690  45.010  55.110  1.00  0.00           H
ATOM   4987 HD23 LEU A 962      31.450  45.840  54.090  1.00  0.00           H
ATOM   4988  C   LEU A 962      32.130  42.370  54.930  1.00  0.00           C
ATOM   4989  O   LEU A 962      32.520  42.720  56.070  1.00  0.00           O
ATOM   4990  N   GLY A 963      30.880  41.860  54.770  1.00  0.00           N
ATOM   4991  HN  GLY A 963      30.630  41.390  53.920  1.00  0.00           H
ATOM   4992  CA  GLY A 963      29.920  41.710  55.790  1.00  0.00           C
ATOM   4993  HA1 GLY A 963      28.990  41.480  55.290  1.00  0.00           H
ATOM   4994  HA2 GLY A 963      29.830  42.520  56.500  1.00  0.00           H
ATOM   4995  C   GLY A 963      30.310  40.600  56.750  1.00  0.00           C
ATOM   4996  O   GLY A 963      30.330  40.810  57.960  1.00  0.00           O
ATOM   4997  N   VAL A 964      30.760  39.500  56.140  1.00  0.00           N
ATOM   4998  HN  VAL A 964      30.500  39.310  55.190  1.00  0.00           H
ATOM   4999  CA  VAL A 964      31.190  38.340  56.910  1.00  0.00           C
ATOM   5000  HA  VAL A 964      30.470  37.910  57.580  1.00  0.00           H
ATOM   5001  CB  VAL A 964      31.570  37.140  56.050  1.00  0.00           C
ATOM   5002  HB  VAL A 964      32.380  37.350  55.320  1.00  0.00           H
ATOM   5003  CG1 VAL A 964      32.010  35.820  56.880  1.00  0.00           C
ATOM   5004 HG11 VAL A 964      31.280  35.670  57.710  1.00  0.00           H
ATOM   5005 HG12 VAL A 964      32.990  35.990  57.370  1.00  0.00           H
ATOM   5006 HG13 VAL A 964      32.060  34.920  56.250  1.00  0.00           H
ATOM   5007  CG2 VAL A 964      30.380  36.690  55.140  1.00  0.00           C
ATOM   5008 HG21 VAL A 964      29.480  36.560  55.750  1.00  0.00           H
ATOM   5009 HG22 VAL A 964      30.590  35.760  54.560  1.00  0.00           H
ATOM   5010 HG23 VAL A 964      30.210  37.550  54.450  1.00  0.00           H
ATOM   5011  C   VAL A 964      32.380  38.630  57.840  1.00  0.00           C
ATOM   5012  O   VAL A 964      32.480  38.330  59.020  1.00  0.00           O
ATOM   5013  N   CYS A 965      33.390  39.360  57.290  1.00  0.00           N
ATOM   5014  HN  CYS A 965      33.240  39.490  56.310  1.00  0.00           H
ATOM   5015  CA  CYS A 965      34.670  39.720  57.970  1.00  0.00           C
ATOM   5016  HA  CYS A 965      35.090  38.940  58.580  1.00  0.00           H
ATOM   5017  CB  CYS A 965      35.770  40.290  56.970  1.00  0.00           C
ATOM   5018  HB1 CYS A 965      36.590  40.880  57.440  1.00  0.00           H
ATOM   5019  HB2 CYS A 965      35.300  41.070  56.320  1.00  0.00           H
ATOM   5020  SG  CYS A 965      36.580  38.960  56.080  1.00  0.00           S
ATOM   5021  HG1 CYS A 965      36.090  39.290  54.890  1.00  0.00           H
ATOM   5022  C   CYS A 965      34.430  40.830  59.000  1.00  0.00           C
ATOM   5023  O   CYS A 965      35.020  40.960  60.050  1.00  0.00           O
ATOM   5024  N   SER A 966      33.360  41.700  58.800  1.00  0.00           N
ATOM   5025  HN  SER A 966      32.920  41.740  57.910  1.00  0.00           H
ATOM   5026  CA  SER A 966      32.950  42.620  59.790  1.00  0.00           C
ATOM   5027  HA  SER A 966      33.780  43.190  60.140  1.00  0.00           H
ATOM   5028  CB  SER A 966      31.920  43.650  59.300  1.00  0.00           C
ATOM   5029  HB1 SER A 966      31.680  44.440  60.040  1.00  0.00           H
ATOM   5030  HB2 SER A 966      30.950  43.260  58.950  1.00  0.00           H
ATOM   5031  OG  SER A 966      32.440  44.400  58.260  1.00  0.00           O
ATOM   5032  HG1 SER A 966      32.350  43.820  57.500  1.00  0.00           H
ATOM   5033  C   SER A 966      32.310  41.970  61.060  1.00  0.00           C
ATOM   5034  O   SER A 966      32.320  42.430  62.250  1.00  0.00           O
ATOM   5035  N   VAL A 967      31.730  40.720  60.850  1.00  0.00           N
ATOM   5036  HN  VAL A 967      31.750  40.280  59.960  1.00  0.00           H
ATOM   5037  CA  VAL A 967      31.060  39.900  61.850  1.00  0.00           C
ATOM   5038  HA  VAL A 967      30.680  40.560  62.610  1.00  0.00           H
ATOM   5039  CB  VAL A 967      29.780  39.190  61.230  1.00  0.00           C
ATOM   5040  HB  VAL A 967      30.090  38.570  60.360  1.00  0.00           H
ATOM   5041  CG1 VAL A 967      29.090  38.220  62.190  1.00  0.00           C
ATOM   5042 HG11 VAL A 967      28.660  38.730  63.070  1.00  0.00           H
ATOM   5043 HG12 VAL A 967      29.780  37.440  62.570  1.00  0.00           H
ATOM   5044 HG13 VAL A 967      28.250  37.790  61.610  1.00  0.00           H
ATOM   5045  CG2 VAL A 967      28.830  40.310  60.730  1.00  0.00           C
ATOM   5046 HG21 VAL A 967      28.080  40.480  61.540  1.00  0.00           H
ATOM   5047 HG22 VAL A 967      28.280  39.920  59.860  1.00  0.00           H
ATOM   5048 HG23 VAL A 967      29.360  41.260  60.500  1.00  0.00           H
ATOM   5049  C   VAL A 967      32.040  39.060  62.620  1.00  0.00           C
ATOM   5050  O   VAL A 967      31.740  38.690  63.690  1.00  0.00           O
ATOM   5051  N   MET A 968      33.240  38.970  62.150  1.00  0.00           N
ATOM   5052  HN  MET A 968      33.370  39.330  61.230  1.00  0.00           H
ATOM   5053  CA  MET A 968      34.370  38.270  62.810  1.00  0.00           C
ATOM   5054  HA  MET A 968      33.970  37.640  63.590  1.00  0.00           H
ATOM   5055  CB  MET A 968      34.930  37.280  61.890  1.00  0.00           C
ATOM   5056  HB1 MET A 968      35.930  36.860  62.130  1.00  0.00           H
ATOM   5057  HB2 MET A 968      35.150  37.910  61.000  1.00  0.00           H
ATOM   5058  CG  MET A 968      34.060  36.040  61.510  1.00  0.00           C
ATOM   5059  HG1 MET A 968      34.580  35.500  60.690  1.00  0.00           H
ATOM   5060  HG2 MET A 968      33.050  36.320  61.160  1.00  0.00           H
[truncated: 6,873,249 more chars]
