# Supplementary material for: CryoEM and computational modeling structural insights into the pH regulator NBCn1
Source: Nat Commun. 2025 Nov 11;16:9932. doi: 10.1038/s41467-025-64868-z (PMC12606367; doi:10.1038/s41467-025-64868-z)
Supplement: Supplementary file 7 — Supplementary Data 5 [file 41467_2025_64868_MOESM7_ESM.zip › 100ns_z_restr_MD_NBCn1_2NaCO3/hNBCn1_IF/z-restr_hNBCn1_IF_2NaCO3_last_step_24.pdb]

REMARK    GENERATED BY TRJCONV
TITLE     Title t= 101000.00000 step= 50500000
REMARK    THIS IS A SIMULATION BOX
CRYST1   93.200   93.200  102.834  90.00  90.00  90.00 P 1           1
MODEL        1
ATOM      1  N   LEU A 585      26.240  36.730  37.320  1.00  0.00           N
ATOM      2  HT1 LEU A 585      26.180  37.730  37.050  1.00  0.00           H
ATOM      3  HT2 LEU A 585      25.340  36.250  37.100  1.00  0.00           H
ATOM      4  HT3 LEU A 585      26.920  36.300  36.650  1.00  0.00           H
ATOM      5  CA  LEU A 585      26.680  36.440  38.670  1.00  0.00           C
ATOM      6  HA  LEU A 585      27.700  36.770  38.700  1.00  0.00           H
ATOM      7  CB  LEU A 585      25.820  37.320  39.670  1.00  0.00           C
ATOM      8  HB1 LEU A 585      26.160  37.320  40.730  1.00  0.00           H
ATOM      9  HB2 LEU A 585      24.790  36.900  39.740  1.00  0.00           H
ATOM     10  CG  LEU A 585      25.550  38.730  39.280  1.00  0.00           C
ATOM     11  HG  LEU A 585      24.960  38.650  38.330  1.00  0.00           H
ATOM     12  CD1 LEU A 585      24.490  39.400  40.210  1.00  0.00           C
ATOM     13 HD11 LEU A 585      23.550  38.820  40.290  1.00  0.00           H
ATOM     14 HD12 LEU A 585      24.330  40.390  39.720  1.00  0.00           H
ATOM     15 HD13 LEU A 585      24.810  39.590  41.260  1.00  0.00           H
ATOM     16  CD2 LEU A 585      26.690  39.700  39.040  1.00  0.00           C
ATOM     17 HD21 LEU A 585      27.460  39.250  38.390  1.00  0.00           H
ATOM     18 HD22 LEU A 585      27.020  39.950  40.070  1.00  0.00           H
ATOM     19 HD23 LEU A 585      26.330  40.650  38.570  1.00  0.00           H
ATOM     20  C   LEU A 585      26.830  34.980  38.960  1.00  0.00           C
ATOM     21  O   LEU A 585      27.890  34.460  38.620  1.00  0.00           O
ATOM     22  N   ILE A 586      25.840  34.270  39.630  1.00  0.00           N
ATOM     23  HN  ILE A 586      25.020  34.710  39.990  1.00  0.00           H
ATOM     24  CA  ILE A 586      25.860  32.840  39.860  1.00  0.00           C
ATOM     25  HA  ILE A 586      26.830  32.560  40.220  1.00  0.00           H
ATOM     26  CB  ILE A 586      25.050  32.300  41.070  1.00  0.00           C
ATOM     27  HB  ILE A 586      23.970  32.510  40.900  1.00  0.00           H
ATOM     28  CG2 ILE A 586      25.080  30.770  41.240  1.00  0.00           C
ATOM     29 HG21 ILE A 586      26.130  30.420  41.140  1.00  0.00           H
ATOM     30 HG22 ILE A 586      24.450  30.180  40.550  1.00  0.00           H
ATOM     31 HG23 ILE A 586      24.770  30.400  42.250  1.00  0.00           H
ATOM     32  CG1 ILE A 586      25.430  32.920  42.420  1.00  0.00           C
ATOM     33 HG11 ILE A 586      24.780  32.570  43.240  1.00  0.00           H
ATOM     34 HG12 ILE A 586      25.250  34.010  42.350  1.00  0.00           H
ATOM     35  CD  ILE A 586      26.900  32.630  42.890  1.00  0.00           C
ATOM     36  HD1 ILE A 586      27.030  32.950  43.950  1.00  0.00           H
ATOM     37  HD2 ILE A 586      27.580  33.130  42.150  1.00  0.00           H
ATOM     38  HD3 ILE A 586      27.130  31.550  42.860  1.00  0.00           H
ATOM     39  C   ILE A 586      25.820  31.900  38.630  1.00  0.00           C
ATOM     40  O   ILE A 586      26.410  30.840  38.460  1.00  0.00           O
ATOM     41  N   LEU A 587      25.090  32.360  37.580  1.00  0.00           N
ATOM     42  HN  LEU A 587      24.510  33.170  37.660  1.00  0.00           H
ATOM     43  CA  LEU A 587      25.120  31.830  36.240  1.00  0.00           C
ATOM     44  HA  LEU A 587      24.730  30.820  36.150  1.00  0.00           H
ATOM     45  CB  LEU A 587      24.350  32.800  35.380  1.00  0.00           C
ATOM     46  HB1 LEU A 587      24.720  33.840  35.480  1.00  0.00           H
ATOM     47  HB2 LEU A 587      23.320  32.820  35.790  1.00  0.00           H
ATOM     48  CG  LEU A 587      24.190  32.330  33.930  1.00  0.00           C
ATOM     49  HG  LEU A 587      25.240  32.260  33.580  1.00  0.00           H
ATOM     50  CD1 LEU A 587      23.460  31.030  33.690  1.00  0.00           C
ATOM     51 HD11 LEU A 587      24.100  30.130  33.860  1.00  0.00           H
ATOM     52 HD12 LEU A 587      23.050  31.030  32.660  1.00  0.00           H
ATOM     53 HD13 LEU A 587      22.560  30.790  34.310  1.00  0.00           H
ATOM     54  CD2 LEU A 587      23.500  33.380  33.090  1.00  0.00           C
ATOM     55 HD21 LEU A 587      23.340  33.030  32.040  1.00  0.00           H
ATOM     56 HD22 LEU A 587      24.030  34.360  32.990  1.00  0.00           H
ATOM     57 HD23 LEU A 587      22.620  33.770  33.610  1.00  0.00           H
ATOM     58  C   LEU A 587      26.520  31.720  35.610  1.00  0.00           C
ATOM     59  O   LEU A 587      26.860  30.740  35.020  1.00  0.00           O
ATOM     60  N   ASP A 588      27.460  32.730  35.850  1.00  0.00           N
ATOM     61  HN  ASP A 588      27.200  33.660  36.090  1.00  0.00           H
ATOM     62  CA  ASP A 588      28.880  32.670  35.340  1.00  0.00           C
ATOM     63  HA  ASP A 588      28.900  32.540  34.270  1.00  0.00           H
ATOM     64  CB  ASP A 588      29.570  34.060  35.580  1.00  0.00           C
ATOM     65  HB1 ASP A 588      30.570  34.040  35.090  1.00  0.00           H
ATOM     66  HB2 ASP A 588      29.860  34.150  36.650  1.00  0.00           H
ATOM     67  CG  ASP A 588      28.750  35.270  35.130  1.00  0.00           C
ATOM     68  OD1 ASP A 588      27.550  35.400  35.430  1.00  0.00           O
ATOM     69  OD2 ASP A 588      29.400  36.220  34.660  1.00  0.00           O
ATOM     70  C   ASP A 588      29.680  31.560  35.980  1.00  0.00           C
ATOM     71  O   ASP A 588      30.410  30.860  35.340  1.00  0.00           O
ATOM     72  N   ILE A 589      29.490  31.300  37.280  1.00  0.00           N
ATOM     73  HN  ILE A 589      28.800  31.870  37.720  1.00  0.00           H
ATOM     74  CA  ILE A 589      30.100  30.250  38.040  1.00  0.00           C
ATOM     75  HA  ILE A 589      31.130  30.270  37.710  1.00  0.00           H
ATOM     76  CB  ILE A 589      29.890  30.530  39.530  1.00  0.00           C
ATOM     77  HB  ILE A 589      28.790  30.550  39.710  1.00  0.00           H
ATOM     78  CG2 ILE A 589      30.580  29.590  40.520  1.00  0.00           C
ATOM     79 HG21 ILE A 589      30.250  28.530  40.450  1.00  0.00           H
ATOM     80 HG22 ILE A 589      30.340  29.970  41.530  1.00  0.00           H
ATOM     81 HG23 ILE A 589      31.680  29.630  40.510  1.00  0.00           H
ATOM     82  CG1 ILE A 589      30.370  32.000  39.800  1.00  0.00           C
ATOM     83 HG11 ILE A 589      30.200  32.130  40.890  1.00  0.00           H
ATOM     84 HG12 ILE A 589      29.720  32.730  39.280  1.00  0.00           H
ATOM     85  CD  ILE A 589      31.780  32.320  39.480  1.00  0.00           C
ATOM     86  HD1 ILE A 589      31.910  32.240  38.380  1.00  0.00           H
ATOM     87  HD2 ILE A 589      32.370  31.560  40.050  1.00  0.00           H
ATOM     88  HD3 ILE A 589      32.010  33.370  39.760  1.00  0.00           H
ATOM     89  C   ILE A 589      29.450  28.910  37.670  1.00  0.00           C
ATOM     90  O   ILE A 589      30.180  27.920  37.520  1.00  0.00           O
ATOM     91  N   LYS A 590      28.160  28.800  37.320  1.00  0.00           N
ATOM     92  HN  LYS A 590      27.580  29.600  37.400  1.00  0.00           H
ATOM     93  CA  LYS A 590      27.590  27.610  36.690  1.00  0.00           C
ATOM     94  HA  LYS A 590      27.620  26.790  37.390  1.00  0.00           H
ATOM     95  CB  LYS A 590      26.060  27.810  36.480  1.00  0.00           C
ATOM     96  HB1 LYS A 590      25.630  27.140  35.700  1.00  0.00           H
ATOM     97  HB2 LYS A 590      25.920  28.890  36.280  1.00  0.00           H
ATOM     98  CG  LYS A 590      25.410  27.450  37.820  1.00  0.00           C
ATOM     99  HG1 LYS A 590      26.150  27.670  38.610  1.00  0.00           H
ATOM    100  HG2 LYS A 590      25.250  26.350  37.880  1.00  0.00           H
ATOM    101  CD  LYS A 590      24.120  28.170  38.200  1.00  0.00           C
ATOM    102  HD1 LYS A 590      24.440  29.180  38.560  1.00  0.00           H
ATOM    103  HD2 LYS A 590      23.620  27.780  39.120  1.00  0.00           H
ATOM    104  CE  LYS A 590      23.100  28.330  37.050  1.00  0.00           C
ATOM    105  HE1 LYS A 590      22.900  27.360  36.550  1.00  0.00           H
ATOM    106  HE2 LYS A 590      23.470  29.140  36.380  1.00  0.00           H
ATOM    107  NZ  LYS A 590      21.920  28.890  37.730  1.00  0.00           N
ATOM    108  HZ1 LYS A 590      22.150  29.820  38.120  1.00  0.00           H
ATOM    109  HZ2 LYS A 590      21.630  28.230  38.490  1.00  0.00           H
ATOM    110  HZ3 LYS A 590      21.090  29.190  37.170  1.00  0.00           H
ATOM    111  C   LYS A 590      28.350  27.170  35.470  1.00  0.00           C
ATOM    112  O   LYS A 590      28.630  26.000  35.290  1.00  0.00           O
ATOM    113  N   ARG A 591      28.750  28.120  34.600  1.00  0.00           N
ATOM    114  HN  ARG A 591      28.410  29.050  34.730  1.00  0.00           H
ATOM    115  CA  ARG A 591      29.430  27.970  33.370  1.00  0.00           C
ATOM    116  HA  ARG A 591      29.040  27.100  32.880  1.00  0.00           H
ATOM    117  CB  ARG A 591      29.340  29.290  32.510  1.00  0.00           C
ATOM    118  HB1 ARG A 591      30.130  29.210  31.720  1.00  0.00           H
ATOM    119  HB2 ARG A 591      29.550  30.190  33.130  1.00  0.00           H
ATOM    120  CG  ARG A 591      27.970  29.500  31.980  1.00  0.00           C
ATOM    121  HG1 ARG A 591      27.120  29.240  32.650  1.00  0.00           H
ATOM    122  HG2 ARG A 591      27.910  28.600  31.320  1.00  0.00           H
ATOM    123  CD  ARG A 591      27.740  30.810  31.290  1.00  0.00           C
ATOM    124  HD1 ARG A 591      28.670  31.140  30.760  1.00  0.00           H
ATOM    125  HD2 ARG A 591      27.470  31.560  32.050  1.00  0.00           H
ATOM    126  NE  ARG A 591      26.690  30.650  30.260  1.00  0.00           N
ATOM    127  HE  ARG A 591      26.550  29.830  29.720  1.00  0.00           H
ATOM    128  CZ  ARG A 591      25.790  31.540  29.910  1.00  0.00           C
ATOM    129  NH1 ARG A 591      25.930  32.850  30.190  1.00  0.00           N
ATOM    130 HH11 ARG A 591      26.720  33.120  30.720  1.00  0.00           H
ATOM    131 HH12 ARG A 591      25.300  33.500  29.740  1.00  0.00           H
ATOM    132  NH2 ARG A 591      24.740  31.130  29.180  1.00  0.00           N
ATOM    133 HH21 ARG A 591      24.060  31.790  28.830  1.00  0.00           H
ATOM    134 HH22 ARG A 591      24.710  30.150  28.950  1.00  0.00           H
ATOM    135  C   ARG A 591      30.960  27.520  33.610  1.00  0.00           C
ATOM    136  O   ARG A 591      31.640  27.090  32.670  1.00  0.00           O
ATOM    137  N   LYS A 592      31.490  27.730  34.850  1.00  0.00           N
ATOM    138  HN  LYS A 592      31.010  27.980  35.690  1.00  0.00           H
ATOM    139  CA  LYS A 592      32.850  27.420  35.130  1.00  0.00           C
ATOM    140  HA  LYS A 592      33.440  27.120  34.280  1.00  0.00           H
ATOM    141  CB  LYS A 592      33.660  28.580  35.830  1.00  0.00           C
ATOM    142  HB1 LYS A 592      34.660  28.190  36.110  1.00  0.00           H
ATOM    143  HB2 LYS A 592      33.110  28.790  36.780  1.00  0.00           H
ATOM    144  CG  LYS A 592      33.740  29.820  35.020  1.00  0.00           C
ATOM    145  HG1 LYS A 592      34.530  30.440  35.480  1.00  0.00           H
ATOM    146  HG2 LYS A 592      32.880  30.510  35.140  1.00  0.00           H
ATOM    147  CD  LYS A 592      34.050  29.770  33.520  1.00  0.00           C
ATOM    148  HD1 LYS A 592      34.340  30.780  33.160  1.00  0.00           H
ATOM    149  HD2 LYS A 592      33.180  29.490  32.890  1.00  0.00           H
ATOM    150  CE  LYS A 592      35.200  28.840  33.110  1.00  0.00           C
ATOM    151  HE1 LYS A 592      34.990  27.750  33.080  1.00  0.00           H
ATOM    152  HE2 LYS A 592      36.120  29.070  33.690  1.00  0.00           H
ATOM    153  NZ  LYS A 592      35.610  29.230  31.730  1.00  0.00           N
ATOM    154  HZ1 LYS A 592      36.000  28.500  31.100  1.00  0.00           H
ATOM    155  HZ2 LYS A 592      36.330  29.970  31.780  1.00  0.00           H
ATOM    156  HZ3 LYS A 592      34.770  29.580  31.230  1.00  0.00           H
ATOM    157  C   LYS A 592      32.990  26.130  35.970  1.00  0.00           C
ATOM    158  O   LYS A 592      34.080  25.580  36.160  1.00  0.00           O
ATOM    159  N   ALA A 593      31.840  25.630  36.480  1.00  0.00           N
ATOM    160  HN  ALA A 593      31.030  26.190  36.650  1.00  0.00           H
ATOM    161  CA  ALA A 593      31.790  24.380  37.220  1.00  0.00           C
ATOM    162  HA  ALA A 593      32.320  24.620  38.130  1.00  0.00           H
ATOM    163  CB  ALA A 593      30.370  24.060  37.690  1.00  0.00           C
ATOM    164  HB1 ALA A 593      30.490  23.180  38.350  1.00  0.00           H
ATOM    165  HB2 ALA A 593      29.600  23.970  36.880  1.00  0.00           H
ATOM    166  HB3 ALA A 593      30.040  25.000  38.190  1.00  0.00           H
ATOM    167  C   ALA A 593      32.380  23.140  36.640  1.00  0.00           C
ATOM    168  O   ALA A 593      33.220  22.510  37.320  1.00  0.00           O
ATOM    169  N   PRO A 594      32.070  22.780  35.370  1.00  0.00           N
ATOM    170  CD  PRO A 594      31.230  23.350  34.350  1.00  0.00           C
ATOM    171  HD1 PRO A 594      31.600  24.350  34.030  1.00  0.00           H
ATOM    172  HD2 PRO A 594      30.190  23.570  34.680  1.00  0.00           H
ATOM    173  CA  PRO A 594      32.570  21.510  34.880  1.00  0.00           C
ATOM    174  HA  PRO A 594      32.520  20.780  35.680  1.00  0.00           H
ATOM    175  CB  PRO A 594      31.720  21.200  33.600  1.00  0.00           C
ATOM    176  HB1 PRO A 594      30.800  20.690  33.920  1.00  0.00           H
ATOM    177  HB2 PRO A 594      32.250  20.630  32.820  1.00  0.00           H
ATOM    178  CG  PRO A 594      31.210  22.570  33.010  1.00  0.00           C
ATOM    179  HG1 PRO A 594      32.000  22.970  32.340  1.00  0.00           H
ATOM    180  HG2 PRO A 594      30.290  22.510  32.400  1.00  0.00           H
ATOM    181  C   PRO A 594      34.060  21.550  34.430  1.00  0.00           C
ATOM    182  O   PRO A 594      34.540  20.490  34.010  1.00  0.00           O
ATOM    183  N   PHE A 595      34.770  22.660  34.710  1.00  0.00           N
ATOM    184  HN  PHE A 595      34.440  23.450  35.210  1.00  0.00           H
ATOM    185  CA  PHE A 595      36.170  22.760  34.490  1.00  0.00           C
ATOM    186  HA  PHE A 595      36.560  22.070  33.770  1.00  0.00           H
ATOM    187  CB  PHE A 595      36.430  24.140  33.810  1.00  0.00           C
ATOM    188  HB1 PHE A 595      37.490  24.320  33.540  1.00  0.00           H
ATOM    189  HB2 PHE A 595      36.130  24.970  34.490  1.00  0.00           H
ATOM    190  CG  PHE A 595      35.670  24.220  32.460  1.00  0.00           C
ATOM    191  CD1 PHE A 595      36.130  23.410  31.430  1.00  0.00           C
ATOM    192  HD1 PHE A 595      37.160  23.070  31.490  1.00  0.00           H
ATOM    193  CE1 PHE A 595      35.530  23.400  30.200  1.00  0.00           C
ATOM    194  HE1 PHE A 595      35.890  22.890  29.310  1.00  0.00           H
ATOM    195  CZ  PHE A 595      34.380  24.240  30.040  1.00  0.00           C
ATOM    196  HZ  PHE A 595      34.100  24.520  29.030  1.00  0.00           H
ATOM    197  CD2 PHE A 595      34.500  24.930  32.330  1.00  0.00           C
ATOM    198  HD2 PHE A 595      34.030  25.420  33.170  1.00  0.00           H
ATOM    199  CE2 PHE A 595      33.910  24.990  31.080  1.00  0.00           C
ATOM    200  HE2 PHE A 595      33.040  25.600  30.910  1.00  0.00           H
ATOM    201  C   PHE A 595      36.950  22.760  35.760  1.00  0.00           C
ATOM    202  O   PHE A 595      38.140  22.530  35.660  1.00  0.00           O
ATOM    203  N   PHE A 596      36.320  22.840  36.930  1.00  0.00           N
ATOM    204  HN  PHE A 596      35.330  22.790  36.840  1.00  0.00           H
ATOM    205  CA  PHE A 596      37.020  22.940  38.220  1.00  0.00           C
ATOM    206  HA  PHE A 596      37.730  23.760  38.180  1.00  0.00           H
ATOM    207  CB  PHE A 596      36.020  23.360  39.280  1.00  0.00           C
ATOM    208  HB1 PHE A 596      35.320  22.530  39.500  1.00  0.00           H
ATOM    209  HB2 PHE A 596      35.430  24.190  38.840  1.00  0.00           H
ATOM    210  CG  PHE A 596      36.570  23.810  40.560  1.00  0.00           C
ATOM    211  CD1 PHE A 596      37.390  24.960  40.590  1.00  0.00           C
ATOM    212  HD1 PHE A 596      37.580  25.420  39.630  1.00  0.00           H
ATOM    213  CE1 PHE A 596      37.850  25.420  41.830  1.00  0.00           C
ATOM    214  HE1 PHE A 596      38.420  26.340  41.840  1.00  0.00           H
ATOM    215  CZ  PHE A 596      37.500  24.800  43.040  1.00  0.00           C
ATOM    216  HZ  PHE A 596      37.860  25.090  44.010  1.00  0.00           H
ATOM    217  CD2 PHE A 596      36.150  23.220  41.740  1.00  0.00           C
ATOM    218  HD2 PHE A 596      35.540  22.330  41.810  1.00  0.00           H
ATOM    219  CE2 PHE A 596      36.760  23.670  42.970  1.00  0.00           C
ATOM    220  HE2 PHE A 596      36.510  23.180  43.900  1.00  0.00           H
ATOM    221  C   PHE A 596      37.960  21.790  38.610  1.00  0.00           C
ATOM    222  O   PHE A 596      39.160  22.000  38.940  1.00  0.00           O
ATOM    223  N   LEU A 597      37.540  20.540  38.590  1.00  0.00           N
ATOM    224  HN  LEU A 597      36.620  20.510  38.190  1.00  0.00           H
ATOM    225  CA  LEU A 597      38.410  19.350  38.720  1.00  0.00           C
ATOM    226  HA  LEU A 597      38.920  19.470  39.670  1.00  0.00           H
ATOM    227  CB  LEU A 597      37.640  17.980  38.720  1.00  0.00           C
ATOM    228  HB1 LEU A 597      37.110  17.830  37.760  1.00  0.00           H
ATOM    229  HB2 LEU A 597      36.970  17.950  39.610  1.00  0.00           H
ATOM    230  CG  LEU A 597      38.530  16.670  39.000  1.00  0.00           C
ATOM    231  HG  LEU A 597      39.580  16.970  38.830  1.00  0.00           H
ATOM    232  CD1 LEU A 597      38.490  16.120  40.400  1.00  0.00           C
ATOM    233 HD11 LEU A 597      39.300  15.380  40.460  1.00  0.00           H
ATOM    234 HD12 LEU A 597      37.520  15.630  40.660  1.00  0.00           H
ATOM    235 HD13 LEU A 597      38.720  16.960  41.100  1.00  0.00           H
ATOM    236  CD2 LEU A 597      38.190  15.600  37.970  1.00  0.00           C
ATOM    237 HD21 LEU A 597      38.880  14.720  37.930  1.00  0.00           H
ATOM    238 HD22 LEU A 597      38.330  16.080  36.980  1.00  0.00           H
ATOM    239 HD23 LEU A 597      37.150  15.220  38.060  1.00  0.00           H
ATOM    240  C   LEU A 597      39.500  19.240  37.590  1.00  0.00           C
ATOM    241  O   LEU A 597      40.630  18.960  37.950  1.00  0.00           O
ATOM    242  N   SER A 598      39.140  19.500  36.330  1.00  0.00           N
ATOM    243  HN  SER A 598      38.170  19.570  36.130  1.00  0.00           H
ATOM    244  CA  SER A 598      40.090  19.530  35.220  1.00  0.00           C
ATOM    245  HA  SER A 598      40.570  18.570  35.130  1.00  0.00           H
ATOM    246  CB  SER A 598      39.200  19.800  33.950  1.00  0.00           C
ATOM    247  HB1 SER A 598      38.700  20.780  34.070  1.00  0.00           H
ATOM    248  HB2 SER A 598      38.400  19.040  33.870  1.00  0.00           H
ATOM    249  OG  SER A 598      39.780  19.830  32.640  1.00  0.00           O
ATOM    250  HG1 SER A 598      40.340  20.600  32.680  1.00  0.00           H
ATOM    251  C   SER A 598      41.210  20.590  35.310  1.00  0.00           C
ATOM    252  O   SER A 598      42.310  20.270  35.050  1.00  0.00           O
ATOM    253  N   ASP A 599      40.840  21.890  35.620  1.00  0.00           N
ATOM    254  HN  ASP A 599      39.890  22.210  35.680  1.00  0.00           H
ATOM    255  CA  ASP A 599      41.860  22.870  35.970  1.00  0.00           C
ATOM    256  HA  ASP A 599      42.630  22.910  35.210  1.00  0.00           H
ATOM    257  CB  ASP A 599      41.230  24.330  36.070  1.00  0.00           C
ATOM    258  HB1 ASP A 599      41.920  25.080  36.490  1.00  0.00           H
ATOM    259  HB2 ASP A 599      40.320  24.260  36.700  1.00  0.00           H
ATOM    260  CG  ASP A 599      40.790  24.920  34.770  1.00  0.00           C
ATOM    261  OD1 ASP A 599      41.250  24.530  33.700  1.00  0.00           O
ATOM    262  OD2 ASP A 599      40.210  26.040  34.860  1.00  0.00           O
ATOM    263  C   ASP A 599      42.600  22.570  37.190  1.00  0.00           C
ATOM    264  O   ASP A 599      43.780  22.920  37.250  1.00  0.00           O
ATOM    265  N   PHE A 600      42.040  21.870  38.180  1.00  0.00           N
ATOM    266  HN  PHE A 600      41.060  21.710  38.230  1.00  0.00           H
ATOM    267  CA  PHE A 600      42.770  21.510  39.410  1.00  0.00           C
ATOM    268  HA  PHE A 600      43.320  22.350  39.820  1.00  0.00           H
ATOM    269  CB  PHE A 600      41.860  21.010  40.510  1.00  0.00           C
ATOM    270  HB1 PHE A 600      41.260  20.290  39.910  1.00  0.00           H
ATOM    271  HB2 PHE A 600      41.170  21.760  40.960  1.00  0.00           H
ATOM    272  CG  PHE A 600      42.440  20.240  41.700  1.00  0.00           C
ATOM    273  CD1 PHE A 600      42.590  20.840  42.920  1.00  0.00           C
ATOM    274  HD1 PHE A 600      42.380  21.900  42.940  1.00  0.00           H
ATOM    275  CE1 PHE A 600      43.140  20.100  44.060  1.00  0.00           C
ATOM    276  HE1 PHE A 600      43.340  20.520  45.040  1.00  0.00           H
ATOM    277  CZ  PHE A 600      43.380  18.720  43.890  1.00  0.00           C
ATOM    278  HZ  PHE A 600      43.660  18.160  44.760  1.00  0.00           H
ATOM    279  CD2 PHE A 600      42.850  18.920  41.500  1.00  0.00           C
ATOM    280  HD2 PHE A 600      42.750  18.470  40.520  1.00  0.00           H
ATOM    281  CE2 PHE A 600      43.190  18.100  42.590  1.00  0.00           C
ATOM    282  HE2 PHE A 600      43.240  17.060  42.320  1.00  0.00           H
ATOM    283  C   PHE A 600      43.950  20.540  39.030  1.00  0.00           C
ATOM    284  O   PHE A 600      45.110  20.870  39.370  1.00  0.00           O
ATOM    285  N   LYS A 601      43.720  19.540  38.220  1.00  0.00           N
ATOM    286  HN  LYS A 601      42.770  19.290  38.070  1.00  0.00           H
ATOM    287  CA  LYS A 601      44.770  18.740  37.530  1.00  0.00           C
ATOM    288  HA  LYS A 601      45.370  18.140  38.190  1.00  0.00           H
ATOM    289  CB  LYS A 601      43.980  17.690  36.640  1.00  0.00           C
ATOM    290  HB1 LYS A 601      44.600  17.340  35.790  1.00  0.00           H
ATOM    291  HB2 LYS A 601      43.020  18.140  36.320  1.00  0.00           H
ATOM    292  CG  LYS A 601      43.580  16.460  37.340  1.00  0.00           C
ATOM    293  HG1 LYS A 601      42.790  16.610  38.120  1.00  0.00           H
ATOM    294  HG2 LYS A 601      44.470  15.990  37.810  1.00  0.00           H
ATOM    295  CD  LYS A 601      43.060  15.380  36.330  1.00  0.00           C
ATOM    296  HD1 LYS A 601      43.060  14.300  36.610  1.00  0.00           H
ATOM    297  HD2 LYS A 601      43.720  15.540  35.450  1.00  0.00           H
ATOM    298  CE  LYS A 601      41.580  15.610  36.010  1.00  0.00           C
ATOM    299  HE1 LYS A 601      41.280  16.680  36.030  1.00  0.00           H
ATOM    300  HE2 LYS A 601      40.920  15.120  36.770  1.00  0.00           H
ATOM    301  NZ  LYS A 601      41.220  14.930  34.760  1.00  0.00           N
ATOM    302  HZ1 LYS A 601      40.240  15.180  34.520  1.00  0.00           H
ATOM    303  HZ2 LYS A 601      41.200  13.900  34.890  1.00  0.00           H
ATOM    304  HZ3 LYS A 601      41.880  15.230  34.000  1.00  0.00           H
ATOM    305  C   LYS A 601      45.740  19.500  36.740  1.00  0.00           C
ATOM    306  O   LYS A 601      46.910  19.240  36.850  1.00  0.00           O
ATOM    307  N   ASP A 602      45.310  20.480  35.970  1.00  0.00           N
ATOM    308  HN  ASP A 602      44.340  20.700  35.920  1.00  0.00           H
ATOM    309  CA  ASP A 602      46.230  21.320  35.150  1.00  0.00           C
ATOM    310  HA  ASP A 602      46.780  20.580  34.590  1.00  0.00           H
ATOM    311  CB  ASP A 602      45.440  22.320  34.260  1.00  0.00           C
ATOM    312  HB1 ASP A 602      46.120  23.070  33.790  1.00  0.00           H
ATOM    313  HB2 ASP A 602      44.610  22.870  34.740  1.00  0.00           H
ATOM    314  CG  ASP A 602      44.830  21.630  33.000  1.00  0.00           C
ATOM    315  OD1 ASP A 602      44.030  22.280  32.310  1.00  0.00           O
ATOM    316  OD2 ASP A 602      45.200  20.420  32.730  1.00  0.00           O
ATOM    317  C   ASP A 602      47.140  22.200  36.040  1.00  0.00           C
ATOM    318  O   ASP A 602      48.290  22.350  35.600  1.00  0.00           O
ATOM    319  N   ALA A 603      46.720  22.590  37.280  1.00  0.00           N
ATOM    320  HN  ALA A 603      45.750  22.520  37.510  1.00  0.00           H
ATOM    321  CA  ALA A 603      47.500  23.320  38.350  1.00  0.00           C
ATOM    322  HA  ALA A 603      48.120  24.060  37.870  1.00  0.00           H
ATOM    323  CB  ALA A 603      46.510  24.080  39.280  1.00  0.00           C
ATOM    324  HB1 ALA A 603      45.800  23.490  39.900  1.00  0.00           H
ATOM    325  HB2 ALA A 603      45.720  24.630  38.720  1.00  0.00           H
ATOM    326  HB3 ALA A 603      47.080  24.850  39.860  1.00  0.00           H
ATOM    327  C   ALA A 603      48.400  22.410  39.170  1.00  0.00           C
ATOM    328  O   ALA A 603      49.090  22.840  40.070  1.00  0.00           O
ATOM    329  N   LEU A 604      48.430  21.120  38.870  1.00  0.00           N
ATOM    330  HN  LEU A 604      47.990  20.680  38.090  1.00  0.00           H
ATOM    331  CA  LEU A 604      49.360  20.180  39.480  1.00  0.00           C
ATOM    332  HA  LEU A 604      49.850  20.670  40.310  1.00  0.00           H
ATOM    333  CB  LEU A 604      48.690  18.960  40.050  1.00  0.00           C
ATOM    334  HB1 LEU A 604      49.430  18.300  40.540  1.00  0.00           H
ATOM    335  HB2 LEU A 604      48.160  18.430  39.210  1.00  0.00           H
ATOM    336  CG  LEU A 604      47.640  19.260  41.200  1.00  0.00           C
ATOM    337  HG  LEU A 604      46.980  20.070  40.880  1.00  0.00           H
ATOM    338  CD1 LEU A 604      46.620  18.190  41.610  1.00  0.00           C
ATOM    339 HD11 LEU A 604      46.150  18.490  42.570  1.00  0.00           H
ATOM    340 HD12 LEU A 604      47.000  17.150  41.680  1.00  0.00           H
ATOM    341 HD13 LEU A 604      45.900  18.150  40.770  1.00  0.00           H
ATOM    342  CD2 LEU A 604      48.330  19.750  42.480  1.00  0.00           C
ATOM    343 HD21 LEU A 604      48.700  18.920  43.100  1.00  0.00           H
ATOM    344 HD22 LEU A 604      47.640  20.220  43.220  1.00  0.00           H
ATOM    345 HD23 LEU A 604      49.100  20.520  42.270  1.00  0.00           H
ATOM    346  C   LEU A 604      50.530  19.790  38.570  1.00  0.00           C
ATOM    347  O   LEU A 604      51.460  19.060  38.960  1.00  0.00           O
ATOM    348  N   SER A 605      50.540  20.380  37.430  1.00  0.00           N
ATOM    349  HN  SER A 605      49.910  21.120  37.250  1.00  0.00           H
ATOM    350  CA  SER A 605      51.750  20.450  36.560  1.00  0.00           C
ATOM    351  HA  SER A 605      52.110  19.450  36.410  1.00  0.00           H
ATOM    352  CB  SER A 605      51.280  21.070  35.210  1.00  0.00           C
ATOM    353  HB1 SER A 605      50.880  22.090  35.410  1.00  0.00           H
ATOM    354  HB2 SER A 605      50.490  20.510  34.680  1.00  0.00           H
ATOM    355  OG  SER A 605      52.460  21.240  34.390  1.00  0.00           O
ATOM    356  HG1 SER A 605      52.890  20.380  34.410  1.00  0.00           H
ATOM    357  C   SER A 605      52.760  21.340  37.190  1.00  0.00           C
ATOM    358  O   SER A 605      52.470  22.400  37.720  1.00  0.00           O
ATOM    359  N   LEU A 606      54.030  20.970  37.160  1.00  0.00           N
ATOM    360  HN  LEU A 606      54.250  20.150  36.640  1.00  0.00           H
ATOM    361  CA  LEU A 606      55.220  21.440  37.850  1.00  0.00           C
ATOM    362  HA  LEU A 606      55.330  21.120  38.880  1.00  0.00           H
ATOM    363  CB  LEU A 606      56.490  20.940  37.210  1.00  0.00           C
ATOM    364  HB1 LEU A 606      56.680  21.460  36.250  1.00  0.00           H
ATOM    365  HB2 LEU A 606      56.290  19.890  36.880  1.00  0.00           H
ATOM    366  CG  LEU A 606      57.780  20.630  38.100  1.00  0.00           C
ATOM    367  HG  LEU A 606      57.990  21.510  38.750  1.00  0.00           H
ATOM    368  CD1 LEU A 606      57.630  19.490  39.130  1.00  0.00           C
ATOM    369 HD11 LEU A 606      57.670  18.470  38.690  1.00  0.00           H
ATOM    370 HD12 LEU A 606      56.790  19.520  39.860  1.00  0.00           H
ATOM    371 HD13 LEU A 606      58.530  19.430  39.760  1.00  0.00           H
ATOM    372  CD2 LEU A 606      59.040  20.560  37.190  1.00  0.00           C
ATOM    373 HD21 LEU A 606      58.950  19.610  36.610  1.00  0.00           H
ATOM    374 HD22 LEU A 606      59.950  20.530  37.810  1.00  0.00           H
ATOM    375 HD23 LEU A 606      58.990  21.360  36.420  1.00  0.00           H
ATOM    376  C   LEU A 606      55.450  22.970  37.910  1.00  0.00           C
ATOM    377  O   LEU A 606      55.800  23.390  39.040  1.00  0.00           O
ATOM    378  N   GLN A 607      55.260  23.690  36.770  1.00  0.00           N
ATOM    379  HN  GLN A 607      55.050  23.240  35.900  1.00  0.00           H
ATOM    380  CA  GLN A 607      55.450  25.130  36.570  1.00  0.00           C
ATOM    381  HA  GLN A 607      56.300  25.410  37.190  1.00  0.00           H
ATOM    382  CB  GLN A 607      55.680  25.340  35.020  1.00  0.00           C
ATOM    383  HB1 GLN A 607      54.790  25.080  34.410  1.00  0.00           H
ATOM    384  HB2 GLN A 607      56.510  24.640  34.820  1.00  0.00           H
ATOM    385  CG  GLN A 607      56.110  26.830  34.660  1.00  0.00           C
ATOM    386  HG1 GLN A 607      55.180  27.430  34.640  1.00  0.00           H
ATOM    387  HG2 GLN A 607      56.620  26.780  33.680  1.00  0.00           H
ATOM    388  CD  GLN A 607      57.020  27.480  35.670  1.00  0.00           C
ATOM    389  OE1 GLN A 607      56.620  28.540  36.180  1.00  0.00           O
ATOM    390  NE2 GLN A 607      58.240  26.940  35.850  1.00  0.00           N
ATOM    391 HE21 GLN A 607      58.790  27.270  36.620  1.00  0.00           H
ATOM    392 HE22 GLN A 607      58.480  26.210  35.200  1.00  0.00           H
ATOM    393  C   GLN A 607      54.260  25.920  37.170  1.00  0.00           C
ATOM    394  O   GLN A 607      54.420  27.050  37.620  1.00  0.00           O
ATOM    395  N   CYS A 608      53.030  25.330  37.250  1.00  0.00           N
ATOM    396  HN  CYS A 608      52.850  24.430  36.860  1.00  0.00           H
ATOM    397  CA  CYS A 608      51.950  25.930  38.040  1.00  0.00           C
ATOM    398  HA  CYS A 608      51.610  26.880  37.660  1.00  0.00           H
ATOM    399  CB  CYS A 608      50.540  25.140  37.940  1.00  0.00           C
ATOM    400  HB1 CYS A 608      49.810  25.600  38.640  1.00  0.00           H
ATOM    401  HB2 CYS A 608      50.780  24.120  38.300  1.00  0.00           H
ATOM    402  SG  CYS A 608      49.870  25.090  36.210  1.00  0.00           S
ATOM    403  HG1 CYS A 608      48.990  24.140  36.510  1.00  0.00           H
ATOM    404  C   CYS A 608      52.320  26.150  39.480  1.00  0.00           C
ATOM    405  O   CYS A 608      52.040  27.160  40.050  1.00  0.00           O
ATOM    406  N   LEU A 609      52.930  25.160  40.050  1.00  0.00           N
ATOM    407  HN  LEU A 609      52.990  24.270  39.590  1.00  0.00           H
ATOM    408  CA  LEU A 609      53.290  25.080  41.500  1.00  0.00           C
ATOM    409  HA  LEU A 609      52.400  25.280  42.080  1.00  0.00           H
ATOM    410  CB  LEU A 609      53.840  23.630  41.770  1.00  0.00           C
ATOM    411  HB1 LEU A 609      54.050  23.610  42.860  1.00  0.00           H
ATOM    412  HB2 LEU A 609      54.790  23.640  41.200  1.00  0.00           H
ATOM    413  CG  LEU A 609      52.910  22.430  41.540  1.00  0.00           C
ATOM    414  HG  LEU A 609      52.950  22.280  40.440  1.00  0.00           H
ATOM    415  CD1 LEU A 609      53.430  21.120  42.220  1.00  0.00           C
ATOM    416 HD11 LEU A 609      52.900  20.150  42.050  1.00  0.00           H
ATOM    417 HD12 LEU A 609      53.430  21.150  43.330  1.00  0.00           H
ATOM    418 HD13 LEU A 609      54.460  21.070  41.800  1.00  0.00           H
ATOM    419  CD2 LEU A 609      51.430  22.730  41.970  1.00  0.00           C
ATOM    420 HD21 LEU A 609      50.740  21.860  41.840  1.00  0.00           H
ATOM    421 HD22 LEU A 609      51.070  23.580  41.340  1.00  0.00           H
ATOM    422 HD23 LEU A 609      51.430  23.050  43.030  1.00  0.00           H
ATOM    423  C   LEU A 609      54.370  26.120  41.880  1.00  0.00           C
ATOM    424  O   LEU A 609      54.440  26.570  43.060  1.00  0.00           O
ATOM    425  N   ALA A 610      55.340  26.300  41.020  1.00  0.00           N
ATOM    426  HN  ALA A 610      55.290  25.710  40.210  1.00  0.00           H
ATOM    427  CA  ALA A 610      56.350  27.330  41.100  1.00  0.00           C
ATOM    428  HA  ALA A 610      56.700  27.430  42.130  1.00  0.00           H
ATOM    429  CB  ALA A 610      57.380  27.120  39.990  1.00  0.00           C
ATOM    430  HB1 ALA A 610      58.180  27.900  40.010  1.00  0.00           H
ATOM    431  HB2 ALA A 610      56.940  27.190  38.970  1.00  0.00           H
ATOM    432  HB3 ALA A 610      57.820  26.110  40.140  1.00  0.00           H
ATOM    433  C   ALA A 610      55.730  28.740  41.000  1.00  0.00           C
ATOM    434  O   ALA A 610      56.240  29.640  41.680  1.00  0.00           O
ATOM    435  N   SER A 611      54.720  28.910  40.130  1.00  0.00           N
ATOM    436  HN  SER A 611      54.670  28.260  39.370  1.00  0.00           H
ATOM    437  CA  SER A 611      53.830  30.120  40.040  1.00  0.00           C
ATOM    438  HA  SER A 611      54.500  30.930  39.790  1.00  0.00           H
ATOM    439  CB  SER A 611      52.850  29.970  38.850  1.00  0.00           C
ATOM    440  HB1 SER A 611      51.770  29.860  39.060  1.00  0.00           H
ATOM    441  HB2 SER A 611      53.160  29.020  38.370  1.00  0.00           H
ATOM    442  OG  SER A 611      53.020  30.920  37.840  1.00  0.00           O
ATOM    443  HG1 SER A 611      53.960  31.000  37.720  1.00  0.00           H
ATOM    444  C   SER A 611      53.050  30.320  41.300  1.00  0.00           C
ATOM    445  O   SER A 611      53.070  31.400  41.930  1.00  0.00           O
ATOM    446  N   ILE A 612      52.330  29.300  41.790  1.00  0.00           N
ATOM    447  HN  ILE A 612      52.330  28.400  41.370  1.00  0.00           H
ATOM    448  CA  ILE A 612      51.660  29.230  43.100  1.00  0.00           C
ATOM    449  HA  ILE A 612      50.930  30.040  43.120  1.00  0.00           H
ATOM    450  CB  ILE A 612      50.920  27.950  43.260  1.00  0.00           C
ATOM    451  HB  ILE A 612      51.650  27.180  42.950  1.00  0.00           H
ATOM    452  CG2 ILE A 612      50.400  27.780  44.690  1.00  0.00           C
ATOM    453 HG21 ILE A 612      51.050  28.020  45.560  1.00  0.00           H
ATOM    454 HG22 ILE A 612      49.990  26.760  44.840  1.00  0.00           H
ATOM    455 HG23 ILE A 612      49.500  28.440  44.680  1.00  0.00           H
ATOM    456  CG1 ILE A 612      49.650  27.780  42.280  1.00  0.00           C
ATOM    457 HG11 ILE A 612      49.980  28.060  41.250  1.00  0.00           H
ATOM    458 HG12 ILE A 612      48.860  28.460  42.680  1.00  0.00           H
ATOM    459  CD  ILE A 612      49.110  26.300  42.310  1.00  0.00           C
ATOM    460  HD1 ILE A 612      50.010  25.660  42.410  1.00  0.00           H
ATOM    461  HD2 ILE A 612      48.820  25.910  41.300  1.00  0.00           H
ATOM    462  HD3 ILE A 612      48.350  26.120  43.090  1.00  0.00           H
ATOM    463  C   ILE A 612      52.580  29.580  44.250  1.00  0.00           C
ATOM    464  O   ILE A 612      52.230  30.400  45.110  1.00  0.00           O
ATOM    465  N   LEU A 613      53.780  28.990  44.330  1.00  0.00           N
ATOM    466  HN  LEU A 613      54.020  28.190  43.780  1.00  0.00           H
ATOM    467  CA  LEU A 613      54.800  29.350  45.350  1.00  0.00           C
ATOM    468  HA  LEU A 613      54.330  29.220  46.320  1.00  0.00           H
ATOM    469  CB  LEU A 613      56.050  28.430  45.120  1.00  0.00           C
ATOM    470  HB1 LEU A 613      56.410  28.600  44.090  1.00  0.00           H
ATOM    471  HB2 LEU A 613      55.740  27.360  45.150  1.00  0.00           H
ATOM    472  CG  LEU A 613      57.240  28.720  46.050  1.00  0.00           C
ATOM    473  HG  LEU A 613      57.520  29.810  46.020  1.00  0.00           H
ATOM    474  CD1 LEU A 613      56.720  28.410  47.510  1.00  0.00           C
ATOM    475 HD11 LEU A 613      57.560  28.430  48.240  1.00  0.00           H
ATOM    476 HD12 LEU A 613      56.260  27.410  47.650  1.00  0.00           H
ATOM    477 HD13 LEU A 613      55.950  29.150  47.830  1.00  0.00           H
ATOM    478  CD2 LEU A 613      58.560  27.900  45.810  1.00  0.00           C
ATOM    479 HD21 LEU A 613      58.390  26.830  46.080  1.00  0.00           H
ATOM    480 HD22 LEU A 613      59.330  28.250  46.530  1.00  0.00           H
ATOM    481 HD23 LEU A 613      58.940  28.010  44.770  1.00  0.00           H
ATOM    482  C   LEU A 613      55.190  30.810  45.230  1.00  0.00           C
ATOM    483  O   LEU A 613      55.250  31.540  46.260  1.00  0.00           O
ATOM    484  N   PHE A 614      55.510  31.400  44.020  1.00  0.00           N
ATOM    485  HN  PHE A 614      55.550  30.780  43.240  1.00  0.00           H
ATOM    486  CA  PHE A 614      55.790  32.820  43.790  1.00  0.00           C
ATOM    487  HA  PHE A 614      56.710  33.030  44.320  1.00  0.00           H
ATOM    488  CB  PHE A 614      56.010  32.960  42.250  1.00  0.00           C
ATOM    489  HB1 PHE A 614      55.450  32.140  41.750  1.00  0.00           H
ATOM    490  HB2 PHE A 614      57.060  32.730  41.990  1.00  0.00           H
ATOM    491  CG  PHE A 614      55.780  34.220  41.520  1.00  0.00           C
ATOM    492  CD1 PHE A 614      56.720  35.200  41.840  1.00  0.00           C
ATOM    493  HD1 PHE A 614      57.490  35.040  42.590  1.00  0.00           H
ATOM    494  CE1 PHE A 614      56.760  36.400  41.170  1.00  0.00           C
ATOM    495  HE1 PHE A 614      57.600  37.070  41.320  1.00  0.00           H
ATOM    496  CZ  PHE A 614      55.810  36.720  40.190  1.00  0.00           C
ATOM    497  HZ  PHE A 614      55.780  37.670  39.680  1.00  0.00           H
ATOM    498  CD2 PHE A 614      54.780  34.540  40.590  1.00  0.00           C
ATOM    499  HD2 PHE A 614      53.970  33.860  40.370  1.00  0.00           H
ATOM    500  CE2 PHE A 614      54.800  35.750  39.850  1.00  0.00           C
ATOM    501  HE2 PHE A 614      54.150  35.860  38.990  1.00  0.00           H
ATOM    502  C   PHE A 614      54.810  33.780  44.320  1.00  0.00           C
ATOM    503  O   PHE A 614      55.030  34.770  44.980  1.00  0.00           O
ATOM    504  N   LEU A 615      53.540  33.510  43.890  1.00  0.00           N
ATOM    505  HN  LEU A 615      53.410  32.660  43.380  1.00  0.00           H
ATOM    506  CA  LEU A 615      52.440  34.330  44.290  1.00  0.00           C
ATOM    507  HA  LEU A 615      52.730  35.340  44.030  1.00  0.00           H
ATOM    508  CB  LEU A 615      51.210  33.900  43.440  1.00  0.00           C
ATOM    509  HB1 LEU A 615      50.870  32.860  43.630  1.00  0.00           H
ATOM    510  HB2 LEU A 615      51.550  34.080  42.400  1.00  0.00           H
ATOM    511  CG  LEU A 615      50.000  34.770  43.760  1.00  0.00           C
ATOM    512  HG  LEU A 615      49.930  34.830  44.870  1.00  0.00           H
ATOM    513  CD1 LEU A 615      50.120  36.050  42.940  1.00  0.00           C
ATOM    514 HD11 LEU A 615      51.010  36.600  43.330  1.00  0.00           H
ATOM    515 HD12 LEU A 615      49.270  36.720  43.150  1.00  0.00           H
ATOM    516 HD13 LEU A 615      50.160  35.950  41.840  1.00  0.00           H
ATOM    517  CD2 LEU A 615      48.720  34.130  43.160  1.00  0.00           C
ATOM    518 HD21 LEU A 615      48.520  33.170  43.680  1.00  0.00           H
ATOM    519 HD22 LEU A 615      48.690  34.070  42.050  1.00  0.00           H
ATOM    520 HD23 LEU A 615      47.960  34.860  43.540  1.00  0.00           H
ATOM    521  C   LEU A 615      52.240  34.290  45.860  1.00  0.00           C
ATOM    522  O   LEU A 615      51.980  35.290  46.430  1.00  0.00           O
ATOM    523  N   TYR A 616      52.350  33.100  46.440  1.00  0.00           N
ATOM    524  HN  TYR A 616      52.370  32.220  45.980  1.00  0.00           H
ATOM    525  CA  TYR A 616      52.420  32.980  47.890  1.00  0.00           C
ATOM    526  HA  TYR A 616      51.610  33.470  48.400  1.00  0.00           H
ATOM    527  CB  TYR A 616      52.290  31.420  48.290  1.00  0.00           C
ATOM    528  HB1 TYR A 616      53.160  30.940  47.790  1.00  0.00           H
ATOM    529  HB2 TYR A 616      51.340  30.900  47.990  1.00  0.00           H
ATOM    530  CG  TYR A 616      52.570  31.150  49.780  1.00  0.00           C
ATOM    531  CD1 TYR A 616      53.890  30.720  50.150  1.00  0.00           C
ATOM    532  HD1 TYR A 616      54.690  30.550  49.430  1.00  0.00           H
ATOM    533  CE1 TYR A 616      54.190  30.260  51.420  1.00  0.00           C
ATOM    534  HE1 TYR A 616      55.210  29.980  51.650  1.00  0.00           H
ATOM    535  CZ  TYR A 616      53.270  30.490  52.490  1.00  0.00           C
ATOM    536  OH  TYR A 616      53.570  29.970  53.790  1.00  0.00           O
ATOM    537  HH  TYR A 616      52.820  30.070  54.380  1.00  0.00           H
ATOM    538  CD2 TYR A 616      51.630  31.330  50.880  1.00  0.00           C
ATOM    539  HD2 TYR A 616      50.610  31.600  50.680  1.00  0.00           H
ATOM    540  CE2 TYR A 616      52.000  31.010  52.200  1.00  0.00           C
ATOM    541  HE2 TYR A 616      51.190  31.010  52.900  1.00  0.00           H
ATOM    542  C   TYR A 616      53.610  33.710  48.560  1.00  0.00           C
ATOM    543  O   TYR A 616      53.450  34.470  49.520  1.00  0.00           O
ATOM    544  N   CYS A 617      54.780  33.580  47.930  1.00  0.00           N
ATOM    545  HN  CYS A 617      54.880  32.920  47.190  1.00  0.00           H
ATOM    546  CA  CYS A 617      55.950  34.340  48.280  1.00  0.00           C
ATOM    547  HA  CYS A 617      56.130  34.140  49.320  1.00  0.00           H
ATOM    548  CB  CYS A 617      57.230  33.960  47.500  1.00  0.00           C
ATOM    549  HB1 CYS A 617      58.090  34.660  47.580  1.00  0.00           H
ATOM    550  HB2 CYS A 617      56.920  33.930  46.440  1.00  0.00           H
ATOM    551  SG  CYS A 617      57.840  32.280  47.910  1.00  0.00           S
ATOM    552  HG1 CYS A 617      56.880  31.530  47.400  1.00  0.00           H
ATOM    553  C   CYS A 617      55.870  35.890  48.250  1.00  0.00           C
ATOM    554  O   CYS A 617      56.400  36.540  49.080  1.00  0.00           O
ATOM    555  N   ALA A 618      55.200  36.560  47.250  1.00  0.00           N
ATOM    556  HN  ALA A 618      54.910  35.890  46.560  1.00  0.00           H
ATOM    557  CA  ALA A 618      55.040  38.000  47.080  1.00  0.00           C
ATOM    558  HA  ALA A 618      55.960  38.470  47.410  1.00  0.00           H
ATOM    559  CB  ALA A 618      54.780  38.320  45.640  1.00  0.00           C
ATOM    560  HB1 ALA A 618      55.760  38.260  45.120  1.00  0.00           H
ATOM    561  HB2 ALA A 618      54.340  39.340  45.530  1.00  0.00           H
ATOM    562  HB3 ALA A 618      54.030  37.640  45.190  1.00  0.00           H
ATOM    563  C   ALA A 618      53.870  38.490  47.960  1.00  0.00           C
ATOM    564  O   ALA A 618      53.950  39.470  48.680  1.00  0.00           O
ATOM    565  N   CYS A 619      52.730  37.760  47.990  1.00  0.00           N
ATOM    566  HN  CYS A 619      52.580  36.910  47.490  1.00  0.00           H
ATOM    567  CA  CYS A 619      51.620  38.140  48.780  1.00  0.00           C
ATOM    568  HA  CYS A 619      51.490  39.180  48.520  1.00  0.00           H
ATOM    569  CB  CYS A 619      50.250  37.440  48.450  1.00  0.00           C
ATOM    570  HB1 CYS A 619      49.410  37.690  49.130  1.00  0.00           H
ATOM    571  HB2 CYS A 619      50.490  36.370  48.660  1.00  0.00           H
ATOM    572  SG  CYS A 619      49.900  37.540  46.690  1.00  0.00           S
ATOM    573  HG1 CYS A 619      50.880  36.860  46.120  1.00  0.00           H
ATOM    574  C   CYS A 619      51.690  37.940  50.300  1.00  0.00           C
ATOM    575  O   CYS A 619      50.840  38.460  51.060  1.00  0.00           O
ATOM    576  N   MET A 620      52.600  37.170  50.890  1.00  0.00           N
ATOM    577  HN  MET A 620      53.310  36.630  50.450  1.00  0.00           H
ATOM    578  CA  MET A 620      52.630  36.980  52.290  1.00  0.00           C
ATOM    579  HA  MET A 620      51.660  36.630  52.610  1.00  0.00           H
ATOM    580  CB  MET A 620      53.560  35.850  52.650  1.00  0.00           C
ATOM    581  HB1 MET A 620      53.950  36.050  53.670  1.00  0.00           H
ATOM    582  HB2 MET A 620      54.340  35.710  51.860  1.00  0.00           H
ATOM    583  CG  MET A 620      52.760  34.510  52.620  1.00  0.00           C
ATOM    584  HG1 MET A 620      53.420  33.640  52.360  1.00  0.00           H
ATOM    585  HG2 MET A 620      52.140  34.520  51.690  1.00  0.00           H
ATOM    586  SD  MET A 620      51.940  34.020  54.180  1.00  0.00           S
ATOM    587  CE  MET A 620      53.390  33.690  55.260  1.00  0.00           C
ATOM    588  HE1 MET A 620      53.160  33.110  56.180  1.00  0.00           H
ATOM    589  HE2 MET A 620      53.870  34.660  55.520  1.00  0.00           H
ATOM    590  HE3 MET A 620      54.060  33.090  54.610  1.00  0.00           H
ATOM    591  C   MET A 620      52.910  38.260  53.160  1.00  0.00           C
ATOM    592  O   MET A 620      52.100  38.830  53.920  1.00  0.00           O
ATOM    593  N   SER A 621      54.150  38.820  52.980  1.00  0.00           N
ATOM    594  HN  SER A 621      54.690  38.660  52.160  1.00  0.00           H
ATOM    595  CA  SER A 621      54.670  39.900  53.780  1.00  0.00           C
ATOM    596  HA  SER A 621      54.780  39.540  54.800  1.00  0.00           H
ATOM    597  CB  SER A 621      56.030  40.400  53.250  1.00  0.00           C
ATOM    598  HB1 SER A 621      55.900  40.690  52.180  1.00  0.00           H
ATOM    599  HB2 SER A 621      56.740  39.550  53.350  1.00  0.00           H
ATOM    600  OG  SER A 621      56.690  41.360  54.050  1.00  0.00           O
ATOM    601  HG1 SER A 621      56.180  42.180  53.980  1.00  0.00           H
ATOM    602  C   SER A 621      53.770  41.200  53.880  1.00  0.00           C
ATOM    603  O   SER A 621      53.670  41.660  55.010  1.00  0.00           O
ATOM    604  N   PRO A 622      53.140  41.720  52.870  1.00  0.00           N
ATOM    605  CD  PRO A 622      53.410  41.490  51.470  1.00  0.00           C
ATOM    606  HD1 PRO A 622      53.670  40.430  51.280  1.00  0.00           H
ATOM    607  HD2 PRO A 622      54.230  42.140  51.130  1.00  0.00           H
ATOM    608  CA  PRO A 622      52.120  42.780  53.010  1.00  0.00           C
ATOM    609  HA  PRO A 622      52.560  43.590  53.580  1.00  0.00           H
ATOM    610  CB  PRO A 622      51.740  43.100  51.570  1.00  0.00           C
ATOM    611  HB1 PRO A 622      52.320  43.990  51.290  1.00  0.00           H
ATOM    612  HB2 PRO A 622      50.640  43.190  51.400  1.00  0.00           H
ATOM    613  CG  PRO A 622      52.180  41.960  50.700  1.00  0.00           C
ATOM    614  HG1 PRO A 622      51.390  41.190  50.800  1.00  0.00           H
ATOM    615  HG2 PRO A 622      52.370  42.140  49.620  1.00  0.00           H
ATOM    616  C   PRO A 622      50.860  42.390  53.810  1.00  0.00           C
ATOM    617  O   PRO A 622      50.390  43.220  54.580  1.00  0.00           O
ATOM    618  N   VAL A 623      50.300  41.150  53.700  1.00  0.00           N
ATOM    619  HN  VAL A 623      50.560  40.550  52.960  1.00  0.00           H
ATOM    620  CA  VAL A 623      49.200  40.690  54.500  1.00  0.00           C
ATOM    621  HA  VAL A 623      48.410  41.400  54.340  1.00  0.00           H
ATOM    622  CB  VAL A 623      48.620  39.360  53.980  1.00  0.00           C
ATOM    623  HB  VAL A 623      49.450  38.630  53.990  1.00  0.00           H
ATOM    624  CG1 VAL A 623      47.470  38.930  54.820  1.00  0.00           C
ATOM    625 HG11 VAL A 623      47.110  37.950  54.460  1.00  0.00           H
ATOM    626 HG12 VAL A 623      46.570  39.570  54.800  1.00  0.00           H
ATOM    627 HG13 VAL A 623      47.820  38.860  55.880  1.00  0.00           H
ATOM    628  CG2 VAL A 623      48.120  39.590  52.470  1.00  0.00           C
ATOM    629 HG21 VAL A 623      47.820  40.640  52.300  1.00  0.00           H
ATOM    630 HG22 VAL A 623      47.240  38.940  52.310  1.00  0.00           H
ATOM    631 HG23 VAL A 623      48.930  39.480  51.710  1.00  0.00           H
ATOM    632  C   VAL A 623      49.550  40.750  56.040  1.00  0.00           C
ATOM    633  O   VAL A 623      48.810  41.150  56.890  1.00  0.00           O
ATOM    634  N   ILE A 624      50.700  40.250  56.330  1.00  0.00           N
ATOM    635  HN  ILE A 624      51.310  39.950  55.600  1.00  0.00           H
ATOM    636  CA  ILE A 624      51.290  40.320  57.710  1.00  0.00           C
ATOM    637  HA  ILE A 624      50.620  39.930  58.460  1.00  0.00           H
ATOM    638  CB  ILE A 624      52.660  39.640  57.750  1.00  0.00           C
ATOM    639  HB  ILE A 624      53.240  40.100  56.910  1.00  0.00           H
ATOM    640  CG2 ILE A 624      53.360  39.750  59.100  1.00  0.00           C
ATOM    641 HG21 ILE A 624      53.670  40.810  59.250  1.00  0.00           H
ATOM    642 HG22 ILE A 624      54.290  39.150  59.100  1.00  0.00           H
ATOM    643 HG23 ILE A 624      52.830  39.360  60.000  1.00  0.00           H
ATOM    644  CG1 ILE A 624      52.470  38.200  57.380  1.00  0.00           C
ATOM    645 HG11 ILE A 624      51.950  38.020  56.410  1.00  0.00           H
ATOM    646 HG12 ILE A 624      51.870  37.600  58.080  1.00  0.00           H
ATOM    647  CD  ILE A 624      53.700  37.440  57.260  1.00  0.00           C
ATOM    648  HD1 ILE A 624      53.940  36.940  58.230  1.00  0.00           H
ATOM    649  HD2 ILE A 624      54.600  38.050  56.990  1.00  0.00           H
ATOM    650  HD3 ILE A 624      53.610  36.640  56.500  1.00  0.00           H
ATOM    651  C   ILE A 624      51.510  41.800  58.210  1.00  0.00           C
ATOM    652  O   ILE A 624      51.170  42.140  59.350  1.00  0.00           O
ATOM    653  N   THR A 625      51.960  42.700  57.320  1.00  0.00           N
ATOM    654  HN  THR A 625      52.380  42.330  56.490  1.00  0.00           H
ATOM    655  CA  THR A 625      52.090  44.170  57.610  1.00  0.00           C
ATOM    656  HA  THR A 625      52.720  44.250  58.490  1.00  0.00           H
ATOM    657  CB  THR A 625      52.710  44.990  56.470  1.00  0.00           C
ATOM    658  HB  THR A 625      51.980  45.170  55.640  1.00  0.00           H
ATOM    659  OG1 THR A 625      53.890  44.440  55.890  1.00  0.00           O
ATOM    660  HG1 THR A 625      53.780  43.480  55.920  1.00  0.00           H
ATOM    661  CG2 THR A 625      53.240  46.290  57.000  1.00  0.00           C
ATOM    662 HG21 THR A 625      54.120  46.130  57.660  1.00  0.00           H
ATOM    663 HG22 THR A 625      52.460  46.760  57.630  1.00  0.00           H
ATOM    664 HG23 THR A 625      53.450  47.000  56.150  1.00  0.00           H
ATOM    665  C   THR A 625      50.750  44.810  57.930  1.00  0.00           C
ATOM    666  O   THR A 625      50.640  45.580  58.920  1.00  0.00           O
ATOM    667  N   PHE A 626      49.720  44.470  57.130  1.00  0.00           N
ATOM    668  HN  PHE A 626      49.810  43.870  56.330  1.00  0.00           H
ATOM    669  CA  PHE A 626      48.390  45.040  57.170  1.00  0.00           C
ATOM    670  HA  PHE A 626      48.420  46.100  57.010  1.00  0.00           H
ATOM    671  CB  PHE A 626      47.590  44.340  55.970  1.00  0.00           C
ATOM    672  HB1 PHE A 626      47.480  43.230  56.090  1.00  0.00           H
ATOM    673  HB2 PHE A 626      48.200  44.550  55.070  1.00  0.00           H
ATOM    674  CG  PHE A 626      46.200  44.960  55.820  1.00  0.00           C
ATOM    675  CD1 PHE A 626      45.130  44.100  55.800  1.00  0.00           C
ATOM    676  HD1 PHE A 626      45.350  43.040  55.870  1.00  0.00           H
ATOM    677  CE1 PHE A 626      43.840  44.620  55.490  1.00  0.00           C
ATOM    678  HE1 PHE A 626      43.040  43.910  55.410  1.00  0.00           H
ATOM    679  CZ  PHE A 626      43.640  45.980  55.540  1.00  0.00           C
ATOM    680  HZ  PHE A 626      42.610  46.310  55.540  1.00  0.00           H
ATOM    681  CD2 PHE A 626      45.970  46.340  55.860  1.00  0.00           C
ATOM    682  HD2 PHE A 626      46.780  47.050  55.860  1.00  0.00           H
ATOM    683  CE2 PHE A 626      44.700  46.850  55.770  1.00  0.00           C
ATOM    684  HE2 PHE A 626      44.560  47.920  55.740  1.00  0.00           H
ATOM    685  C   PHE A 626      47.780  44.930  58.590  1.00  0.00           C
ATOM    686  O   PHE A 626      47.300  45.860  59.160  1.00  0.00           O
ATOM    687  N   GLY A 627      48.060  43.760  59.230  1.00  0.00           N
ATOM    688  HN  GLY A 627      48.550  43.130  58.640  1.00  0.00           H
ATOM    689  CA  GLY A 627      47.750  43.440  60.600  1.00  0.00           C
ATOM    690  HA1 GLY A 627      48.140  42.430  60.670  1.00  0.00           H
ATOM    691  HA2 GLY A 627      46.700  43.680  60.680  1.00  0.00           H
ATOM    692  C   GLY A 627      48.390  44.330  61.570  1.00  0.00           C
ATOM    693  O   GLY A 627      47.660  44.810  62.430  1.00  0.00           O
ATOM    694  N   GLY A 628      49.700  44.510  61.430  1.00  0.00           N
ATOM    695  HN  GLY A 628      50.200  44.030  60.710  1.00  0.00           H
ATOM    696  CA  GLY A 628      50.450  45.410  62.230  1.00  0.00           C
ATOM    697  HA1 GLY A 628      51.440  45.220  61.850  1.00  0.00           H
ATOM    698  HA2 GLY A 628      50.350  45.370  63.310  1.00  0.00           H
ATOM    699  C   GLY A 628      50.120  46.890  61.990  1.00  0.00           C
ATOM    700  O   GLY A 628      50.200  47.680  62.930  1.00  0.00           O
ATOM    701  N   LEU A 629      49.790  47.300  60.790  1.00  0.00           N
ATOM    702  HN  LEU A 629      49.890  46.670  60.020  1.00  0.00           H
ATOM    703  CA  LEU A 629      49.350  48.670  60.500  1.00  0.00           C
ATOM    704  HA  LEU A 629      50.030  49.360  60.960  1.00  0.00           H
ATOM    705  CB  LEU A 629      49.380  48.870  58.980  1.00  0.00           C
ATOM    706  HB1 LEU A 629      48.710  49.700  58.680  1.00  0.00           H
ATOM    707  HB2 LEU A 629      48.960  47.990  58.460  1.00  0.00           H
ATOM    708  CG  LEU A 629      50.790  49.080  58.370  1.00  0.00           C
ATOM    709  HG  LEU A 629      51.530  48.360  58.780  1.00  0.00           H
ATOM    710  CD1 LEU A 629      50.630  48.800  56.840  1.00  0.00           C
ATOM    711 HD11 LEU A 629      50.130  49.750  56.520  1.00  0.00           H
ATOM    712 HD12 LEU A 629      49.990  47.900  56.700  1.00  0.00           H
ATOM    713 HD13 LEU A 629      51.600  48.680  56.320  1.00  0.00           H
ATOM    714  CD2 LEU A 629      51.360  50.470  58.610  1.00  0.00           C
ATOM    715 HD21 LEU A 629      52.240  50.590  57.930  1.00  0.00           H
ATOM    716 HD22 LEU A 629      51.810  50.670  59.600  1.00  0.00           H
ATOM    717 HD23 LEU A 629      50.790  51.360  58.270  1.00  0.00           H
ATOM    718  C   LEU A 629      47.990  49.030  60.940  1.00  0.00           C
ATOM    719  O   LEU A 629      47.740  50.130  61.360  1.00  0.00           O
ATOM    720  N   LEU A 630      47.020  48.110  60.960  1.00  0.00           N
ATOM    721  HN  LEU A 630      47.110  47.210  60.540  1.00  0.00           H
ATOM    722  CA  LEU A 630      45.760  48.180  61.740  1.00  0.00           C
ATOM    723  HA  LEU A 630      45.310  49.150  61.590  1.00  0.00           H
ATOM    724  CB  LEU A 630      44.710  47.100  61.310  1.00  0.00           C
ATOM    725  HB1 LEU A 630      43.780  47.090  61.900  1.00  0.00           H
ATOM    726  HB2 LEU A 630      45.120  46.070  61.420  1.00  0.00           H
ATOM    727  CG  LEU A 630      44.280  47.310  59.810  1.00  0.00           C
ATOM    728  HG  LEU A 630      45.120  47.320  59.090  1.00  0.00           H
ATOM    729  CD1 LEU A 630      43.400  46.210  59.330  1.00  0.00           C
ATOM    730 HD11 LEU A 630      42.480  46.180  59.970  1.00  0.00           H
ATOM    731 HD12 LEU A 630      44.030  45.300  59.420  1.00  0.00           H
ATOM    732 HD13 LEU A 630      43.140  46.330  58.260  1.00  0.00           H
ATOM    733  CD2 LEU A 630      43.470  48.650  59.570  1.00  0.00           C
ATOM    734 HD21 LEU A 630      43.240  48.760  58.500  1.00  0.00           H
ATOM    735 HD22 LEU A 630      44.040  49.540  59.890  1.00  0.00           H
ATOM    736 HD23 LEU A 630      42.490  48.730  60.090  1.00  0.00           H
ATOM    737  C   LEU A 630      46.010  48.070  63.210  1.00  0.00           C
ATOM    738  O   LEU A 630      45.560  48.830  64.020  1.00  0.00           O
ATOM    739  N   GLY A 631      46.970  47.190  63.610  1.00  0.00           N
ATOM    740  HN  GLY A 631      47.550  46.690  62.960  1.00  0.00           H
ATOM    741  CA  GLY A 631      47.220  46.870  65.100  1.00  0.00           C
ATOM    742  HA1 GLY A 631      48.030  46.170  65.270  1.00  0.00           H
ATOM    743  HA2 GLY A 631      46.250  46.490  65.370  1.00  0.00           H
ATOM    744  C   GLY A 631      47.630  48.080  65.850  1.00  0.00           C
ATOM    745  O   GLY A 631      46.980  48.460  66.800  1.00  0.00           O
ATOM    746  N   GLU A 632      48.750  48.790  65.390  1.00  0.00           N
ATOM    747  HN  GLU A 632      49.290  48.530  64.600  1.00  0.00           H
ATOM    748  CA  GLU A 632      49.150  50.070  65.920  1.00  0.00           C
ATOM    749  HA  GLU A 632      49.270  50.000  66.990  1.00  0.00           H
ATOM    750  CB  GLU A 632      50.540  50.330  65.360  1.00  0.00           C
ATOM    751  HB1 GLU A 632      50.910  51.210  65.910  1.00  0.00           H
ATOM    752  HB2 GLU A 632      50.530  50.610  64.280  1.00  0.00           H
ATOM    753  CG  GLU A 632      51.550  49.250  65.730  1.00  0.00           C
ATOM    754  HG1 GLU A 632      51.320  48.230  65.340  1.00  0.00           H
ATOM    755  HG2 GLU A 632      51.410  49.220  66.830  1.00  0.00           H
ATOM    756  CD  GLU A 632      53.060  49.630  65.440  1.00  0.00           C
ATOM    757  OE1 GLU A 632      53.790  49.840  66.360  1.00  0.00           O
ATOM    758  OE2 GLU A 632      53.440  49.650  64.230  1.00  0.00           O
ATOM    759  C   GLU A 632      48.080  51.190  65.780  1.00  0.00           C
ATOM    760  O   GLU A 632      48.250  52.220  66.440  1.00  0.00           O
ATOM    761  N   ALA A 633      47.150  51.140  64.840  1.00  0.00           N
ATOM    762  HN  ALA A 633      47.050  50.370  64.210  1.00  0.00           H
ATOM    763  CA  ALA A 633      46.130  52.210  64.730  1.00  0.00           C
ATOM    764  HA  ALA A 633      46.550  53.130  65.100  1.00  0.00           H
ATOM    765  CB  ALA A 633      45.680  52.460  63.300  1.00  0.00           C
ATOM    766  HB1 ALA A 633      46.370  52.310  62.440  1.00  0.00           H
ATOM    767  HB2 ALA A 633      45.300  53.490  63.240  1.00  0.00           H
ATOM    768  HB3 ALA A 633      44.880  51.790  62.950  1.00  0.00           H
ATOM    769  C   ALA A 633      44.850  51.950  65.520  1.00  0.00           C
ATOM    770  O   ALA A 633      43.950  52.810  65.640  1.00  0.00           O
ATOM    771  N   THR A 634      44.670  50.720  66.100  1.00  0.00           N
ATOM    772  HN  THR A 634      45.370  50.020  65.980  1.00  0.00           H
ATOM    773  CA  THR A 634      43.480  50.370  66.910  1.00  0.00           C
ATOM    774  HA  THR A 634      42.780  51.200  66.840  1.00  0.00           H
ATOM    775  CB  THR A 634      42.850  49.140  66.310  1.00  0.00           C
ATOM    776  HB  THR A 634      42.010  48.720  66.920  1.00  0.00           H
ATOM    777  OG1 THR A 634      43.790  48.130  65.950  1.00  0.00           O
ATOM    778  HG1 THR A 634      44.270  48.490  65.190  1.00  0.00           H
ATOM    779  CG2 THR A 634      42.130  49.500  64.880  1.00  0.00           C
ATOM    780 HG21 THR A 634      41.310  50.190  65.160  1.00  0.00           H
ATOM    781 HG22 THR A 634      41.670  48.600  64.450  1.00  0.00           H
ATOM    782 HG23 THR A 634      42.810  49.990  64.160  1.00  0.00           H
ATOM    783  C   THR A 634      43.810  50.130  68.320  1.00  0.00           C
ATOM    784  O   THR A 634      43.040  49.630  69.090  1.00  0.00           O
ATOM    785  N   GLU A 635      45.000  50.560  68.770  1.00  0.00           N
ATOM    786  HN  GLU A 635      45.660  50.880  68.100  1.00  0.00           H
ATOM    787  CA  GLU A 635      45.610  50.170  70.110  1.00  0.00           C
ATOM    788  HA  GLU A 635      46.650  50.480  70.090  1.00  0.00           H
ATOM    789  CB  GLU A 635      45.060  50.930  71.320  1.00  0.00           C
ATOM    790  HB1 GLU A 635      45.520  50.460  72.220  1.00  0.00           H
ATOM    791  HB2 GLU A 635      43.980  50.680  71.270  1.00  0.00           H
ATOM    792  CG  GLU A 635      45.370  52.430  71.270  1.00  0.00           C
ATOM    793  HG1 GLU A 635      45.020  52.840  70.300  1.00  0.00           H
ATOM    794  HG2 GLU A 635      46.470  52.600  71.340  1.00  0.00           H
ATOM    795  CD  GLU A 635      44.440  53.130  72.230  1.00  0.00           C
ATOM    796  OE1 GLU A 635      43.410  53.670  71.770  1.00  0.00           O
ATOM    797  OE2 GLU A 635      44.520  52.980  73.440  1.00  0.00           O
ATOM    798  C   GLU A 635      45.720  48.670  70.330  1.00  0.00           C
ATOM    799  O   GLU A 635      45.170  48.040  71.270  1.00  0.00           O
ATOM    800  N   GLY A 636      46.370  48.070  69.380  1.00  0.00           N
ATOM    801  HN  GLY A 636      46.720  48.530  68.560  1.00  0.00           H
ATOM    802  CA  GLY A 636      46.800  46.670  69.320  1.00  0.00           C
ATOM    803  HA1 GLY A 636      47.420  46.520  70.190  1.00  0.00           H
ATOM    804  HA2 GLY A 636      47.420  46.470  68.460  1.00  0.00           H
ATOM    805  C   GLY A 636      45.750  45.630  69.180  1.00  0.00           C
ATOM    806  O   GLY A 636      46.000  44.440  69.490  1.00  0.00           O
ATOM    807  N   ARG A 637      44.550  45.960  68.570  1.00  0.00           N
ATOM    808  HN  ARG A 637      44.440  46.920  68.330  1.00  0.00           H
ATOM    809  CA  ARG A 637      43.390  45.170  68.480  1.00  0.00           C
ATOM    810  HA  ARG A 637      43.200  44.540  69.330  1.00  0.00           H
ATOM    811  CB  ARG A 637      42.100  45.990  68.510  1.00  0.00           C
ATOM    812  HB1 ARG A 637      41.250  45.350  68.210  1.00  0.00           H
ATOM    813  HB2 ARG A 637      42.020  46.870  67.840  1.00  0.00           H
ATOM    814  CG  ARG A 637      41.930  46.400  70.020  1.00  0.00           C
ATOM    815  HG1 ARG A 637      42.830  46.940  70.370  1.00  0.00           H
ATOM    816  HG2 ARG A 637      41.870  45.460  70.600  1.00  0.00           H
ATOM    817  CD  ARG A 637      40.670  47.250  70.340  1.00  0.00           C
ATOM    818  HD1 ARG A 637      39.700  46.830  70.000  1.00  0.00           H
ATOM    819  HD2 ARG A 637      40.670  48.160  69.710  1.00  0.00           H
ATOM    820  NE  ARG A 637      40.750  47.390  71.860  1.00  0.00           N
ATOM    821  HE  ARG A 637      40.190  46.740  72.370  1.00  0.00           H
ATOM    822  CZ  ARG A 637      41.330  48.380  72.450  1.00  0.00           C
ATOM    823  NH1 ARG A 637      41.300  48.530  73.760  1.00  0.00           N
ATOM    824 HH11 ARG A 637      40.800  47.830  74.260  1.00  0.00           H
ATOM    825 HH12 ARG A 637      41.730  49.330  74.180  1.00  0.00           H
ATOM    826  NH2 ARG A 637      42.110  49.220  71.850  1.00  0.00           N
ATOM    827 HH21 ARG A 637      42.280  49.190  70.860  1.00  0.00           H
ATOM    828 HH22 ARG A 637      42.480  49.890  72.500  1.00  0.00           H
ATOM    829  C   ARG A 637      43.400  44.150  67.350  1.00  0.00           C
ATOM    830  O   ARG A 637      42.800  43.090  67.410  1.00  0.00           O
ATOM    831  N   ILE A 638      44.120  44.380  66.240  1.00  0.00           N
ATOM    832  HN  ILE A 638      44.490  45.290  66.160  1.00  0.00           H
ATOM    833  CA  ILE A 638      44.150  43.490  65.050  1.00  0.00           C
ATOM    834  HA  ILE A 638      43.350  42.770  64.970  1.00  0.00           H
ATOM    835  CB  ILE A 638      43.850  44.340  63.840  1.00  0.00           C
ATOM    836  HB  ILE A 638      44.540  45.210  63.910  1.00  0.00           H
ATOM    837  CG2 ILE A 638      44.140  43.600  62.480  1.00  0.00           C
ATOM    838 HG21 ILE A 638      43.830  42.530  62.550  1.00  0.00           H
ATOM    839 HG22 ILE A 638      45.220  43.300  62.410  1.00  0.00           H
ATOM    840 HG23 ILE A 638      43.800  44.090  61.550  1.00  0.00           H
ATOM    841  CG1 ILE A 638      42.420  44.950  63.830  1.00  0.00           C
ATOM    842 HG11 ILE A 638      42.170  45.580  62.950  1.00  0.00           H
ATOM    843 HG12 ILE A 638      42.380  45.640  64.700  1.00  0.00           H
ATOM    844  CD  ILE A 638      41.240  43.970  63.990  1.00  0.00           C
ATOM    845  HD1 ILE A 638      40.240  44.440  63.950  1.00  0.00           H
ATOM    846  HD2 ILE A 638      41.310  43.350  64.910  1.00  0.00           H
ATOM    847  HD3 ILE A 638      41.220  43.370  63.060  1.00  0.00           H
ATOM    848  C   ILE A 638      45.630  42.900  64.870  1.00  0.00           C
ATOM    849  O   ILE A 638      46.670  43.520  65.070  1.00  0.00           O
ATOM    850  N   SER A 639      45.740  41.670  64.490  1.00  0.00           N
ATOM    851  HN  SER A 639      44.940  41.170  64.190  1.00  0.00           H
ATOM    852  CA  SER A 639      46.920  40.840  64.560  1.00  0.00           C
ATOM    853  HA  SER A 639      47.750  41.480  64.830  1.00  0.00           H
ATOM    854  CB  SER A 639      46.770  39.540  65.490  1.00  0.00           C
ATOM    855  HB1 SER A 639      46.520  39.950  66.490  1.00  0.00           H
ATOM    856  HB2 SER A 639      47.790  39.090  65.530  1.00  0.00           H
ATOM    857  OG  SER A 639      45.750  38.660  64.980  1.00  0.00           O
ATOM    858  HG1 SER A 639      44.850  38.980  65.150  1.00  0.00           H
ATOM    859  C   SER A 639      47.310  40.370  63.220  1.00  0.00           C
ATOM    860  O   SER A 639      46.520  40.340  62.300  1.00  0.00           O
ATOM    861  N   ALA A 640      48.580  39.930  63.010  1.00  0.00           N
ATOM    862  HN  ALA A 640      49.240  39.930  63.750  1.00  0.00           H
ATOM    863  CA  ALA A 640      48.930  39.260  61.820  1.00  0.00           C
ATOM    864  HA  ALA A 640      48.650  39.850  60.950  1.00  0.00           H
ATOM    865  CB  ALA A 640      50.350  38.900  61.790  1.00  0.00           C
ATOM    866  HB1 ALA A 640      50.580  38.510  62.820  1.00  0.00           H
ATOM    867  HB2 ALA A 640      50.930  39.840  61.760  1.00  0.00           H
ATOM    868  HB3 ALA A 640      50.710  38.230  60.980  1.00  0.00           H
ATOM    869  C   ALA A 640      48.140  38.000  61.520  1.00  0.00           C
ATOM    870  O   ALA A 640      47.710  37.730  60.410  1.00  0.00           O
ATOM    871  N   ILE A 641      47.740  37.290  62.570  1.00  0.00           N
ATOM    872  HN  ILE A 641      48.080  37.630  63.440  1.00  0.00           H
ATOM    873  CA  ILE A 641      46.880  36.100  62.550  1.00  0.00           C
ATOM    874  HA  ILE A 641      47.250  35.400  61.810  1.00  0.00           H
ATOM    875  CB  ILE A 641      46.910  35.330  63.840  1.00  0.00           C
ATOM    876  HB  ILE A 641      46.580  36.060  64.590  1.00  0.00           H
ATOM    877  CG2 ILE A 641      45.920  34.060  63.810  1.00  0.00           C
ATOM    878 HG21 ILE A 641      44.880  34.310  63.520  1.00  0.00           H
ATOM    879 HG22 ILE A 641      45.940  33.580  64.810  1.00  0.00           H
ATOM    880 HG23 ILE A 641      46.320  33.240  63.170  1.00  0.00           H
ATOM    881  CG1 ILE A 641      48.340  34.910  64.310  1.00  0.00           C
ATOM    882 HG11 ILE A 641      48.170  34.410  65.290  1.00  0.00           H
ATOM    883 HG12 ILE A 641      48.820  35.900  64.420  1.00  0.00           H
ATOM    884  CD  ILE A 641      49.220  34.000  63.410  1.00  0.00           C
ATOM    885  HD1 ILE A 641      50.230  33.770  63.840  1.00  0.00           H
ATOM    886  HD2 ILE A 641      49.350  34.600  62.480  1.00  0.00           H
ATOM    887  HD3 ILE A 641      48.800  33.060  63.010  1.00  0.00           H
ATOM    888  C   ILE A 641      45.520  36.380  62.030  1.00  0.00           C
ATOM    889  O   ILE A 641      44.940  35.580  61.320  1.00  0.00           O
ATOM    890  N   GLU A 642      44.880  37.550  62.360  1.00  0.00           N
ATOM    891  HN  GLU A 642      45.360  38.210  62.930  1.00  0.00           H
ATOM    892  CA  GLU A 642      43.610  37.850  61.780  1.00  0.00           C
ATOM    893  HA  GLU A 642      43.020  36.950  61.910  1.00  0.00           H
ATOM    894  CB  GLU A 642      42.960  38.940  62.610  1.00  0.00           C
ATOM    895  HB1 GLU A 642      42.120  39.450  62.110  1.00  0.00           H
ATOM    896  HB2 GLU A 642      43.670  39.780  62.750  1.00  0.00           H
ATOM    897  CG  GLU A 642      42.480  38.310  63.950  1.00  0.00           C
ATOM    898  HG1 GLU A 642      43.220  37.570  64.310  1.00  0.00           H
ATOM    899  HG2 GLU A 642      41.530  37.780  63.760  1.00  0.00           H
ATOM    900  CD  GLU A 642      42.220  39.400  64.970  1.00  0.00           C
ATOM    901  OE1 GLU A 642      41.070  39.490  65.440  1.00  0.00           O
ATOM    902  OE2 GLU A 642      43.210  40.100  65.280  1.00  0.00           O
ATOM    903  C   GLU A 642      43.630  38.360  60.390  1.00  0.00           C
ATOM    904  O   GLU A 642      42.610  38.320  59.670  1.00  0.00           O
ATOM    905  N   SER A 643      44.820  38.750  59.910  1.00  0.00           N
ATOM    906  HN  SER A 643      45.570  38.490  60.520  1.00  0.00           H
ATOM    907  CA  SER A 643      45.000  39.270  58.570  1.00  0.00           C
ATOM    908  HA  SER A 643      44.120  39.770  58.190  1.00  0.00           H
ATOM    909  CB  SER A 643      46.230  40.260  58.490  1.00  0.00           C
ATOM    910  HB1 SER A 643      47.150  39.630  58.590  1.00  0.00           H
ATOM    911  HB2 SER A 643      46.150  40.960  59.340  1.00  0.00           H
ATOM    912  OG  SER A 643      46.250  41.000  57.300  1.00  0.00           O
ATOM    913  HG1 SER A 643      47.150  41.000  56.950  1.00  0.00           H
ATOM    914  C   SER A 643      45.270  38.110  57.640  1.00  0.00           C
ATOM    915  O   SER A 643      44.660  37.870  56.600  1.00  0.00           O
ATOM    916  N   LEU A 644      46.140  37.140  58.010  1.00  0.00           N
ATOM    917  HN  LEU A 644      46.750  37.360  58.770  1.00  0.00           H
ATOM    918  CA  LEU A 644      46.240  35.830  57.390  1.00  0.00           C
ATOM    919  HA  LEU A 644      46.510  35.950  56.350  1.00  0.00           H
ATOM    920  CB  LEU A 644      47.470  35.050  58.020  1.00  0.00           C
ATOM    921  HB1 LEU A 644      47.530  34.050  57.520  1.00  0.00           H
ATOM    922  HB2 LEU A 644      47.170  34.870  59.070  1.00  0.00           H
ATOM    923  CG  LEU A 644      48.860  35.680  57.880  1.00  0.00           C
ATOM    924  HG  LEU A 644      48.780  36.700  58.320  1.00  0.00           H
ATOM    925  CD1 LEU A 644      49.900  34.870  58.660  1.00  0.00           C
ATOM    926 HD11 LEU A 644      49.980  33.930  58.050  1.00  0.00           H
ATOM    927 HD12 LEU A 644      49.670  34.710  59.730  1.00  0.00           H
ATOM    928 HD13 LEU A 644      50.870  35.410  58.600  1.00  0.00           H
ATOM    929  CD2 LEU A 644      49.320  35.780  56.400  1.00  0.00           C
ATOM    930 HD21 LEU A 644      49.090  34.830  55.870  1.00  0.00           H
ATOM    931 HD22 LEU A 644      50.410  35.950  56.420  1.00  0.00           H
ATOM    932 HD23 LEU A 644      48.830  36.610  55.850  1.00  0.00           H
ATOM    933  C   LEU A 644      44.940  35.000  57.320  1.00  0.00           C
ATOM    934  O   LEU A 644      44.500  34.600  56.210  1.00  0.00           O
ATOM    935  N   PHE A 645      44.130  34.860  58.410  1.00  0.00           N
ATOM    936  HN  PHE A 645      44.470  35.150  59.300  1.00  0.00           H
ATOM    937  CA  PHE A 645      42.820  34.250  58.430  1.00  0.00           C
ATOM    938  HA  PHE A 645      42.990  33.310  57.910  1.00  0.00           H
ATOM    939  CB  PHE A 645      42.500  34.030  59.870  1.00  0.00           C
ATOM    940  HB1 PHE A 645      42.580  34.980  60.450  1.00  0.00           H
ATOM    941  HB2 PHE A 645      43.210  33.280  60.300  1.00  0.00           H
ATOM    942  CG  PHE A 645      41.020  33.560  60.210  1.00  0.00           C
ATOM    943  CD1 PHE A 645      40.310  34.050  61.400  1.00  0.00           C
ATOM    944  HD1 PHE A 645      40.890  34.660  62.060  1.00  0.00           H
ATOM    945  CE1 PHE A 645      38.960  33.750  61.670  1.00  0.00           C
ATOM    946  HE1 PHE A 645      38.530  34.300  62.490  1.00  0.00           H
ATOM    947  CZ  PHE A 645      38.320  32.860  60.830  1.00  0.00           C
ATOM    948  HZ  PHE A 645      37.250  32.700  60.960  1.00  0.00           H
ATOM    949  CD2 PHE A 645      40.280  32.690  59.350  1.00  0.00           C
ATOM    950  HD2 PHE A 645      40.840  32.240  58.550  1.00  0.00           H
ATOM    951  CE2 PHE A 645      38.950  32.330  59.620  1.00  0.00           C
ATOM    952  HE2 PHE A 645      38.510  31.550  58.990  1.00  0.00           H
ATOM    953  C   PHE A 645      41.730  35.000  57.690  1.00  0.00           C
ATOM    954  O   PHE A 645      41.090  34.300  56.950  1.00  0.00           O
ATOM    955  N   GLY A 646      41.590  36.340  57.920  1.00  0.00           N
ATOM    956  HN  GLY A 646      42.210  36.790  58.560  1.00  0.00           H
ATOM    957  CA  GLY A 646      40.670  37.190  57.180  1.00  0.00           C
ATOM    958  HA1 GLY A 646      40.960  38.200  57.460  1.00  0.00           H
ATOM    959  HA2 GLY A 646      39.680  36.860  57.450  1.00  0.00           H
ATOM    960  C   GLY A 646      40.830  37.120  55.750  1.00  0.00           C
ATOM    961  O   GLY A 646      39.740  37.040  55.080  1.00  0.00           O
ATOM    962  N   ALA A 647      42.060  37.240  55.230  1.00  0.00           N
ATOM    963  HN  ALA A 647      42.840  37.350  55.850  1.00  0.00           H
ATOM    964  CA  ALA A 647      42.530  37.210  53.810  1.00  0.00           C
ATOM    965  HA  ALA A 647      41.910  37.930  53.280  1.00  0.00           H
ATOM    966  CB  ALA A 647      44.040  37.590  53.670  1.00  0.00           C
ATOM    967  HB1 ALA A 647      44.360  37.820  52.630  1.00  0.00           H
ATOM    968  HB2 ALA A 647      44.690  36.740  53.990  1.00  0.00           H
ATOM    969  HB3 ALA A 647      44.410  38.400  54.350  1.00  0.00           H
ATOM    970  C   ALA A 647      42.240  35.830  53.250  1.00  0.00           C
ATOM    971  O   ALA A 647      41.700  35.710  52.170  1.00  0.00           O
ATOM    972  N   SER A 648      42.550  34.780  54.010  1.00  0.00           N
ATOM    973  HN  SER A 648      43.080  34.770  54.850  1.00  0.00           H
ATOM    974  CA  SER A 648      42.230  33.440  53.560  1.00  0.00           C
ATOM    975  HA  SER A 648      42.820  33.140  52.720  1.00  0.00           H
ATOM    976  CB  SER A 648      42.850  32.530  54.610  1.00  0.00           C
ATOM    977  HB1 SER A 648      42.440  32.580  55.630  1.00  0.00           H
ATOM    978  HB2 SER A 648      43.920  32.810  54.680  1.00  0.00           H
ATOM    979  OG  SER A 648      42.610  31.190  54.080  1.00  0.00           O
ATOM    980  HG1 SER A 648      43.280  31.100  53.390  1.00  0.00           H
ATOM    981  C   SER A 648      40.710  33.140  53.440  1.00  0.00           C
ATOM    982  O   SER A 648      40.170  32.580  52.490  1.00  0.00           O
ATOM    983  N   LEU A 649      39.870  33.500  54.470  1.00  0.00           N
ATOM    984  HN  LEU A 649      40.280  33.790  55.330  1.00  0.00           H
ATOM    985  CA  LEU A 649      38.390  33.430  54.470  1.00  0.00           C
ATOM    986  HA  LEU A 649      38.070  32.400  54.400  1.00  0.00           H
ATOM    987  CB  LEU A 649      37.880  34.070  55.810  1.00  0.00           C
ATOM    988  HB1 LEU A 649      38.460  35.010  55.940  1.00  0.00           H
ATOM    989  HB2 LEU A 649      38.170  33.370  56.620  1.00  0.00           H
ATOM    990  CG  LEU A 649      36.380  34.560  55.920  1.00  0.00           C
ATOM    991  HG  LEU A 649      36.140  35.250  55.090  1.00  0.00           H
ATOM    992  CD1 LEU A 649      35.380  33.370  55.850  1.00  0.00           C
ATOM    993 HD11 LEU A 649      35.700  32.640  55.070  1.00  0.00           H
ATOM    994 HD12 LEU A 649      34.360  33.740  55.570  1.00  0.00           H
ATOM    995 HD13 LEU A 649      35.340  32.830  56.820  1.00  0.00           H
ATOM    996  CD2 LEU A 649      36.270  35.300  57.250  1.00  0.00           C
ATOM    997 HD21 LEU A 649      36.580  34.470  57.930  1.00  0.00           H
ATOM    998 HD22 LEU A 649      35.230  35.630  57.440  1.00  0.00           H
ATOM    999 HD23 LEU A 649      36.890  36.220  57.380  1.00  0.00           H
ATOM   1000  C   LEU A 649      37.740  34.300  53.400  1.00  0.00           C
ATOM   1001  O   LEU A 649      36.960  33.750  52.680  1.00  0.00           O
ATOM   1002  N   THR A 650      38.130  35.580  53.260  1.00  0.00           N
ATOM   1003  HN  THR A 650      38.870  36.060  53.740  1.00  0.00           H
ATOM   1004  CA  THR A 650      37.780  36.430  52.130  1.00  0.00           C
ATOM   1005  HA  THR A 650      36.700  36.470  52.090  1.00  0.00           H
ATOM   1006  CB  THR A 650      38.180  37.900  52.200  1.00  0.00           C
ATOM   1007  HB  THR A 650      39.290  37.970  52.160  1.00  0.00           H
ATOM   1008  OG1 THR A 650      37.800  38.340  53.490  1.00  0.00           O
ATOM   1009  HG1 THR A 650      38.350  37.930  54.170  1.00  0.00           H
ATOM   1010  CG2 THR A 650      37.430  38.730  51.170  1.00  0.00           C
ATOM   1011 HG21 THR A 650      36.340  38.750  51.360  1.00  0.00           H
ATOM   1012 HG22 THR A 650      37.730  38.370  50.160  1.00  0.00           H
ATOM   1013 HG23 THR A 650      37.750  39.800  51.160  1.00  0.00           H
ATOM   1014  C   THR A 650      38.190  35.870  50.680  1.00  0.00           C
ATOM   1015  O   THR A 650      37.460  35.880  49.720  1.00  0.00           O
ATOM   1016  N   GLY A 651      39.380  35.220  50.640  1.00  0.00           N
ATOM   1017  HN  GLY A 651      39.920  35.220  51.480  1.00  0.00           H
ATOM   1018  CA  GLY A 651      40.190  34.810  49.460  1.00  0.00           C
ATOM   1019  HA1 GLY A 651      41.150  34.540  49.880  1.00  0.00           H
ATOM   1020  HA2 GLY A 651      40.120  35.620  48.760  1.00  0.00           H
ATOM   1021  C   GLY A 651      39.660  33.560  48.760  1.00  0.00           C
ATOM   1022  O   GLY A 651      39.580  33.470  47.590  1.00  0.00           O
ATOM   1023  N   ILE A 652      39.390  32.480  49.550  1.00  0.00           N
ATOM   1024  HN  ILE A 652      39.730  32.460  50.490  1.00  0.00           H
ATOM   1025  CA  ILE A 652      38.670  31.250  49.190  1.00  0.00           C
ATOM   1026  HA  ILE A 652      39.190  30.680  48.430  1.00  0.00           H
ATOM   1027  CB  ILE A 652      38.510  30.300  50.440  1.00  0.00           C
ATOM   1028  HB  ILE A 652      38.130  30.880  51.310  1.00  0.00           H
ATOM   1029  CG2 ILE A 652      37.520  29.140  50.270  1.00  0.00           C
ATOM   1030 HG21 ILE A 652      36.460  29.410  50.070  1.00  0.00           H
ATOM   1031 HG22 ILE A 652      37.310  28.440  51.100  1.00  0.00           H
ATOM   1032 HG23 ILE A 652      37.830  28.540  49.390  1.00  0.00           H
ATOM   1033  CG1 ILE A 652      39.960  29.780  50.790  1.00  0.00           C
ATOM   1034 HG11 ILE A 652      40.810  30.500  50.810  1.00  0.00           H
ATOM   1035 HG12 ILE A 652      40.220  29.050  49.990  1.00  0.00           H
ATOM   1036  CD  ILE A 652      40.010  28.950  52.070  1.00  0.00           C
ATOM   1037  HD1 ILE A 652      39.340  28.060  52.030  1.00  0.00           H
ATOM   1038  HD2 ILE A 652      39.470  29.500  52.870  1.00  0.00           H
ATOM   1039  HD3 ILE A 652      41.040  28.860  52.480  1.00  0.00           H
ATOM   1040  C   ILE A 652      37.340  31.530  48.590  1.00  0.00           C
ATOM   1041  O   ILE A 652      36.930  31.060  47.520  1.00  0.00           O
ATOM   1042  N   ALA A 653      36.530  32.390  49.270  1.00  0.00           N
ATOM   1043  HN  ALA A 653      36.710  32.630  50.230  1.00  0.00           H
ATOM   1044  CA  ALA A 653      35.300  32.810  48.600  1.00  0.00           C
ATOM   1045  HA  ALA A 653      34.580  32.020  48.440  1.00  0.00           H
ATOM   1046  CB  ALA A 653      34.510  33.540  49.660  1.00  0.00           C
ATOM   1047  HB1 ALA A 653      34.970  34.420  50.180  1.00  0.00           H
ATOM   1048  HB2 ALA A 653      34.240  32.850  50.500  1.00  0.00           H
ATOM   1049  HB3 ALA A 653      33.600  33.940  49.180  1.00  0.00           H
ATOM   1050  C   ALA A 653      35.510  33.730  47.350  1.00  0.00           C
ATOM   1051  O   ALA A 653      34.920  33.390  46.320  1.00  0.00           O
ATOM   1052  N   TYR A 654      36.370  34.790  47.490  1.00  0.00           N
ATOM   1053  HN  TYR A 654      36.890  35.000  48.320  1.00  0.00           H
ATOM   1054  CA  TYR A 654      36.490  35.790  46.460  1.00  0.00           C
ATOM   1055  HA  TYR A 654      35.480  36.110  46.270  1.00  0.00           H
ATOM   1056  CB  TYR A 654      37.310  37.120  46.880  1.00  0.00           C
ATOM   1057  HB1 TYR A 654      38.280  36.740  47.250  1.00  0.00           H
ATOM   1058  HB2 TYR A 654      36.920  37.650  47.770  1.00  0.00           H
ATOM   1059  CG  TYR A 654      37.470  38.130  45.710  1.00  0.00           C
ATOM   1060  CD1 TYR A 654      36.510  39.070  45.340  1.00  0.00           C
ATOM   1061  HD1 TYR A 654      35.620  39.140  45.950  1.00  0.00           H
ATOM   1062  CE1 TYR A 654      36.750  39.870  44.200  1.00  0.00           C
ATOM   1063  HE1 TYR A 654      36.050  40.690  44.070  1.00  0.00           H
ATOM   1064  CZ  TYR A 654      37.870  39.780  43.500  1.00  0.00           C
ATOM   1065  OH  TYR A 654      38.130  40.760  42.590  1.00  0.00           O
ATOM   1066  HH  TYR A 654      38.750  40.440  41.930  1.00  0.00           H
ATOM   1067  CD2 TYR A 654      38.690  38.070  44.960  1.00  0.00           C
ATOM   1068  HD2 TYR A 654      39.520  37.480  45.320  1.00  0.00           H
ATOM   1069  CE2 TYR A 654      38.880  38.910  43.940  1.00  0.00           C
ATOM   1070  HE2 TYR A 654      39.820  38.910  43.430  1.00  0.00           H
ATOM   1071  C   TYR A 654      37.000  35.240  45.150  1.00  0.00           C
ATOM   1072  O   TYR A 654      36.390  35.380  44.080  1.00  0.00           O
ATOM   1073  N   SER A 655      38.080  34.550  45.110  1.00  0.00           N
ATOM   1074  HN  SER A 655      38.580  34.500  45.970  1.00  0.00           H
ATOM   1075  CA  SER A 655      38.690  34.010  43.840  1.00  0.00           C
ATOM   1076  HA  SER A 655      38.690  34.830  43.130  1.00  0.00           H
ATOM   1077  CB  SER A 655      40.130  33.550  44.070  1.00  0.00           C
ATOM   1078  HB1 SER A 655      40.700  34.490  44.100  1.00  0.00           H
ATOM   1079  HB2 SER A 655      40.470  32.990  43.160  1.00  0.00           H
ATOM   1080  OG  SER A 655      40.300  32.560  45.130  1.00  0.00           O
ATOM   1081  HG1 SER A 655      40.340  33.020  45.970  1.00  0.00           H
ATOM   1082  C   SER A 655      37.890  32.860  43.260  1.00  0.00           C
ATOM   1083  O   SER A 655      37.860  32.600  42.080  1.00  0.00           O
ATOM   1084  N   LEU A 656      37.270  32.090  44.140  1.00  0.00           N
ATOM   1085  HN  LEU A 656      37.380  32.330  45.100  1.00  0.00           H
ATOM   1086  CA  LEU A 656      36.310  31.010  43.750  1.00  0.00           C
ATOM   1087  HA  LEU A 656      36.870  30.430  43.020  1.00  0.00           H
ATOM   1088  CB  LEU A 656      35.920  30.120  45.000  1.00  0.00           C
ATOM   1089  HB1 LEU A 656      35.390  30.710  45.770  1.00  0.00           H
ATOM   1090  HB2 LEU A 656      36.870  29.780  45.460  1.00  0.00           H
ATOM   1091  CG  LEU A 656      34.980  28.940  44.720  1.00  0.00           C
ATOM   1092  HG  LEU A 656      34.000  29.270  44.330  1.00  0.00           H
ATOM   1093  CD1 LEU A 656      35.550  27.950  43.660  1.00  0.00           C
ATOM   1094 HD11 LEU A 656      34.870  27.070  43.630  1.00  0.00           H
ATOM   1095 HD12 LEU A 656      36.520  27.570  44.030  1.00  0.00           H
ATOM   1096 HD13 LEU A 656      35.680  28.360  42.640  1.00  0.00           H
ATOM   1097  CD2 LEU A 656      34.760  28.220  46.090  1.00  0.00           C
ATOM   1098 HD21 LEU A 656      35.710  27.740  46.400  1.00  0.00           H
ATOM   1099 HD22 LEU A 656      33.890  27.530  46.080  1.00  0.00           H
ATOM   1100 HD23 LEU A 656      34.450  28.950  46.870  1.00  0.00           H
ATOM   1101  C   LEU A 656      35.150  31.560  43.000  1.00  0.00           C
ATOM   1102  O   LEU A 656      34.770  30.990  42.030  1.00  0.00           O
ATOM   1103  N   PHE A 657      34.640  32.720  43.460  1.00  0.00           N
ATOM   1104  HN  PHE A 657      34.900  33.100  44.340  1.00  0.00           H
ATOM   1105  CA  PHE A 657      33.290  33.070  42.900  1.00  0.00           C
ATOM   1106  HA  PHE A 657      32.810  32.300  42.320  1.00  0.00           H
ATOM   1107  CB  PHE A 657      32.340  33.220  44.120  1.00  0.00           C
ATOM   1108  HB1 PHE A 657      31.360  33.640  43.800  1.00  0.00           H
ATOM   1109  HB2 PHE A 657      32.590  33.870  44.980  1.00  0.00           H
ATOM   1110  CG  PHE A 657      32.010  31.920  44.850  1.00  0.00           C
ATOM   1111  CD1 PHE A 657      32.060  31.820  46.280  1.00  0.00           C
ATOM   1112  HD1 PHE A 657      32.460  32.690  46.790  1.00  0.00           H
ATOM   1113  CE1 PHE A 657      31.720  30.640  46.930  1.00  0.00           C
ATOM   1114  HE1 PHE A 657      31.460  30.660  47.980  1.00  0.00           H
ATOM   1115  CZ  PHE A 657      31.330  29.500  46.230  1.00  0.00           C
ATOM   1116  HZ  PHE A 657      30.870  28.650  46.700  1.00  0.00           H
ATOM   1117  CD2 PHE A 657      31.720  30.720  44.140  1.00  0.00           C
ATOM   1118  HD2 PHE A 657      31.690  30.660  43.060  1.00  0.00           H
ATOM   1119  CE2 PHE A 657      31.330  29.570  44.830  1.00  0.00           C
ATOM   1120  HE2 PHE A 657      31.000  28.710  44.250  1.00  0.00           H
ATOM   1121  C   PHE A 657      33.420  34.340  42.040  1.00  0.00           C
ATOM   1122  O   PHE A 657      32.490  34.850  41.400  1.00  0.00           O
ATOM   1123  N   ALA A 658      34.630  34.900  41.990  1.00  0.00           N
ATOM   1124  HN  ALA A 658      35.390  34.700  42.610  1.00  0.00           H
ATOM   1125  CA  ALA A 658      34.970  36.020  41.110  1.00  0.00           C
ATOM   1126  HA  ALA A 658      34.420  36.830  41.540  1.00  0.00           H
ATOM   1127  CB  ALA A 658      36.520  36.320  41.130  1.00  0.00           C
ATOM   1128  HB1 ALA A 658      36.820  36.640  42.150  1.00  0.00           H
ATOM   1129  HB2 ALA A 658      36.700  37.200  40.480  1.00  0.00           H
ATOM   1130  HB3 ALA A 658      37.160  35.440  40.890  1.00  0.00           H
ATOM   1131  C   ALA A 658      34.500  35.770  39.600  1.00  0.00           C
ATOM   1132  O   ALA A 658      34.260  34.660  39.130  1.00  0.00           O
ATOM   1133  N   GLY A 659      34.580  36.840  38.710  1.00  0.00           N
ATOM   1134  HN  GLY A 659      35.160  37.540  39.100  1.00  0.00           H
ATOM   1135  CA  GLY A 659      34.570  36.740  37.240  1.00  0.00           C
ATOM   1136  HA1 GLY A 659      34.510  37.770  36.890  1.00  0.00           H
ATOM   1137  HA2 GLY A 659      33.730  36.140  36.960  1.00  0.00           H
ATOM   1138  C   GLY A 659      35.780  36.070  36.680  1.00  0.00           C
ATOM   1139  O   GLY A 659      36.210  35.010  37.050  1.00  0.00           O
ATOM   1140  N   GLN A 660      36.390  36.660  35.640  1.00  0.00           N
ATOM   1141  HN  GLN A 660      35.920  37.440  35.240  1.00  0.00           H
ATOM   1142  CA  GLN A 660      37.710  36.240  35.310  1.00  0.00           C
ATOM   1143  HA  GLN A 660      37.670  35.170  35.160  1.00  0.00           H
ATOM   1144  CB  GLN A 660      38.130  36.860  34.020  1.00  0.00           C
ATOM   1145  HB1 GLN A 660      39.110  36.550  33.610  1.00  0.00           H
ATOM   1146  HB2 GLN A 660      38.290  37.950  34.170  1.00  0.00           H
ATOM   1147  CG  GLN A 660      37.140  36.540  32.820  1.00  0.00           C
ATOM   1148  HG1 GLN A 660      37.530  36.870  31.830  1.00  0.00           H
ATOM   1149  HG2 GLN A 660      36.150  37.010  33.020  1.00  0.00           H
ATOM   1150  CD  GLN A 660      36.730  35.050  32.590  1.00  0.00           C
ATOM   1151  OE1 GLN A 660      35.570  34.640  32.510  1.00  0.00           O
ATOM   1152  NE2 GLN A 660      37.830  34.310  32.430  1.00  0.00           N
ATOM   1153 HE21 GLN A 660      37.680  33.370  32.140  1.00  0.00           H
ATOM   1154 HE22 GLN A 660      38.700  34.820  32.400  1.00  0.00           H
ATOM   1155  C   GLN A 660      38.750  36.480  36.450  1.00  0.00           C
ATOM   1156  O   GLN A 660      38.680  37.570  37.030  1.00  0.00           O
ATOM   1157  N   PRO A 661      39.590  35.630  36.920  1.00  0.00           N
ATOM   1158  CD  PRO A 661      39.850  34.300  36.370  1.00  0.00           C
ATOM   1159  HD1 PRO A 661      40.500  34.360  35.480  1.00  0.00           H
ATOM   1160  HD2 PRO A 661      38.910  33.750  36.140  1.00  0.00           H
ATOM   1161  CA  PRO A 661      39.950  35.630  38.390  1.00  0.00           C
ATOM   1162  HA  PRO A 661      39.240  36.170  38.980  1.00  0.00           H
ATOM   1163  CB  PRO A 661      40.060  34.170  38.690  1.00  0.00           C
ATOM   1164  HB1 PRO A 661      39.050  33.710  38.770  1.00  0.00           H
ATOM   1165  HB2 PRO A 661      40.560  33.990  39.670  1.00  0.00           H
ATOM   1166  CG  PRO A 661      40.630  33.610  37.450  1.00  0.00           C
ATOM   1167  HG1 PRO A 661      41.720  33.840  37.320  1.00  0.00           H
ATOM   1168  HG2 PRO A 661      40.510  32.510  37.400  1.00  0.00           H
ATOM   1169  C   PRO A 661      41.350  36.250  38.460  1.00  0.00           C
ATOM   1170  O   PRO A 661      42.000  35.850  39.410  1.00  0.00           O
ATOM   1171  N   LEU A 662      41.790  37.210  37.610  1.00  0.00           N
ATOM   1172  HN  LEU A 662      41.170  37.440  36.880  1.00  0.00           H
ATOM   1173  CA  LEU A 662      43.050  37.920  37.610  1.00  0.00           C
ATOM   1174  HA  LEU A 662      43.810  37.150  37.480  1.00  0.00           H
ATOM   1175  CB  LEU A 662      43.170  38.830  36.420  1.00  0.00           C
ATOM   1176  HB1 LEU A 662      44.000  39.550  36.570  1.00  0.00           H
ATOM   1177  HB2 LEU A 662      42.260  39.480  36.370  1.00  0.00           H
ATOM   1178  CG  LEU A 662      43.340  38.020  35.050  1.00  0.00           C
ATOM   1179  HG  LEU A 662      44.350  37.560  35.190  1.00  0.00           H
ATOM   1180  CD1 LEU A 662      42.250  37.110  34.620  1.00  0.00           C
ATOM   1181 HD11 LEU A 662      42.100  36.160  35.200  1.00  0.00           H
ATOM   1182 HD12 LEU A 662      42.450  36.670  33.620  1.00  0.00           H
ATOM   1183 HD13 LEU A 662      41.220  37.550  34.600  1.00  0.00           H
ATOM   1184  CD2 LEU A 662      43.500  38.890  33.770  1.00  0.00           C
ATOM   1185 HD21 LEU A 662      44.390  39.550  33.880  1.00  0.00           H
ATOM   1186 HD22 LEU A 662      42.640  39.530  33.480  1.00  0.00           H
ATOM   1187 HD23 LEU A 662      43.650  38.190  32.920  1.00  0.00           H
ATOM   1188  C   LEU A 662      43.410  38.640  38.880  1.00  0.00           C
ATOM   1189  O   LEU A 662      44.540  38.470  39.340  1.00  0.00           O
ATOM   1190  N   THR A 663      42.460  39.360  39.570  1.00  0.00           N
ATOM   1191  HN  THR A 663      41.640  39.420  39.030  1.00  0.00           H
ATOM   1192  CA  THR A 663      42.600  40.010  40.810  1.00  0.00           C
ATOM   1193  HA  THR A 663      43.470  40.650  40.860  1.00  0.00           H
ATOM   1194  CB  THR A 663      41.320  40.880  41.070  1.00  0.00           C
ATOM   1195  HB  THR A 663      41.290  41.230  42.120  1.00  0.00           H
ATOM   1196  OG1 THR A 663      40.120  40.120  40.840  1.00  0.00           O
ATOM   1197  HG1 THR A 663      40.260  39.830  39.940  1.00  0.00           H
ATOM   1198  CG2 THR A 663      41.320  42.140  40.220  1.00  0.00           C
ATOM   1199 HG21 THR A 663      40.700  42.880  40.760  1.00  0.00           H
ATOM   1200 HG22 THR A 663      40.900  42.010  39.200  1.00  0.00           H
ATOM   1201 HG23 THR A 663      42.330  42.590  40.120  1.00  0.00           H
ATOM   1202  C   THR A 663      42.820  39.210  42.030  1.00  0.00           C
ATOM   1203  O   THR A 663      42.480  38.000  42.190  1.00  0.00           O
ATOM   1204  N   ILE A 664      43.490  39.820  43.090  1.00  0.00           N
ATOM   1205  HN  ILE A 664      43.870  40.750  43.000  1.00  0.00           H
ATOM   1206  CA  ILE A 664      43.980  39.020  44.170  1.00  0.00           C
ATOM   1207  HA  ILE A 664      43.210  38.300  44.410  1.00  0.00           H
ATOM   1208  CB  ILE A 664      45.360  38.400  43.930  1.00  0.00           C
ATOM   1209  HB  ILE A 664      45.310  37.880  42.950  1.00  0.00           H
ATOM   1210  CG2 ILE A 664      46.530  39.430  43.900  1.00  0.00           C
ATOM   1211 HG21 ILE A 664      46.350  40.290  43.210  1.00  0.00           H
ATOM   1212 HG22 ILE A 664      47.440  38.930  43.520  1.00  0.00           H
ATOM   1213 HG23 ILE A 664      46.800  39.850  44.900  1.00  0.00           H
ATOM   1214  CG1 ILE A 664      45.730  37.300  44.990  1.00  0.00           C
ATOM   1215 HG11 ILE A 664      45.250  37.480  45.970  1.00  0.00           H
ATOM   1216 HG12 ILE A 664      46.820  37.150  45.160  1.00  0.00           H
ATOM   1217  CD  ILE A 664      45.250  35.940  44.450  1.00  0.00           C
ATOM   1218  HD1 ILE A 664      45.280  35.170  45.240  1.00  0.00           H
ATOM   1219  HD2 ILE A 664      45.850  35.530  43.610  1.00  0.00           H
ATOM   1220  HD3 ILE A 664      44.190  35.900  44.150  1.00  0.00           H
ATOM   1221  C   ILE A 664      43.970  40.010  45.370  1.00  0.00           C
ATOM   1222  O   ILE A 664      44.140  41.230  45.190  1.00  0.00           O
ATOM   1223  N   LEU A 665      43.810  39.540  46.620  1.00  0.00           N
ATOM   1224  HN  LEU A 665      43.910  38.610  46.960  1.00  0.00           H
ATOM   1225  CA  LEU A 665      43.660  40.440  47.750  1.00  0.00           C
ATOM   1226  HA  LEU A 665      43.190  41.370  47.450  1.00  0.00           H
ATOM   1227  CB  LEU A 665      42.660  39.900  48.750  1.00  0.00           C
ATOM   1228  HB1 LEU A 665      42.560  40.590  49.610  1.00  0.00           H
ATOM   1229  HB2 LEU A 665      43.030  38.920  49.120  1.00  0.00           H
ATOM   1230  CG  LEU A 665      41.280  39.440  48.050  1.00  0.00           C
ATOM   1231  HG  LEU A 665      41.540  38.740  47.230  1.00  0.00           H
ATOM   1232  CD1 LEU A 665      40.310  38.850  49.090  1.00  0.00           C
ATOM   1233 HD11 LEU A 665      40.150  39.510  49.960  1.00  0.00           H
ATOM   1234 HD12 LEU A 665      40.640  37.890  49.540  1.00  0.00           H
ATOM   1235 HD13 LEU A 665      39.310  38.660  48.650  1.00  0.00           H
ATOM   1236  CD2 LEU A 665      40.530  40.530  47.310  1.00  0.00           C
ATOM   1237 HD21 LEU A 665      41.130  40.920  46.470  1.00  0.00           H
ATOM   1238 HD22 LEU A 665      40.280  41.480  47.820  1.00  0.00           H
ATOM   1239 HD23 LEU A 665      39.640  40.180  46.740  1.00  0.00           H
ATOM   1240  C   LEU A 665      44.910  40.790  48.510  1.00  0.00           C
ATOM   1241  O   LEU A 665      45.840  40.010  48.680  1.00  0.00           O
ATOM   1242  N   GLY A 666      44.930  42.040  49.070  1.00  0.00           N
ATOM   1243  HN  GLY A 666      44.150  42.660  48.970  1.00  0.00           H
ATOM   1244  CA  GLY A 666      45.970  42.440  49.910  1.00  0.00           C
ATOM   1245  HA1 GLY A 666      46.800  42.740  49.280  1.00  0.00           H
ATOM   1246  HA2 GLY A 666      46.140  41.670  50.650  1.00  0.00           H
ATOM   1247  C   GLY A 666      45.660  43.600  50.770  1.00  0.00           C
ATOM   1248  O   GLY A 666      44.510  43.950  51.050  1.00  0.00           O
ATOM   1249  N   SER A 667      46.750  44.210  51.190  1.00  0.00           N
ATOM   1250  HN  SER A 667      47.620  43.930  50.780  1.00  0.00           H
ATOM   1251  CA  SER A 667      46.810  45.340  52.100  1.00  0.00           C
ATOM   1252  HA  SER A 667      46.160  45.030  52.900  1.00  0.00           H
ATOM   1253  CB  SER A 667      48.310  45.780  52.410  1.00  0.00           C
ATOM   1254  HB1 SER A 667      48.850  46.260  51.560  1.00  0.00           H
ATOM   1255  HB2 SER A 667      48.790  44.930  52.960  1.00  0.00           H
ATOM   1256  OG  SER A 667      48.280  46.610  53.540  1.00  0.00           O
ATOM   1257  HG1 SER A 667      47.950  47.480  53.320  1.00  0.00           H
ATOM   1258  C   SER A 667      46.260  46.600  51.490  1.00  0.00           C
ATOM   1259  O   SER A 667      46.910  47.450  50.800  1.00  0.00           O
ATOM   1260  N   THR A 668      44.900  46.800  51.720  1.00  0.00           N
ATOM   1261  HN  THR A 668      44.410  46.050  52.170  1.00  0.00           H
ATOM   1262  CA  THR A 668      44.090  47.860  51.150  1.00  0.00           C
ATOM   1263  HA  THR A 668      44.440  47.930  50.130  1.00  0.00           H
ATOM   1264  CB  THR A 668      42.610  47.450  50.980  1.00  0.00           C
ATOM   1265  HB  THR A 668      42.420  46.680  50.200  1.00  0.00           H
ATOM   1266  OG1 THR A 668      41.720  48.510  50.760  1.00  0.00           O
ATOM   1267  HG1 THR A 668      42.030  49.040  50.020  1.00  0.00           H
ATOM   1268  CG2 THR A 668      42.230  46.660  52.280  1.00  0.00           C
ATOM   1269 HG21 THR A 668      42.410  47.270  53.180  1.00  0.00           H
ATOM   1270 HG22 THR A 668      42.740  45.680  52.320  1.00  0.00           H
ATOM   1271 HG23 THR A 668      41.140  46.440  52.190  1.00  0.00           H
ATOM   1272  C   THR A 668      44.210  49.180  51.840  1.00  0.00           C
ATOM   1273  O   THR A 668      43.920  49.460  53.000  1.00  0.00           O
ATOM   1274  N   GLY A 669      44.780  50.110  51.060  1.00  0.00           N
ATOM   1275  HN  GLY A 669      45.050  49.830  50.150  1.00  0.00           H
ATOM   1276  CA  GLY A 669      45.230  51.430  51.610  1.00  0.00           C
ATOM   1277  HA1 GLY A 669      45.880  51.840  50.850  1.00  0.00           H
ATOM   1278  HA2 GLY A 669      45.780  51.250  52.510  1.00  0.00           H
ATOM   1279  C   GLY A 669      44.140  52.390  51.910  1.00  0.00           C
ATOM   1280  O   GLY A 669      44.270  53.160  52.900  1.00  0.00           O
ATOM   1281  N   PRO A 670      43.090  52.550  51.130  1.00  0.00           N
ATOM   1282  CD  PRO A 670      43.230  52.390  49.690  1.00  0.00           C
ATOM   1283  HD1 PRO A 670      42.760  51.420  49.400  1.00  0.00           H
ATOM   1284  HD2 PRO A 670      44.260  52.260  49.310  1.00  0.00           H
ATOM   1285  CA  PRO A 670      41.880  53.280  51.560  1.00  0.00           C
ATOM   1286  HA  PRO A 670      42.240  54.250  51.880  1.00  0.00           H
ATOM   1287  CB  PRO A 670      41.100  53.400  50.260  1.00  0.00           C
ATOM   1288  HB1 PRO A 670      40.460  54.310  50.180  1.00  0.00           H
ATOM   1289  HB2 PRO A 670      40.530  52.490  50.000  1.00  0.00           H
ATOM   1290  CG  PRO A 670      42.220  53.480  49.200  1.00  0.00           C
ATOM   1291  HG1 PRO A 670      41.920  53.240  48.160  1.00  0.00           H
ATOM   1292  HG2 PRO A 670      42.750  54.450  49.160  1.00  0.00           H
ATOM   1293  C   PRO A 670      41.060  52.660  52.720  1.00  0.00           C
ATOM   1294  O   PRO A 670      40.570  53.410  53.640  1.00  0.00           O
ATOM   1295  N   VAL A 671      40.880  51.330  52.840  1.00  0.00           N
ATOM   1296  HN  VAL A 671      41.370  50.740  52.190  1.00  0.00           H
ATOM   1297  CA  VAL A 671      40.320  50.710  54.050  1.00  0.00           C
ATOM   1298  HA  VAL A 671      39.400  51.260  54.220  1.00  0.00           H
ATOM   1299  CB  VAL A 671      39.830  49.240  53.720  1.00  0.00           C
ATOM   1300  HB  VAL A 671      40.600  48.760  53.070  1.00  0.00           H
ATOM   1301  CG1 VAL A 671      39.550  48.370  54.930  1.00  0.00           C
ATOM   1302 HG11 VAL A 671      38.780  48.860  55.580  1.00  0.00           H
ATOM   1303 HG12 VAL A 671      40.520  48.340  55.470  1.00  0.00           H
ATOM   1304 HG13 VAL A 671      39.320  47.330  54.640  1.00  0.00           H
ATOM   1305  CG2 VAL A 671      38.620  49.270  52.860  1.00  0.00           C
ATOM   1306 HG21 VAL A 671      37.820  49.870  53.350  1.00  0.00           H
ATOM   1307 HG22 VAL A 671      38.280  48.240  52.630  1.00  0.00           H
ATOM   1308 HG23 VAL A 671      38.850  49.810  51.910  1.00  0.00           H
ATOM   1309  C   VAL A 671      41.170  50.750  55.280  1.00  0.00           C
ATOM   1310  O   VAL A 671      40.670  50.950  56.370  1.00  0.00           O
ATOM   1311  N   LEU A 672      42.560  50.680  55.130  1.00  0.00           N
ATOM   1312  HN  LEU A 672      43.000  50.390  54.280  1.00  0.00           H
ATOM   1313  CA  LEU A 672      43.430  51.090  56.250  1.00  0.00           C
ATOM   1314  HA  LEU A 672      43.340  50.400  57.070  1.00  0.00           H
ATOM   1315  CB  LEU A 672      44.860  51.160  55.700  1.00  0.00           C
ATOM   1316  HB1 LEU A 672      44.880  51.820  54.810  1.00  0.00           H
ATOM   1317  HB2 LEU A 672      45.070  50.150  55.280  1.00  0.00           H
ATOM   1318  CG  LEU A 672      46.090  51.530  56.640  1.00  0.00           C
ATOM   1319  HG  LEU A 672      46.050  52.590  56.970  1.00  0.00           H
ATOM   1320  CD1 LEU A 672      46.090  50.640  57.920  1.00  0.00           C
ATOM   1321 HD11 LEU A 672      46.020  49.560  57.730  1.00  0.00           H
ATOM   1322 HD12 LEU A 672      45.140  50.830  58.470  1.00  0.00           H
ATOM   1323 HD13 LEU A 672      46.880  50.850  58.670  1.00  0.00           H
ATOM   1324  CD2 LEU A 672      47.340  51.460  55.830  1.00  0.00           C
ATOM   1325 HD21 LEU A 672      47.240  52.240  55.040  1.00  0.00           H
ATOM   1326 HD22 LEU A 672      47.590  50.480  55.390  1.00  0.00           H
ATOM   1327 HD23 LEU A 672      48.270  51.680  56.400  1.00  0.00           H
ATOM   1328  C   LEU A 672      43.220  52.540  56.790  1.00  0.00           C
ATOM   1329  O   LEU A 672      43.070  52.820  58.000  1.00  0.00           O
ATOM   1330  N   VAL A 673      43.110  53.550  55.870  1.00  0.00           N
ATOM   1331  HN  VAL A 673      42.950  53.350  54.900  1.00  0.00           H
ATOM   1332  CA  VAL A 673      42.920  54.960  56.180  1.00  0.00           C
ATOM   1333  HA  VAL A 673      43.610  55.330  56.920  1.00  0.00           H
ATOM   1334  CB  VAL A 673      43.090  55.720  54.880  1.00  0.00           C
ATOM   1335  HB  VAL A 673      42.690  55.190  54.000  1.00  0.00           H
ATOM   1336  CG1 VAL A 673      42.240  57.040  54.890  1.00  0.00           C
ATOM   1337 HG11 VAL A 673      41.200  56.690  54.850  1.00  0.00           H
ATOM   1338 HG12 VAL A 673      42.600  57.680  54.060  1.00  0.00           H
ATOM   1339 HG13 VAL A 673      42.270  57.540  55.890  1.00  0.00           H
ATOM   1340  CG2 VAL A 673      44.540  56.050  54.790  1.00  0.00           C
ATOM   1341 HG21 VAL A 673      45.120  55.140  54.520  1.00  0.00           H
ATOM   1342 HG22 VAL A 673      45.030  56.560  55.660  1.00  0.00           H
ATOM   1343 HG23 VAL A 673      44.610  56.770  53.950  1.00  0.00           H
ATOM   1344  C   VAL A 673      41.500  55.090  56.830  1.00  0.00           C
ATOM   1345  O   VAL A 673      41.280  55.870  57.700  1.00  0.00           O
ATOM   1346  N   PHE A 674      40.450  54.400  56.290  1.00  0.00           N
ATOM   1347  HN  PHE A 674      40.600  53.920  55.420  1.00  0.00           H
ATOM   1348  CA  PHE A 674      39.120  54.340  56.910  1.00  0.00           C
ATOM   1349  HA  PHE A 674      38.820  55.380  56.950  1.00  0.00           H
ATOM   1350  CB  PHE A 674      38.140  53.550  56.040  1.00  0.00           C
ATOM   1351  HB1 PHE A 674      38.450  52.490  55.960  1.00  0.00           H
ATOM   1352  HB2 PHE A 674      38.100  53.940  55.000  1.00  0.00           H
ATOM   1353  CG  PHE A 674      36.730  53.650  56.480  1.00  0.00           C
ATOM   1354  CD1 PHE A 674      35.940  54.730  56.140  1.00  0.00           C
ATOM   1355  HD1 PHE A 674      36.250  55.490  55.430  1.00  0.00           H
ATOM   1356  CE1 PHE A 674      34.640  54.740  56.610  1.00  0.00           C
ATOM   1357  HE1 PHE A 674      34.040  55.620  56.440  1.00  0.00           H
ATOM   1358  CZ  PHE A 674      34.180  53.810  57.510  1.00  0.00           C
ATOM   1359  HZ  PHE A 674      33.140  53.790  57.790  1.00  0.00           H
ATOM   1360  CD2 PHE A 674      36.300  52.660  57.320  1.00  0.00           C
ATOM   1361  HD2 PHE A 674      36.980  51.850  57.540  1.00  0.00           H
ATOM   1362  CE2 PHE A 674      35.010  52.760  57.850  1.00  0.00           C
ATOM   1363  HE2 PHE A 674      34.730  51.960  58.520  1.00  0.00           H
ATOM   1364  C   PHE A 674      39.140  53.940  58.420  1.00  0.00           C
ATOM   1365  O   PHE A 674      38.530  54.600  59.190  1.00  0.00           O
ATOM   1366  N   GLU A 675      39.960  52.860  58.830  1.00  0.00           N
ATOM   1367  HN  GLU A 675      40.420  52.280  58.170  1.00  0.00           H
ATOM   1368  CA  GLU A 675      39.910  52.380  60.190  1.00  0.00           C
ATOM   1369  HA  GLU A 675      38.910  52.230  60.580  1.00  0.00           H
ATOM   1370  CB  GLU A 675      40.650  51.000  60.160  1.00  0.00           C
ATOM   1371  HB1 GLU A 675      40.680  50.740  61.250  1.00  0.00           H
ATOM   1372  HB2 GLU A 675      41.670  51.100  59.740  1.00  0.00           H
ATOM   1373  CG  GLU A 675      39.880  49.890  59.330  1.00  0.00           C
ATOM   1374  HG1 GLU A 675      40.540  49.370  58.610  1.00  0.00           H
ATOM   1375  HG2 GLU A 675      39.080  50.390  58.740  1.00  0.00           H
ATOM   1376  CD  GLU A 675      39.340  48.730  60.210  1.00  0.00           C
ATOM   1377  OE1 GLU A 675      39.730  47.530  60.000  1.00  0.00           O
ATOM   1378  OE2 GLU A 675      38.460  49.060  61.040  1.00  0.00           O
ATOM   1379  C   GLU A 675      40.690  53.440  61.060  1.00  0.00           C
ATOM   1380  O   GLU A 675      40.150  53.830  62.160  1.00  0.00           O
ATOM   1381  N   LYS A 676      41.860  53.920  60.590  1.00  0.00           N
ATOM   1382  HN  LYS A 676      42.270  53.590  59.740  1.00  0.00           H
ATOM   1383  CA  LYS A 676      42.610  54.980  61.200  1.00  0.00           C
ATOM   1384  HA  LYS A 676      42.920  54.540  62.130  1.00  0.00           H
ATOM   1385  CB  LYS A 676      43.770  55.370  60.270  1.00  0.00           C
ATOM   1386  HB1 LYS A 676      44.120  56.320  60.720  1.00  0.00           H
ATOM   1387  HB2 LYS A 676      43.570  55.450  59.170  1.00  0.00           H
ATOM   1388  CG  LYS A 676      45.020  54.430  60.420  1.00  0.00           C
ATOM   1389  HG1 LYS A 676      44.800  53.390  60.110  1.00  0.00           H
ATOM   1390  HG2 LYS A 676      45.300  54.470  61.490  1.00  0.00           H
ATOM   1391  CD  LYS A 676      46.210  55.000  59.590  1.00  0.00           C
ATOM   1392  HD1 LYS A 676      46.540  55.960  60.030  1.00  0.00           H
ATOM   1393  HD2 LYS A 676      45.870  55.230  58.550  1.00  0.00           H
ATOM   1394  CE  LYS A 676      47.470  54.080  59.400  1.00  0.00           C
ATOM   1395  HE1 LYS A 676      47.890  54.270  58.390  1.00  0.00           H
ATOM   1396  HE2 LYS A 676      47.150  53.020  59.320  1.00  0.00           H
ATOM   1397  NZ  LYS A 676      48.480  54.100  60.440  1.00  0.00           N
ATOM   1398  HZ1 LYS A 676      48.460  53.210  60.950  1.00  0.00           H
ATOM   1399  HZ2 LYS A 676      48.400  54.990  60.970  1.00  0.00           H
ATOM   1400  HZ3 LYS A 676      49.370  54.210  59.910  1.00  0.00           H
ATOM   1401  C   LYS A 676      41.710  56.160  61.570  1.00  0.00           C
ATOM   1402  O   LYS A 676      41.590  56.550  62.730  1.00  0.00           O
ATOM   1403  N   ILE A 677      41.110  56.800  60.530  1.00  0.00           N
ATOM   1404  HN  ILE A 677      41.370  56.730  59.570  1.00  0.00           H
ATOM   1405  CA  ILE A 677      40.290  57.990  60.840  1.00  0.00           C
ATOM   1406  HA  ILE A 677      40.840  58.700  61.430  1.00  0.00           H
ATOM   1407  CB  ILE A 677      39.890  58.730  59.600  1.00  0.00           C
ATOM   1408  HB  ILE A 677      39.280  58.030  58.980  1.00  0.00           H
ATOM   1409  CG2 ILE A 677      39.260  60.000  60.020  1.00  0.00           C
ATOM   1410 HG21 ILE A 677      39.020  60.760  59.250  1.00  0.00           H
ATOM   1411 HG22 ILE A 677      39.910  60.420  60.820  1.00  0.00           H
ATOM   1412 HG23 ILE A 677      38.390  59.910  60.720  1.00  0.00           H
ATOM   1413  CG1 ILE A 677      41.160  59.120  58.710  1.00  0.00           C
ATOM   1414 HG11 ILE A 677      41.880  58.270  58.710  1.00  0.00           H
ATOM   1415 HG12 ILE A 677      41.620  59.940  59.280  1.00  0.00           H
ATOM   1416  CD  ILE A 677      40.770  59.630  57.340  1.00  0.00           C
ATOM   1417  HD1 ILE A 677      40.510  58.740  56.760  1.00  0.00           H
ATOM   1418  HD2 ILE A 677      41.630  60.140  56.850  1.00  0.00           H
ATOM   1419  HD3 ILE A 677      39.800  60.170  57.260  1.00  0.00           H
ATOM   1420  C   ILE A 677      39.110  57.680  61.720  1.00  0.00           C
ATOM   1421  O   ILE A 677      38.790  58.410  62.640  1.00  0.00           O
ATOM   1422  N   LEU A 678      38.390  56.530  61.440  1.00  0.00           N
ATOM   1423  HN  LEU A 678      38.780  55.990  60.690  1.00  0.00           H
ATOM   1424  CA  LEU A 678      37.280  55.990  62.270  1.00  0.00           C
ATOM   1425  HA  LEU A 678      36.470  56.710  62.320  1.00  0.00           H
ATOM   1426  CB  LEU A 678      36.600  54.740  61.640  1.00  0.00           C
ATOM   1427  HB1 LEU A 678      37.300  53.900  61.410  1.00  0.00           H
ATOM   1428  HB2 LEU A 678      36.260  55.190  60.690  1.00  0.00           H
ATOM   1429  CG  LEU A 678      35.460  54.120  62.380  1.00  0.00           C
ATOM   1430  HG  LEU A 678      35.860  53.830  63.370  1.00  0.00           H
ATOM   1431  CD1 LEU A 678      34.300  55.080  62.500  1.00  0.00           C
ATOM   1432 HD11 LEU A 678      33.400  54.640  62.950  1.00  0.00           H
ATOM   1433 HD12 LEU A 678      34.000  55.370  61.470  1.00  0.00           H
ATOM   1434 HD13 LEU A 678      34.550  55.950  63.140  1.00  0.00           H
ATOM   1435  CD2 LEU A 678      34.800  52.830  61.720  1.00  0.00           C
ATOM   1436 HD21 LEU A 678      35.490  51.950  61.660  1.00  0.00           H
ATOM   1437 HD22 LEU A 678      34.450  52.960  60.670  1.00  0.00           H
ATOM   1438 HD23 LEU A 678      33.970  52.640  62.420  1.00  0.00           H
ATOM   1439  C   LEU A 678      37.680  55.790  63.760  1.00  0.00           C
ATOM   1440  O   LEU A 678      36.950  56.290  64.640  1.00  0.00           O
ATOM   1441  N   TYR A 679      38.780  55.050  64.140  1.00  0.00           N
ATOM   1442  HN  TYR A 679      39.380  54.600  63.470  1.00  0.00           H
ATOM   1443  CA  TYR A 679      39.220  54.740  65.480  1.00  0.00           C
ATOM   1444  HA  TYR A 679      38.340  54.380  66.000  1.00  0.00           H
ATOM   1445  CB  TYR A 679      40.370  53.770  65.330  1.00  0.00           C
ATOM   1446  HB1 TYR A 679      41.270  54.280  64.920  1.00  0.00           H
ATOM   1447  HB2 TYR A 679      40.260  52.950  64.580  1.00  0.00           H
ATOM   1448  CG  TYR A 679      40.700  53.320  66.690  1.00  0.00           C
ATOM   1449  CD1 TYR A 679      40.000  52.260  67.250  1.00  0.00           C
ATOM   1450  HD1 TYR A 679      39.150  51.930  66.670  1.00  0.00           H
ATOM   1451  CE1 TYR A 679      40.330  51.810  68.550  1.00  0.00           C
ATOM   1452  HE1 TYR A 679      39.860  50.910  68.910  1.00  0.00           H
ATOM   1453  CZ  TYR A 679      41.290  52.440  69.350  1.00  0.00           C
ATOM   1454  OH  TYR A 679      41.590  52.080  70.670  1.00  0.00           O
ATOM   1455  HH  TYR A 679      42.310  52.600  71.020  1.00  0.00           H
ATOM   1456  CD2 TYR A 679      41.700  53.930  67.490  1.00  0.00           C
ATOM   1457  HD2 TYR A 679      42.140  54.770  66.970  1.00  0.00           H
ATOM   1458  CE2 TYR A 679      41.940  53.560  68.820  1.00  0.00           C
ATOM   1459  HE2 TYR A 679      42.700  54.070  69.370  1.00  0.00           H
ATOM   1460  C   TYR A 679      39.590  56.010  66.140  1.00  0.00           C
ATOM   1461  O   TYR A 679      39.220  56.300  67.280  1.00  0.00           O
ATOM   1462  N   LYS A 680      40.380  56.820  65.450  1.00  0.00           N
ATOM   1463  HN  LYS A 680      40.650  56.640  64.500  1.00  0.00           H
ATOM   1464  CA  LYS A 680      40.720  58.130  65.940  1.00  0.00           C
ATOM   1465  HA  LYS A 680      41.240  58.010  66.870  1.00  0.00           H
ATOM   1466  CB  LYS A 680      41.730  58.890  64.980  1.00  0.00           C
ATOM   1467  HB1 LYS A 680      41.340  58.950  63.940  1.00  0.00           H
ATOM   1468  HB2 LYS A 680      42.710  58.400  64.830  1.00  0.00           H
ATOM   1469  CG  LYS A 680      42.010  60.450  65.300  1.00  0.00           C
ATOM   1470  HG1 LYS A 680      40.970  60.830  65.340  1.00  0.00           H
ATOM   1471  HG2 LYS A 680      42.620  60.910  64.500  1.00  0.00           H
ATOM   1472  CD  LYS A 680      42.640  60.770  66.640  1.00  0.00           C
ATOM   1473  HD1 LYS A 680      43.280  59.970  67.070  1.00  0.00           H
ATOM   1474  HD2 LYS A 680      41.780  60.960  67.320  1.00  0.00           H
ATOM   1475  CE  LYS A 680      43.460  62.080  66.590  1.00  0.00           C
ATOM   1476  HE1 LYS A 680      44.180  62.090  65.740  1.00  0.00           H
ATOM   1477  HE2 LYS A 680      44.020  62.150  67.540  1.00  0.00           H
ATOM   1478  NZ  LYS A 680      42.640  63.280  66.540  1.00  0.00           N
ATOM   1479  HZ1 LYS A 680      43.170  64.100  66.900  1.00  0.00           H
ATOM   1480  HZ2 LYS A 680      41.700  63.150  66.980  1.00  0.00           H
ATOM   1481  HZ3 LYS A 680      42.380  63.560  65.580  1.00  0.00           H
ATOM   1482  C   LYS A 680      39.530  59.010  66.240  1.00  0.00           C
ATOM   1483  O   LYS A 680      39.550  59.540  67.380  1.00  0.00           O
ATOM   1484  N   PHE A 681      38.480  59.120  65.390  1.00  0.00           N
ATOM   1485  HN  PHE A 681      38.510  58.750  64.470  1.00  0.00           H
ATOM   1486  CA  PHE A 681      37.230  59.830  65.670  1.00  0.00           C
ATOM   1487  HA  PHE A 681      37.350  60.860  65.980  1.00  0.00           H
ATOM   1488  CB  PHE A 681      36.350  59.810  64.400  1.00  0.00           C
ATOM   1489  HB1 PHE A 681      35.720  58.900  64.430  1.00  0.00           H
ATOM   1490  HB2 PHE A 681      36.880  59.980  63.440  1.00  0.00           H
ATOM   1491  CG  PHE A 681      35.340  61.020  64.600  1.00  0.00           C
ATOM   1492  CD1 PHE A 681      35.660  62.310  64.020  1.00  0.00           C
ATOM   1493  HD1 PHE A 681      36.630  62.470  63.580  1.00  0.00           H
ATOM   1494  CE1 PHE A 681      34.690  63.370  63.990  1.00  0.00           C
ATOM   1495  HE1 PHE A 681      34.860  64.300  63.480  1.00  0.00           H
ATOM   1496  CZ  PHE A 681      33.440  63.160  64.570  1.00  0.00           C
ATOM   1497  HZ  PHE A 681      32.740  63.980  64.580  1.00  0.00           H
ATOM   1498  CD2 PHE A 681      34.110  60.850  65.170  1.00  0.00           C
ATOM   1499  HD2 PHE A 681      33.850  59.930  65.660  1.00  0.00           H
ATOM   1500  CE2 PHE A 681      33.110  61.920  65.140  1.00  0.00           C
ATOM   1501  HE2 PHE A 681      32.130  61.840  65.600  1.00  0.00           H
ATOM   1502  C   PHE A 681      36.620  59.290  66.890  1.00  0.00           C
ATOM   1503  O   PHE A 681      36.140  60.020  67.760  1.00  0.00           O
ATOM   1504  N   CYS A 682      36.460  57.970  67.020  1.00  0.00           N
ATOM   1505  HN  CYS A 682      36.700  57.280  66.350  1.00  0.00           H
ATOM   1506  CA  CYS A 682      35.890  57.390  68.150  1.00  0.00           C
ATOM   1507  HA  CYS A 682      34.910  57.800  68.270  1.00  0.00           H
ATOM   1508  CB  CYS A 682      35.840  55.790  67.900  1.00  0.00           C
ATOM   1509  HB1 CYS A 682      35.490  55.380  68.870  1.00  0.00           H
ATOM   1510  HB2 CYS A 682      36.850  55.430  67.590  1.00  0.00           H
ATOM   1511  SG  CYS A 682      34.660  55.120  66.740  1.00  0.00           S
ATOM   1512  HG1 CYS A 682      35.500  55.350  65.750  1.00  0.00           H
ATOM   1513  C   CYS A 682      36.630  57.530  69.440  1.00  0.00           C
ATOM   1514  O   CYS A 682      36.020  57.690  70.450  1.00  0.00           O
ATOM   1515  N   ARG A 683      37.990  57.540  69.500  1.00  0.00           N
ATOM   1516  HN  ARG A 683      38.560  57.280  68.720  1.00  0.00           H
ATOM   1517  CA  ARG A 683      38.830  57.890  70.590  1.00  0.00           C
ATOM   1518  HA  ARG A 683      38.410  57.390  71.450  1.00  0.00           H
ATOM   1519  CB  ARG A 683      40.320  57.360  70.540  1.00  0.00           C
ATOM   1520  HB1 ARG A 683      41.070  58.040  70.990  1.00  0.00           H
ATOM   1521  HB2 ARG A 683      40.610  57.400  69.470  1.00  0.00           H
ATOM   1522  CG  ARG A 683      40.700  56.030  71.190  1.00  0.00           C
ATOM   1523  HG1 ARG A 683      41.760  55.780  71.010  1.00  0.00           H
ATOM   1524  HG2 ARG A 683      40.040  55.250  70.770  1.00  0.00           H
ATOM   1525  CD  ARG A 683      40.430  55.910  72.720  1.00  0.00           C
ATOM   1526  HD1 ARG A 683      39.370  56.080  73.020  1.00  0.00           H
ATOM   1527  HD2 ARG A 683      41.000  56.800  73.050  1.00  0.00           H
ATOM   1528  NE  ARG A 683      41.020  54.620  73.040  1.00  0.00           N
ATOM   1529  HE  ARG A 683      41.820  54.300  72.520  1.00  0.00           H
ATOM   1530  CZ  ARG A 683      40.810  53.890  74.100  1.00  0.00           C
ATOM   1531  NH1 ARG A 683      41.550  52.880  74.450  1.00  0.00           N
ATOM   1532 HH11 ARG A 683      41.040  52.120  74.860  1.00  0.00           H
ATOM   1533 HH12 ARG A 683      42.430  52.860  73.990  1.00  0.00           H
ATOM   1534  NH2 ARG A 683      39.650  53.950  74.850  1.00  0.00           N
ATOM   1535 HH21 ARG A 683      38.980  54.680  74.740  1.00  0.00           H
ATOM   1536 HH22 ARG A 683      39.600  53.540  75.760  1.00  0.00           H
ATOM   1537  C   ARG A 683      38.730  59.360  71.030  1.00  0.00           C
ATOM   1538  O   ARG A 683      38.700  59.730  72.130  1.00  0.00           O
ATOM   1539  N   ASP A 684      38.680  60.260  70.030  1.00  0.00           N
ATOM   1540  HN  ASP A 684      38.960  60.030  69.110  1.00  0.00           H
ATOM   1541  CA  ASP A 684      38.430  61.670  70.320  1.00  0.00           C
ATOM   1542  HA  ASP A 684      39.140  62.030  71.040  1.00  0.00           H
ATOM   1543  CB  ASP A 684      38.490  62.480  69.010  1.00  0.00           C
ATOM   1544  HB1 ASP A 684      37.940  63.440  68.930  1.00  0.00           H
ATOM   1545  HB2 ASP A 684      37.980  61.890  68.220  1.00  0.00           H
ATOM   1546  CG  ASP A 684      39.950  62.700  68.690  1.00  0.00           C
ATOM   1547  OD1 ASP A 684      40.190  63.120  67.520  1.00  0.00           O
ATOM   1548  OD2 ASP A 684      40.830  62.380  69.480  1.00  0.00           O
ATOM   1549  C   ASP A 684      37.130  62.040  70.920  1.00  0.00           C
ATOM   1550  O   ASP A 684      36.990  62.720  71.950  1.00  0.00           O
ATOM   1551  N   TYR A 685      35.970  61.570  70.320  1.00  0.00           N
ATOM   1552  HN  TYR A 685      35.910  61.080  69.460  1.00  0.00           H
ATOM   1553  CA  TYR A 685      34.670  61.880  70.820  1.00  0.00           C
ATOM   1554  HA  TYR A 685      34.780  62.820  71.330  1.00  0.00           H
ATOM   1555  CB  TYR A 685      33.820  61.980  69.510  1.00  0.00           C
ATOM   1556  HB1 TYR A 685      32.760  61.960  69.830  1.00  0.00           H
ATOM   1557  HB2 TYR A 685      34.050  61.120  68.840  1.00  0.00           H
ATOM   1558  CG  TYR A 685      34.040  63.260  68.830  1.00  0.00           C
ATOM   1559  CD1 TYR A 685      33.240  64.390  69.200  1.00  0.00           C
ATOM   1560  HD1 TYR A 685      32.570  64.310  70.040  1.00  0.00           H
ATOM   1561  CE1 TYR A 685      33.260  65.630  68.530  1.00  0.00           C
ATOM   1562  HE1 TYR A 685      32.820  66.470  69.040  1.00  0.00           H
ATOM   1563  CZ  TYR A 685      34.240  65.770  67.530  1.00  0.00           C
ATOM   1564  OH  TYR A 685      34.560  67.030  67.080  1.00  0.00           O
ATOM   1565  HH  TYR A 685      35.500  66.970  66.970  1.00  0.00           H
ATOM   1566  CD2 TYR A 685      35.020  63.470  67.780  1.00  0.00           C
ATOM   1567  HD2 TYR A 685      35.690  62.690  67.430  1.00  0.00           H
ATOM   1568  CE2 TYR A 685      35.040  64.680  67.070  1.00  0.00           C
ATOM   1569  HE2 TYR A 685      35.840  64.860  66.370  1.00  0.00           H
ATOM   1570  C   TYR A 685      34.100  60.990  71.810  1.00  0.00           C
ATOM   1571  O   TYR A 685      33.040  61.250  72.390  1.00  0.00           O
ATOM   1572  N   GLN A 686      34.870  59.900  72.140  1.00  0.00           N
ATOM   1573  HN  GLN A 686      35.690  59.860  71.580  1.00  0.00           H
ATOM   1574  CA  GLN A 686      34.490  59.050  73.200  1.00  0.00           C
ATOM   1575  HA  GLN A 686      35.300  58.330  73.160  1.00  0.00           H
ATOM   1576  CB  GLN A 686      34.300  59.670  74.650  1.00  0.00           C
ATOM   1577  HB1 GLN A 686      33.940  58.890  75.360  1.00  0.00           H
ATOM   1578  HB2 GLN A 686      33.610  60.540  74.550  1.00  0.00           H
ATOM   1579  CG  GLN A 686      35.530  60.280  75.370  1.00  0.00           C
ATOM   1580  HG1 GLN A 686      35.290  60.960  76.210  1.00  0.00           H
ATOM   1581  HG2 GLN A 686      36.130  60.880  74.650  1.00  0.00           H
ATOM   1582  CD  GLN A 686      36.410  59.250  75.930  1.00  0.00           C
ATOM   1583  OE1 GLN A 686      36.970  58.320  75.240  1.00  0.00           O
ATOM   1584  NE2 GLN A 686      36.660  59.260  77.250  1.00  0.00           N
ATOM   1585 HE21 GLN A 686      37.130  58.490  77.680  1.00  0.00           H
ATOM   1586 HE22 GLN A 686      36.420  60.060  77.820  1.00  0.00           H
ATOM   1587  C   GLN A 686      33.330  58.070  72.860  1.00  0.00           C
ATOM   1588  O   GLN A 686      32.410  57.810  73.680  1.00  0.00           O
ATOM   1589  N   LEU A 687      33.340  57.610  71.590  1.00  0.00           N
ATOM   1590  HN  LEU A 687      34.180  57.860  71.120  1.00  0.00           H
ATOM   1591  CA  LEU A 687      32.400  56.610  70.960  1.00  0.00           C
ATOM   1592  HA  LEU A 687      31.430  56.990  71.240  1.00  0.00           H
ATOM   1593  CB  LEU A 687      32.280  56.710  69.450  1.00  0.00           C
ATOM   1594  HB1 LEU A 687      31.440  56.110  69.040  1.00  0.00           H
ATOM   1595  HB2 LEU A 687      33.180  56.530  68.830  1.00  0.00           H
ATOM   1596  CG  LEU A 687      31.870  58.130  68.900  1.00  0.00           C
ATOM   1597  HG  LEU A 687      32.570  58.910  69.260  1.00  0.00           H
ATOM   1598  CD1 LEU A 687      31.780  57.990  67.360  1.00  0.00           C
ATOM   1599 HD11 LEU A 687      32.700  57.630  66.870  1.00  0.00           H
ATOM   1600 HD12 LEU A 687      31.700  58.960  66.820  1.00  0.00           H
ATOM   1601 HD13 LEU A 687      30.990  57.250  67.150  1.00  0.00           H
ATOM   1602  CD2 LEU A 687      30.570  58.680  69.550  1.00  0.00           C
ATOM   1603 HD21 LEU A 687      30.300  59.650  69.070  1.00  0.00           H
ATOM   1604 HD22 LEU A 687      30.660  58.900  70.630  1.00  0.00           H
ATOM   1605 HD23 LEU A 687      29.740  57.950  69.490  1.00  0.00           H
ATOM   1606  C   LEU A 687      32.660  55.190  71.310  1.00  0.00           C
ATOM   1607  O   LEU A 687      33.720  54.810  71.720  1.00  0.00           O
ATOM   1608  N   SER A 688      31.730  54.290  71.080  1.00  0.00           N
ATOM   1609  HN  SER A 688      30.760  54.500  70.950  1.00  0.00           H
ATOM   1610  CA  SER A 688      32.060  52.840  71.320  1.00  0.00           C
ATOM   1611  HA  SER A 688      32.920  52.740  71.970  1.00  0.00           H
ATOM   1612  CB  SER A 688      30.890  52.230  72.240  1.00  0.00           C
ATOM   1613  HB1 SER A 688      29.990  52.380  71.620  1.00  0.00           H
ATOM   1614  HB2 SER A 688      30.850  52.800  73.190  1.00  0.00           H
ATOM   1615  OG  SER A 688      31.010  50.830  72.510  1.00  0.00           O
ATOM   1616  HG1 SER A 688      30.220  50.640  73.030  1.00  0.00           H
ATOM   1617  C   SER A 688      32.290  52.090  70.010  1.00  0.00           C
ATOM   1618  O   SER A 688      31.320  51.610  69.380  1.00  0.00           O
ATOM   1619  N   TYR A 689      33.530  51.940  69.570  1.00  0.00           N
ATOM   1620  HN  TYR A 689      34.310  52.230  70.130  1.00  0.00           H
ATOM   1621  CA  TYR A 689      33.960  51.590  68.260  1.00  0.00           C
ATOM   1622  HA  TYR A 689      33.600  52.330  67.550  1.00  0.00           H
ATOM   1623  CB  TYR A 689      35.530  51.870  68.230  1.00  0.00           C
ATOM   1624  HB1 TYR A 689      35.980  51.330  69.090  1.00  0.00           H
ATOM   1625  HB2 TYR A 689      35.870  52.920  68.250  1.00  0.00           H
ATOM   1626  CG  TYR A 689      36.290  51.280  67.020  1.00  0.00           C
ATOM   1627  CD1 TYR A 689      37.280  50.340  67.230  1.00  0.00           C
ATOM   1628  HD1 TYR A 689      37.330  49.960  68.240  1.00  0.00           H
ATOM   1629  CE1 TYR A 689      37.970  49.780  66.140  1.00  0.00           C
ATOM   1630  HE1 TYR A 689      38.570  48.880  66.200  1.00  0.00           H
ATOM   1631  CZ  TYR A 689      37.690  50.150  64.830  1.00  0.00           C
ATOM   1632  OH  TYR A 689      38.420  49.530  63.830  1.00  0.00           O
ATOM   1633  HH  TYR A 689      38.140  49.870  62.980  1.00  0.00           H
ATOM   1634  CD2 TYR A 689      36.190  51.890  65.730  1.00  0.00           C
ATOM   1635  HD2 TYR A 689      35.410  52.640  65.650  1.00  0.00           H
ATOM   1636  CE2 TYR A 689      36.800  51.220  64.620  1.00  0.00           C
ATOM   1637  HE2 TYR A 689      36.520  51.430  63.600  1.00  0.00           H
ATOM   1638  C   TYR A 689      33.610  50.150  67.740  1.00  0.00           C
ATOM   1639  O   TYR A 689      33.250  49.940  66.590  1.00  0.00           O
ATOM   1640  N   LEU A 690      33.780  49.080  68.520  1.00  0.00           N
ATOM   1641  HN  LEU A 690      34.150  49.180  69.440  1.00  0.00           H
ATOM   1642  CA  LEU A 690      33.650  47.590  68.120  1.00  0.00           C
ATOM   1643  HA  LEU A 690      34.270  47.520  67.250  1.00  0.00           H
ATOM   1644  CB  LEU A 690      34.120  46.620  69.220  1.00  0.00           C
ATOM   1645  HB1 LEU A 690      33.560  46.850  70.150  1.00  0.00           H
ATOM   1646  HB2 LEU A 690      35.190  46.890  69.370  1.00  0.00           H
ATOM   1647  CG  LEU A 690      34.070  45.100  68.880  1.00  0.00           C
ATOM   1648  HG  LEU A 690      33.030  44.890  68.590  1.00  0.00           H
ATOM   1649  CD1 LEU A 690      34.910  44.790  67.570  1.00  0.00           C
ATOM   1650 HD11 LEU A 690      34.620  45.370  66.670  1.00  0.00           H
ATOM   1651 HD12 LEU A 690      34.850  43.730  67.240  1.00  0.00           H
ATOM   1652 HD13 LEU A 690      35.970  44.930  67.860  1.00  0.00           H
ATOM   1653  CD2 LEU A 690      34.460  44.250  70.060  1.00  0.00           C
ATOM   1654 HD21 LEU A 690      35.360  44.670  70.570  1.00  0.00           H
ATOM   1655 HD22 LEU A 690      34.680  43.210  69.770  1.00  0.00           H
ATOM   1656 HD23 LEU A 690      33.610  44.330  70.790  1.00  0.00           H
ATOM   1657  C   LEU A 690      32.310  47.190  67.510  1.00  0.00           C
ATOM   1658  O   LEU A 690      32.190  46.770  66.370  1.00  0.00           O
ATOM   1659  N   SER A 691      31.310  47.540  68.230  1.00  0.00           N
ATOM   1660  HN  SER A 691      31.530  47.990  69.100  1.00  0.00           H
ATOM   1661  CA  SER A 691      29.870  47.440  67.850  1.00  0.00           C
ATOM   1662  HA  SER A 691      29.680  46.440  67.480  1.00  0.00           H
ATOM   1663  CB  SER A 691      28.920  47.850  68.970  1.00  0.00           C
ATOM   1664  HB1 SER A 691      28.930  47.040  69.730  1.00  0.00           H
ATOM   1665  HB2 SER A 691      27.920  48.010  68.520  1.00  0.00           H
ATOM   1666  OG  SER A 691      29.340  49.070  69.570  1.00  0.00           O
ATOM   1667  HG1 SER A 691      30.220  48.970  69.920  1.00  0.00           H
ATOM   1668  C   SER A 691      29.550  48.340  66.640  1.00  0.00           C
ATOM   1669  O   SER A 691      28.680  48.020  65.860  1.00  0.00           O
ATOM   1670  N   LEU A 692      30.140  49.570  66.570  1.00  0.00           N
ATOM   1671  HN  LEU A 692      30.790  49.840  67.270  1.00  0.00           H
ATOM   1672  CA  LEU A 692      29.880  50.550  65.590  1.00  0.00           C
ATOM   1673  HA  LEU A 692      28.810  50.640  65.460  1.00  0.00           H
ATOM   1674  CB  LEU A 692      30.270  51.930  66.070  1.00  0.00           C
ATOM   1675  HB1 LEU A 692      31.240  51.970  66.620  1.00  0.00           H
ATOM   1676  HB2 LEU A 692      29.450  52.180  66.790  1.00  0.00           H
ATOM   1677  CG  LEU A 692      30.380  53.110  65.020  1.00  0.00           C
ATOM   1678  HG  LEU A 692      30.930  52.610  64.190  1.00  0.00           H
ATOM   1679  CD1 LEU A 692      29.000  53.640  64.550  1.00  0.00           C
ATOM   1680 HD11 LEU A 692      28.470  52.720  64.230  1.00  0.00           H
ATOM   1681 HD12 LEU A 692      29.060  54.410  63.740  1.00  0.00           H
ATOM   1682 HD13 LEU A 692      28.450  54.080  65.410  1.00  0.00           H
ATOM   1683  CD2 LEU A 692      31.090  54.340  65.550  1.00  0.00           C
ATOM   1684 HD21 LEU A 692      31.230  55.020  64.670  1.00  0.00           H
ATOM   1685 HD22 LEU A 692      32.080  54.150  66.030  1.00  0.00           H
ATOM   1686 HD23 LEU A 692      30.460  54.890  66.280  1.00  0.00           H
ATOM   1687  C   LEU A 692      30.500  50.140  64.310  1.00  0.00           C
ATOM   1688  O   LEU A 692      29.950  50.080  63.240  1.00  0.00           O
ATOM   1689  N   ARG A 693      31.700  49.630  64.310  1.00  0.00           N
ATOM   1690  HN  ARG A 693      32.080  49.560  65.230  1.00  0.00           H
ATOM   1691  CA  ARG A 693      32.470  49.120  63.220  1.00  0.00           C
ATOM   1692  HA  ARG A 693      32.600  49.860  62.450  1.00  0.00           H
ATOM   1693  CB  ARG A 693      33.930  48.720  63.770  1.00  0.00           C
ATOM   1694  HB1 ARG A 693      33.790  48.000  64.610  1.00  0.00           H
ATOM   1695  HB2 ARG A 693      34.480  49.630  64.080  1.00  0.00           H
ATOM   1696  CG  ARG A 693      34.700  47.970  62.640  1.00  0.00           C
ATOM   1697  HG1 ARG A 693      34.920  48.650  61.780  1.00  0.00           H
ATOM   1698  HG2 ARG A 693      34.190  47.090  62.180  1.00  0.00           H
ATOM   1699  CD  ARG A 693      36.030  47.230  62.970  1.00  0.00           C
ATOM   1700  HD1 ARG A 693      35.830  46.350  63.630  1.00  0.00           H
ATOM   1701  HD2 ARG A 693      36.700  47.960  63.470  1.00  0.00           H
ATOM   1702  NE  ARG A 693      36.650  46.900  61.620  1.00  0.00           N
ATOM   1703  HE  ARG A 693      37.380  47.470  61.250  1.00  0.00           H
ATOM   1704  CZ  ARG A 693      36.770  45.670  61.140  1.00  0.00           C
ATOM   1705  NH1 ARG A 693      36.240  44.660  61.700  1.00  0.00           N
ATOM   1706 HH11 ARG A 693      35.660  44.830  62.500  1.00  0.00           H
ATOM   1707 HH12 ARG A 693      36.370  43.760  61.310  1.00  0.00           H
ATOM   1708  NH2 ARG A 693      37.670  45.490  60.190  1.00  0.00           N
ATOM   1709 HH21 ARG A 693      37.730  44.620  59.710  1.00  0.00           H
ATOM   1710 HH22 ARG A 693      38.270  46.270  60.000  1.00  0.00           H
ATOM   1711  C   ARG A 693      31.660  47.890  62.610  1.00  0.00           C
ATOM   1712  O   ARG A 693      31.420  47.910  61.420  1.00  0.00           O
ATOM   1713  N   THR A 694      31.130  46.960  63.430  1.00  0.00           N
ATOM   1714  HN  THR A 694      31.370  47.030  64.400  1.00  0.00           H
ATOM   1715  CA  THR A 694      30.290  45.880  63.000  1.00  0.00           C
ATOM   1716  HA  THR A 694      30.860  45.430  62.200  1.00  0.00           H
ATOM   1717  CB  THR A 694      30.000  44.840  64.120  1.00  0.00           C
ATOM   1718  HB  THR A 694      29.430  45.340  64.940  1.00  0.00           H
ATOM   1719  OG1 THR A 694      31.220  44.540  64.750  1.00  0.00           O
ATOM   1720  HG1 THR A 694      31.370  45.150  65.480  1.00  0.00           H
ATOM   1721  CG2 THR A 694      29.340  43.530  63.740  1.00  0.00           C
ATOM   1722 HG21 THR A 694      29.970  43.070  62.940  1.00  0.00           H
ATOM   1723 HG22 THR A 694      28.300  43.700  63.390  1.00  0.00           H
ATOM   1724 HG23 THR A 694      29.310  42.750  64.520  1.00  0.00           H
ATOM   1725  C   THR A 694      29.010  46.380  62.430  1.00  0.00           C
ATOM   1726  O   THR A 694      28.690  45.720  61.420  1.00  0.00           O
ATOM   1727  N   SER A 695      28.340  47.480  62.890  1.00  0.00           N
ATOM   1728  HN  SER A 695      28.720  47.940  63.690  1.00  0.00           H
ATOM   1729  CA  SER A 695      27.230  48.140  62.270  1.00  0.00           C
ATOM   1730  HA  SER A 695      26.400  47.440  62.150  1.00  0.00           H
ATOM   1731  CB  SER A 695      26.630  49.210  63.150  1.00  0.00           C
ATOM   1732  HB1 SER A 695      25.900  49.820  62.580  1.00  0.00           H
ATOM   1733  HB2 SER A 695      27.390  49.970  63.460  1.00  0.00           H
ATOM   1734  OG  SER A 695      26.050  48.730  64.310  1.00  0.00           O
ATOM   1735  HG1 SER A 695      25.870  49.510  64.850  1.00  0.00           H
ATOM   1736  C   SER A 695      27.600  48.830  60.930  1.00  0.00           C
ATOM   1737  O   SER A 695      26.870  48.680  59.920  1.00  0.00           O
ATOM   1738  N   ILE A 696      28.680  49.610  60.820  1.00  0.00           N
ATOM   1739  HN  ILE A 696      29.310  49.740  61.570  1.00  0.00           H
ATOM   1740  CA  ILE A 696      29.190  50.320  59.660  1.00  0.00           C
ATOM   1741  HA  ILE A 696      28.400  50.950  59.290  1.00  0.00           H
ATOM   1742  CB  ILE A 696      30.300  51.300  60.070  1.00  0.00           C
ATOM   1743  HB  ILE A 696      31.080  50.700  60.580  1.00  0.00           H
ATOM   1744  CG2 ILE A 696      31.050  51.850  58.840  1.00  0.00           C
ATOM   1745 HG21 ILE A 696      32.030  52.310  59.090  1.00  0.00           H
ATOM   1746 HG22 ILE A 696      30.390  52.580  58.340  1.00  0.00           H
ATOM   1747 HG23 ILE A 696      31.190  50.970  58.180  1.00  0.00           H
ATOM   1748  CG1 ILE A 696      29.790  52.350  60.940  1.00  0.00           C
ATOM   1749 HG11 ILE A 696      29.340  51.900  61.860  1.00  0.00           H
ATOM   1750 HG12 ILE A 696      28.890  52.810  60.490  1.00  0.00           H
ATOM   1751  CD  ILE A 696      30.900  53.320  61.510  1.00  0.00           C
ATOM   1752  HD1 ILE A 696      31.600  52.680  62.100  1.00  0.00           H
ATOM   1753  HD2 ILE A 696      30.560  54.190  62.100  1.00  0.00           H
ATOM   1754  HD3 ILE A 696      31.580  53.720  60.720  1.00  0.00           H
ATOM   1755  C   ILE A 696      29.580  49.280  58.660  1.00  0.00           C
ATOM   1756  O   ILE A 696      29.460  49.470  57.470  1.00  0.00           O
ATOM   1757  N   GLY A 697      30.010  48.090  59.070  1.00  0.00           N
ATOM   1758  HN  GLY A 697      30.430  48.090  59.970  1.00  0.00           H
ATOM   1759  CA  GLY A 697      30.350  46.960  58.120  1.00  0.00           C
ATOM   1760  HA1 GLY A 697      30.870  46.280  58.790  1.00  0.00           H
ATOM   1761  HA2 GLY A 697      31.010  47.340  57.360  1.00  0.00           H
ATOM   1762  C   GLY A 697      29.150  46.410  57.450  1.00  0.00           C
ATOM   1763  O   GLY A 697      29.140  46.330  56.190  1.00  0.00           O
ATOM   1764  N   LEU A 698      28.130  46.060  58.240  1.00  0.00           N
ATOM   1765  HN  LEU A 698      28.260  46.130  59.240  1.00  0.00           H
ATOM   1766  CA  LEU A 698      26.840  45.520  57.700  1.00  0.00           C
ATOM   1767  HA  LEU A 698      27.070  44.660  57.090  1.00  0.00           H
ATOM   1768  CB  LEU A 698      25.750  44.970  58.790  1.00  0.00           C
ATOM   1769  HB1 LEU A 698      25.110  44.400  58.090  1.00  0.00           H
ATOM   1770  HB2 LEU A 698      25.170  45.800  59.240  1.00  0.00           H
ATOM   1771  CG  LEU A 698      26.270  44.020  59.880  1.00  0.00           C
ATOM   1772  HG  LEU A 698      26.790  44.680  60.610  1.00  0.00           H
ATOM   1773  CD1 LEU A 698      25.100  43.480  60.810  1.00  0.00           C
ATOM   1774 HD11 LEU A 698      24.770  44.390  61.340  1.00  0.00           H
ATOM   1775 HD12 LEU A 698      25.680  42.840  61.510  1.00  0.00           H
ATOM   1776 HD13 LEU A 698      24.250  43.030  60.250  1.00  0.00           H
ATOM   1777  CD2 LEU A 698      27.200  42.940  59.240  1.00  0.00           C
ATOM   1778 HD21 LEU A 698      27.510  42.160  59.980  1.00  0.00           H
ATOM   1779 HD22 LEU A 698      28.110  43.550  59.020  1.00  0.00           H
ATOM   1780 HD23 LEU A 698      26.760  42.460  58.350  1.00  0.00           H
ATOM   1781  C   LEU A 698      26.140  46.510  56.800  1.00  0.00           C
ATOM   1782  O   LEU A 698      25.700  46.190  55.670  1.00  0.00           O
ATOM   1783  N   TRP A 699      26.150  47.790  57.230  1.00  0.00           N
ATOM   1784  HN  TRP A 699      26.510  48.070  58.120  1.00  0.00           H
ATOM   1785  CA  TRP A 699      25.880  48.940  56.410  1.00  0.00           C
ATOM   1786  HA  TRP A 699      24.860  48.770  56.110  1.00  0.00           H
ATOM   1787  CB  TRP A 699      25.830  50.280  57.230  1.00  0.00           C
ATOM   1788  HB1 TRP A 699      26.120  51.130  56.570  1.00  0.00           H
ATOM   1789  HB2 TRP A 699      26.560  50.290  58.070  1.00  0.00           H
ATOM   1790  CG  TRP A 699      24.480  50.710  57.700  1.00  0.00           C
ATOM   1791  CD1 TRP A 699      24.090  50.790  59.030  1.00  0.00           C
ATOM   1792  HD1 TRP A 699      24.570  50.320  59.870  1.00  0.00           H
ATOM   1793  NE1 TRP A 699      22.780  51.260  59.080  1.00  0.00           N
ATOM   1794  HE1 TRP A 699      22.210  51.340  59.860  1.00  0.00           H
ATOM   1795  CE2 TRP A 699      22.310  51.480  57.850  1.00  0.00           C
ATOM   1796  CD2 TRP A 699      23.350  51.050  56.990  1.00  0.00           C
ATOM   1797  CE3 TRP A 699      23.180  51.280  55.650  1.00  0.00           C
ATOM   1798  HE3 TRP A 699      23.980  51.030  54.980  1.00  0.00           H
ATOM   1799  CZ3 TRP A 699      21.950  51.870  55.180  1.00  0.00           C
ATOM   1800  HZ3 TRP A 699      21.720  52.220  54.190  1.00  0.00           H
ATOM   1801  CZ2 TRP A 699      21.100  52.000  57.470  1.00  0.00           C
ATOM   1802  HZ2 TRP A 699      20.360  52.180  58.240  1.00  0.00           H
ATOM   1803  CH2 TRP A 699      20.940  52.250  56.090  1.00  0.00           C
ATOM   1804  HH2 TRP A 699      20.120  52.890  55.790  1.00  0.00           H
ATOM   1805  C   TRP A 699      26.640  49.090  55.160  1.00  0.00           C
ATOM   1806  O   TRP A 699      26.140  49.210  54.040  1.00  0.00           O
ATOM   1807  N   THR A 700      28.000  49.050  55.250  1.00  0.00           N
ATOM   1808  HN  THR A 700      28.470  48.840  56.100  1.00  0.00           H
ATOM   1809  CA  THR A 700      28.900  48.990  54.060  1.00  0.00           C
ATOM   1810  HA  THR A 700      28.730  49.910  53.530  1.00  0.00           H
ATOM   1811  CB  THR A 700      30.360  49.060  54.450  1.00  0.00           C
ATOM   1812  HB  THR A 700      30.710  48.240  55.110  1.00  0.00           H
ATOM   1813  OG1 THR A 700      30.610  50.270  55.150  1.00  0.00           O
ATOM   1814  HG1 THR A 700      30.190  50.130  56.000  1.00  0.00           H
ATOM   1815  CG2 THR A 700      31.300  48.900  53.270  1.00  0.00           C
ATOM   1816 HG21 THR A 700      31.370  47.850  52.900  1.00  0.00           H
ATOM   1817 HG22 THR A 700      32.300  49.160  53.680  1.00  0.00           H
ATOM   1818 HG23 THR A 700      31.010  49.610  52.460  1.00  0.00           H
ATOM   1819  C   THR A 700      28.740  47.820  53.090  1.00  0.00           C
ATOM   1820  O   THR A 700      28.860  47.980  51.860  1.00  0.00           O
ATOM   1821  N   SER A 701      28.530  46.580  53.560  1.00  0.00           N
ATOM   1822  HN  SER A 701      28.500  46.380  54.530  1.00  0.00           H
ATOM   1823  CA  SER A 701      28.230  45.420  52.720  1.00  0.00           C
ATOM   1824  HA  SER A 701      29.040  45.320  52.020  1.00  0.00           H
ATOM   1825  CB  SER A 701      28.060  44.140  53.650  1.00  0.00           C
ATOM   1826  HB1 SER A 701      27.400  44.340  54.530  1.00  0.00           H
ATOM   1827  HB2 SER A 701      28.990  44.000  54.220  1.00  0.00           H
ATOM   1828  OG  SER A 701      27.690  42.890  53.070  1.00  0.00           O
ATOM   1829  HG1 SER A 701      28.330  42.780  52.370  1.00  0.00           H
ATOM   1830  C   SER A 701      27.000  45.670  51.880  1.00  0.00           C
ATOM   1831  O   SER A 701      27.050  45.520  50.660  1.00  0.00           O
ATOM   1832  N   PHE A 702      25.960  46.230  52.560  1.00  0.00           N
ATOM   1833  HN  PHE A 702      26.000  46.190  53.550  1.00  0.00           H
ATOM   1834  CA  PHE A 702      24.700  46.640  52.000  1.00  0.00           C
ATOM   1835  HA  PHE A 702      24.320  45.700  51.640  1.00  0.00           H
ATOM   1836  CB  PHE A 702      23.680  47.030  53.070  1.00  0.00           C
ATOM   1837  HB1 PHE A 702      24.130  47.870  53.650  1.00  0.00           H
ATOM   1838  HB2 PHE A 702      23.470  46.100  53.630  1.00  0.00           H
ATOM   1839  CG  PHE A 702      22.360  47.510  52.500  1.00  0.00           C
ATOM   1840  CD1 PHE A 702      21.530  46.650  51.730  1.00  0.00           C
ATOM   1841  HD1 PHE A 702      21.790  45.610  51.630  1.00  0.00           H
ATOM   1842  CE1 PHE A 702      20.300  47.070  51.220  1.00  0.00           C
ATOM   1843  HE1 PHE A 702      19.770  46.360  50.600  1.00  0.00           H
ATOM   1844  CZ  PHE A 702      19.830  48.320  51.450  1.00  0.00           C
ATOM   1845  HZ  PHE A 702      18.900  48.710  51.050  1.00  0.00           H
ATOM   1846  CD2 PHE A 702      21.870  48.800  52.820  1.00  0.00           C
ATOM   1847  HD2 PHE A 702      22.360  49.620  53.320  1.00  0.00           H
ATOM   1848  CE2 PHE A 702      20.560  49.130  52.330  1.00  0.00           C
ATOM   1849  HE2 PHE A 702      20.150  50.060  52.670  1.00  0.00           H
ATOM   1850  C   PHE A 702      24.790  47.750  50.900  1.00  0.00           C
ATOM   1851  O   PHE A 702      24.080  47.760  49.870  1.00  0.00           O
ATOM   1852  N   LEU A 703      25.660  48.740  51.030  1.00  0.00           N
ATOM   1853  HN  LEU A 703      26.260  48.870  51.820  1.00  0.00           H
ATOM   1854  CA  LEU A 703      25.730  49.800  50.040  1.00  0.00           C
ATOM   1855  HA  LEU A 703      24.820  50.110  49.560  1.00  0.00           H
ATOM   1856  CB  LEU A 703      26.320  51.090  50.620  1.00  0.00           C
ATOM   1857  HB1 LEU A 703      26.360  51.900  49.860  1.00  0.00           H
ATOM   1858  HB2 LEU A 703      27.290  50.870  51.120  1.00  0.00           H
ATOM   1859  CG  LEU A 703      25.400  51.700  51.760  1.00  0.00           C
ATOM   1860  HG  LEU A 703      25.330  50.920  52.550  1.00  0.00           H
ATOM   1861  CD1 LEU A 703      26.120  52.930  52.360  1.00  0.00           C
ATOM   1862 HD11 LEU A 703      26.290  53.680  51.570  1.00  0.00           H
ATOM   1863 HD12 LEU A 703      27.130  52.620  52.700  1.00  0.00           H
ATOM   1864 HD13 LEU A 703      25.480  53.280  53.210  1.00  0.00           H
ATOM   1865  CD2 LEU A 703      23.940  52.020  51.310  1.00  0.00           C
ATOM   1866 HD21 LEU A 703      23.280  52.400  52.120  1.00  0.00           H
ATOM   1867 HD22 LEU A 703      23.430  51.120  50.900  1.00  0.00           H
ATOM   1868 HD23 LEU A 703      23.920  52.860  50.600  1.00  0.00           H
ATOM   1869  C   LEU A 703      26.650  49.360  48.940  1.00  0.00           C
ATOM   1870  O   LEU A 703      26.500  49.740  47.750  1.00  0.00           O
ATOM   1871  N   CYS A 704      27.540  48.360  49.210  1.00  0.00           N
ATOM   1872  HN  CYS A 704      27.690  47.930  50.100  1.00  0.00           H
ATOM   1873  CA  CYS A 704      28.240  47.570  48.150  1.00  0.00           C
ATOM   1874  HA  CYS A 704      28.690  48.220  47.420  1.00  0.00           H
ATOM   1875  CB  CYS A 704      29.500  46.790  48.780  1.00  0.00           C
ATOM   1876  HB1 CYS A 704      29.870  46.030  48.060  1.00  0.00           H
ATOM   1877  HB2 CYS A 704      29.210  46.210  49.690  1.00  0.00           H
ATOM   1878  SG  CYS A 704      30.750  48.020  49.270  1.00  0.00           S
ATOM   1879  HG1 CYS A 704      30.090  48.790  50.120  1.00  0.00           H
ATOM   1880  C   CYS A 704      27.310  46.660  47.340  1.00  0.00           C
ATOM   1881  O   CYS A 704      27.590  46.330  46.190  1.00  0.00           O
ATOM   1882  N   ILE A 705      26.280  46.010  48.000  1.00  0.00           N
ATOM   1883  HN  ILE A 705      26.180  46.140  48.990  1.00  0.00           H
ATOM   1884  CA  ILE A 705      25.220  45.280  47.360  1.00  0.00           C
ATOM   1885  HA  ILE A 705      25.720  44.580  46.720  1.00  0.00           H
ATOM   1886  CB  ILE A 705      24.480  44.390  48.360  1.00  0.00           C
ATOM   1887  HB  ILE A 705      24.180  45.080  49.190  1.00  0.00           H
ATOM   1888  CG2 ILE A 705      23.250  43.700  47.800  1.00  0.00           C
ATOM   1889 HG21 ILE A 705      23.500  42.860  47.120  1.00  0.00           H
ATOM   1890 HG22 ILE A 705      22.670  44.550  47.360  1.00  0.00           H
ATOM   1891 HG23 ILE A 705      22.550  43.440  48.620  1.00  0.00           H
ATOM   1892  CG1 ILE A 705      25.390  43.330  48.910  1.00  0.00           C
ATOM   1893 HG11 ILE A 705      26.450  43.650  49.050  1.00  0.00           H
ATOM   1894 HG12 ILE A 705      25.480  42.500  48.160  1.00  0.00           H
ATOM   1895  CD  ILE A 705      24.840  42.780  50.250  1.00  0.00           C
ATOM   1896  HD1 ILE A 705      24.570  43.570  50.970  1.00  0.00           H
ATOM   1897  HD2 ILE A 705      25.590  42.100  50.710  1.00  0.00           H
ATOM   1898  HD3 ILE A 705      23.970  42.130  50.010  1.00  0.00           H
ATOM   1899  C   ILE A 705      24.320  46.090  46.460  1.00  0.00           C
ATOM   1900  O   ILE A 705      23.990  45.700  45.350  1.00  0.00           O
ATOM   1901  N   VAL A 706      23.900  47.210  46.890  1.00  0.00           N
ATOM   1902  HN  VAL A 706      24.060  47.480  47.850  1.00  0.00           H
ATOM   1903  CA  VAL A 706      23.120  48.280  46.280  1.00  0.00           C
ATOM   1904  HA  VAL A 706      22.220  47.840  45.890  1.00  0.00           H
ATOM   1905  CB  VAL A 706      22.950  49.510  47.290  1.00  0.00           C
ATOM   1906  HB  VAL A 706      23.820  49.750  47.930  1.00  0.00           H
ATOM   1907  CG1 VAL A 706      22.380  50.770  46.640  1.00  0.00           C
ATOM   1908 HG11 VAL A 706      21.750  51.430  47.290  1.00  0.00           H
ATOM   1909 HG12 VAL A 706      21.710  50.500  45.800  1.00  0.00           H
ATOM   1910 HG13 VAL A 706      23.060  51.470  46.130  1.00  0.00           H
ATOM   1911  CG2 VAL A 706      21.870  48.890  48.200  1.00  0.00           C
ATOM   1912 HG21 VAL A 706      21.780  49.550  49.090  1.00  0.00           H
ATOM   1913 HG22 VAL A 706      21.990  47.830  48.520  1.00  0.00           H
ATOM   1914 HG23 VAL A 706      20.870  48.970  47.710  1.00  0.00           H
ATOM   1915  C   VAL A 706      23.740  48.850  45.000  1.00  0.00           C
ATOM   1916  O   VAL A 706      23.120  49.190  44.010  1.00  0.00           O
ATOM   1917  N   LEU A 707      25.100  48.990  44.920  1.00  0.00           N
ATOM   1918  HN  LEU A 707      25.640  48.800  45.730  1.00  0.00           H
ATOM   1919  CA  LEU A 707      25.740  49.350  43.680  1.00  0.00           C
ATOM   1920  HA  LEU A 707      25.220  50.240  43.360  1.00  0.00           H
ATOM   1921  CB  LEU A 707      27.230  49.700  43.870  1.00  0.00           C
ATOM   1922  HB1 LEU A 707      27.820  49.660  42.940  1.00  0.00           H
ATOM   1923  HB2 LEU A 707      27.490  48.850  44.560  1.00  0.00           H
ATOM   1924  CG  LEU A 707      27.510  51.020  44.580  1.00  0.00           C
ATOM   1925  HG  LEU A 707      27.100  50.970  45.610  1.00  0.00           H
ATOM   1926  CD1 LEU A 707      28.960  51.190  44.810  1.00  0.00           C
ATOM   1927 HD11 LEU A 707      29.480  50.300  45.230  1.00  0.00           H
ATOM   1928 HD12 LEU A 707      29.100  52.120  45.400  1.00  0.00           H
ATOM   1929 HD13 LEU A 707      29.340  51.300  43.780  1.00  0.00           H
ATOM   1930  CD2 LEU A 707      26.950  52.160  43.750  1.00  0.00           C
ATOM   1931 HD21 LEU A 707      25.850  52.060  43.740  1.00  0.00           H
ATOM   1932 HD22 LEU A 707      27.300  52.150  42.690  1.00  0.00           H
ATOM   1933 HD23 LEU A 707      27.160  53.160  44.200  1.00  0.00           H
ATOM   1934  C   LEU A 707      25.490  48.360  42.560  1.00  0.00           C
ATOM   1935  O   LEU A 707      25.190  48.750  41.460  1.00  0.00           O
ATOM   1936  N   VAL A 708      25.450  47.050  42.820  1.00  0.00           N
ATOM   1937  HN  VAL A 708      25.750  46.770  43.730  1.00  0.00           H
ATOM   1938  CA  VAL A 708      25.060  46.000  41.940  1.00  0.00           C
ATOM   1939  HA  VAL A 708      25.650  46.140  41.040  1.00  0.00           H
ATOM   1940  CB  VAL A 708      25.470  44.680  42.550  1.00  0.00           C
ATOM   1941  HB  VAL A 708      25.010  44.420  43.530  1.00  0.00           H
ATOM   1942  CG1 VAL A 708      25.040  43.530  41.540  1.00  0.00           C
ATOM   1943 HG11 VAL A 708      23.980  43.250  41.650  1.00  0.00           H
ATOM   1944 HG12 VAL A 708      25.630  42.630  41.810  1.00  0.00           H
ATOM   1945 HG13 VAL A 708      25.080  43.810  40.470  1.00  0.00           H
ATOM   1946  CG2 VAL A 708      26.960  44.700  42.740  1.00  0.00           C
ATOM   1947 HG21 VAL A 708      27.230  45.520  43.450  1.00  0.00           H
ATOM   1948 HG22 VAL A 708      27.540  44.950  41.830  1.00  0.00           H
ATOM   1949 HG23 VAL A 708      27.360  43.790  43.240  1.00  0.00           H
ATOM   1950  C   VAL A 708      23.650  46.100  41.510  1.00  0.00           C
ATOM   1951  O   VAL A 708      23.290  45.860  40.320  1.00  0.00           O
ATOM   1952  N   ALA A 709      22.780  46.420  42.480  1.00  0.00           N
ATOM   1953  HN  ALA A 709      23.160  46.600  43.390  1.00  0.00           H
ATOM   1954  CA  ALA A 709      21.340  46.640  42.390  1.00  0.00           C
ATOM   1955  HA  ALA A 709      20.930  45.760  41.920  1.00  0.00           H
ATOM   1956  CB  ALA A 709      20.570  46.630  43.750  1.00  0.00           C
ATOM   1957  HB1 ALA A 709      20.820  45.770  44.410  1.00  0.00           H
ATOM   1958  HB2 ALA A 709      19.460  46.690  43.770  1.00  0.00           H
ATOM   1959  HB3 ALA A 709      20.860  47.520  44.340  1.00  0.00           H
ATOM   1960  C   ALA A 709      20.920  47.810  41.580  1.00  0.00           C
ATOM   1961  O   ALA A 709      19.790  47.820  41.030  1.00  0.00           O
ATOM   1962  N   THR A 710      21.750  48.910  41.520  1.00  0.00           N
ATOM   1963  HN  THR A 710      22.600  48.780  42.030  1.00  0.00           H
ATOM   1964  CA  THR A 710      21.510  50.150  40.780  1.00  0.00           C
ATOM   1965  HA  THR A 710      20.480  50.000  40.470  1.00  0.00           H
ATOM   1966  CB  THR A 710      21.720  51.450  41.540  1.00  0.00           C
ATOM   1967  HB  THR A 710      21.350  51.250  42.560  1.00  0.00           H
ATOM   1968  OG1 THR A 710      21.010  52.490  40.960  1.00  0.00           O
ATOM   1969  HG1 THR A 710      21.470  52.820  40.190  1.00  0.00           H
ATOM   1970  CG2 THR A 710      23.170  51.690  41.740  1.00  0.00           C
ATOM   1971 HG21 THR A 710      23.510  52.080  40.760  1.00  0.00           H
ATOM   1972 HG22 THR A 710      23.820  50.790  41.880  1.00  0.00           H
ATOM   1973 HG23 THR A 710      23.290  52.410  42.590  1.00  0.00           H
ATOM   1974  C   THR A 710      22.340  50.340  39.430  1.00  0.00           C
ATOM   1975  O   THR A 710      21.990  51.240  38.650  1.00  0.00           O
ATOM   1976  N   ASP A 711      23.400  49.590  39.330  1.00  0.00           N
ATOM   1977  HN  ASP A 711      23.730  49.000  40.060  1.00  0.00           H
ATOM   1978  CA  ASP A 711      24.280  49.760  38.240  1.00  0.00           C
ATOM   1979  HA  ASP A 711      25.010  48.970  38.360  1.00  0.00           H
ATOM   1980  CB  ASP A 711      23.590  49.590  36.860  1.00  0.00           C
ATOM   1981  HB1 ASP A 711      22.920  50.460  36.710  1.00  0.00           H
ATOM   1982  HB2 ASP A 711      23.140  48.570  36.840  1.00  0.00           H
ATOM   1983  CG  ASP A 711      24.430  49.650  35.600  1.00  0.00           C
ATOM   1984  OD1 ASP A 711      25.680  49.650  35.620  1.00  0.00           O
ATOM   1985  OD2 ASP A 711      23.760  49.820  34.580  1.00  0.00           O
ATOM   1986  C   ASP A 711      25.310  50.940  38.430  1.00  0.00           C
ATOM   1987  O   ASP A 711      25.000  52.080  38.610  1.00  0.00           O
ATOM   1988  N   ALA A 712      26.590  50.700  38.300  1.00  0.00           N
ATOM   1989  HN  ALA A 712      26.850  49.770  38.040  1.00  0.00           H
ATOM   1990  CA  ALA A 712      27.690  51.620  38.640  1.00  0.00           C
ATOM   1991  HA  ALA A 712      27.330  52.530  39.090  1.00  0.00           H
ATOM   1992  CB  ALA A 712      28.610  51.050  39.820  1.00  0.00           C
ATOM   1993  HB1 ALA A 712      28.960  50.010  39.580  1.00  0.00           H
ATOM   1994  HB2 ALA A 712      28.180  50.970  40.840  1.00  0.00           H
ATOM   1995  HB3 ALA A 712      29.480  51.700  40.020  1.00  0.00           H
ATOM   1996  C   ALA A 712      28.340  52.050  37.400  1.00  0.00           C
ATOM   1997  O   ALA A 712      29.390  52.700  37.500  1.00  0.00           O
ATOM   1998  N   SER A 713      27.830  51.780  36.120  1.00  0.00           N
ATOM   1999  HN  SER A 713      27.080  51.130  36.160  1.00  0.00           H
ATOM   2000  CA  SER A 713      28.640  51.910  34.900  1.00  0.00           C
ATOM   2001  HA  SER A 713      29.570  51.370  34.970  1.00  0.00           H
ATOM   2002  CB  SER A 713      27.780  51.460  33.660  1.00  0.00           C
ATOM   2003  HB1 SER A 713      28.360  51.760  32.750  1.00  0.00           H
ATOM   2004  HB2 SER A 713      26.890  52.100  33.590  1.00  0.00           H
ATOM   2005  OG  SER A 713      27.350  50.070  33.630  1.00  0.00           O
ATOM   2006  HG1 SER A 713      26.620  49.970  34.240  1.00  0.00           H
ATOM   2007  C   SER A 713      29.030  53.350  34.710  1.00  0.00           C
ATOM   2008  O   SER A 713      30.110  53.650  34.210  1.00  0.00           O
ATOM   2009  N   SER A 714      28.010  54.230  35.060  1.00  0.00           N
ATOM   2010  HN  SER A 714      27.150  53.970  35.480  1.00  0.00           H
ATOM   2011  CA  SER A 714      28.020  55.660  34.850  1.00  0.00           C
ATOM   2012  HA  SER A 714      28.350  55.830  33.840  1.00  0.00           H
ATOM   2013  CB  SER A 714      26.640  56.400  35.090  1.00  0.00           C
ATOM   2014  HB1 SER A 714      25.840  55.950  34.460  1.00  0.00           H
ATOM   2015  HB2 SER A 714      26.640  57.430  34.680  1.00  0.00           H
ATOM   2016  OG  SER A 714      26.220  56.390  36.440  1.00  0.00           O
ATOM   2017  HG1 SER A 714      25.770  55.580  36.670  1.00  0.00           H
ATOM   2018  C   SER A 714      28.990  56.400  35.770  1.00  0.00           C
ATOM   2019  O   SER A 714      29.750  57.290  35.380  1.00  0.00           O
ATOM   2020  N   LEU A 715      29.120  55.890  37.010  1.00  0.00           N
ATOM   2021  HN  LEU A 715      28.410  55.240  37.280  1.00  0.00           H
ATOM   2022  CA  LEU A 715      30.060  56.100  38.060  1.00  0.00           C
ATOM   2023  HA  LEU A 715      30.170  57.170  37.990  1.00  0.00           H
ATOM   2024  CB  LEU A 715      29.690  55.560  39.480  1.00  0.00           C
ATOM   2025  HB1 LEU A 715      30.270  55.940  40.340  1.00  0.00           H
ATOM   2026  HB2 LEU A 715      29.860  54.460  39.510  1.00  0.00           H
ATOM   2027  CG  LEU A 715      28.200  55.580  39.850  1.00  0.00           C
ATOM   2028  HG  LEU A 715      27.620  55.180  38.980  1.00  0.00           H
ATOM   2029  CD1 LEU A 715      27.910  54.680  41.100  1.00  0.00           C
ATOM   2030 HD11 LEU A 715      28.340  55.190  42.000  1.00  0.00           H
ATOM   2031 HD12 LEU A 715      28.270  53.630  41.030  1.00  0.00           H
ATOM   2032 HD13 LEU A 715      26.810  54.680  41.210  1.00  0.00           H
ATOM   2033  CD2 LEU A 715      27.770  56.990  40.130  1.00  0.00           C
ATOM   2034 HD21 LEU A 715      27.810  57.670  39.260  1.00  0.00           H
ATOM   2035 HD22 LEU A 715      28.510  57.490  40.800  1.00  0.00           H
ATOM   2036 HD23 LEU A 715      26.710  56.960  40.480  1.00  0.00           H
ATOM   2037  C   LEU A 715      31.460  55.670  37.670  1.00  0.00           C
ATOM   2038  O   LEU A 715      32.390  56.510  37.700  1.00  0.00           O
ATOM   2039  N   VAL A 716      31.520  54.440  37.090  1.00  0.00           N
ATOM   2040  HN  VAL A 716      30.700  53.880  36.940  1.00  0.00           H
ATOM   2041  CA  VAL A 716      32.750  53.890  36.470  1.00  0.00           C
ATOM   2042  HA  VAL A 716      33.570  53.950  37.180  1.00  0.00           H
ATOM   2043  CB  VAL A 716      32.560  52.450  36.160  1.00  0.00           C
ATOM   2044  HB  VAL A 716      31.530  52.280  35.770  1.00  0.00           H
ATOM   2045  CG1 VAL A 716      33.430  51.840  35.100  1.00  0.00           C
ATOM   2046 HG11 VAL A 716      33.340  52.350  34.110  1.00  0.00           H
ATOM   2047 HG12 VAL A 716      33.020  50.810  34.910  1.00  0.00           H
ATOM   2048 HG13 VAL A 716      34.430  51.630  35.530  1.00  0.00           H
ATOM   2049  CG2 VAL A 716      32.670  51.610  37.430  1.00  0.00           C
ATOM   2050 HG21 VAL A 716      33.710  51.640  37.820  1.00  0.00           H
ATOM   2051 HG22 VAL A 716      32.590  50.530  37.150  1.00  0.00           H
ATOM   2052 HG23 VAL A 716      31.860  51.890  38.120  1.00  0.00           H
ATOM   2053  C   VAL A 716      33.320  54.700  35.320  1.00  0.00           C
ATOM   2054  O   VAL A 716      34.510  54.940  35.250  1.00  0.00           O
ATOM   2055  N   CYS A 717      32.430  55.150  34.330  1.00  0.00           N
ATOM   2056  HN  CYS A 717      31.510  54.790  34.350  1.00  0.00           H
ATOM   2057  CA  CYS A 717      32.650  56.190  33.330  1.00  0.00           C
ATOM   2058  HA  CYS A 717      33.440  55.850  32.680  1.00  0.00           H
ATOM   2059  CB  CYS A 717      31.440  56.290  32.390  1.00  0.00           C
ATOM   2060  HB1 CYS A 717      30.550  56.330  33.050  1.00  0.00           H
ATOM   2061  HB2 CYS A 717      31.440  55.310  31.840  1.00  0.00           H
ATOM   2062  SG  CYS A 717      31.480  57.720  31.140  1.00  0.00           S
ATOM   2063  HG1 CYS A 717      31.250  58.490  32.200  1.00  0.00           H
ATOM   2064  C   CYS A 717      32.990  57.580  33.890  1.00  0.00           C
ATOM   2065  O   CYS A 717      33.890  58.230  33.350  1.00  0.00           O
ATOM   2066  N   TYR A 718      32.350  58.120  34.990  1.00  0.00           N
ATOM   2067  HN  TYR A 718      31.470  57.780  35.350  1.00  0.00           H
ATOM   2068  CA  TYR A 718      32.710  59.400  35.530  1.00  0.00           C
ATOM   2069  HA  TYR A 718      32.570  60.060  34.680  1.00  0.00           H
ATOM   2070  CB  TYR A 718      31.730  59.940  36.690  1.00  0.00           C
ATOM   2071  HB1 TYR A 718      32.180  60.790  37.240  1.00  0.00           H
ATOM   2072  HB2 TYR A 718      31.570  59.100  37.380  1.00  0.00           H
ATOM   2073  CG  TYR A 718      30.440  60.330  36.050  1.00  0.00           C
ATOM   2074  CD1 TYR A 718      30.300  61.180  34.940  1.00  0.00           C
ATOM   2075  HD1 TYR A 718      31.090  61.690  34.430  1.00  0.00           H
ATOM   2076  CE1 TYR A 718      29.030  61.530  34.440  1.00  0.00           C
ATOM   2077  HE1 TYR A 718      29.020  62.230  33.600  1.00  0.00           H
ATOM   2078  CZ  TYR A 718      27.950  61.100  35.150  1.00  0.00           C
ATOM   2079  OH  TYR A 718      26.570  61.470  34.730  1.00  0.00           O
ATOM   2080  HH  TYR A 718      26.740  62.300  34.280  1.00  0.00           H
ATOM   2081  CD2 TYR A 718      29.300  59.980  36.770  1.00  0.00           C
ATOM   2082  HD2 TYR A 718      29.340  59.470  37.720  1.00  0.00           H
ATOM   2083  CE2 TYR A 718      28.030  60.320  36.260  1.00  0.00           C
ATOM   2084  HE2 TYR A 718      27.120  60.010  36.770  1.00  0.00           H
ATOM   2085  C   TYR A 718      34.140  59.550  36.010  1.00  0.00           C
ATOM   2086  O   TYR A 718      34.830  60.470  35.750  1.00  0.00           O
ATOM   2087  N   ILE A 719      34.610  58.430  36.660  1.00  0.00           N
ATOM   2088  HN  ILE A 719      34.040  57.620  36.730  1.00  0.00           H
ATOM   2089  CA  ILE A 719      36.000  58.260  37.060  1.00  0.00           C
ATOM   2090  HA  ILE A 719      36.430  59.160  37.470  1.00  0.00           H
ATOM   2091  CB  ILE A 719      36.060  57.120  38.180  1.00  0.00           C
ATOM   2092  HB  ILE A 719      35.500  56.250  37.760  1.00  0.00           H
ATOM   2093  CG2 ILE A 719      37.540  56.770  38.500  1.00  0.00           C
ATOM   2094 HG21 ILE A 719      37.700  56.340  39.520  1.00  0.00           H
ATOM   2095 HG22 ILE A 719      38.030  57.750  38.630  1.00  0.00           H
ATOM   2096 HG23 ILE A 719      38.140  56.340  37.670  1.00  0.00           H
ATOM   2097  CG1 ILE A 719      35.310  57.400  39.480  1.00  0.00           C
ATOM   2098 HG11 ILE A 719      35.470  56.460  40.050  1.00  0.00           H
ATOM   2099 HG12 ILE A 719      34.230  57.480  39.260  1.00  0.00           H
ATOM   2100  CD  ILE A 719      35.700  58.630  40.210  1.00  0.00           C
ATOM   2101  HD1 ILE A 719      35.090  58.870  41.100  1.00  0.00           H
ATOM   2102  HD2 ILE A 719      35.580  59.620  39.730  1.00  0.00           H
ATOM   2103  HD3 ILE A 719      36.770  58.570  40.520  1.00  0.00           H
ATOM   2104  C   ILE A 719      36.890  57.950  35.920  1.00  0.00           C
ATOM   2105  O   ILE A 719      36.670  57.040  35.160  1.00  0.00           O
ATOM   2106  N   THR A 720      37.990  58.730  35.730  1.00  0.00           N
ATOM   2107  HN  THR A 720      38.210  59.490  36.350  1.00  0.00           H
ATOM   2108  CA  THR A 720      38.930  58.670  34.570  1.00  0.00           C
ATOM   2109  HA  THR A 720      38.940  57.730  34.050  1.00  0.00           H
ATOM   2110  CB  THR A 720      38.660  59.740  33.440  1.00  0.00           C
ATOM   2111  HB  THR A 720      39.310  59.580  32.560  1.00  0.00           H
ATOM   2112  OG1 THR A 720      38.980  61.040  33.930  1.00  0.00           O
ATOM   2113  HG1 THR A 720      39.240  61.440  33.090  1.00  0.00           H
ATOM   2114  CG2 THR A 720      37.200  59.730  32.900  1.00  0.00           C
ATOM   2115 HG21 THR A 720      37.000  58.770  32.380  1.00  0.00           H
ATOM   2116 HG22 THR A 720      37.070  60.580  32.200  1.00  0.00           H
ATOM   2117 HG23 THR A 720      36.580  59.820  33.820  1.00  0.00           H
ATOM   2118  C   THR A 720      40.320  58.920  35.120  1.00  0.00           C
ATOM   2119  O   THR A 720      40.520  59.040  36.310  1.00  0.00           O
ATOM   2120  N   ARG A 721      41.350  58.990  34.200  1.00  0.00           N
ATOM   2121  HN  ARG A 721      41.240  58.900  33.220  1.00  0.00           H
ATOM   2122  CA  ARG A 721      42.710  58.860  34.540  1.00  0.00           C
ATOM   2123  HA  ARG A 721      42.760  57.930  35.090  1.00  0.00           H
ATOM   2124  CB  ARG A 721      43.650  58.870  33.280  1.00  0.00           C
ATOM   2125  HB1 ARG A 721      44.630  58.590  33.720  1.00  0.00           H
ATOM   2126  HB2 ARG A 721      43.720  59.840  32.760  1.00  0.00           H
ATOM   2127  CG  ARG A 721      43.320  57.710  32.370  1.00  0.00           C
ATOM   2128  HG1 ARG A 721      43.900  57.850  31.430  1.00  0.00           H
ATOM   2129  HG2 ARG A 721      42.300  57.870  31.980  1.00  0.00           H
ATOM   2130  CD  ARG A 721      43.350  56.260  32.870  1.00  0.00           C
ATOM   2131  HD1 ARG A 721      43.230  55.540  32.040  1.00  0.00           H
ATOM   2132  HD2 ARG A 721      42.580  56.120  33.670  1.00  0.00           H
ATOM   2133  NE  ARG A 721      44.760  56.030  33.340  1.00  0.00           N
ATOM   2134  HE  ARG A 721      45.520  56.260  32.730  1.00  0.00           H
ATOM   2135  CZ  ARG A 721      45.090  55.580  34.560  1.00  0.00           C
ATOM   2136  NH1 ARG A 721      44.380  55.590  35.580  1.00  0.00           N
ATOM   2137 HH11 ARG A 721      43.450  55.950  35.630  1.00  0.00           H
ATOM   2138 HH12 ARG A 721      44.790  55.080  36.340  1.00  0.00           H
ATOM   2139  NH2 ARG A 721      46.250  54.890  34.740  1.00  0.00           N
ATOM   2140 HH21 ARG A 721      47.000  55.020  34.080  1.00  0.00           H
ATOM   2141 HH22 ARG A 721      46.570  54.560  35.620  1.00  0.00           H
ATOM   2142  C   ARG A 721      43.120  59.960  35.500  1.00  0.00           C
ATOM   2143  O   ARG A 721      43.730  59.620  36.550  1.00  0.00           O
ATOM   2144  N   PHE A 722      42.660  61.140  35.290  1.00  0.00           N
ATOM   2145  HN  PHE A 722      42.030  61.250  34.530  1.00  0.00           H
ATOM   2146  CA  PHE A 722      42.920  62.330  36.120  1.00  0.00           C
ATOM   2147  HA  PHE A 722      43.960  62.610  36.090  1.00  0.00           H
ATOM   2148  CB  PHE A 722      41.960  63.480  35.610  1.00  0.00           C
ATOM   2149  HB1 PHE A 722      40.900  63.200  35.790  1.00  0.00           H
ATOM   2150  HB2 PHE A 722      42.060  63.630  34.510  1.00  0.00           H
ATOM   2151  CG  PHE A 722      42.290  64.800  36.210  1.00  0.00           C
ATOM   2152  CD1 PHE A 722      43.380  65.620  35.780  1.00  0.00           C
ATOM   2153  HD1 PHE A 722      44.040  65.300  34.990  1.00  0.00           H
ATOM   2154  CE1 PHE A 722      43.760  66.720  36.550  1.00  0.00           C
ATOM   2155  HE1 PHE A 722      44.550  67.380  36.260  1.00  0.00           H
ATOM   2156  CZ  PHE A 722      42.970  67.160  37.600  1.00  0.00           C
ATOM   2157  HZ  PHE A 722      43.340  68.020  38.130  1.00  0.00           H
ATOM   2158  CD2 PHE A 722      41.610  65.220  37.400  1.00  0.00           C
ATOM   2159  HD2 PHE A 722      40.840  64.580  37.810  1.00  0.00           H
ATOM   2160  CE2 PHE A 722      41.880  66.440  38.080  1.00  0.00           C
ATOM   2161  HE2 PHE A 722      41.320  66.730  38.950  1.00  0.00           H
ATOM   2162  C   PHE A 722      42.640  62.010  37.590  1.00  0.00           C
ATOM   2163  O   PHE A 722      43.530  62.270  38.430  1.00  0.00           O
ATOM   2164  N   THR A 723      41.490  61.370  37.900  1.00  0.00           N
ATOM   2165  HN  THR A 723      40.870  61.150  37.160  1.00  0.00           H
ATOM   2166  CA  THR A 723      41.120  61.100  39.300  1.00  0.00           C
ATOM   2167  HA  THR A 723      41.330  61.990  39.870  1.00  0.00           H
ATOM   2168  CB  THR A 723      39.640  60.670  39.510  1.00  0.00           C
ATOM   2169  HB  THR A 723      39.350  59.840  38.830  1.00  0.00           H
ATOM   2170  OG1 THR A 723      38.830  61.790  39.270  1.00  0.00           O
ATOM   2171  HG1 THR A 723      38.650  61.770  38.320  1.00  0.00           H
ATOM   2172  CG2 THR A 723      39.320  60.100  40.920  1.00  0.00           C
ATOM   2173 HG21 THR A 723      39.840  59.130  41.060  1.00  0.00           H
ATOM   2174 HG22 THR A 723      38.210  59.960  40.930  1.00  0.00           H
ATOM   2175 HG23 THR A 723      39.620  60.890  41.640  1.00  0.00           H
ATOM   2176  C   THR A 723      41.970  59.910  39.790  1.00  0.00           C
ATOM   2177  O   THR A 723      42.500  59.960  40.930  1.00  0.00           O
ATOM   2178  N   GLU A 724      42.070  58.780  39.040  1.00  0.00           N
ATOM   2179  HN  GLU A 724      41.670  58.800  38.140  1.00  0.00           H
ATOM   2180  CA  GLU A 724      42.750  57.530  39.450  1.00  0.00           C
ATOM   2181  HA  GLU A 724      42.340  57.150  40.370  1.00  0.00           H
ATOM   2182  CB  GLU A 724      42.560  56.510  38.280  1.00  0.00           C
ATOM   2183  HB1 GLU A 724      43.220  55.620  38.400  1.00  0.00           H
ATOM   2184  HB2 GLU A 724      42.910  57.110  37.420  1.00  0.00           H
ATOM   2185  CG  GLU A 724      41.060  56.080  38.100  1.00  0.00           C
ATOM   2186  HG1 GLU A 724      40.400  56.960  38.010  1.00  0.00           H
ATOM   2187  HG2 GLU A 724      40.770  55.490  38.990  1.00  0.00           H
ATOM   2188  CD  GLU A 724      40.880  55.310  36.770  1.00  0.00           C
ATOM   2189  OE1 GLU A 724      41.280  55.720  35.670  1.00  0.00           O
ATOM   2190  OE2 GLU A 724      40.100  54.320  36.950  1.00  0.00           O
ATOM   2191  C   GLU A 724      44.220  57.790  39.690  1.00  0.00           C
ATOM   2192  O   GLU A 724      44.680  57.410  40.790  1.00  0.00           O
ATOM   2193  N   GLU A 725      45.020  58.430  38.840  1.00  0.00           N
ATOM   2194  HN  GLU A 725      44.590  58.670  37.980  1.00  0.00           H
ATOM   2195  CA  GLU A 725      46.370  58.560  39.140  1.00  0.00           C
ATOM   2196  HA  GLU A 725      46.690  57.570  39.400  1.00  0.00           H
ATOM   2197  CB  GLU A 725      47.280  58.820  37.910  1.00  0.00           C
ATOM   2198  HB1 GLU A 725      48.370  58.950  38.130  1.00  0.00           H
ATOM   2199  HB2 GLU A 725      46.810  59.660  37.360  1.00  0.00           H
ATOM   2200  CG  GLU A 725      47.400  57.570  37.020  1.00  0.00           C
ATOM   2201  HG1 GLU A 725      46.360  57.420  36.650  1.00  0.00           H
ATOM   2202  HG2 GLU A 725      47.640  56.630  37.570  1.00  0.00           H
ATOM   2203  CD  GLU A 725      48.310  57.770  35.800  1.00  0.00           C
ATOM   2204  OE1 GLU A 725      48.240  58.840  35.130  1.00  0.00           O
ATOM   2205  OE2 GLU A 725      49.100  56.770  35.490  1.00  0.00           O
ATOM   2206  C   GLU A 725      46.720  59.360  40.370  1.00  0.00           C
ATOM   2207  O   GLU A 725      47.460  58.920  41.170  1.00  0.00           O
ATOM   2208  N   ALA A 726      46.050  60.540  40.580  1.00  0.00           N
ATOM   2209  HN  ALA A 726      45.430  60.960  39.930  1.00  0.00           H
ATOM   2210  CA  ALA A 726      46.340  61.460  41.620  1.00  0.00           C
ATOM   2211  HA  ALA A 726      47.400  61.630  41.580  1.00  0.00           H
ATOM   2212  CB  ALA A 726      45.420  62.730  41.340  1.00  0.00           C
ATOM   2213  HB1 ALA A 726      45.570  63.070  40.290  1.00  0.00           H
ATOM   2214  HB2 ALA A 726      45.500  63.550  42.080  1.00  0.00           H
ATOM   2215  HB3 ALA A 726      44.330  62.470  41.330  1.00  0.00           H
ATOM   2216  C   ALA A 726      46.050  60.880  43.000  1.00  0.00           C
ATOM   2217  O   ALA A 726      46.790  61.080  43.970  1.00  0.00           O
ATOM   2218  N   PHE A 727      45.010  60.040  43.040  1.00  0.00           N
ATOM   2219  HN  PHE A 727      44.520  60.000  42.170  1.00  0.00           H
ATOM   2220  CA  PHE A 727      44.550  59.360  44.170  1.00  0.00           C
ATOM   2221  HA  PHE A 727      44.530  60.000  45.030  1.00  0.00           H
ATOM   2222  CB  PHE A 727      43.090  58.830  43.810  1.00  0.00           C
ATOM   2223  HB1 PHE A 727      43.050  58.090  43.000  1.00  0.00           H
ATOM   2224  HB2 PHE A 727      42.480  59.720  43.550  1.00  0.00           H
ATOM   2225  CG  PHE A 727      42.380  58.200  45.000  1.00  0.00           C
ATOM   2226  CD1 PHE A 727      42.650  56.820  45.400  1.00  0.00           C
ATOM   2227  HD1 PHE A 727      43.360  56.220  44.850  1.00  0.00           H
ATOM   2228  CE1 PHE A 727      42.050  56.340  46.550  1.00  0.00           C
ATOM   2229  HE1 PHE A 727      42.360  55.320  46.760  1.00  0.00           H
ATOM   2230  CZ  PHE A 727      41.160  57.120  47.310  1.00  0.00           C
ATOM   2231  HZ  PHE A 727      40.660  56.710  48.170  1.00  0.00           H
ATOM   2232  CD2 PHE A 727      41.470  58.960  45.750  1.00  0.00           C
ATOM   2233  HD2 PHE A 727      41.150  59.870  45.300  1.00  0.00           H
ATOM   2234  CE2 PHE A 727      40.810  58.400  46.860  1.00  0.00           C
ATOM   2235  HE2 PHE A 727      39.990  58.990  47.230  1.00  0.00           H
ATOM   2236  C   PHE A 727      45.460  58.210  44.500  1.00  0.00           C
ATOM   2237  O   PHE A 727      45.650  57.860  45.650  1.00  0.00           O
ATOM   2238  N   ALA A 728      45.870  57.500  43.440  1.00  0.00           N
ATOM   2239  HN  ALA A 728      45.530  57.830  42.560  1.00  0.00           H
ATOM   2240  CA  ALA A 728      46.690  56.340  43.580  1.00  0.00           C
ATOM   2241  HA  ALA A 728      46.300  55.640  44.320  1.00  0.00           H
ATOM   2242  CB  ALA A 728      46.820  55.610  42.200  1.00  0.00           C
ATOM   2243  HB1 ALA A 728      45.820  55.290  41.840  1.00  0.00           H
ATOM   2244  HB2 ALA A 728      47.430  54.680  42.270  1.00  0.00           H
ATOM   2245  HB3 ALA A 728      47.290  56.140  41.350  1.00  0.00           H
ATOM   2246  C   ALA A 728      48.060  56.740  44.090  1.00  0.00           C
ATOM   2247  O   ALA A 728      48.630  56.200  45.050  1.00  0.00           O
ATOM   2248  N   ALA A 729      48.610  57.820  43.610  1.00  0.00           N
ATOM   2249  HN  ALA A 729      48.140  58.420  42.960  1.00  0.00           H
ATOM   2250  CA  ALA A 729      49.900  58.350  44.050  1.00  0.00           C
ATOM   2251  HA  ALA A 729      50.690  57.610  43.900  1.00  0.00           H
ATOM   2252  CB  ALA A 729      50.360  59.550  43.210  1.00  0.00           C
ATOM   2253  HB1 ALA A 729      49.630  60.390  43.330  1.00  0.00           H
ATOM   2254  HB2 ALA A 729      50.300  59.290  42.130  1.00  0.00           H
ATOM   2255  HB3 ALA A 729      51.400  59.850  43.440  1.00  0.00           H
ATOM   2256  C   ALA A 729      49.850  58.770  45.530  1.00  0.00           C
ATOM   2257  O   ALA A 729      50.820  58.550  46.250  1.00  0.00           O
ATOM   2258  N   LEU A 730      48.700  59.440  45.990  1.00  0.00           N
ATOM   2259  HN  LEU A 730      48.060  59.620  45.250  1.00  0.00           H
ATOM   2260  CA  LEU A 730      48.520  59.910  47.360  1.00  0.00           C
ATOM   2261  HA  LEU A 730      49.370  60.550  47.520  1.00  0.00           H
ATOM   2262  CB  LEU A 730      47.210  60.680  47.580  1.00  0.00           C
ATOM   2263  HB1 LEU A 730      46.270  60.110  47.360  1.00  0.00           H
ATOM   2264  HB2 LEU A 730      47.190  61.560  46.910  1.00  0.00           H
ATOM   2265  CG  LEU A 730      46.990  61.360  48.960  1.00  0.00           C
ATOM   2266  HG  LEU A 730      46.150  62.090  48.880  1.00  0.00           H
ATOM   2267  CD1 LEU A 730      46.460  60.410  50.050  1.00  0.00           C
ATOM   2268 HD11 LEU A 730      47.190  59.700  50.480  1.00  0.00           H
ATOM   2269 HD12 LEU A 730      45.770  59.740  49.490  1.00  0.00           H
ATOM   2270 HD13 LEU A 730      45.880  61.010  50.800  1.00  0.00           H
ATOM   2271  CD2 LEU A 730      48.200  62.160  49.540  1.00  0.00           C
ATOM   2272 HD21 LEU A 730      48.960  61.630  50.150  1.00  0.00           H
ATOM   2273 HD22 LEU A 730      47.910  62.950  50.270  1.00  0.00           H
ATOM   2274 HD23 LEU A 730      48.780  62.600  48.700  1.00  0.00           H
ATOM   2275  C   LEU A 730      48.550  58.770  48.360  1.00  0.00           C
ATOM   2276  O   LEU A 730      49.250  58.760  49.390  1.00  0.00           O
ATOM   2277  N   ILE A 731      47.860  57.670  48.020  1.00  0.00           N
ATOM   2278  HN  ILE A 731      47.260  57.690  47.230  1.00  0.00           H
ATOM   2279  CA  ILE A 731      48.010  56.390  48.720  1.00  0.00           C
ATOM   2280  HA  ILE A 731      47.840  56.600  49.760  1.00  0.00           H
ATOM   2281  CB  ILE A 731      46.910  55.490  48.130  1.00  0.00           C
ATOM   2282  HB  ILE A 731      47.020  55.330  47.040  1.00  0.00           H
ATOM   2283  CG2 ILE A 731      46.970  54.110  48.700  1.00  0.00           C
ATOM   2284 HG21 ILE A 731      46.060  53.570  48.370  1.00  0.00           H
ATOM   2285 HG22 ILE A 731      47.070  54.090  49.810  1.00  0.00           H
ATOM   2286 HG23 ILE A 731      47.820  53.580  48.230  1.00  0.00           H
ATOM   2287  CG1 ILE A 731      45.500  56.090  48.260  1.00  0.00           C
ATOM   2288 HG11 ILE A 731      44.710  55.460  47.810  1.00  0.00           H
ATOM   2289 HG12 ILE A 731      45.500  57.030  47.680  1.00  0.00           H
ATOM   2290  CD  ILE A 731      45.070  56.370  49.630  1.00  0.00           C
ATOM   2291  HD1 ILE A 731      44.100  56.920  49.510  1.00  0.00           H
ATOM   2292  HD2 ILE A 731      45.750  57.150  50.030  1.00  0.00           H
ATOM   2293  HD3 ILE A 731      45.040  55.570  50.390  1.00  0.00           H
ATOM   2294  C   ILE A 731      49.390  55.840  48.680  1.00  0.00           C
ATOM   2295  O   ILE A 731      49.800  55.290  49.690  1.00  0.00           O
ATOM   2296  N   CYS A 732      50.130  55.870  47.570  1.00  0.00           N
ATOM   2297  HN  CYS A 732      49.820  56.290  46.720  1.00  0.00           H
ATOM   2298  CA  CYS A 732      51.540  55.500  47.600  1.00  0.00           C
ATOM   2299  HA  CYS A 732      51.680  54.480  47.950  1.00  0.00           H
ATOM   2300  CB  CYS A 732      52.130  55.380  46.220  1.00  0.00           C
ATOM   2301  HB1 CYS A 732      53.200  55.130  46.240  1.00  0.00           H
ATOM   2302  HB2 CYS A 732      52.230  56.360  45.710  1.00  0.00           H
ATOM   2303  SG  CYS A 732      51.170  54.260  45.160  1.00  0.00           S
ATOM   2304  HG1 CYS A 732      49.920  54.690  45.290  1.00  0.00           H
ATOM   2305  C   CYS A 732      52.450  56.310  48.470  1.00  0.00           C
ATOM   2306  O   CYS A 732      53.240  55.750  49.210  1.00  0.00           O
ATOM   2307  N   ILE A 733      52.320  57.580  48.530  1.00  0.00           N
ATOM   2308  HN  ILE A 733      51.640  57.920  47.870  1.00  0.00           H
ATOM   2309  CA  ILE A 733      52.870  58.560  49.450  1.00  0.00           C
ATOM   2310  HA  ILE A 733      53.950  58.470  49.450  1.00  0.00           H
ATOM   2311  CB  ILE A 733      52.650  59.960  48.940  1.00  0.00           C
ATOM   2312  HB  ILE A 733      51.550  60.110  48.820  1.00  0.00           H
ATOM   2313  CG2 ILE A 733      53.180  61.020  49.900  1.00  0.00           C
ATOM   2314 HG21 ILE A 733      54.280  61.100  49.830  1.00  0.00           H
ATOM   2315 HG22 ILE A 733      52.870  60.920  50.960  1.00  0.00           H
ATOM   2316 HG23 ILE A 733      52.800  62.030  49.630  1.00  0.00           H
ATOM   2317  CG1 ILE A 733      53.230  60.200  47.560  1.00  0.00           C
ATOM   2318 HG11 ILE A 733      53.290  59.230  47.030  1.00  0.00           H
ATOM   2319 HG12 ILE A 733      54.340  60.360  47.650  1.00  0.00           H
ATOM   2320  CD  ILE A 733      52.630  61.330  46.720  1.00  0.00           C
ATOM   2321  HD1 ILE A 733      51.530  61.150  46.620  1.00  0.00           H
ATOM   2322  HD2 ILE A 733      53.140  61.310  45.740  1.00  0.00           H
ATOM   2323  HD3 ILE A 733      52.700  62.350  47.140  1.00  0.00           H
ATOM   2324  C   ILE A 733      52.570  58.300  50.870  1.00  0.00           C
ATOM   2325  O   ILE A 733      53.490  58.320  51.720  1.00  0.00           O
ATOM   2326  N   ILE A 734      51.320  57.990  51.250  1.00  0.00           N
ATOM   2327  HN  ILE A 734      50.560  58.090  50.620  1.00  0.00           H
ATOM   2328  CA  ILE A 734      50.970  57.420  52.530  1.00  0.00           C
ATOM   2329  HA  ILE A 734      51.370  58.160  53.200  1.00  0.00           H
ATOM   2330  CB  ILE A 734      49.520  57.280  52.750  1.00  0.00           C
ATOM   2331  HB  ILE A 734      49.030  56.780  51.880  1.00  0.00           H
ATOM   2332  CG2 ILE A 734      49.170  56.410  54.070  1.00  0.00           C
ATOM   2333 HG21 ILE A 734      48.100  56.540  54.350  1.00  0.00           H
ATOM   2334 HG22 ILE A 734      49.840  56.730  54.900  1.00  0.00           H
ATOM   2335 HG23 ILE A 734      49.320  55.310  54.020  1.00  0.00           H
ATOM   2336  CG1 ILE A 734      48.740  58.640  52.760  1.00  0.00           C
ATOM   2337 HG11 ILE A 734      47.640  58.500  52.720  1.00  0.00           H
ATOM   2338 HG12 ILE A 734      48.880  59.240  51.830  1.00  0.00           H
ATOM   2339  CD  ILE A 734      49.130  59.460  54.020  1.00  0.00           C
ATOM   2340  HD1 ILE A 734      50.210  59.700  53.920  1.00  0.00           H
ATOM   2341  HD2 ILE A 734      48.840  58.980  54.980  1.00  0.00           H
ATOM   2342  HD3 ILE A 734      48.550  60.410  54.090  1.00  0.00           H
ATOM   2343  C   ILE A 734      51.760  56.220  52.900  1.00  0.00           C
ATOM   2344  O   ILE A 734      52.450  56.180  53.870  1.00  0.00           O
ATOM   2345  N   PHE A 735      51.820  55.230  52.050  1.00  0.00           N
ATOM   2346  HN  PHE A 735      51.260  55.260  51.220  1.00  0.00           H
ATOM   2347  CA  PHE A 735      52.560  54.070  52.430  1.00  0.00           C
ATOM   2348  HA  PHE A 735      52.150  53.650  53.330  1.00  0.00           H
ATOM   2349  CB  PHE A 735      52.510  52.960  51.400  1.00  0.00           C
ATOM   2350  HB1 PHE A 735      53.160  52.090  51.640  1.00  0.00           H
ATOM   2351  HB2 PHE A 735      52.880  53.320  50.410  1.00  0.00           H
ATOM   2352  CG  PHE A 735      51.190  52.390  51.130  1.00  0.00           C
ATOM   2353  CD1 PHE A 735      51.030  51.610  49.980  1.00  0.00           C
ATOM   2354  HD1 PHE A 735      51.820  51.520  49.250  1.00  0.00           H
ATOM   2355  CE1 PHE A 735      49.870  50.910  49.700  1.00  0.00           C
ATOM   2356  HE1 PHE A 735      49.870  50.410  48.750  1.00  0.00           H
ATOM   2357  CZ  PHE A 735      48.810  51.040  50.560  1.00  0.00           C
ATOM   2358  HZ  PHE A 735      47.960  50.400  50.350  1.00  0.00           H
ATOM   2359  CD2 PHE A 735      50.060  52.590  51.960  1.00  0.00           C
ATOM   2360  HD2 PHE A 735      50.110  53.230  52.820  1.00  0.00           H
ATOM   2361  CE2 PHE A 735      48.860  51.830  51.700  1.00  0.00           C
ATOM   2362  HE2 PHE A 735      48.020  51.910  52.370  1.00  0.00           H
ATOM   2363  C   PHE A 735      54.120  54.270  52.740  1.00  0.00           C
ATOM   2364  O   PHE A 735      54.670  53.790  53.690  1.00  0.00           O
ATOM   2365  N   ILE A 736      54.770  55.020  51.860  1.00  0.00           N
ATOM   2366  HN  ILE A 736      54.320  55.440  51.080  1.00  0.00           H
ATOM   2367  CA  ILE A 736      56.160  55.490  51.930  1.00  0.00           C
ATOM   2368  HA  ILE A 736      56.720  54.580  52.050  1.00  0.00           H
ATOM   2369  CB  ILE A 736      56.490  56.220  50.670  1.00  0.00           C
ATOM   2370  HB  ILE A 736      55.800  57.080  50.550  1.00  0.00           H
ATOM   2371  CG2 ILE A 736      57.890  56.860  50.850  1.00  0.00           C
ATOM   2372 HG21 ILE A 736      58.750  56.190  51.070  1.00  0.00           H
ATOM   2373 HG22 ILE A 736      57.850  57.690  51.600  1.00  0.00           H
ATOM   2374 HG23 ILE A 736      58.160  57.470  49.960  1.00  0.00           H
ATOM   2375  CG1 ILE A 736      56.370  55.370  49.380  1.00  0.00           C
ATOM   2376 HG11 ILE A 736      55.400  54.840  49.370  1.00  0.00           H
ATOM   2377 HG12 ILE A 736      57.040  54.480  49.410  1.00  0.00           H
ATOM   2378  CD  ILE A 736      56.420  56.040  48.050  1.00  0.00           C
ATOM   2379  HD1 ILE A 736      56.580  55.280  47.250  1.00  0.00           H
ATOM   2380  HD2 ILE A 736      57.240  56.790  47.930  1.00  0.00           H
ATOM   2381  HD3 ILE A 736      55.440  56.530  47.840  1.00  0.00           H
ATOM   2382  C   ILE A 736      56.390  56.300  53.190  1.00  0.00           C
ATOM   2383  O   ILE A 736      57.430  56.130  53.810  1.00  0.00           O
ATOM   2384  N   TYR A 737      55.420  57.130  53.600  1.00  0.00           N
ATOM   2385  HN  TYR A 737      54.620  57.190  53.010  1.00  0.00           H
ATOM   2386  CA  TYR A 737      55.540  58.020  54.770  1.00  0.00           C
ATOM   2387  HA  TYR A 737      56.510  58.480  54.830  1.00  0.00           H
ATOM   2388  CB  TYR A 737      54.400  59.110  54.640  1.00  0.00           C
ATOM   2389  HB1 TYR A 737      53.350  58.740  54.560  1.00  0.00           H
ATOM   2390  HB2 TYR A 737      54.500  59.750  53.740  1.00  0.00           H
ATOM   2391  CG  TYR A 737      54.240  59.990  55.840  1.00  0.00           C
ATOM   2392  CD1 TYR A 737      55.090  61.120  55.970  1.00  0.00           C
ATOM   2393  HD1 TYR A 737      55.760  61.410  55.180  1.00  0.00           H
ATOM   2394  CE1 TYR A 737      55.060  61.880  57.130  1.00  0.00           C
ATOM   2395  HE1 TYR A 737      55.790  62.590  57.510  1.00  0.00           H
ATOM   2396  CZ  TYR A 737      54.080  61.620  58.130  1.00  0.00           C
ATOM   2397  OH  TYR A 737      54.010  62.270  59.410  1.00  0.00           O
ATOM   2398  HH  TYR A 737      53.650  61.630  60.030  1.00  0.00           H
ATOM   2399  CD2 TYR A 737      53.340  59.720  56.830  1.00  0.00           C
ATOM   2400  HD2 TYR A 737      52.780  58.810  56.650  1.00  0.00           H
ATOM   2401  CE2 TYR A 737      53.170  60.580  58.000  1.00  0.00           C
ATOM   2402  HE2 TYR A 737      52.360  60.300  58.650  1.00  0.00           H
ATOM   2403  C   TYR A 737      55.440  57.190  55.980  1.00  0.00           C
ATOM   2404  O   TYR A 737      56.060  57.480  56.970  1.00  0.00           O
ATOM   2405  N   GLU A 738      54.510  56.170  55.980  1.00  0.00           N
ATOM   2406  HN  GLU A 738      53.930  56.010  55.190  1.00  0.00           H
ATOM   2407  CA  GLU A 738      54.190  55.200  57.020  1.00  0.00           C
ATOM   2408  HA  GLU A 738      53.880  55.790  57.870  1.00  0.00           H
ATOM   2409  CB  GLU A 738      53.080  54.340  56.550  1.00  0.00           C
ATOM   2410  HB1 GLU A 738      53.480  53.740  55.700  1.00  0.00           H
ATOM   2411  HB2 GLU A 738      52.320  55.040  56.130  1.00  0.00           H
ATOM   2412  CG  GLU A 738      52.330  53.490  57.610  1.00  0.00           C
ATOM   2413  HG1 GLU A 738      52.890  52.750  58.230  1.00  0.00           H
ATOM   2414  HG2 GLU A 738      51.520  52.990  57.050  1.00  0.00           H
ATOM   2415  CD  GLU A 738      51.650  54.370  58.660  1.00  0.00           C
ATOM   2416  OE1 GLU A 738      50.410  54.370  58.650  1.00  0.00           O
ATOM   2417  OE2 GLU A 738      52.300  55.100  59.400  1.00  0.00           O
ATOM   2418  C   GLU A 738      55.390  54.370  57.500  1.00  0.00           C
ATOM   2419  O   GLU A 738      55.810  54.390  58.660  1.00  0.00           O
ATOM   2420  N   ALA A 739      56.150  53.780  56.490  1.00  0.00           N
ATOM   2421  HN  ALA A 739      55.740  53.600  55.610  1.00  0.00           H
ATOM   2422  CA  ALA A 739      57.430  53.240  56.600  1.00  0.00           C
ATOM   2423  HA  ALA A 739      57.240  52.340  57.170  1.00  0.00           H
ATOM   2424  CB  ALA A 739      57.930  52.860  55.210  1.00  0.00           C
ATOM   2425  HB1 ALA A 739      58.300  53.720  54.610  1.00  0.00           H
ATOM   2426  HB2 ALA A 739      57.060  52.400  54.690  1.00  0.00           H
ATOM   2427  HB3 ALA A 739      58.740  52.130  55.410  1.00  0.00           H
ATOM   2428  C   ALA A 739      58.430  54.200  57.340  1.00  0.00           C
ATOM   2429  O   ALA A 739      59.210  53.720  58.180  1.00  0.00           O
ATOM   2430  N   LEU A 740      58.460  55.470  56.900  1.00  0.00           N
ATOM   2431  HN  LEU A 740      57.790  55.800  56.240  1.00  0.00           H
ATOM   2432  CA  LEU A 740      59.330  56.500  57.400  1.00  0.00           C
ATOM   2433  HA  LEU A 740      60.300  56.020  57.480  1.00  0.00           H
ATOM   2434  CB  LEU A 740      59.690  57.690  56.370  1.00  0.00           C
ATOM   2435  HB1 LEU A 740      60.160  58.530  56.920  1.00  0.00           H
ATOM   2436  HB2 LEU A 740      58.700  58.030  55.990  1.00  0.00           H
ATOM   2437  CG  LEU A 740      60.620  57.270  55.180  1.00  0.00           C
ATOM   2438  HG  LEU A 740      60.330  56.260  54.830  1.00  0.00           H
ATOM   2439  CD1 LEU A 740      60.560  58.370  54.050  1.00  0.00           C
ATOM   2440 HD11 LEU A 740      61.180  57.970  53.220  1.00  0.00           H
ATOM   2441 HD12 LEU A 740      61.020  59.310  54.420  1.00  0.00           H
ATOM   2442 HD13 LEU A 740      59.510  58.570  53.750  1.00  0.00           H
ATOM   2443  CD2 LEU A 740      62.050  57.250  55.760  1.00  0.00           C
ATOM   2444 HD21 LEU A 740      62.320  58.290  56.050  1.00  0.00           H
ATOM   2445 HD22 LEU A 740      62.790  56.690  55.150  1.00  0.00           H
ATOM   2446 HD23 LEU A 740      62.020  56.590  56.640  1.00  0.00           H
ATOM   2447  C   LEU A 740      59.070  57.080  58.720  1.00  0.00           C
ATOM   2448  O   LEU A 740      60.060  57.410  59.490  1.00  0.00           O
ATOM   2449  N   GLU A 741      57.790  57.170  59.100  1.00  0.00           N
ATOM   2450  HN  GLU A 741      57.100  57.010  58.400  1.00  0.00           H
ATOM   2451  CA  GLU A 741      57.250  57.670  60.320  1.00  0.00           C
ATOM   2452  HA  GLU A 741      57.950  58.420  60.630  1.00  0.00           H
ATOM   2453  CB  GLU A 741      55.770  58.180  60.150  1.00  0.00           C
ATOM   2454  HB1 GLU A 741      55.220  57.220  60.090  1.00  0.00           H
ATOM   2455  HB2 GLU A 741      55.500  58.590  59.160  1.00  0.00           H
ATOM   2456  CG  GLU A 741      55.280  59.210  61.180  1.00  0.00           C
ATOM   2457  HG1 GLU A 741      55.630  60.190  60.810  1.00  0.00           H
ATOM   2458  HG2 GLU A 741      55.570  59.060  62.240  1.00  0.00           H
ATOM   2459  CD  GLU A 741      53.740  59.260  61.160  1.00  0.00           C
ATOM   2460  OE1 GLU A 741      53.090  58.210  61.370  1.00  0.00           O
ATOM   2461  OE2 GLU A 741      53.160  60.380  60.970  1.00  0.00           O
ATOM   2462  C   GLU A 741      57.330  56.690  61.490  1.00  0.00           C
ATOM   2463  O   GLU A 741      57.320  57.040  62.630  1.00  0.00           O
ATOM   2464  N   LYS A 742      57.590  55.320  61.120  1.00  0.00           N
ATOM   2465  HN  LYS A 742      57.600  55.140  60.130  1.00  0.00           H
ATOM   2466  CA  LYS A 742      57.860  54.170  61.980  1.00  0.00           C
ATOM   2467  HA  LYS A 742      57.220  54.300  62.840  1.00  0.00           H
ATOM   2468  CB  LYS A 742      57.620  52.810  61.320  1.00  0.00           C
ATOM   2469  HB1 LYS A 742      58.220  52.820  60.370  1.00  0.00           H
ATOM   2470  HB2 LYS A 742      56.580  52.740  60.910  1.00  0.00           H
ATOM   2471  CG  LYS A 742      58.070  51.550  62.070  1.00  0.00           C
ATOM   2472  HG1 LYS A 742      59.190  51.550  62.070  1.00  0.00           H
ATOM   2473  HG2 LYS A 742      57.810  50.620  61.520  1.00  0.00           H
ATOM   2474  CD  LYS A 742      57.630  51.400  63.530  1.00  0.00           C
ATOM   2475  HD1 LYS A 742      57.670  52.340  64.100  1.00  0.00           H
ATOM   2476  HD2 LYS A 742      58.240  50.610  64.030  1.00  0.00           H
ATOM   2477  CE  LYS A 742      56.180  50.960  63.650  1.00  0.00           C
ATOM   2478  HE1 LYS A 742      56.090  49.940  63.230  1.00  0.00           H
ATOM   2479  HE2 LYS A 742      55.450  51.630  63.160  1.00  0.00           H
ATOM   2480  NZ  LYS A 742      55.830  50.980  65.060  1.00  0.00           N
ATOM   2481  HZ1 LYS A 742      55.570  51.960  65.290  1.00  0.00           H
ATOM   2482  HZ2 LYS A 742      56.640  50.820  65.690  1.00  0.00           H
ATOM   2483  HZ3 LYS A 742      55.070  50.330  65.340  1.00  0.00           H
ATOM   2484  C   LYS A 742      59.220  54.270  62.580  1.00  0.00           C
ATOM   2485  O   LYS A 742      59.400  53.940  63.740  1.00  0.00           O
ATOM   2486  N   LEU A 743      60.120  54.960  61.860  1.00  0.00           N
ATOM   2487  HN  LEU A 743      59.950  55.220  60.920  1.00  0.00           H
ATOM   2488  CA  LEU A 743      61.360  55.290  62.470  1.00  0.00           C
ATOM   2489  HA  LEU A 743      61.780  54.380  62.850  1.00  0.00           H
ATOM   2490  CB  LEU A 743      62.350  55.770  61.320  1.00  0.00           C
ATOM   2491  HB1 LEU A 743      63.310  55.900  61.860  1.00  0.00           H
ATOM   2492  HB2 LEU A 743      62.010  56.720  60.870  1.00  0.00           H
ATOM   2493  CG  LEU A 743      62.720  54.740  60.240  1.00  0.00           C
ATOM   2494  HG  LEU A 743      61.830  54.330  59.720  1.00  0.00           H
ATOM   2495  CD1 LEU A 743      63.540  55.330  59.090  1.00  0.00           C
ATOM   2496 HD11 LEU A 743      63.070  56.290  58.740  1.00  0.00           H
ATOM   2497 HD12 LEU A 743      63.700  54.730  58.160  1.00  0.00           H
ATOM   2498 HD13 LEU A 743      64.540  55.620  59.470  1.00  0.00           H
ATOM   2499  CD2 LEU A 743      63.470  53.550  60.920  1.00  0.00           C
ATOM   2500 HD21 LEU A 743      62.880  52.930  61.630  1.00  0.00           H
ATOM   2501 HD22 LEU A 743      64.410  53.930  61.380  1.00  0.00           H
ATOM   2502 HD23 LEU A 743      63.800  52.840  60.140  1.00  0.00           H
ATOM   2503  C   LEU A 743      61.320  56.300  63.570  1.00  0.00           C
ATOM   2504  O   LEU A 743      62.070  56.180  64.520  1.00  0.00           O
ATOM   2505  N   PHE A 744      60.470  57.290  63.460  1.00  0.00           N
ATOM   2506  HN  PHE A 744      59.900  57.410  62.650  1.00  0.00           H
ATOM   2507  CA  PHE A 744      60.100  58.230  64.480  1.00  0.00           C
ATOM   2508  HA  PHE A 744      61.010  58.670  64.870  1.00  0.00           H
ATOM   2509  CB  PHE A 744      59.440  59.530  63.860  1.00  0.00           C
ATOM   2510  HB1 PHE A 744      59.130  60.100  64.770  1.00  0.00           H
ATOM   2511  HB2 PHE A 744      58.550  59.400  63.200  1.00  0.00           H
ATOM   2512  CG  PHE A 744      60.430  60.330  63.010  1.00  0.00           C
ATOM   2513  CD1 PHE A 744      60.690  59.930  61.650  1.00  0.00           C
ATOM   2514  HD1 PHE A 744      60.190  59.060  61.250  1.00  0.00           H
ATOM   2515  CE1 PHE A 744      61.650  60.740  60.920  1.00  0.00           C
ATOM   2516  HE1 PHE A 744      61.860  60.570  59.880  1.00  0.00           H
ATOM   2517  CZ  PHE A 744      62.400  61.750  61.480  1.00  0.00           C
ATOM   2518  HZ  PHE A 744      63.200  62.270  60.980  1.00  0.00           H
ATOM   2519  CD2 PHE A 744      61.100  61.470  63.560  1.00  0.00           C
ATOM   2520  HD2 PHE A 744      60.920  61.830  64.550  1.00  0.00           H
ATOM   2521  CE2 PHE A 744      62.060  62.120  62.770  1.00  0.00           C
ATOM   2522  HE2 PHE A 744      62.570  62.920  63.300  1.00  0.00           H
ATOM   2523  C   PHE A 744      59.440  57.680  65.750  1.00  0.00           C
ATOM   2524  O   PHE A 744      59.640  58.080  66.910  1.00  0.00           O
ATOM   2525  N   ASP A 745      58.640  56.620  65.550  1.00  0.00           N
ATOM   2526  HN  ASP A 745      58.390  56.450  64.600  1.00  0.00           H
ATOM   2527  CA  ASP A 745      57.990  55.900  66.530  1.00  0.00           C
ATOM   2528  HA  ASP A 745      57.560  56.540  67.290  1.00  0.00           H
ATOM   2529  CB  ASP A 745      56.830  55.280  65.690  1.00  0.00           C
ATOM   2530  HB1 ASP A 745      57.280  54.600  64.940  1.00  0.00           H
ATOM   2531  HB2 ASP A 745      56.270  56.090  65.190  1.00  0.00           H
ATOM   2532  CG  ASP A 745      55.870  54.540  66.510  1.00  0.00           C
ATOM   2533  OD1 ASP A 745      55.400  53.480  66.070  1.00  0.00           O
ATOM   2534  OD2 ASP A 745      55.530  55.020  67.620  1.00  0.00           O
ATOM   2535  C   ASP A 745      58.880  54.960  67.400  1.00  0.00           C
ATOM   2536  O   ASP A 745      58.910  54.960  68.660  1.00  0.00           O
ATOM   2537  N   LEU A 746      59.760  54.280  66.610  1.00  0.00           N
ATOM   2538  HN  LEU A 746      59.640  54.080  65.640  1.00  0.00           H
ATOM   2539  CA  LEU A 746      60.970  53.730  67.070  1.00  0.00           C
ATOM   2540  HA  LEU A 746      60.710  53.010  67.840  1.00  0.00           H
ATOM   2541  CB  LEU A 746      61.720  53.120  65.840  1.00  0.00           C
ATOM   2542  HB1 LEU A 746      62.770  52.960  66.140  1.00  0.00           H
ATOM   2543  HB2 LEU A 746      61.710  53.810  64.970  1.00  0.00           H
ATOM   2544  CG  LEU A 746      61.270  51.720  65.500  1.00  0.00           C
ATOM   2545  HG  LEU A 746      60.150  51.680  65.450  1.00  0.00           H
ATOM   2546  CD1 LEU A 746      61.780  51.270  64.040  1.00  0.00           C
ATOM   2547 HD11 LEU A 746      61.450  50.260  63.750  1.00  0.00           H
ATOM   2548 HD12 LEU A 746      62.880  51.370  63.990  1.00  0.00           H
ATOM   2549 HD13 LEU A 746      61.470  51.980  63.240  1.00  0.00           H
ATOM   2550  CD2 LEU A 746      61.550  50.610  66.550  1.00  0.00           C
ATOM   2551 HD21 LEU A 746      62.610  50.550  66.900  1.00  0.00           H
ATOM   2552 HD22 LEU A 746      61.270  49.550  66.370  1.00  0.00           H
ATOM   2553 HD23 LEU A 746      60.890  50.800  67.420  1.00  0.00           H
ATOM   2554  C   LEU A 746      61.890  54.650  67.780  1.00  0.00           C
ATOM   2555  O   LEU A 746      62.400  54.440  68.830  1.00  0.00           O
ATOM   2556  N   GLY A 747      62.050  55.910  67.260  1.00  0.00           N
ATOM   2557  HN  GLY A 747      61.530  56.120  66.430  1.00  0.00           H
ATOM   2558  CA  GLY A 747      62.890  56.960  67.840  1.00  0.00           C
ATOM   2559  HA1 GLY A 747      62.990  57.850  67.230  1.00  0.00           H
ATOM   2560  HA2 GLY A 747      63.820  56.450  68.060  1.00  0.00           H
ATOM   2561  C   GLY A 747      62.340  57.370  69.160  1.00  0.00           C
ATOM   2562  O   GLY A 747      63.150  57.630  70.040  1.00  0.00           O
ATOM   2563  N   GLU A 748      60.970  57.460  69.390  1.00  0.00           N
ATOM   2564  HN  GLU A 748      60.400  57.500  68.560  1.00  0.00           H
ATOM   2565  CA  GLU A 748      60.320  57.690  70.640  1.00  0.00           C
ATOM   2566  HA  GLU A 748      60.720  58.620  71.010  1.00  0.00           H
ATOM   2567  CB  GLU A 748      58.860  58.100  70.420  1.00  0.00           C
ATOM   2568  HB1 GLU A 748      58.530  57.400  69.620  1.00  0.00           H
ATOM   2569  HB2 GLU A 748      58.910  59.100  69.980  1.00  0.00           H
ATOM   2570  CG  GLU A 748      58.080  58.170  71.710  1.00  0.00           C
ATOM   2571  HG1 GLU A 748      58.440  59.030  72.310  1.00  0.00           H
ATOM   2572  HG2 GLU A 748      57.890  57.320  72.400  1.00  0.00           H
ATOM   2573  CD  GLU A 748      56.640  58.590  71.390  1.00  0.00           C
ATOM   2574  OE1 GLU A 748      55.980  57.750  70.780  1.00  0.00           O
ATOM   2575  OE2 GLU A 748      56.290  59.740  71.870  1.00  0.00           O
ATOM   2576  C   GLU A 748      60.690  56.650  71.640  1.00  0.00           C
ATOM   2577  O   GLU A 748      61.110  56.900  72.790  1.00  0.00           O
ATOM   2578  N   THR A 749      60.580  55.370  71.240  1.00  0.00           N
ATOM   2579  HN  THR A 749      60.190  55.170  70.350  1.00  0.00           H
ATOM   2580  CA  THR A 749      61.080  54.250  72.050  1.00  0.00           C
ATOM   2581  HA  THR A 749      60.650  54.370  73.030  1.00  0.00           H
ATOM   2582  CB  THR A 749      60.720  52.890  71.670  1.00  0.00           C
ATOM   2583  HB  THR A 749      61.230  52.080  72.230  1.00  0.00           H
ATOM   2584  OG1 THR A 749      60.810  52.680  70.280  1.00  0.00           O
ATOM   2585  HG1 THR A 749      61.560  53.150  69.900  1.00  0.00           H
ATOM   2586  CG2 THR A 749      59.230  52.670  71.990  1.00  0.00           C
ATOM   2587 HG21 THR A 749      58.780  53.270  71.180  1.00  0.00           H
ATOM   2588 HG22 THR A 749      58.890  53.080  72.950  1.00  0.00           H
ATOM   2589 HG23 THR A 749      58.950  51.610  71.800  1.00  0.00           H
ATOM   2590  C   THR A 749      62.630  54.300  72.410  1.00  0.00           C
ATOM   2591  O   THR A 749      63.090  54.020  73.460  1.00  0.00           O
ATOM   2592  N   TYR A 750      63.470  54.640  71.360  1.00  0.00           N
ATOM   2593  HN  TYR A 750      63.030  54.890  70.500  1.00  0.00           H
ATOM   2594  CA  TYR A 750      64.840  54.190  71.340  1.00  0.00           C
ATOM   2595  HA  TYR A 750      64.990  53.620  72.240  1.00  0.00           H
ATOM   2596  CB  TYR A 750      65.110  53.200  70.200  1.00  0.00           C
ATOM   2597  HB1 TYR A 750      66.220  53.140  70.070  1.00  0.00           H
ATOM   2598  HB2 TYR A 750      64.770  53.470  69.180  1.00  0.00           H
ATOM   2599  CG  TYR A 750      64.570  51.890  70.590  1.00  0.00           C
ATOM   2600  CD1 TYR A 750      63.780  51.150  69.680  1.00  0.00           C
ATOM   2601  HD1 TYR A 750      63.710  51.580  68.700  1.00  0.00           H
ATOM   2602  CE1 TYR A 750      63.310  49.900  70.020  1.00  0.00           C
ATOM   2603  HE1 TYR A 750      62.730  49.360  69.290  1.00  0.00           H
ATOM   2604  CZ  TYR A 750      63.540  49.300  71.270  1.00  0.00           C
ATOM   2605  OH  TYR A 750      63.090  47.960  71.500  1.00  0.00           O
ATOM   2606  HH  TYR A 750      62.960  47.950  72.460  1.00  0.00           H
ATOM   2607  CD2 TYR A 750      64.850  51.220  71.850  1.00  0.00           C
ATOM   2608  HD2 TYR A 750      65.740  51.590  72.350  1.00  0.00           H
ATOM   2609  CE2 TYR A 750      64.300  50.000  72.210  1.00  0.00           C
ATOM   2610  HE2 TYR A 750      64.540  49.620  73.190  1.00  0.00           H
ATOM   2611  C   TYR A 750      65.790  55.380  71.150  1.00  0.00           C
ATOM   2612  O   TYR A 750      65.830  56.120  70.140  1.00  0.00           O
ATOM   2613  N   ALA A 751      66.700  55.490  72.070  1.00  0.00           N
ATOM   2614  HN  ALA A 751      66.640  55.020  72.940  1.00  0.00           H
ATOM   2615  CA  ALA A 751      67.770  56.590  72.160  1.00  0.00           C
ATOM   2616  HA  ALA A 751      67.220  57.430  71.750  1.00  0.00           H
ATOM   2617  CB  ALA A 751      68.180  56.860  73.600  1.00  0.00           C
ATOM   2618  HB1 ALA A 751      68.690  55.960  74.000  1.00  0.00           H
ATOM   2619  HB2 ALA A 751      67.410  57.180  74.350  1.00  0.00           H
ATOM   2620  HB3 ALA A 751      68.790  57.790  73.610  1.00  0.00           H
ATOM   2621  C   ALA A 751      68.970  56.310  71.280  1.00  0.00           C
ATOM   2622  O   ALA A 751      69.330  55.150  71.050  1.00  0.00           O
ATOM   2623  N   PHE A 752      69.610  57.350  70.700  1.00  0.00           N
ATOM   2624  HN  PHE A 752      69.250  58.280  70.800  1.00  0.00           H
ATOM   2625  CA  PHE A 752      70.720  57.290  69.730  1.00  0.00           C
ATOM   2626  HA  PHE A 752      70.540  56.510  69.010  1.00  0.00           H
ATOM   2627  CB  PHE A 752      70.600  58.620  68.980  1.00  0.00           C
ATOM   2628  HB1 PHE A 752      70.780  59.410  69.740  1.00  0.00           H
ATOM   2629  HB2 PHE A 752      69.630  58.840  68.480  1.00  0.00           H
ATOM   2630  CG  PHE A 752      71.550  58.700  67.810  1.00  0.00           C
ATOM   2631  CD1 PHE A 752      71.300  57.840  66.700  1.00  0.00           C
ATOM   2632  HD1 PHE A 752      70.470  57.150  66.840  1.00  0.00           H
ATOM   2633  CE1 PHE A 752      72.120  57.820  65.560  1.00  0.00           C
ATOM   2634  HE1 PHE A 752      72.020  57.160  64.730  1.00  0.00           H
ATOM   2635  CZ  PHE A 752      73.110  58.850  65.450  1.00  0.00           C
ATOM   2636  HZ  PHE A 752      73.700  58.760  64.540  1.00  0.00           H
ATOM   2637  CD2 PHE A 752      72.580  59.670  67.670  1.00  0.00           C
ATOM   2638  HD2 PHE A 752      72.700  60.400  68.460  1.00  0.00           H
ATOM   2639  CE2 PHE A 752      73.340  59.750  66.440  1.00  0.00           C
ATOM   2640  HE2 PHE A 752      74.160  60.440  66.410  1.00  0.00           H
ATOM   2641  C   PHE A 752      72.010  57.190  70.490  1.00  0.00           C
ATOM   2642  O   PHE A 752      72.010  57.770  71.570  1.00  0.00           O
ATOM   2643  N   PRO A 822      73.040  56.570  69.980  1.00  0.00           N
ATOM   2644  CD  PRO A 822      74.340  56.600  70.580  1.00  0.00           C
ATOM   2645  HD1 PRO A 822      74.260  56.210  71.620  1.00  0.00           H
ATOM   2646  HD2 PRO A 822      74.640  57.660  70.650  1.00  0.00           H
ATOM   2647  CA  PRO A 822      73.030  55.710  68.780  1.00  0.00           C
ATOM   2648  HA  PRO A 822      72.630  56.170  67.880  1.00  0.00           H
ATOM   2649  CB  PRO A 822      74.590  55.550  68.480  1.00  0.00           C
ATOM   2650  HB1 PRO A 822      74.910  56.360  67.790  1.00  0.00           H
ATOM   2651  HB2 PRO A 822      74.760  54.620  67.910  1.00  0.00           H
ATOM   2652  CG  PRO A 822      75.310  55.710  69.800  1.00  0.00           C
ATOM   2653  HG1 PRO A 822      75.360  54.690  70.250  1.00  0.00           H
ATOM   2654  HG2 PRO A 822      76.310  56.180  69.710  1.00  0.00           H
ATOM   2655  C   PRO A 822      72.410  54.340  68.850  1.00  0.00           C
ATOM   2656  O   PRO A 822      71.350  54.230  68.280  1.00  0.00           O
ATOM   2657  N   ASP A 823      72.960  53.380  69.690  1.00  0.00           N
ATOM   2658  HN  ASP A 823      73.790  53.540  70.210  1.00  0.00           H
ATOM   2659  CA  ASP A 823      72.310  52.150  70.140  1.00  0.00           C
ATOM   2660  HA  ASP A 823      73.130  51.440  70.160  1.00  0.00           H
ATOM   2661  CB  ASP A 823      71.750  52.260  71.580  1.00  0.00           C
ATOM   2662  HB1 ASP A 823      71.390  51.270  71.960  1.00  0.00           H
ATOM   2663  HB2 ASP A 823      70.890  52.960  71.690  1.00  0.00           H
ATOM   2664  CG  ASP A 823      72.780  52.790  72.510  1.00  0.00           C
ATOM   2665  OD1 ASP A 823      72.470  52.720  73.720  1.00  0.00           O
ATOM   2666  OD2 ASP A 823      73.930  53.250  72.210  1.00  0.00           O
ATOM   2667  C   ASP A 823      71.380  51.440  69.140  1.00  0.00           C
ATOM   2668  O   ASP A 823      71.690  51.290  67.970  1.00  0.00           O
ATOM   2669  N   VAL A 824      70.200  50.960  69.610  1.00  0.00           N
ATOM   2670  HN  VAL A 824      69.900  51.050  70.560  1.00  0.00           H
ATOM   2671  CA  VAL A 824      69.240  50.230  68.810  1.00  0.00           C
ATOM   2672  HA  VAL A 824      69.730  49.340  68.450  1.00  0.00           H
ATOM   2673  CB  VAL A 824      67.990  49.820  69.590  1.00  0.00           C
ATOM   2674  HB  VAL A 824      67.540  50.750  69.980  1.00  0.00           H
ATOM   2675  CG1 VAL A 824      66.910  49.100  68.830  1.00  0.00           C
ATOM   2676 HG11 VAL A 824      66.270  48.610  69.590  1.00  0.00           H
ATOM   2677 HG12 VAL A 824      67.280  48.260  68.200  1.00  0.00           H
ATOM   2678 HG13 VAL A 824      66.160  49.720  68.290  1.00  0.00           H
ATOM   2679  CG2 VAL A 824      68.400  48.940  70.800  1.00  0.00           C
ATOM   2680 HG21 VAL A 824      69.010  49.550  71.510  1.00  0.00           H
ATOM   2681 HG22 VAL A 824      69.110  48.170  70.420  1.00  0.00           H
ATOM   2682 HG23 VAL A 824      67.490  48.490  71.250  1.00  0.00           H
ATOM   2683  C   VAL A 824      68.670  50.960  67.610  1.00  0.00           C
ATOM   2684  O   VAL A 824      68.620  50.390  66.520  1.00  0.00           O
ATOM   2685  N   LEU A 825      68.320  52.270  67.850  1.00  0.00           N
ATOM   2686  HN  LEU A 825      68.470  52.630  68.760  1.00  0.00           H
ATOM   2687  CA  LEU A 825      67.780  53.170  66.840  1.00  0.00           C
ATOM   2688  HA  LEU A 825      66.800  52.910  66.450  1.00  0.00           H
ATOM   2689  CB  LEU A 825      67.640  54.590  67.380  1.00  0.00           C
ATOM   2690  HB1 LEU A 825      68.580  55.020  67.750  1.00  0.00           H
ATOM   2691  HB2 LEU A 825      67.040  54.610  68.320  1.00  0.00           H
ATOM   2692  CG  LEU A 825      66.960  55.600  66.430  1.00  0.00           C
ATOM   2693  HG  LEU A 825      67.630  55.730  65.540  1.00  0.00           H
ATOM   2694  CD1 LEU A 825      65.620  55.100  66.000  1.00  0.00           C
ATOM   2695 HD11 LEU A 825      65.750  54.240  65.320  1.00  0.00           H
ATOM   2696 HD12 LEU A 825      65.090  55.940  65.490  1.00  0.00           H
ATOM   2697 HD13 LEU A 825      65.000  54.920  66.900  1.00  0.00           H
ATOM   2698  CD2 LEU A 825      66.930  57.020  67.040  1.00  0.00           C
ATOM   2699 HD21 LEU A 825      66.360  57.020  67.990  1.00  0.00           H
ATOM   2700 HD22 LEU A 825      66.480  57.780  66.370  1.00  0.00           H
ATOM   2701 HD23 LEU A 825      67.980  57.320  67.240  1.00  0.00           H
ATOM   2702  C   LEU A 825      68.670  53.280  65.530  1.00  0.00           C
ATOM   2703  O   LEU A 825      68.150  53.200  64.380  1.00  0.00           O
ATOM   2704  N   PHE A 826      69.970  53.490  65.690  1.00  0.00           N
ATOM   2705  HN  PHE A 826      70.370  53.670  66.590  1.00  0.00           H
ATOM   2706  CA  PHE A 826      70.860  53.610  64.590  1.00  0.00           C
ATOM   2707  HA  PHE A 826      70.460  54.320  63.880  1.00  0.00           H
ATOM   2708  CB  PHE A 826      72.290  54.000  64.990  1.00  0.00           C
ATOM   2709  HB1 PHE A 826      72.780  53.190  65.550  1.00  0.00           H
ATOM   2710  HB2 PHE A 826      72.200  54.860  65.690  1.00  0.00           H
ATOM   2711  CG  PHE A 826      73.310  54.430  63.980  1.00  0.00           C
ATOM   2712  CD1 PHE A 826      74.600  54.720  64.420  1.00  0.00           C
ATOM   2713  HD1 PHE A 826      74.950  54.570  65.440  1.00  0.00           H
ATOM   2714  CE1 PHE A 826      75.620  55.250  63.550  1.00  0.00           C
ATOM   2715  HE1 PHE A 826      76.530  55.580  64.030  1.00  0.00           H
ATOM   2716  CZ  PHE A 826      75.310  55.610  62.230  1.00  0.00           C
ATOM   2717  HZ  PHE A 826      76.070  56.010  61.590  1.00  0.00           H
ATOM   2718  CD2 PHE A 826      73.030  54.820  62.660  1.00  0.00           C
ATOM   2719  HD2 PHE A 826      72.050  54.610  62.260  1.00  0.00           H
ATOM   2720  CE2 PHE A 826      74.010  55.390  61.790  1.00  0.00           C
ATOM   2721  HE2 PHE A 826      73.800  55.850  60.840  1.00  0.00           H
ATOM   2722  C   PHE A 826      70.900  52.220  63.770  1.00  0.00           C
ATOM   2723  O   PHE A 826      70.670  52.140  62.580  1.00  0.00           O
ATOM   2724  N   TRP A 827      70.930  51.090  64.460  1.00  0.00           N
ATOM   2725  HN  TRP A 827      70.880  51.160  65.450  1.00  0.00           H
ATOM   2726  CA  TRP A 827      70.750  49.720  63.870  1.00  0.00           C
ATOM   2727  HA  TRP A 827      71.500  49.600  63.100  1.00  0.00           H
ATOM   2728  CB  TRP A 827      71.110  48.660  64.950  1.00  0.00           C
ATOM   2729  HB1 TRP A 827      70.590  47.690  64.800  1.00  0.00           H
ATOM   2730  HB2 TRP A 827      70.610  48.970  65.880  1.00  0.00           H
ATOM   2731  CG  TRP A 827      72.600  48.550  65.240  1.00  0.00           C
ATOM   2732  CD1 TRP A 827      73.270  48.870  66.330  1.00  0.00           C
ATOM   2733  HD1 TRP A 827      72.880  49.090  67.310  1.00  0.00           H
ATOM   2734  NE1 TRP A 827      74.610  48.780  66.120  1.00  0.00           N
ATOM   2735  HE1 TRP A 827      75.240  48.800  66.860  1.00  0.00           H
ATOM   2736  CE2 TRP A 827      74.840  48.320  64.890  1.00  0.00           C
ATOM   2737  CD2 TRP A 827      73.580  48.200  64.230  1.00  0.00           C
ATOM   2738  CE3 TRP A 827      73.460  47.600  62.910  1.00  0.00           C
ATOM   2739  HE3 TRP A 827      72.500  47.370  62.490  1.00  0.00           H
ATOM   2740  CZ3 TRP A 827      74.710  47.450  62.260  1.00  0.00           C
ATOM   2741  HZ3 TRP A 827      74.640  47.140  61.220  1.00  0.00           H
ATOM   2742  CZ2 TRP A 827      76.020  48.050  64.260  1.00  0.00           C
ATOM   2743  HZ2 TRP A 827      76.950  48.450  64.630  1.00  0.00           H
ATOM   2744  CH2 TRP A 827      75.880  47.680  62.910  1.00  0.00           C
ATOM   2745  HH2 TRP A 827      76.810  47.560  62.370  1.00  0.00           H
ATOM   2746  C   TRP A 827      69.460  49.480  63.170  1.00  0.00           C
ATOM   2747  O   TRP A 827      69.420  48.820  62.140  1.00  0.00           O
ATOM   2748  N   CYS A 828      68.360  50.000  63.780  1.00  0.00           N
ATOM   2749  HN  CYS A 828      68.540  50.130  64.760  1.00  0.00           H
ATOM   2750  CA  CYS A 828      67.010  50.010  63.110  1.00  0.00           C
ATOM   2751  HA  CYS A 828      66.790  48.970  62.940  1.00  0.00           H
ATOM   2752  CB  CYS A 828      65.860  50.630  64.000  1.00  0.00           C
ATOM   2753  HB1 CYS A 828      64.990  50.720  63.310  1.00  0.00           H
ATOM   2754  HB2 CYS A 828      66.190  51.570  64.490  1.00  0.00           H
ATOM   2755  SG  CYS A 828      65.390  49.610  65.350  1.00  0.00           S
ATOM   2756  HG1 CYS A 828      66.330  50.020  66.210  1.00  0.00           H
ATOM   2757  C   CYS A 828      66.940  50.740  61.780  1.00  0.00           C
ATOM   2758  O   CYS A 828      66.430  50.240  60.810  1.00  0.00           O
ATOM   2759  N   VAL A 829      67.430  52.020  61.800  1.00  0.00           N
ATOM   2760  HN  VAL A 829      67.780  52.460  62.620  1.00  0.00           H
ATOM   2761  CA  VAL A 829      67.730  52.720  60.490  1.00  0.00           C
ATOM   2762  HA  VAL A 829      66.820  52.870  59.920  1.00  0.00           H
ATOM   2763  CB  VAL A 829      68.390  54.060  60.660  1.00  0.00           C
ATOM   2764  HB  VAL A 829      69.170  53.960  61.440  1.00  0.00           H
ATOM   2765  CG1 VAL A 829      69.140  54.670  59.420  1.00  0.00           C
ATOM   2766 HG11 VAL A 829      69.910  53.920  59.150  1.00  0.00           H
ATOM   2767 HG12 VAL A 829      69.620  55.620  59.750  1.00  0.00           H
ATOM   2768 HG13 VAL A 829      68.520  54.860  58.520  1.00  0.00           H
ATOM   2769  CG2 VAL A 829      67.270  55.060  61.010  1.00  0.00           C
ATOM   2770 HG21 VAL A 829      67.830  55.980  61.300  1.00  0.00           H
ATOM   2771 HG22 VAL A 829      66.650  54.790  61.890  1.00  0.00           H
ATOM   2772 HG23 VAL A 829      66.580  55.220  60.160  1.00  0.00           H
ATOM   2773  C   VAL A 829      68.580  51.830  59.550  1.00  0.00           C
ATOM   2774  O   VAL A 829      68.220  51.660  58.420  1.00  0.00           O
ATOM   2775  N   ILE A 830      69.710  51.230  60.060  1.00  0.00           N
ATOM   2776  HN  ILE A 830      70.040  51.390  60.990  1.00  0.00           H
ATOM   2777  CA  ILE A 830      70.500  50.470  59.170  1.00  0.00           C
ATOM   2778  HA  ILE A 830      70.740  51.030  58.280  1.00  0.00           H
ATOM   2779  CB  ILE A 830      71.860  50.050  59.770  1.00  0.00           C
ATOM   2780  HB  ILE A 830      71.690  49.410  60.660  1.00  0.00           H
ATOM   2781  CG2 ILE A 830      72.740  49.120  58.790  1.00  0.00           C
ATOM   2782 HG21 ILE A 830      72.270  48.170  58.420  1.00  0.00           H
ATOM   2783 HG22 ILE A 830      73.730  48.800  59.200  1.00  0.00           H
ATOM   2784 HG23 ILE A 830      73.030  49.740  57.930  1.00  0.00           H
ATOM   2785  CG1 ILE A 830      72.730  51.340  60.140  1.00  0.00           C
ATOM   2786 HG11 ILE A 830      72.030  52.040  60.640  1.00  0.00           H
ATOM   2787 HG12 ILE A 830      73.020  51.790  59.160  1.00  0.00           H
ATOM   2788  CD  ILE A 830      73.910  51.000  61.080  1.00  0.00           C
ATOM   2789  HD1 ILE A 830      74.690  50.380  60.580  1.00  0.00           H
ATOM   2790  HD2 ILE A 830      73.610  50.310  61.890  1.00  0.00           H
ATOM   2791  HD3 ILE A 830      74.340  51.960  61.450  1.00  0.00           H
ATOM   2792  C   ILE A 830      69.820  49.280  58.480  1.00  0.00           C
ATOM   2793  O   ILE A 830      69.880  49.110  57.280  1.00  0.00           O
ATOM   2794  N   LEU A 831      69.050  48.550  59.310  1.00  0.00           N
ATOM   2795  HN  LEU A 831      68.940  48.660  60.300  1.00  0.00           H
ATOM   2796  CA  LEU A 831      68.200  47.410  58.920  1.00  0.00           C
ATOM   2797  HA  LEU A 831      68.820  46.810  58.270  1.00  0.00           H
ATOM   2798  CB  LEU A 831      67.870  46.550  60.170  1.00  0.00           C
ATOM   2799  HB1 LEU A 831      67.160  47.110  60.800  1.00  0.00           H
ATOM   2800  HB2 LEU A 831      68.770  46.330  60.800  1.00  0.00           H
ATOM   2801  CG  LEU A 831      67.240  45.190  59.740  1.00  0.00           C
ATOM   2802  HG  LEU A 831      66.350  45.410  59.120  1.00  0.00           H
ATOM   2803  CD1 LEU A 831      68.210  44.270  58.860  1.00  0.00           C
ATOM   2804 HD11 LEU A 831      68.810  44.840  58.130  1.00  0.00           H
ATOM   2805 HD12 LEU A 831      67.630  43.430  58.410  1.00  0.00           H
ATOM   2806 HD13 LEU A 831      68.850  43.740  59.590  1.00  0.00           H
ATOM   2807  CD2 LEU A 831      66.770  44.410  60.970  1.00  0.00           C
ATOM   2808 HD21 LEU A 831      66.750  43.320  60.740  1.00  0.00           H
ATOM   2809 HD22 LEU A 831      65.800  44.760  61.370  1.00  0.00           H
ATOM   2810 HD23 LEU A 831      67.560  44.470  61.760  1.00  0.00           H
ATOM   2811  C   LEU A 831      67.030  47.920  58.000  1.00  0.00           C
ATOM   2812  O   LEU A 831      66.840  47.220  57.000  1.00  0.00           O
ATOM   2813  N   PHE A 832      66.320  49.030  58.310  1.00  0.00           N
ATOM   2814  HN  PHE A 832      66.430  49.510  59.170  1.00  0.00           H
ATOM   2815  CA  PHE A 832      65.380  49.680  57.370  1.00  0.00           C
ATOM   2816  HA  PHE A 832      64.570  48.960  57.390  1.00  0.00           H
ATOM   2817  CB  PHE A 832      64.940  50.950  58.000  1.00  0.00           C
ATOM   2818  HB1 PHE A 832      65.850  51.580  58.080  1.00  0.00           H
ATOM   2819  HB2 PHE A 832      64.480  50.740  59.000  1.00  0.00           H
ATOM   2820  CG  PHE A 832      63.840  51.730  57.290  1.00  0.00           C
ATOM   2821  CD1 PHE A 832      64.140  52.820  56.480  1.00  0.00           C
ATOM   2822  HD1 PHE A 832      65.120  53.270  56.540  1.00  0.00           H
ATOM   2823  CE1 PHE A 832      63.210  53.510  55.690  1.00  0.00           C
ATOM   2824  HE1 PHE A 832      63.460  54.400  55.140  1.00  0.00           H
ATOM   2825  CZ  PHE A 832      61.900  52.950  55.710  1.00  0.00           C
ATOM   2826  HZ  PHE A 832      61.090  53.450  55.210  1.00  0.00           H
ATOM   2827  CD2 PHE A 832      62.500  51.290  57.260  1.00  0.00           C
ATOM   2828  HD2 PHE A 832      62.300  50.430  57.890  1.00  0.00           H
ATOM   2829  CE2 PHE A 832      61.510  51.880  56.520  1.00  0.00           C
ATOM   2830  HE2 PHE A 832      60.480  51.570  56.590  1.00  0.00           H
ATOM   2831  C   PHE A 832      65.910  49.910  55.920  1.00  0.00           C
ATOM   2832  O   PHE A 832      65.430  49.360  54.910  1.00  0.00           O
ATOM   2833  N   PHE A 833      66.920  50.710  55.810  1.00  0.00           N
ATOM   2834  HN  PHE A 833      67.260  51.210  56.610  1.00  0.00           H
ATOM   2835  CA  PHE A 833      67.610  51.060  54.600  1.00  0.00           C
ATOM   2836  HA  PHE A 833      66.830  51.360  53.930  1.00  0.00           H
ATOM   2837  CB  PHE A 833      68.500  52.350  54.770  1.00  0.00           C
ATOM   2838  HB1 PHE A 833      69.230  52.410  53.930  1.00  0.00           H
ATOM   2839  HB2 PHE A 833      69.230  52.360  55.610  1.00  0.00           H
ATOM   2840  CG  PHE A 833      67.740  53.670  54.600  1.00  0.00           C
ATOM   2841  CD1 PHE A 833      67.540  54.430  55.750  1.00  0.00           C
ATOM   2842  HD1 PHE A 833      67.770  53.990  56.710  1.00  0.00           H
ATOM   2843  CE1 PHE A 833      66.920  55.660  55.700  1.00  0.00           C
ATOM   2844  HE1 PHE A 833      66.700  56.150  56.650  1.00  0.00           H
ATOM   2845  CZ  PHE A 833      66.420  56.140  54.460  1.00  0.00           C
ATOM   2846  HZ  PHE A 833      65.920  57.100  54.480  1.00  0.00           H
ATOM   2847  CD2 PHE A 833      67.180  54.190  53.370  1.00  0.00           C
ATOM   2848  HD2 PHE A 833      67.240  53.530  52.520  1.00  0.00           H
ATOM   2849  CE2 PHE A 833      66.490  55.370  53.320  1.00  0.00           C
ATOM   2850  HE2 PHE A 833      65.930  55.600  52.420  1.00  0.00           H
ATOM   2851  C   PHE A 833      68.390  49.890  53.870  1.00  0.00           C
ATOM   2852  O   PHE A 833      68.360  49.790  52.670  1.00  0.00           O
ATOM   2853  N   THR A 834      69.120  48.950  54.570  1.00  0.00           N
ATOM   2854  HN  THR A 834      69.260  49.120  55.540  1.00  0.00           H
ATOM   2855  CA  THR A 834      69.730  47.860  53.820  1.00  0.00           C
ATOM   2856  HA  THR A 834      70.200  48.290  52.940  1.00  0.00           H
ATOM   2857  CB  THR A 834      70.730  47.050  54.670  1.00  0.00           C
ATOM   2858  HB  THR A 834      71.080  46.150  54.110  1.00  0.00           H
ATOM   2859  OG1 THR A 834      70.310  46.660  55.980  1.00  0.00           O
ATOM   2860  HG1 THR A 834      70.110  47.490  56.420  1.00  0.00           H
ATOM   2861  CG2 THR A 834      72.030  47.850  55.010  1.00  0.00           C
ATOM   2862 HG21 THR A 834      71.740  48.760  55.580  1.00  0.00           H
ATOM   2863 HG22 THR A 834      72.650  48.090  54.110  1.00  0.00           H
ATOM   2864 HG23 THR A 834      72.710  47.260  55.670  1.00  0.00           H
ATOM   2865  C   THR A 834      68.750  46.870  53.280  1.00  0.00           C
ATOM   2866  O   THR A 834      69.060  46.180  52.280  1.00  0.00           O
ATOM   2867  N   THR A 835      67.630  46.740  53.980  1.00  0.00           N
ATOM   2868  HN  THR A 835      67.580  47.430  54.700  1.00  0.00           H
ATOM   2869  CA  THR A 835      66.450  45.980  53.580  1.00  0.00           C
ATOM   2870  HA  THR A 835      66.920  45.070  53.250  1.00  0.00           H
ATOM   2871  CB  THR A 835      65.450  45.670  54.720  1.00  0.00           C
ATOM   2872  HB  THR A 835      64.960  46.600  55.080  1.00  0.00           H
ATOM   2873  OG1 THR A 835      66.030  44.980  55.830  1.00  0.00           O
ATOM   2874  HG1 THR A 835      66.400  45.640  56.420  1.00  0.00           H
ATOM   2875  CG2 THR A 835      64.410  44.670  54.130  1.00  0.00           C
ATOM   2876 HG21 THR A 835      64.300  44.850  53.040  1.00  0.00           H
ATOM   2877 HG22 THR A 835      63.400  44.780  54.590  1.00  0.00           H
ATOM   2878 HG23 THR A 835      64.780  43.630  54.300  1.00  0.00           H
ATOM   2879  C   THR A 835      65.780  46.550  52.310  1.00  0.00           C
ATOM   2880  O   THR A 835      65.510  45.850  51.360  1.00  0.00           O
ATOM   2881  N   PHE A 836      65.600  47.890  52.200  1.00  0.00           N
ATOM   2882  HN  PHE A 836      65.760  48.430  53.020  1.00  0.00           H
ATOM   2883  CA  PHE A 836      65.210  48.540  50.970  1.00  0.00           C
ATOM   2884  HA  PHE A 836      64.270  48.070  50.710  1.00  0.00           H
ATOM   2885  CB  PHE A 836      64.940  50.120  51.300  1.00  0.00           C
ATOM   2886  HB1 PHE A 836      65.900  50.480  51.740  1.00  0.00           H
ATOM   2887  HB2 PHE A 836      64.270  50.280  52.170  1.00  0.00           H
ATOM   2888  CG  PHE A 836      64.570  51.020  50.150  1.00  0.00           C
ATOM   2889  CD1 PHE A 836      65.420  52.010  49.690  1.00  0.00           C
ATOM   2890  HD1 PHE A 836      66.400  52.040  50.130  1.00  0.00           H
ATOM   2891  CE1 PHE A 836      64.910  52.850  48.650  1.00  0.00           C
ATOM   2892  HE1 PHE A 836      65.590  53.600  48.270  1.00  0.00           H
ATOM   2893  CZ  PHE A 836      63.680  52.640  48.100  1.00  0.00           C
ATOM   2894  HZ  PHE A 836      63.300  53.090  47.200  1.00  0.00           H
ATOM   2895  CD2 PHE A 836      63.300  50.820  49.570  1.00  0.00           C
ATOM   2896  HD2 PHE A 836      62.780  50.010  50.060  1.00  0.00           H
ATOM   2897  CE2 PHE A 836      62.800  51.670  48.610  1.00  0.00           C
ATOM   2898  HE2 PHE A 836      61.790  51.590  48.250  1.00  0.00           H
ATOM   2899  C   PHE A 836      66.170  48.470  49.780  1.00  0.00           C
ATOM   2900  O   PHE A 836      65.820  48.030  48.710  1.00  0.00           O
ATOM   2901  N   PHE A 837      67.440  48.670  50.030  1.00  0.00           N
ATOM   2902  HN  PHE A 837      67.700  49.020  50.920  1.00  0.00           H
ATOM   2903  CA  PHE A 837      68.510  48.490  49.060  1.00  0.00           C
ATOM   2904  HA  PHE A 837      68.340  49.130  48.200  1.00  0.00           H
ATOM   2905  CB  PHE A 837      69.860  48.870  49.730  1.00  0.00           C
ATOM   2906  HB1 PHE A 837      70.650  48.640  48.980  1.00  0.00           H
ATOM   2907  HB2 PHE A 837      70.160  48.270  50.620  1.00  0.00           H
ATOM   2908  CG  PHE A 837      70.030  50.280  49.970  1.00  0.00           C
ATOM   2909  CD1 PHE A 837      69.370  51.320  49.210  1.00  0.00           C
ATOM   2910  HD1 PHE A 837      68.740  51.030  48.390  1.00  0.00           H
ATOM   2911  CE1 PHE A 837      69.550  52.640  49.570  1.00  0.00           C
ATOM   2912  HE1 PHE A 837      68.990  53.350  48.970  1.00  0.00           H
ATOM   2913  CZ  PHE A 837      70.350  53.020  50.680  1.00  0.00           C
ATOM   2914  HZ  PHE A 837      70.400  54.060  50.970  1.00  0.00           H
ATOM   2915  CD2 PHE A 837      70.870  50.660  51.060  1.00  0.00           C
ATOM   2916  HD2 PHE A 837      71.410  49.850  51.560  1.00  0.00           H
ATOM   2917  CE2 PHE A 837      71.000  52.030  51.420  1.00  0.00           C
ATOM   2918  HE2 PHE A 837      71.670  52.390  52.190  1.00  0.00           H
ATOM   2919  C   PHE A 837      68.700  47.060  48.580  1.00  0.00           C
ATOM   2920  O   PHE A 837      68.800  46.810  47.370  1.00  0.00           O
ATOM   2921  N   LEU A 838      68.610  46.000  49.410  1.00  0.00           N
ATOM   2922  HN  LEU A 838      68.460  46.030  50.380  1.00  0.00           H
ATOM   2923  CA  LEU A 838      68.800  44.650  48.920  1.00  0.00           C
ATOM   2924  HA  LEU A 838      69.670  44.750  48.300  1.00  0.00           H
ATOM   2925  CB  LEU A 838      69.210  43.720  50.080  1.00  0.00           C
ATOM   2926  HB1 LEU A 838      68.480  43.870  50.910  1.00  0.00           H
ATOM   2927  HB2 LEU A 838      70.100  44.200  50.540  1.00  0.00           H
ATOM   2928  CG  LEU A 838      69.490  42.260  49.690  1.00  0.00           C
ATOM   2929  HG  LEU A 838      68.550  41.800  49.320  1.00  0.00           H
ATOM   2930  CD1 LEU A 838      70.650  42.230  48.670  1.00  0.00           C
ATOM   2931 HD11 LEU A 838      71.480  42.930  48.840  1.00  0.00           H
ATOM   2932 HD12 LEU A 838      70.310  42.570  47.670  1.00  0.00           H
ATOM   2933 HD13 LEU A 838      70.930  41.160  48.530  1.00  0.00           H
ATOM   2934  CD2 LEU A 838      69.920  41.460  50.900  1.00  0.00           C
ATOM   2935 HD21 LEU A 838      70.730  41.910  51.500  1.00  0.00           H
ATOM   2936 HD22 LEU A 838      70.290  40.470  50.560  1.00  0.00           H
ATOM   2937 HD23 LEU A 838      69.050  41.330  51.580  1.00  0.00           H
ATOM   2938  C   LEU A 838      67.670  44.150  48.050  1.00  0.00           C
ATOM   2939  O   LEU A 838      67.880  43.600  46.960  1.00  0.00           O
ATOM   2940  N   SER A 839      66.430  44.280  48.530  1.00  0.00           N
ATOM   2941  HN  SER A 839      66.290  44.680  49.440  1.00  0.00           H
ATOM   2942  CA  SER A 839      65.270  43.870  47.730  1.00  0.00           C
ATOM   2943  HA  SER A 839      65.440  42.840  47.520  1.00  0.00           H
ATOM   2944  CB  SER A 839      63.930  44.030  48.480  1.00  0.00           C
ATOM   2945  HB1 SER A 839      63.910  43.190  49.200  1.00  0.00           H
ATOM   2946  HB2 SER A 839      62.990  43.900  47.890  1.00  0.00           H
ATOM   2947  OG  SER A 839      63.920  45.180  49.340  1.00  0.00           O
ATOM   2948  HG1 SER A 839      64.680  45.150  49.910  1.00  0.00           H
ATOM   2949  C   SER A 839      65.200  44.460  46.410  1.00  0.00           C
ATOM   2950  O   SER A 839      65.140  43.730  45.420  1.00  0.00           O
ATOM   2951  N   SER A 840      65.310  45.810  46.260  1.00  0.00           N
ATOM   2952  HN  SER A 840      65.460  46.300  47.110  1.00  0.00           H
ATOM   2953  CA  SER A 840      65.380  46.560  45.030  1.00  0.00           C
ATOM   2954  HA  SER A 840      64.540  46.270  44.410  1.00  0.00           H
ATOM   2955  CB  SER A 840      65.440  48.100  45.320  1.00  0.00           C
ATOM   2956  HB1 SER A 840      64.510  48.360  45.860  1.00  0.00           H
ATOM   2957  HB2 SER A 840      65.390  48.660  44.350  1.00  0.00           H
ATOM   2958  OG  SER A 840      66.600  48.510  46.040  1.00  0.00           O
ATOM   2959  HG1 SER A 840      66.330  48.370  46.950  1.00  0.00           H
ATOM   2960  C   SER A 840      66.570  46.160  44.130  1.00  0.00           C
ATOM   2961  O   SER A 840      66.390  45.910  42.980  1.00  0.00           O
ATOM   2962  N   PHE A 841      67.790  45.930  44.660  1.00  0.00           N
ATOM   2963  HN  PHE A 841      67.770  46.100  45.630  1.00  0.00           H
ATOM   2964  CA  PHE A 841      68.930  45.470  43.950  1.00  0.00           C
ATOM   2965  HA  PHE A 841      69.090  46.100  43.090  1.00  0.00           H
ATOM   2966  CB  PHE A 841      70.160  45.570  44.950  1.00  0.00           C
ATOM   2967  HB1 PHE A 841      69.910  44.930  45.820  1.00  0.00           H
ATOM   2968  HB2 PHE A 841      70.350  46.620  45.230  1.00  0.00           H
ATOM   2969  CG  PHE A 841      71.440  45.000  44.320  1.00  0.00           C
ATOM   2970  CD1 PHE A 841      72.370  45.840  43.700  1.00  0.00           C
ATOM   2971  HD1 PHE A 841      72.160  46.900  43.650  1.00  0.00           H
ATOM   2972  CE1 PHE A 841      73.530  45.280  43.170  1.00  0.00           C
ATOM   2973  HE1 PHE A 841      74.190  45.950  42.640  1.00  0.00           H
ATOM   2974  CZ  PHE A 841      73.760  43.890  43.240  1.00  0.00           C
ATOM   2975  HZ  PHE A 841      74.590  43.360  42.800  1.00  0.00           H
ATOM   2976  CD2 PHE A 841      71.640  43.630  44.350  1.00  0.00           C
ATOM   2977  HD2 PHE A 841      70.950  43.050  44.940  1.00  0.00           H
ATOM   2978  CE2 PHE A 841      72.740  43.040  43.740  1.00  0.00           C
ATOM   2979  HE2 PHE A 841      72.920  41.990  43.900  1.00  0.00           H
ATOM   2980  C   PHE A 841      68.730  44.020  43.350  1.00  0.00           C
ATOM   2981  O   PHE A 841      69.090  43.780  42.200  1.00  0.00           O
ATOM   2982  N   LEU A 842      68.280  42.990  44.110  1.00  0.00           N
ATOM   2983  HN  LEU A 842      68.130  43.190  45.080  1.00  0.00           H
ATOM   2984  CA  LEU A 842      68.010  41.640  43.560  1.00  0.00           C
ATOM   2985  HA  LEU A 842      68.850  41.320  42.960  1.00  0.00           H
ATOM   2986  CB  LEU A 842      67.640  40.600  44.700  1.00  0.00           C
ATOM   2987  HB1 LEU A 842      67.530  39.550  44.340  1.00  0.00           H
ATOM   2988  HB2 LEU A 842      66.700  40.960  45.170  1.00  0.00           H
ATOM   2989  CG  LEU A 842      68.820  40.500  45.760  1.00  0.00           C
ATOM   2990  HG  LEU A 842      68.930  41.480  46.270  1.00  0.00           H
ATOM   2991  CD1 LEU A 842      68.440  39.510  46.840  1.00  0.00           C
ATOM   2992 HD11 LEU A 842      68.240  38.530  46.370  1.00  0.00           H
ATOM   2993 HD12 LEU A 842      67.510  39.830  47.350  1.00  0.00           H
ATOM   2994 HD13 LEU A 842      69.250  39.440  47.600  1.00  0.00           H
ATOM   2995  CD2 LEU A 842      70.090  39.990  45.020  1.00  0.00           C
ATOM   2996 HD21 LEU A 842      70.360  40.690  44.190  1.00  0.00           H
ATOM   2997 HD22 LEU A 842      69.930  38.960  44.650  1.00  0.00           H
ATOM   2998 HD23 LEU A 842      70.910  39.930  45.780  1.00  0.00           H
ATOM   2999  C   LEU A 842      66.860  41.560  42.520  1.00  0.00           C
ATOM   3000  O   LEU A 842      66.860  40.740  41.640  1.00  0.00           O
ATOM   3001  N   LYS A 843      65.850  42.450  42.640  1.00  0.00           N
ATOM   3002  HN  LYS A 843      65.810  43.090  43.400  1.00  0.00           H
ATOM   3003  CA  LYS A 843      64.900  42.770  41.610  1.00  0.00           C
ATOM   3004  HA  LYS A 843      64.530  41.770  41.360  1.00  0.00           H
ATOM   3005  CB  LYS A 843      63.790  43.750  42.100  1.00  0.00           C
ATOM   3006  HB1 LYS A 843      64.270  44.660  42.540  1.00  0.00           H
ATOM   3007  HB2 LYS A 843      63.270  43.370  43.010  1.00  0.00           H
ATOM   3008  CG  LYS A 843      62.800  44.210  41.080  1.00  0.00           C
ATOM   3009  HG1 LYS A 843      63.270  44.900  40.340  1.00  0.00           H
ATOM   3010  HG2 LYS A 843      62.210  44.990  41.610  1.00  0.00           H
ATOM   3011  CD  LYS A 843      61.960  43.110  40.410  1.00  0.00           C
ATOM   3012  HD1 LYS A 843      62.560  42.400  39.790  1.00  0.00           H
ATOM   3013  HD2 LYS A 843      61.260  43.590  39.690  1.00  0.00           H
ATOM   3014  CE  LYS A 843      60.970  42.430  41.370  1.00  0.00           C
ATOM   3015  HE1 LYS A 843      60.310  43.210  41.810  1.00  0.00           H
ATOM   3016  HE2 LYS A 843      61.480  41.970  42.240  1.00  0.00           H
ATOM   3017  NZ  LYS A 843      60.420  41.270  40.650  1.00  0.00           N
ATOM   3018  HZ1 LYS A 843      59.800  40.770  41.310  1.00  0.00           H
ATOM   3019  HZ2 LYS A 843      61.150  40.630  40.290  1.00  0.00           H
ATOM   3020  HZ3 LYS A 843      59.700  41.500  39.940  1.00  0.00           H
ATOM   3021  C   LYS A 843      65.460  43.270  40.260  1.00  0.00           C
ATOM   3022  O   LYS A 843      64.960  42.970  39.140  1.00  0.00           O
ATOM   3023  N   GLN A 844      66.490  44.150  40.390  1.00  0.00           N
ATOM   3024  HN  GLN A 844      66.680  44.480  41.310  1.00  0.00           H
ATOM   3025  CA  GLN A 844      67.220  44.730  39.260  1.00  0.00           C
ATOM   3026  HA  GLN A 844      66.540  44.850  38.430  1.00  0.00           H
ATOM   3027  CB  GLN A 844      67.690  46.240  39.480  1.00  0.00           C
ATOM   3028  HB1 GLN A 844      68.210  46.520  38.540  1.00  0.00           H
ATOM   3029  HB2 GLN A 844      68.320  46.310  40.400  1.00  0.00           H
ATOM   3030  CG  GLN A 844      66.420  47.130  39.710  1.00  0.00           C
ATOM   3031  HG1 GLN A 844      66.760  48.200  39.700  1.00  0.00           H
ATOM   3032  HG2 GLN A 844      65.820  46.840  40.600  1.00  0.00           H
ATOM   3033  CD  GLN A 844      65.330  46.990  38.680  1.00  0.00           C
ATOM   3034  OE1 GLN A 844      64.160  46.950  39.010  1.00  0.00           O
ATOM   3035  NE2 GLN A 844      65.640  46.970  37.340  1.00  0.00           N
ATOM   3036 HE21 GLN A 844      64.890  46.690  36.740  1.00  0.00           H
ATOM   3037 HE22 GLN A 844      66.590  47.050  37.020  1.00  0.00           H
ATOM   3038  C   GLN A 844      68.340  43.900  38.840  1.00  0.00           C
ATOM   3039  O   GLN A 844      69.400  44.390  38.650  1.00  0.00           O
ATOM   3040  N   PHE A 845      68.210  42.540  38.830  1.00  0.00           N
ATOM   3041  HN  PHE A 845      67.350  42.090  39.060  1.00  0.00           H
ATOM   3042  CA  PHE A 845      69.330  41.690  38.740  1.00  0.00           C
ATOM   3043  HA  PHE A 845      70.220  42.270  38.940  1.00  0.00           H
ATOM   3044  CB  PHE A 845      69.180  40.490  39.780  1.00  0.00           C
ATOM   3045  HB1 PHE A 845      68.320  39.800  39.630  1.00  0.00           H
ATOM   3046  HB2 PHE A 845      68.770  40.970  40.700  1.00  0.00           H
ATOM   3047  CG  PHE A 845      70.510  39.880  40.160  1.00  0.00           C
ATOM   3048  CD1 PHE A 845      71.060  38.770  39.460  1.00  0.00           C
ATOM   3049  HD1 PHE A 845      70.590  38.390  38.570  1.00  0.00           H
ATOM   3050  CE1 PHE A 845      72.280  38.200  39.790  1.00  0.00           C
ATOM   3051  HE1 PHE A 845      72.640  37.370  39.190  1.00  0.00           H
ATOM   3052  CZ  PHE A 845      73.020  38.730  40.850  1.00  0.00           C
ATOM   3053  HZ  PHE A 845      74.020  38.380  41.070  1.00  0.00           H
ATOM   3054  CD2 PHE A 845      71.270  40.340  41.260  1.00  0.00           C
ATOM   3055  HD2 PHE A 845      70.880  41.180  41.800  1.00  0.00           H
ATOM   3056  CE2 PHE A 845      72.440  39.710  41.700  1.00  0.00           C
ATOM   3057  HE2 PHE A 845      73.040  40.040  42.540  1.00  0.00           H
ATOM   3058  C   PHE A 845      69.460  41.130  37.320  1.00  0.00           C
ATOM   3059  O   PHE A 845      70.470  40.590  36.960  1.00  0.00           O
ATOM   3060  N   LYS A 846      68.380  41.270  36.500  1.00  0.00           N
ATOM   3061  HN  LYS A 846      67.550  41.740  36.770  1.00  0.00           H
ATOM   3062  CA  LYS A 846      68.230  40.640  35.260  1.00  0.00           C
ATOM   3063  HA  LYS A 846      67.980  39.590  35.250  1.00  0.00           H
ATOM   3064  CB  LYS A 846      66.920  41.310  34.710  1.00  0.00           C
ATOM   3065  HB1 LYS A 846      66.700  40.970  33.680  1.00  0.00           H
ATOM   3066  HB2 LYS A 846      66.980  42.410  34.690  1.00  0.00           H
ATOM   3067  CG  LYS A 846      65.670  41.000  35.530  1.00  0.00           C
ATOM   3068  HG1 LYS A 846      65.810  41.290  36.590  1.00  0.00           H
ATOM   3069  HG2 LYS A 846      65.460  39.910  35.450  1.00  0.00           H
ATOM   3070  CD  LYS A 846      64.360  41.540  34.900  1.00  0.00           C
ATOM   3071  HD1 LYS A 846      64.330  41.160  33.860  1.00  0.00           H
ATOM   3072  HD2 LYS A 846      64.390  42.660  34.870  1.00  0.00           H
ATOM   3073  CE  LYS A 846      63.100  41.190  35.700  1.00  0.00           C
ATOM   3074  HE1 LYS A 846      63.100  41.560  36.750  1.00  0.00           H
ATOM   3075  HE2 LYS A 846      63.140  40.090  35.770  1.00  0.00           H
ATOM   3076  NZ  LYS A 846      61.840  41.670  35.030  1.00  0.00           N
ATOM   3077  HZ1 LYS A 846      61.890  42.660  34.720  1.00  0.00           H
ATOM   3078  HZ2 LYS A 846      61.050  41.490  35.680  1.00  0.00           H
ATOM   3079  HZ3 LYS A 846      61.760  41.070  34.200  1.00  0.00           H
ATOM   3080  C   LYS A 846      69.320  40.880  34.260  1.00  0.00           C
ATOM   3081  O   LYS A 846      69.690  39.950  33.540  1.00  0.00           O
ATOM   3082  N   THR A 847      69.790  42.200  34.120  1.00  0.00           N
ATOM   3083  HN  THR A 847      69.520  42.950  34.700  1.00  0.00           H
ATOM   3084  CA  THR A 847      70.770  42.430  32.970  1.00  0.00           C
ATOM   3085  HA  THR A 847      70.640  41.640  32.240  1.00  0.00           H
ATOM   3086  CB  THR A 847      70.630  43.740  32.270  1.00  0.00           C
ATOM   3087  HB  THR A 847      71.330  43.670  31.410  1.00  0.00           H
ATOM   3088  OG1 THR A 847      70.930  44.930  33.010  1.00  0.00           O
ATOM   3089  HG1 THR A 847      70.110  45.410  32.850  1.00  0.00           H
ATOM   3090  CG2 THR A 847      69.230  43.850  31.620  1.00  0.00           C
ATOM   3091 HG21 THR A 847      69.280  44.590  30.790  1.00  0.00           H
ATOM   3092 HG22 THR A 847      68.440  44.310  32.240  1.00  0.00           H
ATOM   3093 HG23 THR A 847      68.950  42.860  31.210  1.00  0.00           H
ATOM   3094  C   THR A 847      72.240  42.200  33.430  1.00  0.00           C
ATOM   3095  O   THR A 847      73.160  42.290  32.620  1.00  0.00           O
ATOM   3096  N   LYS A 848      72.550  41.980  34.720  1.00  0.00           N
ATOM   3097  HN  LYS A 848      71.850  42.020  35.420  1.00  0.00           H
ATOM   3098  CA  LYS A 848      73.840  41.730  35.190  1.00  0.00           C
ATOM   3099  HA  LYS A 848      74.400  42.660  35.180  1.00  0.00           H
ATOM   3100  CB  LYS A 848      73.800  41.300  36.740  1.00  0.00           C
ATOM   3101  HB1 LYS A 848      74.740  40.840  37.110  1.00  0.00           H
ATOM   3102  HB2 LYS A 848      73.130  40.410  36.660  1.00  0.00           H
ATOM   3103  CG  LYS A 848      73.120  42.380  37.740  1.00  0.00           C
ATOM   3104  HG1 LYS A 848      72.980  41.820  38.690  1.00  0.00           H
ATOM   3105  HG2 LYS A 848      72.080  42.570  37.380  1.00  0.00           H
ATOM   3106  CD  LYS A 848      73.890  43.770  37.750  1.00  0.00           C
ATOM   3107  HD1 LYS A 848      73.730  44.150  36.730  1.00  0.00           H
ATOM   3108  HD2 LYS A 848      74.970  43.510  37.800  1.00  0.00           H
ATOM   3109  CE  LYS A 848      73.540  44.770  38.830  1.00  0.00           C
ATOM   3110  HE1 LYS A 848      74.220  45.630  38.640  1.00  0.00           H
ATOM   3111  HE2 LYS A 848      73.630  44.380  39.870  1.00  0.00           H
ATOM   3112  NZ  LYS A 848      72.170  45.200  38.670  1.00  0.00           N
ATOM   3113  HZ1 LYS A 848      72.050  46.000  39.330  1.00  0.00           H
ATOM   3114  HZ2 LYS A 848      71.520  44.520  39.100  1.00  0.00           H
ATOM   3115  HZ3 LYS A 848      71.820  45.400  37.710  1.00  0.00           H
ATOM   3116  C   LYS A 848      74.670  40.690  34.430  1.00  0.00           C
ATOM   3117  O   LYS A 848      74.240  39.730  33.780  1.00  0.00           O
ATOM   3118  N   ARG A 849      76.000  40.880  34.570  1.00  0.00           N
ATOM   3119  HN  ARG A 849      76.400  41.660  35.030  1.00  0.00           H
ATOM   3120  CA  ARG A 849      76.900  39.940  33.840  1.00  0.00           C
ATOM   3121  HA  ARG A 849      76.380  39.530  32.990  1.00  0.00           H
ATOM   3122  CB  ARG A 849      78.060  40.740  33.280  1.00  0.00           C
ATOM   3123  HB1 ARG A 849      77.600  41.510  32.620  1.00  0.00           H
ATOM   3124  HB2 ARG A 849      78.730  40.120  32.640  1.00  0.00           H
ATOM   3125  CG  ARG A 849      78.780  41.660  34.380  1.00  0.00           C
ATOM   3126  HG1 ARG A 849      79.240  40.910  35.040  1.00  0.00           H
ATOM   3127  HG2 ARG A 849      78.070  42.340  34.890  1.00  0.00           H
ATOM   3128  CD  ARG A 849      79.930  42.450  33.760  1.00  0.00           C
ATOM   3129  HD1 ARG A 849      79.520  43.210  33.050  1.00  0.00           H
ATOM   3130  HD2 ARG A 849      80.750  41.770  33.450  1.00  0.00           H
ATOM   3131  NE  ARG A 849      80.490  43.160  34.900  1.00  0.00           N
ATOM   3132  HE  ARG A 849      80.040  44.010  35.180  1.00  0.00           H
ATOM   3133  CZ  ARG A 849      81.630  42.900  35.590  1.00  0.00           C
ATOM   3134  NH1 ARG A 849      81.960  43.780  36.510  1.00  0.00           N
ATOM   3135 HH11 ARG A 849      81.350  44.560  36.690  1.00  0.00           H
ATOM   3136 HH12 ARG A 849      82.720  43.630  37.130  1.00  0.00           H
ATOM   3137  NH2 ARG A 849      82.310  41.790  35.470  1.00  0.00           N
ATOM   3138 HH21 ARG A 849      82.020  41.200  34.710  1.00  0.00           H
ATOM   3139 HH22 ARG A 849      83.130  41.490  35.980  1.00  0.00           H
ATOM   3140  C   ARG A 849      77.240  38.740  34.650  1.00  0.00           C
ATOM   3141  O   ARG A 849      78.150  37.990  34.300  1.00  0.00           O
ATOM   3142  N   TYR A 850      76.570  38.580  35.800  1.00  0.00           N
ATOM   3143  HN  TYR A 850      75.650  38.950  35.780  1.00  0.00           H
ATOM   3144  CA  TYR A 850      76.890  37.560  36.740  1.00  0.00           C
ATOM   3145  HA  TYR A 850      77.620  36.890  36.310  1.00  0.00           H
ATOM   3146  CB  TYR A 850      77.700  38.110  38.030  1.00  0.00           C
ATOM   3147  HB1 TYR A 850      78.800  38.110  37.900  1.00  0.00           H
ATOM   3148  HB2 TYR A 850      77.480  37.340  38.810  1.00  0.00           H
ATOM   3149  CG  TYR A 850      77.300  39.430  38.500  1.00  0.00           C
ATOM   3150  CD1 TYR A 850      76.270  39.670  39.470  1.00  0.00           C
ATOM   3151  HD1 TYR A 850      75.730  38.840  39.920  1.00  0.00           H
ATOM   3152  CE1 TYR A 850      75.920  40.990  39.830  1.00  0.00           C
ATOM   3153  HE1 TYR A 850      75.220  41.350  40.580  1.00  0.00           H
ATOM   3154  CZ  TYR A 850      76.720  42.030  39.320  1.00  0.00           C
ATOM   3155  OH  TYR A 850      76.430  43.380  39.700  1.00  0.00           O
ATOM   3156  HH  TYR A 850      77.010  43.940  39.170  1.00  0.00           H
ATOM   3157  CD2 TYR A 850      78.010  40.500  37.980  1.00  0.00           C
ATOM   3158  HD2 TYR A 850      78.750  40.370  37.210  1.00  0.00           H
ATOM   3159  CE2 TYR A 850      77.680  41.820  38.370  1.00  0.00           C
ATOM   3160  HE2 TYR A 850      78.300  42.620  37.980  1.00  0.00           H
ATOM   3161  C   TYR A 850      75.780  36.590  37.030  1.00  0.00           C
ATOM   3162  O   TYR A 850      74.650  37.020  37.430  1.00  0.00           O
ATOM   3163  N   PHE A 851      76.080  35.310  36.750  1.00  0.00           N
ATOM   3164  HN  PHE A 851      76.950  35.080  36.320  1.00  0.00           H
ATOM   3165  CA  PHE A 851      75.160  34.130  36.790  1.00  0.00           C
ATOM   3166  HA  PHE A 851      75.770  33.250  36.910  1.00  0.00           H
ATOM   3167  CB  PHE A 851      74.120  34.050  37.980  1.00  0.00           C
ATOM   3168  HB1 PHE A 851      73.650  33.050  37.890  1.00  0.00           H
ATOM   3169  HB2 PHE A 851      73.300  34.790  37.880  1.00  0.00           H
ATOM   3170  CG  PHE A 851      74.860  34.040  39.380  1.00  0.00           C
ATOM   3171  CD1 PHE A 851      74.750  35.100  40.320  1.00  0.00           C
ATOM   3172  HD1 PHE A 851      74.010  35.850  40.100  1.00  0.00           H
ATOM   3173  CE1 PHE A 851      75.590  35.210  41.480  1.00  0.00           C
ATOM   3174  HE1 PHE A 851      75.510  36.070  42.140  1.00  0.00           H
ATOM   3175  CZ  PHE A 851      76.470  34.150  41.790  1.00  0.00           C
ATOM   3176  HZ  PHE A 851      76.940  34.040  42.750  1.00  0.00           H
ATOM   3177  CD2 PHE A 851      75.760  33.020  39.710  1.00  0.00           C
ATOM   3178  HD2 PHE A 851      75.840  32.140  39.090  1.00  0.00           H
ATOM   3179  CE2 PHE A 851      76.460  33.060  40.900  1.00  0.00           C
ATOM   3180  HE2 PHE A 851      77.040  32.240  41.290  1.00  0.00           H
ATOM   3181  C   PHE A 851      74.400  33.880  35.470  1.00  0.00           C
ATOM   3182  O   PHE A 851      74.180  34.850  34.750  1.00  0.00           O
ATOM   3183  N   PRO A 852      73.980  32.640  35.080  1.00  0.00           N
ATOM   3184  CD  PRO A 852      74.410  31.440  35.700  1.00  0.00           C
ATOM   3185  HD1 PRO A 852      74.040  31.250  36.730  1.00  0.00           H
ATOM   3186  HD2 PRO A 852      75.520  31.500  35.770  1.00  0.00           H
ATOM   3187  CA  PRO A 852      73.200  32.420  33.910  1.00  0.00           C
ATOM   3188  HA  PRO A 852      73.840  32.870  33.160  1.00  0.00           H
ATOM   3189  CB  PRO A 852      72.940  30.940  33.840  1.00  0.00           C
ATOM   3190  HB1 PRO A 852      73.100  30.720  32.770  1.00  0.00           H
ATOM   3191  HB2 PRO A 852      71.920  30.700  34.200  1.00  0.00           H
ATOM   3192  CG  PRO A 852      73.950  30.290  34.770  1.00  0.00           C
ATOM   3193  HG1 PRO A 852      73.390  29.580  35.400  1.00  0.00           H
ATOM   3194  HG2 PRO A 852      74.810  29.910  34.180  1.00  0.00           H
ATOM   3195  C   PRO A 852      71.870  33.180  33.910  1.00  0.00           C
ATOM   3196  O   PRO A 852      71.370  33.440  34.990  1.00  0.00           O
ATOM   3197  N   THR A 853      71.250  33.500  32.780  1.00  0.00           N
ATOM   3198  HN  THR A 853      71.650  33.120  31.940  1.00  0.00           H
ATOM   3199  CA  THR A 853      70.080  34.380  32.640  1.00  0.00           C
ATOM   3200  HA  THR A 853      70.390  35.300  33.090  1.00  0.00           H
ATOM   3201  CB  THR A 853      69.880  34.700  31.180  1.00  0.00           C
ATOM   3202  HB  THR A 853      70.790  35.020  30.620  1.00  0.00           H
ATOM   3203  OG1 THR A 853      68.900  35.760  30.950  1.00  0.00           O
ATOM   3204  HG1 THR A 853      68.920  35.900  30.010  1.00  0.00           H
ATOM   3205  CG2 THR A 853      69.390  33.360  30.390  1.00  0.00           C
ATOM   3206 HG21 THR A 853      68.470  33.020  30.900  1.00  0.00           H
ATOM   3207 HG22 THR A 853      70.210  32.630  30.280  1.00  0.00           H
ATOM   3208 HG23 THR A 853      69.020  33.660  29.370  1.00  0.00           H
ATOM   3209  C   THR A 853      68.860  33.990  33.420  1.00  0.00           C
ATOM   3210  O   THR A 853      68.230  34.790  34.120  1.00  0.00           O
ATOM   3211  N   LYS A 854      68.500  32.710  33.420  1.00  0.00           N
ATOM   3212  HN  LYS A 854      68.860  32.040  32.780  1.00  0.00           H
ATOM   3213  CA  LYS A 854      67.440  32.170  34.200  1.00  0.00           C
ATOM   3214  HA  LYS A 854      66.530  32.700  33.930  1.00  0.00           H
ATOM   3215  CB  LYS A 854      67.150  30.750  33.730  1.00  0.00           C
ATOM   3216  HB1 LYS A 854      66.370  30.360  34.430  1.00  0.00           H
ATOM   3217  HB2 LYS A 854      68.040  30.080  33.640  1.00  0.00           H
ATOM   3218  CG  LYS A 854      66.600  30.610  32.230  1.00  0.00           C
ATOM   3219  HG1 LYS A 854      66.560  29.510  32.000  1.00  0.00           H
ATOM   3220  HG2 LYS A 854      67.430  31.030  31.640  1.00  0.00           H
ATOM   3221  CD  LYS A 854      65.210  31.210  31.990  1.00  0.00           C
ATOM   3222  HD1 LYS A 854      65.180  32.310  32.110  1.00  0.00           H
ATOM   3223  HD2 LYS A 854      64.510  30.720  32.690  1.00  0.00           H
ATOM   3224  CE  LYS A 854      64.730  30.950  30.570  1.00  0.00           C
ATOM   3225  HE1 LYS A 854      64.790  29.850  30.390  1.00  0.00           H
ATOM   3226  HE2 LYS A 854      65.340  31.400  29.770  1.00  0.00           H
ATOM   3227  NZ  LYS A 854      63.340  31.230  30.400  1.00  0.00           N
ATOM   3228  HZ1 LYS A 854      62.690  30.780  31.080  1.00  0.00           H
ATOM   3229  HZ2 LYS A 854      63.090  30.740  29.530  1.00  0.00           H
ATOM   3230  HZ3 LYS A 854      63.150  32.250  30.400  1.00  0.00           H
ATOM   3231  C   LYS A 854      67.540  32.160  35.680  1.00  0.00           C
ATOM   3232  O   LYS A 854      66.560  32.390  36.300  1.00  0.00           O
ATOM   3233  N   VAL A 855      68.780  31.960  36.230  1.00  0.00           N
ATOM   3234  HN  VAL A 855      69.550  31.960  35.610  1.00  0.00           H
ATOM   3235  CA  VAL A 855      69.070  32.220  37.630  1.00  0.00           C
ATOM   3236  HA  VAL A 855      68.310  31.750  38.230  1.00  0.00           H
ATOM   3237  CB  VAL A 855      70.460  31.650  38.100  1.00  0.00           C
ATOM   3238  HB  VAL A 855      71.190  31.950  37.320  1.00  0.00           H
ATOM   3239  CG1 VAL A 855      71.020  32.170  39.430  1.00  0.00           C
ATOM   3240 HG11 VAL A 855      70.150  32.290  40.100  1.00  0.00           H
ATOM   3241 HG12 VAL A 855      71.330  33.240  39.370  1.00  0.00           H
ATOM   3242 HG13 VAL A 855      71.810  31.710  40.060  1.00  0.00           H
ATOM   3243  CG2 VAL A 855      70.460  30.120  38.160  1.00  0.00           C
ATOM   3244 HG21 VAL A 855      69.820  29.830  39.020  1.00  0.00           H
ATOM   3245 HG22 VAL A 855      71.470  29.700  38.380  1.00  0.00           H
ATOM   3246 HG23 VAL A 855      70.170  29.680  37.180  1.00  0.00           H
ATOM   3247  C   VAL A 855      68.970  33.720  38.000  1.00  0.00           C
ATOM   3248  O   VAL A 855      68.560  34.090  39.050  1.00  0.00           O
ATOM   3249  N   ARG A 856      69.390  34.620  37.090  1.00  0.00           N
ATOM   3250  HN  ARG A 856      69.610  34.280  36.190  1.00  0.00           H
ATOM   3251  CA  ARG A 856      69.080  35.970  37.310  1.00  0.00           C
ATOM   3252  HA  ARG A 856      69.490  36.440  38.190  1.00  0.00           H
ATOM   3253  CB  ARG A 856      69.730  36.800  36.180  1.00  0.00           C
ATOM   3254  HB1 ARG A 856      69.420  37.870  36.240  1.00  0.00           H
ATOM   3255  HB2 ARG A 856      69.380  36.440  35.200  1.00  0.00           H
ATOM   3256  CG  ARG A 856      71.330  36.760  36.310  1.00  0.00           C
ATOM   3257  HG1 ARG A 856      71.640  35.740  35.990  1.00  0.00           H
ATOM   3258  HG2 ARG A 856      71.670  36.660  37.370  1.00  0.00           H
ATOM   3259  CD  ARG A 856      72.080  37.750  35.450  1.00  0.00           C
ATOM   3260  HD1 ARG A 856      73.160  37.490  35.370  1.00  0.00           H
ATOM   3261  HD2 ARG A 856      72.000  38.720  35.970  1.00  0.00           H
ATOM   3262  NE  ARG A 856      71.390  37.860  34.180  1.00  0.00           N
ATOM   3263  HE  ARG A 856      70.780  38.650  34.090  1.00  0.00           H
ATOM   3264  CZ  ARG A 856      71.860  37.490  32.980  1.00  0.00           C
ATOM   3265  NH1 ARG A 856      72.850  36.670  32.790  1.00  0.00           N
ATOM   3266 HH11 ARG A 856      73.200  36.110  33.540  1.00  0.00           H
ATOM   3267 HH12 ARG A 856      73.330  36.610  31.910  1.00  0.00           H
ATOM   3268  NH2 ARG A 856      71.200  38.030  31.960  1.00  0.00           N
ATOM   3269 HH21 ARG A 856      71.220  37.560  31.080  1.00  0.00           H
ATOM   3270 HH22 ARG A 856      70.460  38.650  32.210  1.00  0.00           H
ATOM   3271  C   ARG A 856      67.560  36.410  37.360  1.00  0.00           C
ATOM   3272  O   ARG A 856      67.100  37.240  38.180  1.00  0.00           O
ATOM   3273  N   SER A 857      66.800  35.850  36.470  1.00  0.00           N
ATOM   3274  HN  SER A 857      67.140  35.290  35.720  1.00  0.00           H
ATOM   3275  CA  SER A 857      65.360  35.940  36.490  1.00  0.00           C
ATOM   3276  HA  SER A 857      65.000  36.950  36.370  1.00  0.00           H
ATOM   3277  CB  SER A 857      64.670  35.090  35.380  1.00  0.00           C
ATOM   3278  HB1 SER A 857      63.580  35.250  35.190  1.00  0.00           H
ATOM   3279  HB2 SER A 857      64.790  33.990  35.470  1.00  0.00           H
ATOM   3280  OG  SER A 857      65.240  35.370  34.100  1.00  0.00           O
ATOM   3281  HG1 SER A 857      64.940  36.260  33.900  1.00  0.00           H
ATOM   3282  C   SER A 857      64.630  35.450  37.720  1.00  0.00           C
ATOM   3283  O   SER A 857      63.750  36.050  38.250  1.00  0.00           O
ATOM   3284  N   THR A 858      65.050  34.290  38.100  1.00  0.00           N
ATOM   3285  HN  THR A 858      65.680  33.710  37.590  1.00  0.00           H
ATOM   3286  CA  THR A 858      64.660  33.680  39.430  1.00  0.00           C
ATOM   3287  HA  THR A 858      63.600  33.500  39.460  1.00  0.00           H
ATOM   3288  CB  THR A 858      65.180  32.260  39.740  1.00  0.00           C
ATOM   3289  HB  THR A 858      66.270  32.320  39.880  1.00  0.00           H
ATOM   3290  OG1 THR A 858      64.930  31.400  38.620  1.00  0.00           O
ATOM   3291  HG1 THR A 858      64.620  31.920  37.870  1.00  0.00           H
ATOM   3292  CG2 THR A 858      64.500  31.690  40.970  1.00  0.00           C
ATOM   3293 HG21 THR A 858      63.390  31.700  40.800  1.00  0.00           H
ATOM   3294 HG22 THR A 858      64.680  32.310  41.860  1.00  0.00           H
ATOM   3295 HG23 THR A 858      64.860  30.650  41.110  1.00  0.00           H
ATOM   3296  C   THR A 858      64.960  34.560  40.630  1.00  0.00           C
ATOM   3297  O   THR A 858      64.170  34.800  41.550  1.00  0.00           O
ATOM   3298  N   ILE A 859      66.180  35.060  40.650  1.00  0.00           N
ATOM   3299  HN  ILE A 859      66.960  34.780  40.090  1.00  0.00           H
ATOM   3300  CA  ILE A 859      66.570  36.040  41.730  1.00  0.00           C
ATOM   3301  HA  ILE A 859      66.470  35.570  42.690  1.00  0.00           H
ATOM   3302  CB  ILE A 859      68.070  36.360  41.630  1.00  0.00           C
ATOM   3303  HB  ILE A 859      68.280  36.630  40.570  1.00  0.00           H
ATOM   3304  CG2 ILE A 859      68.550  37.520  42.490  1.00  0.00           C
ATOM   3305 HG21 ILE A 859      69.630  37.700  42.610  1.00  0.00           H
ATOM   3306 HG22 ILE A 859      68.070  37.300  43.480  1.00  0.00           H
ATOM   3307 HG23 ILE A 859      68.030  38.450  42.150  1.00  0.00           H
ATOM   3308  CG1 ILE A 859      68.840  35.140  42.000  1.00  0.00           C
ATOM   3309 HG11 ILE A 859      68.460  34.190  41.550  1.00  0.00           H
ATOM   3310 HG12 ILE A 859      68.760  34.900  43.080  1.00  0.00           H
ATOM   3311  CD  ILE A 859      70.380  35.190  41.670  1.00  0.00           C
ATOM   3312  HD1 ILE A 859      70.920  34.250  41.910  1.00  0.00           H
ATOM   3313  HD2 ILE A 859      70.730  36.150  42.090  1.00  0.00           H
ATOM   3314  HD3 ILE A 859      70.410  35.250  40.560  1.00  0.00           H
ATOM   3315  C   ILE A 859      65.740  37.350  41.710  1.00  0.00           C
ATOM   3316  O   ILE A 859      65.200  37.780  42.770  1.00  0.00           O
ATOM   3317  N   SER A 860      65.410  37.900  40.480  1.00  0.00           N
ATOM   3318  HN  SER A 860      66.000  37.660  39.710  1.00  0.00           H
ATOM   3319  CA  SER A 860      64.450  38.930  40.290  1.00  0.00           C
ATOM   3320  HA  SER A 860      64.830  39.780  40.810  1.00  0.00           H
ATOM   3321  CB  SER A 860      64.530  39.370  38.800  1.00  0.00           C
ATOM   3322  HB1 SER A 860      63.850  40.220  38.550  1.00  0.00           H
ATOM   3323  HB2 SER A 860      64.320  38.490  38.150  1.00  0.00           H
ATOM   3324  OG  SER A 860      65.810  39.870  38.480  1.00  0.00           O
ATOM   3325  HG1 SER A 860      66.460  39.190  38.650  1.00  0.00           H
ATOM   3326  C   SER A 860      63.000  38.690  40.670  1.00  0.00           C
ATOM   3327  O   SER A 860      62.250  39.480  41.300  1.00  0.00           O
ATOM   3328  N   ASP A 861      62.490  37.470  40.330  1.00  0.00           N
ATOM   3329  HN  ASP A 861      63.040  36.750  39.910  1.00  0.00           H
ATOM   3330  CA  ASP A 861      61.120  37.110  40.740  1.00  0.00           C
ATOM   3331  HA  ASP A 861      60.490  37.970  40.550  1.00  0.00           H
ATOM   3332  CB  ASP A 861      60.690  35.980  39.880  1.00  0.00           C
ATOM   3333  HB1 ASP A 861      59.750  35.470  40.190  1.00  0.00           H
ATOM   3334  HB2 ASP A 861      61.540  35.260  39.860  1.00  0.00           H
ATOM   3335  CG  ASP A 861      60.440  36.390  38.480  1.00  0.00           C
ATOM   3336  OD1 ASP A 861      60.490  35.520  37.600  1.00  0.00           O
ATOM   3337  OD2 ASP A 861      60.070  37.590  38.250  1.00  0.00           O
ATOM   3338  C   ASP A 861      60.870  36.900  42.260  1.00  0.00           C
ATOM   3339  O   ASP A 861      59.900  37.290  42.870  1.00  0.00           O
ATOM   3340  N   PHE A 862      61.850  36.290  42.950  1.00  0.00           N
ATOM   3341  HN  PHE A 862      62.690  36.070  42.460  1.00  0.00           H
ATOM   3342  CA  PHE A 862      61.750  36.040  44.360  1.00  0.00           C
ATOM   3343  HA  PHE A 862      60.750  36.270  44.710  1.00  0.00           H
ATOM   3344  CB  PHE A 862      62.210  34.580  44.690  1.00  0.00           C
ATOM   3345  HB1 PHE A 862      62.320  34.350  45.770  1.00  0.00           H
ATOM   3346  HB2 PHE A 862      63.160  34.260  44.210  1.00  0.00           H
ATOM   3347  CG  PHE A 862      61.140  33.650  44.160  1.00  0.00           C
ATOM   3348  CD1 PHE A 862      61.250  33.120  42.840  1.00  0.00           C
ATOM   3349  HD1 PHE A 862      62.180  33.450  42.380  1.00  0.00           H
ATOM   3350  CE1 PHE A 862      60.350  32.270  42.270  1.00  0.00           C
ATOM   3351  HE1 PHE A 862      60.380  31.680  41.360  1.00  0.00           H
ATOM   3352  CZ  PHE A 862      59.260  31.840  43.110  1.00  0.00           C
ATOM   3353  HZ  PHE A 862      58.480  31.240  42.640  1.00  0.00           H
ATOM   3354  CD2 PHE A 862      60.040  33.250  44.930  1.00  0.00           C
ATOM   3355  HD2 PHE A 862      59.890  33.630  45.940  1.00  0.00           H
ATOM   3356  CE2 PHE A 862      59.110  32.360  44.360  1.00  0.00           C
ATOM   3357  HE2 PHE A 862      58.290  31.950  44.940  1.00  0.00           H
ATOM   3358  C   PHE A 862      62.750  36.910  45.150  1.00  0.00           C
ATOM   3359  O   PHE A 862      63.120  36.530  46.260  1.00  0.00           O
ATOM   3360  N   ALA A 863      63.110  38.050  44.640  1.00  0.00           N
ATOM   3361  HN  ALA A 863      62.780  38.390  43.760  1.00  0.00           H
ATOM   3362  CA  ALA A 863      63.780  39.100  45.390  1.00  0.00           C
ATOM   3363  HA  ALA A 863      64.810  38.790  45.470  1.00  0.00           H
ATOM   3364  CB  ALA A 863      63.630  40.390  44.500  1.00  0.00           C
ATOM   3365  HB1 ALA A 863      64.360  40.360  43.660  1.00  0.00           H
ATOM   3366  HB2 ALA A 863      63.820  41.260  45.180  1.00  0.00           H
ATOM   3367  HB3 ALA A 863      62.640  40.340  43.990  1.00  0.00           H
ATOM   3368  C   ALA A 863      63.390  39.370  46.800  1.00  0.00           C
ATOM   3369  O   ALA A 863      64.260  39.430  47.670  1.00  0.00           O
ATOM   3370  N   VAL A 864      62.030  39.470  47.020  1.00  0.00           N
ATOM   3371  HN  VAL A 864      61.410  39.430  46.240  1.00  0.00           H
ATOM   3372  CA  VAL A 864      61.570  39.800  48.340  1.00  0.00           C
ATOM   3373  HA  VAL A 864      62.040  40.670  48.770  1.00  0.00           H
ATOM   3374  CB  VAL A 864      60.160  40.360  48.250  1.00  0.00           C
ATOM   3375  HB  VAL A 864      59.680  39.830  47.390  1.00  0.00           H
ATOM   3376  CG1 VAL A 864      59.340  40.200  49.610  1.00  0.00           C
ATOM   3377 HG11 VAL A 864      59.080  39.130  49.740  1.00  0.00           H
ATOM   3378 HG12 VAL A 864      58.370  40.750  49.600  1.00  0.00           H
ATOM   3379 HG13 VAL A 864      59.930  40.600  50.460  1.00  0.00           H
ATOM   3380  CG2 VAL A 864      60.160  41.910  47.940  1.00  0.00           C
ATOM   3381 HG21 VAL A 864      59.220  42.210  47.420  1.00  0.00           H
ATOM   3382 HG22 VAL A 864      60.870  42.170  47.130  1.00  0.00           H
ATOM   3383 HG23 VAL A 864      60.380  42.480  48.870  1.00  0.00           H
ATOM   3384  C   VAL A 864      61.820  38.710  49.370  1.00  0.00           C
ATOM   3385  O   VAL A 864      62.450  38.970  50.410  1.00  0.00           O
ATOM   3386  N   PHE A 865      61.410  37.430  49.020  1.00  0.00           N
ATOM   3387  HN  PHE A 865      60.840  37.270  48.220  1.00  0.00           H
ATOM   3388  CA  PHE A 865      61.770  36.210  49.740  1.00  0.00           C
ATOM   3389  HA  PHE A 865      61.310  36.330  50.710  1.00  0.00           H
ATOM   3390  CB  PHE A 865      61.050  35.110  48.880  1.00  0.00           C
ATOM   3391  HB1 PHE A 865      61.310  35.230  47.800  1.00  0.00           H
ATOM   3392  HB2 PHE A 865      59.970  35.360  48.950  1.00  0.00           H
ATOM   3393  CG  PHE A 865      61.350  33.670  49.350  1.00  0.00           C
ATOM   3394  CD1 PHE A 865      61.930  32.660  48.590  1.00  0.00           C
ATOM   3395  HD1 PHE A 865      62.430  32.870  47.650  1.00  0.00           H
ATOM   3396  CE1 PHE A 865      62.040  31.340  48.980  1.00  0.00           C
ATOM   3397  HE1 PHE A 865      62.450  30.600  48.320  1.00  0.00           H
ATOM   3398  CZ  PHE A 865      61.500  30.920  50.220  1.00  0.00           C
ATOM   3399  HZ  PHE A 865      61.620  29.870  50.420  1.00  0.00           H
ATOM   3400  CD2 PHE A 865      60.870  33.230  50.610  1.00  0.00           C
ATOM   3401  HD2 PHE A 865      60.260  33.930  51.150  1.00  0.00           H
ATOM   3402  CE2 PHE A 865      60.910  31.910  51.010  1.00  0.00           C
ATOM   3403  HE2 PHE A 865      60.590  31.600  51.980  1.00  0.00           H
ATOM   3404  C   PHE A 865      63.220  36.040  49.960  1.00  0.00           C
ATOM   3405  O   PHE A 865      63.620  35.710  51.090  1.00  0.00           O
ATOM   3406  N   LEU A 866      64.090  36.110  48.950  1.00  0.00           N
ATOM   3407  HN  LEU A 866      63.740  36.420  48.060  1.00  0.00           H
ATOM   3408  CA  LEU A 866      65.510  35.990  49.120  1.00  0.00           C
ATOM   3409  HA  LEU A 866      65.750  35.050  49.590  1.00  0.00           H
ATOM   3410  CB  LEU A 866      66.160  36.050  47.730  1.00  0.00           C
ATOM   3411  HB1 LEU A 866      67.230  36.360  47.840  1.00  0.00           H
ATOM   3412  HB2 LEU A 866      65.720  36.930  47.210  1.00  0.00           H
ATOM   3413  CG  LEU A 866      66.090  34.750  46.880  1.00  0.00           C
ATOM   3414  HG  LEU A 866      65.170  34.180  47.150  1.00  0.00           H
ATOM   3415  CD1 LEU A 866      66.170  34.960  45.400  1.00  0.00           C
ATOM   3416 HD11 LEU A 866      67.100  35.540  45.200  1.00  0.00           H
ATOM   3417 HD12 LEU A 866      65.310  35.550  45.000  1.00  0.00           H
ATOM   3418 HD13 LEU A 866      66.250  34.000  44.830  1.00  0.00           H
ATOM   3419  CD2 LEU A 866      67.280  33.850  47.210  1.00  0.00           C
ATOM   3420 HD21 LEU A 866      67.150  32.850  46.730  1.00  0.00           H
ATOM   3421 HD22 LEU A 866      67.470  33.740  48.290  1.00  0.00           H
ATOM   3422 HD23 LEU A 866      68.180  34.310  46.730  1.00  0.00           H
ATOM   3423  C   LEU A 866      66.180  37.030  50.040  1.00  0.00           C
ATOM   3424  O   LEU A 866      67.060  36.630  50.820  1.00  0.00           O
ATOM   3425  N   THR A 867      65.660  38.260  49.940  1.00  0.00           N
ATOM   3426  HN  THR A 867      64.930  38.440  49.290  1.00  0.00           H
ATOM   3427  CA  THR A 867      66.050  39.210  50.960  1.00  0.00           C
ATOM   3428  HA  THR A 867      67.120  39.370  50.940  1.00  0.00           H
ATOM   3429  CB  THR A 867      65.370  40.540  50.700  1.00  0.00           C
ATOM   3430  HB  THR A 867      64.280  40.690  50.840  1.00  0.00           H
ATOM   3431  OG1 THR A 867      65.660  40.950  49.370  1.00  0.00           O
ATOM   3432  HG1 THR A 867      65.210  40.370  48.750  1.00  0.00           H
ATOM   3433  CG2 THR A 867      65.890  41.580  51.710  1.00  0.00           C
ATOM   3434 HG21 THR A 867      65.630  41.340  52.770  1.00  0.00           H
ATOM   3435 HG22 THR A 867      65.480  42.610  51.550  1.00  0.00           H
ATOM   3436 HG23 THR A 867      66.980  41.730  51.580  1.00  0.00           H
ATOM   3437  C   THR A 867      65.700  38.810  52.380  1.00  0.00           C
ATOM   3438  O   THR A 867      66.510  38.980  53.270  1.00  0.00           O
ATOM   3439  N   ILE A 868      64.500  38.280  52.590  1.00  0.00           N
ATOM   3440  HN  ILE A 868      63.860  38.120  51.840  1.00  0.00           H
ATOM   3441  CA  ILE A 868      64.110  37.780  53.920  1.00  0.00           C
ATOM   3442  HA  ILE A 868      64.290  38.580  54.630  1.00  0.00           H
ATOM   3443  CB  ILE A 868      62.620  37.510  54.020  1.00  0.00           C
ATOM   3444  HB  ILE A 868      62.390  36.990  53.060  1.00  0.00           H
ATOM   3445  CG2 ILE A 868      62.320  36.670  55.260  1.00  0.00           C
ATOM   3446 HG21 ILE A 868      62.650  35.630  55.120  1.00  0.00           H
ATOM   3447 HG22 ILE A 868      61.210  36.710  55.290  1.00  0.00           H
ATOM   3448 HG23 ILE A 868      62.800  37.170  56.140  1.00  0.00           H
ATOM   3449  CG1 ILE A 868      61.810  38.780  54.060  1.00  0.00           C
ATOM   3450 HG11 ILE A 868      62.210  39.480  53.290  1.00  0.00           H
ATOM   3451 HG12 ILE A 868      61.840  39.370  55.010  1.00  0.00           H
ATOM   3452  CD  ILE A 868      60.330  38.680  53.710  1.00  0.00           C
ATOM   3453  HD1 ILE A 868      59.920  39.700  53.830  1.00  0.00           H
ATOM   3454  HD2 ILE A 868      59.830  37.900  54.330  1.00  0.00           H
ATOM   3455  HD3 ILE A 868      60.240  38.400  52.640  1.00  0.00           H
ATOM   3456  C   ILE A 868      65.030  36.680  54.500  1.00  0.00           C
ATOM   3457  O   ILE A 868      65.470  36.820  55.660  1.00  0.00           O
ATOM   3458  N   VAL A 869      65.390  35.710  53.710  1.00  0.00           N
ATOM   3459  HN  VAL A 869      65.050  35.760  52.770  1.00  0.00           H
ATOM   3460  CA  VAL A 869      66.190  34.510  54.050  1.00  0.00           C
ATOM   3461  HA  VAL A 869      65.780  34.010  54.920  1.00  0.00           H
ATOM   3462  CB  VAL A 869      66.110  33.550  52.870  1.00  0.00           C
ATOM   3463  HB  VAL A 869      66.180  34.170  51.960  1.00  0.00           H
ATOM   3464  CG1 VAL A 869      67.250  32.490  52.740  1.00  0.00           C
ATOM   3465 HG11 VAL A 869      67.110  31.940  51.790  1.00  0.00           H
ATOM   3466 HG12 VAL A 869      67.240  31.730  53.550  1.00  0.00           H
ATOM   3467 HG13 VAL A 869      68.290  32.870  52.710  1.00  0.00           H
ATOM   3468  CG2 VAL A 869      64.820  32.700  52.850  1.00  0.00           C
ATOM   3469 HG21 VAL A 869      64.750  32.000  53.700  1.00  0.00           H
ATOM   3470 HG22 VAL A 869      64.950  32.020  51.980  1.00  0.00           H
ATOM   3471 HG23 VAL A 869      63.830  33.140  52.620  1.00  0.00           H
ATOM   3472  C   VAL A 869      67.640  34.830  54.390  1.00  0.00           C
ATOM   3473  O   VAL A 869      68.200  34.510  55.430  1.00  0.00           O
ATOM   3474  N   ILE A 870      68.240  35.790  53.640  1.00  0.00           N
ATOM   3475  HN  ILE A 870      67.720  36.080  52.840  1.00  0.00           H
ATOM   3476  CA  ILE A 870      69.490  36.450  53.960  1.00  0.00           C
ATOM   3477  HA  ILE A 870      70.200  35.730  54.340  1.00  0.00           H
ATOM   3478  CB  ILE A 870      70.160  37.170  52.760  1.00  0.00           C
ATOM   3479  HB  ILE A 870      69.290  37.710  52.340  1.00  0.00           H
ATOM   3480  CG2 ILE A 870      71.160  38.240  53.190  1.00  0.00           C
ATOM   3481 HG21 ILE A 870      70.670  39.030  53.800  1.00  0.00           H
ATOM   3482 HG22 ILE A 870      71.540  38.640  52.230  1.00  0.00           H
ATOM   3483 HG23 ILE A 870      72.070  37.840  53.670  1.00  0.00           H
ATOM   3484  CG1 ILE A 870      70.670  36.270  51.670  1.00  0.00           C
ATOM   3485 HG11 ILE A 870      71.050  36.960  50.880  1.00  0.00           H
ATOM   3486 HG12 ILE A 870      69.780  35.780  51.210  1.00  0.00           H
ATOM   3487  CD  ILE A 870      71.690  35.200  52.070  1.00  0.00           C
ATOM   3488  HD1 ILE A 870      72.620  35.560  52.560  1.00  0.00           H
ATOM   3489  HD2 ILE A 870      72.130  34.730  51.170  1.00  0.00           H
ATOM   3490  HD3 ILE A 870      71.310  34.430  52.770  1.00  0.00           H
ATOM   3491  C   ILE A 870      69.480  37.310  55.140  1.00  0.00           C
ATOM   3492  O   ILE A 870      70.290  37.140  56.080  1.00  0.00           O
ATOM   3493  N   MET A 871      68.530  38.270  55.250  1.00  0.00           N
ATOM   3494  HN  MET A 871      67.800  38.380  54.600  1.00  0.00           H
ATOM   3495  CA  MET A 871      68.470  39.160  56.430  1.00  0.00           C
ATOM   3496  HA  MET A 871      69.400  39.690  56.570  1.00  0.00           H
ATOM   3497  CB  MET A 871      67.370  40.240  56.330  1.00  0.00           C
ATOM   3498  HB1 MET A 871      67.280  40.790  57.290  1.00  0.00           H
ATOM   3499  HB2 MET A 871      66.420  39.810  55.950  1.00  0.00           H
ATOM   3500  CG  MET A 871      67.790  41.300  55.270  1.00  0.00           C
ATOM   3501  HG1 MET A 871      67.000  42.060  55.120  1.00  0.00           H
ATOM   3502  HG2 MET A 871      68.000  40.830  54.280  1.00  0.00           H
ATOM   3503  SD  MET A 871      69.230  42.300  55.740  1.00  0.00           S
ATOM   3504  CE  MET A 871      69.320  43.440  54.380  1.00  0.00           C
ATOM   3505  HE1 MET A 871      69.020  44.460  54.660  1.00  0.00           H
ATOM   3506  HE2 MET A 871      68.670  43.150  53.520  1.00  0.00           H
ATOM   3507  HE3 MET A 871      70.350  43.500  53.980  1.00  0.00           H
ATOM   3508  C   MET A 871      68.320  38.530  57.850  1.00  0.00           C
ATOM   3509  O   MET A 871      68.950  38.990  58.780  1.00  0.00           O
ATOM   3510  N   VAL A 872      67.490  37.470  57.930  1.00  0.00           N
ATOM   3511  HN  VAL A 872      66.820  37.320  57.200  1.00  0.00           H
ATOM   3512  CA  VAL A 872      67.270  36.610  59.120  1.00  0.00           C
ATOM   3513  HA  VAL A 872      67.500  37.240  59.960  1.00  0.00           H
ATOM   3514  CB  VAL A 872      65.950  35.830  59.250  1.00  0.00           C
ATOM   3515  HB  VAL A 872      65.770  35.230  60.160  1.00  0.00           H
ATOM   3516  CG1 VAL A 872      64.720  36.800  59.220  1.00  0.00           C
ATOM   3517 HG11 VAL A 872      63.850  36.220  59.560  1.00  0.00           H
ATOM   3518 HG12 VAL A 872      64.550  37.160  58.180  1.00  0.00           H
ATOM   3519 HG13 VAL A 872      64.860  37.600  59.980  1.00  0.00           H
ATOM   3520  CG2 VAL A 872      65.780  34.770  58.070  1.00  0.00           C
ATOM   3521 HG21 VAL A 872      66.020  35.220  57.080  1.00  0.00           H
ATOM   3522 HG22 VAL A 872      64.720  34.440  58.080  1.00  0.00           H
ATOM   3523 HG23 VAL A 872      66.610  34.050  58.190  1.00  0.00           H
ATOM   3524  C   VAL A 872      68.370  35.570  59.290  1.00  0.00           C
ATOM   3525  O   VAL A 872      68.500  35.110  60.390  1.00  0.00           O
ATOM   3526  N   THR A 873      69.150  35.280  58.180  1.00  0.00           N
ATOM   3527  HN  THR A 873      68.850  35.690  57.330  1.00  0.00           H
ATOM   3528  CA  THR A 873      70.440  34.580  58.300  1.00  0.00           C
ATOM   3529  HA  THR A 873      70.410  33.710  58.940  1.00  0.00           H
ATOM   3530  CB  THR A 873      71.110  34.000  57.020  1.00  0.00           C
ATOM   3531  HB  THR A 873      71.210  34.790  56.240  1.00  0.00           H
ATOM   3532  OG1 THR A 873      70.160  32.980  56.490  1.00  0.00           O
ATOM   3533  HG1 THR A 873      69.380  33.450  56.200  1.00  0.00           H
ATOM   3534  CG2 THR A 873      72.410  33.280  57.290  1.00  0.00           C
ATOM   3535 HG21 THR A 873      73.200  34.020  57.540  1.00  0.00           H
ATOM   3536 HG22 THR A 873      72.770  32.890  56.310  1.00  0.00           H
ATOM   3537 HG23 THR A 873      72.310  32.450  58.010  1.00  0.00           H
ATOM   3538  C   THR A 873      71.520  35.350  59.090  1.00  0.00           C
ATOM   3539  O   THR A 873      72.290  34.860  59.910  1.00  0.00           O
ATOM   3540  N   ILE A 874      71.670  36.690  58.700  1.00  0.00           N
ATOM   3541  HN  ILE A 874      71.030  37.120  58.080  1.00  0.00           H
ATOM   3542  CA  ILE A 874      72.460  37.640  59.480  1.00  0.00           C
ATOM   3543  HA  ILE A 874      73.470  37.250  59.590  1.00  0.00           H
ATOM   3544  CB  ILE A 874      72.580  39.020  58.820  1.00  0.00           C
ATOM   3545  HB  ILE A 874      71.530  39.360  58.810  1.00  0.00           H
ATOM   3546  CG2 ILE A 874      73.470  39.940  59.590  1.00  0.00           C
ATOM   3547 HG21 ILE A 874      73.520  40.910  59.030  1.00  0.00           H
ATOM   3548 HG22 ILE A 874      74.490  39.640  59.890  1.00  0.00           H
ATOM   3549 HG23 ILE A 874      72.900  40.340  60.460  1.00  0.00           H
ATOM   3550  CG1 ILE A 874      72.970  38.860  57.320  1.00  0.00           C
ATOM   3551 HG11 ILE A 874      72.970  39.890  56.870  1.00  0.00           H
ATOM   3552 HG12 ILE A 874      72.140  38.300  56.830  1.00  0.00           H
ATOM   3553  CD  ILE A 874      74.300  38.210  57.110  1.00  0.00           C
ATOM   3554  HD1 ILE A 874      74.290  37.130  57.400  1.00  0.00           H
ATOM   3555  HD2 ILE A 874      75.130  38.740  57.620  1.00  0.00           H
ATOM   3556  HD3 ILE A 874      74.600  38.350  56.050  1.00  0.00           H
ATOM   3557  C   ILE A 874      71.990  37.750  60.910  1.00  0.00           C
ATOM   3558  O   ILE A 874      72.760  37.770  61.860  1.00  0.00           O
ATOM   3559  N   ASP A 875      70.670  37.840  61.040  1.00  0.00           N
ATOM   3560  HN  ASP A 875      70.190  38.020  60.200  1.00  0.00           H
ATOM   3561  CA  ASP A 875      70.080  37.990  62.370  1.00  0.00           C
ATOM   3562  HA  ASP A 875      70.700  38.710  62.860  1.00  0.00           H
ATOM   3563  CB  ASP A 875      68.610  38.460  62.290  1.00  0.00           C
ATOM   3564  HB1 ASP A 875      67.970  37.640  61.900  1.00  0.00           H
ATOM   3565  HB2 ASP A 875      68.740  39.360  61.660  1.00  0.00           H
ATOM   3566  CG  ASP A 875      68.170  38.930  63.610  1.00  0.00           C
ATOM   3567  OD1 ASP A 875      68.790  39.850  64.260  1.00  0.00           O
ATOM   3568  OD2 ASP A 875      67.060  38.490  63.980  1.00  0.00           O
ATOM   3569  C   ASP A 875      70.330  36.750  63.230  1.00  0.00           C
ATOM   3570  O   ASP A 875      70.760  36.780  64.390  1.00  0.00           O
ATOM   3571  N   TYR A 876      70.180  35.550  62.600  1.00  0.00           N
ATOM   3572  HN  TYR A 876      69.710  35.460  61.720  1.00  0.00           H
ATOM   3573  CA  TYR A 876      70.560  34.320  63.260  1.00  0.00           C
ATOM   3574  HA  TYR A 876      69.940  34.240  64.150  1.00  0.00           H
ATOM   3575  CB  TYR A 876      70.160  33.140  62.360  1.00  0.00           C
ATOM   3576  HB1 TYR A 876      70.670  33.200  61.380  1.00  0.00           H
ATOM   3577  HB2 TYR A 876      69.060  33.090  62.150  1.00  0.00           H
ATOM   3578  CG  TYR A 876      70.430  31.790  63.030  1.00  0.00           C
ATOM   3579  CD1 TYR A 876      71.330  30.840  62.460  1.00  0.00           C
ATOM   3580  HD1 TYR A 876      71.810  31.030  61.510  1.00  0.00           H
ATOM   3581  CE1 TYR A 876      71.720  29.680  63.170  1.00  0.00           C
ATOM   3582  HE1 TYR A 876      72.410  29.030  62.670  1.00  0.00           H
ATOM   3583  CZ  TYR A 876      71.090  29.420  64.370  1.00  0.00           C
ATOM   3584  OH  TYR A 876      71.460  28.310  65.100  1.00  0.00           O
ATOM   3585  HH  TYR A 876      72.310  28.090  64.740  1.00  0.00           H
ATOM   3586  CD2 TYR A 876      69.920  31.470  64.310  1.00  0.00           C
ATOM   3587  HD2 TYR A 876      69.320  32.220  64.820  1.00  0.00           H
ATOM   3588  CE2 TYR A 876      70.140  30.310  64.950  1.00  0.00           C
ATOM   3589  HE2 TYR A 876      69.650  30.090  65.880  1.00  0.00           H
ATOM   3590  C   TYR A 876      72.040  34.150  63.630  1.00  0.00           C
ATOM   3591  O   TYR A 876      72.410  33.740  64.700  1.00  0.00           O
ATOM   3592  N   LEU A 877      72.990  34.470  62.600  1.00  0.00           N
ATOM   3593  HN  LEU A 877      72.590  34.700  61.720  1.00  0.00           H
ATOM   3594  CA  LEU A 877      74.470  34.450  62.720  1.00  0.00           C
ATOM   3595  HA  LEU A 877      74.720  33.410  62.940  1.00  0.00           H
ATOM   3596  CB  LEU A 877      74.960  34.830  61.250  1.00  0.00           C
ATOM   3597  HB1 LEU A 877      74.510  35.820  60.990  1.00  0.00           H
ATOM   3598  HB2 LEU A 877      74.570  33.910  60.770  1.00  0.00           H
ATOM   3599  CG  LEU A 877      76.480  35.040  61.090  1.00  0.00           C
ATOM   3600  HG  LEU A 877      76.870  35.490  62.030  1.00  0.00           H
ATOM   3601  CD1 LEU A 877      77.200  33.700  60.970  1.00  0.00           C
ATOM   3602 HD11 LEU A 877      76.790  33.020  60.190  1.00  0.00           H
ATOM   3603 HD12 LEU A 877      77.200  33.130  61.920  1.00  0.00           H
ATOM   3604 HD13 LEU A 877      78.280  33.810  60.730  1.00  0.00           H
ATOM   3605  CD2 LEU A 877      76.630  35.920  59.890  1.00  0.00           C
ATOM   3606 HD21 LEU A 877      76.220  36.910  60.180  1.00  0.00           H
ATOM   3607 HD22 LEU A 877      76.010  35.500  59.070  1.00  0.00           H
ATOM   3608 HD23 LEU A 877      77.660  36.130  59.520  1.00  0.00           H
ATOM   3609  C   LEU A 877      75.040  35.330  63.720  1.00  0.00           C
ATOM   3610  O   LEU A 877      75.980  35.070  64.410  1.00  0.00           O
ATOM   3611  N   VAL A 878      74.430  36.480  63.960  1.00  0.00           N
ATOM   3612  HN  VAL A 878      73.620  36.680  63.420  1.00  0.00           H
ATOM   3613  CA  VAL A 878      75.110  37.440  64.850  1.00  0.00           C
ATOM   3614  HA  VAL A 878      75.530  37.000  65.750  1.00  0.00           H
ATOM   3615  CB  VAL A 878      76.290  38.120  64.070  1.00  0.00           C
ATOM   3616  HB  VAL A 878      77.050  37.310  63.940  1.00  0.00           H
ATOM   3617  CG1 VAL A 878      75.860  38.760  62.790  1.00  0.00           C
ATOM   3618 HG11 VAL A 878      76.650  39.350  62.270  1.00  0.00           H
ATOM   3619 HG12 VAL A 878      75.010  39.460  62.900  1.00  0.00           H
ATOM   3620 HG13 VAL A 878      75.570  37.980  62.030  1.00  0.00           H
ATOM   3621  CG2 VAL A 878      76.950  39.170  64.890  1.00  0.00           C
ATOM   3622 HG21 VAL A 878      77.060  38.820  65.930  1.00  0.00           H
ATOM   3623 HG22 VAL A 878      76.330  40.100  64.790  1.00  0.00           H
ATOM   3624 HG23 VAL A 878      77.960  39.420  64.520  1.00  0.00           H
ATOM   3625  C   VAL A 878      74.170  38.430  65.440  1.00  0.00           C
ATOM   3626  O   VAL A 878      74.470  39.090  66.440  1.00  0.00           O
ATOM   3627  N   GLY A 879      72.960  38.620  64.880  1.00  0.00           N
ATOM   3628  HN  GLY A 879      72.740  38.040  64.090  1.00  0.00           H
ATOM   3629  CA  GLY A 879      71.950  39.560  65.390  1.00  0.00           C
ATOM   3630  HA1 GLY A 879      72.050  39.630  66.470  1.00  0.00           H
ATOM   3631  HA2 GLY A 879      70.950  39.200  65.220  1.00  0.00           H
ATOM   3632  C   GLY A 879      72.120  41.020  64.950  1.00  0.00           C
ATOM   3633  O   GLY A 879      73.180  41.600  64.960  1.00  0.00           O
ATOM   3634  N   VAL A 880      70.930  41.710  64.800  1.00  0.00           N
ATOM   3635  HN  VAL A 880      70.070  41.230  64.650  1.00  0.00           H
ATOM   3636  CA  VAL A 880      70.990  43.100  64.570  1.00  0.00           C
ATOM   3637  HA  VAL A 880      71.960  43.570  64.610  1.00  0.00           H
ATOM   3638  CB  VAL A 880      70.500  43.490  63.150  1.00  0.00           C
ATOM   3639  HB  VAL A 880      69.450  43.150  63.090  1.00  0.00           H
ATOM   3640  CG1 VAL A 880      70.730  45.040  63.040  1.00  0.00           C
ATOM   3641 HG11 VAL A 880      71.780  45.410  63.140  1.00  0.00           H
ATOM   3642 HG12 VAL A 880      70.080  45.550  63.780  1.00  0.00           H
ATOM   3643 HG13 VAL A 880      70.350  45.330  62.040  1.00  0.00           H
ATOM   3644  CG2 VAL A 880      71.240  42.870  62.000  1.00  0.00           C
ATOM   3645 HG21 VAL A 880      71.060  41.770  61.960  1.00  0.00           H
ATOM   3646 HG22 VAL A 880      72.340  42.970  61.940  1.00  0.00           H
ATOM   3647 HG23 VAL A 880      70.800  43.220  61.050  1.00  0.00           H
ATOM   3648  C   VAL A 880      70.040  43.540  65.680  1.00  0.00           C
ATOM   3649  O   VAL A 880      68.950  42.970  65.690  1.00  0.00           O
ATOM   3650  N   PRO A 881      70.340  44.500  66.520  1.00  0.00           N
ATOM   3651  CD  PRO A 881      71.680  44.960  66.730  1.00  0.00           C
ATOM   3652  HD1 PRO A 881      72.020  45.770  66.050  1.00  0.00           H
ATOM   3653  HD2 PRO A 881      72.320  44.060  66.800  1.00  0.00           H
ATOM   3654  CA  PRO A 881      69.400  45.190  67.340  1.00  0.00           C
ATOM   3655  HA  PRO A 881      69.040  44.460  68.050  1.00  0.00           H
ATOM   3656  CB  PRO A 881      70.190  46.230  68.010  1.00  0.00           C
ATOM   3657  HB1 PRO A 881      69.710  46.420  69.000  1.00  0.00           H
ATOM   3658  HB2 PRO A 881      70.370  47.090  67.330  1.00  0.00           H
ATOM   3659  CG  PRO A 881      71.520  45.520  68.170  1.00  0.00           C
ATOM   3660  HG1 PRO A 881      72.350  46.200  68.430  1.00  0.00           H
ATOM   3661  HG2 PRO A 881      71.510  44.630  68.850  1.00  0.00           H
ATOM   3662  C   PRO A 881      68.200  45.750  66.620  1.00  0.00           C
ATOM   3663  O   PRO A 881      68.310  46.290  65.550  1.00  0.00           O
ATOM   3664  N   SER A 882      67.010  45.600  67.220  1.00  0.00           N
ATOM   3665  HN  SER A 882      67.000  45.140  68.110  1.00  0.00           H
ATOM   3666  CA  SER A 882      65.670  45.810  66.670  1.00  0.00           C
ATOM   3667  HA  SER A 882      65.520  46.880  66.610  1.00  0.00           H
ATOM   3668  CB  SER A 882      65.530  45.410  65.160  1.00  0.00           C
ATOM   3669  HB1 SER A 882      64.440  45.290  64.960  1.00  0.00           H
ATOM   3670  HB2 SER A 882      66.040  44.460  64.910  1.00  0.00           H
ATOM   3671  OG  SER A 882      65.940  46.510  64.330  1.00  0.00           O
ATOM   3672  HG1 SER A 882      66.880  46.570  64.560  1.00  0.00           H
ATOM   3673  C   SER A 882      64.560  45.100  67.340  1.00  0.00           C
ATOM   3674  O   SER A 882      64.740  43.920  67.730  1.00  0.00           O
ATOM   3675  N   PRO A 883      63.360  45.640  67.570  1.00  0.00           N
ATOM   3676  CD  PRO A 883      62.930  47.020  67.120  1.00  0.00           C
ATOM   3677  HD1 PRO A 883      63.170  47.300  66.070  1.00  0.00           H
ATOM   3678  HD2 PRO A 883      63.360  47.690  67.890  1.00  0.00           H
ATOM   3679  CA  PRO A 883      62.220  44.780  67.970  1.00  0.00           C
ATOM   3680  HA  PRO A 883      62.510  44.310  68.890  1.00  0.00           H
ATOM   3681  CB  PRO A 883      61.080  45.710  68.220  1.00  0.00           C
ATOM   3682  HB1 PRO A 883      61.160  45.860  69.310  1.00  0.00           H
ATOM   3683  HB2 PRO A 883      60.120  45.230  67.900  1.00  0.00           H
ATOM   3684  CG  PRO A 883      61.380  47.010  67.400  1.00  0.00           C
ATOM   3685  HG1 PRO A 883      61.000  46.820  66.370  1.00  0.00           H
ATOM   3686  HG2 PRO A 883      60.870  47.960  67.660  1.00  0.00           H
ATOM   3687  C   PRO A 883      61.900  43.720  66.960  1.00  0.00           C
ATOM   3688  O   PRO A 883      62.140  43.930  65.760  1.00  0.00           O
ATOM   3689  N   LYS A 884      61.300  42.650  67.420  1.00  0.00           N
ATOM   3690  HN  LYS A 884      61.200  42.680  68.420  1.00  0.00           H
ATOM   3691  CA  LYS A 884      60.670  41.630  66.640  1.00  0.00           C
ATOM   3692  HA  LYS A 884      61.140  41.600  65.680  1.00  0.00           H
ATOM   3693  CB  LYS A 884      60.870  40.250  67.420  1.00  0.00           C
ATOM   3694  HB1 LYS A 884      60.140  39.510  67.010  1.00  0.00           H
ATOM   3695  HB2 LYS A 884      60.640  40.420  68.480  1.00  0.00           H
ATOM   3696  CG  LYS A 884      62.330  39.610  67.320  1.00  0.00           C
ATOM   3697  HG1 LYS A 884      62.250  38.720  67.990  1.00  0.00           H
ATOM   3698  HG2 LYS A 884      63.080  40.210  67.900  1.00  0.00           H
ATOM   3699  CD  LYS A 884      62.710  39.180  65.900  1.00  0.00           C
ATOM   3700  HD1 LYS A 884      62.800  40.080  65.260  1.00  0.00           H
ATOM   3701  HD2 LYS A 884      61.830  38.670  65.450  1.00  0.00           H
ATOM   3702  CE  LYS A 884      63.880  38.210  65.670  1.00  0.00           C
ATOM   3703  HE1 LYS A 884      63.840  37.830  64.620  1.00  0.00           H
ATOM   3704  HE2 LYS A 884      63.820  37.320  66.340  1.00  0.00           H
ATOM   3705  NZ  LYS A 884      65.200  38.890  65.850  1.00  0.00           N
ATOM   3706  HZ1 LYS A 884      65.690  38.380  66.620  1.00  0.00           H
ATOM   3707  HZ2 LYS A 884      65.130  39.880  66.160  1.00  0.00           H
ATOM   3708  HZ3 LYS A 884      65.790  38.880  65.010  1.00  0.00           H
ATOM   3709  C   LYS A 884      59.180  41.800  66.570  1.00  0.00           C
ATOM   3710  O   LYS A 884      58.530  42.470  67.430  1.00  0.00           O
ATOM   3711  N   LEU A 885      58.530  41.100  65.640  1.00  0.00           N
ATOM   3712  HN  LEU A 885      58.960  40.340  65.150  1.00  0.00           H
ATOM   3713  CA  LEU A 885      57.050  40.970  65.530  1.00  0.00           C
ATOM   3714  HA  LEU A 885      56.650  41.960  65.470  1.00  0.00           H
ATOM   3715  CB  LEU A 885      56.670  40.300  64.170  1.00  0.00           C
ATOM   3716  HB1 LEU A 885      57.270  39.370  64.040  1.00  0.00           H
ATOM   3717  HB2 LEU A 885      57.180  40.950  63.420  1.00  0.00           H
ATOM   3718  CG  LEU A 885      55.230  40.080  63.840  1.00  0.00           C
ATOM   3719  HG  LEU A 885      54.830  39.510  64.700  1.00  0.00           H
ATOM   3720  CD1 LEU A 885      54.480  41.440  63.740  1.00  0.00           C
ATOM   3721 HD11 LEU A 885      55.010  42.150  63.070  1.00  0.00           H
ATOM   3722 HD12 LEU A 885      54.550  41.940  64.730  1.00  0.00           H
ATOM   3723 HD13 LEU A 885      53.420  41.390  63.400  1.00  0.00           H
ATOM   3724  CD2 LEU A 885      55.110  39.200  62.610  1.00  0.00           C
ATOM   3725 HD21 LEU A 885      54.020  39.030  62.430  1.00  0.00           H
ATOM   3726 HD22 LEU A 885      55.560  38.190  62.750  1.00  0.00           H
ATOM   3727 HD23 LEU A 885      55.450  39.590  61.630  1.00  0.00           H
ATOM   3728  C   LEU A 885      56.360  40.230  66.710  1.00  0.00           C
ATOM   3729  O   LEU A 885      56.800  39.150  67.170  1.00  0.00           O
ATOM   3730  N   HSD A 886      55.190  40.780  67.230  1.00  0.00           N
ATOM   3731  HN  HSD A 886      54.710  41.490  66.710  1.00  0.00           H
ATOM   3732  CA  HSD A 886      54.440  40.020  68.280  1.00  0.00           C
ATOM   3733  HA  HSD A 886      55.070  39.300  68.800  1.00  0.00           H
ATOM   3734  CB  HSD A 886      53.940  41.000  69.390  1.00  0.00           C
ATOM   3735  HB1 HSD A 886      53.350  41.860  68.980  1.00  0.00           H
ATOM   3736  HB2 HSD A 886      54.870  41.400  69.830  1.00  0.00           H
ATOM   3737  ND1 HSD A 886      51.890  39.980  70.500  1.00  0.00           N
ATOM   3738  HD1 HSD A 886      51.190  40.420  69.950  1.00  0.00           H
ATOM   3739  CG  HSD A 886      53.240  40.340  70.510  1.00  0.00           C
ATOM   3740  CE1 HSD A 886      51.650  39.460  71.770  1.00  0.00           C
ATOM   3741  HE1 HSD A 886      50.660  39.050  71.940  1.00  0.00           H
ATOM   3742  NE2 HSD A 886      52.700  39.490  72.550  1.00  0.00           N
ATOM   3743  CD2 HSD A 886      53.710  40.040  71.750  1.00  0.00           C
ATOM   3744  HD2 HSD A 886      54.700  39.980  72.190  1.00  0.00           H
ATOM   3745  C   HSD A 886      53.290  39.320  67.660  1.00  0.00           C
ATOM   3746  O   HSD A 886      52.550  39.970  66.980  1.00  0.00           O
ATOM   3747  N   VAL A 887      53.150  37.990  67.910  1.00  0.00           N
ATOM   3748  HN  VAL A 887      53.790  37.540  68.530  1.00  0.00           H
ATOM   3749  CA  VAL A 887      52.180  37.060  67.260  1.00  0.00           C
ATOM   3750  HA  VAL A 887      51.590  37.690  66.600  1.00  0.00           H
ATOM   3751  CB  VAL A 887      52.840  36.040  66.430  1.00  0.00           C
ATOM   3752  HB  VAL A 887      53.320  35.320  67.130  1.00  0.00           H
ATOM   3753  CG1 VAL A 887      51.820  35.260  65.540  1.00  0.00           C
ATOM   3754 HG11 VAL A 887      52.360  34.440  65.020  1.00  0.00           H
ATOM   3755 HG12 VAL A 887      51.370  35.920  64.770  1.00  0.00           H
ATOM   3756 HG13 VAL A 887      50.980  34.840  66.140  1.00  0.00           H
ATOM   3757  CG2 VAL A 887      54.000  36.610  65.570  1.00  0.00           C
ATOM   3758 HG21 VAL A 887      54.780  36.980  66.260  1.00  0.00           H
ATOM   3759 HG22 VAL A 887      53.690  37.450  64.930  1.00  0.00           H
ATOM   3760 HG23 VAL A 887      54.340  35.840  64.840  1.00  0.00           H
ATOM   3761  C   VAL A 887      51.260  36.380  68.280  1.00  0.00           C
ATOM   3762  O   VAL A 887      51.850  35.740  69.170  1.00  0.00           O
ATOM   3763  N   PRO A 888      49.880  36.440  68.220  1.00  0.00           N
ATOM   3764  CD  PRO A 888      49.170  37.370  67.340  1.00  0.00           C
ATOM   3765  HD1 PRO A 888      48.900  36.810  66.420  1.00  0.00           H
ATOM   3766  HD2 PRO A 888      49.720  38.330  67.300  1.00  0.00           H
ATOM   3767  CA  PRO A 888      49.030  35.610  69.020  1.00  0.00           C
ATOM   3768  HA  PRO A 888      49.240  35.900  70.050  1.00  0.00           H
ATOM   3769  CB  PRO A 888      47.600  36.120  68.610  1.00  0.00           C
ATOM   3770  HB1 PRO A 888      46.800  36.230  69.370  1.00  0.00           H
ATOM   3771  HB2 PRO A 888      47.220  35.520  67.740  1.00  0.00           H
ATOM   3772  CG  PRO A 888      47.860  37.540  68.130  1.00  0.00           C
ATOM   3773  HG1 PRO A 888      47.020  37.770  67.450  1.00  0.00           H
ATOM   3774  HG2 PRO A 888      47.920  38.440  68.780  1.00  0.00           H
ATOM   3775  C   PRO A 888      49.250  34.130  68.840  1.00  0.00           C
ATOM   3776  O   PRO A 888      49.410  33.630  67.760  1.00  0.00           O
ATOM   3777  N   GLU A 889      49.210  33.350  69.960  1.00  0.00           N
ATOM   3778  HN  GLU A 889      49.170  33.750  70.870  1.00  0.00           H
ATOM   3779  CA  GLU A 889      49.430  31.940  69.860  1.00  0.00           C
ATOM   3780  HA  GLU A 889      49.510  31.640  68.830  1.00  0.00           H
ATOM   3781  CB  GLU A 889      50.690  31.320  70.630  1.00  0.00           C
ATOM   3782  HB1 GLU A 889      50.620  30.220  70.660  1.00  0.00           H
ATOM   3783  HB2 GLU A 889      50.630  31.790  71.640  1.00  0.00           H
ATOM   3784  CG  GLU A 889      52.000  31.730  69.920  1.00  0.00           C
ATOM   3785  HG1 GLU A 889      52.290  32.690  70.380  1.00  0.00           H
ATOM   3786  HG2 GLU A 889      51.870  31.770  68.820  1.00  0.00           H
ATOM   3787  CD  GLU A 889      53.200  30.800  70.110  1.00  0.00           C
ATOM   3788  OE1 GLU A 889      53.310  29.810  69.310  1.00  0.00           O
ATOM   3789  OE2 GLU A 889      53.940  31.000  71.090  1.00  0.00           O
ATOM   3790  C   GLU A 889      48.170  31.190  70.310  1.00  0.00           C
ATOM   3791  O   GLU A 889      47.290  31.710  71.070  1.00  0.00           O
ATOM   3792  N   LYS A 890      48.030  29.990  69.750  1.00  0.00           N
ATOM   3793  HN  LYS A 890      48.810  29.700  69.190  1.00  0.00           H
ATOM   3794  CA  LYS A 890      46.900  29.080  69.850  1.00  0.00           C
ATOM   3795  HA  LYS A 890      46.890  28.480  68.960  1.00  0.00           H
ATOM   3796  CB  LYS A 890      47.200  27.950  70.860  1.00  0.00           C
ATOM   3797  HB1 LYS A 890      47.880  27.210  70.420  1.00  0.00           H
ATOM   3798  HB2 LYS A 890      46.300  27.310  71.040  1.00  0.00           H
ATOM   3799  CG  LYS A 890      47.810  28.290  72.210  1.00  0.00           C
ATOM   3800  HG1 LYS A 890      48.680  28.970  72.120  1.00  0.00           H
ATOM   3801  HG2 LYS A 890      48.150  27.340  72.660  1.00  0.00           H
ATOM   3802  CD  LYS A 890      46.790  28.980  73.230  1.00  0.00           C
ATOM   3803  HD1 LYS A 890      45.950  28.260  73.340  1.00  0.00           H
ATOM   3804  HD2 LYS A 890      46.420  29.960  72.840  1.00  0.00           H
ATOM   3805  CE  LYS A 890      47.420  29.240  74.580  1.00  0.00           C
ATOM   3806  HE1 LYS A 890      48.250  29.950  74.550  1.00  0.00           H
ATOM   3807  HE2 LYS A 890      47.730  28.270  75.050  1.00  0.00           H
ATOM   3808  NZ  LYS A 890      46.340  29.740  75.510  1.00  0.00           N
ATOM   3809  HZ1 LYS A 890      46.410  30.770  75.550  1.00  0.00           H
ATOM   3810  HZ2 LYS A 890      46.320  29.340  76.470  1.00  0.00           H
ATOM   3811  HZ3 LYS A 890      45.440  29.360  75.130  1.00  0.00           H
ATOM   3812  C   LYS A 890      45.500  29.710  69.820  1.00  0.00           C
ATOM   3813  O   LYS A 890      44.590  29.260  70.580  1.00  0.00           O
ATOM   3814  N   PHE A 891      45.220  30.650  68.880  1.00  0.00           N
ATOM   3815  HN  PHE A 891      45.990  30.960  68.330  1.00  0.00           H
ATOM   3816  CA  PHE A 891      43.900  31.210  68.440  1.00  0.00           C
ATOM   3817  HA  PHE A 891      44.000  32.090  67.820  1.00  0.00           H
ATOM   3818  CB  PHE A 891      43.010  30.180  67.690  1.00  0.00           C
ATOM   3819  HB1 PHE A 891      42.050  30.720  67.640  1.00  0.00           H
ATOM   3820  HB2 PHE A 891      42.850  29.220  68.240  1.00  0.00           H
ATOM   3821  CG  PHE A 891      43.560  29.730  66.350  1.00  0.00           C
ATOM   3822  CD1 PHE A 891      44.400  28.530  66.250  1.00  0.00           C
ATOM   3823  HD1 PHE A 891      44.690  28.030  67.170  1.00  0.00           H
ATOM   3824  CE1 PHE A 891      44.790  28.070  64.980  1.00  0.00           C
ATOM   3825  HE1 PHE A 891      45.370  27.170  64.800  1.00  0.00           H
ATOM   3826  CZ  PHE A 891      44.650  28.950  63.900  1.00  0.00           C
ATOM   3827  HZ  PHE A 891      44.920  28.630  62.900  1.00  0.00           H
ATOM   3828  CD2 PHE A 891      43.350  30.490  65.170  1.00  0.00           C
ATOM   3829  HD2 PHE A 891      42.820  31.440  65.160  1.00  0.00           H
ATOM   3830  CE2 PHE A 891      43.930  30.140  63.960  1.00  0.00           C
ATOM   3831  HE2 PHE A 891      43.710  30.710  63.070  1.00  0.00           H
ATOM   3832  C   PHE A 891      43.160  31.920  69.590  1.00  0.00           C
ATOM   3833  O   PHE A 891      41.930  32.080  69.610  1.00  0.00           O
ATOM   3834  N   GLU A 892      43.870  32.440  70.580  1.00  0.00           N
ATOM   3835  HN  GLU A 892      44.860  32.360  70.540  1.00  0.00           H
ATOM   3836  CA  GLU A 892      43.470  33.390  71.600  1.00  0.00           C
ATOM   3837  HA  GLU A 892      42.620  33.060  72.170  1.00  0.00           H
ATOM   3838  CB  GLU A 892      44.470  33.630  72.730  1.00  0.00           C
ATOM   3839  HB1 GLU A 892      44.260  34.570  73.270  1.00  0.00           H
ATOM   3840  HB2 GLU A 892      45.470  33.770  72.270  1.00  0.00           H
ATOM   3841  CG  GLU A 892      44.350  32.550  73.880  1.00  0.00           C
ATOM   3842  HG1 GLU A 892      44.660  31.550  73.520  1.00  0.00           H
ATOM   3843  HG2 GLU A 892      43.330  32.460  74.290  1.00  0.00           H
ATOM   3844  CD  GLU A 892      45.170  32.960  75.070  1.00  0.00           C
ATOM   3845  OE1 GLU A 892      44.570  33.610  76.000  1.00  0.00           O
ATOM   3846  OE2 GLU A 892      46.280  32.420  75.160  1.00  0.00           O
ATOM   3847  C   GLU A 892      43.010  34.640  70.910  1.00  0.00           C
ATOM   3848  O   GLU A 892      43.510  34.960  69.800  1.00  0.00           O
ATOM   3849  N   PRO A 893      41.980  35.380  71.340  1.00  0.00           N
ATOM   3850  CD  PRO A 893      41.160  35.130  72.580  1.00  0.00           C
ATOM   3851  HD1 PRO A 893      41.800  34.920  73.460  1.00  0.00           H
ATOM   3852  HD2 PRO A 893      40.430  34.310  72.400  1.00  0.00           H
ATOM   3853  CA  PRO A 893      41.630  36.680  70.740  1.00  0.00           C
ATOM   3854  HA  PRO A 893      41.410  36.570  69.690  1.00  0.00           H
ATOM   3855  CB  PRO A 893      40.310  37.080  71.420  1.00  0.00           C
ATOM   3856  HB1 PRO A 893      39.450  36.620  70.910  1.00  0.00           H
ATOM   3857  HB2 PRO A 893      40.300  38.190  71.500  1.00  0.00           H
ATOM   3858  CG  PRO A 893      40.350  36.440  72.810  1.00  0.00           C
ATOM   3859  HG1 PRO A 893      40.910  37.120  73.480  1.00  0.00           H
ATOM   3860  HG2 PRO A 893      39.350  36.270  73.250  1.00  0.00           H
ATOM   3861  C   PRO A 893      42.790  37.640  70.990  1.00  0.00           C
ATOM   3862  O   PRO A 893      43.660  37.420  71.840  1.00  0.00           O
ATOM   3863  N   THR A 894      42.840  38.760  70.230  1.00  0.00           N
ATOM   3864  HN  THR A 894      42.050  39.060  69.700  1.00  0.00           H
ATOM   3865  CA  THR A 894      44.010  39.630  70.100  1.00  0.00           C
ATOM   3866  HA  THR A 894      44.920  39.070  70.280  1.00  0.00           H
ATOM   3867  CB  THR A 894      44.010  40.350  68.700  1.00  0.00           C
ATOM   3868  HB  THR A 894      43.020  40.840  68.540  1.00  0.00           H
ATOM   3869  OG1 THR A 894      44.010  39.300  67.680  1.00  0.00           O
ATOM   3870  HG1 THR A 894      43.430  39.540  66.950  1.00  0.00           H
ATOM   3871  CG2 THR A 894      45.270  41.190  68.450  1.00  0.00           C
ATOM   3872 HG21 THR A 894      45.150  41.700  67.460  1.00  0.00           H
ATOM   3873 HG22 THR A 894      46.170  40.550  68.390  1.00  0.00           H
ATOM   3874 HG23 THR A 894      45.440  42.020  69.170  1.00  0.00           H
ATOM   3875  C   THR A 894      43.740  40.740  71.110  1.00  0.00           C
ATOM   3876  O   THR A 894      44.660  41.440  71.450  1.00  0.00           O
ATOM   3877  N   HSD A 895      42.540  40.820  71.790  1.00  0.00           N
ATOM   3878  HN  HSD A 895      41.930  40.060  71.600  1.00  0.00           H
ATOM   3879  CA  HSD A 895      42.240  41.760  72.900  1.00  0.00           C
ATOM   3880  HA  HSD A 895      43.190  42.060  73.330  1.00  0.00           H
ATOM   3881  CB  HSD A 895      41.590  43.050  72.270  1.00  0.00           C
ATOM   3882  HB1 HSD A 895      42.400  43.620  71.800  1.00  0.00           H
ATOM   3883  HB2 HSD A 895      41.250  43.660  73.140  1.00  0.00           H
ATOM   3884  ND1 HSD A 895      39.150  43.600  71.510  1.00  0.00           N
ATOM   3885  HD1 HSD A 895      39.020  44.230  72.260  1.00  0.00           H
ATOM   3886  CG  HSD A 895      40.360  42.880  71.390  1.00  0.00           C
ATOM   3887  CE1 HSD A 895      38.520  43.590  70.340  1.00  0.00           C
ATOM   3888  HE1 HSD A 895      37.500  43.970  70.420  1.00  0.00           H
ATOM   3889  NE2 HSD A 895      39.100  42.830  69.420  1.00  0.00           N
ATOM   3890  CD2 HSD A 895      40.340  42.400  70.040  1.00  0.00           C
ATOM   3891  HD2 HSD A 895      40.920  41.760  69.400  1.00  0.00           H
ATOM   3892  C   HSD A 895      41.330  40.950  73.780  1.00  0.00           C
ATOM   3893  O   HSD A 895      40.410  40.340  73.210  1.00  0.00           O
ATOM   3894  N   PRO A 896      41.460  40.990  75.150  1.00  0.00           N
ATOM   3895  CD  PRO A 896      42.590  41.650  75.850  1.00  0.00           C
ATOM   3896  HD1 PRO A 896      42.480  42.740  75.660  1.00  0.00           H
ATOM   3897  HD2 PRO A 896      43.510  41.150  75.480  1.00  0.00           H
ATOM   3898  CA  PRO A 896      40.710  40.070  75.990  1.00  0.00           C
ATOM   3899  HA  PRO A 896      40.600  39.120  75.500  1.00  0.00           H
ATOM   3900  CB  PRO A 896      41.590  40.110  77.280  1.00  0.00           C
ATOM   3901  HB1 PRO A 896      42.430  39.390  77.170  1.00  0.00           H
ATOM   3902  HB2 PRO A 896      41.100  39.920  78.270  1.00  0.00           H
ATOM   3903  CG  PRO A 896      42.300  41.470  77.310  1.00  0.00           C
ATOM   3904  HG1 PRO A 896      41.460  42.080  77.740  1.00  0.00           H
ATOM   3905  HG2 PRO A 896      43.160  41.540  78.000  1.00  0.00           H
ATOM   3906  C   PRO A 896      39.290  40.630  76.190  1.00  0.00           C
ATOM   3907  O   PRO A 896      38.690  40.260  77.230  1.00  0.00           O
ATOM   3908  N   GLU A 897      38.800  41.590  75.370  1.00  0.00           N
ATOM   3909  HN  GLU A 897      39.370  41.890  74.630  1.00  0.00           H
ATOM   3910  CA  GLU A 897      37.540  42.260  75.600  1.00  0.00           C
ATOM   3911  HA  GLU A 897      37.410  42.250  76.670  1.00  0.00           H
ATOM   3912  CB  GLU A 897      37.620  43.670  74.930  1.00  0.00           C
ATOM   3913  HB1 GLU A 897      36.710  44.270  75.150  1.00  0.00           H
ATOM   3914  HB2 GLU A 897      37.850  43.490  73.860  1.00  0.00           H
ATOM   3915  CG  GLU A 897      38.950  44.560  75.430  1.00  0.00           C
ATOM   3916  HG1 GLU A 897      39.810  43.850  75.460  1.00  0.00           H
ATOM   3917  HG2 GLU A 897      38.820  44.930  76.470  1.00  0.00           H
ATOM   3918  CD  GLU A 897      39.460  45.670  74.550  1.00  0.00           C
ATOM   3919  OE1 GLU A 897      39.870  46.730  75.140  1.00  0.00           O
ATOM   3920  OE2 GLU A 897      39.280  45.640  73.270  1.00  0.00           O
ATOM   3921  C   GLU A 897      36.440  41.530  74.900  1.00  0.00           C
ATOM   3922  O   GLU A 897      35.210  41.760  75.100  1.00  0.00           O
ATOM   3923  N   ARG A 898      36.700  40.600  73.960  1.00  0.00           N
ATOM   3924  HN  ARG A 898      37.670  40.510  73.720  1.00  0.00           H
ATOM   3925  CA  ARG A 898      35.710  39.970  73.090  1.00  0.00           C
ATOM   3926  HA  ARG A 898      34.840  39.860  73.700  1.00  0.00           H
ATOM   3927  CB  ARG A 898      35.470  40.800  71.810  1.00  0.00           C
ATOM   3928  HB1 ARG A 898      35.120  41.800  72.160  1.00  0.00           H
ATOM   3929  HB2 ARG A 898      34.590  40.390  71.280  1.00  0.00           H
ATOM   3930  CG  ARG A 898      36.630  41.040  70.780  1.00  0.00           C
ATOM   3931  HG1 ARG A 898      37.580  41.350  71.280  1.00  0.00           H
ATOM   3932  HG2 ARG A 898      36.500  41.970  70.190  1.00  0.00           H
ATOM   3933  CD  ARG A 898      37.040  39.930  69.830  1.00  0.00           C
ATOM   3934  HD1 ARG A 898      36.090  39.430  69.540  1.00  0.00           H
ATOM   3935  HD2 ARG A 898      37.690  39.310  70.470  1.00  0.00           H
ATOM   3936  NE  ARG A 898      37.810  40.370  68.650  1.00  0.00           N
ATOM   3937  HE  ARG A 898      38.410  41.160  68.720  1.00  0.00           H
ATOM   3938  CZ  ARG A 898      37.690  39.800  67.470  1.00  0.00           C
ATOM   3939  NH1 ARG A 898      36.960  38.700  67.220  1.00  0.00           N
ATOM   3940 HH11 ARG A 898      36.680  38.480  66.290  1.00  0.00           H
ATOM   3941 HH12 ARG A 898      36.410  38.440  68.020  1.00  0.00           H
ATOM   3942  NH2 ARG A 898      38.230  40.360  66.440  1.00  0.00           N
ATOM   3943 HH21 ARG A 898      38.320  39.740  65.670  1.00  0.00           H
ATOM   3944 HH22 ARG A 898      39.080  40.870  66.600  1.00  0.00           H
ATOM   3945  C   ARG A 898      36.080  38.540  72.710  1.00  0.00           C
ATOM   3946  O   ARG A 898      37.150  38.020  73.060  1.00  0.00           O
ATOM   3947  N   GLY A 899      35.190  37.790  72.020  1.00  0.00           N
ATOM   3948  HN  GLY A 899      34.250  38.080  71.840  1.00  0.00           H
ATOM   3949  CA  GLY A 899      35.430  36.420  71.580  1.00  0.00           C
ATOM   3950  HA1 GLY A 899      34.580  35.880  71.950  1.00  0.00           H
ATOM   3951  HA2 GLY A 899      36.360  36.080  72.010  1.00  0.00           H
ATOM   3952  C   GLY A 899      35.390  36.280  70.120  1.00  0.00           C
ATOM   3953  O   GLY A 899      35.570  37.210  69.360  1.00  0.00           O
ATOM   3954  N   TRP A 900      35.120  35.090  69.610  1.00  0.00           N
ATOM   3955  HN  TRP A 900      35.170  34.220  70.110  1.00  0.00           H
ATOM   3956  CA  TRP A 900      34.960  34.990  68.150  1.00  0.00           C
ATOM   3957  HA  TRP A 900      35.910  35.190  67.670  1.00  0.00           H
ATOM   3958  CB  TRP A 900      34.650  33.550  67.830  1.00  0.00           C
ATOM   3959  HB1 TRP A 900      34.340  33.380  66.780  1.00  0.00           H
ATOM   3960  HB2 TRP A 900      33.770  33.330  68.490  1.00  0.00           H
ATOM   3961  CG  TRP A 900      35.750  32.550  68.090  1.00  0.00           C
ATOM   3962  CD1 TRP A 900      35.770  31.590  69.070  1.00  0.00           C
ATOM   3963  HD1 TRP A 900      35.010  31.390  69.810  1.00  0.00           H
ATOM   3964  NE1 TRP A 900      36.930  30.810  68.910  1.00  0.00           N
ATOM   3965  HE1 TRP A 900      37.340  30.250  69.600  1.00  0.00           H
ATOM   3966  CE2 TRP A 900      37.700  31.320  67.960  1.00  0.00           C
ATOM   3967  CD2 TRP A 900      36.970  32.390  67.360  1.00  0.00           C
ATOM   3968  CE3 TRP A 900      37.570  33.090  66.280  1.00  0.00           C
ATOM   3969  HE3 TRP A 900      37.040  33.870  65.780  1.00  0.00           H
ATOM   3970  CZ3 TRP A 900      38.840  32.690  65.920  1.00  0.00           C
ATOM   3971  HZ3 TRP A 900      39.320  33.290  65.160  1.00  0.00           H
ATOM   3972  CZ2 TRP A 900      38.990  30.990  67.610  1.00  0.00           C
ATOM   3973  HZ2 TRP A 900      39.590  30.320  68.210  1.00  0.00           H
ATOM   3974  CH2 TRP A 900      39.560  31.740  66.600  1.00  0.00           C
ATOM   3975  HH2 TRP A 900      40.520  31.350  66.300  1.00  0.00           H
ATOM   3976  C   TRP A 900      33.820  35.850  67.500  1.00  0.00           C
ATOM   3977  O   TRP A 900      34.040  36.540  66.480  1.00  0.00           O
ATOM   3978  N   ILE A 901      32.550  35.830  68.030  1.00  0.00           N
ATOM   3979  HN  ILE A 901      32.330  35.400  68.910  1.00  0.00           H
ATOM   3980  CA  ILE A 901      31.430  36.390  67.280  1.00  0.00           C
ATOM   3981  HA  ILE A 901      31.740  36.660  66.280  1.00  0.00           H
ATOM   3982  CB  ILE A 901      30.190  35.440  67.280  1.00  0.00           C
ATOM   3983  HB  ILE A 901      29.960  35.170  68.330  1.00  0.00           H
ATOM   3984  CG2 ILE A 901      28.950  36.210  66.650  1.00  0.00           C
ATOM   3985 HG21 ILE A 901      29.260  36.510  65.630  1.00  0.00           H
ATOM   3986 HG22 ILE A 901      28.560  37.040  67.270  1.00  0.00           H
ATOM   3987 HG23 ILE A 901      28.100  35.500  66.550  1.00  0.00           H
ATOM   3988  CG1 ILE A 901      30.520  34.120  66.600  1.00  0.00           C
ATOM   3989 HG11 ILE A 901      29.600  33.510  66.470  1.00  0.00           H
ATOM   3990 HG12 ILE A 901      31.190  33.520  67.260  1.00  0.00           H
ATOM   3991  CD  ILE A 901      31.150  34.200  65.170  1.00  0.00           C
ATOM   3992  HD1 ILE A 901      32.250  34.280  65.330  1.00  0.00           H
ATOM   3993  HD2 ILE A 901      30.800  35.140  64.690  1.00  0.00           H
ATOM   3994  HD3 ILE A 901      30.890  33.310  64.560  1.00  0.00           H
ATOM   3995  C   ILE A 901      31.040  37.760  67.840  1.00  0.00           C
ATOM   3996  O   ILE A 901      30.920  37.960  69.040  1.00  0.00           O
ATOM   3997  N   ILE A 902      30.810  38.750  66.940  1.00  0.00           N
ATOM   3998  HN  ILE A 902      30.850  38.580  65.960  1.00  0.00           H
ATOM   3999  CA  ILE A 902      30.550  40.120  67.290  1.00  0.00           C
ATOM   4000  HA  ILE A 902      30.590  40.320  68.350  1.00  0.00           H
ATOM   4001  CB  ILE A 902      31.670  41.100  66.710  1.00  0.00           C
ATOM   4002  HB  ILE A 902      31.490  41.110  65.620  1.00  0.00           H
ATOM   4003  CG2 ILE A 902      31.610  42.560  67.240  1.00  0.00           C
ATOM   4004 HG21 ILE A 902      32.410  43.130  66.740  1.00  0.00           H
ATOM   4005 HG22 ILE A 902      31.780  42.610  68.330  1.00  0.00           H
ATOM   4006 HG23 ILE A 902      30.660  43.070  66.990  1.00  0.00           H
ATOM   4007  CG1 ILE A 902      33.150  40.510  66.840  1.00  0.00           C
ATOM   4008 HG11 ILE A 902      33.940  41.140  66.380  1.00  0.00           H
ATOM   4009 HG12 ILE A 902      33.300  39.490  66.400  1.00  0.00           H
ATOM   4010  CD  ILE A 902      33.510  40.550  68.300  1.00  0.00           C
ATOM   4011  HD1 ILE A 902      32.670  40.310  69.000  1.00  0.00           H
ATOM   4012  HD2 ILE A 902      33.900  41.580  68.520  1.00  0.00           H
ATOM   4013  HD3 ILE A 902      34.210  39.740  68.610  1.00  0.00           H
ATOM   4014  C   ILE A 902      29.180  40.620  66.850  1.00  0.00           C
ATOM   4015  O   ILE A 902      28.710  40.260  65.780  1.00  0.00           O
ATOM   4016  N   SER A 903      28.470  41.500  67.670  1.00  0.00           N
ATOM   4017  HN  SER A 903      28.860  41.810  68.530  1.00  0.00           H
ATOM   4018  CA  SER A 903      27.150  42.090  67.390  1.00  0.00           C
ATOM   4019  HA  SER A 903      26.670  41.440  66.670  1.00  0.00           H
ATOM   4020  CB  SER A 903      26.210  42.030  68.660  1.00  0.00           C
ATOM   4021  HB1 SER A 903      26.630  42.530  69.550  1.00  0.00           H
ATOM   4022  HB2 SER A 903      26.210  40.970  69.010  1.00  0.00           H
ATOM   4023  OG  SER A 903      24.880  42.410  68.380  1.00  0.00           O
ATOM   4024  HG1 SER A 903      24.960  43.300  68.050  1.00  0.00           H
ATOM   4025  C   SER A 903      27.310  43.430  66.800  1.00  0.00           C
ATOM   4026  O   SER A 903      28.110  44.290  67.350  1.00  0.00           O
ATOM   4027  N   PRO A 904      26.580  43.840  65.800  1.00  0.00           N
ATOM   4028  CD  PRO A 904      25.790  42.950  64.930  1.00  0.00           C
ATOM   4029  HD1 PRO A 904      25.320  42.050  65.370  1.00  0.00           H
ATOM   4030  HD2 PRO A 904      26.550  42.580  64.200  1.00  0.00           H
ATOM   4031  CA  PRO A 904      26.190  45.250  65.550  1.00  0.00           C
ATOM   4032  HA  PRO A 904      27.060  45.820  65.260  1.00  0.00           H
ATOM   4033  CB  PRO A 904      25.260  45.180  64.310  1.00  0.00           C
ATOM   4034  HB1 PRO A 904      25.950  45.300  63.450  1.00  0.00           H
ATOM   4035  HB2 PRO A 904      24.650  46.120  64.290  1.00  0.00           H
ATOM   4036  CG  PRO A 904      24.640  43.810  64.390  1.00  0.00           C
ATOM   4037  HG1 PRO A 904      23.700  43.840  64.990  1.00  0.00           H
ATOM   4038  HG2 PRO A 904      24.360  43.360  63.420  1.00  0.00           H
ATOM   4039  C   PRO A 904      25.590  45.920  66.680  1.00  0.00           C
ATOM   4040  O   PRO A 904      24.960  45.240  67.540  1.00  0.00           O
ATOM   4041  N   LEU A 905      25.800  47.240  66.800  1.00  0.00           N
ATOM   4042  HN  LEU A 905      26.440  47.720  66.190  1.00  0.00           H
ATOM   4043  CA  LEU A 905      24.990  48.070  67.720  1.00  0.00           C
ATOM   4044  HA  LEU A 905      25.040  49.100  67.430  1.00  0.00           H
ATOM   4045  CB  LEU A 905      23.500  47.790  67.520  1.00  0.00           C
ATOM   4046  HB1 LEU A 905      23.220  46.780  67.880  1.00  0.00           H
ATOM   4047  HB2 LEU A 905      23.400  48.020  66.430  1.00  0.00           H
ATOM   4048  CG  LEU A 905      22.520  48.760  68.260  1.00  0.00           C
ATOM   4049  HG  LEU A 905      22.770  48.860  69.350  1.00  0.00           H
ATOM   4050  CD1 LEU A 905      22.700  50.210  67.740  1.00  0.00           C
ATOM   4051 HD11 LEU A 905      21.680  50.630  67.910  1.00  0.00           H
ATOM   4052 HD12 LEU A 905      22.710  50.260  66.620  1.00  0.00           H
ATOM   4053 HD13 LEU A 905      23.530  50.760  68.230  1.00  0.00           H
ATOM   4054  CD2 LEU A 905      21.080  48.350  67.980  1.00  0.00           C
ATOM   4055 HD21 LEU A 905      20.970  47.260  68.150  1.00  0.00           H
ATOM   4056 HD22 LEU A 905      20.780  48.740  66.970  1.00  0.00           H
ATOM   4057 HD23 LEU A 905      20.440  48.860  68.730  1.00  0.00           H
ATOM   4058  C   LEU A 905      25.400  47.970  69.110  1.00  0.00           C
ATOM   4059  O   LEU A 905      25.770  48.890  69.810  1.00  0.00           O
ATOM   4060  N   GLY A 906      25.270  46.770  69.680  1.00  0.00           N
ATOM   4061  HN  GLY A 906      24.780  46.010  69.250  1.00  0.00           H
ATOM   4062  CA  GLY A 906      25.560  46.540  71.130  1.00  0.00           C
ATOM   4063  HA1 GLY A 906      26.460  47.010  71.490  1.00  0.00           H
ATOM   4064  HA2 GLY A 906      25.570  45.490  71.350  1.00  0.00           H
ATOM   4065  C   GLY A 906      24.510  47.140  72.010  1.00  0.00           C
ATOM   4066  O   GLY A 906      23.340  47.160  71.660  1.00  0.00           O
ATOM   4067  N   ASP A 907      25.010  47.780  73.120  1.00  0.00           N
ATOM   4068  HN  ASP A 907      25.990  47.800  73.330  1.00  0.00           H
ATOM   4069  CA  ASP A 907      24.220  48.510  74.140  1.00  0.00           C
ATOM   4070  HA  ASP A 907      23.260  48.040  74.320  1.00  0.00           H
ATOM   4071  CB  ASP A 907      25.050  48.520  75.440  1.00  0.00           C
ATOM   4072  HB1 ASP A 907      24.440  48.890  76.290  1.00  0.00           H
ATOM   4073  HB2 ASP A 907      26.010  49.070  75.470  1.00  0.00           H
ATOM   4074  CG  ASP A 907      25.200  47.040  75.910  1.00  0.00           C
ATOM   4075  OD1 ASP A 907      24.170  46.310  75.970  1.00  0.00           O
ATOM   4076  OD2 ASP A 907      26.340  46.630  76.240  1.00  0.00           O
ATOM   4077  C   ASP A 907      23.870  49.930  73.720  1.00  0.00           C
ATOM   4078  O   ASP A 907      23.040  50.520  74.350  1.00  0.00           O
ATOM   4079  N   ASN A 908      24.500  50.440  72.620  1.00  0.00           N
ATOM   4080  HN  ASN A 908      25.140  49.860  72.120  1.00  0.00           H
ATOM   4081  CA  ASN A 908      24.280  51.830  72.060  1.00  0.00           C
ATOM   4082  HA  ASN A 908      24.570  52.460  72.890  1.00  0.00           H
ATOM   4083  CB  ASN A 908      25.290  52.040  70.950  1.00  0.00           C
ATOM   4084  HB1 ASN A 908      25.190  53.050  70.480  1.00  0.00           H
ATOM   4085  HB2 ASN A 908      25.000  51.340  70.150  1.00  0.00           H
ATOM   4086  CG  ASN A 908      26.750  51.960  71.370  1.00  0.00           C
ATOM   4087  OD1 ASN A 908      27.370  52.770  72.080  1.00  0.00           O
ATOM   4088  ND2 ASN A 908      27.530  50.860  71.040  1.00  0.00           N
ATOM   4089 HD21 ASN A 908      28.530  50.910  71.110  1.00  0.00           H
ATOM   4090 HD22 ASN A 908      27.170  50.060  70.570  1.00  0.00           H
ATOM   4091  C   ASN A 908      22.790  52.220  71.690  1.00  0.00           C
ATOM   4092  O   ASN A 908      21.990  51.350  71.330  1.00  0.00           O
ATOM   4093  N   PRO A 909      22.430  53.460  71.840  1.00  0.00           N
ATOM   4094  CD  PRO A 909      23.240  54.530  72.510  1.00  0.00           C
ATOM   4095  HD1 PRO A 909      23.950  55.130  71.900  1.00  0.00           H
ATOM   4096  HD2 PRO A 909      23.780  54.070  73.370  1.00  0.00           H
ATOM   4097  CA  PRO A 909      21.170  54.030  71.360  1.00  0.00           C
ATOM   4098  HA  PRO A 909      20.410  53.450  71.850  1.00  0.00           H
ATOM   4099  CB  PRO A 909      21.230  55.510  71.680  1.00  0.00           C
ATOM   4100  HB1 PRO A 909      20.220  55.910  71.930  1.00  0.00           H
ATOM   4101  HB2 PRO A 909      21.660  56.070  70.820  1.00  0.00           H
ATOM   4102  CG  PRO A 909      22.180  55.560  72.920  1.00  0.00           C
ATOM   4103  HG1 PRO A 909      22.540  56.560  73.220  1.00  0.00           H
ATOM   4104  HG2 PRO A 909      21.600  55.100  73.740  1.00  0.00           H
ATOM   4105  C   PRO A 909      20.900  53.660  69.840  1.00  0.00           C
ATOM   4106  O   PRO A 909      21.820  53.590  69.050  1.00  0.00           O
ATOM   4107  N   TRP A 910      19.630  53.440  69.430  1.00  0.00           N
ATOM   4108  HN  TRP A 910      18.990  53.460  70.190  1.00  0.00           H
ATOM   4109  CA  TRP A 910      19.100  53.210  68.080  1.00  0.00           C
ATOM   4110  HA  TRP A 910      19.470  52.290  67.660  1.00  0.00           H
ATOM   4111  CB  TRP A 910      17.540  53.050  68.130  1.00  0.00           C
ATOM   4112  HB1 TRP A 910      17.190  52.950  67.080  1.00  0.00           H
ATOM   4113  HB2 TRP A 910      17.140  53.960  68.610  1.00  0.00           H
ATOM   4114  CG  TRP A 910      17.110  51.790  68.890  1.00  0.00           C
ATOM   4115  CD1 TRP A 910      16.600  51.590  70.130  1.00  0.00           C
ATOM   4116  HD1 TRP A 910      16.460  52.480  70.730  1.00  0.00           H
ATOM   4117  NE1 TRP A 910      16.350  50.250  70.300  1.00  0.00           N
ATOM   4118  HE1 TRP A 910      15.920  49.790  71.060  1.00  0.00           H
ATOM   4119  CE2 TRP A 910      16.660  49.580  69.180  1.00  0.00           C
ATOM   4120  CD2 TRP A 910      17.280  50.470  68.250  1.00  0.00           C
ATOM   4121  CE3 TRP A 910      17.790  50.030  66.990  1.00  0.00           C
ATOM   4122  HE3 TRP A 910      18.160  50.700  66.240  1.00  0.00           H
ATOM   4123  CZ3 TRP A 910      17.710  48.690  66.750  1.00  0.00           C
ATOM   4124  HZ3 TRP A 910      18.150  48.330  65.840  1.00  0.00           H
ATOM   4125  CZ2 TRP A 910      16.750  48.190  68.890  1.00  0.00           C
ATOM   4126  HZ2 TRP A 910      16.330  47.470  69.580  1.00  0.00           H
ATOM   4127  CH2 TRP A 910      17.210  47.800  67.660  1.00  0.00           C
ATOM   4128  HH2 TRP A 910      17.140  46.740  67.460  1.00  0.00           H
ATOM   4129  C   TRP A 910      19.460  54.160  67.000  1.00  0.00           C
ATOM   4130  O   TRP A 910      19.710  53.780  65.890  1.00  0.00           O
ATOM   4131  N   TRP A 911      19.510  55.410  67.430  1.00  0.00           N
ATOM   4132  HN  TRP A 911      19.100  55.670  68.290  1.00  0.00           H
ATOM   4133  CA  TRP A 911      19.970  56.490  66.520  1.00  0.00           C
ATOM   4134  HA  TRP A 911      19.310  56.500  65.670  1.00  0.00           H
ATOM   4135  CB  TRP A 911      19.750  57.970  67.200  1.00  0.00           C
ATOM   4136  HB1 TRP A 911      18.690  58.040  67.500  1.00  0.00           H
ATOM   4137  HB2 TRP A 911      19.920  58.730  66.410  1.00  0.00           H
ATOM   4138  CG  TRP A 911      20.640  58.280  68.390  1.00  0.00           C
ATOM   4139  CD1 TRP A 911      20.220  58.410  69.620  1.00  0.00           C
ATOM   4140  HD1 TRP A 911      19.250  58.170  70.040  1.00  0.00           H
ATOM   4141  NE1 TRP A 911      21.110  59.000  70.430  1.00  0.00           N
ATOM   4142  HE1 TRP A 911      21.080  59.170  71.390  1.00  0.00           H
ATOM   4143  CE2 TRP A 911      22.250  59.250  69.700  1.00  0.00           C
ATOM   4144  CD2 TRP A 911      21.990  58.840  68.380  1.00  0.00           C
ATOM   4145  CE3 TRP A 911      22.950  58.990  67.360  1.00  0.00           C
ATOM   4146  HE3 TRP A 911      22.720  58.780  66.330  1.00  0.00           H
ATOM   4147  CZ3 TRP A 911      24.230  59.350  67.800  1.00  0.00           C
ATOM   4148  HZ3 TRP A 911      25.040  59.400  67.070  1.00  0.00           H
ATOM   4149  CZ2 TRP A 911      23.470  59.830  70.050  1.00  0.00           C
ATOM   4150  HZ2 TRP A 911      23.860  59.970  71.050  1.00  0.00           H
ATOM   4151  CH2 TRP A 911      24.480  59.760  69.100  1.00  0.00           C
ATOM   4152  HH2 TRP A 911      25.510  59.900  69.390  1.00  0.00           H
ATOM   4153  C   TRP A 911      21.400  56.250  66.020  1.00  0.00           C
ATOM   4154  O   TRP A 911      21.620  56.530  64.840  1.00  0.00           O
ATOM   4155  N   THR A 912      22.320  55.650  66.790  1.00  0.00           N
ATOM   4156  HN  THR A 912      22.060  55.280  67.680  1.00  0.00           H
ATOM   4157  CA  THR A 912      23.650  55.170  66.210  1.00  0.00           C
ATOM   4158  HA  THR A 912      24.060  56.130  65.920  1.00  0.00           H
ATOM   4159  CB  THR A 912      24.610  54.510  67.150  1.00  0.00           C
ATOM   4160  HB  THR A 912      25.580  54.340  66.630  1.00  0.00           H
ATOM   4161  OG1 THR A 912      24.200  53.270  67.730  1.00  0.00           O
ATOM   4162  HG1 THR A 912      23.410  53.440  68.240  1.00  0.00           H
ATOM   4163  CG2 THR A 912      25.060  55.580  68.260  1.00  0.00           C
ATOM   4164 HG21 THR A 912      25.020  56.610  67.830  1.00  0.00           H
ATOM   4165 HG22 THR A 912      26.050  55.220  68.580  1.00  0.00           H
ATOM   4166 HG23 THR A 912      24.270  55.580  69.040  1.00  0.00           H
ATOM   4167  C   THR A 912      23.570  54.290  64.960  1.00  0.00           C
ATOM   4168  O   THR A 912      24.330  54.400  64.020  1.00  0.00           O
ATOM   4169  N   LEU A 913      22.600  53.380  64.990  1.00  0.00           N
ATOM   4170  HN  LEU A 913      21.880  53.360  65.680  1.00  0.00           H
ATOM   4171  CA  LEU A 913      22.420  52.480  63.820  1.00  0.00           C
ATOM   4172  HA  LEU A 913      23.250  51.800  63.710  1.00  0.00           H
ATOM   4173  CB  LEU A 913      21.330  51.520  64.150  1.00  0.00           C
ATOM   4174  HB1 LEU A 913      20.310  51.970  64.100  1.00  0.00           H
ATOM   4175  HB2 LEU A 913      21.380  51.260  65.230  1.00  0.00           H
ATOM   4176  CG  LEU A 913      21.290  50.190  63.300  1.00  0.00           C
ATOM   4177  HG  LEU A 913      21.300  50.460  62.220  1.00  0.00           H
ATOM   4178  CD1 LEU A 913      22.500  49.240  63.620  1.00  0.00           C
ATOM   4179 HD11 LEU A 913      22.380  48.350  62.970  1.00  0.00           H
ATOM   4180 HD12 LEU A 913      22.490  48.980  64.700  1.00  0.00           H
ATOM   4181 HD13 LEU A 913      23.480  49.720  63.440  1.00  0.00           H
ATOM   4182  CD2 LEU A 913      20.020  49.430  63.530  1.00  0.00           C
ATOM   4183 HD21 LEU A 913      19.290  50.260  63.420  1.00  0.00           H
ATOM   4184 HD22 LEU A 913      20.000  48.980  64.540  1.00  0.00           H
ATOM   4185 HD23 LEU A 913      19.870  48.630  62.780  1.00  0.00           H
ATOM   4186  C   LEU A 913      22.080  53.230  62.560  1.00  0.00           C
ATOM   4187  O   LEU A 913      22.610  52.970  61.500  1.00  0.00           O
ATOM   4188  N   LEU A 914      21.130  54.180  62.590  1.00  0.00           N
ATOM   4189  HN  LEU A 914      20.660  54.230  63.470  1.00  0.00           H
ATOM   4190  CA  LEU A 914      20.890  55.160  61.570  1.00  0.00           C
ATOM   4191  HA  LEU A 914      20.480  54.590  60.740  1.00  0.00           H
ATOM   4192  CB  LEU A 914      19.820  56.150  62.080  1.00  0.00           C
ATOM   4193  HB1 LEU A 914      19.550  56.880  61.280  1.00  0.00           H
ATOM   4194  HB2 LEU A 914      20.250  56.830  62.840  1.00  0.00           H
ATOM   4195  CG  LEU A 914      18.520  55.500  62.540  1.00  0.00           C
ATOM   4196  HG  LEU A 914      18.780  54.850  63.410  1.00  0.00           H
ATOM   4197  CD1 LEU A 914      17.490  56.440  63.020  1.00  0.00           C
ATOM   4198 HD11 LEU A 914      17.170  57.090  62.180  1.00  0.00           H
ATOM   4199 HD12 LEU A 914      17.840  57.000  63.920  1.00  0.00           H
ATOM   4200 HD13 LEU A 914      16.600  55.850  63.320  1.00  0.00           H
ATOM   4201  CD2 LEU A 914      17.910  54.570  61.390  1.00  0.00           C
ATOM   4202 HD21 LEU A 914      17.030  53.990  61.750  1.00  0.00           H
ATOM   4203 HD22 LEU A 914      18.660  53.900  60.940  1.00  0.00           H
ATOM   4204 HD23 LEU A 914      17.490  55.190  60.560  1.00  0.00           H
ATOM   4205  C   LEU A 914      22.170  56.050  61.140  1.00  0.00           C
ATOM   4206  O   LEU A 914      22.600  55.900  60.010  1.00  0.00           O
ATOM   4207  N   ILE A 915      22.860  56.660  62.160  1.00  0.00           N
ATOM   4208  HN  ILE A 915      22.500  56.730  63.080  1.00  0.00           H
ATOM   4209  CA  ILE A 915      24.180  57.240  61.830  1.00  0.00           C
ATOM   4210  HA  ILE A 915      24.020  58.100  61.200  1.00  0.00           H
ATOM   4211  CB  ILE A 915      24.900  57.990  62.980  1.00  0.00           C
ATOM   4212  HB  ILE A 915      24.840  57.320  63.860  1.00  0.00           H
ATOM   4213  CG2 ILE A 915      26.420  58.260  62.780  1.00  0.00           C
ATOM   4214 HG21 ILE A 915      26.730  58.930  63.620  1.00  0.00           H
ATOM   4215 HG22 ILE A 915      26.580  58.770  61.810  1.00  0.00           H
ATOM   4216 HG23 ILE A 915      26.930  57.310  63.020  1.00  0.00           H
ATOM   4217  CG1 ILE A 915      24.090  59.180  63.520  1.00  0.00           C
ATOM   4218 HG11 ILE A 915      24.270  59.450  64.580  1.00  0.00           H
ATOM   4219 HG12 ILE A 915      23.010  58.920  63.550  1.00  0.00           H
ATOM   4220  CD  ILE A 915      24.180  60.420  62.690  1.00  0.00           C
ATOM   4221  HD1 ILE A 915      25.230  60.750  62.680  1.00  0.00           H
ATOM   4222  HD2 ILE A 915      23.590  61.190  63.230  1.00  0.00           H
ATOM   4223  HD3 ILE A 915      23.840  60.210  61.650  1.00  0.00           H
ATOM   4224  C   ILE A 915      25.270  56.340  61.140  1.00  0.00           C
ATOM   4225  O   ILE A 915      26.030  56.860  60.260  1.00  0.00           O
ATOM   4226  N   ALA A 916      25.320  55.000  61.460  1.00  0.00           N
ATOM   4227  HN  ALA A 916      24.820  54.630  62.250  1.00  0.00           H
ATOM   4228  CA  ALA A 916      26.180  53.990  60.950  1.00  0.00           C
ATOM   4229  HA  ALA A 916      27.240  54.240  61.000  1.00  0.00           H
ATOM   4230  CB  ALA A 916      26.010  52.600  61.630  1.00  0.00           C
ATOM   4231  HB1 ALA A 916      26.360  52.710  62.670  1.00  0.00           H
ATOM   4232  HB2 ALA A 916      26.670  51.800  61.250  1.00  0.00           H
ATOM   4233  HB3 ALA A 916      24.990  52.170  61.670  1.00  0.00           H
ATOM   4234  C   ALA A 916      26.120  53.830  59.390  1.00  0.00           C
ATOM   4235  O   ALA A 916      27.110  53.320  58.820  1.00  0.00           O
ATOM   4236  N   ALA A 917      25.060  54.260  58.790  1.00  0.00           N
ATOM   4237  HN  ALA A 917      24.330  54.700  59.320  1.00  0.00           H
ATOM   4238  CA  ALA A 917      25.090  54.550  57.360  1.00  0.00           C
ATOM   4239  HA  ALA A 917      25.450  53.620  56.940  1.00  0.00           H
ATOM   4240  CB  ALA A 917      23.710  54.780  56.800  1.00  0.00           C
ATOM   4241  HB1 ALA A 917      23.640  54.840  55.700  1.00  0.00           H
ATOM   4242  HB2 ALA A 917      23.150  55.630  57.270  1.00  0.00           H
ATOM   4243  HB3 ALA A 917      23.100  53.970  57.220  1.00  0.00           H
ATOM   4244  C   ALA A 917      26.030  55.610  56.840  1.00  0.00           C
ATOM   4245  O   ALA A 917      26.630  55.400  55.770  1.00  0.00           O
ATOM   4246  N   ILE A 918      26.210  56.800  57.480  1.00  0.00           N
ATOM   4247  HN  ILE A 918      25.750  56.950  58.360  1.00  0.00           H
ATOM   4248  CA  ILE A 918      27.040  57.900  56.950  1.00  0.00           C
ATOM   4249  HA  ILE A 918      26.680  58.240  55.990  1.00  0.00           H
ATOM   4250  CB  ILE A 918      26.850  59.040  57.850  1.00  0.00           C
ATOM   4251  HB  ILE A 918      27.070  58.870  58.930  1.00  0.00           H
ATOM   4252  CG2 ILE A 918      27.740  60.270  57.410  1.00  0.00           C
ATOM   4253 HG21 ILE A 918      27.710  60.500  56.320  1.00  0.00           H
ATOM   4254 HG22 ILE A 918      28.790  59.960  57.630  1.00  0.00           H
ATOM   4255 HG23 ILE A 918      27.580  61.190  58.010  1.00  0.00           H
ATOM   4256  CG1 ILE A 918      25.440  59.590  57.720  1.00  0.00           C
ATOM   4257 HG11 ILE A 918      24.650  58.800  57.800  1.00  0.00           H
ATOM   4258 HG12 ILE A 918      25.200  59.980  56.690  1.00  0.00           H
ATOM   4259  CD  ILE A 918      25.000  60.630  58.800  1.00  0.00           C
ATOM   4260  HD1 ILE A 918      25.240  60.280  59.840  1.00  0.00           H
ATOM   4261  HD2 ILE A 918      23.900  60.730  58.690  1.00  0.00           H
ATOM   4262  HD3 ILE A 918      25.330  61.680  58.730  1.00  0.00           H
ATOM   4263  C   ILE A 918      28.470  57.590  56.780  1.00  0.00           C
ATOM   4264  O   ILE A 918      29.080  57.960  55.790  1.00  0.00           O
ATOM   4265  N   PRO A 919      29.220  56.900  57.720  1.00  0.00           N
ATOM   4266  CD  PRO A 919      28.950  56.710  59.090  1.00  0.00           C
ATOM   4267  HD1 PRO A 919      28.010  56.150  59.180  1.00  0.00           H
ATOM   4268  HD2 PRO A 919      28.920  57.620  59.730  1.00  0.00           H
ATOM   4269  CA  PRO A 919      30.600  56.660  57.390  1.00  0.00           C
ATOM   4270  HA  PRO A 919      30.990  57.540  56.890  1.00  0.00           H
ATOM   4271  CB  PRO A 919      31.280  56.500  58.770  1.00  0.00           C
ATOM   4272  HB1 PRO A 919      31.660  57.480  59.120  1.00  0.00           H
ATOM   4273  HB2 PRO A 919      32.130  55.790  58.680  1.00  0.00           H
ATOM   4274  CG  PRO A 919      30.220  55.890  59.540  1.00  0.00           C
ATOM   4275  HG1 PRO A 919      30.110  54.840  59.200  1.00  0.00           H
ATOM   4276  HG2 PRO A 919      30.470  55.940  60.630  1.00  0.00           H
ATOM   4277  C   PRO A 919      30.720  55.480  56.490  1.00  0.00           C
ATOM   4278  O   PRO A 919      31.680  55.330  55.770  1.00  0.00           O
ATOM   4279  N   ALA A 920      29.790  54.500  56.500  1.00  0.00           N
ATOM   4280  HN  ALA A 920      29.100  54.580  57.220  1.00  0.00           H
ATOM   4281  CA  ALA A 920      29.810  53.330  55.660  1.00  0.00           C
ATOM   4282  HA  ALA A 920      30.680  52.760  55.930  1.00  0.00           H
ATOM   4283  CB  ALA A 920      28.600  52.430  56.110  1.00  0.00           C
ATOM   4284  HB1 ALA A 920      28.620  51.640  55.320  1.00  0.00           H
ATOM   4285  HB2 ALA A 920      27.660  53.020  56.100  1.00  0.00           H
ATOM   4286  HB3 ALA A 920      28.580  52.080  57.160  1.00  0.00           H
ATOM   4287  C   ALA A 920      29.700  53.620  54.190  1.00  0.00           C
ATOM   4288  O   ALA A 920      30.270  52.940  53.330  1.00  0.00           O
ATOM   4289  N   LEU A 921      28.970  54.660  53.840  1.00  0.00           N
ATOM   4290  HN  LEU A 921      28.260  55.120  54.360  1.00  0.00           H
ATOM   4291  CA  LEU A 921      28.920  55.280  52.580  1.00  0.00           C
ATOM   4292  HA  LEU A 921      28.490  54.660  51.810  1.00  0.00           H
ATOM   4293  CB  LEU A 921      27.830  56.300  52.630  1.00  0.00           C
ATOM   4294  HB1 LEU A 921      27.830  56.930  53.540  1.00  0.00           H
ATOM   4295  HB2 LEU A 921      26.910  55.690  52.730  1.00  0.00           H
ATOM   4296  CG  LEU A 921      27.720  57.230  51.420  1.00  0.00           C
ATOM   4297  HG  LEU A 921      28.700  57.690  51.150  1.00  0.00           H
ATOM   4298  CD1 LEU A 921      27.150  56.550  50.180  1.00  0.00           C
ATOM   4299 HD11 LEU A 921      27.590  55.580  49.880  1.00  0.00           H
ATOM   4300 HD12 LEU A 921      27.120  57.250  49.320  1.00  0.00           H
ATOM   4301 HD13 LEU A 921      26.070  56.470  50.440  1.00  0.00           H
ATOM   4302  CD2 LEU A 921      26.770  58.420  51.850  1.00  0.00           C
ATOM   4303 HD21 LEU A 921      26.580  58.980  50.920  1.00  0.00           H
ATOM   4304 HD22 LEU A 921      27.310  59.100  52.530  1.00  0.00           H
ATOM   4305 HD23 LEU A 921      25.840  57.990  52.260  1.00  0.00           H
ATOM   4306  C   LEU A 921      30.180  55.820  52.050  1.00  0.00           C
ATOM   4307  O   LEU A 921      30.530  55.510  50.920  1.00  0.00           O
ATOM   4308  N   LEU A 922      30.950  56.500  52.950  1.00  0.00           N
ATOM   4309  HN  LEU A 922      30.600  56.500  53.880  1.00  0.00           H
ATOM   4310  CA  LEU A 922      32.270  56.950  52.680  1.00  0.00           C
ATOM   4311  HA  LEU A 922      32.340  57.370  51.680  1.00  0.00           H
ATOM   4312  CB  LEU A 922      32.750  57.920  53.780  1.00  0.00           C
ATOM   4313  HB1 LEU A 922      33.780  58.220  53.520  1.00  0.00           H
ATOM   4314  HB2 LEU A 922      32.790  57.320  54.710  1.00  0.00           H
ATOM   4315  CG  LEU A 922      31.850  59.150  53.970  1.00  0.00           C
ATOM   4316  HG  LEU A 922      30.850  58.780  54.290  1.00  0.00           H
ATOM   4317  CD1 LEU A 922      32.290  60.090  55.140  1.00  0.00           C
ATOM   4318 HD11 LEU A 922      33.250  60.600  54.920  1.00  0.00           H
ATOM   4319 HD12 LEU A 922      32.370  59.650  56.160  1.00  0.00           H
ATOM   4320 HD13 LEU A 922      31.500  60.870  55.270  1.00  0.00           H
ATOM   4321  CD2 LEU A 922      31.790  59.970  52.720  1.00  0.00           C
ATOM   4322 HD21 LEU A 922      31.450  59.410  51.820  1.00  0.00           H
ATOM   4323 HD22 LEU A 922      32.750  60.420  52.400  1.00  0.00           H
ATOM   4324 HD23 LEU A 922      31.080  60.820  52.820  1.00  0.00           H
ATOM   4325  C   LEU A 922      33.210  55.710  52.500  1.00  0.00           C
ATOM   4326  O   LEU A 922      33.930  55.660  51.520  1.00  0.00           O
ATOM   4327  N   CYS A 923      33.060  54.660  53.300  1.00  0.00           N
ATOM   4328  HN  CYS A 923      32.540  54.790  54.140  1.00  0.00           H
ATOM   4329  CA  CYS A 923      33.790  53.410  53.250  1.00  0.00           C
ATOM   4330  HA  CYS A 923      34.820  53.610  53.530  1.00  0.00           H
ATOM   4331  CB  CYS A 923      33.320  52.490  54.380  1.00  0.00           C
ATOM   4332  HB1 CYS A 923      32.470  51.850  54.050  1.00  0.00           H
ATOM   4333  HB2 CYS A 923      33.040  53.030  55.310  1.00  0.00           H
ATOM   4334  SG  CYS A 923      34.490  51.140  54.810  1.00  0.00           S
ATOM   4335  HG1 CYS A 923      35.290  51.900  55.530  1.00  0.00           H
ATOM   4336  C   CYS A 923      33.630  52.700  51.930  1.00  0.00           C
ATOM   4337  O   CYS A 923      34.590  52.390  51.250  1.00  0.00           O
ATOM   4338  N   THR A 924      32.430  52.610  51.400  1.00  0.00           N
ATOM   4339  HN  THR A 924      31.680  52.770  52.050  1.00  0.00           H
ATOM   4340  CA  THR A 924      32.070  52.300  50.030  1.00  0.00           C
ATOM   4341  HA  THR A 924      32.290  51.250  49.970  1.00  0.00           H
ATOM   4342  CB  THR A 924      30.580  52.420  49.840  1.00  0.00           C
ATOM   4343  HB  THR A 924      30.190  53.460  49.910  1.00  0.00           H
ATOM   4344  OG1 THR A 924      29.920  51.570  50.800  1.00  0.00           O
ATOM   4345  HG1 THR A 924      29.860  51.920  51.680  1.00  0.00           H
ATOM   4346  CG2 THR A 924      30.200  51.860  48.450  1.00  0.00           C
ATOM   4347 HG21 THR A 924      30.710  50.890  48.260  1.00  0.00           H
ATOM   4348 HG22 THR A 924      30.400  52.480  47.540  1.00  0.00           H
ATOM   4349 HG23 THR A 924      29.090  51.820  48.400  1.00  0.00           H
ATOM   4350  C   THR A 924      32.760  52.960  48.830  1.00  0.00           C
ATOM   4351  O   THR A 924      33.130  52.260  47.860  1.00  0.00           O
ATOM   4352  N   ILE A 925      32.900  54.350  48.930  1.00  0.00           N
ATOM   4353  HN  ILE A 925      32.490  54.860  49.680  1.00  0.00           H
ATOM   4354  CA  ILE A 925      33.620  55.200  48.040  1.00  0.00           C
ATOM   4355  HA  ILE A 925      33.180  55.040  47.070  1.00  0.00           H
ATOM   4356  CB  ILE A 925      33.350  56.730  48.250  1.00  0.00           C
ATOM   4357  HB  ILE A 925      33.450  56.840  49.350  1.00  0.00           H
ATOM   4358  CG2 ILE A 925      34.240  57.650  47.430  1.00  0.00           C
ATOM   4359 HG21 ILE A 925      33.920  58.700  47.620  1.00  0.00           H
ATOM   4360 HG22 ILE A 925      33.940  57.300  46.420  1.00  0.00           H
ATOM   4361 HG23 ILE A 925      35.330  57.540  47.590  1.00  0.00           H
ATOM   4362  CG1 ILE A 925      31.870  56.990  47.980  1.00  0.00           C
ATOM   4363 HG11 ILE A 925      31.310  56.130  48.400  1.00  0.00           H
ATOM   4364 HG12 ILE A 925      31.750  56.930  46.880  1.00  0.00           H
ATOM   4365  CD  ILE A 925      31.450  58.330  48.600  1.00  0.00           C
ATOM   4366  HD1 ILE A 925      31.870  59.130  47.960  1.00  0.00           H
ATOM   4367  HD2 ILE A 925      31.960  58.470  49.580  1.00  0.00           H
ATOM   4368  HD3 ILE A 925      30.340  58.420  48.710  1.00  0.00           H
ATOM   4369  C   ILE A 925      35.110  54.940  48.060  1.00  0.00           C
ATOM   4370  O   ILE A 925      35.840  54.810  47.030  1.00  0.00           O
ATOM   4371  N   LEU A 926      35.660  54.690  49.260  1.00  0.00           N
ATOM   4372  HN  LEU A 926      35.040  54.850  50.030  1.00  0.00           H
ATOM   4373  CA  LEU A 926      37.010  54.210  49.440  1.00  0.00           C
ATOM   4374  HA  LEU A 926      37.680  54.880  48.910  1.00  0.00           H
ATOM   4375  CB  LEU A 926      37.440  54.340  50.910  1.00  0.00           C
ATOM   4376  HB1 LEU A 926      38.460  53.930  51.020  1.00  0.00           H
ATOM   4377  HB2 LEU A 926      36.820  53.680  51.550  1.00  0.00           H
ATOM   4378  CG  LEU A 926      37.480  55.820  51.380  1.00  0.00           C
ATOM   4379  HG  LEU A 926      36.530  56.340  51.130  1.00  0.00           H
ATOM   4380  CD1 LEU A 926      37.460  55.990  52.880  1.00  0.00           C
ATOM   4381 HD11 LEU A 926      38.400  55.610  53.320  1.00  0.00           H
ATOM   4382 HD12 LEU A 926      36.570  55.480  53.270  1.00  0.00           H
ATOM   4383 HD13 LEU A 926      37.250  57.060  53.130  1.00  0.00           H
ATOM   4384  CD2 LEU A 926      38.660  56.640  50.950  1.00  0.00           C
ATOM   4385 HD21 LEU A 926      39.640  56.120  51.070  1.00  0.00           H
ATOM   4386 HD22 LEU A 926      38.720  57.560  51.570  1.00  0.00           H
ATOM   4387 HD23 LEU A 926      38.610  57.000  49.900  1.00  0.00           H
ATOM   4388  C   LEU A 926      37.370  52.860  48.870  1.00  0.00           C
ATOM   4389  O   LEU A 926      38.400  52.660  48.240  1.00  0.00           O
ATOM   4390  N   ILE A 927      36.520  51.830  49.130  1.00  0.00           N
ATOM   4391  HN  ILE A 927      35.770  51.890  49.770  1.00  0.00           H
ATOM   4392  CA  ILE A 927      36.520  50.510  48.520  1.00  0.00           C
ATOM   4393  HA  ILE A 927      37.480  50.010  48.630  1.00  0.00           H
ATOM   4394  CB  ILE A 927      35.440  49.550  49.050  1.00  0.00           C
ATOM   4395  HB  ILE A 927      34.470  50.100  49.050  1.00  0.00           H
ATOM   4396  CG2 ILE A 927      35.180  48.360  48.170  1.00  0.00           C
ATOM   4397 HG21 ILE A 927      34.660  48.800  47.290  1.00  0.00           H
ATOM   4398 HG22 ILE A 927      34.490  47.660  48.680  1.00  0.00           H
ATOM   4399 HG23 ILE A 927      36.110  47.860  47.840  1.00  0.00           H
ATOM   4400  CG1 ILE A 927      35.770  49.200  50.580  1.00  0.00           C
ATOM   4401 HG11 ILE A 927      36.360  49.990  51.080  1.00  0.00           H
ATOM   4402 HG12 ILE A 927      36.330  48.240  50.570  1.00  0.00           H
ATOM   4403  CD  ILE A 927      34.570  48.670  51.440  1.00  0.00           C
ATOM   4404  HD1 ILE A 927      34.210  47.690  51.060  1.00  0.00           H
ATOM   4405  HD2 ILE A 927      33.750  49.400  51.270  1.00  0.00           H
ATOM   4406  HD3 ILE A 927      35.010  48.800  52.450  1.00  0.00           H
ATOM   4407  C   ILE A 927      36.360  50.610  46.990  1.00  0.00           C
ATOM   4408  O   ILE A 927      37.120  50.010  46.240  1.00  0.00           O
ATOM   4409  N   PHE A 928      35.430  51.400  46.490  1.00  0.00           N
ATOM   4410  HN  PHE A 928      34.890  51.750  47.260  1.00  0.00           H
ATOM   4411  CA  PHE A 928      35.110  51.660  45.080  1.00  0.00           C
ATOM   4412  HA  PHE A 928      34.900  50.700  44.630  1.00  0.00           H
ATOM   4413  CB  PHE A 928      33.910  52.620  44.980  1.00  0.00           C
ATOM   4414  HB1 PHE A 928      34.070  53.470  45.660  1.00  0.00           H
ATOM   4415  HB2 PHE A 928      32.980  52.150  45.350  1.00  0.00           H
ATOM   4416  CG  PHE A 928      33.540  53.220  43.640  1.00  0.00           C
ATOM   4417  CD1 PHE A 928      32.900  52.460  42.630  1.00  0.00           C
ATOM   4418  HD1 PHE A 928      32.660  51.440  42.870  1.00  0.00           H
ATOM   4419  CE1 PHE A 928      32.580  52.960  41.330  1.00  0.00           C
ATOM   4420  HE1 PHE A 928      32.120  52.300  40.610  1.00  0.00           H
ATOM   4421  CZ  PHE A 928      32.950  54.280  41.050  1.00  0.00           C
ATOM   4422  HZ  PHE A 928      32.660  54.750  40.130  1.00  0.00           H
ATOM   4423  CD2 PHE A 928      33.860  54.520  43.250  1.00  0.00           C
ATOM   4424  HD2 PHE A 928      34.380  55.140  43.950  1.00  0.00           H
ATOM   4425  CE2 PHE A 928      33.540  55.100  42.000  1.00  0.00           C
ATOM   4426  HE2 PHE A 928      33.770  56.130  41.770  1.00  0.00           H
ATOM   4427  C   PHE A 928      36.300  52.250  44.310  1.00  0.00           C
ATOM   4428  O   PHE A 928      36.770  51.740  43.270  1.00  0.00           O
ATOM   4429  N   MET A 929      36.970  53.250  44.880  1.00  0.00           N
ATOM   4430  HN  MET A 929      36.650  53.690  45.710  1.00  0.00           H
ATOM   4431  CA  MET A 929      38.180  53.810  44.420  1.00  0.00           C
ATOM   4432  HA  MET A 929      37.920  54.080  43.400  1.00  0.00           H
ATOM   4433  CB  MET A 929      38.650  55.060  45.120  1.00  0.00           C
ATOM   4434  HB1 MET A 929      39.690  55.410  44.940  1.00  0.00           H
ATOM   4435  HB2 MET A 929      38.520  54.930  46.220  1.00  0.00           H
ATOM   4436  CG  MET A 929      37.940  56.360  44.490  1.00  0.00           C
ATOM   4437  HG1 MET A 929      38.180  57.240  45.130  1.00  0.00           H
ATOM   4438  HG2 MET A 929      36.860  56.280  44.740  1.00  0.00           H
ATOM   4439  SD  MET A 929      38.160  56.730  42.660  1.00  0.00           S
ATOM   4440  CE  MET A 929      39.950  56.810  42.410  1.00  0.00           C
ATOM   4441  HE1 MET A 929      40.210  57.050  41.360  1.00  0.00           H
ATOM   4442  HE2 MET A 929      40.610  55.920  42.580  1.00  0.00           H
ATOM   4443  HE3 MET A 929      40.360  57.690  42.960  1.00  0.00           H
ATOM   4444  C   MET A 929      39.380  52.820  44.300  1.00  0.00           C
ATOM   4445  O   MET A 929      40.080  52.820  43.300  1.00  0.00           O
ATOM   4446  N   ASP A 930      39.710  51.980  45.310  1.00  0.00           N
ATOM   4447  HN  ASP A 930      39.120  51.990  46.120  1.00  0.00           H
ATOM   4448  CA  ASP A 930      40.790  50.950  45.280  1.00  0.00           C
ATOM   4449  HA  ASP A 930      41.680  51.530  45.130  1.00  0.00           H
ATOM   4450  CB  ASP A 930      40.930  50.400  46.750  1.00  0.00           C
ATOM   4451  HB1 ASP A 930      40.070  49.720  46.930  1.00  0.00           H
ATOM   4452  HB2 ASP A 930      40.760  51.190  47.520  1.00  0.00           H
ATOM   4453  CG  ASP A 930      42.250  49.800  46.990  1.00  0.00           C
ATOM   4454  OD1 ASP A 930      43.220  49.970  46.190  1.00  0.00           O
ATOM   4455  OD2 ASP A 930      42.380  49.220  48.090  1.00  0.00           O
ATOM   4456  C   ASP A 930      40.540  49.950  44.130  1.00  0.00           C
ATOM   4457  O   ASP A 930      41.460  49.450  43.420  1.00  0.00           O
ATOM   4458  N   GLN A 931      39.250  49.580  44.000  1.00  0.00           N
ATOM   4459  HN  GLN A 931      38.500  49.800  44.620  1.00  0.00           H
ATOM   4460  CA  GLN A 931      38.870  48.840  42.820  1.00  0.00           C
ATOM   4461  HA  GLN A 931      39.530  47.990  42.870  1.00  0.00           H
ATOM   4462  CB  GLN A 931      37.430  48.230  42.860  1.00  0.00           C
ATOM   4463  HB1 GLN A 931      37.300  47.620  41.950  1.00  0.00           H
ATOM   4464  HB2 GLN A 931      36.610  48.950  42.690  1.00  0.00           H
ATOM   4465  CG  GLN A 931      37.130  47.310  44.060  1.00  0.00           C
ATOM   4466  HG1 GLN A 931      37.050  47.840  45.030  1.00  0.00           H
ATOM   4467  HG2 GLN A 931      37.910  46.590  44.370  1.00  0.00           H
ATOM   4468  CD  GLN A 931      35.690  46.760  43.880  1.00  0.00           C
ATOM   4469  OE1 GLN A 931      34.800  47.620  43.960  1.00  0.00           O
ATOM   4470  NE2 GLN A 931      35.450  45.450  43.580  1.00  0.00           N
ATOM   4471 HE21 GLN A 931      34.490  45.190  43.420  1.00  0.00           H
ATOM   4472 HE22 GLN A 931      36.190  44.780  43.620  1.00  0.00           H
ATOM   4473  C   GLN A 931      39.170  49.440  41.470  1.00  0.00           C
ATOM   4474  O   GLN A 931      39.830  48.740  40.650  1.00  0.00           O
ATOM   4475  N   GLN A 932      38.900  50.790  41.260  1.00  0.00           N
ATOM   4476  HN  GLN A 932      38.380  51.320  41.910  1.00  0.00           H
ATOM   4477  CA  GLN A 932      39.270  51.440  40.010  1.00  0.00           C
ATOM   4478  HA  GLN A 932      38.870  50.780  39.250  1.00  0.00           H
ATOM   4479  CB  GLN A 932      38.800  52.870  39.990  1.00  0.00           C
ATOM   4480  HB1 GLN A 932      39.070  53.260  39.000  1.00  0.00           H
ATOM   4481  HB2 GLN A 932      39.290  53.600  40.670  1.00  0.00           H
ATOM   4482  CG  GLN A 932      37.300  53.160  40.230  1.00  0.00           C
ATOM   4483  HG1 GLN A 932      37.110  54.040  39.580  1.00  0.00           H
ATOM   4484  HG2 GLN A 932      37.050  53.330  41.290  1.00  0.00           H
ATOM   4485  CD  GLN A 932      36.450  51.970  39.570  1.00  0.00           C
ATOM   4486  OE1 GLN A 932      36.660  51.640  38.380  1.00  0.00           O
ATOM   4487  NE2 GLN A 932      35.740  51.280  40.390  1.00  0.00           N
ATOM   4488 HE21 GLN A 932      35.840  51.510  41.360  1.00  0.00           H
ATOM   4489 HE22 GLN A 932      35.160  50.510  40.120  1.00  0.00           H
ATOM   4490  C   GLN A 932      40.780  51.450  39.890  1.00  0.00           C
ATOM   4491  O   GLN A 932      41.250  51.360  38.760  1.00  0.00           O
ATOM   4492  N   ILE A 933      41.520  51.610  40.960  1.00  0.00           N
ATOM   4493  HN  ILE A 933      41.070  51.570  41.840  1.00  0.00           H
ATOM   4494  CA  ILE A 933      43.000  51.620  40.900  1.00  0.00           C
ATOM   4495  HA  ILE A 933      43.420  52.330  40.200  1.00  0.00           H
ATOM   4496  CB  ILE A 933      43.650  52.050  42.200  1.00  0.00           C
ATOM   4497  HB  ILE A 933      43.410  51.350  43.030  1.00  0.00           H
ATOM   4498  CG2 ILE A 933      45.120  52.100  42.040  1.00  0.00           C
ATOM   4499 HG21 ILE A 933      45.500  52.820  41.280  1.00  0.00           H
ATOM   4500 HG22 ILE A 933      45.530  51.160  41.620  1.00  0.00           H
ATOM   4501 HG23 ILE A 933      45.540  52.340  43.040  1.00  0.00           H
ATOM   4502  CG1 ILE A 933      43.180  53.480  42.710  1.00  0.00           C
ATOM   4503 HG11 ILE A 933      44.010  53.780  43.390  1.00  0.00           H
ATOM   4504 HG12 ILE A 933      42.240  53.480  43.310  1.00  0.00           H
ATOM   4505  CD  ILE A 933      43.120  54.590  41.610  1.00  0.00           C
ATOM   4506  HD1 ILE A 933      44.030  54.770  41.010  1.00  0.00           H
ATOM   4507  HD2 ILE A 933      42.920  55.540  42.150  1.00  0.00           H
ATOM   4508  HD3 ILE A 933      42.300  54.240  40.950  1.00  0.00           H
ATOM   4509  C   ILE A 933      43.540  50.230  40.440  1.00  0.00           C
ATOM   4510  O   ILE A 933      44.440  50.150  39.590  1.00  0.00           O
ATOM   4511  N   THR A 934      43.020  49.110  41.000  1.00  0.00           N
ATOM   4512  HN  THR A 934      42.230  49.200  41.600  1.00  0.00           H
ATOM   4513  CA  THR A 934      43.470  47.830  40.440  1.00  0.00           C
ATOM   4514  HA  THR A 934      44.560  47.880  40.400  1.00  0.00           H
ATOM   4515  CB  THR A 934      43.090  46.620  41.330  1.00  0.00           C
ATOM   4516  HB  THR A 934      42.150  46.940  41.820  1.00  0.00           H
ATOM   4517  OG1 THR A 934      44.100  46.470  42.310  1.00  0.00           O
ATOM   4518  HG1 THR A 934      43.900  47.150  42.970  1.00  0.00           H
ATOM   4519  CG2 THR A 934      43.020  45.250  40.680  1.00  0.00           C
ATOM   4520 HG21 THR A 934      43.970  45.110  40.130  1.00  0.00           H
ATOM   4521 HG22 THR A 934      42.090  45.100  40.100  1.00  0.00           H
ATOM   4522 HG23 THR A 934      43.020  44.490  41.490  1.00  0.00           H
ATOM   4523  C   THR A 934      43.100  47.490  38.970  1.00  0.00           C
ATOM   4524  O   THR A 934      43.890  46.990  38.230  1.00  0.00           O
ATOM   4525  N   ALA A 935      41.920  48.070  38.550  1.00  0.00           N
ATOM   4526  HN  ALA A 935      41.310  48.570  39.180  1.00  0.00           H
ATOM   4527  CA  ALA A 935      41.470  47.870  37.140  1.00  0.00           C
ATOM   4528  HA  ALA A 935      41.590  46.810  37.050  1.00  0.00           H
ATOM   4529  CB  ALA A 935      40.000  48.260  37.030  1.00  0.00           C
ATOM   4530  HB1 ALA A 935      39.230  47.620  37.510  1.00  0.00           H
ATOM   4531  HB2 ALA A 935      39.810  48.230  35.940  1.00  0.00           H
ATOM   4532  HB3 ALA A 935      39.890  49.300  37.430  1.00  0.00           H
ATOM   4533  C   ALA A 935      42.230  48.520  36.030  1.00  0.00           C
ATOM   4534  O   ALA A 935      42.030  48.160  34.880  1.00  0.00           O
ATOM   4535  N   VAL A 936      43.040  49.500  36.360  1.00  0.00           N
ATOM   4536  HN  VAL A 936      43.040  49.770  37.320  1.00  0.00           H
ATOM   4537  CA  VAL A 936      44.110  50.060  35.470  1.00  0.00           C
ATOM   4538  HA  VAL A 936      43.520  50.620  34.760  1.00  0.00           H
ATOM   4539  CB  VAL A 936      44.940  51.100  36.300  1.00  0.00           C
ATOM   4540  HB  VAL A 936      45.420  50.560  37.140  1.00  0.00           H
ATOM   4541  CG1 VAL A 936      46.040  51.790  35.480  1.00  0.00           C
ATOM   4542 HG11 VAL A 936      46.680  52.430  36.120  1.00  0.00           H
ATOM   4543 HG12 VAL A 936      45.460  52.290  34.680  1.00  0.00           H
ATOM   4544 HG13 VAL A 936      46.770  51.100  35.000  1.00  0.00           H
ATOM   4545  CG2 VAL A 936      43.940  52.140  36.780  1.00  0.00           C
ATOM   4546 HG21 VAL A 936      43.330  52.530  35.940  1.00  0.00           H
ATOM   4547 HG22 VAL A 936      44.490  52.910  37.350  1.00  0.00           H
ATOM   4548 HG23 VAL A 936      43.280  51.670  37.530  1.00  0.00           H
ATOM   4549  C   VAL A 936      45.010  49.010  34.810  1.00  0.00           C
ATOM   4550  O   VAL A 936      45.180  48.950  33.530  1.00  0.00           O
ATOM   4551  N   ILE A 937      45.670  48.240  35.620  1.00  0.00           N
ATOM   4552  HN  ILE A 937      45.790  48.550  36.550  1.00  0.00           H
ATOM   4553  CA  ILE A 937      46.500  47.220  35.200  1.00  0.00           C
ATOM   4554  HA  ILE A 937      47.110  47.650  34.400  1.00  0.00           H
ATOM   4555  CB  ILE A 937      47.570  46.810  36.220  1.00  0.00           C
ATOM   4556  HB  ILE A 937      48.090  45.900  35.860  1.00  0.00           H
ATOM   4557  CG2 ILE A 937      48.630  47.850  36.200  1.00  0.00           C
ATOM   4558 HG21 ILE A 937      48.970  48.030  35.160  1.00  0.00           H
ATOM   4559 HG22 ILE A 937      49.470  47.560  36.850  1.00  0.00           H
ATOM   4560 HG23 ILE A 937      48.300  48.790  36.690  1.00  0.00           H
ATOM   4561  CG1 ILE A 937      47.160  46.480  37.680  1.00  0.00           C
ATOM   4562 HG11 ILE A 937      46.500  47.290  38.070  1.00  0.00           H
ATOM   4563 HG12 ILE A 937      48.050  46.410  38.350  1.00  0.00           H
ATOM   4564  CD  ILE A 937      46.480  45.090  37.880  1.00  0.00           C
ATOM   4565  HD1 ILE A 937      47.210  44.260  37.740  1.00  0.00           H
ATOM   4566  HD2 ILE A 937      45.560  44.990  37.280  1.00  0.00           H
ATOM   4567  HD3 ILE A 937      46.150  45.030  38.930  1.00  0.00           H
ATOM   4568  C   ILE A 937      45.810  46.040  34.530  1.00  0.00           C
ATOM   4569  O   ILE A 937      46.220  45.590  33.500  1.00  0.00           O
ATOM   4570  N   ILE A 938      44.580  45.670  34.950  1.00  0.00           N
ATOM   4571  HN  ILE A 938      44.300  46.000  35.840  1.00  0.00           H
ATOM   4572  CA  ILE A 938      43.660  44.770  34.240  1.00  0.00           C
ATOM   4573  HA  ILE A 938      44.220  43.840  34.240  1.00  0.00           H
ATOM   4574  CB  ILE A 938      42.380  44.620  35.100  1.00  0.00           C
ATOM   4575  HB  ILE A 938      41.840  45.590  35.200  1.00  0.00           H
ATOM   4576  CG2 ILE A 938      41.390  43.670  34.610  1.00  0.00           C
ATOM   4577 HG21 ILE A 938      40.510  43.520  35.260  1.00  0.00           H
ATOM   4578 HG22 ILE A 938      41.920  42.750  34.310  1.00  0.00           H
ATOM   4579 HG23 ILE A 938      40.920  44.120  33.700  1.00  0.00           H
ATOM   4580  CG1 ILE A 938      42.690  44.260  36.610  1.00  0.00           C
ATOM   4581 HG11 ILE A 938      41.780  44.250  37.240  1.00  0.00           H
ATOM   4582 HG12 ILE A 938      43.400  44.990  37.060  1.00  0.00           H
ATOM   4583  CD  ILE A 938      43.370  42.930  36.820  1.00  0.00           C
ATOM   4584  HD1 ILE A 938      44.470  43.010  36.940  1.00  0.00           H
ATOM   4585  HD2 ILE A 938      43.070  42.030  36.230  1.00  0.00           H
ATOM   4586  HD3 ILE A 938      43.040  42.550  37.820  1.00  0.00           H
ATOM   4587  C   ILE A 938      43.280  45.160  32.780  1.00  0.00           C
ATOM   4588  O   ILE A 938      43.200  44.330  31.880  1.00  0.00           O
ATOM   4589  N   ASN A 939      43.040  46.410  32.450  1.00  0.00           N
ATOM   4590  HN  ASN A 939      43.130  47.180  33.080  1.00  0.00           H
ATOM   4591  CA  ASN A 939      42.320  46.770  31.300  1.00  0.00           C
ATOM   4592  HA  ASN A 939      41.940  45.940  30.720  1.00  0.00           H
ATOM   4593  CB  ASN A 939      41.140  47.710  31.760  1.00  0.00           C
ATOM   4594  HB1 ASN A 939      40.660  48.300  30.950  1.00  0.00           H
ATOM   4595  HB2 ASN A 939      41.510  48.440  32.510  1.00  0.00           H
ATOM   4596  CG  ASN A 939      40.020  46.870  32.300  1.00  0.00           C
ATOM   4597  OD1 ASN A 939      39.720  45.720  31.920  1.00  0.00           O
ATOM   4598  ND2 ASN A 939      39.310  47.430  33.300  1.00  0.00           N
ATOM   4599 HD21 ASN A 939      39.620  48.270  33.750  1.00  0.00           H
ATOM   4600 HD22 ASN A 939      38.360  47.120  33.370  1.00  0.00           H
ATOM   4601  C   ASN A 939      43.230  47.510  30.210  1.00  0.00           C
ATOM   4602  O   ASN A 939      42.720  48.230  29.410  1.00  0.00           O
ATOM   4603  N   ARG A 940      44.510  47.370  30.340  1.00  0.00           N
ATOM   4604  HN  ARG A 940      44.850  46.850  31.110  1.00  0.00           H
ATOM   4605  CA  ARG A 940      45.450  47.810  29.250  1.00  0.00           C
ATOM   4606  HA  ARG A 940      45.270  48.850  29.070  1.00  0.00           H
ATOM   4607  CB  ARG A 940      46.950  47.720  29.780  1.00  0.00           C
ATOM   4608  HB1 ARG A 940      47.620  47.870  28.910  1.00  0.00           H
ATOM   4609  HB2 ARG A 940      47.080  46.630  30.000  1.00  0.00           H
ATOM   4610  CG  ARG A 940      47.390  48.640  31.000  1.00  0.00           C
ATOM   4611  HG1 ARG A 940      48.480  48.710  30.810  1.00  0.00           H
ATOM   4612  HG2 ARG A 940      47.240  48.050  31.930  1.00  0.00           H
ATOM   4613  CD  ARG A 940      46.800  50.040  31.030  1.00  0.00           C
ATOM   4614  HD1 ARG A 940      45.710  50.070  31.250  1.00  0.00           H
ATOM   4615  HD2 ARG A 940      47.000  50.430  30.000  1.00  0.00           H
ATOM   4616  NE  ARG A 940      47.540  50.850  32.050  1.00  0.00           N
ATOM   4617  HE  ARG A 940      48.220  50.290  32.520  1.00  0.00           H
ATOM   4618  CZ  ARG A 940      47.800  52.180  31.920  1.00  0.00           C
ATOM   4619  NH1 ARG A 940      48.680  52.710  32.780  1.00  0.00           N
ATOM   4620 HH11 ARG A 940      49.000  52.210  33.590  1.00  0.00           H
ATOM   4621 HH12 ARG A 940      48.810  53.710  32.790  1.00  0.00           H
ATOM   4622  NH2 ARG A 940      47.230  52.930  31.030  1.00  0.00           N
ATOM   4623 HH21 ARG A 940      46.750  52.540  30.250  1.00  0.00           H
ATOM   4624 HH22 ARG A 940      47.390  53.920  31.000  1.00  0.00           H
ATOM   4625  C   ARG A 940      45.190  47.050  27.930  1.00  0.00           C
ATOM   4626  O   ARG A 940      44.750  45.940  27.960  1.00  0.00           O
ATOM   4627  N   LYS A 941      45.540  47.640  26.740  1.00  0.00           N
ATOM   4628  HN  LYS A 941      46.050  48.500  26.770  1.00  0.00           H
ATOM   4629  CA  LYS A 941      45.170  47.050  25.460  1.00  0.00           C
ATOM   4630  HA  LYS A 941      44.100  47.100  25.410  1.00  0.00           H
ATOM   4631  CB  LYS A 941      45.530  48.110  24.430  1.00  0.00           C
ATOM   4632  HB1 LYS A 941      45.080  47.690  23.500  1.00  0.00           H
ATOM   4633  HB2 LYS A 941      46.640  48.200  24.380  1.00  0.00           H
ATOM   4634  CG  LYS A 941      44.960  49.500  24.750  1.00  0.00           C
ATOM   4635  HG1 LYS A 941      45.520  50.070  25.520  1.00  0.00           H
ATOM   4636  HG2 LYS A 941      43.890  49.540  25.040  1.00  0.00           H
ATOM   4637  CD  LYS A 941      45.010  50.550  23.580  1.00  0.00           C
ATOM   4638  HD1 LYS A 941      44.530  50.180  22.650  1.00  0.00           H
ATOM   4639  HD2 LYS A 941      46.100  50.730  23.450  1.00  0.00           H
ATOM   4640  CE  LYS A 941      44.390  51.930  23.840  1.00  0.00           C
ATOM   4641  HE1 LYS A 941      43.340  51.800  24.170  1.00  0.00           H
ATOM   4642  HE2 LYS A 941      44.360  52.410  22.830  1.00  0.00           H
ATOM   4643  NZ  LYS A 941      45.060  52.840  24.830  1.00  0.00           N
ATOM   4644  HZ1 LYS A 941      44.840  52.440  25.770  1.00  0.00           H
ATOM   4645  HZ2 LYS A 941      44.730  53.800  24.650  1.00  0.00           H
ATOM   4646  HZ3 LYS A 941      46.090  52.860  24.740  1.00  0.00           H
ATOM   4647  C   LYS A 941      45.520  45.610  25.190  1.00  0.00           C
ATOM   4648  O   LYS A 941      44.740  44.770  24.840  1.00  0.00           O
ATOM   4649  N   GLU A 942      46.740  45.260  25.500  1.00  0.00           N
ATOM   4650  HN  GLU A 942      47.450  45.950  25.640  1.00  0.00           H
ATOM   4651  CA  GLU A 942      47.200  43.900  25.480  1.00  0.00           C
ATOM   4652  HA  GLU A 942      46.760  43.410  24.620  1.00  0.00           H
ATOM   4653  CB  GLU A 942      48.710  43.820  25.270  1.00  0.00           C
ATOM   4654  HB1 GLU A 942      49.080  42.760  25.310  1.00  0.00           H
ATOM   4655  HB2 GLU A 942      49.250  44.290  26.120  1.00  0.00           H
ATOM   4656  CG  GLU A 942      49.090  44.510  23.910  1.00  0.00           C
ATOM   4657  HG1 GLU A 942      49.300  45.540  24.290  1.00  0.00           H
ATOM   4658  HG2 GLU A 942      48.290  44.240  23.200  1.00  0.00           H
ATOM   4659  CD  GLU A 942      50.430  44.110  23.380  1.00  0.00           C
ATOM   4660  OE1 GLU A 942      50.500  43.230  22.460  1.00  0.00           O
ATOM   4661  OE2 GLU A 942      51.430  44.620  23.840  1.00  0.00           O
ATOM   4662  C   GLU A 942      46.710  43.040  26.650  1.00  0.00           C
ATOM   4663  O   GLU A 942      46.810  41.790  26.530  1.00  0.00           O
ATOM   4664  N   HSD A 943      46.130  43.570  27.780  1.00  0.00           N
ATOM   4665  HN  HSD A 943      46.070  44.550  27.910  1.00  0.00           H
ATOM   4666  CA  HSD A 943      45.560  42.780  28.850  1.00  0.00           C
ATOM   4667  HA  HSD A 943      46.020  41.800  28.930  1.00  0.00           H
ATOM   4668  CB  HSD A 943      45.870  43.390  30.220  1.00  0.00           C
ATOM   4669  HB1 HSD A 943      45.080  42.940  30.860  1.00  0.00           H
ATOM   4670  HB2 HSD A 943      45.750  44.500  30.160  1.00  0.00           H
ATOM   4671  ND1 HSD A 943      47.760  43.990  31.790  1.00  0.00           N
ATOM   4672  HD1 HSD A 943      47.250  44.690  32.300  1.00  0.00           H
ATOM   4673  CG  HSD A 943      47.270  43.230  30.710  1.00  0.00           C
ATOM   4674  CE1 HSD A 943      49.080  43.760  31.870  1.00  0.00           C
ATOM   4675  HE1 HSD A 943      49.720  44.300  32.570  1.00  0.00           H
ATOM   4676  NE2 HSD A 943      49.490  42.860  30.990  1.00  0.00           N
ATOM   4677  CD2 HSD A 943      48.370  42.530  30.270  1.00  0.00           C
ATOM   4678  HD2 HSD A 943      48.380  41.900  29.390  1.00  0.00           H
ATOM   4679  C   HSD A 943      44.040  42.450  28.590  1.00  0.00           C
ATOM   4680  O   HSD A 943      43.430  41.530  29.150  1.00  0.00           O
ATOM   4681  N   LYS A 944      43.440  43.230  27.640  1.00  0.00           N
ATOM   4682  HN  LYS A 944      43.950  44.010  27.290  1.00  0.00           H
ATOM   4683  CA  LYS A 944      41.980  43.200  27.330  1.00  0.00           C
ATOM   4684  HA  LYS A 944      41.460  43.440  28.240  1.00  0.00           H
ATOM   4685  CB  LYS A 944      41.500  44.190  26.240  1.00  0.00           C
ATOM   4686  HB1 LYS A 944      40.590  43.820  25.730  1.00  0.00           H
ATOM   4687  HB2 LYS A 944      42.220  44.150  25.400  1.00  0.00           H
ATOM   4688  CG  LYS A 944      41.340  45.660  26.620  1.00  0.00           C
ATOM   4689  HG1 LYS A 944      41.160  46.330  25.760  1.00  0.00           H
ATOM   4690  HG2 LYS A 944      42.330  46.050  26.960  1.00  0.00           H
ATOM   4691  CD  LYS A 944      40.420  45.900  27.860  1.00  0.00           C
ATOM   4692  HD1 LYS A 944      40.400  46.990  28.100  1.00  0.00           H
ATOM   4693  HD2 LYS A 944      40.780  45.310  28.740  1.00  0.00           H
ATOM   4694  CE  LYS A 944      38.950  45.410  27.600  1.00  0.00           C
ATOM   4695  HE1 LYS A 944      39.060  44.540  26.930  1.00  0.00           H
ATOM   4696  HE2 LYS A 944      38.350  46.210  27.100  1.00  0.00           H
ATOM   4697  NZ  LYS A 944      38.290  45.000  28.830  1.00  0.00           N
ATOM   4698  HZ1 LYS A 944      38.850  44.380  29.450  1.00  0.00           H
ATOM   4699  HZ2 LYS A 944      37.410  44.440  28.690  1.00  0.00           H
ATOM   4700  HZ3 LYS A 944      38.180  45.830  29.440  1.00  0.00           H
ATOM   4701  C   LYS A 944      41.550  41.820  26.890  1.00  0.00           C
ATOM   4702  O   LYS A 944      42.000  41.300  25.840  1.00  0.00           O
ATOM   4703  N   LEU A 945      40.660  41.190  27.670  1.00  0.00           N
ATOM   4704  HN  LEU A 945      40.190  41.670  28.410  1.00  0.00           H
ATOM   4705  CA  LEU A 945      40.230  39.840  27.390  1.00  0.00           C
ATOM   4706  HA  LEU A 945      40.940  39.370  26.720  1.00  0.00           H
ATOM   4707  CB  LEU A 945      39.990  39.030  28.660  1.00  0.00           C
ATOM   4708  HB1 LEU A 945      39.420  38.100  28.450  1.00  0.00           H
ATOM   4709  HB2 LEU A 945      39.450  39.700  29.360  1.00  0.00           H
ATOM   4710  CG  LEU A 945      41.350  38.470  29.290  1.00  0.00           C
ATOM   4711  HG  LEU A 945      42.010  39.310  29.570  1.00  0.00           H
ATOM   4712  CD1 LEU A 945      41.090  37.660  30.560  1.00  0.00           C
ATOM   4713 HD11 LEU A 945      40.480  36.760  30.340  1.00  0.00           H
ATOM   4714 HD12 LEU A 945      40.590  38.280  31.350  1.00  0.00           H
ATOM   4715 HD13 LEU A 945      42.050  37.350  31.020  1.00  0.00           H
ATOM   4716  CD2 LEU A 945      42.150  37.680  28.230  1.00  0.00           C
ATOM   4717 HD21 LEU A 945      41.550  37.020  27.580  1.00  0.00           H
ATOM   4718 HD22 LEU A 945      42.900  37.030  28.740  1.00  0.00           H
ATOM   4719 HD23 LEU A 945      42.730  38.420  27.640  1.00  0.00           H
ATOM   4720  C   LEU A 945      38.850  39.780  26.610  1.00  0.00           C
ATOM   4721  O   LEU A 945      37.950  40.630  26.750  1.00  0.00           O
ATOM   4722  N   LYS A 946      38.600  38.790  25.740  1.00  0.00           N
ATOM   4723  HN  LYS A 946      39.270  38.040  25.660  1.00  0.00           H
ATOM   4724  CA  LYS A 946      37.400  38.510  24.970  1.00  0.00           C
ATOM   4725  HA  LYS A 946      36.920  39.460  24.880  1.00  0.00           H
ATOM   4726  CB  LYS A 946      37.760  37.960  23.550  1.00  0.00           C
ATOM   4727  HB1 LYS A 946      36.800  37.780  23.000  1.00  0.00           H
ATOM   4728  HB2 LYS A 946      38.280  37.000  23.690  1.00  0.00           H
ATOM   4729  CG  LYS A 946      38.630  38.810  22.590  1.00  0.00           C
ATOM   4730  HG1 LYS A 946      38.900  38.390  21.590  1.00  0.00           H
ATOM   4731  HG2 LYS A 946      39.580  39.130  23.070  1.00  0.00           H
ATOM   4732  CD  LYS A 946      37.980  40.190  22.380  1.00  0.00           C
ATOM   4733  HD1 LYS A 946      38.090  40.670  23.380  1.00  0.00           H
ATOM   4734  HD2 LYS A 946      36.910  40.020  22.150  1.00  0.00           H
ATOM   4735  CE  LYS A 946      38.720  41.180  21.390  1.00  0.00           C
ATOM   4736  HE1 LYS A 946      39.810  41.010  21.440  1.00  0.00           H
ATOM   4737  HE2 LYS A 946      38.390  42.230  21.580  1.00  0.00           H
ATOM   4738  NZ  LYS A 946      38.340  40.770  20.040  1.00  0.00           N
ATOM   4739  HZ1 LYS A 946      38.180  39.740  19.950  1.00  0.00           H
ATOM   4740  HZ2 LYS A 946      39.110  40.970  19.370  1.00  0.00           H
ATOM   4741  HZ3 LYS A 946      37.450  41.240  19.770  1.00  0.00           H
ATOM   4742  C   LYS A 946      36.450  37.610  25.780  1.00  0.00           C
ATOM   4743  O   LYS A 946      36.000  36.530  25.390  1.00  0.00           O
ATOM   4744  N   LYS A 947      36.150  38.130  27.060  1.00  0.00           N
ATOM   4745  HN  LYS A 947      36.260  39.080  27.310  1.00  0.00           H
ATOM   4746  CA  LYS A 947      35.450  37.300  27.980  1.00  0.00           C
ATOM   4747  HA  LYS A 947      34.910  36.490  27.520  1.00  0.00           H
ATOM   4748  CB  LYS A 947      36.530  36.590  28.990  1.00  0.00           C
ATOM   4749  HB1 LYS A 947      35.980  36.020  29.760  1.00  0.00           H
ATOM   4750  HB2 LYS A 947      37.120  37.400  29.480  1.00  0.00           H
ATOM   4751  CG  LYS A 947      37.610  35.730  28.380  1.00  0.00           C
ATOM   4752  HG1 LYS A 947      38.430  35.520  29.100  1.00  0.00           H
ATOM   4753  HG2 LYS A 947      38.190  36.360  27.690  1.00  0.00           H
ATOM   4754  CD  LYS A 947      37.040  34.430  27.750  1.00  0.00           C
ATOM   4755  HD1 LYS A 947      36.140  34.620  27.130  1.00  0.00           H
ATOM   4756  HD2 LYS A 947      36.740  33.790  28.600  1.00  0.00           H
ATOM   4757  CE  LYS A 947      38.140  33.670  27.040  1.00  0.00           C
ATOM   4758  HE1 LYS A 947      39.070  33.680  27.640  1.00  0.00           H
ATOM   4759  HE2 LYS A 947      38.420  34.190  26.110  1.00  0.00           H
ATOM   4760  NZ  LYS A 947      37.820  32.190  26.750  1.00  0.00           N
ATOM   4761  HZ1 LYS A 947      38.230  31.920  25.840  1.00  0.00           H
ATOM   4762  HZ2 LYS A 947      36.800  32.150  26.570  1.00  0.00           H
ATOM   4763  HZ3 LYS A 947      38.030  31.600  27.580  1.00  0.00           H
ATOM   4764  C   LYS A 947      34.450  38.310  28.580  1.00  0.00           C
ATOM   4765  O   LYS A 947      34.570  39.550  28.440  1.00  0.00           O
ATOM   4766  N   GLY A 948      33.400  37.780  29.280  1.00  0.00           N
ATOM   4767  HN  GLY A 948      33.230  36.810  29.150  1.00  0.00           H
ATOM   4768  CA  GLY A 948      32.300  38.430  30.060  1.00  0.00           C
ATOM   4769  HA1 GLY A 948      31.790  37.630  30.560  1.00  0.00           H
ATOM   4770  HA2 GLY A 948      31.560  38.900  29.430  1.00  0.00           H
ATOM   4771  C   GLY A 948      32.730  39.470  31.010  1.00  0.00           C
ATOM   4772  O   GLY A 948      33.860  39.610  31.510  1.00  0.00           O
ATOM   4773  N   ALA A 949      31.700  40.070  31.490  1.00  0.00           N
ATOM   4774  HN  ALA A 949      30.760  39.890  31.210  1.00  0.00           H
ATOM   4775  CA  ALA A 949      31.750  41.120  32.510  1.00  0.00           C
ATOM   4776  HA  ALA A 949      32.680  41.640  32.310  1.00  0.00           H
ATOM   4777  CB  ALA A 949      30.590  42.130  32.470  1.00  0.00           C
ATOM   4778  HB1 ALA A 949      30.590  42.710  31.540  1.00  0.00           H
ATOM   4779  HB2 ALA A 949      30.660  42.830  33.320  1.00  0.00           H
ATOM   4780  HB3 ALA A 949      29.660  41.590  32.770  1.00  0.00           H
ATOM   4781  C   ALA A 949      31.990  40.630  33.940  1.00  0.00           C
ATOM   4782  O   ALA A 949      31.410  39.680  34.450  1.00  0.00           O
ATOM   4783  N   GLY A 950      32.890  41.280  34.800  1.00  0.00           N
ATOM   4784  HN  GLY A 950      33.210  42.180  34.510  1.00  0.00           H
ATOM   4785  CA  GLY A 950      33.260  40.850  36.090  1.00  0.00           C
ATOM   4786  HA1 GLY A 950      34.310  40.620  36.110  1.00  0.00           H
ATOM   4787  HA2 GLY A 950      32.670  39.970  36.300  1.00  0.00           H
ATOM   4788  C   GLY A 950      33.010  41.810  37.150  1.00  0.00           C
ATOM   4789  O   GLY A 950      32.920  41.380  38.300  1.00  0.00           O
ATOM   4790  N   TYR A 951      32.960  43.130  36.880  1.00  0.00           N
ATOM   4791  HN  TYR A 951      33.190  43.380  35.940  1.00  0.00           H
ATOM   4792  CA  TYR A 951      33.000  44.190  37.930  1.00  0.00           C
ATOM   4793  HA  TYR A 951      33.930  44.010  38.420  1.00  0.00           H
ATOM   4794  CB  TYR A 951      33.060  45.620  37.290  1.00  0.00           C
ATOM   4795  HB1 TYR A 951      32.120  45.790  36.740  1.00  0.00           H
ATOM   4796  HB2 TYR A 951      33.910  45.620  36.580  1.00  0.00           H
ATOM   4797  CG  TYR A 951      33.280  46.690  38.380  1.00  0.00           C
ATOM   4798  CD1 TYR A 951      34.450  46.690  39.120  1.00  0.00           C
ATOM   4799  HD1 TYR A 951      35.260  46.000  38.980  1.00  0.00           H
ATOM   4800  CE1 TYR A 951      34.670  47.600  40.190  1.00  0.00           C
ATOM   4801  HE1 TYR A 951      35.560  47.600  40.780  1.00  0.00           H
ATOM   4802  CZ  TYR A 951      33.550  48.370  40.580  1.00  0.00           C
ATOM   4803  OH  TYR A 951      33.590  49.090  41.820  1.00  0.00           O
ATOM   4804  HH  TYR A 951      34.210  48.660  42.410  1.00  0.00           H
ATOM   4805  CD2 TYR A 951      32.270  47.650  38.700  1.00  0.00           C
ATOM   4806  HD2 TYR A 951      31.400  47.780  38.070  1.00  0.00           H
ATOM   4807  CE2 TYR A 951      32.410  48.450  39.830  1.00  0.00           C
ATOM   4808  HE2 TYR A 951      31.570  49.060  40.130  1.00  0.00           H
ATOM   4809  C   TYR A 951      31.820  44.090  39.050  1.00  0.00           C
ATOM   4810  O   TYR A 951      32.250  44.070  40.240  1.00  0.00           O
ATOM   4811  N   HSD A 952      30.490  44.050  38.620  1.00  0.00           N
ATOM   4812  HN  HSD A 952      30.340  44.030  37.630  1.00  0.00           H
ATOM   4813  CA  HSD A 952      29.380  43.950  39.550  1.00  0.00           C
ATOM   4814  HA  HSD A 952      29.390  44.780  40.230  1.00  0.00           H
ATOM   4815  CB  HSD A 952      28.080  43.940  38.870  1.00  0.00           C
ATOM   4816  HB1 HSD A 952      27.330  43.460  39.540  1.00  0.00           H
ATOM   4817  HB2 HSD A 952      28.080  43.260  37.990  1.00  0.00           H
ATOM   4818  ND1 HSD A 952      26.150  45.560  38.180  1.00  0.00           N
ATOM   4819  HD1 HSD A 952      25.430  44.850  38.200  1.00  0.00           H
ATOM   4820  CG  HSD A 952      27.420  45.310  38.530  1.00  0.00           C
ATOM   4821  CE1 HSD A 952      26.050  46.880  37.980  1.00  0.00           C
ATOM   4822  HE1 HSD A 952      25.130  47.420  37.770  1.00  0.00           H
ATOM   4823  NE2 HSD A 952      27.200  47.440  38.110  1.00  0.00           N
ATOM   4824  CD2 HSD A 952      28.080  46.480  38.420  1.00  0.00           C
ATOM   4825  HD2 HSD A 952      29.110  46.790  38.600  1.00  0.00           H
ATOM   4826  C   HSD A 952      29.470  42.690  40.330  1.00  0.00           C
ATOM   4827  O   HSD A 952      29.320  42.710  41.570  1.00  0.00           O
ATOM   4828  N   LEU A 953      29.810  41.520  39.740  1.00  0.00           N
ATOM   4829  HN  LEU A 953      29.930  41.650  38.760  1.00  0.00           H
ATOM   4830  CA  LEU A 953      30.130  40.260  40.450  1.00  0.00           C
ATOM   4831  HA  LEU A 953      29.280  40.020  41.070  1.00  0.00           H
ATOM   4832  CB  LEU A 953      30.440  39.200  39.380  1.00  0.00           C
ATOM   4833  HB1 LEU A 953      31.340  39.390  38.760  1.00  0.00           H
ATOM   4834  HB2 LEU A 953      29.720  39.090  38.560  1.00  0.00           H
ATOM   4835  CG  LEU A 953      30.720  37.760  39.890  1.00  0.00           C
ATOM   4836  HG  LEU A 953      31.690  37.820  40.450  1.00  0.00           H
ATOM   4837  CD1 LEU A 953      29.590  37.320  40.840  1.00  0.00           C
ATOM   4838 HD11 LEU A 953      29.450  37.910  41.770  1.00  0.00           H
ATOM   4839 HD12 LEU A 953      29.830  36.260  41.060  1.00  0.00           H
ATOM   4840 HD13 LEU A 953      28.650  37.360  40.240  1.00  0.00           H
ATOM   4841  CD2 LEU A 953      30.880  36.780  38.670  1.00  0.00           C
ATOM   4842 HD21 LEU A 953      31.720  37.160  38.050  1.00  0.00           H
ATOM   4843 HD22 LEU A 953      29.920  36.820  38.130  1.00  0.00           H
ATOM   4844 HD23 LEU A 953      31.110  35.780  39.100  1.00  0.00           H
ATOM   4845  C   LEU A 953      31.300  40.420  41.430  1.00  0.00           C
ATOM   4846  O   LEU A 953      31.180  39.980  42.550  1.00  0.00           O
ATOM   4847  N   ASP A 954      32.420  41.040  41.040  1.00  0.00           N
ATOM   4848  HN  ASP A 954      32.550  41.380  40.110  1.00  0.00           H
ATOM   4849  CA  ASP A 954      33.520  41.150  42.030  1.00  0.00           C
ATOM   4850  HA  ASP A 954      33.720  40.240  42.570  1.00  0.00           H
ATOM   4851  CB  ASP A 954      34.820  41.650  41.330  1.00  0.00           C
ATOM   4852  HB1 ASP A 954      35.540  41.760  42.170  1.00  0.00           H
ATOM   4853  HB2 ASP A 954      34.720  42.710  40.970  1.00  0.00           H
ATOM   4854  CG  ASP A 954      35.280  40.630  40.330  1.00  0.00           C
ATOM   4855  OD1 ASP A 954      35.390  39.380  40.370  1.00  0.00           O
ATOM   4856  OD2 ASP A 954      35.810  41.180  39.240  1.00  0.00           O
ATOM   4857  HD2 ASP A 954      36.260  40.540  38.670  1.00  0.00           H
ATOM   4858  C   ASP A 954      33.130  42.140  43.160  1.00  0.00           C
ATOM   4859  O   ASP A 954      33.490  41.940  44.310  1.00  0.00           O
ATOM   4860  N   LEU A 955      32.420  43.260  42.930  1.00  0.00           N
ATOM   4861  HN  LEU A 955      32.210  43.410  41.960  1.00  0.00           H
ATOM   4862  CA  LEU A 955      31.980  44.210  43.990  1.00  0.00           C
ATOM   4863  HA  LEU A 955      32.880  44.580  44.470  1.00  0.00           H
ATOM   4864  CB  LEU A 955      31.290  45.290  43.210  1.00  0.00           C
ATOM   4865  HB1 LEU A 955      30.650  44.730  42.480  1.00  0.00           H
ATOM   4866  HB2 LEU A 955      31.990  45.960  42.670  1.00  0.00           H
ATOM   4867  CG  LEU A 955      30.450  46.300  44.050  1.00  0.00           C
ATOM   4868  HG  LEU A 955      29.570  45.830  44.540  1.00  0.00           H
ATOM   4869  CD1 LEU A 955      31.280  47.090  45.070  1.00  0.00           C
ATOM   4870 HD11 LEU A 955      31.370  46.620  46.070  1.00  0.00           H
ATOM   4871 HD12 LEU A 955      30.950  48.140  45.180  1.00  0.00           H
ATOM   4872 HD13 LEU A 955      32.290  47.120  44.620  1.00  0.00           H
ATOM   4873  CD2 LEU A 955      29.980  47.410  43.100  1.00  0.00           C
ATOM   4874 HD21 LEU A 955      30.850  47.820  42.540  1.00  0.00           H
ATOM   4875 HD22 LEU A 955      29.340  48.190  43.580  1.00  0.00           H
ATOM   4876 HD23 LEU A 955      29.400  46.970  42.270  1.00  0.00           H
ATOM   4877  C   LEU A 955      31.040  43.660  45.030  1.00  0.00           C
ATOM   4878  O   LEU A 955      31.190  43.880  46.230  1.00  0.00           O
ATOM   4879  N   LEU A 956      30.040  42.830  44.570  1.00  0.00           N
ATOM   4880  HN  LEU A 956      29.940  42.620  43.600  1.00  0.00           H
ATOM   4881  CA  LEU A 956      29.120  42.040  45.370  1.00  0.00           C
ATOM   4882  HA  LEU A 956      28.510  42.700  45.960  1.00  0.00           H
ATOM   4883  CB  LEU A 956      28.290  41.140  44.310  1.00  0.00           C
ATOM   4884  HB1 LEU A 956      28.840  40.290  43.840  1.00  0.00           H
ATOM   4885  HB2 LEU A 956      27.990  41.760  43.440  1.00  0.00           H
ATOM   4886  CG  LEU A 956      27.010  40.430  44.900  1.00  0.00           C
ATOM   4887  HG  LEU A 956      27.270  40.030  45.900  1.00  0.00           H
ATOM   4888  CD1 LEU A 956      25.940  41.560  45.060  1.00  0.00           C
ATOM   4889 HD11 LEU A 956      25.620  42.030  44.110  1.00  0.00           H
ATOM   4890 HD12 LEU A 956      26.280  42.360  45.750  1.00  0.00           H
ATOM   4891 HD13 LEU A 956      24.980  41.110  45.380  1.00  0.00           H
ATOM   4892  CD2 LEU A 956      26.520  39.220  44.090  1.00  0.00           C
ATOM   4893 HD21 LEU A 956      26.450  39.490  43.010  1.00  0.00           H
ATOM   4894 HD22 LEU A 956      25.520  38.940  44.470  1.00  0.00           H
ATOM   4895 HD23 LEU A 956      27.270  38.430  44.270  1.00  0.00           H
ATOM   4896  C   LEU A 956      29.920  41.070  46.300  1.00  0.00           C
ATOM   4897  O   LEU A 956      29.650  40.930  47.440  1.00  0.00           O
ATOM   4898  N   MET A 957      30.890  40.310  45.660  1.00  0.00           N
ATOM   4899  HN  MET A 957      31.020  40.440  44.690  1.00  0.00           H
ATOM   4900  CA  MET A 957      31.780  39.490  46.440  1.00  0.00           C
ATOM   4901  HA  MET A 957      31.150  38.820  47.030  1.00  0.00           H
ATOM   4902  CB  MET A 957      32.550  38.620  45.490  1.00  0.00           C
ATOM   4903  HB1 MET A 957      33.450  38.150  45.950  1.00  0.00           H
ATOM   4904  HB2 MET A 957      33.050  39.270  44.750  1.00  0.00           H
ATOM   4905  CG  MET A 957      31.740  37.470  44.730  1.00  0.00           C
ATOM   4906  HG1 MET A 957      32.420  36.970  44.010  1.00  0.00           H
ATOM   4907  HG2 MET A 957      30.840  37.940  44.270  1.00  0.00           H
ATOM   4908  SD  MET A 957      31.120  36.040  45.710  1.00  0.00           S
ATOM   4909  CE  MET A 957      32.500  35.820  46.860  1.00  0.00           C
ATOM   4910  HE1 MET A 957      32.520  36.540  47.710  1.00  0.00           H
ATOM   4911  HE2 MET A 957      33.470  35.800  46.330  1.00  0.00           H
ATOM   4912  HE3 MET A 957      32.360  34.860  47.420  1.00  0.00           H
ATOM   4913  C   MET A 957      32.620  40.140  47.520  1.00  0.00           C
ATOM   4914  O   MET A 957      32.770  39.590  48.590  1.00  0.00           O
ATOM   4915  N   VAL A 958      33.160  41.330  47.220  1.00  0.00           N
ATOM   4916  HN  VAL A 958      32.920  41.630  46.300  1.00  0.00           H
ATOM   4917  CA  VAL A 958      33.920  42.060  48.230  1.00  0.00           C
ATOM   4918  HA  VAL A 958      34.720  41.420  48.580  1.00  0.00           H
ATOM   4919  CB  VAL A 958      34.650  43.250  47.540  1.00  0.00           C
ATOM   4920  HB  VAL A 958      33.900  43.760  46.890  1.00  0.00           H
ATOM   4921  CG1 VAL A 958      35.240  44.260  48.540  1.00  0.00           C
ATOM   4922 HG11 VAL A 958      34.410  44.670  49.150  1.00  0.00           H
ATOM   4923 HG12 VAL A 958      35.840  45.050  48.060  1.00  0.00           H
ATOM   4924 HG13 VAL A 958      35.830  43.730  49.320  1.00  0.00           H
ATOM   4925  CG2 VAL A 958      35.890  42.780  46.730  1.00  0.00           C
ATOM   4926 HG21 VAL A 958      36.740  42.580  47.410  1.00  0.00           H
ATOM   4927 HG22 VAL A 958      36.120  43.560  45.970  1.00  0.00           H
ATOM   4928 HG23 VAL A 958      35.610  41.930  46.060  1.00  0.00           H
ATOM   4929  C   VAL A 958      32.990  42.650  49.360  1.00  0.00           C
ATOM   4930  O   VAL A 958      33.200  42.460  50.530  1.00  0.00           O
ATOM   4931  N   GLY A 959      31.800  43.240  48.890  1.00  0.00           N
ATOM   4932  HN  GLY A 959      31.780  43.430  47.910  1.00  0.00           H
ATOM   4933  CA  GLY A 959      30.670  43.680  49.730  1.00  0.00           C
ATOM   4934  HA1 GLY A 959      29.890  43.860  49.010  1.00  0.00           H
ATOM   4935  HA2 GLY A 959      31.070  44.560  50.210  1.00  0.00           H
ATOM   4936  C   GLY A 959      30.220  42.640  50.710  1.00  0.00           C
ATOM   4937  O   GLY A 959      30.340  42.710  51.920  1.00  0.00           O
ATOM   4938  N   VAL A 960      29.730  41.550  50.160  1.00  0.00           N
ATOM   4939  HN  VAL A 960      29.540  41.500  49.170  1.00  0.00           H
ATOM   4940  CA  VAL A 960      29.180  40.410  50.950  1.00  0.00           C
ATOM   4941  HA  VAL A 960      28.350  40.740  51.550  1.00  0.00           H
ATOM   4942  CB  VAL A 960      28.690  39.340  49.940  1.00  0.00           C
ATOM   4943  HB  VAL A 960      29.470  39.270  49.150  1.00  0.00           H
ATOM   4944  CG1 VAL A 960      28.550  37.950  50.480  1.00  0.00           C
ATOM   4945 HG11 VAL A 960      28.120  37.400  49.630  1.00  0.00           H
ATOM   4946 HG12 VAL A 960      27.850  37.920  51.330  1.00  0.00           H
ATOM   4947 HG13 VAL A 960      29.540  37.470  50.670  1.00  0.00           H
ATOM   4948  CG2 VAL A 960      27.390  39.950  49.350  1.00  0.00           C
ATOM   4949 HG21 VAL A 960      26.530  39.980  50.050  1.00  0.00           H
ATOM   4950 HG22 VAL A 960      27.080  39.330  48.500  1.00  0.00           H
ATOM   4951 HG23 VAL A 960      27.540  40.900  48.790  1.00  0.00           H
ATOM   4952  C   VAL A 960      30.140  39.790  51.910  1.00  0.00           C
ATOM   4953  O   VAL A 960      29.730  39.500  53.050  1.00  0.00           O
ATOM   4954  N   MET A 961      31.410  39.610  51.520  1.00  0.00           N
ATOM   4955  HN  MET A 961      31.700  39.770  50.580  1.00  0.00           H
ATOM   4956  CA  MET A 961      32.390  38.980  52.430  1.00  0.00           C
ATOM   4957  HA  MET A 961      31.940  38.150  52.940  1.00  0.00           H
ATOM   4958  CB  MET A 961      33.570  38.330  51.630  1.00  0.00           C
ATOM   4959  HB1 MET A 961      34.310  38.040  52.410  1.00  0.00           H
ATOM   4960  HB2 MET A 961      33.890  39.170  50.970  1.00  0.00           H
ATOM   4961  CG  MET A 961      33.300  37.110  50.820  1.00  0.00           C
ATOM   4962  HG1 MET A 961      34.270  36.680  50.490  1.00  0.00           H
ATOM   4963  HG2 MET A 961      32.700  37.370  49.940  1.00  0.00           H
ATOM   4964  SD  MET A 961      32.250  35.980  51.730  1.00  0.00           S
ATOM   4965  CE  MET A 961      33.500  35.260  52.770  1.00  0.00           C
ATOM   4966  HE1 MET A 961      33.260  34.640  53.660  1.00  0.00           H
ATOM   4967  HE2 MET A 961      34.250  36.030  53.050  1.00  0.00           H
ATOM   4968  HE3 MET A 961      34.170  34.670  52.100  1.00  0.00           H
ATOM   4969  C   MET A 961      32.800  39.910  53.580  1.00  0.00           C
ATOM   4970  O   MET A 961      33.120  39.520  54.710  1.00  0.00           O
ATOM   4971  N   LEU A 962      32.790  41.290  53.380  1.00  0.00           N
ATOM   4972  HN  LEU A 962      32.580  41.570  52.450  1.00  0.00           H
ATOM   4973  CA  LEU A 962      33.020  42.350  54.300  1.00  0.00           C
ATOM   4974  HA  LEU A 962      34.010  42.210  54.700  1.00  0.00           H
ATOM   4975  CB  LEU A 962      32.950  43.720  53.550  1.00  0.00           C
ATOM   4976  HB1 LEU A 962      31.940  44.040  53.220  1.00  0.00           H
ATOM   4977  HB2 LEU A 962      33.530  43.520  52.630  1.00  0.00           H
ATOM   4978  CG  LEU A 962      33.670  44.820  54.290  1.00  0.00           C
ATOM   4979  HG  LEU A 962      34.500  44.400  54.900  1.00  0.00           H
ATOM   4980  CD1 LEU A 962      34.340  45.840  53.390  1.00  0.00           C
ATOM   4981 HD11 LEU A 962      34.640  46.680  54.040  1.00  0.00           H
ATOM   4982 HD12 LEU A 962      33.610  46.290  52.690  1.00  0.00           H
ATOM   4983 HD13 LEU A 962      35.140  45.420  52.740  1.00  0.00           H
ATOM   4984  CD2 LEU A 962      32.710  45.490  55.350  1.00  0.00           C
ATOM   4985 HD21 LEU A 962      31.800  45.850  54.820  1.00  0.00           H
ATOM   4986 HD22 LEU A 962      33.200  46.390  55.800  1.00  0.00           H
ATOM   4987 HD23 LEU A 962      32.330  44.800  56.130  1.00  0.00           H
ATOM   4988  C   LEU A 962      32.020  42.280  55.460  1.00  0.00           C
ATOM   4989  O   LEU A 962      32.300  42.580  56.590  1.00  0.00           O
ATOM   4990  N   GLY A 963      30.760  41.900  55.180  1.00  0.00           N
ATOM   4991  HN  GLY A 963      30.560  41.610  54.240  1.00  0.00           H
ATOM   4992  CA  GLY A 963      29.780  41.500  56.140  1.00  0.00           C
ATOM   4993  HA1 GLY A 963      28.900  41.130  55.640  1.00  0.00           H
ATOM   4994  HA2 GLY A 963      29.520  42.350  56.760  1.00  0.00           H
ATOM   4995  C   GLY A 963      30.160  40.360  57.100  1.00  0.00           C
ATOM   4996  O   GLY A 963      30.100  40.430  58.330  1.00  0.00           O
ATOM   4997  N   VAL A 964      30.670  39.250  56.560  1.00  0.00           N
ATOM   4998  HN  VAL A 964      30.720  39.280  55.560  1.00  0.00           H
ATOM   4999  CA  VAL A 964      31.120  38.010  57.130  1.00  0.00           C
ATOM   5000  HA  VAL A 964      30.350  37.730  57.830  1.00  0.00           H
ATOM   5001  CB  VAL A 964      31.370  36.930  56.070  1.00  0.00           C
ATOM   5002  HB  VAL A 964      32.010  37.330  55.250  1.00  0.00           H
ATOM   5003  CG1 VAL A 964      31.960  35.660  56.700  1.00  0.00           C
ATOM   5004 HG11 VAL A 964      31.880  34.860  55.930  1.00  0.00           H
ATOM   5005 HG12 VAL A 964      31.380  35.290  57.570  1.00  0.00           H
ATOM   5006 HG13 VAL A 964      33.040  35.800  56.960  1.00  0.00           H
ATOM   5007  CG2 VAL A 964      30.030  36.680  55.360  1.00  0.00           C
ATOM   5008 HG21 VAL A 964      29.840  37.510  54.650  1.00  0.00           H
ATOM   5009 HG22 VAL A 964      29.210  36.630  56.100  1.00  0.00           H
ATOM   5010 HG23 VAL A 964      30.010  35.690  54.850  1.00  0.00           H
ATOM   5011  C   VAL A 964      32.310  38.200  58.070  1.00  0.00           C
ATOM   5012  O   VAL A 964      32.330  37.630  59.130  1.00  0.00           O
ATOM   5013  N   CYS A 965      33.320  38.930  57.590  1.00  0.00           N
ATOM   5014  HN  CYS A 965      33.380  39.080  56.610  1.00  0.00           H
ATOM   5015  CA  CYS A 965      34.440  39.430  58.330  1.00  0.00           C
ATOM   5016  HA  CYS A 965      34.990  38.690  58.880  1.00  0.00           H
ATOM   5017  CB  CYS A 965      35.620  40.060  57.520  1.00  0.00           C
ATOM   5018  HB1 CYS A 965      36.390  40.440  58.220  1.00  0.00           H
ATOM   5019  HB2 CYS A 965      35.310  40.900  56.860  1.00  0.00           H
ATOM   5020  SG  CYS A 965      36.480  38.840  56.400  1.00  0.00           S
ATOM   5021  HG1 CYS A 965      37.230  39.830  55.950  1.00  0.00           H
ATOM   5022  C   CYS A 965      33.990  40.440  59.340  1.00  0.00           C
ATOM   5023  O   CYS A 965      34.640  40.430  60.380  1.00  0.00           O
ATOM   5024  N   SER A 966      32.990  41.340  59.100  1.00  0.00           N
ATOM   5025  HN  SER A 966      32.610  41.510  58.180  1.00  0.00           H
ATOM   5026  CA  SER A 966      32.520  42.300  60.060  1.00  0.00           C
ATOM   5027  HA  SER A 966      33.350  42.870  60.460  1.00  0.00           H
ATOM   5028  CB  SER A 966      31.400  43.190  59.630  1.00  0.00           C
ATOM   5029  HB1 SER A 966      30.900  43.690  60.480  1.00  0.00           H
ATOM   5030  HB2 SER A 966      30.610  42.530  59.190  1.00  0.00           H
ATOM   5031  OG  SER A 966      31.780  44.100  58.600  1.00  0.00           O
ATOM   5032  HG1 SER A 966      32.070  43.570  57.840  1.00  0.00           H
ATOM   5033  C   SER A 966      32.050  41.630  61.350  1.00  0.00           C
ATOM   5034  O   SER A 966      32.480  42.100  62.410  1.00  0.00           O
ATOM   5035  N   VAL A 967      31.310  40.520  61.300  1.00  0.00           N
ATOM   5036  HN  VAL A 967      31.040  40.010  60.490  1.00  0.00           H
ATOM   5037  CA  VAL A 967      30.700  40.040  62.530  1.00  0.00           C
ATOM   5038  HA  VAL A 967      30.520  40.900  63.170  1.00  0.00           H
ATOM   5039  CB  VAL A 967      29.370  39.300  62.300  1.00  0.00           C
ATOM   5040  HB  VAL A 967      28.970  39.120  63.320  1.00  0.00           H
ATOM   5041  CG1 VAL A 967      28.370  40.240  61.550  1.00  0.00           C
ATOM   5042 HG11 VAL A 967      28.660  40.250  60.490  1.00  0.00           H
ATOM   5043 HG12 VAL A 967      28.410  41.310  61.880  1.00  0.00           H
ATOM   5044 HG13 VAL A 967      27.320  39.940  61.790  1.00  0.00           H
ATOM   5045  CG2 VAL A 967      29.490  37.910  61.610  1.00  0.00           C
ATOM   5046 HG21 VAL A 967      29.900  38.150  60.600  1.00  0.00           H
ATOM   5047 HG22 VAL A 967      28.540  37.350  61.550  1.00  0.00           H
ATOM   5048 HG23 VAL A 967      30.230  37.250  62.120  1.00  0.00           H
ATOM   5049  C   VAL A 967      31.690  39.120  63.310  1.00  0.00           C
ATOM   5050  O   VAL A 967      31.340  38.600  64.340  1.00  0.00           O
ATOM   5051  N   MET A 968      32.860  38.850  62.660  1.00  0.00           N
ATOM   5052  HN  MET A 968      32.990  39.030  61.690  1.00  0.00           H
ATOM   5053  CA  MET A 968      34.000  38.140  63.260  1.00  0.00           C
ATOM   5054  HA  MET A 968      33.560  37.710  64.150  1.00  0.00           H
ATOM   5055  CB  MET A 968      34.480  36.910  62.490  1.00  0.00           C
ATOM   5056  HB1 MET A 968      35.360  36.500  63.030  1.00  0.00           H
ATOM   5057  HB2 MET A 968      34.670  37.230  61.440  1.00  0.00           H
ATOM   5058  CG  MET A 968      33.410  35.790  62.400  1.00  0.00           C
ATOM   5059  HG1 MET A 968      32.580  36.120  61.730  1.00  0.00           H
ATOM   5060  HG2 MET A 968      33.100  35.460  63.410  1.00  0.00           H
[truncated: 6,873,249 more chars]
