# Supplementary material for: CryoEM and computational modeling structural insights into the pH regulator NBCn1
Source: Nat Commun. 2025 Nov 11;16:9932. doi: 10.1038/s41467-025-64868-z (PMC12606367; doi:10.1038/s41467-025-64868-z)
Supplement: Supplementary file 7 — Supplementary Data 5 [file 41467_2025_64868_MOESM7_ESM.zip › 100ns_z_restr_MD_NBCn1_2NaCO3/hNBCn1_IF/z-restr_hNBCn1_IF_2NaCO3_first_step_28.pdb]

REMARK    GENERATED BY TRJCONV
TITLE     Title t= 4100.00000 step= 2050000
REMARK    THIS IS A SIMULATION BOX
CRYST1   93.604   93.604  102.024  90.00  90.00  90.00 P 1           1
MODEL        1
ATOM      1  N   LEU A 585      23.770  38.780  37.480  1.00  0.00           N
ATOM      2  HT1 LEU A 585      22.780  38.530  37.250  1.00  0.00           H
ATOM      3  HT2 LEU A 585      24.420  38.350  36.780  1.00  0.00           H
ATOM      4  HT3 LEU A 585      24.000  39.770  37.250  1.00  0.00           H
ATOM      5  CA  LEU A 585      24.110  38.340  38.810  1.00  0.00           C
ATOM      6  HA  LEU A 585      25.180  38.470  38.850  1.00  0.00           H
ATOM      7  CB  LEU A 585      23.300  39.120  39.910  1.00  0.00           C
ATOM      8  HB1 LEU A 585      22.210  39.100  39.690  1.00  0.00           H
ATOM      9  HB2 LEU A 585      23.670  40.170  39.940  1.00  0.00           H
ATOM     10  CG  LEU A 585      23.720  38.770  41.340  1.00  0.00           C
ATOM     11  HG  LEU A 585      23.470  37.730  41.610  1.00  0.00           H
ATOM     12  CD1 LEU A 585      25.240  39.000  41.680  1.00  0.00           C
ATOM     13 HD11 LEU A 585      25.910  38.660  40.860  1.00  0.00           H
ATOM     14 HD12 LEU A 585      25.460  38.320  42.530  1.00  0.00           H
ATOM     15 HD13 LEU A 585      25.410  40.080  41.900  1.00  0.00           H
ATOM     16  CD2 LEU A 585      22.940  39.540  42.370  1.00  0.00           C
ATOM     17 HD21 LEU A 585      23.460  39.650  43.350  1.00  0.00           H
ATOM     18 HD22 LEU A 585      21.910  39.130  42.480  1.00  0.00           H
ATOM     19 HD23 LEU A 585      22.740  40.580  42.060  1.00  0.00           H
ATOM     20  C   LEU A 585      23.940  36.820  39.130  1.00  0.00           C
ATOM     21  O   LEU A 585      24.930  36.090  39.140  1.00  0.00           O
ATOM     22  N   ILE A 586      22.700  36.390  39.450  1.00  0.00           N
ATOM     23  HN  ILE A 586      21.920  37.020  39.560  1.00  0.00           H
ATOM     24  CA  ILE A 586      22.320  35.030  39.600  1.00  0.00           C
ATOM     25  HA  ILE A 586      23.040  34.600  40.270  1.00  0.00           H
ATOM     26  CB  ILE A 586      20.880  34.890  40.100  1.00  0.00           C
ATOM     27  HB  ILE A 586      20.150  35.140  39.300  1.00  0.00           H
ATOM     28  CG2 ILE A 586      20.600  33.330  40.370  1.00  0.00           C
ATOM     29 HG21 ILE A 586      20.530  32.700  39.470  1.00  0.00           H
ATOM     30 HG22 ILE A 586      19.650  33.200  40.950  1.00  0.00           H
ATOM     31 HG23 ILE A 586      21.420  32.940  41.020  1.00  0.00           H
ATOM     32  CG1 ILE A 586      20.700  35.750  41.350  1.00  0.00           C
ATOM     33 HG11 ILE A 586      19.630  35.530  41.580  1.00  0.00           H
ATOM     34 HG12 ILE A 586      20.660  36.810  41.010  1.00  0.00           H
ATOM     35  CD  ILE A 586      21.540  35.430  42.530  1.00  0.00           C
ATOM     36  HD1 ILE A 586      22.600  35.320  42.240  1.00  0.00           H
ATOM     37  HD2 ILE A 586      21.270  34.480  43.040  1.00  0.00           H
ATOM     38  HD3 ILE A 586      21.540  36.320  43.210  1.00  0.00           H
ATOM     39  C   ILE A 586      22.340  34.360  38.240  1.00  0.00           C
ATOM     40  O   ILE A 586      22.640  33.180  38.110  1.00  0.00           O
ATOM     41  N   LEU A 587      22.220  35.110  37.150  1.00  0.00           N
ATOM     42  HN  LEU A 587      21.960  36.070  37.240  1.00  0.00           H
ATOM     43  CA  LEU A 587      22.490  34.630  35.800  1.00  0.00           C
ATOM     44  HA  LEU A 587      21.920  33.730  35.610  1.00  0.00           H
ATOM     45  CB  LEU A 587      21.890  35.640  34.780  1.00  0.00           C
ATOM     46  HB1 LEU A 587      22.320  36.610  35.110  1.00  0.00           H
ATOM     47  HB2 LEU A 587      20.800  35.840  34.920  1.00  0.00           H
ATOM     48  CG  LEU A 587      22.120  35.330  33.280  1.00  0.00           C
ATOM     49  HG  LEU A 587      23.200  35.090  33.100  1.00  0.00           H
ATOM     50  CD1 LEU A 587      21.430  33.970  32.920  1.00  0.00           C
ATOM     51 HD11 LEU A 587      20.360  33.950  33.210  1.00  0.00           H
ATOM     52 HD12 LEU A 587      21.880  33.250  33.640  1.00  0.00           H
ATOM     53 HD13 LEU A 587      21.530  33.800  31.830  1.00  0.00           H
ATOM     54  CD2 LEU A 587      21.540  36.430  32.340  1.00  0.00           C
ATOM     55 HD21 LEU A 587      22.070  37.410  32.290  1.00  0.00           H
ATOM     56 HD22 LEU A 587      20.510  36.700  32.690  1.00  0.00           H
ATOM     57 HD23 LEU A 587      21.480  36.050  31.290  1.00  0.00           H
ATOM     58  C   LEU A 587      23.960  34.230  35.560  1.00  0.00           C
ATOM     59  O   LEU A 587      24.290  33.060  35.190  1.00  0.00           O
ATOM     60  N   ASP A 588      24.850  35.170  35.930  1.00  0.00           N
ATOM     61  HN  ASP A 588      24.520  36.050  36.240  1.00  0.00           H
ATOM     62  CA  ASP A 588      26.260  35.010  35.840  1.00  0.00           C
ATOM     63  HA  ASP A 588      26.490  34.880  34.790  1.00  0.00           H
ATOM     64  CB  ASP A 588      27.050  36.390  36.260  1.00  0.00           C
ATOM     65  HB1 ASP A 588      28.130  36.350  36.000  1.00  0.00           H
ATOM     66  HB2 ASP A 588      26.900  36.420  37.360  1.00  0.00           H
ATOM     67  CG  ASP A 588      26.620  37.680  35.690  1.00  0.00           C
ATOM     68  OD1 ASP A 588      27.450  38.560  35.390  1.00  0.00           O
ATOM     69  OD2 ASP A 588      25.360  37.880  35.620  1.00  0.00           O
ATOM     70  C   ASP A 588      26.870  33.830  36.670  1.00  0.00           C
ATOM     71  O   ASP A 588      27.700  33.170  36.110  1.00  0.00           O
ATOM     72  N   ILE A 589      26.580  33.660  37.920  1.00  0.00           N
ATOM     73  HN  ILE A 589      26.000  34.250  38.480  1.00  0.00           H
ATOM     74  CA  ILE A 589      26.980  32.460  38.740  1.00  0.00           C
ATOM     75  HA  ILE A 589      28.060  32.340  38.750  1.00  0.00           H
ATOM     76  CB  ILE A 589      26.610  32.570  40.260  1.00  0.00           C
ATOM     77  HB  ILE A 589      27.180  33.430  40.660  1.00  0.00           H
ATOM     78  CG2 ILE A 589      25.050  32.830  40.490  1.00  0.00           C
ATOM     79 HG21 ILE A 589      24.850  33.330  41.470  1.00  0.00           H
ATOM     80 HG22 ILE A 589      24.610  31.820  40.380  1.00  0.00           H
ATOM     81 HG23 ILE A 589      24.600  33.520  39.770  1.00  0.00           H
ATOM     82  CG1 ILE A 589      27.130  31.330  40.990  1.00  0.00           C
ATOM     83 HG11 ILE A 589      28.120  31.070  40.550  1.00  0.00           H
ATOM     84 HG12 ILE A 589      26.420  30.480  40.850  1.00  0.00           H
ATOM     85  CD  ILE A 589      27.440  31.700  42.410  1.00  0.00           C
ATOM     86  HD1 ILE A 589      27.680  30.830  43.060  1.00  0.00           H
ATOM     87  HD2 ILE A 589      26.670  32.300  42.950  1.00  0.00           H
ATOM     88  HD3 ILE A 589      28.360  32.310  42.310  1.00  0.00           H
ATOM     89  C   ILE A 589      26.490  31.110  38.160  1.00  0.00           C
ATOM     90  O   ILE A 589      27.200  30.070  38.080  1.00  0.00           O
ATOM     91  N   LYS A 590      25.240  30.990  37.600  1.00  0.00           N
ATOM     92  HN  LYS A 590      24.710  31.810  37.750  1.00  0.00           H
ATOM     93  CA  LYS A 590      24.640  29.820  36.840  1.00  0.00           C
ATOM     94  HA  LYS A 590      24.860  28.950  37.420  1.00  0.00           H
ATOM     95  CB  LYS A 590      23.230  30.080  36.480  1.00  0.00           C
ATOM     96  HB1 LYS A 590      22.810  29.250  35.850  1.00  0.00           H
ATOM     97  HB2 LYS A 590      23.060  30.990  35.870  1.00  0.00           H
ATOM     98  CG  LYS A 590      22.380  30.110  37.720  1.00  0.00           C
ATOM     99  HG1 LYS A 590      22.740  30.880  38.450  1.00  0.00           H
ATOM    100  HG2 LYS A 590      22.410  29.120  38.250  1.00  0.00           H
ATOM    101  CD  LYS A 590      20.910  30.440  37.470  1.00  0.00           C
ATOM    102  HD1 LYS A 590      20.750  31.530  37.280  1.00  0.00           H
ATOM    103  HD2 LYS A 590      20.480  30.250  38.470  1.00  0.00           H
ATOM    104  CE  LYS A 590      20.160  29.590  36.420  1.00  0.00           C
ATOM    105  HE1 LYS A 590      20.060  28.520  36.680  1.00  0.00           H
ATOM    106  HE2 LYS A 590      20.760  29.510  35.480  1.00  0.00           H
ATOM    107  NZ  LYS A 590      18.770  30.060  36.140  1.00  0.00           N
ATOM    108  HZ1 LYS A 590      18.630  30.710  35.340  1.00  0.00           H
ATOM    109  HZ2 LYS A 590      18.410  30.390  37.070  1.00  0.00           H
ATOM    110  HZ3 LYS A 590      18.220  29.240  35.780  1.00  0.00           H
ATOM    111  C   LYS A 590      25.400  29.500  35.550  1.00  0.00           C
ATOM    112  O   LYS A 590      25.770  28.340  35.300  1.00  0.00           O
ATOM    113  N   ARG A 591      25.690  30.560  34.720  1.00  0.00           N
ATOM    114  HN  ARG A 591      25.340  31.460  34.960  1.00  0.00           H
ATOM    115  CA  ARG A 591      26.430  30.420  33.540  1.00  0.00           C
ATOM    116  HA  ARG A 591      25.850  29.740  32.930  1.00  0.00           H
ATOM    117  CB  ARG A 591      26.560  31.790  32.860  1.00  0.00           C
ATOM    118  HB1 ARG A 591      27.260  31.830  31.990  1.00  0.00           H
ATOM    119  HB2 ARG A 591      26.830  32.620  33.540  1.00  0.00           H
ATOM    120  CG  ARG A 591      25.260  32.160  32.160  1.00  0.00           C
ATOM    121  HG1 ARG A 591      24.400  32.160  32.860  1.00  0.00           H
ATOM    122  HG2 ARG A 591      24.980  31.290  31.520  1.00  0.00           H
ATOM    123  CD  ARG A 591      25.190  33.580  31.630  1.00  0.00           C
ATOM    124  HD1 ARG A 591      25.560  34.310  32.380  1.00  0.00           H
ATOM    125  HD2 ARG A 591      24.160  33.760  31.260  1.00  0.00           H
ATOM    126  NE  ARG A 591      26.130  33.550  30.470  1.00  0.00           N
ATOM    127  HE  ARG A 591      26.110  32.830  29.760  1.00  0.00           H
ATOM    128  CZ  ARG A 591      27.060  34.370  30.140  1.00  0.00           C
ATOM    129  NH1 ARG A 591      27.300  35.430  30.870  1.00  0.00           N
ATOM    130 HH11 ARG A 591      26.710  35.510  31.670  1.00  0.00           H
ATOM    131 HH12 ARG A 591      28.060  36.050  30.640  1.00  0.00           H
ATOM    132  NH2 ARG A 591      27.740  34.210  28.990  1.00  0.00           N
ATOM    133 HH21 ARG A 591      28.470  34.860  28.740  1.00  0.00           H
ATOM    134 HH22 ARG A 591      27.620  33.340  28.520  1.00  0.00           H
ATOM    135  C   ARG A 591      27.820  29.800  33.640  1.00  0.00           C
ATOM    136  O   ARG A 591      28.190  28.910  32.920  1.00  0.00           O
ATOM    137  N   LYS A 592      28.630  30.100  34.630  1.00  0.00           N
ATOM    138  HN  LYS A 592      28.490  30.930  35.140  1.00  0.00           H
ATOM    139  CA  LYS A 592      29.970  29.570  34.850  1.00  0.00           C
ATOM    140  HA  LYS A 592      30.500  29.330  33.950  1.00  0.00           H
ATOM    141  CB  LYS A 592      30.740  30.730  35.590  1.00  0.00           C
ATOM    142  HB1 LYS A 592      31.800  30.470  35.800  1.00  0.00           H
ATOM    143  HB2 LYS A 592      30.280  30.940  36.590  1.00  0.00           H
ATOM    144  CG  LYS A 592      30.910  32.030  34.800  1.00  0.00           C
ATOM    145  HG1 LYS A 592      31.490  32.690  35.480  1.00  0.00           H
ATOM    146  HG2 LYS A 592      29.900  32.420  34.570  1.00  0.00           H
ATOM    147  CD  LYS A 592      31.810  31.920  33.590  1.00  0.00           C
ATOM    148  HD1 LYS A 592      31.580  30.890  33.230  1.00  0.00           H
ATOM    149  HD2 LYS A 592      32.880  31.930  33.880  1.00  0.00           H
ATOM    150  CE  LYS A 592      31.540  32.920  32.500  1.00  0.00           C
ATOM    151  HE1 LYS A 592      32.110  33.840  32.750  1.00  0.00           H
ATOM    152  HE2 LYS A 592      30.520  33.330  32.330  1.00  0.00           H
ATOM    153  NZ  LYS A 592      31.980  32.350  31.190  1.00  0.00           N
ATOM    154  HZ1 LYS A 592      32.140  33.100  30.490  1.00  0.00           H
ATOM    155  HZ2 LYS A 592      31.360  31.630  30.770  1.00  0.00           H
ATOM    156  HZ3 LYS A 592      32.860  31.850  31.430  1.00  0.00           H
ATOM    157  C   LYS A 592      30.010  28.360  35.750  1.00  0.00           C
ATOM    158  O   LYS A 592      31.080  27.740  35.940  1.00  0.00           O
ATOM    159  N   ALA A 593      28.860  27.940  36.320  1.00  0.00           N
ATOM    160  HN  ALA A 593      28.030  28.490  36.330  1.00  0.00           H
ATOM    161  CA  ALA A 593      28.850  26.710  37.160  1.00  0.00           C
ATOM    162  HA  ALA A 593      29.510  26.950  37.980  1.00  0.00           H
ATOM    163  CB  ALA A 593      27.380  26.590  37.540  1.00  0.00           C
ATOM    164  HB1 ALA A 593      27.140  25.780  38.260  1.00  0.00           H
ATOM    165  HB2 ALA A 593      26.680  26.390  36.700  1.00  0.00           H
ATOM    166  HB3 ALA A 593      27.120  27.570  38.000  1.00  0.00           H
ATOM    167  C   ALA A 593      29.370  25.430  36.500  1.00  0.00           C
ATOM    168  O   ALA A 593      30.050  24.590  37.180  1.00  0.00           O
ATOM    169  N   PRO A 594      29.210  25.120  35.180  1.00  0.00           N
ATOM    170  CD  PRO A 594      28.040  25.670  34.330  1.00  0.00           C
ATOM    171  HD1 PRO A 594      28.350  26.420  33.570  1.00  0.00           H
ATOM    172  HD2 PRO A 594      27.200  26.020  34.980  1.00  0.00           H
ATOM    173  CA  PRO A 594      29.720  23.880  34.670  1.00  0.00           C
ATOM    174  HA  PRO A 594      29.390  23.020  35.230  1.00  0.00           H
ATOM    175  CB  PRO A 594      29.020  23.730  33.330  1.00  0.00           C
ATOM    176  HB1 PRO A 594      28.930  22.680  32.980  1.00  0.00           H
ATOM    177  HB2 PRO A 594      29.570  24.340  32.580  1.00  0.00           H
ATOM    178  CG  PRO A 594      27.680  24.320  33.620  1.00  0.00           C
ATOM    179  HG1 PRO A 594      27.000  24.480  32.760  1.00  0.00           H
ATOM    180  HG2 PRO A 594      27.140  23.760  34.420  1.00  0.00           H
ATOM    181  C   PRO A 594      31.270  23.790  34.490  1.00  0.00           C
ATOM    182  O   PRO A 594      31.730  22.800  33.980  1.00  0.00           O
ATOM    183  N   PHE A 595      32.040  24.720  35.080  1.00  0.00           N
ATOM    184  HN  PHE A 595      31.540  25.450  35.550  1.00  0.00           H
ATOM    185  CA  PHE A 595      33.490  24.710  35.100  1.00  0.00           C
ATOM    186  HA  PHE A 595      33.840  23.950  34.430  1.00  0.00           H
ATOM    187  CB  PHE A 595      34.120  26.060  34.640  1.00  0.00           C
ATOM    188  HB1 PHE A 595      35.230  25.960  34.670  1.00  0.00           H
ATOM    189  HB2 PHE A 595      33.860  26.920  35.300  1.00  0.00           H
ATOM    190  CG  PHE A 595      33.680  26.440  33.270  1.00  0.00           C
ATOM    191  CD1 PHE A 595      32.840  27.610  33.050  1.00  0.00           C
ATOM    192  HD1 PHE A 595      32.430  28.150  33.880  1.00  0.00           H
ATOM    193  CE1 PHE A 595      32.530  28.060  31.740  1.00  0.00           C
ATOM    194  HE1 PHE A 595      32.000  28.990  31.550  1.00  0.00           H
ATOM    195  CZ  PHE A 595      33.170  27.330  30.670  1.00  0.00           C
ATOM    196  HZ  PHE A 595      33.020  27.660  29.660  1.00  0.00           H
ATOM    197  CD2 PHE A 595      34.130  25.700  32.160  1.00  0.00           C
ATOM    198  HD2 PHE A 595      34.650  24.760  32.240  1.00  0.00           H
ATOM    199  CE2 PHE A 595      33.840  26.110  30.840  1.00  0.00           C
ATOM    200  HE2 PHE A 595      34.370  25.550  30.090  1.00  0.00           H
ATOM    201  C   PHE A 595      34.010  24.450  36.550  1.00  0.00           C
ATOM    202  O   PHE A 595      35.200  24.340  36.880  1.00  0.00           O
ATOM    203  N   PHE A 596      33.130  24.230  37.540  1.00  0.00           N
ATOM    204  HN  PHE A 596      32.190  24.310  37.220  1.00  0.00           H
ATOM    205  CA  PHE A 596      33.440  24.020  38.970  1.00  0.00           C
ATOM    206  HA  PHE A 596      34.000  24.860  39.370  1.00  0.00           H
ATOM    207  CB  PHE A 596      32.040  23.910  39.720  1.00  0.00           C
ATOM    208  HB1 PHE A 596      31.450  23.090  39.270  1.00  0.00           H
ATOM    209  HB2 PHE A 596      31.580  24.920  39.650  1.00  0.00           H
ATOM    210  CG  PHE A 596      32.270  23.460  41.140  1.00  0.00           C
ATOM    211  CD1 PHE A 596      33.020  24.170  42.110  1.00  0.00           C
ATOM    212  HD1 PHE A 596      33.530  25.110  41.950  1.00  0.00           H
ATOM    213  CE1 PHE A 596      33.130  23.670  43.410  1.00  0.00           C
ATOM    214  HE1 PHE A 596      33.580  24.210  44.240  1.00  0.00           H
ATOM    215  CZ  PHE A 596      32.610  22.420  43.710  1.00  0.00           C
ATOM    216  HZ  PHE A 596      32.700  22.030  44.720  1.00  0.00           H
ATOM    217  CD2 PHE A 596      31.720  22.230  41.520  1.00  0.00           C
ATOM    218  HD2 PHE A 596      31.110  21.660  40.840  1.00  0.00           H
ATOM    219  CE2 PHE A 596      31.870  21.750  42.820  1.00  0.00           C
ATOM    220  HE2 PHE A 596      31.400  20.790  42.990  1.00  0.00           H
ATOM    221  C   PHE A 596      34.360  22.760  39.140  1.00  0.00           C
ATOM    222  O   PHE A 596      35.470  22.820  39.670  1.00  0.00           O
ATOM    223  N   LEU A 597      34.040  21.490  38.590  1.00  0.00           N
ATOM    224  HN  LEU A 597      33.200  21.450  38.070  1.00  0.00           H
ATOM    225  CA  LEU A 597      34.910  20.410  38.600  1.00  0.00           C
ATOM    226  HA  LEU A 597      35.370  20.450  39.570  1.00  0.00           H
ATOM    227  CB  LEU A 597      34.130  19.090  38.380  1.00  0.00           C
ATOM    228  HB1 LEU A 597      34.870  18.300  38.650  1.00  0.00           H
ATOM    229  HB2 LEU A 597      33.800  19.010  37.320  1.00  0.00           H
ATOM    230  CG  LEU A 597      32.830  18.860  39.230  1.00  0.00           C
ATOM    231  HG  LEU A 597      32.210  19.730  38.920  1.00  0.00           H
ATOM    232  CD1 LEU A 597      32.330  17.510  38.700  1.00  0.00           C
ATOM    233 HD11 LEU A 597      31.870  17.530  37.690  1.00  0.00           H
ATOM    234 HD12 LEU A 597      31.680  17.010  39.470  1.00  0.00           H
ATOM    235 HD13 LEU A 597      33.250  16.910  38.610  1.00  0.00           H
ATOM    236  CD2 LEU A 597      33.130  19.020  40.690  1.00  0.00           C
ATOM    237 HD21 LEU A 597      32.250  18.680  41.270  1.00  0.00           H
ATOM    238 HD22 LEU A 597      33.420  20.060  40.930  1.00  0.00           H
ATOM    239 HD23 LEU A 597      34.060  18.470  40.960  1.00  0.00           H
ATOM    240  C   LEU A 597      36.050  20.500  37.610  1.00  0.00           C
ATOM    241  O   LEU A 597      37.190  20.080  37.860  1.00  0.00           O
ATOM    242  N   SER A 598      35.810  21.160  36.450  1.00  0.00           N
ATOM    243  HN  SER A 598      34.860  21.420  36.250  1.00  0.00           H
ATOM    244  CA  SER A 598      36.800  21.360  35.380  1.00  0.00           C
ATOM    245  HA  SER A 598      37.130  20.410  35.010  1.00  0.00           H
ATOM    246  CB  SER A 598      36.170  22.260  34.260  1.00  0.00           C
ATOM    247  HB1 SER A 598      35.890  23.170  34.830  1.00  0.00           H
ATOM    248  HB2 SER A 598      35.220  21.800  33.930  1.00  0.00           H
ATOM    249  OG  SER A 598      37.020  22.410  33.170  1.00  0.00           O
ATOM    250  HG1 SER A 598      37.070  21.530  32.770  1.00  0.00           H
ATOM    251  C   SER A 598      38.080  21.990  35.830  1.00  0.00           C
ATOM    252  O   SER A 598      39.200  21.490  35.690  1.00  0.00           O
ATOM    253  N   ASP A 599      38.000  23.120  36.570  1.00  0.00           N
ATOM    254  HN  ASP A 599      37.130  23.590  36.660  1.00  0.00           H
ATOM    255  CA  ASP A 599      39.160  23.830  37.190  1.00  0.00           C
ATOM    256  HA  ASP A 599      39.710  24.260  36.380  1.00  0.00           H
ATOM    257  CB  ASP A 599      38.670  24.930  38.150  1.00  0.00           C
ATOM    258  HB1 ASP A 599      39.500  25.430  38.710  1.00  0.00           H
ATOM    259  HB2 ASP A 599      37.980  24.490  38.910  1.00  0.00           H
ATOM    260  CG  ASP A 599      37.990  26.110  37.350  1.00  0.00           C
ATOM    261  OD1 ASP A 599      37.880  26.030  36.120  1.00  0.00           O
ATOM    262  OD2 ASP A 599      37.770  27.200  37.990  1.00  0.00           O
ATOM    263  C   ASP A 599      40.110  23.010  37.970  1.00  0.00           C
ATOM    264  O   ASP A 599      41.280  23.310  38.080  1.00  0.00           O
ATOM    265  N   PHE A 600      39.640  21.920  38.680  1.00  0.00           N
ATOM    266  HN  PHE A 600      38.690  21.660  38.630  1.00  0.00           H
ATOM    267  CA  PHE A 600      40.570  20.960  39.380  1.00  0.00           C
ATOM    268  HA  PHE A 600      41.350  21.510  39.890  1.00  0.00           H
ATOM    269  CB  PHE A 600      39.810  19.960  40.340  1.00  0.00           C
ATOM    270  HB1 PHE A 600      40.540  19.230  40.750  1.00  0.00           H
ATOM    271  HB2 PHE A 600      39.100  19.300  39.810  1.00  0.00           H
ATOM    272  CG  PHE A 600      39.190  20.760  41.480  1.00  0.00           C
ATOM    273  CD1 PHE A 600      39.980  20.980  42.660  1.00  0.00           C
ATOM    274  HD1 PHE A 600      41.000  20.660  42.730  1.00  0.00           H
ATOM    275  CE1 PHE A 600      39.360  21.630  43.700  1.00  0.00           C
ATOM    276  HE1 PHE A 600      39.990  21.850  44.560  1.00  0.00           H
ATOM    277  CZ  PHE A 600      38.110  22.240  43.600  1.00  0.00           C
ATOM    278  HZ  PHE A 600      37.760  22.760  44.470  1.00  0.00           H
ATOM    279  CD2 PHE A 600      37.840  21.180  41.500  1.00  0.00           C
ATOM    280  HD2 PHE A 600      37.350  21.120  40.540  1.00  0.00           H
ATOM    281  CE2 PHE A 600      37.290  21.940  42.520  1.00  0.00           C
ATOM    282  HE2 PHE A 600      36.290  22.330  42.450  1.00  0.00           H
ATOM    283  C   PHE A 600      41.340  20.100  38.430  1.00  0.00           C
ATOM    284  O   PHE A 600      42.470  19.750  38.700  1.00  0.00           O
ATOM    285  N   LYS A 601      40.830  19.790  37.220  1.00  0.00           N
ATOM    286  HN  LYS A 601      39.990  20.210  36.910  1.00  0.00           H
ATOM    287  CA  LYS A 601      41.560  18.990  36.200  1.00  0.00           C
ATOM    288  HA  LYS A 601      42.050  18.220  36.770  1.00  0.00           H
ATOM    289  CB  LYS A 601      40.660  18.360  35.090  1.00  0.00           C
ATOM    290  HB1 LYS A 601      41.360  17.950  34.330  1.00  0.00           H
ATOM    291  HB2 LYS A 601      39.980  19.130  34.640  1.00  0.00           H
ATOM    292  CG  LYS A 601      39.830  17.270  35.720  1.00  0.00           C
ATOM    293  HG1 LYS A 601      39.360  17.570  36.690  1.00  0.00           H
ATOM    294  HG2 LYS A 601      40.510  16.430  35.990  1.00  0.00           H
ATOM    295  CD  LYS A 601      38.740  16.660  34.750  1.00  0.00           C
ATOM    296  HD1 LYS A 601      38.300  15.780  35.250  1.00  0.00           H
ATOM    297  HD2 LYS A 601      39.270  16.360  33.820  1.00  0.00           H
ATOM    298  CE  LYS A 601      37.620  17.590  34.440  1.00  0.00           C
ATOM    299  HE1 LYS A 601      38.010  18.490  33.930  1.00  0.00           H
ATOM    300  HE2 LYS A 601      37.110  17.890  35.380  1.00  0.00           H
ATOM    301  NZ  LYS A 601      36.680  16.860  33.580  1.00  0.00           N
ATOM    302  HZ1 LYS A 601      35.720  17.250  33.590  1.00  0.00           H
ATOM    303  HZ2 LYS A 601      36.680  15.830  33.710  1.00  0.00           H
ATOM    304  HZ3 LYS A 601      37.000  17.020  32.600  1.00  0.00           H
ATOM    305  C   LYS A 601      42.620  19.840  35.440  1.00  0.00           C
ATOM    306  O   LYS A 601      43.700  19.370  35.130  1.00  0.00           O
ATOM    307  N   ASP A 602      42.300  21.160  35.360  1.00  0.00           N
ATOM    308  HN  ASP A 602      41.440  21.600  35.610  1.00  0.00           H
ATOM    309  CA  ASP A 602      43.110  22.180  34.720  1.00  0.00           C
ATOM    310  HA  ASP A 602      43.530  21.770  33.810  1.00  0.00           H
ATOM    311  CB  ASP A 602      42.220  23.380  34.380  1.00  0.00           C
ATOM    312  HB1 ASP A 602      42.920  24.200  34.110  1.00  0.00           H
ATOM    313  HB2 ASP A 602      41.650  23.650  35.290  1.00  0.00           H
ATOM    314  CG  ASP A 602      41.300  23.150  33.180  1.00  0.00           C
ATOM    315  OD1 ASP A 602      41.770  22.510  32.200  1.00  0.00           O
ATOM    316  OD2 ASP A 602      40.140  23.660  33.160  1.00  0.00           O
ATOM    317  C   ASP A 602      44.190  22.620  35.680  1.00  0.00           C
ATOM    318  O   ASP A 602      45.090  23.360  35.240  1.00  0.00           O
ATOM    319  N   ALA A 603      44.250  22.280  36.960  1.00  0.00           N
ATOM    320  HN  ALA A 603      43.440  21.880  37.400  1.00  0.00           H
ATOM    321  CA  ALA A 603      45.260  22.690  37.790  1.00  0.00           C
ATOM    322  HA  ALA A 603      45.770  23.560  37.390  1.00  0.00           H
ATOM    323  CB  ALA A 603      44.470  22.960  39.060  1.00  0.00           C
ATOM    324  HB1 ALA A 603      45.200  23.160  39.880  1.00  0.00           H
ATOM    325  HB2 ALA A 603      43.760  22.170  39.370  1.00  0.00           H
ATOM    326  HB3 ALA A 603      43.860  23.890  38.990  1.00  0.00           H
ATOM    327  C   ALA A 603      46.280  21.630  37.950  1.00  0.00           C
ATOM    328  O   ALA A 603      47.080  21.780  38.850  1.00  0.00           O
ATOM    329  N   LEU A 604      46.230  20.470  37.210  1.00  0.00           N
ATOM    330  HN  LEU A 604      45.400  20.520  36.640  1.00  0.00           H
ATOM    331  CA  LEU A 604      47.040  19.350  37.480  1.00  0.00           C
ATOM    332  HA  LEU A 604      47.370  19.320  38.510  1.00  0.00           H
ATOM    333  CB  LEU A 604      46.290  18.020  37.210  1.00  0.00           C
ATOM    334  HB1 LEU A 604      46.890  17.120  37.440  1.00  0.00           H
ATOM    335  HB2 LEU A 604      46.110  17.900  36.120  1.00  0.00           H
ATOM    336  CG  LEU A 604      44.960  17.870  37.990  1.00  0.00           C
ATOM    337  HG  LEU A 604      44.250  18.620  37.590  1.00  0.00           H
ATOM    338  CD1 LEU A 604      44.320  16.540  37.760  1.00  0.00           C
ATOM    339 HD11 LEU A 604      44.730  16.160  36.790  1.00  0.00           H
ATOM    340 HD12 LEU A 604      43.220  16.660  37.740  1.00  0.00           H
ATOM    341 HD13 LEU A 604      44.570  15.740  38.480  1.00  0.00           H
ATOM    342  CD2 LEU A 604      45.080  18.140  39.510  1.00  0.00           C
ATOM    343 HD21 LEU A 604      45.620  17.250  39.890  1.00  0.00           H
ATOM    344 HD22 LEU A 604      44.070  18.130  39.960  1.00  0.00           H
ATOM    345 HD23 LEU A 604      45.730  19.000  39.830  1.00  0.00           H
ATOM    346  C   LEU A 604      48.370  19.390  36.640  1.00  0.00           C
ATOM    347  O   LEU A 604      48.680  18.610  35.760  1.00  0.00           O
ATOM    348  N   SER A 605      49.140  20.430  36.890  1.00  0.00           N
ATOM    349  HN  SER A 605      48.850  21.090  37.580  1.00  0.00           H
ATOM    350  CA  SER A 605      50.310  20.850  36.150  1.00  0.00           C
ATOM    351  HA  SER A 605      50.690  20.050  35.530  1.00  0.00           H
ATOM    352  CB  SER A 605      50.010  22.020  35.190  1.00  0.00           C
ATOM    353  HB1 SER A 605      49.520  22.820  35.810  1.00  0.00           H
ATOM    354  HB2 SER A 605      49.320  21.750  34.360  1.00  0.00           H
ATOM    355  OG  SER A 605      51.160  22.700  34.470  1.00  0.00           O
ATOM    356  HG1 SER A 605      51.630  22.080  33.890  1.00  0.00           H
ATOM    357  C   SER A 605      51.450  21.240  37.040  1.00  0.00           C
ATOM    358  O   SER A 605      51.240  21.800  38.120  1.00  0.00           O
ATOM    359  N   LEU A 606      52.760  21.080  36.600  1.00  0.00           N
ATOM    360  HN  LEU A 606      52.950  20.540  35.770  1.00  0.00           H
ATOM    361  CA  LEU A 606      53.940  21.540  37.310  1.00  0.00           C
ATOM    362  HA  LEU A 606      53.920  21.090  38.290  1.00  0.00           H
ATOM    363  CB  LEU A 606      55.260  21.080  36.650  1.00  0.00           C
ATOM    364  HB1 LEU A 606      55.480  21.770  35.800  1.00  0.00           H
ATOM    365  HB2 LEU A 606      55.160  20.060  36.220  1.00  0.00           H
ATOM    366  CG  LEU A 606      56.460  21.250  37.570  1.00  0.00           C
ATOM    367  HG  LEU A 606      56.450  22.270  38.030  1.00  0.00           H
ATOM    368  CD1 LEU A 606      56.630  20.310  38.730  1.00  0.00           C
ATOM    369 HD11 LEU A 606      55.800  20.320  39.460  1.00  0.00           H
ATOM    370 HD12 LEU A 606      57.600  20.520  39.210  1.00  0.00           H
ATOM    371 HD13 LEU A 606      56.540  19.300  38.260  1.00  0.00           H
ATOM    372  CD2 LEU A 606      57.660  21.130  36.650  1.00  0.00           C
ATOM    373 HD21 LEU A 606      57.760  20.090  36.270  1.00  0.00           H
ATOM    374 HD22 LEU A 606      58.620  21.320  37.190  1.00  0.00           H
ATOM    375 HD23 LEU A 606      57.580  21.860  35.820  1.00  0.00           H
ATOM    376  C   LEU A 606      53.880  23.030  37.610  1.00  0.00           C
ATOM    377  O   LEU A 606      54.280  23.510  38.640  1.00  0.00           O
ATOM    378  N   GLN A 607      53.520  23.800  36.550  1.00  0.00           N
ATOM    379  HN  GLN A 607      53.570  23.470  35.610  1.00  0.00           H
ATOM    380  CA  GLN A 607      53.460  25.240  36.570  1.00  0.00           C
ATOM    381  HA  GLN A 607      54.310  25.830  36.880  1.00  0.00           H
ATOM    382  CB  GLN A 607      53.060  25.720  35.180  1.00  0.00           C
ATOM    383  HB1 GLN A 607      52.000  25.580  34.880  1.00  0.00           H
ATOM    384  HB2 GLN A 607      53.750  25.210  34.480  1.00  0.00           H
ATOM    385  CG  GLN A 607      53.320  27.270  35.080  1.00  0.00           C
ATOM    386  HG1 GLN A 607      54.400  27.420  35.280  1.00  0.00           H
ATOM    387  HG2 GLN A 607      52.670  27.920  35.700  1.00  0.00           H
ATOM    388  CD  GLN A 607      53.050  27.800  33.700  1.00  0.00           C
ATOM    389  OE1 GLN A 607      52.870  27.160  32.680  1.00  0.00           O
ATOM    390  NE2 GLN A 607      53.030  29.150  33.600  1.00  0.00           N
ATOM    391 HE21 GLN A 607      52.860  29.560  32.700  1.00  0.00           H
ATOM    392 HE22 GLN A 607      53.100  29.860  34.310  1.00  0.00           H
ATOM    393  C   GLN A 607      52.380  25.810  37.540  1.00  0.00           C
ATOM    394  O   GLN A 607      52.700  26.780  38.240  1.00  0.00           O
ATOM    395  N   CYS A 608      51.190  25.220  37.580  1.00  0.00           N
ATOM    396  HN  CYS A 608      50.950  24.550  36.880  1.00  0.00           H
ATOM    397  CA  CYS A 608      50.220  25.580  38.600  1.00  0.00           C
ATOM    398  HA  CYS A 608      49.990  26.630  38.590  1.00  0.00           H
ATOM    399  CB  CYS A 608      48.950  24.720  38.370  1.00  0.00           C
ATOM    400  HB1 CYS A 608      48.340  24.750  39.310  1.00  0.00           H
ATOM    401  HB2 CYS A 608      49.250  23.690  38.160  1.00  0.00           H
ATOM    402  SG  CYS A 608      48.030  25.360  36.910  1.00  0.00           S
ATOM    403  HG1 CYS A 608      47.520  26.520  37.270  1.00  0.00           H
ATOM    404  C   CYS A 608      50.710  25.320  39.990  1.00  0.00           C
ATOM    405  O   CYS A 608      50.680  26.210  40.840  1.00  0.00           O
ATOM    406  N   LEU A 609      51.360  24.210  40.340  1.00  0.00           N
ATOM    407  HN  LEU A 609      51.370  23.450  39.690  1.00  0.00           H
ATOM    408  CA  LEU A 609      51.870  24.000  41.670  1.00  0.00           C
ATOM    409  HA  LEU A 609      51.030  24.160  42.340  1.00  0.00           H
ATOM    410  CB  LEU A 609      52.300  22.550  41.770  1.00  0.00           C
ATOM    411  HB1 LEU A 609      52.820  22.330  40.830  1.00  0.00           H
ATOM    412  HB2 LEU A 609      51.400  21.910  41.860  1.00  0.00           H
ATOM    413  CG  LEU A 609      53.270  22.120  42.870  1.00  0.00           C
ATOM    414  HG  LEU A 609      54.200  22.710  42.820  1.00  0.00           H
ATOM    415  CD1 LEU A 609      52.680  22.110  44.310  1.00  0.00           C
ATOM    416 HD11 LEU A 609      51.970  21.280  44.500  1.00  0.00           H
ATOM    417 HD12 LEU A 609      52.060  23.030  44.420  1.00  0.00           H
ATOM    418 HD13 LEU A 609      53.430  22.060  45.120  1.00  0.00           H
ATOM    419  CD2 LEU A 609      53.830  20.720  42.620  1.00  0.00           C
ATOM    420 HD21 LEU A 609      53.050  19.930  42.720  1.00  0.00           H
ATOM    421 HD22 LEU A 609      54.680  20.450  43.290  1.00  0.00           H
ATOM    422 HD23 LEU A 609      54.370  20.510  41.680  1.00  0.00           H
ATOM    423  C   LEU A 609      52.950  25.000  42.130  1.00  0.00           C
ATOM    424  O   LEU A 609      53.000  25.530  43.220  1.00  0.00           O
ATOM    425  N   ALA A 610      53.950  25.190  41.240  1.00  0.00           N
ATOM    426  HN  ALA A 610      53.870  24.710  40.360  1.00  0.00           H
ATOM    427  CA  ALA A 610      55.080  25.990  41.500  1.00  0.00           C
ATOM    428  HA  ALA A 610      55.680  25.660  42.340  1.00  0.00           H
ATOM    429  CB  ALA A 610      55.990  25.880  40.240  1.00  0.00           C
ATOM    430  HB1 ALA A 610      56.320  24.820  40.100  1.00  0.00           H
ATOM    431  HB2 ALA A 610      56.930  26.450  40.350  1.00  0.00           H
ATOM    432  HB3 ALA A 610      55.440  26.120  39.300  1.00  0.00           H
ATOM    433  C   ALA A 610      54.700  27.430  41.690  1.00  0.00           C
ATOM    434  O   ALA A 610      55.230  28.110  42.560  1.00  0.00           O
ATOM    435  N   SER A 611      53.640  27.870  41.020  1.00  0.00           N
ATOM    436  HN  SER A 611      53.370  27.310  40.230  1.00  0.00           H
ATOM    437  CA  SER A 611      52.960  29.140  41.260  1.00  0.00           C
ATOM    438  HA  SER A 611      53.710  29.920  41.310  1.00  0.00           H
ATOM    439  CB  SER A 611      51.780  29.410  40.250  1.00  0.00           C
ATOM    440  HB1 SER A 611      51.520  30.470  40.470  1.00  0.00           H
ATOM    441  HB2 SER A 611      50.890  28.750  40.360  1.00  0.00           H
ATOM    442  OG  SER A 611      52.280  29.390  38.930  1.00  0.00           O
ATOM    443  HG1 SER A 611      52.480  28.480  38.700  1.00  0.00           H
ATOM    444  C   SER A 611      52.320  29.200  42.640  1.00  0.00           C
ATOM    445  O   SER A 611      52.390  30.210  43.270  1.00  0.00           O
ATOM    446  N   ILE A 612      51.590  28.170  43.040  1.00  0.00           N
ATOM    447  HN  ILE A 612      51.450  27.340  42.490  1.00  0.00           H
ATOM    448  CA  ILE A 612      51.060  28.110  44.430  1.00  0.00           C
ATOM    449  HA  ILE A 612      50.380  28.940  44.610  1.00  0.00           H
ATOM    450  CB  ILE A 612      50.220  26.820  44.680  1.00  0.00           C
ATOM    451  HB  ILE A 612      50.800  25.890  44.540  1.00  0.00           H
ATOM    452  CG2 ILE A 612      49.740  26.760  46.160  1.00  0.00           C
ATOM    453 HG21 ILE A 612      49.180  27.660  46.480  1.00  0.00           H
ATOM    454 HG22 ILE A 612      50.640  26.670  46.810  1.00  0.00           H
ATOM    455 HG23 ILE A 612      49.080  25.900  46.380  1.00  0.00           H
ATOM    456  CG1 ILE A 612      48.970  26.890  43.890  1.00  0.00           C
ATOM    457 HG11 ILE A 612      49.090  27.240  42.840  1.00  0.00           H
ATOM    458 HG12 ILE A 612      48.230  27.550  44.400  1.00  0.00           H
ATOM    459  CD  ILE A 612      48.270  25.500  43.690  1.00  0.00           C
ATOM    460  HD1 ILE A 612      47.910  25.120  44.670  1.00  0.00           H
ATOM    461  HD2 ILE A 612      48.970  24.840  43.110  1.00  0.00           H
ATOM    462  HD3 ILE A 612      47.450  25.470  42.940  1.00  0.00           H
ATOM    463  C   ILE A 612      52.090  28.330  45.550  1.00  0.00           C
ATOM    464  O   ILE A 612      52.030  29.270  46.340  1.00  0.00           O
ATOM    465  N   LEU A 613      53.210  27.490  45.470  1.00  0.00           N
ATOM    466  HN  LEU A 613      53.150  26.820  44.740  1.00  0.00           H
ATOM    467  CA  LEU A 613      54.370  27.760  46.250  1.00  0.00           C
ATOM    468  HA  LEU A 613      54.020  27.830  47.270  1.00  0.00           H
ATOM    469  CB  LEU A 613      55.360  26.570  46.070  1.00  0.00           C
ATOM    470  HB1 LEU A 613      56.220  26.640  46.760  1.00  0.00           H
ATOM    471  HB2 LEU A 613      55.780  26.730  45.060  1.00  0.00           H
ATOM    472  CG  LEU A 613      54.710  25.170  46.150  1.00  0.00           C
ATOM    473  HG  LEU A 613      53.930  25.080  45.370  1.00  0.00           H
ATOM    474  CD1 LEU A 613      55.740  24.090  45.820  1.00  0.00           C
ATOM    475 HD11 LEU A 613      55.350  23.060  45.980  1.00  0.00           H
ATOM    476 HD12 LEU A 613      56.670  24.170  46.420  1.00  0.00           H
ATOM    477 HD13 LEU A 613      55.980  24.100  44.740  1.00  0.00           H
ATOM    478  CD2 LEU A 613      54.040  24.900  47.470  1.00  0.00           C
ATOM    479 HD21 LEU A 613      53.630  23.860  47.540  1.00  0.00           H
ATOM    480 HD22 LEU A 613      53.330  25.720  47.680  1.00  0.00           H
ATOM    481 HD23 LEU A 613      54.810  24.910  48.270  1.00  0.00           H
ATOM    482  C   LEU A 613      55.000  29.130  46.060  1.00  0.00           C
ATOM    483  O   LEU A 613      55.380  29.760  47.030  1.00  0.00           O
ATOM    484  N   PHE A 614      55.280  29.670  44.820  1.00  0.00           N
ATOM    485  HN  PHE A 614      55.240  29.110  43.990  1.00  0.00           H
ATOM    486  CA  PHE A 614      55.890  30.930  44.510  1.00  0.00           C
ATOM    487  HA  PHE A 614      56.760  31.040  45.130  1.00  0.00           H
ATOM    488  CB  PHE A 614      56.350  31.040  43.080  1.00  0.00           C
ATOM    489  HB1 PHE A 614      55.450  31.020  42.420  1.00  0.00           H
ATOM    490  HB2 PHE A 614      56.980  30.140  42.890  1.00  0.00           H
ATOM    491  CG  PHE A 614      57.170  32.370  42.860  1.00  0.00           C
ATOM    492  CD1 PHE A 614      58.340  32.540  43.590  1.00  0.00           C
ATOM    493  HD1 PHE A 614      58.790  31.700  44.090  1.00  0.00           H
ATOM    494  CE1 PHE A 614      59.050  33.710  43.510  1.00  0.00           C
ATOM    495  HE1 PHE A 614      59.970  33.890  44.060  1.00  0.00           H
ATOM    496  CZ  PHE A 614      58.580  34.770  42.750  1.00  0.00           C
ATOM    497  HZ  PHE A 614      59.220  35.630  42.680  1.00  0.00           H
ATOM    498  CD2 PHE A 614      56.660  33.440  42.080  1.00  0.00           C
ATOM    499  HD2 PHE A 614      55.770  33.300  41.500  1.00  0.00           H
ATOM    500  CE2 PHE A 614      57.390  34.670  41.970  1.00  0.00           C
ATOM    501  HE2 PHE A 614      57.190  35.470  41.280  1.00  0.00           H
ATOM    502  C   PHE A 614      55.110  32.150  45.120  1.00  0.00           C
ATOM    503  O   PHE A 614      55.670  33.090  45.630  1.00  0.00           O
ATOM    504  N   LEU A 615      53.760  32.110  44.960  1.00  0.00           N
ATOM    505  HN  LEU A 615      53.360  31.290  44.550  1.00  0.00           H
ATOM    506  CA  LEU A 615      52.800  33.120  45.190  1.00  0.00           C
ATOM    507  HA  LEU A 615      53.260  34.070  44.970  1.00  0.00           H
ATOM    508  CB  LEU A 615      51.560  33.100  44.260  1.00  0.00           C
ATOM    509  HB1 LEU A 615      50.860  33.840  44.710  1.00  0.00           H
ATOM    510  HB2 LEU A 615      51.120  32.100  44.390  1.00  0.00           H
ATOM    511  CG  LEU A 615      51.930  33.330  42.770  1.00  0.00           C
ATOM    512  HG  LEU A 615      52.750  32.620  42.530  1.00  0.00           H
ATOM    513  CD1 LEU A 615      50.620  32.910  41.990  1.00  0.00           C
ATOM    514 HD11 LEU A 615      50.580  33.380  40.990  1.00  0.00           H
ATOM    515 HD12 LEU A 615      49.770  33.460  42.450  1.00  0.00           H
ATOM    516 HD13 LEU A 615      50.420  31.820  41.970  1.00  0.00           H
ATOM    517  CD2 LEU A 615      52.230  34.800  42.460  1.00  0.00           C
ATOM    518 HD21 LEU A 615      53.150  35.150  42.980  1.00  0.00           H
ATOM    519 HD22 LEU A 615      51.340  35.450  42.490  1.00  0.00           H
ATOM    520 HD23 LEU A 615      52.400  34.850  41.370  1.00  0.00           H
ATOM    521  C   LEU A 615      52.300  33.190  46.620  1.00  0.00           C
ATOM    522  O   LEU A 615      52.010  34.250  47.130  1.00  0.00           O
ATOM    523  N   TYR A 616      52.340  32.060  47.330  1.00  0.00           N
ATOM    524  HN  TYR A 616      52.580  31.200  46.870  1.00  0.00           H
ATOM    525  CA  TYR A 616      52.330  32.000  48.800  1.00  0.00           C
ATOM    526  HA  TYR A 616      51.400  32.390  49.210  1.00  0.00           H
ATOM    527  CB  TYR A 616      52.520  30.540  49.210  1.00  0.00           C
ATOM    528  HB1 TYR A 616      53.350  30.000  48.700  1.00  0.00           H
ATOM    529  HB2 TYR A 616      51.550  30.030  49.090  1.00  0.00           H
ATOM    530  CG  TYR A 616      52.900  30.410  50.710  1.00  0.00           C
ATOM    531  CD1 TYR A 616      54.100  29.840  51.140  1.00  0.00           C
ATOM    532  HD1 TYR A 616      54.770  29.490  50.370  1.00  0.00           H
ATOM    533  CE1 TYR A 616      54.370  29.820  52.470  1.00  0.00           C
ATOM    534  HE1 TYR A 616      55.370  29.600  52.790  1.00  0.00           H
ATOM    535  CZ  TYR A 616      53.360  30.130  53.440  1.00  0.00           C
ATOM    536  OH  TYR A 616      53.620  29.990  54.810  1.00  0.00           O
ATOM    537  HH  TYR A 616      52.820  30.220  55.290  1.00  0.00           H
ATOM    538  CD2 TYR A 616      51.850  30.750  51.610  1.00  0.00           C
ATOM    539  HD2 TYR A 616      50.850  31.020  51.300  1.00  0.00           H
ATOM    540  CE2 TYR A 616      52.120  30.580  52.970  1.00  0.00           C
ATOM    541  HE2 TYR A 616      51.380  30.780  53.730  1.00  0.00           H
ATOM    542  C   TYR A 616      53.380  33.000  49.410  1.00  0.00           C
ATOM    543  O   TYR A 616      53.040  33.820  50.240  1.00  0.00           O
ATOM    544  N   CYS A 617      54.620  32.930  48.940  1.00  0.00           N
ATOM    545  HN  CYS A 617      54.780  32.220  48.250  1.00  0.00           H
ATOM    546  CA  CYS A 617      55.690  33.790  49.430  1.00  0.00           C
ATOM    547  HA  CYS A 617      55.700  33.630  50.490  1.00  0.00           H
ATOM    548  CB  CYS A 617      57.000  33.400  48.820  1.00  0.00           C
ATOM    549  HB1 CYS A 617      57.700  34.240  48.960  1.00  0.00           H
ATOM    550  HB2 CYS A 617      57.010  33.260  47.720  1.00  0.00           H
ATOM    551  SG  CYS A 617      57.560  31.910  49.630  1.00  0.00           S
ATOM    552  HG1 CYS A 617      57.660  32.540  50.790  1.00  0.00           H
ATOM    553  C   CYS A 617      55.450  35.290  49.100  1.00  0.00           C
ATOM    554  O   CYS A 617      55.560  36.220  49.880  1.00  0.00           O
ATOM    555  N   ALA A 618      55.070  35.490  47.850  1.00  0.00           N
ATOM    556  HN  ALA A 618      55.060  34.690  47.280  1.00  0.00           H
ATOM    557  CA  ALA A 618      54.670  36.850  47.390  1.00  0.00           C
ATOM    558  HA  ALA A 618      55.510  37.520  47.520  1.00  0.00           H
ATOM    559  CB  ALA A 618      54.230  36.840  45.810  1.00  0.00           C
ATOM    560  HB1 ALA A 618      53.190  36.500  45.570  1.00  0.00           H
ATOM    561  HB2 ALA A 618      54.990  36.250  45.260  1.00  0.00           H
ATOM    562  HB3 ALA A 618      54.320  37.880  45.430  1.00  0.00           H
ATOM    563  C   ALA A 618      53.530  37.510  48.210  1.00  0.00           C
ATOM    564  O   ALA A 618      53.660  38.730  48.320  1.00  0.00           O
ATOM    565  N   CYS A 619      52.410  36.820  48.440  1.00  0.00           N
ATOM    566  HN  CYS A 619      52.460  35.890  48.120  1.00  0.00           H
ATOM    567  CA  CYS A 619      51.220  37.290  49.050  1.00  0.00           C
ATOM    568  HA  CYS A 619      51.010  38.290  48.720  1.00  0.00           H
ATOM    569  CB  CYS A 619      49.990  36.350  48.850  1.00  0.00           C
ATOM    570  HB1 CYS A 619      49.040  36.580  49.370  1.00  0.00           H
ATOM    571  HB2 CYS A 619      50.340  35.350  49.210  1.00  0.00           H
ATOM    572  SG  CYS A 619      49.520  36.280  47.050  1.00  0.00           S
ATOM    573  HG1 CYS A 619      50.650  35.770  46.600  1.00  0.00           H
ATOM    574  C   CYS A 619      51.270  37.420  50.510  1.00  0.00           C
ATOM    575  O   CYS A 619      50.640  38.300  51.100  1.00  0.00           O
ATOM    576  N   MET A 620      52.150  36.590  51.100  1.00  0.00           N
ATOM    577  HN  MET A 620      52.350  35.830  50.500  1.00  0.00           H
ATOM    578  CA  MET A 620      52.590  36.780  52.500  1.00  0.00           C
ATOM    579  HA  MET A 620      51.690  36.740  53.080  1.00  0.00           H
ATOM    580  CB  MET A 620      53.570  35.700  52.980  1.00  0.00           C
ATOM    581  HB1 MET A 620      53.990  36.040  53.940  1.00  0.00           H
ATOM    582  HB2 MET A 620      54.350  35.450  52.220  1.00  0.00           H
ATOM    583  CG  MET A 620      52.850  34.300  53.310  1.00  0.00           C
ATOM    584  HG1 MET A 620      53.510  33.410  53.230  1.00  0.00           H
ATOM    585  HG2 MET A 620      52.100  34.120  52.520  1.00  0.00           H
ATOM    586  SD  MET A 620      52.040  34.210  54.920  1.00  0.00           S
ATOM    587  CE  MET A 620      53.450  33.800  56.000  1.00  0.00           C
ATOM    588  HE1 MET A 620      54.030  34.710  56.270  1.00  0.00           H
ATOM    589  HE2 MET A 620      54.020  32.910  55.620  1.00  0.00           H
ATOM    590  HE3 MET A 620      53.080  33.400  56.960  1.00  0.00           H
ATOM    591  C   MET A 620      53.160  38.140  52.680  1.00  0.00           C
ATOM    592  O   MET A 620      52.850  38.950  53.540  1.00  0.00           O
ATOM    593  N   SER A 621      54.050  38.450  51.750  1.00  0.00           N
ATOM    594  HN  SER A 621      54.140  37.940  50.900  1.00  0.00           H
ATOM    595  CA  SER A 621      54.970  39.610  51.800  1.00  0.00           C
ATOM    596  HA  SER A 621      55.780  39.420  52.500  1.00  0.00           H
ATOM    597  CB  SER A 621      55.860  39.760  50.570  1.00  0.00           C
ATOM    598  HB1 SER A 621      56.550  40.600  50.830  1.00  0.00           H
ATOM    599  HB2 SER A 621      55.330  40.050  49.640  1.00  0.00           H
ATOM    600  OG  SER A 621      56.690  38.570  50.380  1.00  0.00           O
ATOM    601  HG1 SER A 621      56.100  37.850  50.150  1.00  0.00           H
ATOM    602  C   SER A 621      54.320  41.000  52.160  1.00  0.00           C
ATOM    603  O   SER A 621      54.770  41.520  53.170  1.00  0.00           O
ATOM    604  N   PRO A 622      53.340  41.610  51.500  1.00  0.00           N
ATOM    605  CD  PRO A 622      52.820  41.100  50.200  1.00  0.00           C
ATOM    606  HD1 PRO A 622      52.430  40.080  50.380  1.00  0.00           H
ATOM    607  HD2 PRO A 622      53.570  41.130  49.380  1.00  0.00           H
ATOM    608  CA  PRO A 622      52.660  42.830  51.970  1.00  0.00           C
ATOM    609  HA  PRO A 622      53.390  43.440  52.490  1.00  0.00           H
ATOM    610  CB  PRO A 622      51.790  43.330  50.750  1.00  0.00           C
ATOM    611  HB1 PRO A 622      52.410  44.090  50.240  1.00  0.00           H
ATOM    612  HB2 PRO A 622      50.870  43.890  50.990  1.00  0.00           H
ATOM    613  CG  PRO A 622      51.680  42.070  49.810  1.00  0.00           C
ATOM    614  HG1 PRO A 622      50.680  41.600  49.930  1.00  0.00           H
ATOM    615  HG2 PRO A 622      51.790  42.310  48.720  1.00  0.00           H
ATOM    616  C   PRO A 622      51.580  42.570  53.040  1.00  0.00           C
ATOM    617  O   PRO A 622      51.520  43.390  53.960  1.00  0.00           O
ATOM    618  N   VAL A 623      50.830  41.400  53.060  1.00  0.00           N
ATOM    619  HN  VAL A 623      51.060  40.730  52.370  1.00  0.00           H
ATOM    620  CA  VAL A 623      49.930  41.020  54.120  1.00  0.00           C
ATOM    621  HA  VAL A 623      49.260  41.870  54.260  1.00  0.00           H
ATOM    622  CB  VAL A 623      49.010  39.790  53.770  1.00  0.00           C
ATOM    623  HB  VAL A 623      49.680  38.900  53.670  1.00  0.00           H
ATOM    624  CG1 VAL A 623      47.880  39.470  54.780  1.00  0.00           C
ATOM    625 HG11 VAL A 623      48.220  39.220  55.800  1.00  0.00           H
ATOM    626 HG12 VAL A 623      47.370  38.590  54.320  1.00  0.00           H
ATOM    627 HG13 VAL A 623      47.140  40.300  54.800  1.00  0.00           H
ATOM    628  CG2 VAL A 623      48.270  40.020  52.410  1.00  0.00           C
ATOM    629 HG21 VAL A 623      47.550  39.230  52.090  1.00  0.00           H
ATOM    630 HG22 VAL A 623      49.000  39.860  51.600  1.00  0.00           H
ATOM    631 HG23 VAL A 623      47.770  41.000  52.230  1.00  0.00           H
ATOM    632  C   VAL A 623      50.530  40.900  55.480  1.00  0.00           C
ATOM    633  O   VAL A 623      50.000  41.510  56.430  1.00  0.00           O
ATOM    634  N   ILE A 624      51.690  40.250  55.600  1.00  0.00           N
ATOM    635  HN  ILE A 624      52.160  39.810  54.840  1.00  0.00           H
ATOM    636  CA  ILE A 624      52.380  40.270  56.910  1.00  0.00           C
ATOM    637  HA  ILE A 624      51.630  40.010  57.640  1.00  0.00           H
ATOM    638  CB  ILE A 624      53.570  39.250  56.840  1.00  0.00           C
ATOM    639  HB  ILE A 624      54.080  39.560  55.910  1.00  0.00           H
ATOM    640  CG2 ILE A 624      54.410  39.450  58.010  1.00  0.00           C
ATOM    641 HG21 ILE A 624      54.930  40.430  58.000  1.00  0.00           H
ATOM    642 HG22 ILE A 624      55.310  38.780  58.060  1.00  0.00           H
ATOM    643 HG23 ILE A 624      53.880  39.300  58.980  1.00  0.00           H
ATOM    644  CG1 ILE A 624      52.980  37.750  56.800  1.00  0.00           C
ATOM    645 HG11 ILE A 624      53.830  37.050  56.670  1.00  0.00           H
ATOM    646 HG12 ILE A 624      52.380  37.510  55.880  1.00  0.00           H
ATOM    647  CD  ILE A 624      52.110  37.470  58.040  1.00  0.00           C
ATOM    648  HD1 ILE A 624      51.690  36.440  58.160  1.00  0.00           H
ATOM    649  HD2 ILE A 624      51.220  38.140  58.020  1.00  0.00           H
ATOM    650  HD3 ILE A 624      52.700  37.760  58.920  1.00  0.00           H
ATOM    651  C   ILE A 624      52.960  41.640  57.290  1.00  0.00           C
ATOM    652  O   ILE A 624      52.960  42.100  58.460  1.00  0.00           O
ATOM    653  N   THR A 625      53.590  42.360  56.280  1.00  0.00           N
ATOM    654  HN  THR A 625      53.830  41.970  55.400  1.00  0.00           H
ATOM    655  CA  THR A 625      54.020  43.740  56.550  1.00  0.00           C
ATOM    656  HA  THR A 625      54.640  43.630  57.430  1.00  0.00           H
ATOM    657  CB  THR A 625      54.880  44.340  55.440  1.00  0.00           C
ATOM    658  HB  THR A 625      54.130  44.420  54.620  1.00  0.00           H
ATOM    659  OG1 THR A 625      55.870  43.380  55.000  1.00  0.00           O
ATOM    660  HG1 THR A 625      55.420  42.720  54.460  1.00  0.00           H
ATOM    661  CG2 THR A 625      55.450  45.690  55.790  1.00  0.00           C
ATOM    662 HG21 THR A 625      54.650  46.440  55.930  1.00  0.00           H
ATOM    663 HG22 THR A 625      56.130  46.100  55.030  1.00  0.00           H
ATOM    664 HG23 THR A 625      55.930  45.590  56.780  1.00  0.00           H
ATOM    665  C   THR A 625      52.840  44.710  57.020  1.00  0.00           C
ATOM    666  O   THR A 625      52.970  45.450  57.960  1.00  0.00           O
ATOM    667  N   PHE A 626      51.660  44.580  56.390  1.00  0.00           N
ATOM    668  HN  PHE A 626      51.570  43.890  55.670  1.00  0.00           H
ATOM    669  CA  PHE A 626      50.470  45.240  56.740  1.00  0.00           C
ATOM    670  HA  PHE A 626      50.580  46.310  56.810  1.00  0.00           H
ATOM    671  CB  PHE A 626      49.390  45.040  55.610  1.00  0.00           C
ATOM    672  HB1 PHE A 626      49.450  44.110  55.010  1.00  0.00           H
ATOM    673  HB2 PHE A 626      49.530  45.860  54.870  1.00  0.00           H
ATOM    674  CG  PHE A 626      47.930  45.120  56.100  1.00  0.00           C
ATOM    675  CD1 PHE A 626      47.260  43.970  56.580  1.00  0.00           C
ATOM    676  HD1 PHE A 626      47.900  43.120  56.710  1.00  0.00           H
ATOM    677  CE1 PHE A 626      45.960  44.010  57.070  1.00  0.00           C
ATOM    678  HE1 PHE A 626      45.410  43.190  57.530  1.00  0.00           H
ATOM    679  CZ  PHE A 626      45.270  45.250  57.030  1.00  0.00           C
ATOM    680  HZ  PHE A 626      44.260  45.430  57.360  1.00  0.00           H
ATOM    681  CD2 PHE A 626      47.280  46.320  56.100  1.00  0.00           C
ATOM    682  HD2 PHE A 626      47.670  47.250  55.730  1.00  0.00           H
ATOM    683  CE2 PHE A 626      45.980  46.390  56.630  1.00  0.00           C
ATOM    684  HE2 PHE A 626      45.450  47.330  56.640  1.00  0.00           H
ATOM    685  C   PHE A 626      50.010  44.870  58.110  1.00  0.00           C
ATOM    686  O   PHE A 626      49.630  45.700  58.890  1.00  0.00           O
ATOM    687  N   GLY A 627      50.110  43.600  58.470  1.00  0.00           N
ATOM    688  HN  GLY A 627      50.340  42.870  57.820  1.00  0.00           H
ATOM    689  CA  GLY A 627      49.740  43.120  59.780  1.00  0.00           C
ATOM    690  HA1 GLY A 627      49.960  42.070  59.700  1.00  0.00           H
ATOM    691  HA2 GLY A 627      48.670  43.110  59.940  1.00  0.00           H
ATOM    692  C   GLY A 627      50.440  43.610  60.990  1.00  0.00           C
ATOM    693  O   GLY A 627      49.840  43.850  62.010  1.00  0.00           O
ATOM    694  N   GLY A 628      51.730  43.900  60.840  1.00  0.00           N
ATOM    695  HN  GLY A 628      52.160  43.430  60.070  1.00  0.00           H
ATOM    696  CA  GLY A 628      52.540  44.730  61.710  1.00  0.00           C
ATOM    697  HA1 GLY A 628      53.550  44.660  61.340  1.00  0.00           H
ATOM    698  HA2 GLY A 628      52.460  44.310  62.700  1.00  0.00           H
ATOM    699  C   GLY A 628      52.160  46.210  61.680  1.00  0.00           C
ATOM    700  O   GLY A 628      51.940  46.810  62.690  1.00  0.00           O
ATOM    701  N   LEU A 629      52.100  46.910  60.490  1.00  0.00           N
ATOM    702  HN  LEU A 629      52.460  46.490  59.670  1.00  0.00           H
ATOM    703  CA  LEU A 629      51.780  48.340  60.460  1.00  0.00           C
ATOM    704  HA  LEU A 629      52.280  48.880  61.240  1.00  0.00           H
ATOM    705  CB  LEU A 629      52.150  48.990  59.160  1.00  0.00           C
ATOM    706  HB1 LEU A 629      51.710  50.000  59.090  1.00  0.00           H
ATOM    707  HB2 LEU A 629      51.920  48.340  58.290  1.00  0.00           H
ATOM    708  CG  LEU A 629      53.720  49.260  59.210  1.00  0.00           C
ATOM    709  HG  LEU A 629      53.900  49.830  58.280  1.00  0.00           H
ATOM    710  CD1 LEU A 629      54.130  50.100  60.450  1.00  0.00           C
ATOM    711 HD11 LEU A 629      53.450  50.960  60.660  1.00  0.00           H
ATOM    712 HD12 LEU A 629      55.180  50.440  60.330  1.00  0.00           H
ATOM    713 HD13 LEU A 629      54.270  49.460  61.340  1.00  0.00           H
ATOM    714  CD2 LEU A 629      54.650  48.100  58.820  1.00  0.00           C
ATOM    715 HD21 LEU A 629      54.410  47.780  57.790  1.00  0.00           H
ATOM    716 HD22 LEU A 629      54.660  47.190  59.470  1.00  0.00           H
ATOM    717 HD23 LEU A 629      55.730  48.380  58.730  1.00  0.00           H
ATOM    718  C   LEU A 629      50.350  48.620  60.890  1.00  0.00           C
ATOM    719  O   LEU A 629      50.100  49.760  61.390  1.00  0.00           O
ATOM    720  N   LEU A 630      49.420  47.710  60.710  1.00  0.00           N
ATOM    721  HN  LEU A 630      49.740  47.010  60.070  1.00  0.00           H
ATOM    722  CA  LEU A 630      48.060  47.840  61.160  1.00  0.00           C
ATOM    723  HA  LEU A 630      47.660  48.770  60.790  1.00  0.00           H
ATOM    724  CB  LEU A 630      47.260  46.710  60.580  1.00  0.00           C
ATOM    725  HB1 LEU A 630      47.830  45.780  60.720  1.00  0.00           H
ATOM    726  HB2 LEU A 630      47.150  46.800  59.480  1.00  0.00           H
ATOM    727  CG  LEU A 630      45.790  46.510  61.240  1.00  0.00           C
ATOM    728  HG  LEU A 630      45.800  46.730  62.330  1.00  0.00           H
ATOM    729  CD1 LEU A 630      44.810  47.390  60.540  1.00  0.00           C
ATOM    730 HD11 LEU A 630      44.970  47.300  59.440  1.00  0.00           H
ATOM    731 HD12 LEU A 630      44.780  48.430  60.910  1.00  0.00           H
ATOM    732 HD13 LEU A 630      43.780  47.000  60.680  1.00  0.00           H
ATOM    733  CD2 LEU A 630      45.480  45.050  61.020  1.00  0.00           C
ATOM    734 HD21 LEU A 630      45.510  44.950  59.910  1.00  0.00           H
ATOM    735 HD22 LEU A 630      44.500  44.780  61.450  1.00  0.00           H
ATOM    736 HD23 LEU A 630      46.230  44.360  61.440  1.00  0.00           H
ATOM    737  C   LEU A 630      47.990  47.930  62.660  1.00  0.00           C
ATOM    738  O   LEU A 630      47.190  48.630  63.270  1.00  0.00           O
ATOM    739  N   GLY A 631      48.820  47.070  63.310  1.00  0.00           N
ATOM    740  HN  GLY A 631      49.400  46.570  62.660  1.00  0.00           H
ATOM    741  CA  GLY A 631      49.050  47.080  64.740  1.00  0.00           C
ATOM    742  HA1 GLY A 631      49.970  46.530  64.820  1.00  0.00           H
ATOM    743  HA2 GLY A 631      48.220  46.750  65.340  1.00  0.00           H
ATOM    744  C   GLY A 631      49.500  48.520  65.180  1.00  0.00           C
ATOM    745  O   GLY A 631      48.900  49.010  66.150  1.00  0.00           O
ATOM    746  N   GLU A 632      50.540  49.110  64.530  1.00  0.00           N
ATOM    747  HN  GLU A 632      51.130  48.630  63.880  1.00  0.00           H
ATOM    748  CA  GLU A 632      50.970  50.490  64.810  1.00  0.00           C
ATOM    749  HA  GLU A 632      51.240  50.450  65.850  1.00  0.00           H
ATOM    750  CB  GLU A 632      52.220  50.830  63.950  1.00  0.00           C
ATOM    751  HB1 GLU A 632      52.640  51.780  64.350  1.00  0.00           H
ATOM    752  HB2 GLU A 632      52.000  50.870  62.870  1.00  0.00           H
ATOM    753  CG  GLU A 632      53.260  49.750  63.970  1.00  0.00           C
ATOM    754  HG1 GLU A 632      54.070  50.150  63.320  1.00  0.00           H
ATOM    755  HG2 GLU A 632      52.940  48.790  63.520  1.00  0.00           H
ATOM    756  CD  GLU A 632      53.680  49.510  65.470  1.00  0.00           C
ATOM    757  OE1 GLU A 632      53.460  50.460  66.270  1.00  0.00           O
ATOM    758  OE2 GLU A 632      54.300  48.490  65.760  1.00  0.00           O
ATOM    759  C   GLU A 632      49.870  51.620  64.560  1.00  0.00           C
ATOM    760  O   GLU A 632      49.780  52.550  65.310  1.00  0.00           O
ATOM    761  N   ALA A 633      49.100  51.480  63.480  1.00  0.00           N
ATOM    762  HN  ALA A 633      49.250  50.700  62.880  1.00  0.00           H
ATOM    763  CA  ALA A 633      48.000  52.320  63.130  1.00  0.00           C
ATOM    764  HA  ALA A 633      48.330  53.340  63.100  1.00  0.00           H
ATOM    765  CB  ALA A 633      47.620  51.820  61.700  1.00  0.00           C
ATOM    766  HB1 ALA A 633      47.030  50.890  61.780  1.00  0.00           H
ATOM    767  HB2 ALA A 633      48.590  51.600  61.210  1.00  0.00           H
ATOM    768  HB3 ALA A 633      47.190  52.590  61.010  1.00  0.00           H
ATOM    769  C   ALA A 633      46.760  52.330  64.070  1.00  0.00           C
ATOM    770  O   ALA A 633      46.050  53.300  64.160  1.00  0.00           O
ATOM    771  N   THR A 634      46.500  51.130  64.730  1.00  0.00           N
ATOM    772  HN  THR A 634      47.180  50.400  64.670  1.00  0.00           H
ATOM    773  CA  THR A 634      45.350  50.930  65.560  1.00  0.00           C
ATOM    774  HA  THR A 634      44.650  51.740  65.440  1.00  0.00           H
ATOM    775  CB  THR A 634      44.720  49.540  65.360  1.00  0.00           C
ATOM    776  HB  THR A 634      43.800  49.380  65.980  1.00  0.00           H
ATOM    777  OG1 THR A 634      45.680  48.540  65.580  1.00  0.00           O
ATOM    778  HG1 THR A 634      46.330  48.620  64.880  1.00  0.00           H
ATOM    779  CG2 THR A 634      44.220  49.350  63.960  1.00  0.00           C
ATOM    780 HG21 THR A 634      43.900  48.300  63.730  1.00  0.00           H
ATOM    781 HG22 THR A 634      45.010  49.540  63.200  1.00  0.00           H
ATOM    782 HG23 THR A 634      43.330  49.950  63.650  1.00  0.00           H
ATOM    783  C   THR A 634      45.680  51.000  67.020  1.00  0.00           C
ATOM    784  O   THR A 634      44.780  51.020  67.870  1.00  0.00           O
ATOM    785  N   GLU A 635      46.950  51.140  67.380  1.00  0.00           N
ATOM    786  HN  GLU A 635      47.650  51.260  66.670  1.00  0.00           H
ATOM    787  CA  GLU A 635      47.570  50.990  68.720  1.00  0.00           C
ATOM    788  HA  GLU A 635      48.630  51.030  68.490  1.00  0.00           H
ATOM    789  CB  GLU A 635      47.160  52.200  69.590  1.00  0.00           C
ATOM    790  HB1 GLU A 635      47.600  51.950  70.580  1.00  0.00           H
ATOM    791  HB2 GLU A 635      46.050  52.250  69.670  1.00  0.00           H
ATOM    792  CG  GLU A 635      47.730  53.480  68.960  1.00  0.00           C
ATOM    793  HG1 GLU A 635      47.300  53.740  67.970  1.00  0.00           H
ATOM    794  HG2 GLU A 635      48.820  53.440  68.800  1.00  0.00           H
ATOM    795  CD  GLU A 635      47.580  54.560  70.010  1.00  0.00           C
ATOM    796  OE1 GLU A 635      46.850  55.570  69.690  1.00  0.00           O
ATOM    797  OE2 GLU A 635      48.140  54.490  71.160  1.00  0.00           O
ATOM    798  C   GLU A 635      47.360  49.600  69.290  1.00  0.00           C
ATOM    799  O   GLU A 635      47.090  49.460  70.470  1.00  0.00           O
ATOM    800  N   GLY A 636      47.490  48.550  68.440  1.00  0.00           N
ATOM    801  HN  GLY A 636      47.750  48.780  67.500  1.00  0.00           H
ATOM    802  CA  GLY A 636      47.540  47.140  68.880  1.00  0.00           C
ATOM    803  HA1 GLY A 636      48.210  47.020  69.720  1.00  0.00           H
ATOM    804  HA2 GLY A 636      47.870  46.510  68.060  1.00  0.00           H
ATOM    805  C   GLY A 636      46.200  46.470  69.220  1.00  0.00           C
ATOM    806  O   GLY A 636      46.060  45.650  70.140  1.00  0.00           O
ATOM    807  N   ARG A 637      45.160  46.730  68.410  1.00  0.00           N
ATOM    808  HN  ARG A 637      45.360  47.430  67.720  1.00  0.00           H
ATOM    809  CA  ARG A 637      43.800  46.190  68.430  1.00  0.00           C
ATOM    810  HA  ARG A 637      43.560  45.830  69.430  1.00  0.00           H
ATOM    811  CB  ARG A 637      42.860  47.380  68.120  1.00  0.00           C
ATOM    812  HB1 ARG A 637      41.840  46.940  68.190  1.00  0.00           H
ATOM    813  HB2 ARG A 637      43.020  47.770  67.090  1.00  0.00           H
ATOM    814  CG  ARG A 637      43.090  48.600  69.040  1.00  0.00           C
ATOM    815  HG1 ARG A 637      42.500  49.470  68.690  1.00  0.00           H
ATOM    816  HG2 ARG A 637      44.110  49.030  69.020  1.00  0.00           H
ATOM    817  CD  ARG A 637      42.960  48.490  70.580  1.00  0.00           C
ATOM    818  HD1 ARG A 637      43.420  49.370  71.090  1.00  0.00           H
ATOM    819  HD2 ARG A 637      43.440  47.560  70.930  1.00  0.00           H
ATOM    820  NE  ARG A 637      41.500  48.540  70.820  1.00  0.00           N
ATOM    821  HE  ARG A 637      41.090  47.810  71.360  1.00  0.00           H
ATOM    822  CZ  ARG A 637      40.790  49.680  70.700  1.00  0.00           C
ATOM    823  NH1 ARG A 637      39.480  49.600  70.860  1.00  0.00           N
ATOM    824 HH11 ARG A 637      39.030  50.490  70.890  1.00  0.00           H
ATOM    825 HH12 ARG A 637      39.210  48.810  71.410  1.00  0.00           H
ATOM    826  NH2 ARG A 637      41.350  50.880  70.490  1.00  0.00           N
ATOM    827 HH21 ARG A 637      42.340  50.990  70.500  1.00  0.00           H
ATOM    828 HH22 ARG A 637      40.870  51.740  70.610  1.00  0.00           H
ATOM    829  C   ARG A 637      43.580  45.060  67.460  1.00  0.00           C
ATOM    830  O   ARG A 637      42.540  44.270  67.520  1.00  0.00           O
ATOM    831  N   ILE A 638      44.370  44.890  66.440  1.00  0.00           N
ATOM    832  HN  ILE A 638      45.270  45.320  66.370  1.00  0.00           H
ATOM    833  CA  ILE A 638      44.270  43.930  65.390  1.00  0.00           C
ATOM    834  HA  ILE A 638      44.010  42.960  65.820  1.00  0.00           H
ATOM    835  CB  ILE A 638      43.250  44.240  64.190  1.00  0.00           C
ATOM    836  HB  ILE A 638      43.680  44.020  63.180  1.00  0.00           H
ATOM    837  CG2 ILE A 638      41.970  43.350  64.340  1.00  0.00           C
ATOM    838 HG21 ILE A 638      42.170  42.300  64.020  1.00  0.00           H
ATOM    839 HG22 ILE A 638      41.070  43.590  63.750  1.00  0.00           H
ATOM    840 HG23 ILE A 638      41.800  43.310  65.440  1.00  0.00           H
ATOM    841  CG1 ILE A 638      42.810  45.750  64.260  1.00  0.00           C
ATOM    842 HG11 ILE A 638      43.780  46.240  64.030  1.00  0.00           H
ATOM    843 HG12 ILE A 638      42.520  46.190  65.240  1.00  0.00           H
ATOM    844  CD  ILE A 638      41.980  46.180  63.160  1.00  0.00           C
ATOM    845  HD1 ILE A 638      42.460  47.040  62.640  1.00  0.00           H
ATOM    846  HD2 ILE A 638      40.970  46.580  63.430  1.00  0.00           H
ATOM    847  HD3 ILE A 638      41.870  45.370  62.420  1.00  0.00           H
ATOM    848  C   ILE A 638      45.630  43.880  64.880  1.00  0.00           C
ATOM    849  O   ILE A 638      46.440  44.810  64.850  1.00  0.00           O
ATOM    850  N   SER A 639      46.080  42.680  64.310  1.00  0.00           N
ATOM    851  HN  SER A 639      45.530  41.840  64.310  1.00  0.00           H
ATOM    852  CA  SER A 639      47.440  42.390  63.770  1.00  0.00           C
ATOM    853  HA  SER A 639      47.610  43.240  63.130  1.00  0.00           H
ATOM    854  CB  SER A 639      48.550  42.230  64.870  1.00  0.00           C
ATOM    855  HB1 SER A 639      48.520  41.300  65.480  1.00  0.00           H
ATOM    856  HB2 SER A 639      48.460  43.120  65.540  1.00  0.00           H
ATOM    857  OG  SER A 639      49.920  42.400  64.360  1.00  0.00           O
ATOM    858  HG1 SER A 639      49.960  43.180  63.800  1.00  0.00           H
ATOM    859  C   SER A 639      47.500  41.240  62.810  1.00  0.00           C
ATOM    860  O   SER A 639      46.530  40.950  62.070  1.00  0.00           O
ATOM    861  N   ALA A 640      48.670  40.630  62.560  1.00  0.00           N
ATOM    862  HN  ALA A 640      49.460  40.940  63.080  1.00  0.00           H
ATOM    863  CA  ALA A 640      48.960  39.680  61.450  1.00  0.00           C
ATOM    864  HA  ALA A 640      48.870  40.170  60.500  1.00  0.00           H
ATOM    865  CB  ALA A 640      50.350  39.150  61.450  1.00  0.00           C
ATOM    866  HB1 ALA A 640      50.550  38.560  62.380  1.00  0.00           H
ATOM    867  HB2 ALA A 640      51.110  39.960  61.420  1.00  0.00           H
ATOM    868  HB3 ALA A 640      50.610  38.490  60.590  1.00  0.00           H
ATOM    869  C   ALA A 640      48.120  38.450  61.450  1.00  0.00           C
ATOM    870  O   ALA A 640      47.670  38.040  60.400  1.00  0.00           O
ATOM    871  N   ILE A 641      47.870  37.820  62.610  1.00  0.00           N
ATOM    872  HN  ILE A 641      48.290  38.000  63.500  1.00  0.00           H
ATOM    873  CA  ILE A 641      47.120  36.520  62.620  1.00  0.00           C
ATOM    874  HA  ILE A 641      47.580  35.860  61.910  1.00  0.00           H
ATOM    875  CB  ILE A 641      47.220  35.940  64.020  1.00  0.00           C
ATOM    876  HB  ILE A 641      46.790  36.560  64.840  1.00  0.00           H
ATOM    877  CG2 ILE A 641      46.500  34.600  64.070  1.00  0.00           C
ATOM    878 HG21 ILE A 641      46.630  34.000  65.000  1.00  0.00           H
ATOM    879 HG22 ILE A 641      46.790  34.030  63.160  1.00  0.00           H
ATOM    880 HG23 ILE A 641      45.420  34.510  63.880  1.00  0.00           H
ATOM    881  CG1 ILE A 641      48.730  35.730  64.400  1.00  0.00           C
ATOM    882 HG11 ILE A 641      48.700  35.230  65.400  1.00  0.00           H
ATOM    883 HG12 ILE A 641      49.140  36.730  64.640  1.00  0.00           H
ATOM    884  CD  ILE A 641      49.490  34.850  63.520  1.00  0.00           C
ATOM    885  HD1 ILE A 641      49.290  35.260  62.520  1.00  0.00           H
ATOM    886  HD2 ILE A 641      49.340  33.760  63.670  1.00  0.00           H
ATOM    887  HD3 ILE A 641      50.590  35.010  63.660  1.00  0.00           H
ATOM    888  C   ILE A 641      45.650  36.670  62.140  1.00  0.00           C
ATOM    889  O   ILE A 641      45.190  35.990  61.240  1.00  0.00           O
ATOM    890  N   GLU A 642      45.010  37.670  62.630  1.00  0.00           N
ATOM    891  HN  GLU A 642      45.330  38.190  63.410  1.00  0.00           H
ATOM    892  CA  GLU A 642      43.810  38.180  62.130  1.00  0.00           C
ATOM    893  HA  GLU A 642      43.010  37.440  62.220  1.00  0.00           H
ATOM    894  CB  GLU A 642      43.480  39.350  63.090  1.00  0.00           C
ATOM    895  HB1 GLU A 642      42.640  39.920  62.650  1.00  0.00           H
ATOM    896  HB2 GLU A 642      44.410  39.940  63.040  1.00  0.00           H
ATOM    897  CG  GLU A 642      43.230  39.030  64.600  1.00  0.00           C
ATOM    898  HG1 GLU A 642      43.860  38.150  64.880  1.00  0.00           H
ATOM    899  HG2 GLU A 642      42.150  38.910  64.740  1.00  0.00           H
ATOM    900  CD  GLU A 642      43.610  40.200  65.520  1.00  0.00           C
ATOM    901  OE1 GLU A 642      42.710  40.800  66.170  1.00  0.00           O
ATOM    902  OE2 GLU A 642      44.910  40.270  65.650  1.00  0.00           O
ATOM    903  C   GLU A 642      43.700  38.650  60.640  1.00  0.00           C
ATOM    904  O   GLU A 642      42.820  38.380  59.770  1.00  0.00           O
ATOM    905  N   SER A 643      44.770  39.400  60.240  1.00  0.00           N
ATOM    906  HN  SER A 643      45.510  39.640  60.850  1.00  0.00           H
ATOM    907  CA  SER A 643      45.070  39.790  58.790  1.00  0.00           C
ATOM    908  HA  SER A 643      44.220  40.340  58.430  1.00  0.00           H
ATOM    909  CB  SER A 643      46.390  40.550  58.600  1.00  0.00           C
ATOM    910  HB1 SER A 643      46.550  40.880  57.550  1.00  0.00           H
ATOM    911  HB2 SER A 643      47.290  39.950  58.850  1.00  0.00           H
ATOM    912  OG  SER A 643      46.430  41.760  59.360  1.00  0.00           O
ATOM    913  HG1 SER A 643      46.330  41.530  60.280  1.00  0.00           H
ATOM    914  C   SER A 643      45.160  38.600  57.860  1.00  0.00           C
ATOM    915  O   SER A 643      44.560  38.560  56.820  1.00  0.00           O
ATOM    916  N   LEU A 644      45.860  37.520  58.250  1.00  0.00           N
ATOM    917  HN  LEU A 644      46.510  37.570  59.010  1.00  0.00           H
ATOM    918  CA  LEU A 644      45.870  36.300  57.460  1.00  0.00           C
ATOM    919  HA  LEU A 644      46.060  36.520  56.420  1.00  0.00           H
ATOM    920  CB  LEU A 644      46.960  35.360  58.010  1.00  0.00           C
ATOM    921  HB1 LEU A 644      46.950  34.330  57.590  1.00  0.00           H
ATOM    922  HB2 LEU A 644      46.660  35.270  59.080  1.00  0.00           H
ATOM    923  CG  LEU A 644      48.450  35.740  57.800  1.00  0.00           C
ATOM    924  HG  LEU A 644      48.710  36.750  58.210  1.00  0.00           H
ATOM    925  CD1 LEU A 644      49.330  34.720  58.520  1.00  0.00           C
ATOM    926 HD11 LEU A 644      48.880  33.710  58.430  1.00  0.00           H
ATOM    927 HD12 LEU A 644      49.350  34.970  59.610  1.00  0.00           H
ATOM    928 HD13 LEU A 644      50.340  34.620  58.070  1.00  0.00           H
ATOM    929  CD2 LEU A 644      48.840  35.750  56.300  1.00  0.00           C
ATOM    930 HD21 LEU A 644      48.000  35.990  55.610  1.00  0.00           H
ATOM    931 HD22 LEU A 644      49.200  34.720  56.080  1.00  0.00           H
ATOM    932 HD23 LEU A 644      49.680  36.460  56.190  1.00  0.00           H
ATOM    933  C   LEU A 644      44.480  35.580  57.540  1.00  0.00           C
ATOM    934  O   LEU A 644      44.110  34.880  56.640  1.00  0.00           O
ATOM    935  N   PHE A 645      43.800  35.610  58.670  1.00  0.00           N
ATOM    936  HN  PHE A 645      44.180  36.010  59.500  1.00  0.00           H
ATOM    937  CA  PHE A 645      42.470  35.010  58.740  1.00  0.00           C
ATOM    938  HA  PHE A 645      42.660  34.010  58.360  1.00  0.00           H
ATOM    939  CB  PHE A 645      41.980  34.760  60.270  1.00  0.00           C
ATOM    940  HB1 PHE A 645      41.720  35.740  60.750  1.00  0.00           H
ATOM    941  HB2 PHE A 645      42.720  34.310  60.960  1.00  0.00           H
ATOM    942  CG  PHE A 645      40.590  34.090  60.460  1.00  0.00           C
ATOM    943  CD1 PHE A 645      39.780  34.400  61.570  1.00  0.00           C
ATOM    944  HD1 PHE A 645      40.140  35.020  62.380  1.00  0.00           H
ATOM    945  CE1 PHE A 645      38.520  33.750  61.700  1.00  0.00           C
ATOM    946  HE1 PHE A 645      37.940  34.030  62.560  1.00  0.00           H
ATOM    947  CZ  PHE A 645      38.080  32.800  60.810  1.00  0.00           C
ATOM    948  HZ  PHE A 645      37.090  32.370  60.960  1.00  0.00           H
ATOM    949  CD2 PHE A 645      40.140  33.110  59.620  1.00  0.00           C
ATOM    950  HD2 PHE A 645      40.690  32.830  58.730  1.00  0.00           H
ATOM    951  CE2 PHE A 645      38.880  32.480  59.800  1.00  0.00           C
ATOM    952  HE2 PHE A 645      38.620  31.650  59.140  1.00  0.00           H
ATOM    953  C   PHE A 645      41.390  35.620  57.820  1.00  0.00           C
ATOM    954  O   PHE A 645      40.670  35.040  57.050  1.00  0.00           O
ATOM    955  N   GLY A 646      41.380  36.950  57.770  1.00  0.00           N
ATOM    956  HN  GLY A 646      42.090  37.460  58.250  1.00  0.00           H
ATOM    957  CA  GLY A 646      40.540  37.700  56.900  1.00  0.00           C
ATOM    958  HA1 GLY A 646      40.610  38.710  57.300  1.00  0.00           H
ATOM    959  HA2 GLY A 646      39.550  37.300  57.090  1.00  0.00           H
ATOM    960  C   GLY A 646      40.870  37.730  55.430  1.00  0.00           C
ATOM    961  O   GLY A 646      40.090  37.700  54.510  1.00  0.00           O
ATOM    962  N   ALA A 647      42.200  37.640  55.090  1.00  0.00           N
ATOM    963  HN  ALA A 647      42.950  37.690  55.760  1.00  0.00           H
ATOM    964  CA  ALA A 647      42.720  37.340  53.750  1.00  0.00           C
ATOM    965  HA  ALA A 647      42.300  38.060  53.070  1.00  0.00           H
ATOM    966  CB  ALA A 647      44.240  37.480  53.670  1.00  0.00           C
ATOM    967  HB1 ALA A 647      44.560  37.200  52.640  1.00  0.00           H
ATOM    968  HB2 ALA A 647      44.780  36.920  54.450  1.00  0.00           H
ATOM    969  HB3 ALA A 647      44.440  38.550  53.890  1.00  0.00           H
ATOM    970  C   ALA A 647      42.290  35.890  53.270  1.00  0.00           C
ATOM    971  O   ALA A 647      41.960  35.580  52.130  1.00  0.00           O
ATOM    972  N   SER A 648      42.390  34.910  54.140  1.00  0.00           N
ATOM    973  HN  SER A 648      42.760  35.030  55.060  1.00  0.00           H
ATOM    974  CA  SER A 648      41.890  33.540  53.850  1.00  0.00           C
ATOM    975  HA  SER A 648      42.340  33.330  52.900  1.00  0.00           H
ATOM    976  CB  SER A 648      42.450  32.370  54.760  1.00  0.00           C
ATOM    977  HB1 SER A 648      43.550  32.360  54.580  1.00  0.00           H
ATOM    978  HB2 SER A 648      41.990  31.410  54.440  1.00  0.00           H
ATOM    979  OG  SER A 648      42.320  32.640  56.130  1.00  0.00           O
ATOM    980  HG1 SER A 648      42.880  33.390  56.370  1.00  0.00           H
ATOM    981  C   SER A 648      40.410  33.340  53.780  1.00  0.00           C
ATOM    982  O   SER A 648      39.950  32.750  52.830  1.00  0.00           O
ATOM    983  N   LEU A 649      39.640  33.880  54.800  1.00  0.00           N
ATOM    984  HN  LEU A 649      39.990  34.330  55.620  1.00  0.00           H
ATOM    985  CA  LEU A 649      38.210  33.760  54.820  1.00  0.00           C
ATOM    986  HA  LEU A 649      37.940  32.720  54.830  1.00  0.00           H
ATOM    987  CB  LEU A 649      37.690  34.460  56.100  1.00  0.00           C
ATOM    988  HB1 LEU A 649      38.030  35.510  56.130  1.00  0.00           H
ATOM    989  HB2 LEU A 649      38.210  33.970  56.950  1.00  0.00           H
ATOM    990  CG  LEU A 649      36.160  34.290  56.290  1.00  0.00           C
ATOM    991  HG  LEU A 649      35.730  35.030  55.590  1.00  0.00           H
ATOM    992  CD1 LEU A 649      35.550  32.870  56.300  1.00  0.00           C
ATOM    993 HD11 LEU A 649      35.390  32.660  55.230  1.00  0.00           H
ATOM    994 HD12 LEU A 649      34.500  32.960  56.640  1.00  0.00           H
ATOM    995 HD13 LEU A 649      36.080  32.070  56.870  1.00  0.00           H
ATOM    996  CD2 LEU A 649      35.850  34.850  57.680  1.00  0.00           C
ATOM    997 HD21 LEU A 649      36.110  35.940  57.740  1.00  0.00           H
ATOM    998 HD22 LEU A 649      36.330  34.320  58.520  1.00  0.00           H
ATOM    999 HD23 LEU A 649      34.740  34.770  57.730  1.00  0.00           H
ATOM   1000  C   LEU A 649      37.580  34.490  53.590  1.00  0.00           C
ATOM   1001  O   LEU A 649      36.670  33.920  52.990  1.00  0.00           O
ATOM   1002  N   THR A 650      38.050  35.750  53.230  1.00  0.00           N
ATOM   1003  HN  THR A 650      38.860  36.160  53.660  1.00  0.00           H
ATOM   1004  CA  THR A 650      37.440  36.390  52.050  1.00  0.00           C
ATOM   1005  HA  THR A 650      36.370  36.260  52.210  1.00  0.00           H
ATOM   1006  CB  THR A 650      37.810  37.860  51.870  1.00  0.00           C
ATOM   1007  HB  THR A 650      37.530  38.120  50.830  1.00  0.00           H
ATOM   1008  OG1 THR A 650      39.180  38.110  52.060  1.00  0.00           O
ATOM   1009  HG1 THR A 650      39.310  37.910  52.990  1.00  0.00           H
ATOM   1010  CG2 THR A 650      37.110  38.710  52.900  1.00  0.00           C
ATOM   1011 HG21 THR A 650      37.280  39.770  52.610  1.00  0.00           H
ATOM   1012 HG22 THR A 650      37.670  38.590  53.860  1.00  0.00           H
ATOM   1013 HG23 THR A 650      36.010  38.590  52.900  1.00  0.00           H
ATOM   1014  C   THR A 650      37.920  35.520  50.950  1.00  0.00           C
ATOM   1015  O   THR A 650      37.080  35.120  50.130  1.00  0.00           O
ATOM   1016  N   GLY A 651      39.220  35.210  50.790  1.00  0.00           N
ATOM   1017  HN  GLY A 651      39.890  35.650  51.370  1.00  0.00           H
ATOM   1018  CA  GLY A 651      39.710  34.550  49.510  1.00  0.00           C
ATOM   1019  HA1 GLY A 651      40.780  34.460  49.590  1.00  0.00           H
ATOM   1020  HA2 GLY A 651      39.500  35.240  48.720  1.00  0.00           H
ATOM   1021  C   GLY A 651      39.270  33.210  49.170  1.00  0.00           C
ATOM   1022  O   GLY A 651      39.140  32.930  47.990  1.00  0.00           O
ATOM   1023  N   ILE A 652      39.080  32.320  50.170  1.00  0.00           N
ATOM   1024  HN  ILE A 652      39.160  32.480  51.150  1.00  0.00           H
ATOM   1025  CA  ILE A 652      38.440  31.070  49.910  1.00  0.00           C
ATOM   1026  HA  ILE A 652      38.980  30.480  49.190  1.00  0.00           H
ATOM   1027  CB  ILE A 652      38.400  30.210  51.170  1.00  0.00           C
ATOM   1028  HB  ILE A 652      38.040  30.890  51.970  1.00  0.00           H
ATOM   1029  CG2 ILE A 652      37.450  29.000  51.150  1.00  0.00           C
ATOM   1030 HG21 ILE A 652      37.320  28.490  52.140  1.00  0.00           H
ATOM   1031 HG22 ILE A 652      37.710  28.220  50.410  1.00  0.00           H
ATOM   1032 HG23 ILE A 652      36.450  29.270  50.760  1.00  0.00           H
ATOM   1033  CG1 ILE A 652      39.820  29.670  51.600  1.00  0.00           C
ATOM   1034 HG11 ILE A 652      40.670  30.330  51.340  1.00  0.00           H
ATOM   1035 HG12 ILE A 652      39.950  28.640  51.200  1.00  0.00           H
ATOM   1036  CD  ILE A 652      39.890  29.510  53.160  1.00  0.00           C
ATOM   1037  HD1 ILE A 652      39.930  30.510  53.640  1.00  0.00           H
ATOM   1038  HD2 ILE A 652      40.760  28.890  53.450  1.00  0.00           H
ATOM   1039  HD3 ILE A 652      38.950  29.080  53.580  1.00  0.00           H
ATOM   1040  C   ILE A 652      37.000  31.150  49.260  1.00  0.00           C
ATOM   1041  O   ILE A 652      36.590  30.500  48.320  1.00  0.00           O
ATOM   1042  N   ALA A 653      36.220  31.980  49.930  1.00  0.00           N
ATOM   1043  HN  ALA A 653      36.580  32.480  50.720  1.00  0.00           H
ATOM   1044  CA  ALA A 653      34.850  32.220  49.560  1.00  0.00           C
ATOM   1045  HA  ALA A 653      34.320  31.270  49.460  1.00  0.00           H
ATOM   1046  CB  ALA A 653      34.120  32.870  50.690  1.00  0.00           C
ATOM   1047  HB1 ALA A 653      33.050  33.080  50.440  1.00  0.00           H
ATOM   1048  HB2 ALA A 653      34.590  33.850  50.920  1.00  0.00           H
ATOM   1049  HB3 ALA A 653      34.110  32.240  51.610  1.00  0.00           H
ATOM   1050  C   ALA A 653      34.660  32.920  48.210  1.00  0.00           C
ATOM   1051  O   ALA A 653      33.810  32.530  47.410  1.00  0.00           O
ATOM   1052  N   TYR A 654      35.460  33.910  48.010  1.00  0.00           N
ATOM   1053  HN  TYR A 654      36.030  34.310  48.720  1.00  0.00           H
ATOM   1054  CA  TYR A 654      35.540  34.550  46.710  1.00  0.00           C
ATOM   1055  HA  TYR A 654      34.660  35.090  46.430  1.00  0.00           H
ATOM   1056  CB  TYR A 654      36.590  35.690  46.880  1.00  0.00           C
ATOM   1057  HB1 TYR A 654      37.550  35.270  47.270  1.00  0.00           H
ATOM   1058  HB2 TYR A 654      36.240  36.240  47.780  1.00  0.00           H
ATOM   1059  CG  TYR A 654      36.790  36.580  45.690  1.00  0.00           C
ATOM   1060  CD1 TYR A 654      37.820  36.500  44.750  1.00  0.00           C
ATOM   1061  HD1 TYR A 654      38.500  35.660  44.670  1.00  0.00           H
ATOM   1062  CE1 TYR A 654      37.990  37.510  43.830  1.00  0.00           C
ATOM   1063  HE1 TYR A 654      38.710  37.430  43.030  1.00  0.00           H
ATOM   1064  CZ  TYR A 654      37.200  38.680  43.840  1.00  0.00           C
ATOM   1065  OH  TYR A 654      37.470  39.670  42.890  1.00  0.00           O
ATOM   1066  HH  TYR A 654      38.340  39.560  42.500  1.00  0.00           H
ATOM   1067  CD2 TYR A 654      36.070  37.760  45.790  1.00  0.00           C
ATOM   1068  HD2 TYR A 654      35.260  37.820  46.510  1.00  0.00           H
ATOM   1069  CE2 TYR A 654      36.240  38.790  44.860  1.00  0.00           C
ATOM   1070  HE2 TYR A 654      35.540  39.610  44.770  1.00  0.00           H
ATOM   1071  C   TYR A 654      35.970  33.700  45.410  1.00  0.00           C
ATOM   1072  O   TYR A 654      35.400  33.850  44.350  1.00  0.00           O
ATOM   1073  N   SER A 655      36.870  32.750  45.640  1.00  0.00           N
ATOM   1074  HN  SER A 655      37.050  32.720  46.620  1.00  0.00           H
ATOM   1075  CA  SER A 655      37.490  31.910  44.570  1.00  0.00           C
ATOM   1076  HA  SER A 655      37.490  32.400  43.600  1.00  0.00           H
ATOM   1077  CB  SER A 655      39.020  31.500  44.820  1.00  0.00           C
ATOM   1078  HB1 SER A 655      39.710  32.370  44.870  1.00  0.00           H
ATOM   1079  HB2 SER A 655      39.360  30.870  43.980  1.00  0.00           H
ATOM   1080  OG  SER A 655      39.040  30.890  46.060  1.00  0.00           O
ATOM   1081  HG1 SER A 655      39.070  31.530  46.780  1.00  0.00           H
ATOM   1082  C   SER A 655      36.640  30.760  44.270  1.00  0.00           C
ATOM   1083  O   SER A 655      36.330  30.560  43.120  1.00  0.00           O
ATOM   1084  N   LEU A 656      36.070  29.980  45.280  1.00  0.00           N
ATOM   1085  HN  LEU A 656      36.150  30.220  46.240  1.00  0.00           H
ATOM   1086  CA  LEU A 656      35.420  28.730  45.050  1.00  0.00           C
ATOM   1087  HA  LEU A 656      36.190  28.160  44.530  1.00  0.00           H
ATOM   1088  CB  LEU A 656      35.180  27.940  46.410  1.00  0.00           C
ATOM   1089  HB1 LEU A 656      34.460  28.470  47.080  1.00  0.00           H
ATOM   1090  HB2 LEU A 656      36.150  27.900  46.950  1.00  0.00           H
ATOM   1091  CG  LEU A 656      34.630  26.510  46.270  1.00  0.00           C
ATOM   1092  HG  LEU A 656      33.640  26.600  45.760  1.00  0.00           H
ATOM   1093  CD1 LEU A 656      35.540  25.570  45.500  1.00  0.00           C
ATOM   1094 HD11 LEU A 656      36.580  25.680  45.870  1.00  0.00           H
ATOM   1095 HD12 LEU A 656      35.500  25.770  44.400  1.00  0.00           H
ATOM   1096 HD13 LEU A 656      35.250  24.520  45.720  1.00  0.00           H
ATOM   1097  CD2 LEU A 656      34.190  26.020  47.640  1.00  0.00           C
ATOM   1098 HD21 LEU A 656      35.100  26.040  48.290  1.00  0.00           H
ATOM   1099 HD22 LEU A 656      33.880  24.960  47.520  1.00  0.00           H
ATOM   1100 HD23 LEU A 656      33.390  26.700  47.990  1.00  0.00           H
ATOM   1101  C   LEU A 656      34.140  28.890  44.280  1.00  0.00           C
ATOM   1102  O   LEU A 656      33.860  28.090  43.400  1.00  0.00           O
ATOM   1103  N   PHE A 657      33.350  29.900  44.640  1.00  0.00           N
ATOM   1104  HN  PHE A 657      33.700  30.480  45.370  1.00  0.00           H
ATOM   1105  CA  PHE A 657      32.080  30.310  43.970  1.00  0.00           C
ATOM   1106  HA  PHE A 657      31.760  29.440  43.420  1.00  0.00           H
ATOM   1107  CB  PHE A 657      31.190  30.880  45.090  1.00  0.00           C
ATOM   1108  HB1 PHE A 657      30.170  31.140  44.680  1.00  0.00           H
ATOM   1109  HB2 PHE A 657      31.650  31.770  45.530  1.00  0.00           H
ATOM   1110  CG  PHE A 657      30.910  29.830  46.200  1.00  0.00           C
ATOM   1111  CD1 PHE A 657      31.090  30.140  47.520  1.00  0.00           C
ATOM   1112  HD1 PHE A 657      31.380  31.130  47.860  1.00  0.00           H
ATOM   1113  CE1 PHE A 657      30.750  29.100  48.510  1.00  0.00           C
ATOM   1114  HE1 PHE A 657      30.800  29.450  49.540  1.00  0.00           H
ATOM   1115  CZ  PHE A 657      30.240  27.910  48.130  1.00  0.00           C
ATOM   1116  HZ  PHE A 657      30.080  27.060  48.780  1.00  0.00           H
ATOM   1117  CD2 PHE A 657      30.520  28.540  45.840  1.00  0.00           C
ATOM   1118  HD2 PHE A 657      30.470  28.260  44.800  1.00  0.00           H
ATOM   1119  CE2 PHE A 657      30.050  27.600  46.780  1.00  0.00           C
ATOM   1120  HE2 PHE A 657      29.530  26.700  46.490  1.00  0.00           H
ATOM   1121  C   PHE A 657      32.360  31.370  42.900  1.00  0.00           C
ATOM   1122  O   PHE A 657      31.470  32.140  42.510  1.00  0.00           O
ATOM   1123  N   ALA A 658      33.620  31.530  42.470  1.00  0.00           N
ATOM   1124  HN  ALA A 658      34.190  30.890  42.970  1.00  0.00           H
ATOM   1125  CA  ALA A 658      34.150  32.240  41.400  1.00  0.00           C
ATOM   1126  HA  ALA A 658      35.200  32.340  41.590  1.00  0.00           H
ATOM   1127  CB  ALA A 658      34.000  31.330  40.030  1.00  0.00           C
ATOM   1128  HB1 ALA A 658      34.660  31.730  39.230  1.00  0.00           H
ATOM   1129  HB2 ALA A 658      32.940  31.380  39.720  1.00  0.00           H
ATOM   1130  HB3 ALA A 658      34.270  30.280  40.260  1.00  0.00           H
ATOM   1131  C   ALA A 658      33.570  33.560  40.990  1.00  0.00           C
ATOM   1132  O   ALA A 658      32.710  33.710  40.160  1.00  0.00           O
ATOM   1133  N   GLY A 659      33.910  34.580  41.810  1.00  0.00           N
ATOM   1134  HN  GLY A 659      34.430  34.460  42.650  1.00  0.00           H
ATOM   1135  CA  GLY A 659      33.470  35.910  41.570  1.00  0.00           C
ATOM   1136  HA1 GLY A 659      33.680  36.500  42.450  1.00  0.00           H
ATOM   1137  HA2 GLY A 659      32.450  35.990  41.210  1.00  0.00           H
ATOM   1138  C   GLY A 659      34.160  36.650  40.430  1.00  0.00           C
ATOM   1139  O   GLY A 659      33.560  37.400  39.640  1.00  0.00           O
ATOM   1140  N   GLN A 660      35.430  36.300  40.280  1.00  0.00           N
ATOM   1141  HN  GLN A 660      35.740  35.680  40.980  1.00  0.00           H
ATOM   1142  CA  GLN A 660      36.370  36.840  39.290  1.00  0.00           C
ATOM   1143  HA  GLN A 660      36.090  36.650  38.260  1.00  0.00           H
ATOM   1144  CB  GLN A 660      36.530  38.390  39.430  1.00  0.00           C
ATOM   1145  HB1 GLN A 660      36.990  38.590  40.410  1.00  0.00           H
ATOM   1146  HB2 GLN A 660      35.500  38.850  39.470  1.00  0.00           H
ATOM   1147  CG  GLN A 660      37.210  39.020  38.220  1.00  0.00           C
ATOM   1148  HG1 GLN A 660      36.760  38.730  37.240  1.00  0.00           H
ATOM   1149  HG2 GLN A 660      38.260  38.680  38.130  1.00  0.00           H
ATOM   1150  CD  GLN A 660      37.260  40.490  38.190  1.00  0.00           C
ATOM   1151  OE1 GLN A 660      36.990  41.230  37.210  1.00  0.00           O
ATOM   1152  NE2 GLN A 660      37.440  41.080  39.370  1.00  0.00           N
ATOM   1153 HE21 GLN A 660      37.420  42.070  39.460  1.00  0.00           H
ATOM   1154 HE22 GLN A 660      37.570  40.530  40.200  1.00  0.00           H
ATOM   1155  C   GLN A 660      37.690  36.180  39.650  1.00  0.00           C
ATOM   1156  O   GLN A 660      38.740  36.880  40.030  1.00  0.00           O
ATOM   1157  N   PRO A 661      37.710  34.850  39.440  1.00  0.00           N
ATOM   1158  CD  PRO A 661      37.060  34.090  38.380  1.00  0.00           C
ATOM   1159  HD1 PRO A 661      37.350  34.460  37.370  1.00  0.00           H
ATOM   1160  HD2 PRO A 661      35.990  34.310  38.550  1.00  0.00           H
ATOM   1161  CA  PRO A 661      38.640  33.990  40.170  1.00  0.00           C
ATOM   1162  HA  PRO A 661      38.610  34.300  41.200  1.00  0.00           H
ATOM   1163  CB  PRO A 661      38.070  32.620  39.990  1.00  0.00           C
ATOM   1164  HB1 PRO A 661      37.230  32.370  40.660  1.00  0.00           H
ATOM   1165  HB2 PRO A 661      38.790  31.780  40.170  1.00  0.00           H
ATOM   1166  CG  PRO A 661      37.510  32.690  38.550  1.00  0.00           C
ATOM   1167  HG1 PRO A 661      38.310  32.640  37.770  1.00  0.00           H
ATOM   1168  HG2 PRO A 661      36.700  31.980  38.320  1.00  0.00           H
ATOM   1169  C   PRO A 661      40.120  34.060  39.760  1.00  0.00           C
ATOM   1170  O   PRO A 661      40.850  33.400  40.470  1.00  0.00           O
ATOM   1171  N   LEU A 662      40.510  34.790  38.750  1.00  0.00           N
ATOM   1172  HN  LEU A 662      39.840  35.240  38.140  1.00  0.00           H
ATOM   1173  CA  LEU A 662      41.950  34.940  38.510  1.00  0.00           C
ATOM   1174  HA  LEU A 662      42.430  34.070  38.940  1.00  0.00           H
ATOM   1175  CB  LEU A 662      42.230  35.040  37.010  1.00  0.00           C
ATOM   1176  HB1 LEU A 662      43.330  34.990  36.890  1.00  0.00           H
ATOM   1177  HB2 LEU A 662      41.780  35.960  36.560  1.00  0.00           H
ATOM   1178  CG  LEU A 662      41.720  33.830  36.140  1.00  0.00           C
ATOM   1179  HG  LEU A 662      40.620  33.700  36.330  1.00  0.00           H
ATOM   1180  CD1 LEU A 662      41.840  34.280  34.690  1.00  0.00           C
ATOM   1181 HD11 LEU A 662      41.150  35.140  34.540  1.00  0.00           H
ATOM   1182 HD12 LEU A 662      41.440  33.540  33.970  1.00  0.00           H
ATOM   1183 HD13 LEU A 662      42.850  34.580  34.350  1.00  0.00           H
ATOM   1184  CD2 LEU A 662      42.570  32.570  36.250  1.00  0.00           C
ATOM   1185 HD21 LEU A 662      42.150  31.790  35.580  1.00  0.00           H
ATOM   1186 HD22 LEU A 662      42.540  32.130  37.270  1.00  0.00           H
ATOM   1187 HD23 LEU A 662      43.570  32.950  36.000  1.00  0.00           H
ATOM   1188  C   LEU A 662      42.500  36.230  39.260  1.00  0.00           C
ATOM   1189  O   LEU A 662      43.660  36.530  39.120  1.00  0.00           O
ATOM   1190  N   THR A 663      41.630  36.940  40.030  1.00  0.00           N
ATOM   1191  HN  THR A 663      40.670  36.720  39.910  1.00  0.00           H
ATOM   1192  CA  THR A 663      42.130  38.020  40.880  1.00  0.00           C
ATOM   1193  HA  THR A 663      43.060  38.390  40.500  1.00  0.00           H
ATOM   1194  CB  THR A 663      41.210  39.230  41.030  1.00  0.00           C
ATOM   1195  HB  THR A 663      41.500  39.960  41.810  1.00  0.00           H
ATOM   1196  OG1 THR A 663      39.860  38.870  41.430  1.00  0.00           O
ATOM   1197  HG1 THR A 663      39.630  38.120  40.880  1.00  0.00           H
ATOM   1198  CG2 THR A 663      40.920  39.840  39.690  1.00  0.00           C
ATOM   1199 HG21 THR A 663      40.470  39.120  38.970  1.00  0.00           H
ATOM   1200 HG22 THR A 663      41.740  40.430  39.230  1.00  0.00           H
ATOM   1201 HG23 THR A 663      40.150  40.630  39.790  1.00  0.00           H
ATOM   1202  C   THR A 663      42.480  37.440  42.310  1.00  0.00           C
ATOM   1203  O   THR A 663      41.810  36.610  42.910  1.00  0.00           O
ATOM   1204  N   ILE A 664      43.550  38.030  42.920  1.00  0.00           N
ATOM   1205  HN  ILE A 664      44.210  38.500  42.340  1.00  0.00           H
ATOM   1206  CA  ILE A 664      44.050  37.770  44.230  1.00  0.00           C
ATOM   1207  HA  ILE A 664      43.530  36.880  44.570  1.00  0.00           H
ATOM   1208  CB  ILE A 664      45.470  37.430  44.380  1.00  0.00           C
ATOM   1209  HB  ILE A 664      46.070  38.300  44.060  1.00  0.00           H
ATOM   1210  CG2 ILE A 664      45.890  37.140  45.840  1.00  0.00           C
ATOM   1211 HG21 ILE A 664      45.220  36.380  46.300  1.00  0.00           H
ATOM   1212 HG22 ILE A 664      45.960  37.980  46.560  1.00  0.00           H
ATOM   1213 HG23 ILE A 664      46.960  36.850  45.730  1.00  0.00           H
ATOM   1214  CG1 ILE A 664      45.870  36.180  43.390  1.00  0.00           C
ATOM   1215 HG11 ILE A 664      46.960  36.030  43.520  1.00  0.00           H
ATOM   1216 HG12 ILE A 664      45.850  36.650  42.380  1.00  0.00           H
ATOM   1217  CD  ILE A 664      45.060  34.950  43.510  1.00  0.00           C
ATOM   1218  HD1 ILE A 664      45.460  34.090  42.950  1.00  0.00           H
ATOM   1219  HD2 ILE A 664      44.110  35.090  42.940  1.00  0.00           H
ATOM   1220  HD3 ILE A 664      44.740  34.620  44.520  1.00  0.00           H
ATOM   1221  C   ILE A 664      43.640  38.900  45.190  1.00  0.00           C
ATOM   1222  O   ILE A 664      43.720  40.060  44.860  1.00  0.00           O
ATOM   1223  N   LEU A 665      43.120  38.560  46.330  1.00  0.00           N
ATOM   1224  HN  LEU A 665      43.000  37.610  46.600  1.00  0.00           H
ATOM   1225  CA  LEU A 665      42.730  39.510  47.400  1.00  0.00           C
ATOM   1226  HA  LEU A 665      42.250  40.300  46.830  1.00  0.00           H
ATOM   1227  CB  LEU A 665      41.630  38.850  48.350  1.00  0.00           C
ATOM   1228  HB1 LEU A 665      41.240  39.740  48.880  1.00  0.00           H
ATOM   1229  HB2 LEU A 665      42.050  38.060  49.000  1.00  0.00           H
ATOM   1230  CG  LEU A 665      40.340  38.410  47.660  1.00  0.00           C
ATOM   1231  HG  LEU A 665      40.440  37.410  47.150  1.00  0.00           H
ATOM   1232  CD1 LEU A 665      39.270  38.240  48.760  1.00  0.00           C
ATOM   1233 HD11 LEU A 665      39.110  39.200  49.290  1.00  0.00           H
ATOM   1234 HD12 LEU A 665      39.560  37.570  49.600  1.00  0.00           H
ATOM   1235 HD13 LEU A 665      38.280  37.930  48.370  1.00  0.00           H
ATOM   1236  CD2 LEU A 665      39.850  39.340  46.570  1.00  0.00           C
ATOM   1237 HD21 LEU A 665      39.510  40.280  47.050  1.00  0.00           H
ATOM   1238 HD22 LEU A 665      38.940  38.900  46.130  1.00  0.00           H
ATOM   1239 HD23 LEU A 665      40.600  39.480  45.770  1.00  0.00           H
ATOM   1240  C   LEU A 665      44.030  40.050  48.230  1.00  0.00           C
ATOM   1241  O   LEU A 665      44.810  39.240  48.720  1.00  0.00           O
ATOM   1242  N   GLY A 666      44.080  41.420  48.360  1.00  0.00           N
ATOM   1243  HN  GLY A 666      43.460  41.950  47.790  1.00  0.00           H
ATOM   1244  CA  GLY A 666      45.260  42.040  48.910  1.00  0.00           C
ATOM   1245  HA1 GLY A 666      45.730  42.650  48.150  1.00  0.00           H
ATOM   1246  HA2 GLY A 666      45.910  41.260  49.290  1.00  0.00           H
ATOM   1247  C   GLY A 666      44.930  42.970  49.970  1.00  0.00           C
ATOM   1248  O   GLY A 666      43.770  43.310  50.270  1.00  0.00           O
ATOM   1249  N   SER A 667      45.960  43.350  50.760  1.00  0.00           N
ATOM   1250  HN  SER A 667      46.870  43.000  50.600  1.00  0.00           H
ATOM   1251  CA  SER A 667      45.960  44.270  51.900  1.00  0.00           C
ATOM   1252  HA  SER A 667      45.060  44.030  52.440  1.00  0.00           H
ATOM   1253  CB  SER A 667      47.120  44.080  52.910  1.00  0.00           C
ATOM   1254  HB1 SER A 667      46.790  43.210  53.530  1.00  0.00           H
ATOM   1255  HB2 SER A 667      47.280  45.040  53.460  1.00  0.00           H
ATOM   1256  OG  SER A 667      48.240  43.570  52.200  1.00  0.00           O
ATOM   1257  HG1 SER A 667      48.690  44.360  51.870  1.00  0.00           H
ATOM   1258  C   SER A 667      45.910  45.720  51.350  1.00  0.00           C
ATOM   1259  O   SER A 667      46.820  46.150  50.630  1.00  0.00           O
ATOM   1260  N   THR A 668      44.760  46.370  51.610  1.00  0.00           N
ATOM   1261  HN  THR A 668      44.110  45.920  52.220  1.00  0.00           H
ATOM   1262  CA  THR A 668      44.330  47.590  50.930  1.00  0.00           C
ATOM   1263  HA  THR A 668      44.780  47.450  49.960  1.00  0.00           H
ATOM   1264  CB  THR A 668      42.870  47.760  50.730  1.00  0.00           C
ATOM   1265  HB  THR A 668      42.560  47.250  49.780  1.00  0.00           H
ATOM   1266  OG1 THR A 668      42.410  49.090  50.410  1.00  0.00           O
ATOM   1267  HG1 THR A 668      42.060  49.080  49.510  1.00  0.00           H
ATOM   1268  CG2 THR A 668      42.030  47.180  51.830  1.00  0.00           C
ATOM   1269 HG21 THR A 668      42.120  46.080  51.990  1.00  0.00           H
ATOM   1270 HG22 THR A 668      41.000  47.530  51.590  1.00  0.00           H
ATOM   1271 HG23 THR A 668      42.470  47.700  52.710  1.00  0.00           H
ATOM   1272  C   THR A 668      44.940  48.920  51.490  1.00  0.00           C
ATOM   1273  O   THR A 668      44.880  49.270  52.680  1.00  0.00           O
ATOM   1274  N   GLY A 669      45.660  49.580  50.610  1.00  0.00           N
ATOM   1275  HN  GLY A 669      45.580  49.210  49.680  1.00  0.00           H
ATOM   1276  CA  GLY A 669      46.290  50.830  50.960  1.00  0.00           C
ATOM   1277  HA1 GLY A 669      46.680  51.310  50.070  1.00  0.00           H
ATOM   1278  HA2 GLY A 669      47.060  50.690  51.700  1.00  0.00           H
ATOM   1279  C   GLY A 669      45.310  51.960  51.400  1.00  0.00           C
ATOM   1280  O   GLY A 669      45.500  52.430  52.530  1.00  0.00           O
ATOM   1281  N   PRO A 670      44.220  52.250  50.710  1.00  0.00           N
ATOM   1282  CD  PRO A 670      44.100  52.000  49.260  1.00  0.00           C
ATOM   1283  HD1 PRO A 670      43.550  51.060  49.030  1.00  0.00           H
ATOM   1284  HD2 PRO A 670      45.020  52.020  48.640  1.00  0.00           H
ATOM   1285  CA  PRO A 670      43.290  53.260  51.220  1.00  0.00           C
ATOM   1286  HA  PRO A 670      43.860  54.150  51.450  1.00  0.00           H
ATOM   1287  CB  PRO A 670      42.320  53.460  50.030  1.00  0.00           C
ATOM   1288  HB1 PRO A 670      41.860  54.470  50.090  1.00  0.00           H
ATOM   1289  HB2 PRO A 670      41.480  52.740  49.870  1.00  0.00           H
ATOM   1290  CG  PRO A 670      43.180  53.130  48.740  1.00  0.00           C
ATOM   1291  HG1 PRO A 670      42.480  52.710  48.000  1.00  0.00           H
ATOM   1292  HG2 PRO A 670      43.690  54.060  48.410  1.00  0.00           H
ATOM   1293  C   PRO A 670      42.490  52.830  52.430  1.00  0.00           C
ATOM   1294  O   PRO A 670      42.200  53.710  53.250  1.00  0.00           O
ATOM   1295  N   VAL A 671      42.030  51.640  52.600  1.00  0.00           N
ATOM   1296  HN  VAL A 671      42.130  51.010  51.830  1.00  0.00           H
ATOM   1297  CA  VAL A 671      41.240  51.230  53.830  1.00  0.00           C
ATOM   1298  HA  VAL A 671      40.600  52.080  54.010  1.00  0.00           H
ATOM   1299  CB  VAL A 671      40.560  49.930  53.650  1.00  0.00           C
ATOM   1300  HB  VAL A 671      41.210  49.050  53.550  1.00  0.00           H
ATOM   1301  CG1 VAL A 671      39.680  49.610  54.880  1.00  0.00           C
ATOM   1302 HG11 VAL A 671      40.250  49.360  55.800  1.00  0.00           H
ATOM   1303 HG12 VAL A 671      39.070  48.700  54.710  1.00  0.00           H
ATOM   1304 HG13 VAL A 671      38.990  50.450  55.130  1.00  0.00           H
ATOM   1305  CG2 VAL A 671      39.570  49.950  52.450  1.00  0.00           C
ATOM   1306 HG21 VAL A 671      39.050  48.970  52.370  1.00  0.00           H
ATOM   1307 HG22 VAL A 671      40.090  50.040  51.470  1.00  0.00           H
ATOM   1308 HG23 VAL A 671      38.810  50.740  52.600  1.00  0.00           H
ATOM   1309  C   VAL A 671      42.160  51.210  54.990  1.00  0.00           C
ATOM   1310  O   VAL A 671      41.810  51.660  56.080  1.00  0.00           O
ATOM   1311  N   LEU A 672      43.460  50.850  54.880  1.00  0.00           N
ATOM   1312  HN  LEU A 672      43.870  50.580  54.010  1.00  0.00           H
ATOM   1313  CA  LEU A 672      44.420  51.000  56.000  1.00  0.00           C
ATOM   1314  HA  LEU A 672      44.120  50.520  56.930  1.00  0.00           H
ATOM   1315  CB  LEU A 672      45.850  50.430  55.670  1.00  0.00           C
ATOM   1316  HB1 LEU A 672      46.250  50.880  54.740  1.00  0.00           H
ATOM   1317  HB2 LEU A 672      45.710  49.360  55.440  1.00  0.00           H
ATOM   1318  CG  LEU A 672      46.900  50.420  56.800  1.00  0.00           C
ATOM   1319  HG  LEU A 672      47.000  51.480  57.140  1.00  0.00           H
ATOM   1320  CD1 LEU A 672      46.480  49.640  58.060  1.00  0.00           C
ATOM   1321 HD11 LEU A 672      45.420  49.790  58.360  1.00  0.00           H
ATOM   1322 HD12 LEU A 672      47.070  49.910  58.970  1.00  0.00           H
ATOM   1323 HD13 LEU A 672      46.630  48.570  57.780  1.00  0.00           H
ATOM   1324  CD2 LEU A 672      48.220  49.980  56.150  1.00  0.00           C
ATOM   1325 HD21 LEU A 672      48.210  49.140  55.420  1.00  0.00           H
ATOM   1326 HD22 LEU A 672      48.930  49.650  56.950  1.00  0.00           H
ATOM   1327 HD23 LEU A 672      48.580  50.880  55.620  1.00  0.00           H
ATOM   1328  C   LEU A 672      44.550  52.470  56.470  1.00  0.00           C
ATOM   1329  O   LEU A 672      44.800  52.700  57.650  1.00  0.00           O
ATOM   1330  N   VAL A 673      44.490  53.480  55.540  1.00  0.00           N
ATOM   1331  HN  VAL A 673      44.330  53.340  54.560  1.00  0.00           H
ATOM   1332  CA  VAL A 673      44.340  54.890  55.800  1.00  0.00           C
ATOM   1333  HA  VAL A 673      45.110  55.230  56.470  1.00  0.00           H
ATOM   1334  CB  VAL A 673      44.400  55.880  54.600  1.00  0.00           C
ATOM   1335  HB  VAL A 673      43.610  55.530  53.900  1.00  0.00           H
ATOM   1336  CG1 VAL A 673      44.170  57.330  55.010  1.00  0.00           C
ATOM   1337 HG11 VAL A 673      43.210  57.560  55.520  1.00  0.00           H
ATOM   1338 HG12 VAL A 673      44.230  58.020  54.150  1.00  0.00           H
ATOM   1339 HG13 VAL A 673      44.970  57.670  55.720  1.00  0.00           H
ATOM   1340  CG2 VAL A 673      45.690  55.700  53.870  1.00  0.00           C
ATOM   1341 HG21 VAL A 673      46.570  55.810  54.540  1.00  0.00           H
ATOM   1342 HG22 VAL A 673      45.750  56.310  52.950  1.00  0.00           H
ATOM   1343 HG23 VAL A 673      45.780  54.700  53.420  1.00  0.00           H
ATOM   1344  C   VAL A 673      43.040  55.100  56.490  1.00  0.00           C
ATOM   1345  O   VAL A 673      43.040  55.770  57.550  1.00  0.00           O
ATOM   1346  N   PHE A 674      41.900  54.560  55.980  1.00  0.00           N
ATOM   1347  HN  PHE A 674      41.950  53.950  55.180  1.00  0.00           H
ATOM   1348  CA  PHE A 674      40.560  54.870  56.600  1.00  0.00           C
ATOM   1349  HA  PHE A 674      40.360  55.930  56.710  1.00  0.00           H
ATOM   1350  CB  PHE A 674      39.520  54.540  55.470  1.00  0.00           C
ATOM   1351  HB1 PHE A 674      39.580  53.440  55.320  1.00  0.00           H
ATOM   1352  HB2 PHE A 674      39.700  55.100  54.530  1.00  0.00           H
ATOM   1353  CG  PHE A 674      38.110  54.790  55.970  1.00  0.00           C
ATOM   1354  CD1 PHE A 674      37.540  56.110  55.700  1.00  0.00           C
ATOM   1355  HD1 PHE A 674      38.130  56.950  55.380  1.00  0.00           H
ATOM   1356  CE1 PHE A 674      36.190  56.280  56.000  1.00  0.00           C
ATOM   1357  HE1 PHE A 674      35.810  57.290  55.860  1.00  0.00           H
ATOM   1358  CZ  PHE A 674      35.370  55.210  56.410  1.00  0.00           C
ATOM   1359  HZ  PHE A 674      34.330  55.370  56.620  1.00  0.00           H
ATOM   1360  CD2 PHE A 674      37.340  53.770  56.530  1.00  0.00           C
ATOM   1361  HD2 PHE A 674      37.820  52.840  56.770  1.00  0.00           H
ATOM   1362  CE2 PHE A 674      35.990  53.990  56.780  1.00  0.00           C
ATOM   1363  HE2 PHE A 674      35.340  53.270  57.260  1.00  0.00           H
ATOM   1364  C   PHE A 674      40.350  54.290  57.960  1.00  0.00           C
ATOM   1365  O   PHE A 674      39.730  54.840  58.860  1.00  0.00           O
ATOM   1366  N   GLU A 675      40.850  53.070  58.180  1.00  0.00           N
ATOM   1367  HN  GLU A 675      41.350  52.610  57.450  1.00  0.00           H
ATOM   1368  CA  GLU A 675      40.790  52.360  59.420  1.00  0.00           C
ATOM   1369  HA  GLU A 675      39.760  52.350  59.710  1.00  0.00           H
ATOM   1370  CB  GLU A 675      41.490  50.960  59.200  1.00  0.00           C
ATOM   1371  HB1 GLU A 675      42.590  50.990  59.050  1.00  0.00           H
ATOM   1372  HB2 GLU A 675      41.000  50.630  58.260  1.00  0.00           H
ATOM   1373  CG  GLU A 675      41.300  49.920  60.240  1.00  0.00           C
ATOM   1374  HG1 GLU A 675      41.530  50.390  61.210  1.00  0.00           H
ATOM   1375  HG2 GLU A 675      41.920  49.010  60.150  1.00  0.00           H
ATOM   1376  CD  GLU A 675      39.880  49.290  60.290  1.00  0.00           C
ATOM   1377  OE1 GLU A 675      39.450  48.550  59.390  1.00  0.00           O
ATOM   1378  OE2 GLU A 675      39.290  49.310  61.420  1.00  0.00           O
ATOM   1379  C   GLU A 675      41.490  53.090  60.520  1.00  0.00           C
ATOM   1380  O   GLU A 675      41.030  53.270  61.630  1.00  0.00           O
ATOM   1381  N   LYS A 676      42.710  53.650  60.260  1.00  0.00           N
ATOM   1382  HN  LYS A 676      43.090  53.530  59.350  1.00  0.00           H
ATOM   1383  CA  LYS A 676      43.470  54.600  61.090  1.00  0.00           C
ATOM   1384  HA  LYS A 676      43.790  54.110  62.010  1.00  0.00           H
ATOM   1385  CB  LYS A 676      44.850  55.040  60.640  1.00  0.00           C
ATOM   1386  HB1 LYS A 676      44.770  55.500  59.630  1.00  0.00           H
ATOM   1387  HB2 LYS A 676      45.470  54.150  60.430  1.00  0.00           H
ATOM   1388  CG  LYS A 676      45.570  56.050  61.600  1.00  0.00           C
ATOM   1389  HG1 LYS A 676      45.310  55.760  62.630  1.00  0.00           H
ATOM   1390  HG2 LYS A 676      45.050  57.010  61.360  1.00  0.00           H
ATOM   1391  CD  LYS A 676      47.030  56.210  61.460  1.00  0.00           C
ATOM   1392  HD1 LYS A 676      47.200  55.900  60.410  1.00  0.00           H
ATOM   1393  HD2 LYS A 676      47.520  55.460  62.100  1.00  0.00           H
ATOM   1394  CE  LYS A 676      47.600  57.620  61.720  1.00  0.00           C
ATOM   1395  HE1 LYS A 676      47.520  57.780  62.810  1.00  0.00           H
ATOM   1396  HE2 LYS A 676      47.130  58.430  61.140  1.00  0.00           H
ATOM   1397  NZ  LYS A 676      49.020  57.670  61.390  1.00  0.00           N
ATOM   1398  HZ1 LYS A 676      49.330  57.350  60.460  1.00  0.00           H
ATOM   1399  HZ2 LYS A 676      49.620  57.110  62.040  1.00  0.00           H
ATOM   1400  HZ3 LYS A 676      49.380  58.640  61.410  1.00  0.00           H
ATOM   1401  C   LYS A 676      42.690  55.810  61.420  1.00  0.00           C
ATOM   1402  O   LYS A 676      42.610  56.340  62.550  1.00  0.00           O
ATOM   1403  N   ILE A 677      42.020  56.400  60.410  1.00  0.00           N
ATOM   1404  HN  ILE A 677      41.950  56.030  59.490  1.00  0.00           H
ATOM   1405  CA  ILE A 677      41.240  57.620  60.550  1.00  0.00           C
ATOM   1406  HA  ILE A 677      41.820  58.410  61.010  1.00  0.00           H
ATOM   1407  CB  ILE A 677      40.820  58.300  59.210  1.00  0.00           C
ATOM   1408  HB  ILE A 677      40.390  57.440  58.650  1.00  0.00           H
ATOM   1409  CG2 ILE A 677      39.760  59.390  59.380  1.00  0.00           C
ATOM   1410 HG21 ILE A 677      38.850  59.020  59.920  1.00  0.00           H
ATOM   1411 HG22 ILE A 677      39.410  60.000  58.530  1.00  0.00           H
ATOM   1412 HG23 ILE A 677      40.200  60.200  60.000  1.00  0.00           H
ATOM   1413  CG1 ILE A 677      42.090  58.870  58.520  1.00  0.00           C
ATOM   1414 HG11 ILE A 677      42.920  58.150  58.400  1.00  0.00           H
ATOM   1415 HG12 ILE A 677      42.620  59.650  59.110  1.00  0.00           H
ATOM   1416  CD  ILE A 677      41.800  59.500  57.130  1.00  0.00           C
ATOM   1417  HD1 ILE A 677      41.370  58.840  56.340  1.00  0.00           H
ATOM   1418  HD2 ILE A 677      42.750  59.990  56.790  1.00  0.00           H
ATOM   1419  HD3 ILE A 677      41.040  60.300  57.240  1.00  0.00           H
ATOM   1420  C   ILE A 677      39.980  57.400  61.440  1.00  0.00           C
ATOM   1421  O   ILE A 677      39.710  58.100  62.370  1.00  0.00           O
ATOM   1422  N   LEU A 678      39.220  56.240  61.170  1.00  0.00           N
ATOM   1423  HN  LEU A 678      39.450  55.650  60.400  1.00  0.00           H
ATOM   1424  CA  LEU A 678      38.140  55.820  62.010  1.00  0.00           C
ATOM   1425  HA  LEU A 678      37.460  56.640  62.140  1.00  0.00           H
ATOM   1426  CB  LEU A 678      37.450  54.590  61.450  1.00  0.00           C
ATOM   1427  HB1 LEU A 678      38.220  53.800  61.480  1.00  0.00           H
ATOM   1428  HB2 LEU A 678      37.060  54.760  60.420  1.00  0.00           H
ATOM   1429  CG  LEU A 678      36.220  54.090  62.290  1.00  0.00           C
ATOM   1430  HG  LEU A 678      36.490  53.840  63.340  1.00  0.00           H
ATOM   1431  CD1 LEU A 678      35.100  55.160  62.330  1.00  0.00           C
ATOM   1432 HD11 LEU A 678      34.450  54.850  63.170  1.00  0.00           H
ATOM   1433 HD12 LEU A 678      34.560  55.200  61.350  1.00  0.00           H
ATOM   1434 HD13 LEU A 678      35.530  56.150  62.640  1.00  0.00           H
ATOM   1435  CD2 LEU A 678      35.730  52.710  61.800  1.00  0.00           C
ATOM   1436 HD21 LEU A 678      36.460  51.880  61.910  1.00  0.00           H
ATOM   1437 HD22 LEU A 678      35.370  52.830  60.760  1.00  0.00           H
ATOM   1438 HD23 LEU A 678      34.880  52.440  62.480  1.00  0.00           H
ATOM   1439  C   LEU A 678      38.610  55.530  63.460  1.00  0.00           C
ATOM   1440  O   LEU A 678      37.950  55.900  64.400  1.00  0.00           O
ATOM   1441  N   TYR A 679      39.840  54.930  63.680  1.00  0.00           N
ATOM   1442  HN  TYR A 679      40.370  54.520  62.940  1.00  0.00           H
ATOM   1443  CA  TYR A 679      40.350  54.830  65.050  1.00  0.00           C
ATOM   1444  HA  TYR A 679      39.580  54.320  65.590  1.00  0.00           H
ATOM   1445  CB  TYR A 679      41.650  53.850  65.090  1.00  0.00           C
ATOM   1446  HB1 TYR A 679      42.290  54.090  64.210  1.00  0.00           H
ATOM   1447  HB2 TYR A 679      41.290  52.790  65.110  1.00  0.00           H
ATOM   1448  CG  TYR A 679      42.460  53.990  66.370  1.00  0.00           C
ATOM   1449  CD1 TYR A 679      41.910  53.510  67.590  1.00  0.00           C
ATOM   1450  HD1 TYR A 679      40.990  52.950  67.620  1.00  0.00           H
ATOM   1451  CE1 TYR A 679      42.590  53.710  68.740  1.00  0.00           C
ATOM   1452  HE1 TYR A 679      42.300  53.340  69.710  1.00  0.00           H
ATOM   1453  CZ  TYR A 679      43.740  54.520  68.760  1.00  0.00           C
ATOM   1454  OH  TYR A 679      44.350  54.800  70.010  1.00  0.00           O
ATOM   1455  HH  TYR A 679      45.150  55.280  69.770  1.00  0.00           H
ATOM   1456  CD2 TYR A 679      43.740  54.650  66.370  1.00  0.00           C
ATOM   1457  HD2 TYR A 679      44.150  54.990  65.430  1.00  0.00           H
ATOM   1458  CE2 TYR A 679      44.370  54.860  67.600  1.00  0.00           C
ATOM   1459  HE2 TYR A 679      45.290  55.420  67.690  1.00  0.00           H
ATOM   1460  C   TYR A 679      40.640  56.180  65.830  1.00  0.00           C
ATOM   1461  O   TYR A 679      40.290  56.320  67.040  1.00  0.00           O
ATOM   1462  N   LYS A 680      41.160  57.160  65.160  1.00  0.00           N
ATOM   1463  HN  LYS A 680      41.370  57.150  64.190  1.00  0.00           H
ATOM   1464  CA  LYS A 680      41.420  58.520  65.710  1.00  0.00           C
ATOM   1465  HA  LYS A 680      41.870  58.450  66.690  1.00  0.00           H
ATOM   1466  CB  LYS A 680      42.170  59.340  64.650  1.00  0.00           C
ATOM   1467  HB1 LYS A 680      42.150  60.420  64.920  1.00  0.00           H
ATOM   1468  HB2 LYS A 680      41.740  59.160  63.650  1.00  0.00           H
ATOM   1469  CG  LYS A 680      43.630  58.880  64.540  1.00  0.00           C
ATOM   1470  HG1 LYS A 680      43.900  59.280  63.550  1.00  0.00           H
ATOM   1471  HG2 LYS A 680      43.640  57.790  64.280  1.00  0.00           H
ATOM   1472  CD  LYS A 680      44.520  59.300  65.700  1.00  0.00           C
ATOM   1473  HD1 LYS A 680      44.150  58.890  66.660  1.00  0.00           H
ATOM   1474  HD2 LYS A 680      44.450  60.410  65.740  1.00  0.00           H
ATOM   1475  CE  LYS A 680      45.840  58.780  65.480  1.00  0.00           C
ATOM   1476  HE1 LYS A 680      46.260  59.090  64.490  1.00  0.00           H
ATOM   1477  HE2 LYS A 680      45.820  57.660  65.520  1.00  0.00           H
ATOM   1478  NZ  LYS A 680      46.840  59.160  66.560  1.00  0.00           N
ATOM   1479  HZ1 LYS A 680      46.820  60.190  66.650  1.00  0.00           H
ATOM   1480  HZ2 LYS A 680      47.790  58.940  66.180  1.00  0.00           H
ATOM   1481  HZ3 LYS A 680      46.620  58.710  67.470  1.00  0.00           H
ATOM   1482  C   LYS A 680      40.110  59.280  65.830  1.00  0.00           C
ATOM   1483  O   LYS A 680      39.990  60.120  66.710  1.00  0.00           O
ATOM   1484  N   PHE A 681      39.130  58.970  64.970  1.00  0.00           N
ATOM   1485  HN  PHE A 681      39.310  58.340  64.210  1.00  0.00           H
ATOM   1486  CA  PHE A 681      37.840  59.590  64.940  1.00  0.00           C
ATOM   1487  HA  PHE A 681      37.890  60.650  65.110  1.00  0.00           H
ATOM   1488  CB  PHE A 681      37.110  59.270  63.590  1.00  0.00           C
ATOM   1489  HB1 PHE A 681      37.010  58.180  63.390  1.00  0.00           H
ATOM   1490  HB2 PHE A 681      37.690  59.660  62.730  1.00  0.00           H
ATOM   1491  CG  PHE A 681      35.740  59.900  63.630  1.00  0.00           C
ATOM   1492  CD1 PHE A 681      34.640  59.320  64.250  1.00  0.00           C
ATOM   1493  HD1 PHE A 681      34.780  58.350  64.700  1.00  0.00           H
ATOM   1494  CE1 PHE A 681      33.440  60.020  64.380  1.00  0.00           C
ATOM   1495  HE1 PHE A 681      32.610  59.570  64.910  1.00  0.00           H
ATOM   1496  CZ  PHE A 681      33.280  61.270  63.790  1.00  0.00           C
ATOM   1497  HZ  PHE A 681      32.390  61.880  63.740  1.00  0.00           H
ATOM   1498  CD2 PHE A 681      35.610  61.140  63.000  1.00  0.00           C
ATOM   1499  HD2 PHE A 681      36.510  61.620  62.670  1.00  0.00           H
ATOM   1500  CE2 PHE A 681      34.380  61.830  63.100  1.00  0.00           C
ATOM   1501  HE2 PHE A 681      34.200  62.740  62.550  1.00  0.00           H
ATOM   1502  C   PHE A 681      37.010  58.980  66.180  1.00  0.00           C
ATOM   1503  O   PHE A 681      36.310  59.700  66.880  1.00  0.00           O
ATOM   1504  N   CYS A 682      37.210  57.660  66.520  1.00  0.00           N
ATOM   1505  HN  CYS A 682      37.850  57.080  66.010  1.00  0.00           H
ATOM   1506  CA  CYS A 682      36.540  56.980  67.660  1.00  0.00           C
ATOM   1507  HA  CYS A 682      35.490  57.140  67.420  1.00  0.00           H
ATOM   1508  CB  CYS A 682      36.690  55.440  67.570  1.00  0.00           C
ATOM   1509  HB1 CYS A 682      36.420  55.040  68.580  1.00  0.00           H
ATOM   1510  HB2 CYS A 682      37.770  55.230  67.450  1.00  0.00           H
ATOM   1511  SG  CYS A 682      35.630  54.690  66.230  1.00  0.00           S
ATOM   1512  HG1 CYS A 682      36.380  55.030  65.190  1.00  0.00           H
ATOM   1513  C   CYS A 682      36.980  57.620  68.960  1.00  0.00           C
ATOM   1514  O   CYS A 682      36.160  57.710  69.840  1.00  0.00           O
ATOM   1515  N   ARG A 683      38.210  58.020  69.030  1.00  0.00           N
ATOM   1516  HN  ARG A 683      38.860  57.860  68.290  1.00  0.00           H
ATOM   1517  CA  ARG A 683      38.790  58.790  70.140  1.00  0.00           C
ATOM   1518  HA  ARG A 683      38.690  58.270  71.080  1.00  0.00           H
ATOM   1519  CB  ARG A 683      40.290  58.920  69.880  1.00  0.00           C
ATOM   1520  HB1 ARG A 683      40.760  59.620  70.610  1.00  0.00           H
ATOM   1521  HB2 ARG A 683      40.450  59.270  68.840  1.00  0.00           H
ATOM   1522  CG  ARG A 683      41.130  57.590  70.020  1.00  0.00           C
ATOM   1523  HG1 ARG A 683      42.110  57.640  69.490  1.00  0.00           H
ATOM   1524  HG2 ARG A 683      40.520  56.850  69.470  1.00  0.00           H
ATOM   1525  CD  ARG A 683      41.380  57.310  71.500  1.00  0.00           C
ATOM   1526  HD1 ARG A 683      40.370  57.120  71.940  1.00  0.00           H
ATOM   1527  HD2 ARG A 683      41.840  58.170  72.060  1.00  0.00           H
ATOM   1528  NE  ARG A 683      42.250  56.120  71.730  1.00  0.00           N
ATOM   1529  HE  ARG A 683      42.680  55.600  70.980  1.00  0.00           H
ATOM   1530  CZ  ARG A 683      42.380  55.550  72.950  1.00  0.00           C
ATOM   1531  NH1 ARG A 683      43.420  54.750  73.160  1.00  0.00           N
ATOM   1532 HH11 ARG A 683      43.300  54.100  73.920  1.00  0.00           H
ATOM   1533 HH12 ARG A 683      44.130  54.780  72.480  1.00  0.00           H
ATOM   1534  NH2 ARG A 683      41.470  55.780  73.870  1.00  0.00           N
ATOM   1535 HH21 ARG A 683      40.930  56.620  73.810  1.00  0.00           H
ATOM   1536 HH22 ARG A 683      41.390  55.300  74.750  1.00  0.00           H
ATOM   1537  C   ARG A 683      38.270  60.140  70.290  1.00  0.00           C
ATOM   1538  O   ARG A 683      37.830  60.540  71.360  1.00  0.00           O
ATOM   1539  N   ASP A 684      38.170  61.040  69.230  1.00  0.00           N
ATOM   1540  HN  ASP A 684      38.640  60.830  68.370  1.00  0.00           H
ATOM   1541  CA  ASP A 684      37.630  62.370  69.300  1.00  0.00           C
ATOM   1542  HA  ASP A 684      38.100  62.810  70.180  1.00  0.00           H
ATOM   1543  CB  ASP A 684      38.080  63.250  68.210  1.00  0.00           C
ATOM   1544  HB1 ASP A 684      37.770  64.300  68.390  1.00  0.00           H
ATOM   1545  HB2 ASP A 684      37.670  62.830  67.260  1.00  0.00           H
ATOM   1546  CG  ASP A 684      39.590  63.230  68.210  1.00  0.00           C
ATOM   1547  OD1 ASP A 684      40.320  63.300  69.210  1.00  0.00           O
ATOM   1548  OD2 ASP A 684      40.100  63.210  67.070  1.00  0.00           O
ATOM   1549  C   ASP A 684      36.140  62.480  69.710  1.00  0.00           C
ATOM   1550  O   ASP A 684      35.760  63.460  70.330  1.00  0.00           O
ATOM   1551  N   TYR A 685      35.340  61.490  69.420  1.00  0.00           N
ATOM   1552  HN  TYR A 685      35.670  60.740  68.860  1.00  0.00           H
ATOM   1553  CA  TYR A 685      33.940  61.540  69.590  1.00  0.00           C
ATOM   1554  HA  TYR A 685      33.680  62.520  69.960  1.00  0.00           H
ATOM   1555  CB  TYR A 685      33.270  61.330  68.230  1.00  0.00           C
ATOM   1556  HB1 TYR A 685      32.160  61.270  68.250  1.00  0.00           H
ATOM   1557  HB2 TYR A 685      33.640  60.420  67.720  1.00  0.00           H
ATOM   1558  CG  TYR A 685      33.560  62.520  67.380  1.00  0.00           C
ATOM   1559  CD1 TYR A 685      34.700  62.720  66.610  1.00  0.00           C
ATOM   1560  HD1 TYR A 685      35.540  62.020  66.650  1.00  0.00           H
ATOM   1561  CE1 TYR A 685      34.720  63.770  65.680  1.00  0.00           C
ATOM   1562  HE1 TYR A 685      35.600  63.890  65.040  1.00  0.00           H
ATOM   1563  CZ  TYR A 685      33.610  64.600  65.520  1.00  0.00           C
ATOM   1564  OH  TYR A 685      33.660  65.540  64.510  1.00  0.00           O
ATOM   1565  HH  TYR A 685      33.070  66.230  64.840  1.00  0.00           H
ATOM   1566  CD2 TYR A 685      32.460  63.390  67.200  1.00  0.00           C
ATOM   1567  HD2 TYR A 685      31.620  63.320  67.880  1.00  0.00           H
ATOM   1568  CE2 TYR A 685      32.490  64.480  66.310  1.00  0.00           C
ATOM   1569  HE2 TYR A 685      31.630  65.110  66.160  1.00  0.00           H
ATOM   1570  C   TYR A 685      33.400  60.500  70.580  1.00  0.00           C
ATOM   1571  O   TYR A 685      32.150  60.280  70.640  1.00  0.00           O
ATOM   1572  N   GLN A 686      34.230  59.890  71.360  1.00  0.00           N
ATOM   1573  HN  GLN A 686      35.200  60.090  71.320  1.00  0.00           H
ATOM   1574  CA  GLN A 686      33.930  59.000  72.520  1.00  0.00           C
ATOM   1575  HA  GLN A 686      34.830  58.510  72.860  1.00  0.00           H
ATOM   1576  CB  GLN A 686      33.180  59.650  73.700  1.00  0.00           C
ATOM   1577  HB1 GLN A 686      32.810  58.830  74.350  1.00  0.00           H
ATOM   1578  HB2 GLN A 686      32.250  60.180  73.400  1.00  0.00           H
ATOM   1579  CG  GLN A 686      34.040  60.540  74.610  1.00  0.00           C
ATOM   1580  HG1 GLN A 686      33.430  60.730  75.520  1.00  0.00           H
ATOM   1581  HG2 GLN A 686      34.250  61.430  73.990  1.00  0.00           H
ATOM   1582  CD  GLN A 686      35.430  60.020  75.010  1.00  0.00           C
ATOM   1583  OE1 GLN A 686      35.620  59.380  76.050  1.00  0.00           O
ATOM   1584  NE2 GLN A 686      36.470  60.100  74.110  1.00  0.00           N
ATOM   1585 HE21 GLN A 686      37.290  59.570  74.320  1.00  0.00           H
ATOM   1586 HE22 GLN A 686      36.370  60.510  73.200  1.00  0.00           H
ATOM   1587  C   GLN A 686      33.170  57.710  72.150  1.00  0.00           C
ATOM   1588  O   GLN A 686      32.060  57.430  72.720  1.00  0.00           O
ATOM   1589  N   LEU A 687      33.670  56.970  71.080  1.00  0.00           N
ATOM   1590  HN  LEU A 687      34.610  57.190  70.800  1.00  0.00           H
ATOM   1591  CA  LEU A 687      33.060  55.830  70.530  1.00  0.00           C
ATOM   1592  HA  LEU A 687      32.240  55.720  71.200  1.00  0.00           H
ATOM   1593  CB  LEU A 687      32.660  55.940  69.030  1.00  0.00           C
ATOM   1594  HB1 LEU A 687      32.140  54.970  68.840  1.00  0.00           H
ATOM   1595  HB2 LEU A 687      33.510  55.900  68.330  1.00  0.00           H
ATOM   1596  CG  LEU A 687      31.770  57.140  68.720  1.00  0.00           C
ATOM   1597  HG  LEU A 687      31.910  58.010  69.390  1.00  0.00           H
ATOM   1598  CD1 LEU A 687      32.160  57.600  67.310  1.00  0.00           C
ATOM   1599 HD11 LEU A 687      31.520  58.410  66.890  1.00  0.00           H
ATOM   1600 HD12 LEU A 687      32.240  56.730  66.630  1.00  0.00           H
ATOM   1601 HD13 LEU A 687      33.170  58.030  67.500  1.00  0.00           H
ATOM   1602  CD2 LEU A 687      30.230  56.880  68.660  1.00  0.00           C
ATOM   1603 HD21 LEU A 687      29.790  56.400  69.560  1.00  0.00           H
ATOM   1604 HD22 LEU A 687      30.130  56.280  67.730  1.00  0.00           H
ATOM   1605 HD23 LEU A 687      29.740  57.870  68.600  1.00  0.00           H
ATOM   1606  C   LEU A 687      33.940  54.530  70.680  1.00  0.00           C
ATOM   1607  O   LEU A 687      35.130  54.570  70.590  1.00  0.00           O
ATOM   1608  N   SER A 688      33.340  53.340  70.900  1.00  0.00           N
ATOM   1609  HN  SER A 688      32.350  53.260  70.920  1.00  0.00           H
ATOM   1610  CA  SER A 688      34.110  52.130  70.980  1.00  0.00           C
ATOM   1611  HA  SER A 688      35.080  52.320  71.410  1.00  0.00           H
ATOM   1612  CB  SER A 688      33.330  51.150  71.900  1.00  0.00           C
ATOM   1613  HB1 SER A 688      32.320  50.940  71.470  1.00  0.00           H
ATOM   1614  HB2 SER A 688      33.180  51.440  72.960  1.00  0.00           H
ATOM   1615  OG  SER A 688      34.010  49.910  71.900  1.00  0.00           O
ATOM   1616  HG1 SER A 688      33.460  49.320  72.410  1.00  0.00           H
ATOM   1617  C   SER A 688      34.230  51.550  69.570  1.00  0.00           C
ATOM   1618  O   SER A 688      33.330  51.120  68.890  1.00  0.00           O
ATOM   1619  N   TYR A 689      35.530  51.550  69.140  1.00  0.00           N
ATOM   1620  HN  TYR A 689      36.260  51.690  69.800  1.00  0.00           H
ATOM   1621  CA  TYR A 689      35.980  51.300  67.830  1.00  0.00           C
ATOM   1622  HA  TYR A 689      35.420  51.980  67.210  1.00  0.00           H
ATOM   1623  CB  TYR A 689      37.560  51.670  67.770  1.00  0.00           C
ATOM   1624  HB1 TYR A 689      38.060  51.320  68.700  1.00  0.00           H
ATOM   1625  HB2 TYR A 689      37.590  52.780  67.900  1.00  0.00           H
ATOM   1626  CG  TYR A 689      38.430  51.110  66.650  1.00  0.00           C
ATOM   1627  CD1 TYR A 689      39.620  50.470  66.840  1.00  0.00           C
ATOM   1628  HD1 TYR A 689      39.990  50.350  67.830  1.00  0.00           H
ATOM   1629  CE1 TYR A 689      40.400  49.830  65.810  1.00  0.00           C
ATOM   1630  HE1 TYR A 689      41.390  49.430  66.020  1.00  0.00           H
ATOM   1631  CZ  TYR A 689      40.010  49.990  64.490  1.00  0.00           C
ATOM   1632  OH  TYR A 689      40.880  49.590  63.420  1.00  0.00           O
ATOM   1633  HH  TYR A 689      40.310  49.740  62.660  1.00  0.00           H
ATOM   1634  CD2 TYR A 689      38.000  51.170  65.280  1.00  0.00           C
ATOM   1635  HD2 TYR A 689      37.040  51.580  65.020  1.00  0.00           H
ATOM   1636  CE2 TYR A 689      38.840  50.670  64.220  1.00  0.00           C
ATOM   1637  HE2 TYR A 689      38.610  50.740  63.170  1.00  0.00           H
ATOM   1638  C   TYR A 689      35.640  49.920  67.270  1.00  0.00           C
ATOM   1639  O   TYR A 689      35.180  49.850  66.140  1.00  0.00           O
ATOM   1640  N   LEU A 690      35.680  48.810  68.050  1.00  0.00           N
ATOM   1641  HN  LEU A 690      36.010  48.960  68.980  1.00  0.00           H
ATOM   1642  CA  LEU A 690      35.560  47.470  67.460  1.00  0.00           C
ATOM   1643  HA  LEU A 690      36.010  47.510  66.480  1.00  0.00           H
ATOM   1644  CB  LEU A 690      36.370  46.330  68.110  1.00  0.00           C
ATOM   1645  HB1 LEU A 690      36.330  45.430  67.450  1.00  0.00           H
ATOM   1646  HB2 LEU A 690      35.940  45.860  69.020  1.00  0.00           H
ATOM   1647  CG  LEU A 690      37.870  46.540  68.290  1.00  0.00           C
ATOM   1648  HG  LEU A 690      37.920  47.320  69.060  1.00  0.00           H
ATOM   1649  CD1 LEU A 690      38.570  45.350  69.010  1.00  0.00           C
ATOM   1650 HD11 LEU A 690      39.660  45.540  68.950  1.00  0.00           H
ATOM   1651 HD12 LEU A 690      38.390  44.400  68.470  1.00  0.00           H
ATOM   1652 HD13 LEU A 690      38.230  45.170  70.060  1.00  0.00           H
ATOM   1653  CD2 LEU A 690      38.570  47.020  66.990  1.00  0.00           C
ATOM   1654 HD21 LEU A 690      39.680  47.030  66.980  1.00  0.00           H
ATOM   1655 HD22 LEU A 690      38.230  48.070  66.800  1.00  0.00           H
ATOM   1656 HD23 LEU A 690      38.290  46.420  66.090  1.00  0.00           H
ATOM   1657  C   LEU A 690      34.070  47.180  67.280  1.00  0.00           C
ATOM   1658  O   LEU A 690      33.750  46.690  66.210  1.00  0.00           O
ATOM   1659  N   SER A 691      33.210  47.520  68.230  1.00  0.00           N
ATOM   1660  HN  SER A 691      33.610  47.870  69.080  1.00  0.00           H
ATOM   1661  CA  SER A 691      31.750  47.440  68.110  1.00  0.00           C
ATOM   1662  HA  SER A 691      31.490  46.430  67.830  1.00  0.00           H
ATOM   1663  CB  SER A 691      31.060  47.970  69.400  1.00  0.00           C
ATOM   1664  HB1 SER A 691      31.250  49.060  69.500  1.00  0.00           H
ATOM   1665  HB2 SER A 691      31.610  47.570  70.280  1.00  0.00           H
ATOM   1666  OG  SER A 691      29.710  47.550  69.530  1.00  0.00           O
ATOM   1667  HG1 SER A 691      29.730  46.600  69.670  1.00  0.00           H
ATOM   1668  C   SER A 691      31.300  48.350  66.950  1.00  0.00           C
ATOM   1669  O   SER A 691      30.320  48.080  66.270  1.00  0.00           O
ATOM   1670  N   LEU A 692      31.960  49.400  66.680  1.00  0.00           N
ATOM   1671  HN  LEU A 692      32.690  49.750  67.260  1.00  0.00           H
ATOM   1672  CA  LEU A 692      31.530  50.340  65.660  1.00  0.00           C
ATOM   1673  HA  LEU A 692      30.480  50.250  65.400  1.00  0.00           H
ATOM   1674  CB  LEU A 692      31.730  51.780  66.150  1.00  0.00           C
ATOM   1675  HB1 LEU A 692      32.830  51.920  66.130  1.00  0.00           H
ATOM   1676  HB2 LEU A 692      31.420  52.040  67.180  1.00  0.00           H
ATOM   1677  CG  LEU A 692      31.020  52.870  65.250  1.00  0.00           C
ATOM   1678  HG  LEU A 692      31.180  52.620  64.170  1.00  0.00           H
ATOM   1679  CD1 LEU A 692      29.570  52.940  65.670  1.00  0.00           C
ATOM   1680 HD11 LEU A 692      29.050  52.150  65.080  1.00  0.00           H
ATOM   1681 HD12 LEU A 692      29.230  53.960  65.380  1.00  0.00           H
ATOM   1682 HD13 LEU A 692      29.410  52.930  66.770  1.00  0.00           H
ATOM   1683  CD2 LEU A 692      31.570  54.300  65.400  1.00  0.00           C
ATOM   1684 HD21 LEU A 692      32.680  54.330  65.310  1.00  0.00           H
ATOM   1685 HD22 LEU A 692      31.290  54.690  66.410  1.00  0.00           H
ATOM   1686 HD23 LEU A 692      31.180  54.980  64.620  1.00  0.00           H
ATOM   1687  C   LEU A 692      32.120  50.140  64.300  1.00  0.00           C
ATOM   1688  O   LEU A 692      31.440  50.430  63.330  1.00  0.00           O
ATOM   1689  N   ARG A 693      33.330  49.560  64.160  1.00  0.00           N
ATOM   1690  HN  ARG A 693      33.860  49.410  64.990  1.00  0.00           H
ATOM   1691  CA  ARG A 693      33.800  49.130  62.860  1.00  0.00           C
ATOM   1692  HA  ARG A 693      33.670  49.950  62.180  1.00  0.00           H
ATOM   1693  CB  ARG A 693      35.340  48.730  62.830  1.00  0.00           C
ATOM   1694  HB1 ARG A 693      35.960  49.460  63.380  1.00  0.00           H
ATOM   1695  HB2 ARG A 693      35.630  48.700  61.750  1.00  0.00           H
ATOM   1696  CG  ARG A 693      35.700  47.320  63.390  1.00  0.00           C
ATOM   1697  HG1 ARG A 693      35.150  46.530  62.830  1.00  0.00           H
ATOM   1698  HG2 ARG A 693      35.390  47.340  64.470  1.00  0.00           H
ATOM   1699  CD  ARG A 693      37.190  46.960  63.450  1.00  0.00           C
ATOM   1700  HD1 ARG A 693      37.260  45.940  63.900  1.00  0.00           H
ATOM   1701  HD2 ARG A 693      37.750  47.710  64.050  1.00  0.00           H
ATOM   1702  NE  ARG A 693      37.700  46.970  62.090  1.00  0.00           N
ATOM   1703  HE  ARG A 693      38.370  47.670  61.820  1.00  0.00           H
ATOM   1704  CZ  ARG A 693      37.720  45.930  61.290  1.00  0.00           C
ATOM   1705  NH1 ARG A 693      37.060  44.800  61.370  1.00  0.00           N
ATOM   1706 HH11 ARG A 693      36.390  44.660  62.100  1.00  0.00           H
ATOM   1707 HH12 ARG A 693      37.460  44.070  60.820  1.00  0.00           H
ATOM   1708  NH2 ARG A 693      38.450  46.020  60.170  1.00  0.00           N
ATOM   1709 HH21 ARG A 693      38.700  46.970  59.970  1.00  0.00           H
ATOM   1710 HH22 ARG A 693      38.470  45.380  59.400  1.00  0.00           H
ATOM   1711  C   ARG A 693      32.980  47.840  62.450  1.00  0.00           C
ATOM   1712  O   ARG A 693      32.580  47.620  61.330  1.00  0.00           O
ATOM   1713  N   THR A 694      32.540  47.010  63.410  1.00  0.00           N
ATOM   1714  HN  THR A 694      32.920  47.110  64.330  1.00  0.00           H
ATOM   1715  CA  THR A 694      31.600  45.930  63.220  1.00  0.00           C
ATOM   1716  HA  THR A 694      32.040  45.320  62.440  1.00  0.00           H
ATOM   1717  CB  THR A 694      31.470  45.170  64.540  1.00  0.00           C
ATOM   1718  HB  THR A 694      31.290  45.930  65.320  1.00  0.00           H
ATOM   1719  OG1 THR A 694      32.740  44.610  64.830  1.00  0.00           O
ATOM   1720  HG1 THR A 694      33.100  45.080  65.590  1.00  0.00           H
ATOM   1721  CG2 THR A 694      30.460  44.010  64.740  1.00  0.00           C
ATOM   1722 HG21 THR A 694      30.660  43.110  64.140  1.00  0.00           H
ATOM   1723 HG22 THR A 694      29.400  44.330  64.610  1.00  0.00           H
ATOM   1724 HG23 THR A 694      30.590  43.680  65.790  1.00  0.00           H
ATOM   1725  C   THR A 694      30.280  46.300  62.680  1.00  0.00           C
ATOM   1726  O   THR A 694      29.730  45.840  61.680  1.00  0.00           O
ATOM   1727  N   SER A 695      29.730  47.410  63.240  1.00  0.00           N
ATOM   1728  HN  SER A 695      30.150  47.780  64.060  1.00  0.00           H
ATOM   1729  CA  SER A 695      28.610  48.030  62.730  1.00  0.00           C
ATOM   1730  HA  SER A 695      27.830  47.280  62.730  1.00  0.00           H
ATOM   1731  CB  SER A 695      28.080  49.150  63.590  1.00  0.00           C
ATOM   1732  HB1 SER A 695      27.200  49.720  63.250  1.00  0.00           H
ATOM   1733  HB2 SER A 695      28.920  49.860  63.710  1.00  0.00           H
ATOM   1734  OG  SER A 695      27.770  48.650  64.870  1.00  0.00           O
ATOM   1735  HG1 SER A 695      28.520  48.800  65.450  1.00  0.00           H
ATOM   1736  C   SER A 695      28.820  48.620  61.360  1.00  0.00           C
ATOM   1737  O   SER A 695      28.080  48.460  60.400  1.00  0.00           O
ATOM   1738  N   ILE A 696      29.900  49.390  61.130  1.00  0.00           N
ATOM   1739  HN  ILE A 696      30.550  49.600  61.860  1.00  0.00           H
ATOM   1740  CA  ILE A 696      30.210  50.020  59.820  1.00  0.00           C
ATOM   1741  HA  ILE A 696      29.280  50.490  59.530  1.00  0.00           H
ATOM   1742  CB  ILE A 696      31.370  51.050  59.960  1.00  0.00           C
ATOM   1743  HB  ILE A 696      32.290  50.550  60.330  1.00  0.00           H
ATOM   1744  CG2 ILE A 696      31.690  51.510  58.480  1.00  0.00           C
ATOM   1745 HG21 ILE A 696      30.790  51.680  57.850  1.00  0.00           H
ATOM   1746 HG22 ILE A 696      32.390  50.810  57.980  1.00  0.00           H
ATOM   1747 HG23 ILE A 696      32.140  52.520  58.410  1.00  0.00           H
ATOM   1748  CG1 ILE A 696      30.990  52.240  60.730  1.00  0.00           C
ATOM   1749 HG11 ILE A 696      30.380  51.870  61.580  1.00  0.00           H
ATOM   1750 HG12 ILE A 696      30.410  52.970  60.120  1.00  0.00           H
ATOM   1751  CD  ILE A 696      32.230  53.000  61.320  1.00  0.00           C
ATOM   1752  HD1 ILE A 696      32.970  53.240  60.510  1.00  0.00           H
ATOM   1753  HD2 ILE A 696      32.770  52.430  62.100  1.00  0.00           H
ATOM   1754  HD3 ILE A 696      31.790  53.920  61.750  1.00  0.00           H
ATOM   1755  C   ILE A 696      30.470  49.020  58.630  1.00  0.00           C
ATOM   1756  O   ILE A 696      30.100  49.120  57.470  1.00  0.00           O
ATOM   1757  N   GLY A 697      31.110  47.840  58.920  1.00  0.00           N
ATOM   1758  HN  GLY A 697      31.610  47.730  59.780  1.00  0.00           H
ATOM   1759  CA  GLY A 697      31.400  46.750  58.000  1.00  0.00           C
ATOM   1760  HA1 GLY A 697      32.160  46.120  58.450  1.00  0.00           H
ATOM   1761  HA2 GLY A 697      31.930  47.170  57.160  1.00  0.00           H
ATOM   1762  C   GLY A 697      30.230  46.020  57.540  1.00  0.00           C
ATOM   1763  O   GLY A 697      30.040  45.660  56.390  1.00  0.00           O
ATOM   1764  N   LEU A 698      29.190  45.800  58.420  1.00  0.00           N
ATOM   1765  HN  LEU A 698      29.380  46.070  59.360  1.00  0.00           H
ATOM   1766  CA  LEU A 698      27.900  45.170  58.180  1.00  0.00           C
ATOM   1767  HA  LEU A 698      28.060  44.300  57.570  1.00  0.00           H
ATOM   1768  CB  LEU A 698      27.220  44.660  59.530  1.00  0.00           C
ATOM   1769  HB1 LEU A 698      26.250  44.160  59.320  1.00  0.00           H
ATOM   1770  HB2 LEU A 698      27.130  45.510  60.250  1.00  0.00           H
ATOM   1771  CG  LEU A 698      28.020  43.670  60.350  1.00  0.00           C
ATOM   1772  HG  LEU A 698      29.050  44.080  60.320  1.00  0.00           H
ATOM   1773  CD1 LEU A 698      27.580  43.550  61.830  1.00  0.00           C
ATOM   1774 HD11 LEU A 698      27.460  44.570  62.240  1.00  0.00           H
ATOM   1775 HD12 LEU A 698      28.320  43.000  62.450  1.00  0.00           H
ATOM   1776 HD13 LEU A 698      26.580  43.130  62.030  1.00  0.00           H
ATOM   1777  CD2 LEU A 698      28.020  42.310  59.670  1.00  0.00           C
ATOM   1778 HD21 LEU A 698      28.750  41.610  60.130  1.00  0.00           H
ATOM   1779 HD22 LEU A 698      28.160  42.350  58.570  1.00  0.00           H
ATOM   1780 HD23 LEU A 698      27.130  41.690  59.930  1.00  0.00           H
ATOM   1781  C   LEU A 698      26.960  46.060  57.460  1.00  0.00           C
ATOM   1782  O   LEU A 698      26.370  45.590  56.490  1.00  0.00           O
ATOM   1783  N   TRP A 699      26.990  47.380  57.730  1.00  0.00           N
ATOM   1784  HN  TRP A 699      27.320  47.710  58.620  1.00  0.00           H
ATOM   1785  CA  TRP A 699      26.410  48.450  56.830  1.00  0.00           C
ATOM   1786  HA  TRP A 699      25.370  48.210  56.700  1.00  0.00           H
ATOM   1787  CB  TRP A 699      26.480  49.840  57.520  1.00  0.00           C
ATOM   1788  HB1 TRP A 699      26.400  50.600  56.710  1.00  0.00           H
ATOM   1789  HB2 TRP A 699      27.480  50.130  57.940  1.00  0.00           H
ATOM   1790  CG  TRP A 699      25.280  50.250  58.370  1.00  0.00           C
ATOM   1791  CD1 TRP A 699      25.230  50.520  59.750  1.00  0.00           C
ATOM   1792  HD1 TRP A 699      25.990  50.240  60.460  1.00  0.00           H
ATOM   1793  NE1 TRP A 699      23.970  50.920  60.110  1.00  0.00           N
ATOM   1794  HE1 TRP A 699      23.660  51.160  61.000  1.00  0.00           H
ATOM   1795  CE2 TRP A 699      23.210  51.000  59.040  1.00  0.00           C
ATOM   1796  CD2 TRP A 699      24.000  50.660  57.910  1.00  0.00           C
ATOM   1797  CE3 TRP A 699      23.400  50.700  56.670  1.00  0.00           C
ATOM   1798  HE3 TRP A 699      23.930  50.450  55.760  1.00  0.00           H
ATOM   1799  CZ3 TRP A 699      22.080  51.210  56.520  1.00  0.00           C
ATOM   1800  HZ3 TRP A 699      21.700  51.160  55.510  1.00  0.00           H
ATOM   1801  CZ2 TRP A 699      21.890  51.400  58.940  1.00  0.00           C
ATOM   1802  HZ2 TRP A 699      21.240  51.630  59.770  1.00  0.00           H
ATOM   1803  CH2 TRP A 699      21.310  51.570  57.620  1.00  0.00           C
ATOM   1804  HH2 TRP A 699      20.270  51.870  57.510  1.00  0.00           H
ATOM   1805  C   TRP A 699      27.070  48.410  55.420  1.00  0.00           C
ATOM   1806  O   TRP A 699      26.470  48.410  54.350  1.00  0.00           O
ATOM   1807  N   THR A 700      28.430  48.310  55.350  1.00  0.00           N
ATOM   1808  HN  THR A 700      28.840  48.260  56.260  1.00  0.00           H
ATOM   1809  CA  THR A 700      29.210  48.190  54.160  1.00  0.00           C
ATOM   1810  HA  THR A 700      28.990  49.100  53.620  1.00  0.00           H
ATOM   1811  CB  THR A 700      30.720  48.270  54.410  1.00  0.00           C
ATOM   1812  HB  THR A 700      30.970  47.460  55.120  1.00  0.00           H
ATOM   1813  OG1 THR A 700      31.030  49.520  54.900  1.00  0.00           O
ATOM   1814  HG1 THR A 700      30.800  49.470  55.840  1.00  0.00           H
ATOM   1815  CG2 THR A 700      31.650  48.050  53.190  1.00  0.00           C
ATOM   1816 HG21 THR A 700      31.620  47.020  52.770  1.00  0.00           H
ATOM   1817 HG22 THR A 700      32.700  48.430  53.210  1.00  0.00           H
ATOM   1818 HG23 THR A 700      31.200  48.670  52.390  1.00  0.00           H
ATOM   1819  C   THR A 700      28.920  46.860  53.330  1.00  0.00           C
ATOM   1820  O   THR A 700      28.940  46.900  52.090  1.00  0.00           O
ATOM   1821  N   SER A 701      28.680  45.690  53.930  1.00  0.00           N
ATOM   1822  HN  SER A 701      28.740  45.690  54.930  1.00  0.00           H
ATOM   1823  CA  SER A 701      28.320  44.410  53.410  1.00  0.00           C
ATOM   1824  HA  SER A 701      29.010  44.170  52.620  1.00  0.00           H
ATOM   1825  CB  SER A 701      28.270  43.310  54.500  1.00  0.00           C
ATOM   1826  HB1 SER A 701      27.580  43.660  55.290  1.00  0.00           H
ATOM   1827  HB2 SER A 701      29.310  43.330  54.910  1.00  0.00           H
ATOM   1828  OG  SER A 701      27.930  42.010  53.950  1.00  0.00           O
ATOM   1829  HG1 SER A 701      28.390  42.000  53.110  1.00  0.00           H
ATOM   1830  C   SER A 701      26.950  44.660  52.720  1.00  0.00           C
ATOM   1831  O   SER A 701      26.900  44.320  51.500  1.00  0.00           O
ATOM   1832  N   PHE A 702      25.940  45.260  53.400  1.00  0.00           N
ATOM   1833  HN  PHE A 702      26.190  45.570  54.320  1.00  0.00           H
ATOM   1834  CA  PHE A 702      24.590  45.650  53.000  1.00  0.00           C
ATOM   1835  HA  PHE A 702      24.130  44.730  52.670  1.00  0.00           H
ATOM   1836  CB  PHE A 702      23.720  46.240  54.160  1.00  0.00           C
ATOM   1837  HB1 PHE A 702      24.310  46.990  54.750  1.00  0.00           H
ATOM   1838  HB2 PHE A 702      23.580  45.390  54.860  1.00  0.00           H
ATOM   1839  CG  PHE A 702      22.400  46.780  53.690  1.00  0.00           C
ATOM   1840  CD1 PHE A 702      22.030  48.050  53.960  1.00  0.00           C
ATOM   1841  HD1 PHE A 702      22.730  48.740  54.420  1.00  0.00           H
ATOM   1842  CE1 PHE A 702      20.770  48.580  53.590  1.00  0.00           C
ATOM   1843  HE1 PHE A 702      20.530  49.620  53.760  1.00  0.00           H
ATOM   1844  CZ  PHE A 702      19.890  47.620  53.100  1.00  0.00           C
ATOM   1845  HZ  PHE A 702      18.880  47.930  52.850  1.00  0.00           H
ATOM   1846  CD2 PHE A 702      21.470  45.900  53.200  1.00  0.00           C
ATOM   1847  HD2 PHE A 702      21.820  44.880  53.110  1.00  0.00           H
ATOM   1848  CE2 PHE A 702      20.200  46.270  52.940  1.00  0.00           C
ATOM   1849  HE2 PHE A 702      19.540  45.630  52.370  1.00  0.00           H
ATOM   1850  C   PHE A 702      24.670  46.530  51.800  1.00  0.00           C
ATOM   1851  O   PHE A 702      24.100  46.230  50.700  1.00  0.00           O
ATOM   1852  N   LEU A 703      25.450  47.670  51.860  1.00  0.00           N
ATOM   1853  HN  LEU A 703      25.830  47.860  52.750  1.00  0.00           H
ATOM   1854  CA  LEU A 703      25.630  48.540  50.710  1.00  0.00           C
ATOM   1855  HA  LEU A 703      24.650  48.820  50.350  1.00  0.00           H
ATOM   1856  CB  LEU A 703      26.340  49.850  51.190  1.00  0.00           C
ATOM   1857  HB1 LEU A 703      26.700  50.330  50.250  1.00  0.00           H
ATOM   1858  HB2 LEU A 703      27.200  49.510  51.800  1.00  0.00           H
ATOM   1859  CG  LEU A 703      25.520  50.880  52.070  1.00  0.00           C
ATOM   1860  HG  LEU A 703      24.830  50.350  52.750  1.00  0.00           H
ATOM   1861  CD1 LEU A 703      26.620  51.640  52.820  1.00  0.00           C
ATOM   1862 HD11 LEU A 703      26.200  52.550  53.320  1.00  0.00           H
ATOM   1863 HD12 LEU A 703      27.440  51.960  52.150  1.00  0.00           H
ATOM   1864 HD13 LEU A 703      27.090  51.020  53.620  1.00  0.00           H
ATOM   1865  CD2 LEU A 703      24.660  51.800  51.240  1.00  0.00           C
ATOM   1866 HD21 LEU A 703      25.260  52.370  50.500  1.00  0.00           H
ATOM   1867 HD22 LEU A 703      24.060  52.460  51.900  1.00  0.00           H
ATOM   1868 HD23 LEU A 703      24.000  51.120  50.660  1.00  0.00           H
ATOM   1869  C   LEU A 703      26.260  47.880  49.470  1.00  0.00           C
ATOM   1870  O   LEU A 703      25.860  48.240  48.380  1.00  0.00           O
ATOM   1871  N   CYS A 704      27.250  46.940  49.560  1.00  0.00           N
ATOM   1872  HN  CYS A 704      27.610  46.750  50.470  1.00  0.00           H
ATOM   1873  CA  CYS A 704      27.790  46.230  48.360  1.00  0.00           C
ATOM   1874  HA  CYS A 704      28.180  46.880  47.590  1.00  0.00           H
ATOM   1875  CB  CYS A 704      28.880  45.210  48.780  1.00  0.00           C
ATOM   1876  HB1 CYS A 704      29.170  44.660  47.870  1.00  0.00           H
ATOM   1877  HB2 CYS A 704      28.500  44.480  49.520  1.00  0.00           H
ATOM   1878  SG  CYS A 704      30.350  46.050  49.410  1.00  0.00           S
ATOM   1879  HG1 CYS A 704      29.800  46.600  50.470  1.00  0.00           H
ATOM   1880  C   CYS A 704      26.650  45.380  47.670  1.00  0.00           C
ATOM   1881  O   CYS A 704      26.570  45.310  46.480  1.00  0.00           O
ATOM   1882  N   ILE A 705      25.690  44.700  48.380  1.00  0.00           N
ATOM   1883  HN  ILE A 705      25.800  44.590  49.360  1.00  0.00           H
ATOM   1884  CA  ILE A 705      24.460  44.130  47.930  1.00  0.00           C
ATOM   1885  HA  ILE A 705      24.670  43.320  47.240  1.00  0.00           H
ATOM   1886  CB  ILE A 705      23.600  43.410  48.960  1.00  0.00           C
ATOM   1887  HB  ILE A 705      23.100  44.070  49.700  1.00  0.00           H
ATOM   1888  CG2 ILE A 705      22.570  42.600  48.090  1.00  0.00           C
ATOM   1889 HG21 ILE A 705      21.990  41.990  48.820  1.00  0.00           H
ATOM   1890 HG22 ILE A 705      23.040  41.970  47.310  1.00  0.00           H
ATOM   1891 HG23 ILE A 705      21.790  43.260  47.670  1.00  0.00           H
ATOM   1892  CG1 ILE A 705      24.510  42.440  49.850  1.00  0.00           C
ATOM   1893 HG11 ILE A 705      25.150  42.990  50.590  1.00  0.00           H
ATOM   1894 HG12 ILE A 705      25.150  41.890  49.140  1.00  0.00           H
ATOM   1895  CD  ILE A 705      23.740  41.380  50.670  1.00  0.00           C
ATOM   1896  HD1 ILE A 705      24.400  40.950  51.440  1.00  0.00           H
ATOM   1897  HD2 ILE A 705      23.440  40.550  49.990  1.00  0.00           H
ATOM   1898  HD3 ILE A 705      22.820  41.810  51.130  1.00  0.00           H
ATOM   1899  C   ILE A 705      23.610  45.180  47.090  1.00  0.00           C
ATOM   1900  O   ILE A 705      23.270  45.070  45.860  1.00  0.00           O
ATOM   1901  N   VAL A 706      23.210  46.340  47.780  1.00  0.00           N
ATOM   1902  HN  VAL A 706      23.530  46.480  48.710  1.00  0.00           H
ATOM   1903  CA  VAL A 706      22.550  47.460  47.180  1.00  0.00           C
ATOM   1904  HA  VAL A 706      21.600  47.120  46.760  1.00  0.00           H
ATOM   1905  CB  VAL A 706      22.190  48.440  48.210  1.00  0.00           C
ATOM   1906  HB  VAL A 706      23.070  48.790  48.790  1.00  0.00           H
ATOM   1907  CG1 VAL A 706      21.510  49.750  47.550  1.00  0.00           C
ATOM   1908 HG11 VAL A 706      21.010  50.330  48.360  1.00  0.00           H
ATOM   1909 HG12 VAL A 706      20.900  49.570  46.630  1.00  0.00           H
ATOM   1910 HG13 VAL A 706      22.310  50.420  47.170  1.00  0.00           H
ATOM   1911  CG2 VAL A 706      21.240  47.860  49.200  1.00  0.00           C
ATOM   1912 HG21 VAL A 706      21.840  47.160  49.830  1.00  0.00           H
ATOM   1913 HG22 VAL A 706      20.390  47.340  48.730  1.00  0.00           H
ATOM   1914 HG23 VAL A 706      20.680  48.640  49.760  1.00  0.00           H
ATOM   1915  C   VAL A 706      23.360  48.030  45.980  1.00  0.00           C
ATOM   1916  O   VAL A 706      22.770  48.330  45.000  1.00  0.00           O
ATOM   1917  N   LEU A 707      24.710  48.180  46.060  1.00  0.00           N
ATOM   1918  HN  LEU A 707      25.220  48.120  46.900  1.00  0.00           H
ATOM   1919  CA  LEU A 707      25.520  48.650  44.950  1.00  0.00           C
ATOM   1920  HA  LEU A 707      25.340  49.690  44.710  1.00  0.00           H
ATOM   1921  CB  LEU A 707      26.980  48.660  45.410  1.00  0.00           C
ATOM   1922  HB1 LEU A 707      27.440  47.700  45.730  1.00  0.00           H
ATOM   1923  HB2 LEU A 707      26.910  49.350  46.280  1.00  0.00           H
ATOM   1924  CG  LEU A 707      28.000  49.350  44.400  1.00  0.00           C
ATOM   1925  HG  LEU A 707      28.170  48.720  43.500  1.00  0.00           H
ATOM   1926  CD1 LEU A 707      27.560  50.740  43.870  1.00  0.00           C
ATOM   1927 HD11 LEU A 707      28.400  51.380  43.520  1.00  0.00           H
ATOM   1928 HD12 LEU A 707      26.920  51.180  44.660  1.00  0.00           H
ATOM   1929 HD13 LEU A 707      26.980  50.710  42.920  1.00  0.00           H
ATOM   1930  CD2 LEU A 707      29.420  49.470  45.010  1.00  0.00           C
ATOM   1931 HD21 LEU A 707      29.280  50.130  45.900  1.00  0.00           H
ATOM   1932 HD22 LEU A 707      30.120  49.870  44.250  1.00  0.00           H
ATOM   1933 HD23 LEU A 707      29.860  48.540  45.450  1.00  0.00           H
ATOM   1934  C   LEU A 707      25.410  47.760  43.660  1.00  0.00           C
ATOM   1935  O   LEU A 707      25.220  48.270  42.580  1.00  0.00           O
ATOM   1936  N   VAL A 708      25.430  46.470  43.820  1.00  0.00           N
ATOM   1937  HN  VAL A 708      25.370  46.080  44.730  1.00  0.00           H
ATOM   1938  CA  VAL A 708      25.190  45.580  42.680  1.00  0.00           C
ATOM   1939  HA  VAL A 708      25.780  45.810  41.810  1.00  0.00           H
ATOM   1940  CB  VAL A 708      25.400  44.120  43.060  1.00  0.00           C
ATOM   1941  HB  VAL A 708      24.720  43.960  43.940  1.00  0.00           H
ATOM   1942  CG1 VAL A 708      25.020  43.080  42.010  1.00  0.00           C
ATOM   1943 HG11 VAL A 708      24.000  43.230  41.620  1.00  0.00           H
ATOM   1944 HG12 VAL A 708      25.030  42.080  42.470  1.00  0.00           H
ATOM   1945 HG13 VAL A 708      25.720  43.210  41.140  1.00  0.00           H
ATOM   1946  CG2 VAL A 708      26.870  44.010  43.380  1.00  0.00           C
ATOM   1947 HG21 VAL A 708      27.340  44.880  43.880  1.00  0.00           H
ATOM   1948 HG22 VAL A 708      27.380  43.830  42.410  1.00  0.00           H
ATOM   1949 HG23 VAL A 708      27.030  43.110  44.020  1.00  0.00           H
ATOM   1950  C   VAL A 708      23.660  45.610  42.230  1.00  0.00           C
ATOM   1951  O   VAL A 708      23.380  45.600  41.020  1.00  0.00           O
ATOM   1952  N   ALA A 709      22.730  45.680  43.140  1.00  0.00           N
ATOM   1953  HN  ALA A 709      22.990  45.950  44.070  1.00  0.00           H
ATOM   1954  CA  ALA A 709      21.310  45.790  42.930  1.00  0.00           C
ATOM   1955  HA  ALA A 709      20.910  44.900  42.470  1.00  0.00           H
ATOM   1956  CB  ALA A 709      20.620  45.770  44.270  1.00  0.00           C
ATOM   1957  HB1 ALA A 709      20.890  44.770  44.680  1.00  0.00           H
ATOM   1958  HB2 ALA A 709      19.540  45.940  44.130  1.00  0.00           H
ATOM   1959  HB3 ALA A 709      21.080  46.470  45.000  1.00  0.00           H
ATOM   1960  C   ALA A 709      20.850  46.970  42.050  1.00  0.00           C
ATOM   1961  O   ALA A 709      19.930  46.800  41.260  1.00  0.00           O
ATOM   1962  N   THR A 710      21.510  48.130  42.260  1.00  0.00           N
ATOM   1963  HN  THR A 710      22.170  48.280  42.990  1.00  0.00           H
ATOM   1964  CA  THR A 710      21.180  49.330  41.450  1.00  0.00           C
ATOM   1965  HA  THR A 710      20.140  49.180  41.170  1.00  0.00           H
ATOM   1966  CB  THR A 710      21.210  50.510  42.380  1.00  0.00           C
ATOM   1967  HB  THR A 710      20.690  50.220  43.310  1.00  0.00           H
ATOM   1968  OG1 THR A 710      20.650  51.620  41.840  1.00  0.00           O
ATOM   1969  HG1 THR A 710      21.120  51.790  41.020  1.00  0.00           H
ATOM   1970  CG2 THR A 710      22.650  50.900  42.810  1.00  0.00           C
ATOM   1971 HG21 THR A 710      23.260  51.270  41.960  1.00  0.00           H
ATOM   1972 HG22 THR A 710      23.110  50.010  43.260  1.00  0.00           H
ATOM   1973 HG23 THR A 710      22.660  51.770  43.490  1.00  0.00           H
ATOM   1974  C   THR A 710      22.100  49.660  40.250  1.00  0.00           C
ATOM   1975  O   THR A 710      21.950  50.690  39.580  1.00  0.00           O
ATOM   1976  N   ASP A 711      23.070  48.710  40.030  1.00  0.00           N
ATOM   1977  HN  ASP A 711      23.020  47.920  40.620  1.00  0.00           H
ATOM   1978  CA  ASP A 711      24.120  48.710  38.980  1.00  0.00           C
ATOM   1979  HA  ASP A 711      24.600  47.750  39.120  1.00  0.00           H
ATOM   1980  CB  ASP A 711      23.550  48.520  37.520  1.00  0.00           C
ATOM   1981  HB1 ASP A 711      22.930  49.400  37.260  1.00  0.00           H
ATOM   1982  HB2 ASP A 711      22.810  47.680  37.480  1.00  0.00           H
ATOM   1983  CG  ASP A 711      24.540  48.290  36.380  1.00  0.00           C
ATOM   1984  OD1 ASP A 711      24.150  48.480  35.180  1.00  0.00           O
ATOM   1985  OD2 ASP A 711      25.730  47.900  36.670  1.00  0.00           O
ATOM   1986  C   ASP A 711      25.330  49.630  39.180  1.00  0.00           C
ATOM   1987  O   ASP A 711      25.170  50.800  38.940  1.00  0.00           O
ATOM   1988  N   ALA A 712      26.530  49.160  39.520  1.00  0.00           N
ATOM   1989  HN  ALA A 712      26.650  48.190  39.700  1.00  0.00           H
ATOM   1990  CA  ALA A 712      27.770  49.950  39.600  1.00  0.00           C
ATOM   1991  HA  ALA A 712      27.560  51.000  39.740  1.00  0.00           H
ATOM   1992  CB  ALA A 712      28.760  49.390  40.640  1.00  0.00           C
ATOM   1993  HB1 ALA A 712      28.190  48.940  41.470  1.00  0.00           H
ATOM   1994  HB2 ALA A 712      29.450  50.210  40.940  1.00  0.00           H
ATOM   1995  HB3 ALA A 712      29.230  48.490  40.210  1.00  0.00           H
ATOM   1996  C   ALA A 712      28.640  49.930  38.340  1.00  0.00           C
ATOM   1997  O   ALA A 712      29.820  50.370  38.290  1.00  0.00           O
ATOM   1998  N   SER A 713      28.070  49.400  37.190  1.00  0.00           N
ATOM   1999  HN  SER A 713      27.120  49.150  37.060  1.00  0.00           H
ATOM   2000  CA  SER A 713      28.850  49.200  36.000  1.00  0.00           C
ATOM   2001  HA  SER A 713      29.690  48.540  36.150  1.00  0.00           H
ATOM   2002  CB  SER A 713      28.060  48.410  34.840  1.00  0.00           C
ATOM   2003  HB1 SER A 713      27.810  47.460  35.370  1.00  0.00           H
ATOM   2004  HB2 SER A 713      28.620  48.250  33.890  1.00  0.00           H
ATOM   2005  OG  SER A 713      26.880  49.140  34.380  1.00  0.00           O
ATOM   2006  HG1 SER A 713      26.080  48.870  34.840  1.00  0.00           H
ATOM   2007  C   SER A 713      29.450  50.480  35.510  1.00  0.00           C
ATOM   2008  O   SER A 713      30.670  50.560  35.280  1.00  0.00           O
ATOM   2009  N   SER A 714      28.690  51.560  35.340  1.00  0.00           N
ATOM   2010  HN  SER A 714      27.760  51.630  35.700  1.00  0.00           H
ATOM   2011  CA  SER A 714      29.050  52.690  34.610  1.00  0.00           C
ATOM   2012  HA  SER A 714      29.940  52.380  34.080  1.00  0.00           H
ATOM   2013  CB  SER A 714      27.920  53.400  33.710  1.00  0.00           C
ATOM   2014  HB1 SER A 714      27.800  52.730  32.830  1.00  0.00           H
ATOM   2015  HB2 SER A 714      28.320  54.320  33.230  1.00  0.00           H
ATOM   2016  OG  SER A 714      26.640  53.680  34.260  1.00  0.00           O
ATOM   2017  HG1 SER A 714      26.440  53.080  34.970  1.00  0.00           H
ATOM   2018  C   SER A 714      29.620  53.770  35.500  1.00  0.00           C
ATOM   2019  O   SER A 714      30.300  54.730  35.060  1.00  0.00           O
ATOM   2020  N   LEU A 715      29.640  53.520  36.850  1.00  0.00           N
ATOM   2021  HN  LEU A 715      29.070  52.760  37.200  1.00  0.00           H
ATOM   2022  CA  LEU A 715      30.300  54.430  37.800  1.00  0.00           C
ATOM   2023  HA  LEU A 715      29.920  55.420  37.650  1.00  0.00           H
ATOM   2024  CB  LEU A 715      29.950  54.050  39.220  1.00  0.00           C
ATOM   2025  HB1 LEU A 715      30.410  54.750  39.950  1.00  0.00           H
ATOM   2026  HB2 LEU A 715      30.470  53.090  39.410  1.00  0.00           H
ATOM   2027  CG  LEU A 715      28.420  54.010  39.460  1.00  0.00           C
ATOM   2028  HG  LEU A 715      27.950  53.140  38.960  1.00  0.00           H
ATOM   2029  CD1 LEU A 715      28.180  53.700  40.950  1.00  0.00           C
ATOM   2030 HD11 LEU A 715      28.250  54.630  41.550  1.00  0.00           H
ATOM   2031 HD12 LEU A 715      29.020  53.070  41.280  1.00  0.00           H
ATOM   2032 HD13 LEU A 715      27.170  53.280  41.130  1.00  0.00           H
ATOM   2033  CD2 LEU A 715      27.710  55.320  39.040  1.00  0.00           C
ATOM   2034 HD21 LEU A 715      28.170  56.270  39.380  1.00  0.00           H
ATOM   2035 HD22 LEU A 715      26.750  55.360  39.590  1.00  0.00           H
ATOM   2036 HD23 LEU A 715      27.530  55.320  37.950  1.00  0.00           H
ATOM   2037  C   LEU A 715      31.800  54.570  37.690  1.00  0.00           C
ATOM   2038  O   LEU A 715      32.290  55.650  38.020  1.00  0.00           O
ATOM   2039  N   VAL A 716      32.530  53.600  37.090  1.00  0.00           N
ATOM   2040  HN  VAL A 716      32.120  52.700  36.960  1.00  0.00           H
ATOM   2041  CA  VAL A 716      33.940  53.630  36.760  1.00  0.00           C
ATOM   2042  HA  VAL A 716      34.360  54.130  37.620  1.00  0.00           H
ATOM   2043  CB  VAL A 716      34.640  52.240  36.810  1.00  0.00           C
ATOM   2044  HB  VAL A 716      35.730  52.340  36.610  1.00  0.00           H
ATOM   2045  CG1 VAL A 716      34.550  51.680  38.270  1.00  0.00           C
ATOM   2046 HG11 VAL A 716      35.240  50.820  38.360  1.00  0.00           H
ATOM   2047 HG12 VAL A 716      33.500  51.420  38.500  1.00  0.00           H
ATOM   2048 HG13 VAL A 716      34.990  52.430  38.950  1.00  0.00           H
ATOM   2049  CG2 VAL A 716      34.000  51.300  35.830  1.00  0.00           C
ATOM   2050 HG21 VAL A 716      32.930  51.140  36.070  1.00  0.00           H
ATOM   2051 HG22 VAL A 716      34.540  50.330  35.960  1.00  0.00           H
ATOM   2052 HG23 VAL A 716      34.120  51.560  34.750  1.00  0.00           H
ATOM   2053  C   VAL A 716      34.340  54.380  35.480  1.00  0.00           C
ATOM   2054  O   VAL A 716      35.480  54.540  35.150  1.00  0.00           O
ATOM   2055  N   CYS A 717      33.360  54.840  34.650  1.00  0.00           N
ATOM   2056  HN  CYS A 717      32.400  54.670  34.830  1.00  0.00           H
ATOM   2057  CA  CYS A 717      33.460  55.560  33.440  1.00  0.00           C
ATOM   2058  HA  CYS A 717      34.340  55.270  32.880  1.00  0.00           H
ATOM   2059  CB  CYS A 717      32.280  55.270  32.470  1.00  0.00           C
ATOM   2060  HB1 CYS A 717      32.500  55.770  31.510  1.00  0.00           H
ATOM   2061  HB2 CYS A 717      31.330  55.680  32.860  1.00  0.00           H
ATOM   2062  SG  CYS A 717      32.160  53.510  32.090  1.00  0.00           S
ATOM   2063  HG1 CYS A 717      33.290  53.550  31.390  1.00  0.00           H
ATOM   2064  C   CYS A 717      33.600  57.040  33.800  1.00  0.00           C
ATOM   2065  O   CYS A 717      34.050  57.840  32.980  1.00  0.00           O
ATOM   2066  N   TYR A 718      33.430  57.320  35.110  1.00  0.00           N
ATOM   2067  HN  TYR A 718      32.950  56.630  35.640  1.00  0.00           H
ATOM   2068  CA  TYR A 718      33.730  58.620  35.710  1.00  0.00           C
ATOM   2069  HA  TYR A 718      33.770  59.380  34.950  1.00  0.00           H
ATOM   2070  CB  TYR A 718      32.730  59.080  36.790  1.00  0.00           C
ATOM   2071  HB1 TYR A 718      32.890  60.090  37.230  1.00  0.00           H
ATOM   2072  HB2 TYR A 718      32.920  58.300  37.550  1.00  0.00           H
ATOM   2073  CG  TYR A 718      31.270  58.860  36.330  1.00  0.00           C
ATOM   2074  CD1 TYR A 718      30.870  59.140  34.990  1.00  0.00           C
ATOM   2075  HD1 TYR A 718      31.530  59.570  34.260  1.00  0.00           H
ATOM   2076  CE1 TYR A 718      29.640  58.580  34.550  1.00  0.00           C
ATOM   2077  HE1 TYR A 718      29.380  58.790  33.520  1.00  0.00           H
ATOM   2078  CZ  TYR A 718      28.710  58.070  35.390  1.00  0.00           C
ATOM   2079  OH  TYR A 718      27.450  57.920  34.780  1.00  0.00           O
ATOM   2080  HH  TYR A 718      26.840  57.740  35.500  1.00  0.00           H
ATOM   2081  CD2 TYR A 718      30.330  58.280  37.230  1.00  0.00           C
ATOM   2082  HD2 TYR A 718      30.590  57.910  38.220  1.00  0.00           H
ATOM   2083  CE2 TYR A 718      29.090  57.860  36.750  1.00  0.00           C
ATOM   2084  HE2 TYR A 718      28.290  57.500  37.370  1.00  0.00           H
ATOM   2085  C   TYR A 718      35.150  58.690  36.270  1.00  0.00           C
ATOM   2086  O   TYR A 718      35.650  59.720  36.640  1.00  0.00           O
ATOM   2087  N   ILE A 719      35.910  57.600  36.360  1.00  0.00           N
ATOM   2088  HN  ILE A 719      35.760  56.680  36.010  1.00  0.00           H
ATOM   2089  CA  ILE A 719      37.270  57.630  36.890  1.00  0.00           C
ATOM   2090  HA  ILE A 719      37.550  58.530  37.420  1.00  0.00           H
ATOM   2091  CB  ILE A 719      37.520  56.430  37.770  1.00  0.00           C
ATOM   2092  HB  ILE A 719      37.040  55.560  37.270  1.00  0.00           H
ATOM   2093  CG2 ILE A 719      39.010  56.160  38.040  1.00  0.00           C
ATOM   2094 HG21 ILE A 719      39.030  55.450  38.890  1.00  0.00           H
ATOM   2095 HG22 ILE A 719      39.510  57.040  38.500  1.00  0.00           H
ATOM   2096 HG23 ILE A 719      39.640  55.890  37.170  1.00  0.00           H
ATOM   2097  CG1 ILE A 719      36.860  56.730  39.210  1.00  0.00           C
ATOM   2098 HG11 ILE A 719      37.100  57.730  39.620  1.00  0.00           H
ATOM   2099 HG12 ILE A 719      37.330  55.960  39.850  1.00  0.00           H
ATOM   2100  CD  ILE A 719      35.360  56.510  39.250  1.00  0.00           C
ATOM   2101  HD1 ILE A 719      34.830  57.420  38.900  1.00  0.00           H
ATOM   2102  HD2 ILE A 719      35.070  56.200  40.280  1.00  0.00           H
ATOM   2103  HD3 ILE A 719      35.040  55.680  38.590  1.00  0.00           H
ATOM   2104  C   ILE A 719      38.240  57.490  35.700  1.00  0.00           C
ATOM   2105  O   ILE A 719      38.110  56.600  34.920  1.00  0.00           O
ATOM   2106  N   THR A 720      39.220  58.420  35.520  1.00  0.00           N
ATOM   2107  HN  THR A 720      39.320  59.120  36.220  1.00  0.00           H
ATOM   2108  CA  THR A 720      40.140  58.470  34.400  1.00  0.00           C
ATOM   2109  HA  THR A 720      40.120  57.650  33.710  1.00  0.00           H
ATOM   2110  CB  THR A 720      40.020  59.770  33.510  1.00  0.00           C
ATOM   2111  HB  THR A 720      40.540  59.580  32.540  1.00  0.00           H
ATOM   2112  OG1 THR A 720      40.690  60.930  33.950  1.00  0.00           O
ATOM   2113  HG1 THR A 720      40.720  61.560  33.240  1.00  0.00           H
ATOM   2114  CG2 THR A 720      38.520  60.010  33.320  1.00  0.00           C
ATOM   2115 HG21 THR A 720      38.030  59.090  32.940  1.00  0.00           H
ATOM   2116 HG22 THR A 720      38.420  60.810  32.560  1.00  0.00           H
ATOM   2117 HG23 THR A 720      38.160  60.410  34.290  1.00  0.00           H
ATOM   2118  C   THR A 720      41.560  58.370  35.040  1.00  0.00           C
ATOM   2119  O   THR A 720      41.710  58.400  36.290  1.00  0.00           O
ATOM   2120  N   ARG A 721      42.600  58.570  34.210  1.00  0.00           N
ATOM   2121  HN  ARG A 721      42.420  58.800  33.260  1.00  0.00           H
ATOM   2122  CA  ARG A 721      43.940  58.790  34.620  1.00  0.00           C
ATOM   2123  HA  ARG A 721      44.210  57.880  35.150  1.00  0.00           H
ATOM   2124  CB  ARG A 721      44.940  58.690  33.400  1.00  0.00           C
ATOM   2125  HB1 ARG A 721      46.000  58.950  33.610  1.00  0.00           H
ATOM   2126  HB2 ARG A 721      44.470  59.390  32.680  1.00  0.00           H
ATOM   2127  CG  ARG A 721      44.970  57.340  32.630  1.00  0.00           C
ATOM   2128  HG1 ARG A 721      45.640  57.410  31.750  1.00  0.00           H
ATOM   2129  HG2 ARG A 721      43.980  57.070  32.210  1.00  0.00           H
ATOM   2130  CD  ARG A 721      45.430  56.130  33.540  1.00  0.00           C
ATOM   2131  HD1 ARG A 721      45.330  55.290  32.800  1.00  0.00           H
ATOM   2132  HD2 ARG A 721      44.690  56.100  34.370  1.00  0.00           H
ATOM   2133  NE  ARG A 721      46.840  56.230  33.920  1.00  0.00           N
ATOM   2134  HE  ARG A 721      47.400  57.040  33.700  1.00  0.00           H
ATOM   2135  CZ  ARG A 721      47.400  55.290  34.650  1.00  0.00           C
ATOM   2136  NH1 ARG A 721      46.720  54.200  34.950  1.00  0.00           N
ATOM   2137 HH11 ARG A 721      45.830  54.140  34.520  1.00  0.00           H
ATOM   2138 HH12 ARG A 721      47.190  53.490  35.470  1.00  0.00           H
ATOM   2139  NH2 ARG A 721      48.630  55.500  35.070  1.00  0.00           N
ATOM   2140 HH21 ARG A 721      49.040  56.410  35.140  1.00  0.00           H
ATOM   2141 HH22 ARG A 721      49.190  54.710  35.310  1.00  0.00           H
ATOM   2142  C   ARG A 721      44.260  59.890  35.580  1.00  0.00           C
ATOM   2143  O   ARG A 721      45.110  59.760  36.430  1.00  0.00           O
ATOM   2144  N   PHE A 722      43.610  61.140  35.500  1.00  0.00           N
ATOM   2145  HN  PHE A 722      42.960  61.250  34.750  1.00  0.00           H
ATOM   2146  CA  PHE A 722      43.930  62.250  36.460  1.00  0.00           C
ATOM   2147  HA  PHE A 722      44.980  62.440  36.320  1.00  0.00           H
ATOM   2148  CB  PHE A 722      42.970  63.470  36.200  1.00  0.00           C
ATOM   2149  HB1 PHE A 722      41.900  63.170  36.180  1.00  0.00           H
ATOM   2150  HB2 PHE A 722      43.230  63.870  35.190  1.00  0.00           H
ATOM   2151  CG  PHE A 722      43.090  64.610  37.170  1.00  0.00           C
ATOM   2152  CD1 PHE A 722      44.170  65.540  37.140  1.00  0.00           C
ATOM   2153  HD1 PHE A 722      44.850  65.420  36.310  1.00  0.00           H
ATOM   2154  CE1 PHE A 722      44.190  66.620  38.030  1.00  0.00           C
ATOM   2155  HE1 PHE A 722      44.960  67.380  38.040  1.00  0.00           H
ATOM   2156  CZ  PHE A 722      43.440  66.620  39.130  1.00  0.00           C
ATOM   2157  HZ  PHE A 722      43.490  67.400  39.860  1.00  0.00           H
ATOM   2158  CD2 PHE A 722      42.090  64.770  38.200  1.00  0.00           C
ATOM   2159  HD2 PHE A 722      41.310  64.040  38.380  1.00  0.00           H
ATOM   2160  CE2 PHE A 722      42.330  65.740  39.180  1.00  0.00           C
ATOM   2161  HE2 PHE A 722      41.640  66.040  39.950  1.00  0.00           H
ATOM   2162  C   PHE A 722      43.670  61.740  37.930  1.00  0.00           C
ATOM   2163  O   PHE A 722      44.580  61.810  38.840  1.00  0.00           O
ATOM   2164  N   THR A 723      42.510  61.060  38.090  1.00  0.00           N
ATOM   2165  HN  THR A 723      41.990  60.910  37.260  1.00  0.00           H
ATOM   2166  CA  THR A 723      42.010  60.410  39.320  1.00  0.00           C
ATOM   2167  HA  THR A 723      42.010  61.210  40.040  1.00  0.00           H
ATOM   2168  CB  THR A 723      40.540  59.880  39.150  1.00  0.00           C
ATOM   2169  HB  THR A 723      40.390  59.130  38.340  1.00  0.00           H
ATOM   2170  OG1 THR A 723      39.800  61.090  38.950  1.00  0.00           O
ATOM   2171  HG1 THR A 723      39.560  61.260  38.030  1.00  0.00           H
ATOM   2172  CG2 THR A 723      39.990  59.300  40.490  1.00  0.00           C
ATOM   2173 HG21 THR A 723      38.920  59.040  40.400  1.00  0.00           H
ATOM   2174 HG22 THR A 723      40.210  59.900  41.390  1.00  0.00           H
ATOM   2175 HG23 THR A 723      40.540  58.340  40.630  1.00  0.00           H
ATOM   2176  C   THR A 723      42.880  59.300  39.820  1.00  0.00           C
ATOM   2177  O   THR A 723      43.370  59.370  40.970  1.00  0.00           O
ATOM   2178  N   GLU A 724      43.240  58.380  38.910  1.00  0.00           N
ATOM   2179  HN  GLU A 724      42.890  58.360  37.980  1.00  0.00           H
ATOM   2180  CA  GLU A 724      44.020  57.170  39.210  1.00  0.00           C
ATOM   2181  HA  GLU A 724      43.470  56.510  39.860  1.00  0.00           H
ATOM   2182  CB  GLU A 724      44.160  56.210  38.080  1.00  0.00           C
ATOM   2183  HB1 GLU A 724      44.910  55.430  38.310  1.00  0.00           H
ATOM   2184  HB2 GLU A 724      44.360  56.750  37.130  1.00  0.00           H
ATOM   2185  CG  GLU A 724      42.840  55.440  37.770  1.00  0.00           C
ATOM   2186  HG1 GLU A 724      42.010  56.140  37.520  1.00  0.00           H
ATOM   2187  HG2 GLU A 724      42.550  54.910  38.710  1.00  0.00           H
ATOM   2188  CD  GLU A 724      43.020  54.490  36.620  1.00  0.00           C
ATOM   2189  OE1 GLU A 724      43.720  53.440  36.660  1.00  0.00           O
ATOM   2190  OE2 GLU A 724      42.430  54.750  35.560  1.00  0.00           O
ATOM   2191  C   GLU A 724      45.430  57.460  39.790  1.00  0.00           C
ATOM   2192  O   GLU A 724      45.750  56.890  40.830  1.00  0.00           O
ATOM   2193  N   GLU A 725      46.210  58.330  39.170  1.00  0.00           N
ATOM   2194  HN  GLU A 725      45.960  58.780  38.320  1.00  0.00           H
ATOM   2195  CA  GLU A 725      47.500  58.550  39.580  1.00  0.00           C
ATOM   2196  HA  GLU A 725      47.990  57.650  39.910  1.00  0.00           H
ATOM   2197  CB  GLU A 725      48.190  59.230  38.300  1.00  0.00           C
ATOM   2198  HB1 GLU A 725      49.220  59.440  38.660  1.00  0.00           H
ATOM   2199  HB2 GLU A 725      47.780  60.220  38.010  1.00  0.00           H
ATOM   2200  CG  GLU A 725      48.240  58.180  37.130  1.00  0.00           C
ATOM   2201  HG1 GLU A 725      47.350  58.400  36.500  1.00  0.00           H
ATOM   2202  HG2 GLU A 725      48.370  57.170  37.570  1.00  0.00           H
ATOM   2203  CD  GLU A 725      49.350  58.510  36.150  1.00  0.00           C
ATOM   2204  OE1 GLU A 725      49.460  59.750  35.910  1.00  0.00           O
ATOM   2205  OE2 GLU A 725      50.150  57.670  35.680  1.00  0.00           O
ATOM   2206  C   GLU A 725      47.550  59.610  40.650  1.00  0.00           C
ATOM   2207  O   GLU A 725      48.430  59.590  41.430  1.00  0.00           O
ATOM   2208  N   ALA A 726      46.650  60.620  40.760  1.00  0.00           N
ATOM   2209  HN  ALA A 726      45.870  60.770  40.160  1.00  0.00           H
ATOM   2210  CA  ALA A 726      46.660  61.300  42.030  1.00  0.00           C
ATOM   2211  HA  ALA A 726      47.520  61.930  42.060  1.00  0.00           H
ATOM   2212  CB  ALA A 726      45.530  62.280  41.850  1.00  0.00           C
ATOM   2213  HB1 ALA A 726      45.300  62.840  42.790  1.00  0.00           H
ATOM   2214  HB2 ALA A 726      44.570  61.790  41.600  1.00  0.00           H
ATOM   2215  HB3 ALA A 726      45.820  62.980  41.050  1.00  0.00           H
ATOM   2216  C   ALA A 726      46.360  60.430  43.240  1.00  0.00           C
ATOM   2217  O   ALA A 726      47.130  60.380  44.270  1.00  0.00           O
ATOM   2218  N   PHE A 727      45.290  59.610  43.090  1.00  0.00           N
ATOM   2219  HN  PHE A 727      44.600  59.720  42.380  1.00  0.00           H
ATOM   2220  CA  PHE A 727      44.860  58.650  44.100  1.00  0.00           C
ATOM   2221  HA  PHE A 727      44.680  59.280  44.950  1.00  0.00           H
ATOM   2222  CB  PHE A 727      43.500  57.930  43.740  1.00  0.00           C
ATOM   2223  HB1 PHE A 727      43.610  57.240  42.870  1.00  0.00           H
ATOM   2224  HB2 PHE A 727      42.750  58.700  43.450  1.00  0.00           H
ATOM   2225  CG  PHE A 727      42.720  57.160  44.750  1.00  0.00           C
ATOM   2226  CD1 PHE A 727      42.870  57.520  46.110  1.00  0.00           C
ATOM   2227  HD1 PHE A 727      43.360  58.450  46.350  1.00  0.00           H
ATOM   2228  CE1 PHE A 727      42.170  56.890  47.160  1.00  0.00           C
ATOM   2229  HE1 PHE A 727      42.160  57.170  48.200  1.00  0.00           H
ATOM   2230  CZ  PHE A 727      41.450  55.720  46.790  1.00  0.00           C
ATOM   2231  HZ  PHE A 727      40.870  55.200  47.550  1.00  0.00           H
ATOM   2232  CD2 PHE A 727      41.990  56.000  44.410  1.00  0.00           C
ATOM   2233  HD2 PHE A 727      41.850  55.650  43.400  1.00  0.00           H
ATOM   2234  CE2 PHE A 727      41.320  55.290  45.490  1.00  0.00           C
ATOM   2235  HE2 PHE A 727      40.580  54.540  45.320  1.00  0.00           H
ATOM   2236  C   PHE A 727      45.990  57.610  44.510  1.00  0.00           C
ATOM   2237  O   PHE A 727      46.360  57.570  45.680  1.00  0.00           O
ATOM   2238  N   ALA A 728      46.570  56.900  43.500  1.00  0.00           N
ATOM   2239  HN  ALA A 728      46.280  56.980  42.560  1.00  0.00           H
ATOM   2240  CA  ALA A 728      47.620  56.030  43.800  1.00  0.00           C
ATOM   2241  HA  ALA A 728      47.270  55.230  44.450  1.00  0.00           H
ATOM   2242  CB  ALA A 728      48.190  55.380  42.560  1.00  0.00           C
ATOM   2243  HB1 ALA A 728      49.040  54.700  42.740  1.00  0.00           H
ATOM   2244  HB2 ALA A 728      48.720  56.120  41.920  1.00  0.00           H
ATOM   2245  HB3 ALA A 728      47.470  54.880  41.870  1.00  0.00           H
ATOM   2246  C   ALA A 728      48.820  56.680  44.450  1.00  0.00           C
ATOM   2247  O   ALA A 728      49.380  56.230  45.460  1.00  0.00           O
ATOM   2248  N   ALA A 729      49.200  57.880  43.950  1.00  0.00           N
ATOM   2249  HN  ALA A 729      48.660  58.270  43.210  1.00  0.00           H
ATOM   2250  CA  ALA A 729      50.330  58.690  44.440  1.00  0.00           C
ATOM   2251  HA  ALA A 729      51.220  58.060  44.430  1.00  0.00           H
ATOM   2252  CB  ALA A 729      50.640  59.940  43.600  1.00  0.00           C
ATOM   2253  HB1 ALA A 729      51.590  60.400  43.930  1.00  0.00           H
ATOM   2254  HB2 ALA A 729      49.800  60.670  43.690  1.00  0.00           H
ATOM   2255  HB3 ALA A 729      50.680  59.580  42.560  1.00  0.00           H
ATOM   2256  C   ALA A 729      50.130  59.070  45.880  1.00  0.00           C
ATOM   2257  O   ALA A 729      51.090  59.230  46.630  1.00  0.00           O
ATOM   2258  N   LEU A 730      48.890  59.410  46.260  1.00  0.00           N
ATOM   2259  HN  LEU A 730      48.130  59.520  45.620  1.00  0.00           H
ATOM   2260  CA  LEU A 730      48.460  59.680  47.560  1.00  0.00           C
ATOM   2261  HA  LEU A 730      48.920  60.600  47.910  1.00  0.00           H
ATOM   2262  CB  LEU A 730      46.930  60.030  47.520  1.00  0.00           C
ATOM   2263  HB1 LEU A 730      46.340  59.100  47.380  1.00  0.00           H
ATOM   2264  HB2 LEU A 730      46.730  60.710  46.660  1.00  0.00           H
ATOM   2265  CG  LEU A 730      46.410  60.550  48.870  1.00  0.00           C
ATOM   2266  HG  LEU A 730      46.720  59.870  49.680  1.00  0.00           H
ATOM   2267  CD1 LEU A 730      47.000  62.030  49.100  1.00  0.00           C
ATOM   2268 HD11 LEU A 730      46.500  62.720  48.390  1.00  0.00           H
ATOM   2269 HD12 LEU A 730      48.090  62.040  48.930  1.00  0.00           H
ATOM   2270 HD13 LEU A 730      46.710  62.340  50.120  1.00  0.00           H
ATOM   2271  CD2 LEU A 730      44.930  60.460  49.020  1.00  0.00           C
ATOM   2272 HD21 LEU A 730      44.480  60.920  48.120  1.00  0.00           H
ATOM   2273 HD22 LEU A 730      44.520  60.980  49.920  1.00  0.00           H
ATOM   2274 HD23 LEU A 730      44.560  59.410  49.060  1.00  0.00           H
ATOM   2275  C   LEU A 730      48.790  58.620  48.570  1.00  0.00           C
ATOM   2276  O   LEU A 730      49.290  58.790  49.680  1.00  0.00           O
ATOM   2277  N   ILE A 731      48.510  57.250  48.320  1.00  0.00           N
ATOM   2278  HN  ILE A 731      48.060  57.010  47.470  1.00  0.00           H
ATOM   2279  CA  ILE A 731      48.760  56.080  49.170  1.00  0.00           C
ATOM   2280  HA  ILE A 731      48.440  56.370  50.160  1.00  0.00           H
ATOM   2281  CB  ILE A 731      48.050  54.830  48.810  1.00  0.00           C
ATOM   2282  HB  ILE A 731      48.490  54.320  47.920  1.00  0.00           H
ATOM   2283  CG2 ILE A 731      48.260  53.810  49.980  1.00  0.00           C
ATOM   2284 HG21 ILE A 731      47.540  53.010  49.740  1.00  0.00           H
ATOM   2285 HG22 ILE A 731      48.040  54.340  50.930  1.00  0.00           H
ATOM   2286 HG23 ILE A 731      49.260  53.340  50.150  1.00  0.00           H
ATOM   2287  CG1 ILE A 731      46.500  55.170  48.710  1.00  0.00           C
ATOM   2288 HG11 ILE A 731      46.020  54.250  48.280  1.00  0.00           H
ATOM   2289 HG12 ILE A 731      46.260  55.890  47.900  1.00  0.00           H
ATOM   2290  CD  ILE A 731      45.840  55.460  50.080  1.00  0.00           C
ATOM   2291  HD1 ILE A 731      45.730  54.540  50.680  1.00  0.00           H
ATOM   2292  HD2 ILE A 731      44.820  55.820  49.870  1.00  0.00           H
ATOM   2293  HD3 ILE A 731      46.470  56.210  50.590  1.00  0.00           H
ATOM   2294  C   ILE A 731      50.190  55.850  49.260  1.00  0.00           C
ATOM   2295  O   ILE A 731      50.770  55.760  50.310  1.00  0.00           O
ATOM   2296  N   CYS A 732      50.900  55.950  48.120  1.00  0.00           N
ATOM   2297  HN  CYS A 732      50.350  56.090  47.290  1.00  0.00           H
ATOM   2298  CA  CYS A 732      52.370  55.890  48.110  1.00  0.00           C
ATOM   2299  HA  CYS A 732      52.660  54.890  48.390  1.00  0.00           H
ATOM   2300  CB  CYS A 732      52.920  56.090  46.610  1.00  0.00           C
ATOM   2301  HB1 CYS A 732      54.020  55.970  46.680  1.00  0.00           H
ATOM   2302  HB2 CYS A 732      52.700  57.130  46.300  1.00  0.00           H
ATOM   2303  SG  CYS A 732      52.190  54.900  45.380  1.00  0.00           S
ATOM   2304  HG1 CYS A 732      50.940  55.300  45.550  1.00  0.00           H
ATOM   2305  C   CYS A 732      53.140  56.910  48.910  1.00  0.00           C
ATOM   2306  O   CYS A 732      54.060  56.620  49.660  1.00  0.00           O
ATOM   2307  N   ILE A 733      52.590  58.160  48.800  1.00  0.00           N
ATOM   2308  HN  ILE A 733      52.010  58.330  48.010  1.00  0.00           H
ATOM   2309  CA  ILE A 733      53.100  59.250  49.540  1.00  0.00           C
ATOM   2310  HA  ILE A 733      54.170  59.300  49.380  1.00  0.00           H
ATOM   2311  CB  ILE A 733      52.540  60.650  49.160  1.00  0.00           C
ATOM   2312  HB  ILE A 733      51.450  60.560  49.000  1.00  0.00           H
ATOM   2313  CG2 ILE A 733      52.730  61.720  50.250  1.00  0.00           C
ATOM   2314 HG21 ILE A 733      51.990  61.490  51.050  1.00  0.00           H
ATOM   2315 HG22 ILE A 733      52.730  62.800  49.990  1.00  0.00           H
ATOM   2316 HG23 ILE A 733      53.710  61.550  50.750  1.00  0.00           H
ATOM   2317  CG1 ILE A 733      53.250  61.200  47.870  1.00  0.00           C
ATOM   2318 HG11 ILE A 733      52.740  62.120  47.510  1.00  0.00           H
ATOM   2319 HG12 ILE A 733      53.230  60.460  47.030  1.00  0.00           H
ATOM   2320  CD  ILE A 733      54.720  61.290  48.080  1.00  0.00           C
ATOM   2321  HD1 ILE A 733      55.300  60.380  48.350  1.00  0.00           H
ATOM   2322  HD2 ILE A 733      54.970  62.050  48.860  1.00  0.00           H
ATOM   2323  HD3 ILE A 733      55.140  61.790  47.190  1.00  0.00           H
ATOM   2324  C   ILE A 733      52.980  59.000  51.070  1.00  0.00           C
ATOM   2325  O   ILE A 733      53.920  59.160  51.840  1.00  0.00           O
ATOM   2326  N   ILE A 734      51.780  58.500  51.440  1.00  0.00           N
ATOM   2327  HN  ILE A 734      51.000  58.500  50.810  1.00  0.00           H
ATOM   2328  CA  ILE A 734      51.470  58.320  52.890  1.00  0.00           C
ATOM   2329  HA  ILE A 734      51.750  59.160  53.490  1.00  0.00           H
ATOM   2330  CB  ILE A 734      50.000  58.090  53.120  1.00  0.00           C
ATOM   2331  HB  ILE A 734      49.640  57.210  52.550  1.00  0.00           H
ATOM   2332  CG2 ILE A 734      49.820  57.670  54.660  1.00  0.00           C
ATOM   2333 HG21 ILE A 734      50.450  58.250  55.370  1.00  0.00           H
ATOM   2334 HG22 ILE A 734      50.180  56.610  54.750  1.00  0.00           H
ATOM   2335 HG23 ILE A 734      48.730  57.780  54.870  1.00  0.00           H
ATOM   2336  CG1 ILE A 734      49.160  59.370  52.850  1.00  0.00           C
ATOM   2337 HG11 ILE A 734      49.540  59.830  51.900  1.00  0.00           H
ATOM   2338 HG12 ILE A 734      49.220  60.170  53.610  1.00  0.00           H
ATOM   2339  CD  ILE A 734      47.680  58.960  52.640  1.00  0.00           C
ATOM   2340  HD1 ILE A 734      47.130  58.520  53.490  1.00  0.00           H
ATOM   2341  HD2 ILE A 734      47.610  58.260  51.790  1.00  0.00           H
ATOM   2342  HD3 ILE A 734      47.170  59.890  52.300  1.00  0.00           H
ATOM   2343  C   ILE A 734      52.290  57.130  53.420  1.00  0.00           C
ATOM   2344  O   ILE A 734      52.930  57.210  54.500  1.00  0.00           O
ATOM   2345  N   PHE A 735      52.590  56.070  52.600  1.00  0.00           N
ATOM   2346  HN  PHE A 735      52.160  55.990  51.700  1.00  0.00           H
ATOM   2347  CA  PHE A 735      53.380  54.920  52.980  1.00  0.00           C
ATOM   2348  HA  PHE A 735      52.950  54.500  53.880  1.00  0.00           H
ATOM   2349  CB  PHE A 735      53.270  53.910  51.800  1.00  0.00           C
ATOM   2350  HB1 PHE A 735      54.140  53.210  51.820  1.00  0.00           H
ATOM   2351  HB2 PHE A 735      53.310  54.440  50.820  1.00  0.00           H
ATOM   2352  CG  PHE A 735      52.040  53.080  51.800  1.00  0.00           C
ATOM   2353  CD1 PHE A 735      50.990  53.170  52.770  1.00  0.00           C
ATOM   2354  HD1 PHE A 735      50.960  53.890  53.570  1.00  0.00           H
ATOM   2355  CE1 PHE A 735      49.980  52.200  52.770  1.00  0.00           C
ATOM   2356  HE1 PHE A 735      49.110  52.180  53.410  1.00  0.00           H
ATOM   2357  CZ  PHE A 735      50.020  51.190  51.810  1.00  0.00           C
ATOM   2358  HZ  PHE A 735      49.220  50.470  51.840  1.00  0.00           H
ATOM   2359  CD2 PHE A 735      52.080  51.970  50.870  1.00  0.00           C
ATOM   2360  HD2 PHE A 735      52.830  51.790  50.120  1.00  0.00           H
ATOM   2361  CE2 PHE A 735      51.020  51.070  50.850  1.00  0.00           C
ATOM   2362  HE2 PHE A 735      51.050  50.240  50.160  1.00  0.00           H
ATOM   2363  C   PHE A 735      54.840  55.260  53.310  1.00  0.00           C
ATOM   2364  O   PHE A 735      55.380  54.730  54.280  1.00  0.00           O
ATOM   2365  N   ILE A 736      55.370  56.170  52.490  1.00  0.00           N
ATOM   2366  HN  ILE A 736      54.830  56.460  51.710  1.00  0.00           H
ATOM   2367  CA  ILE A 736      56.650  56.840  52.720  1.00  0.00           C
ATOM   2368  HA  ILE A 736      57.390  56.110  53.040  1.00  0.00           H
ATOM   2369  CB  ILE A 736      57.280  57.460  51.410  1.00  0.00           C
ATOM   2370  HB  ILE A 736      56.430  58.060  51.040  1.00  0.00           H
ATOM   2371  CG2 ILE A 736      58.610  58.350  51.660  1.00  0.00           C
ATOM   2372 HG21 ILE A 736      58.310  59.040  52.490  1.00  0.00           H
ATOM   2373 HG22 ILE A 736      58.920  58.870  50.740  1.00  0.00           H
ATOM   2374 HG23 ILE A 736      59.480  57.770  52.060  1.00  0.00           H
ATOM   2375  CG1 ILE A 736      57.640  56.400  50.360  1.00  0.00           C
ATOM   2376 HG11 ILE A 736      56.980  55.520  50.530  1.00  0.00           H
ATOM   2377 HG12 ILE A 736      58.680  56.000  50.380  1.00  0.00           H
ATOM   2378  CD  ILE A 736      57.380  56.950  48.960  1.00  0.00           C
ATOM   2379  HD1 ILE A 736      57.760  56.170  48.280  1.00  0.00           H
ATOM   2380  HD2 ILE A 736      58.000  57.850  48.730  1.00  0.00           H
ATOM   2381  HD3 ILE A 736      56.310  57.130  48.740  1.00  0.00           H
ATOM   2382  C   ILE A 736      56.750  57.640  54.010  1.00  0.00           C
ATOM   2383  O   ILE A 736      57.590  57.430  54.840  1.00  0.00           O
ATOM   2384  N   TYR A 737      55.750  58.490  54.220  1.00  0.00           N
ATOM   2385  HN  TYR A 737      55.080  58.690  53.500  1.00  0.00           H
ATOM   2386  CA  TYR A 737      55.670  59.430  55.320  1.00  0.00           C
ATOM   2387  HA  TYR A 737      56.610  59.920  55.440  1.00  0.00           H
ATOM   2388  CB  TYR A 737      54.700  60.610  55.100  1.00  0.00           C
ATOM   2389  HB1 TYR A 737      53.680  60.190  54.970  1.00  0.00           H
ATOM   2390  HB2 TYR A 737      54.860  60.970  54.060  1.00  0.00           H
ATOM   2391  CG  TYR A 737      54.720  61.740  56.020  1.00  0.00           C
ATOM   2392  CD1 TYR A 737      55.520  62.810  55.670  1.00  0.00           C
ATOM   2393  HD1 TYR A 737      56.060  62.870  54.730  1.00  0.00           H
ATOM   2394  CE1 TYR A 737      55.510  64.030  56.400  1.00  0.00           C
ATOM   2395  HE1 TYR A 737      56.100  64.880  56.110  1.00  0.00           H
ATOM   2396  CZ  TYR A 737      54.760  64.070  57.570  1.00  0.00           C
ATOM   2397  OH  TYR A 737      54.660  65.260  58.440  1.00  0.00           O
ATOM   2398  HH  TYR A 737      54.770  64.920  59.330  1.00  0.00           H
ATOM   2399  CD2 TYR A 737      53.890  61.870  57.110  1.00  0.00           C
ATOM   2400  HD2 TYR A 737      53.380  61.020  57.520  1.00  0.00           H
ATOM   2401  CE2 TYR A 737      53.960  62.980  57.930  1.00  0.00           C
ATOM   2402  HE2 TYR A 737      53.340  62.930  58.810  1.00  0.00           H
ATOM   2403  C   TYR A 737      55.420  58.800  56.710  1.00  0.00           C
ATOM   2404  O   TYR A 737      55.920  59.150  57.750  1.00  0.00           O
ATOM   2405  N   GLU A 738      54.560  57.770  56.800  1.00  0.00           N
ATOM   2406  HN  GLU A 738      54.110  57.510  55.930  1.00  0.00           H
ATOM   2407  CA  GLU A 738      54.190  56.990  57.960  1.00  0.00           C
ATOM   2408  HA  GLU A 738      53.800  57.630  58.730  1.00  0.00           H
ATOM   2409  CB  GLU A 738      53.150  55.840  57.510  1.00  0.00           C
ATOM   2410  HB1 GLU A 738      53.270  54.930  58.130  1.00  0.00           H
ATOM   2411  HB2 GLU A 738      53.470  55.550  56.480  1.00  0.00           H
ATOM   2412  CG  GLU A 738      51.640  56.230  57.460  1.00  0.00           C
ATOM   2413  HG1 GLU A 738      51.020  55.390  57.090  1.00  0.00           H
ATOM   2414  HG2 GLU A 738      51.370  57.130  56.860  1.00  0.00           H
ATOM   2415  CD  GLU A 738      51.080  56.560  58.830  1.00  0.00           C
ATOM   2416  OE1 GLU A 738      49.970  57.210  58.960  1.00  0.00           O
ATOM   2417  OE2 GLU A 738      51.700  56.150  59.860  1.00  0.00           O
ATOM   2418  C   GLU A 738      55.380  56.290  58.510  1.00  0.00           C
ATOM   2419  O   GLU A 738      55.610  55.960  59.690  1.00  0.00           O
ATOM   2420  N   ALA A 739      56.320  55.880  57.580  1.00  0.00           N
ATOM   2421  HN  ALA A 739      56.210  56.210  56.650  1.00  0.00           H
ATOM   2422  CA  ALA A 739      57.560  55.180  57.890  1.00  0.00           C
ATOM   2423  HA  ALA A 739      57.210  54.470  58.620  1.00  0.00           H
ATOM   2424  CB  ALA A 739      58.100  54.700  56.580  1.00  0.00           C
ATOM   2425  HB1 ALA A 739      57.330  54.680  55.780  1.00  0.00           H
ATOM   2426  HB2 ALA A 739      58.740  53.790  56.680  1.00  0.00           H
ATOM   2427  HB3 ALA A 739      58.900  55.340  56.120  1.00  0.00           H
ATOM   2428  C   ALA A 739      58.560  56.050  58.590  1.00  0.00           C
ATOM   2429  O   ALA A 739      59.070  55.720  59.660  1.00  0.00           O
ATOM   2430  N   LEU A 740      58.670  57.280  58.120  1.00  0.00           N
ATOM   2431  HN  LEU A 740      58.100  57.470  57.320  1.00  0.00           H
ATOM   2432  CA  LEU A 740      59.400  58.390  58.680  1.00  0.00           C
ATOM   2433  HA  LEU A 740      60.440  58.090  58.730  1.00  0.00           H
ATOM   2434  CB  LEU A 740      59.430  59.500  57.600  1.00  0.00           C
ATOM   2435  HB1 LEU A 740      58.430  59.820  57.210  1.00  0.00           H
ATOM   2436  HB2 LEU A 740      59.950  59.150  56.690  1.00  0.00           H
ATOM   2437  CG  LEU A 740      60.260  60.770  57.980  1.00  0.00           C
ATOM   2438  HG  LEU A 740      59.760  61.240  58.850  1.00  0.00           H
ATOM   2439  CD1 LEU A 740      61.760  60.600  58.340  1.00  0.00           C
ATOM   2440 HD11 LEU A 740      62.130  61.410  59.000  1.00  0.00           H
ATOM   2441 HD12 LEU A 740      62.350  60.540  57.410  1.00  0.00           H
ATOM   2442 HD13 LEU A 740      61.810  59.640  58.900  1.00  0.00           H
ATOM   2443  CD2 LEU A 740      60.300  61.790  56.840  1.00  0.00           C
ATOM   2444 HD21 LEU A 740      59.320  61.990  56.370  1.00  0.00           H
ATOM   2445 HD22 LEU A 740      61.000  61.340  56.100  1.00  0.00           H
ATOM   2446 HD23 LEU A 740      60.740  62.760  57.140  1.00  0.00           H
ATOM   2447  C   LEU A 740      58.790  58.840  59.980  1.00  0.00           C
ATOM   2448  O   LEU A 740      59.420  59.080  60.970  1.00  0.00           O
ATOM   2449  N   GLU A 741      57.470  58.950  60.170  1.00  0.00           N
ATOM   2450  HN  GLU A 741      56.870  59.010  59.380  1.00  0.00           H
ATOM   2451  CA  GLU A 741      56.840  59.230  61.460  1.00  0.00           C
ATOM   2452  HA  GLU A 741      57.320  60.100  61.890  1.00  0.00           H
ATOM   2453  CB  GLU A 741      55.270  59.400  61.300  1.00  0.00           C
ATOM   2454  HB1 GLU A 741      54.900  59.470  62.350  1.00  0.00           H
ATOM   2455  HB2 GLU A 741      54.810  58.540  60.780  1.00  0.00           H
ATOM   2456  CG  GLU A 741      54.680  60.590  60.480  1.00  0.00           C
ATOM   2457  HG1 GLU A 741      54.830  60.340  59.410  1.00  0.00           H
ATOM   2458  HG2 GLU A 741      55.410  61.420  60.580  1.00  0.00           H
ATOM   2459  CD  GLU A 741      53.310  60.960  60.870  1.00  0.00           C
ATOM   2460  OE1 GLU A 741      53.110  61.960  61.630  1.00  0.00           O
ATOM   2461  OE2 GLU A 741      52.360  60.260  60.430  1.00  0.00           O
ATOM   2462  C   GLU A 741      57.110  58.160  62.520  1.00  0.00           C
ATOM   2463  O   GLU A 741      57.440  58.440  63.680  1.00  0.00           O
ATOM   2464  N   LYS A 742      57.000  56.850  62.130  1.00  0.00           N
ATOM   2465  HN  LYS A 742      56.630  56.610  61.240  1.00  0.00           H
ATOM   2466  CA  LYS A 742      57.360  55.750  63.020  1.00  0.00           C
ATOM   2467  HA  LYS A 742      57.010  55.970  64.010  1.00  0.00           H
ATOM   2468  CB  LYS A 742      56.750  54.410  62.510  1.00  0.00           C
ATOM   2469  HB1 LYS A 742      56.970  54.330  61.420  1.00  0.00           H
ATOM   2470  HB2 LYS A 742      55.660  54.590  62.500  1.00  0.00           H
ATOM   2471  CG  LYS A 742      57.220  53.200  63.320  1.00  0.00           C
ATOM   2472  HG1 LYS A 742      58.320  53.090  63.190  1.00  0.00           H
ATOM   2473  HG2 LYS A 742      56.610  52.420  62.830  1.00  0.00           H
ATOM   2474  CD  LYS A 742      56.890  53.280  64.810  1.00  0.00           C
ATOM   2475  HD1 LYS A 742      57.440  54.070  65.360  1.00  0.00           H
ATOM   2476  HD2 LYS A 742      57.400  52.370  65.210  1.00  0.00           H
ATOM   2477  CE  LYS A 742      55.440  53.270  65.210  1.00  0.00           C
ATOM   2478  HE1 LYS A 742      54.980  52.300  64.900  1.00  0.00           H
ATOM   2479  HE2 LYS A 742      54.930  54.110  64.670  1.00  0.00           H
ATOM   2480  NZ  LYS A 742      55.210  53.430  66.650  1.00  0.00           N
ATOM   2481  HZ1 LYS A 742      55.890  52.790  67.120  1.00  0.00           H
ATOM   2482  HZ2 LYS A 742      54.280  53.210  67.040  1.00  0.00           H
ATOM   2483  HZ3 LYS A 742      55.540  54.360  66.970  1.00  0.00           H
ATOM   2484  C   LYS A 742      58.840  55.780  63.340  1.00  0.00           C
ATOM   2485  O   LYS A 742      59.150  55.450  64.480  1.00  0.00           O
ATOM   2486  N   LEU A 743      59.740  56.150  62.470  1.00  0.00           N
ATOM   2487  HN  LEU A 743      59.440  56.350  61.540  1.00  0.00           H
ATOM   2488  CA  LEU A 743      61.170  56.200  62.780  1.00  0.00           C
ATOM   2489  HA  LEU A 743      61.400  55.260  63.260  1.00  0.00           H
ATOM   2490  CB  LEU A 743      61.810  56.230  61.430  1.00  0.00           C
ATOM   2491  HB1 LEU A 743      61.460  57.210  61.040  1.00  0.00           H
ATOM   2492  HB2 LEU A 743      61.370  55.440  60.770  1.00  0.00           H
ATOM   2493  CG  LEU A 743      63.290  56.130  61.370  1.00  0.00           C
ATOM   2494  HG  LEU A 743      63.780  56.830  62.070  1.00  0.00           H
ATOM   2495  CD1 LEU A 743      63.680  54.610  61.510  1.00  0.00           C
ATOM   2496 HD11 LEU A 743      64.750  54.500  61.810  1.00  0.00           H
ATOM   2497 HD12 LEU A 743      63.520  54.270  60.470  1.00  0.00           H
ATOM   2498 HD13 LEU A 743      63.010  54.040  62.190  1.00  0.00           H
ATOM   2499  CD2 LEU A 743      63.750  56.740  60.010  1.00  0.00           C
ATOM   2500 HD21 LEU A 743      63.440  57.790  59.850  1.00  0.00           H
ATOM   2501 HD22 LEU A 743      63.300  56.140  59.180  1.00  0.00           H
ATOM   2502 HD23 LEU A 743      64.860  56.810  59.950  1.00  0.00           H
ATOM   2503  C   LEU A 743      61.540  57.280  63.810  1.00  0.00           C
ATOM   2504  O   LEU A 743      62.340  57.140  64.650  1.00  0.00           O
ATOM   2505  N   PHE A 744      60.830  58.420  63.790  1.00  0.00           N
ATOM   2506  HN  PHE A 744      60.210  58.700  63.060  1.00  0.00           H
ATOM   2507  CA  PHE A 744      60.840  59.410  64.810  1.00  0.00           C
ATOM   2508  HA  PHE A 744      61.900  59.610  64.950  1.00  0.00           H
ATOM   2509  CB  PHE A 744      60.100  60.700  64.350  1.00  0.00           C
ATOM   2510  HB1 PHE A 744      60.040  61.300  65.290  1.00  0.00           H
ATOM   2511  HB2 PHE A 744      59.060  60.580  64.000  1.00  0.00           H
ATOM   2512  CG  PHE A 744      60.840  61.440  63.280  1.00  0.00           C
ATOM   2513  CD1 PHE A 744      60.150  61.860  62.120  1.00  0.00           C
ATOM   2514  HD1 PHE A 744      59.120  61.550  62.010  1.00  0.00           H
ATOM   2515  CE1 PHE A 744      60.640  62.840  61.300  1.00  0.00           C
ATOM   2516  HE1 PHE A 744      59.990  63.230  60.530  1.00  0.00           H
ATOM   2517  CZ  PHE A 744      62.010  63.240  61.410  1.00  0.00           C
ATOM   2518  HZ  PHE A 744      62.570  63.790  60.670  1.00  0.00           H
ATOM   2519  CD2 PHE A 744      62.140  62.040  63.510  1.00  0.00           C
ATOM   2520  HD2 PHE A 744      62.670  61.910  64.440  1.00  0.00           H
ATOM   2521  CE2 PHE A 744      62.750  62.920  62.590  1.00  0.00           C
ATOM   2522  HE2 PHE A 744      63.770  63.250  62.740  1.00  0.00           H
ATOM   2523  C   PHE A 744      60.440  58.970  66.210  1.00  0.00           C
ATOM   2524  O   PHE A 744      61.050  59.380  67.160  1.00  0.00           O
ATOM   2525  N   ASP A 745      59.450  58.120  66.310  1.00  0.00           N
ATOM   2526  HN  ASP A 745      59.030  57.680  65.510  1.00  0.00           H
ATOM   2527  CA  ASP A 745      58.900  57.620  67.570  1.00  0.00           C
ATOM   2528  HA  ASP A 745      58.770  58.460  68.220  1.00  0.00           H
ATOM   2529  CB  ASP A 745      57.560  56.890  67.160  1.00  0.00           C
ATOM   2530  HB1 ASP A 745      57.740  55.910  66.660  1.00  0.00           H
ATOM   2531  HB2 ASP A 745      57.050  57.530  66.410  1.00  0.00           H
ATOM   2532  CG  ASP A 745      56.760  56.740  68.380  1.00  0.00           C
ATOM   2533  OD1 ASP A 745      56.220  55.630  68.550  1.00  0.00           O
ATOM   2534  OD2 ASP A 745      56.590  57.720  69.140  1.00  0.00           O
ATOM   2535  C   ASP A 745      59.960  56.700  68.220  1.00  0.00           C
ATOM   2536  O   ASP A 745      60.050  56.650  69.420  1.00  0.00           O
ATOM   2537  N   LEU A 746      60.710  56.010  67.330  1.00  0.00           N
ATOM   2538  HN  LEU A 746      60.590  56.270  66.370  1.00  0.00           H
ATOM   2539  CA  LEU A 746      61.770  55.240  67.670  1.00  0.00           C
ATOM   2540  HA  LEU A 746      61.510  54.510  68.420  1.00  0.00           H
ATOM   2541  CB  LEU A 746      62.140  54.420  66.440  1.00  0.00           C
ATOM   2542  HB1 LEU A 746      63.220  54.170  66.440  1.00  0.00           H
ATOM   2543  HB2 LEU A 746      61.970  55.000  65.520  1.00  0.00           H
ATOM   2544  CG  LEU A 746      61.470  53.090  66.150  1.00  0.00           C
ATOM   2545  HG  LEU A 746      60.380  53.280  66.080  1.00  0.00           H
ATOM   2546  CD1 LEU A 746      61.910  52.420  64.840  1.00  0.00           C
ATOM   2547 HD11 LEU A 746      62.950  52.030  64.890  1.00  0.00           H
ATOM   2548 HD12 LEU A 746      61.860  53.210  64.060  1.00  0.00           H
ATOM   2549 HD13 LEU A 746      61.170  51.630  64.640  1.00  0.00           H
ATOM   2550  CD2 LEU A 746      61.670  52.050  67.260  1.00  0.00           C
ATOM   2551 HD21 LEU A 746      60.960  51.260  66.930  1.00  0.00           H
ATOM   2552 HD22 LEU A 746      61.310  52.480  68.230  1.00  0.00           H
ATOM   2553 HD23 LEU A 746      62.710  51.710  67.420  1.00  0.00           H
ATOM   2554  C   LEU A 746      62.950  56.050  68.160  1.00  0.00           C
ATOM   2555  O   LEU A 746      63.470  55.690  69.170  1.00  0.00           O
ATOM   2556  N   GLY A 747      63.210  57.200  67.600  1.00  0.00           N
ATOM   2557  HN  GLY A 747      62.850  57.470  66.710  1.00  0.00           H
ATOM   2558  CA  GLY A 747      64.160  58.280  68.140  1.00  0.00           C
ATOM   2559  HA1 GLY A 747      64.210  59.090  67.440  1.00  0.00           H
ATOM   2560  HA2 GLY A 747      65.130  57.840  68.340  1.00  0.00           H
ATOM   2561  C   GLY A 747      63.680  58.750  69.510  1.00  0.00           C
ATOM   2562  O   GLY A 747      64.500  58.980  70.440  1.00  0.00           O
ATOM   2563  N   GLU A 748      62.400  59.000  69.670  1.00  0.00           N
ATOM   2564  HN  GLU A 748      61.760  58.910  68.910  1.00  0.00           H
ATOM   2565  CA  GLU A 748      61.860  59.460  70.890  1.00  0.00           C
ATOM   2566  HA  GLU A 748      62.430  60.320  71.220  1.00  0.00           H
ATOM   2567  CB  GLU A 748      60.420  59.900  70.730  1.00  0.00           C
ATOM   2568  HB1 GLU A 748      59.860  59.890  71.690  1.00  0.00           H
ATOM   2569  HB2 GLU A 748      59.840  59.120  70.180  1.00  0.00           H
ATOM   2570  CG  GLU A 748      60.290  61.270  69.990  1.00  0.00           C
ATOM   2571  HG1 GLU A 748      60.820  61.210  69.010  1.00  0.00           H
ATOM   2572  HG2 GLU A 748      60.820  62.080  70.530  1.00  0.00           H
ATOM   2573  CD  GLU A 748      58.800  61.740  69.830  1.00  0.00           C
ATOM   2574  OE1 GLU A 748      58.260  61.730  68.670  1.00  0.00           O
ATOM   2575  OE2 GLU A 748      58.200  62.050  70.840  1.00  0.00           O
ATOM   2576  C   GLU A 748      61.970  58.380  71.960  1.00  0.00           C
ATOM   2577  O   GLU A 748      62.500  58.660  73.040  1.00  0.00           O
ATOM   2578  N   THR A 749      61.550  57.120  71.660  1.00  0.00           N
ATOM   2579  HN  THR A 749      61.030  56.920  70.830  1.00  0.00           H
ATOM   2580  CA  THR A 749      61.760  55.960  72.480  1.00  0.00           C
ATOM   2581  HA  THR A 749      61.230  56.160  73.400  1.00  0.00           H
ATOM   2582  CB  THR A 749      60.920  54.810  72.010  1.00  0.00           C
ATOM   2583  HB  THR A 749      61.210  54.420  71.020  1.00  0.00           H
ATOM   2584  OG1 THR A 749      59.550  55.140  72.030  1.00  0.00           O
ATOM   2585  HG1 THR A 749      59.530  56.010  71.640  1.00  0.00           H
ATOM   2586  CG2 THR A 749      61.020  53.570  72.880  1.00  0.00           C
ATOM   2587 HG21 THR A 749      60.200  52.860  72.670  1.00  0.00           H
ATOM   2588 HG22 THR A 749      61.160  53.830  73.950  1.00  0.00           H
ATOM   2589 HG23 THR A 749      61.920  52.980  72.610  1.00  0.00           H
ATOM   2590  C   THR A 749      63.190  55.510  72.890  1.00  0.00           C
ATOM   2591  O   THR A 749      63.480  55.210  74.050  1.00  0.00           O
ATOM   2592  N   TYR A 750      64.120  55.460  71.890  1.00  0.00           N
ATOM   2593  HN  TYR A 750      63.830  55.630  70.960  1.00  0.00           H
ATOM   2594  CA  TYR A 750      65.510  55.010  72.190  1.00  0.00           C
ATOM   2595  HA  TYR A 750      65.700  54.680  73.200  1.00  0.00           H
ATOM   2596  CB  TYR A 750      65.840  53.900  71.220  1.00  0.00           C
ATOM   2597  HB1 TYR A 750      66.890  53.520  71.190  1.00  0.00           H
ATOM   2598  HB2 TYR A 750      65.650  54.410  70.250  1.00  0.00           H
ATOM   2599  CG  TYR A 750      64.960  52.670  71.390  1.00  0.00           C
ATOM   2600  CD1 TYR A 750      63.850  52.390  70.530  1.00  0.00           C
ATOM   2601  HD1 TYR A 750      63.530  53.100  69.800  1.00  0.00           H
ATOM   2602  CE1 TYR A 750      63.090  51.220  70.590  1.00  0.00           C
ATOM   2603  HE1 TYR A 750      62.300  50.990  69.870  1.00  0.00           H
ATOM   2604  CZ  TYR A 750      63.520  50.150  71.480  1.00  0.00           C
ATOM   2605  OH  TYR A 750      62.890  48.870  71.520  1.00  0.00           O
ATOM   2606  HH  TYR A 750      63.570  48.300  71.890  1.00  0.00           H
ATOM   2607  CD2 TYR A 750      65.280  51.660  72.300  1.00  0.00           C
ATOM   2608  HD2 TYR A 750      66.170  51.910  72.860  1.00  0.00           H
ATOM   2609  CE2 TYR A 750      64.610  50.460  72.320  1.00  0.00           C
ATOM   2610  HE2 TYR A 750      64.890  49.730  73.050  1.00  0.00           H
ATOM   2611  C   TYR A 750      66.560  56.100  72.060  1.00  0.00           C
ATOM   2612  O   TYR A 750      66.320  57.110  71.440  1.00  0.00           O
ATOM   2613  N   ALA A 751      67.720  55.850  72.650  1.00  0.00           N
ATOM   2614  HN  ALA A 751      67.860  55.040  73.210  1.00  0.00           H
ATOM   2615  CA  ALA A 751      68.790  56.820  72.570  1.00  0.00           C
ATOM   2616  HA  ALA A 751      68.620  57.660  71.900  1.00  0.00           H
ATOM   2617  CB  ALA A 751      69.250  57.340  73.910  1.00  0.00           C
ATOM   2618  HB1 ALA A 751      68.450  57.760  74.560  1.00  0.00           H
ATOM   2619  HB2 ALA A 751      70.100  58.050  73.800  1.00  0.00           H
ATOM   2620  HB3 ALA A 751      69.600  56.510  74.570  1.00  0.00           H
ATOM   2621  C   ALA A 751      70.020  56.240  71.940  1.00  0.00           C
ATOM   2622  O   ALA A 751      70.340  55.050  72.070  1.00  0.00           O
ATOM   2623  N   PHE A 752      70.850  56.980  71.180  1.00  0.00           N
ATOM   2624  HN  PHE A 752      70.630  57.890  70.870  1.00  0.00           H
ATOM   2625  CA  PHE A 752      72.100  56.460  70.650  1.00  0.00           C
ATOM   2626  HA  PHE A 752      71.890  55.590  70.050  1.00  0.00           H
ATOM   2627  CB  PHE A 752      72.810  57.540  69.720  1.00  0.00           C
ATOM   2628  HB1 PHE A 752      73.860  57.270  69.470  1.00  0.00           H
ATOM   2629  HB2 PHE A 752      72.750  58.530  70.210  1.00  0.00           H
ATOM   2630  CG  PHE A 752      72.150  57.760  68.400  1.00  0.00           C
ATOM   2631  CD1 PHE A 752      71.990  59.050  67.990  1.00  0.00           C
ATOM   2632  HD1 PHE A 752      72.390  59.870  68.560  1.00  0.00           H
ATOM   2633  CE1 PHE A 752      71.170  59.300  66.890  1.00  0.00           C
ATOM   2634  HE1 PHE A 752      70.840  60.270  66.540  1.00  0.00           H
ATOM   2635  CZ  PHE A 752      70.740  58.240  66.100  1.00  0.00           C
ATOM   2636  HZ  PHE A 752      70.260  58.480  65.170  1.00  0.00           H
ATOM   2637  CD2 PHE A 752      71.620  56.660  67.670  1.00  0.00           C
ATOM   2638  HD2 PHE A 752      71.660  55.690  68.120  1.00  0.00           H
ATOM   2639  CE2 PHE A 752      70.990  56.890  66.470  1.00  0.00           C
ATOM   2640  HE2 PHE A 752      70.610  56.040  65.930  1.00  0.00           H
ATOM   2641  C   PHE A 752      73.130  56.150  71.770  1.00  0.00           C
ATOM   2642  O   PHE A 752      73.060  56.710  72.880  1.00  0.00           O
ATOM   2643  N   PRO A 822      74.100  55.330  71.610  1.00  0.00           N
ATOM   2644  CD  PRO A 822      75.290  55.250  72.520  1.00  0.00           C
ATOM   2645  HD1 PRO A 822      75.090  54.900  73.550  1.00  0.00           H
ATOM   2646  HD2 PRO A 822      75.820  56.210  72.660  1.00  0.00           H
ATOM   2647  CA  PRO A 822      74.270  54.360  70.530  1.00  0.00           C
ATOM   2648  HA  PRO A 822      74.100  54.750  69.540  1.00  0.00           H
ATOM   2649  CB  PRO A 822      75.770  53.910  70.500  1.00  0.00           C
ATOM   2650  HB1 PRO A 822      76.290  54.600  69.800  1.00  0.00           H
ATOM   2651  HB2 PRO A 822      75.810  52.840  70.220  1.00  0.00           H
ATOM   2652  CG  PRO A 822      76.350  54.320  71.860  1.00  0.00           C
ATOM   2653  HG1 PRO A 822      76.630  53.440  72.480  1.00  0.00           H
ATOM   2654  HG2 PRO A 822      77.300  54.860  71.680  1.00  0.00           H
ATOM   2655  C   PRO A 822      73.310  53.200  70.710  1.00  0.00           C
ATOM   2656  O   PRO A 822      72.450  53.080  69.860  1.00  0.00           O
ATOM   2657  N   ASP A 823      73.440  52.390  71.800  1.00  0.00           N
ATOM   2658  HN  ASP A 823      74.180  52.580  72.450  1.00  0.00           H
ATOM   2659  CA  ASP A 823      72.720  51.320  72.290  1.00  0.00           C
ATOM   2660  HA  ASP A 823      73.420  50.550  72.580  1.00  0.00           H
ATOM   2661  CB  ASP A 823      72.020  51.760  73.580  1.00  0.00           C
ATOM   2662  HB1 ASP A 823      71.300  51.010  73.990  1.00  0.00           H
ATOM   2663  HB2 ASP A 823      71.480  52.710  73.350  1.00  0.00           H
ATOM   2664  CG  ASP A 823      72.990  52.140  74.690  1.00  0.00           C
ATOM   2665  OD1 ASP A 823      74.230  51.950  74.500  1.00  0.00           O
ATOM   2666  OD2 ASP A 823      72.550  52.560  75.820  1.00  0.00           O
ATOM   2667  C   ASP A 823      71.810  50.630  71.370  1.00  0.00           C
ATOM   2668  O   ASP A 823      72.320  50.150  70.360  1.00  0.00           O
ATOM   2669  N   VAL A 824      70.450  50.640  71.520  1.00  0.00           N
ATOM   2670  HN  VAL A 824      70.010  51.230  72.180  1.00  0.00           H
ATOM   2671  CA  VAL A 824      69.490  49.990  70.640  1.00  0.00           C
ATOM   2672  HA  VAL A 824      69.920  49.050  70.340  1.00  0.00           H
ATOM   2673  CB  VAL A 824      68.270  49.710  71.440  1.00  0.00           C
ATOM   2674  HB  VAL A 824      67.860  50.720  71.670  1.00  0.00           H
ATOM   2675  CG1 VAL A 824      67.080  48.900  70.720  1.00  0.00           C
ATOM   2676 HG11 VAL A 824      67.490  47.930  70.340  1.00  0.00           H
ATOM   2677 HG12 VAL A 824      66.790  49.550  69.870  1.00  0.00           H
ATOM   2678 HG13 VAL A 824      66.280  48.680  71.460  1.00  0.00           H
ATOM   2679  CG2 VAL A 824      68.620  48.930  72.790  1.00  0.00           C
ATOM   2680 HG21 VAL A 824      69.350  49.450  73.450  1.00  0.00           H
ATOM   2681 HG22 VAL A 824      68.960  47.870  72.690  1.00  0.00           H
ATOM   2682 HG23 VAL A 824      67.800  48.830  73.530  1.00  0.00           H
ATOM   2683  C   VAL A 824      69.250  50.750  69.380  1.00  0.00           C
ATOM   2684  O   VAL A 824      69.290  50.130  68.330  1.00  0.00           O
ATOM   2685  N   LEU A 825      69.110  52.110  69.450  1.00  0.00           N
ATOM   2686  HN  LEU A 825      69.090  52.460  70.390  1.00  0.00           H
ATOM   2687  CA  LEU A 825      68.650  52.950  68.390  1.00  0.00           C
ATOM   2688  HA  LEU A 825      67.710  52.570  68.050  1.00  0.00           H
ATOM   2689  CB  LEU A 825      68.550  54.390  68.820  1.00  0.00           C
ATOM   2690  HB1 LEU A 825      69.500  54.800  69.210  1.00  0.00           H
ATOM   2691  HB2 LEU A 825      67.810  54.470  69.640  1.00  0.00           H
ATOM   2692  CG  LEU A 825      67.990  55.380  67.780  1.00  0.00           C
ATOM   2693  HG  LEU A 825      68.580  55.340  66.840  1.00  0.00           H
ATOM   2694  CD1 LEU A 825      66.450  55.240  67.430  1.00  0.00           C
ATOM   2695 HD11 LEU A 825      66.000  55.980  66.730  1.00  0.00           H
ATOM   2696 HD12 LEU A 825      65.790  55.230  68.310  1.00  0.00           H
ATOM   2697 HD13 LEU A 825      66.300  54.240  66.950  1.00  0.00           H
ATOM   2698  CD2 LEU A 825      68.220  56.890  68.290  1.00  0.00           C
ATOM   2699 HD21 LEU A 825      68.020  57.600  67.450  1.00  0.00           H
ATOM   2700 HD22 LEU A 825      69.270  57.050  68.630  1.00  0.00           H
ATOM   2701 HD23 LEU A 825      67.510  57.090  69.120  1.00  0.00           H
ATOM   2702  C   LEU A 825      69.550  52.890  67.220  1.00  0.00           C
ATOM   2703  O   LEU A 825      69.070  52.750  66.060  1.00  0.00           O
ATOM   2704  N   PHE A 826      70.900  52.950  67.310  1.00  0.00           N
ATOM   2705  HN  PHE A 826      71.220  52.910  68.250  1.00  0.00           H
ATOM   2706  CA  PHE A 826      71.910  52.980  66.240  1.00  0.00           C
ATOM   2707  HA  PHE A 826      71.620  53.840  65.660  1.00  0.00           H
ATOM   2708  CB  PHE A 826      73.300  53.340  66.890  1.00  0.00           C
ATOM   2709  HB1 PHE A 826      73.430  52.590  67.700  1.00  0.00           H
ATOM   2710  HB2 PHE A 826      73.180  54.380  67.270  1.00  0.00           H
ATOM   2711  CG  PHE A 826      74.430  53.300  65.900  1.00  0.00           C
ATOM   2712  CD1 PHE A 826      74.260  53.620  64.550  1.00  0.00           C
ATOM   2713  HD1 PHE A 826      73.310  53.820  64.070  1.00  0.00           H
ATOM   2714  CE1 PHE A 826      75.370  53.600  63.720  1.00  0.00           C
ATOM   2715  HE1 PHE A 826      75.230  53.810  62.670  1.00  0.00           H
ATOM   2716  CZ  PHE A 826      76.560  53.090  64.170  1.00  0.00           C
ATOM   2717  HZ  PHE A 826      77.410  52.880  63.530  1.00  0.00           H
ATOM   2718  CD2 PHE A 826      75.660  52.880  66.360  1.00  0.00           C
ATOM   2719  HD2 PHE A 826      75.800  52.790  67.430  1.00  0.00           H
ATOM   2720  CE2 PHE A 826      76.720  52.850  65.500  1.00  0.00           C
ATOM   2721  HE2 PHE A 826      77.650  52.550  65.940  1.00  0.00           H
ATOM   2722  C   PHE A 826      71.780  51.810  65.250  1.00  0.00           C
ATOM   2723  O   PHE A 826      71.560  52.010  64.040  1.00  0.00           O
ATOM   2724  N   TRP A 827      71.630  50.600  65.840  1.00  0.00           N
ATOM   2725  HN  TRP A 827      71.820  50.450  66.810  1.00  0.00           H
ATOM   2726  CA  TRP A 827      71.400  49.360  65.140  1.00  0.00           C
ATOM   2727  HA  TRP A 827      72.020  49.380  64.260  1.00  0.00           H
ATOM   2728  CB  TRP A 827      71.790  48.120  65.920  1.00  0.00           C
ATOM   2729  HB1 TRP A 827      71.770  47.270  65.190  1.00  0.00           H
ATOM   2730  HB2 TRP A 827      71.060  47.910  66.730  1.00  0.00           H
ATOM   2731  CG  TRP A 827      73.180  48.120  66.570  1.00  0.00           C
ATOM   2732  CD1 TRP A 827      73.450  48.180  67.900  1.00  0.00           C
ATOM   2733  HD1 TRP A 827      72.710  48.190  68.700  1.00  0.00           H
ATOM   2734  NE1 TRP A 827      74.770  48.070  68.130  1.00  0.00           N
ATOM   2735  HE1 TRP A 827      75.300  47.750  68.880  1.00  0.00           H
ATOM   2736  CE2 TRP A 827      75.390  48.280  66.860  1.00  0.00           C
ATOM   2737  CD2 TRP A 827      74.370  48.310  65.850  1.00  0.00           C
ATOM   2738  CE3 TRP A 827      74.740  48.580  64.460  1.00  0.00           C
ATOM   2739  HE3 TRP A 827      73.960  48.590  63.720  1.00  0.00           H
ATOM   2740  CZ3 TRP A 827      76.160  48.770  64.210  1.00  0.00           C
ATOM   2741  HZ3 TRP A 827      76.400  48.900  63.170  1.00  0.00           H
ATOM   2742  CZ2 TRP A 827      76.740  48.430  66.570  1.00  0.00           C
ATOM   2743  HZ2 TRP A 827      77.460  48.400  67.360  1.00  0.00           H
ATOM   2744  CH2 TRP A 827      77.080  48.690  65.270  1.00  0.00           C
ATOM   2745  HH2 TRP A 827      78.100  48.820  64.950  1.00  0.00           H
ATOM   2746  C   TRP A 827      69.980  49.250  64.490  1.00  0.00           C
ATOM   2747  O   TRP A 827      69.920  48.630  63.430  1.00  0.00           O
ATOM   2748  N   CYS A 828      68.920  49.880  65.080  1.00  0.00           N
ATOM   2749  HN  CYS A 828      69.050  50.270  66.000  1.00  0.00           H
ATOM   2750  CA  CYS A 828      67.670  50.170  64.410  1.00  0.00           C
ATOM   2751  HA  CYS A 828      67.280  49.280  63.950  1.00  0.00           H
ATOM   2752  CB  CYS A 828      66.560  50.660  65.380  1.00  0.00           C
ATOM   2753  HB1 CYS A 828      65.600  50.580  64.820  1.00  0.00           H
ATOM   2754  HB2 CYS A 828      66.750  51.700  65.720  1.00  0.00           H
ATOM   2755  SG  CYS A 828      66.470  49.660  66.850  1.00  0.00           S
ATOM   2756  HG1 CYS A 828      67.680  49.780  67.400  1.00  0.00           H
ATOM   2757  C   CYS A 828      67.770  51.100  63.180  1.00  0.00           C
ATOM   2758  O   CYS A 828      67.130  50.890  62.130  1.00  0.00           O
ATOM   2759  N   VAL A 829      68.540  52.180  63.320  1.00  0.00           N
ATOM   2760  HN  VAL A 829      68.920  52.340  64.230  1.00  0.00           H
ATOM   2761  CA  VAL A 829      68.700  53.210  62.230  1.00  0.00           C
ATOM   2762  HA  VAL A 829      67.720  53.490  61.890  1.00  0.00           H
ATOM   2763  CB  VAL A 829      69.370  54.500  62.690  1.00  0.00           C
ATOM   2764  HB  VAL A 829      70.200  54.240  63.380  1.00  0.00           H
ATOM   2765  CG1 VAL A 829      69.830  55.390  61.520  1.00  0.00           C
ATOM   2766 HG11 VAL A 829      69.080  55.410  60.710  1.00  0.00           H
ATOM   2767 HG12 VAL A 829      70.770  54.940  61.130  1.00  0.00           H
ATOM   2768 HG13 VAL A 829      69.990  56.460  61.770  1.00  0.00           H
ATOM   2769  CG2 VAL A 829      68.300  55.180  63.570  1.00  0.00           C
ATOM   2770 HG21 VAL A 829      68.240  54.830  64.630  1.00  0.00           H
ATOM   2771 HG22 VAL A 829      67.280  54.940  63.210  1.00  0.00           H
ATOM   2772 HG23 VAL A 829      68.320  56.280  63.550  1.00  0.00           H
ATOM   2773  C   VAL A 829      69.430  52.700  60.960  1.00  0.00           C
ATOM   2774  O   VAL A 829      68.920  52.810  59.870  1.00  0.00           O
ATOM   2775  N   ILE A 830      70.510  51.880  61.300  1.00  0.00           N
ATOM   2776  HN  ILE A 830      70.880  51.950  62.220  1.00  0.00           H
ATOM   2777  CA  ILE A 830      71.210  50.970  60.350  1.00  0.00           C
ATOM   2778  HA  ILE A 830      71.550  51.550  59.500  1.00  0.00           H
ATOM   2779  CB  ILE A 830      72.350  50.250  61.080  1.00  0.00           C
ATOM   2780  HB  ILE A 830      72.090  49.940  62.120  1.00  0.00           H
ATOM   2781  CG2 ILE A 830      72.790  48.950  60.380  1.00  0.00           C
ATOM   2782 HG21 ILE A 830      72.210  48.020  60.550  1.00  0.00           H
ATOM   2783 HG22 ILE A 830      73.800  48.630  60.740  1.00  0.00           H
ATOM   2784 HG23 ILE A 830      72.920  48.970  59.280  1.00  0.00           H
ATOM   2785  CG1 ILE A 830      73.420  51.320  61.400  1.00  0.00           C
ATOM   2786 HG11 ILE A 830      74.240  50.850  61.980  1.00  0.00           H
ATOM   2787 HG12 ILE A 830      72.970  52.100  62.020  1.00  0.00           H
ATOM   2788  CD  ILE A 830      74.060  52.010  60.190  1.00  0.00           C
ATOM   2789  HD1 ILE A 830      73.330  52.600  59.590  1.00  0.00           H
ATOM   2790  HD2 ILE A 830      74.510  51.230  59.540  1.00  0.00           H
ATOM   2791  HD3 ILE A 830      74.820  52.770  60.470  1.00  0.00           H
ATOM   2792  C   ILE A 830      70.330  50.020  59.700  1.00  0.00           C
ATOM   2793  O   ILE A 830      70.280  49.900  58.470  1.00  0.00           O
ATOM   2794  N   LEU A 831      69.500  49.320  60.530  1.00  0.00           N
ATOM   2795  HN  LEU A 831      69.660  49.430  61.510  1.00  0.00           H
ATOM   2796  CA  LEU A 831      68.680  48.220  60.040  1.00  0.00           C
ATOM   2797  HA  LEU A 831      69.410  47.610  59.530  1.00  0.00           H
ATOM   2798  CB  LEU A 831      68.220  47.540  61.280  1.00  0.00           C
ATOM   2799  HB1 LEU A 831      67.660  48.260  61.910  1.00  0.00           H
ATOM   2800  HB2 LEU A 831      69.160  47.210  61.790  1.00  0.00           H
ATOM   2801  CG  LEU A 831      67.380  46.230  61.000  1.00  0.00           C
ATOM   2802  HG  LEU A 831      66.520  46.500  60.360  1.00  0.00           H
ATOM   2803  CD1 LEU A 831      68.270  45.230  60.270  1.00  0.00           C
ATOM   2804 HD11 LEU A 831      69.240  45.170  60.810  1.00  0.00           H
ATOM   2805 HD12 LEU A 831      68.390  45.530  59.210  1.00  0.00           H
ATOM   2806 HD13 LEU A 831      67.820  44.210  60.280  1.00  0.00           H
ATOM   2807  CD2 LEU A 831      66.960  45.690  62.350  1.00  0.00           C
ATOM   2808 HD21 LEU A 831      67.100  44.580  62.340  1.00  0.00           H
ATOM   2809 HD22 LEU A 831      65.860  45.790  62.480  1.00  0.00           H
ATOM   2810 HD23 LEU A 831      67.470  46.260  63.140  1.00  0.00           H
ATOM   2811  C   LEU A 831      67.620  48.580  59.030  1.00  0.00           C
ATOM   2812  O   LEU A 831      67.450  47.890  58.010  1.00  0.00           O
ATOM   2813  N   PHE A 832      66.900  49.710  59.340  1.00  0.00           N
ATOM   2814  HN  PHE A 832      67.110  50.180  60.190  1.00  0.00           H
ATOM   2815  CA  PHE A 832      65.870  50.250  58.500  1.00  0.00           C
ATOM   2816  HA  PHE A 832      65.040  49.560  58.400  1.00  0.00           H
ATOM   2817  CB  PHE A 832      65.310  51.480  59.310  1.00  0.00           C
ATOM   2818  HB1 PHE A 832      66.140  52.110  59.690  1.00  0.00           H
ATOM   2819  HB2 PHE A 832      64.830  51.180  60.260  1.00  0.00           H
ATOM   2820  CG  PHE A 832      64.290  52.300  58.490  1.00  0.00           C
ATOM   2821  CD1 PHE A 832      62.960  51.950  58.490  1.00  0.00           C
ATOM   2822  HD1 PHE A 832      62.670  51.110  59.110  1.00  0.00           H
ATOM   2823  CE1 PHE A 832      61.950  52.820  57.910  1.00  0.00           C
ATOM   2824  HE1 PHE A 832      60.920  52.520  57.900  1.00  0.00           H
ATOM   2825  CZ  PHE A 832      62.330  53.940  57.230  1.00  0.00           C
ATOM   2826  HZ  PHE A 832      61.580  54.540  56.730  1.00  0.00           H
ATOM   2827  CD2 PHE A 832      64.710  53.530  57.870  1.00  0.00           C
ATOM   2828  HD2 PHE A 832      65.750  53.780  57.930  1.00  0.00           H
ATOM   2829  CE2 PHE A 832      63.680  54.300  57.210  1.00  0.00           C
ATOM   2830  HE2 PHE A 832      63.990  55.260  56.820  1.00  0.00           H
ATOM   2831  C   PHE A 832      66.430  50.740  57.140  1.00  0.00           C
ATOM   2832  O   PHE A 832      65.860  50.450  56.100  1.00  0.00           O
ATOM   2833  N   PHE A 833      67.470  51.590  57.230  1.00  0.00           N
ATOM   2834  HN  PHE A 833      67.810  51.920  58.110  1.00  0.00           H
ATOM   2835  CA  PHE A 833      68.280  51.990  56.080  1.00  0.00           C
ATOM   2836  HA  PHE A 833      67.460  52.290  55.440  1.00  0.00           H
ATOM   2837  CB  PHE A 833      69.260  53.180  56.350  1.00  0.00           C
ATOM   2838  HB1 PHE A 833      69.990  53.370  55.550  1.00  0.00           H
ATOM   2839  HB2 PHE A 833      69.850  53.000  57.290  1.00  0.00           H
ATOM   2840  CG  PHE A 833      68.540  54.500  56.380  1.00  0.00           C
ATOM   2841  CD1 PHE A 833      67.780  54.910  55.330  1.00  0.00           C
ATOM   2842  HD1 PHE A 833      67.680  54.330  54.420  1.00  0.00           H
ATOM   2843  CE1 PHE A 833      67.180  56.140  55.310  1.00  0.00           C
ATOM   2844  HE1 PHE A 833      66.680  56.490  54.420  1.00  0.00           H
ATOM   2845  CZ  PHE A 833      67.170  56.950  56.480  1.00  0.00           C
ATOM   2846  HZ  PHE A 833      66.690  57.900  56.370  1.00  0.00           H
ATOM   2847  CD2 PHE A 833      68.640  55.270  57.530  1.00  0.00           C
ATOM   2848  HD2 PHE A 833      69.060  54.970  58.470  1.00  0.00           H
ATOM   2849  CE2 PHE A 833      67.910  56.530  57.570  1.00  0.00           C
ATOM   2850  HE2 PHE A 833      68.050  57.160  58.430  1.00  0.00           H
ATOM   2851  C   PHE A 833      68.910  50.890  55.240  1.00  0.00           C
ATOM   2852  O   PHE A 833      68.940  50.960  54.000  1.00  0.00           O
ATOM   2853  N   THR A 834      69.570  49.890  55.850  1.00  0.00           N
ATOM   2854  HN  THR A 834      69.680  49.890  56.830  1.00  0.00           H
ATOM   2855  CA  THR A 834      70.090  48.750  55.100  1.00  0.00           C
ATOM   2856  HA  THR A 834      70.580  49.050  54.190  1.00  0.00           H
ATOM   2857  CB  THR A 834      71.150  47.890  55.820  1.00  0.00           C
ATOM   2858  HB  THR A 834      71.620  47.120  55.160  1.00  0.00           H
ATOM   2859  OG1 THR A 834      70.650  47.340  57.040  1.00  0.00           O
ATOM   2860  HG1 THR A 834      70.360  48.070  57.570  1.00  0.00           H
ATOM   2861  CG2 THR A 834      72.350  48.770  56.290  1.00  0.00           C
ATOM   2862 HG21 THR A 834      73.110  48.080  56.730  1.00  0.00           H
ATOM   2863 HG22 THR A 834      72.060  49.680  56.840  1.00  0.00           H
ATOM   2864 HG23 THR A 834      72.910  49.140  55.410  1.00  0.00           H
ATOM   2865  C   THR A 834      68.940  47.850  54.590  1.00  0.00           C
ATOM   2866  O   THR A 834      69.120  47.230  53.490  1.00  0.00           O
ATOM   2867  N   THR A 835      67.840  47.580  55.310  1.00  0.00           N
ATOM   2868  HN  THR A 835      67.740  47.850  56.260  1.00  0.00           H
ATOM   2869  CA  THR A 835      66.730  46.790  54.760  1.00  0.00           C
ATOM   2870  HA  THR A 835      67.150  45.810  54.700  1.00  0.00           H
ATOM   2871  CB  THR A 835      65.540  46.740  55.670  1.00  0.00           C
ATOM   2872  HB  THR A 835      65.200  47.780  55.910  1.00  0.00           H
ATOM   2873  OG1 THR A 835      65.910  46.120  56.880  1.00  0.00           O
ATOM   2874  HG1 THR A 835      66.550  46.700  57.310  1.00  0.00           H
ATOM   2875  CG2 THR A 835      64.350  45.980  55.100  1.00  0.00           C
ATOM   2876 HG21 THR A 835      63.580  45.980  55.910  1.00  0.00           H
ATOM   2877 HG22 THR A 835      64.650  44.940  54.880  1.00  0.00           H
ATOM   2878 HG23 THR A 835      63.960  46.500  54.200  1.00  0.00           H
ATOM   2879  C   THR A 835      66.270  47.270  53.390  1.00  0.00           C
ATOM   2880  O   THR A 835      66.210  46.420  52.450  1.00  0.00           O
ATOM   2881  N   PHE A 836      66.150  48.630  53.240  1.00  0.00           N
ATOM   2882  HN  PHE A 836      66.290  49.250  54.010  1.00  0.00           H
ATOM   2883  CA  PHE A 836      66.010  49.330  51.980  1.00  0.00           C
ATOM   2884  HA  PHE A 836      65.170  48.920  51.450  1.00  0.00           H
ATOM   2885  CB  PHE A 836      65.630  50.820  52.310  1.00  0.00           C
ATOM   2886  HB1 PHE A 836      66.360  51.240  53.030  1.00  0.00           H
ATOM   2887  HB2 PHE A 836      64.640  50.720  52.800  1.00  0.00           H
ATOM   2888  CG  PHE A 836      65.580  51.620  50.980  1.00  0.00           C
ATOM   2889  CD1 PHE A 836      66.580  52.540  50.640  1.00  0.00           C
ATOM   2890  HD1 PHE A 836      67.310  52.770  51.410  1.00  0.00           H
ATOM   2891  CE1 PHE A 836      66.570  53.080  49.350  1.00  0.00           C
ATOM   2892  HE1 PHE A 836      67.340  53.710  48.950  1.00  0.00           H
ATOM   2893  CZ  PHE A 836      65.540  52.710  48.520  1.00  0.00           C
ATOM   2894  HZ  PHE A 836      65.530  53.160  47.530  1.00  0.00           H
ATOM   2895  CD2 PHE A 836      64.500  51.430  50.180  1.00  0.00           C
ATOM   2896  HD2 PHE A 836      63.650  50.810  50.430  1.00  0.00           H
ATOM   2897  CE2 PHE A 836      64.490  52.000  48.930  1.00  0.00           C
ATOM   2898  HE2 PHE A 836      63.690  51.710  48.260  1.00  0.00           H
ATOM   2899  C   PHE A 836      67.160  49.130  50.960  1.00  0.00           C
ATOM   2900  O   PHE A 836      66.930  48.860  49.800  1.00  0.00           O
ATOM   2901  N   PHE A 837      68.400  49.220  51.400  1.00  0.00           N
ATOM   2902  HN  PHE A 837      68.560  49.680  52.260  1.00  0.00           H
ATOM   2903  CA  PHE A 837      69.570  49.020  50.510  1.00  0.00           C
ATOM   2904  HA  PHE A 837      69.440  49.580  49.600  1.00  0.00           H
ATOM   2905  CB  PHE A 837      70.880  49.480  51.260  1.00  0.00           C
ATOM   2906  HB1 PHE A 837      71.780  49.210  50.660  1.00  0.00           H
ATOM   2907  HB2 PHE A 837      70.880  48.960  52.240  1.00  0.00           H
ATOM   2908  CG  PHE A 837      70.950  50.990  51.490  1.00  0.00           C
ATOM   2909  CD1 PHE A 837      71.810  51.420  52.480  1.00  0.00           C
ATOM   2910  HD1 PHE A 837      72.320  50.640  53.040  1.00  0.00           H
ATOM   2911  CE1 PHE A 837      71.980  52.820  52.660  1.00  0.00           C
ATOM   2912  HE1 PHE A 837      72.680  53.200  53.390  1.00  0.00           H
ATOM   2913  CZ  PHE A 837      71.270  53.720  51.910  1.00  0.00           C
ATOM   2914  HZ  PHE A 837      71.530  54.770  51.970  1.00  0.00           H
ATOM   2915  CD2 PHE A 837      70.160  51.920  50.740  1.00  0.00           C
ATOM   2916  HD2 PHE A 837      69.390  51.590  50.070  1.00  0.00           H
ATOM   2917  CE2 PHE A 837      70.350  53.310  50.980  1.00  0.00           C
ATOM   2918  HE2 PHE A 837      69.730  53.970  50.410  1.00  0.00           H
ATOM   2919  C   PHE A 837      69.740  47.550  49.940  1.00  0.00           C
ATOM   2920  O   PHE A 837      69.840  47.260  48.730  1.00  0.00           O
ATOM   2921  N   LEU A 838      69.580  46.590  50.850  1.00  0.00           N
ATOM   2922  HN  LEU A 838      69.340  46.830  51.780  1.00  0.00           H
ATOM   2923  CA  LEU A 838      69.520  45.200  50.450  1.00  0.00           C
ATOM   2924  HA  LEU A 838      70.420  45.050  49.880  1.00  0.00           H
ATOM   2925  CB  LEU A 838      69.670  44.310  51.710  1.00  0.00           C
ATOM   2926  HB1 LEU A 838      68.750  44.590  52.280  1.00  0.00           H
ATOM   2927  HB2 LEU A 838      70.540  44.660  52.300  1.00  0.00           H
ATOM   2928  CG  LEU A 838      69.670  42.740  51.490  1.00  0.00           C
ATOM   2929  HG  LEU A 838      68.670  42.410  51.130  1.00  0.00           H
ATOM   2930  CD1 LEU A 838      70.670  42.230  50.510  1.00  0.00           C
ATOM   2931 HD11 LEU A 838      70.480  42.590  49.480  1.00  0.00           H
ATOM   2932 HD12 LEU A 838      70.700  41.150  50.310  1.00  0.00           H
ATOM   2933 HD13 LEU A 838      71.670  42.630  50.830  1.00  0.00           H
ATOM   2934  CD2 LEU A 838      69.960  42.060  52.840  1.00  0.00           C
ATOM   2935 HD21 LEU A 838      70.900  42.380  53.330  1.00  0.00           H
ATOM   2936 HD22 LEU A 838      69.970  40.940  52.900  1.00  0.00           H
ATOM   2937 HD23 LEU A 838      69.200  42.400  53.580  1.00  0.00           H
ATOM   2938  C   LEU A 838      68.280  44.760  49.590  1.00  0.00           C
ATOM   2939  O   LEU A 838      68.450  44.100  48.570  1.00  0.00           O
ATOM   2940  N   SER A 839      67.070  45.280  49.990  1.00  0.00           N
ATOM   2941  HN  SER A 839      67.030  45.610  50.930  1.00  0.00           H
ATOM   2942  CA  SER A 839      65.880  45.120  49.190  1.00  0.00           C
ATOM   2943  HA  SER A 839      65.830  44.080  48.880  1.00  0.00           H
ATOM   2944  CB  SER A 839      64.550  45.460  49.930  1.00  0.00           C
ATOM   2945  HB1 SER A 839      64.380  44.800  50.800  1.00  0.00           H
ATOM   2946  HB2 SER A 839      63.730  45.240  49.210  1.00  0.00           H
ATOM   2947  OG  SER A 839      64.580  46.810  50.410  1.00  0.00           O
ATOM   2948  HG1 SER A 839      65.300  46.690  51.020  1.00  0.00           H
ATOM   2949  C   SER A 839      65.860  45.720  47.830  1.00  0.00           C
ATOM   2950  O   SER A 839      65.450  45.120  46.850  1.00  0.00           O
ATOM   2951  N   SER A 840      66.350  46.960  47.680  1.00  0.00           N
ATOM   2952  HN  SER A 840      66.420  47.490  48.510  1.00  0.00           H
ATOM   2953  CA  SER A 840      66.670  47.580  46.420  1.00  0.00           C
ATOM   2954  HA  SER A 840      65.760  47.460  45.850  1.00  0.00           H
ATOM   2955  CB  SER A 840      66.880  49.120  46.390  1.00  0.00           C
ATOM   2956  HB1 SER A 840      65.940  49.700  46.540  1.00  0.00           H
ATOM   2957  HB2 SER A 840      67.280  49.530  45.440  1.00  0.00           H
ATOM   2958  OG  SER A 840      67.800  49.520  47.340  1.00  0.00           O
ATOM   2959  HG1 SER A 840      67.290  49.470  48.170  1.00  0.00           H
ATOM   2960  C   SER A 840      67.740  46.830  45.570  1.00  0.00           C
ATOM   2961  O   SER A 840      67.750  46.850  44.320  1.00  0.00           O
ATOM   2962  N   PHE A 841      68.780  46.260  46.220  1.00  0.00           N
ATOM   2963  HN  PHE A 841      68.920  46.410  47.190  1.00  0.00           H
ATOM   2964  CA  PHE A 841      69.790  45.520  45.460  1.00  0.00           C
ATOM   2965  HA  PHE A 841      70.040  46.020  44.530  1.00  0.00           H
ATOM   2966  CB  PHE A 841      71.090  45.330  46.260  1.00  0.00           C
ATOM   2967  HB1 PHE A 841      70.980  45.140  47.340  1.00  0.00           H
ATOM   2968  HB2 PHE A 841      71.620  46.310  46.170  1.00  0.00           H
ATOM   2969  CG  PHE A 841      72.050  44.310  45.690  1.00  0.00           C
ATOM   2970  CD1 PHE A 841      72.070  43.060  46.220  1.00  0.00           C
ATOM   2971  HD1 PHE A 841      71.420  42.850  47.060  1.00  0.00           H
ATOM   2972  CE1 PHE A 841      72.820  42.020  45.670  1.00  0.00           C
ATOM   2973  HE1 PHE A 841      72.800  41.080  46.200  1.00  0.00           H
ATOM   2974  CZ  PHE A 841      73.680  42.250  44.620  1.00  0.00           C
ATOM   2975  HZ  PHE A 841      74.330  41.540  44.100  1.00  0.00           H
ATOM   2976  CD2 PHE A 841      72.960  44.580  44.670  1.00  0.00           C
ATOM   2977  HD2 PHE A 841      72.980  45.560  44.220  1.00  0.00           H
ATOM   2978  CE2 PHE A 841      73.770  43.520  44.110  1.00  0.00           C
ATOM   2979  HE2 PHE A 841      74.400  43.630  43.230  1.00  0.00           H
ATOM   2980  C   PHE A 841      69.130  44.280  44.890  1.00  0.00           C
ATOM   2981  O   PHE A 841      69.210  44.010  43.680  1.00  0.00           O
ATOM   2982  N   LEU A 842      68.390  43.560  45.710  1.00  0.00           N
ATOM   2983  HN  LEU A 842      68.520  43.710  46.690  1.00  0.00           H
ATOM   2984  CA  LEU A 842      67.600  42.390  45.260  1.00  0.00           C
ATOM   2985  HA  LEU A 842      68.340  41.710  44.840  1.00  0.00           H
ATOM   2986  CB  LEU A 842      66.970  41.670  46.480  1.00  0.00           C
ATOM   2987  HB1 LEU A 842      66.030  41.200  46.130  1.00  0.00           H
ATOM   2988  HB2 LEU A 842      66.610  42.460  47.190  1.00  0.00           H
ATOM   2989  CG  LEU A 842      67.810  40.640  47.210  1.00  0.00           C
ATOM   2990  HG  LEU A 842      68.770  41.100  47.530  1.00  0.00           H
ATOM   2991  CD1 LEU A 842      67.090  40.300  48.560  1.00  0.00           C
ATOM   2992 HD11 LEU A 842      67.740  39.520  49.000  1.00  0.00           H
ATOM   2993 HD12 LEU A 842      66.060  39.930  48.420  1.00  0.00           H
ATOM   2994 HD13 LEU A 842      67.030  41.260  49.130  1.00  0.00           H
ATOM   2995  CD2 LEU A 842      67.910  39.380  46.360  1.00  0.00           C
ATOM   2996 HD21 LEU A 842      66.880  38.990  46.200  1.00  0.00           H
ATOM   2997 HD22 LEU A 842      68.410  38.530  46.880  1.00  0.00           H
ATOM   2998 HD23 LEU A 842      68.500  39.610  45.450  1.00  0.00           H
ATOM   2999  C   LEU A 842      66.570  42.630  44.170  1.00  0.00           C
ATOM   3000  O   LEU A 842      66.420  41.840  43.210  1.00  0.00           O
ATOM   3001  N   LYS A 843      65.770  43.730  44.280  1.00  0.00           N
ATOM   3002  HN  LYS A 843      65.870  44.390  45.030  1.00  0.00           H
ATOM   3003  CA  LYS A 843      64.770  44.190  43.360  1.00  0.00           C
ATOM   3004  HA  LYS A 843      64.030  43.400  43.230  1.00  0.00           H
ATOM   3005  CB  LYS A 843      64.200  45.530  43.980  1.00  0.00           C
ATOM   3006  HB1 LYS A 843      65.060  46.190  44.210  1.00  0.00           H
ATOM   3007  HB2 LYS A 843      63.720  45.260  44.950  1.00  0.00           H
ATOM   3008  CG  LYS A 843      63.210  46.250  43.120  1.00  0.00           C
ATOM   3009  HG1 LYS A 843      63.640  46.740  42.220  1.00  0.00           H
ATOM   3010  HG2 LYS A 843      62.820  47.080  43.740  1.00  0.00           H
ATOM   3011  CD  LYS A 843      62.050  45.240  42.650  1.00  0.00           C
ATOM   3012  HD1 LYS A 843      61.750  44.700  43.580  1.00  0.00           H
ATOM   3013  HD2 LYS A 843      62.530  44.460  42.020  1.00  0.00           H
ATOM   3014  CE  LYS A 843      60.840  45.880  42.040  1.00  0.00           C
ATOM   3015  HE1 LYS A 843      61.130  46.370  41.080  1.00  0.00           H
ATOM   3016  HE2 LYS A 843      60.400  46.620  42.740  1.00  0.00           H
ATOM   3017  NZ  LYS A 843      59.750  44.930  41.860  1.00  0.00           N
ATOM   3018  HZ1 LYS A 843      59.980  44.320  41.050  1.00  0.00           H
ATOM   3019  HZ2 LYS A 843      58.880  45.480  41.760  1.00  0.00           H
ATOM   3020  HZ3 LYS A 843      59.620  44.400  42.750  1.00  0.00           H
ATOM   3021  C   LYS A 843      65.350  44.520  41.950  1.00  0.00           C
ATOM   3022  O   LYS A 843      64.770  44.350  40.920  1.00  0.00           O
ATOM   3023  N   GLN A 844      66.650  44.930  41.900  1.00  0.00           N
ATOM   3024  HN  GLN A 844      67.110  45.070  42.770  1.00  0.00           H
ATOM   3025  CA  GLN A 844      67.400  45.290  40.750  1.00  0.00           C
ATOM   3026  HA  GLN A 844      66.670  45.640  40.040  1.00  0.00           H
ATOM   3027  CB  GLN A 844      68.330  46.500  41.010  1.00  0.00           C
ATOM   3028  HB1 GLN A 844      69.140  46.600  40.270  1.00  0.00           H
ATOM   3029  HB2 GLN A 844      68.770  46.330  42.010  1.00  0.00           H
ATOM   3030  CG  GLN A 844      67.580  47.840  41.140  1.00  0.00           C
ATOM   3031  HG1 GLN A 844      68.430  48.540  41.210  1.00  0.00           H
ATOM   3032  HG2 GLN A 844      66.920  47.960  42.040  1.00  0.00           H
ATOM   3033  CD  GLN A 844      66.720  48.330  40.010  1.00  0.00           C
ATOM   3034  OE1 GLN A 844      65.630  47.800  39.890  1.00  0.00           O
ATOM   3035  NE2 GLN A 844      67.100  49.390  39.230  1.00  0.00           N
ATOM   3036 HE21 GLN A 844      66.420  49.670  38.550  1.00  0.00           H
ATOM   3037 HE22 GLN A 844      67.960  49.890  39.360  1.00  0.00           H
ATOM   3038  C   GLN A 844      68.220  44.170  40.140  1.00  0.00           C
ATOM   3039  O   GLN A 844      69.060  44.500  39.290  1.00  0.00           O
ATOM   3040  N   PHE A 845      67.970  42.890  40.410  1.00  0.00           N
ATOM   3041  HN  PHE A 845      67.320  42.600  41.110  1.00  0.00           H
ATOM   3042  CA  PHE A 845      68.490  41.690  39.710  1.00  0.00           C
ATOM   3043  HA  PHE A 845      69.560  41.660  39.900  1.00  0.00           H
ATOM   3044  CB  PHE A 845      68.010  40.320  40.210  1.00  0.00           C
ATOM   3045  HB1 PHE A 845      67.750  39.540  39.460  1.00  0.00           H
ATOM   3046  HB2 PHE A 845      67.020  40.360  40.710  1.00  0.00           H
ATOM   3047  CG  PHE A 845      69.050  39.810  41.250  1.00  0.00           C
ATOM   3048  CD1 PHE A 845      69.380  40.710  42.280  1.00  0.00           C
ATOM   3049  HD1 PHE A 845      69.080  41.750  42.330  1.00  0.00           H
ATOM   3050  CE1 PHE A 845      70.370  40.280  43.160  1.00  0.00           C
ATOM   3051  HE1 PHE A 845      70.670  40.980  43.920  1.00  0.00           H
ATOM   3052  CZ  PHE A 845      70.940  39.040  43.170  1.00  0.00           C
ATOM   3053  HZ  PHE A 845      71.540  38.740  44.010  1.00  0.00           H
ATOM   3054  CD2 PHE A 845      69.550  38.540  41.210  1.00  0.00           C
ATOM   3055  HD2 PHE A 845      69.320  37.840  40.420  1.00  0.00           H
ATOM   3056  CE2 PHE A 845      70.520  38.150  42.170  1.00  0.00           C
ATOM   3057  HE2 PHE A 845      70.980  37.180  42.130  1.00  0.00           H
ATOM   3058  C   PHE A 845      68.170  41.720  38.170  1.00  0.00           C
ATOM   3059  O   PHE A 845      69.020  41.370  37.310  1.00  0.00           O
ATOM   3060  N   LYS A 846      67.020  42.290  37.760  1.00  0.00           N
ATOM   3061  HN  LYS A 846      66.360  42.670  38.400  1.00  0.00           H
ATOM   3062  CA  LYS A 846      66.610  42.340  36.430  1.00  0.00           C
ATOM   3063  HA  LYS A 846      66.790  41.410  35.910  1.00  0.00           H
ATOM   3064  CB  LYS A 846      65.130  42.690  36.330  1.00  0.00           C
ATOM   3065  HB1 LYS A 846      64.470  41.840  36.580  1.00  0.00           H
ATOM   3066  HB2 LYS A 846      64.730  43.000  35.350  1.00  0.00           H
ATOM   3067  CG  LYS A 846      64.820  43.880  37.340  1.00  0.00           C
ATOM   3068  HG1 LYS A 846      65.690  44.560  37.370  1.00  0.00           H
ATOM   3069  HG2 LYS A 846      64.580  43.510  38.360  1.00  0.00           H
ATOM   3070  CD  LYS A 846      63.460  44.650  37.060  1.00  0.00           C
ATOM   3071  HD1 LYS A 846      62.570  44.000  37.140  1.00  0.00           H
ATOM   3072  HD2 LYS A 846      63.540  44.900  35.980  1.00  0.00           H
ATOM   3073  CE  LYS A 846      63.320  45.900  37.960  1.00  0.00           C
ATOM   3074  HE1 LYS A 846      64.170  46.600  37.820  1.00  0.00           H
ATOM   3075  HE2 LYS A 846      63.270  45.550  39.010  1.00  0.00           H
ATOM   3076  NZ  LYS A 846      62.110  46.590  37.540  1.00  0.00           N
ATOM   3077  HZ1 LYS A 846      62.130  47.570  37.860  1.00  0.00           H
ATOM   3078  HZ2 LYS A 846      61.270  46.030  37.810  1.00  0.00           H
ATOM   3079  HZ3 LYS A 846      62.190  46.710  36.520  1.00  0.00           H
ATOM   3080  C   LYS A 846      67.430  43.370  35.520  1.00  0.00           C
ATOM   3081  O   LYS A 846      67.250  43.400  34.300  1.00  0.00           O
ATOM   3082  N   THR A 847      68.300  44.240  36.040  1.00  0.00           N
ATOM   3083  HN  THR A 847      68.380  44.250  37.040  1.00  0.00           H
ATOM   3084  CA  THR A 847      69.100  45.200  35.300  1.00  0.00           C
ATOM   3085  HA  THR A 847      68.660  45.440  34.350  1.00  0.00           H
ATOM   3086  CB  THR A 847      69.230  46.540  36.090  1.00  0.00           C
ATOM   3087  HB  THR A 847      69.940  47.170  35.530  1.00  0.00           H
ATOM   3088  OG1 THR A 847      69.790  46.390  37.380  1.00  0.00           O
ATOM   3089  HG1 THR A 847      69.860  47.290  37.710  1.00  0.00           H
ATOM   3090  CG2 THR A 847      67.900  47.140  36.360  1.00  0.00           C
ATOM   3091 HG21 THR A 847      67.330  47.090  35.410  1.00  0.00           H
ATOM   3092 HG22 THR A 847      67.970  48.170  36.770  1.00  0.00           H
ATOM   3093 HG23 THR A 847      67.310  46.520  37.060  1.00  0.00           H
ATOM   3094  C   THR A 847      70.480  44.590  35.080  1.00  0.00           C
ATOM   3095  O   THR A 847      71.300  45.090  34.280  1.00  0.00           O
ATOM   3096  N   LYS A 848      70.740  43.470  35.670  1.00  0.00           N
ATOM   3097  HN  LYS A 848      69.970  43.070  36.140  1.00  0.00           H
ATOM   3098  CA  LYS A 848      72.090  42.920  35.790  1.00  0.00           C
ATOM   3099  HA  LYS A 848      72.820  43.720  35.710  1.00  0.00           H
ATOM   3100  CB  LYS A 848      72.350  42.270  37.150  1.00  0.00           C
ATOM   3101  HB1 LYS A 848      73.380  41.910  37.330  1.00  0.00           H
ATOM   3102  HB2 LYS A 848      71.600  41.440  37.230  1.00  0.00           H
ATOM   3103  CG  LYS A 848      72.150  43.270  38.330  1.00  0.00           C
ATOM   3104  HG1 LYS A 848      72.160  42.720  39.300  1.00  0.00           H
ATOM   3105  HG2 LYS A 848      71.130  43.690  38.280  1.00  0.00           H
ATOM   3106  CD  LYS A 848      73.200  44.310  38.410  1.00  0.00           C
ATOM   3107  HD1 LYS A 848      73.100  44.770  37.400  1.00  0.00           H
ATOM   3108  HD2 LYS A 848      74.230  43.880  38.410  1.00  0.00           H
ATOM   3109  CE  LYS A 848      73.040  45.410  39.450  1.00  0.00           C
ATOM   3110  HE1 LYS A 848      73.680  46.300  39.300  1.00  0.00           H
ATOM   3111  HE2 LYS A 848      73.430  45.000  40.400  1.00  0.00           H
ATOM   3112  NZ  LYS A 848      71.680  45.880  39.620  1.00  0.00           N
ATOM   3113  HZ1 LYS A 848      71.110  45.190  40.160  1.00  0.00           H
ATOM   3114  HZ2 LYS A 848      71.200  46.040  38.710  1.00  0.00           H
ATOM   3115  HZ3 LYS A 848      71.700  46.820  40.060  1.00  0.00           H
ATOM   3116  C   LYS A 848      72.270  41.890  34.720  1.00  0.00           C
ATOM   3117  O   LYS A 848      71.400  41.650  33.880  1.00  0.00           O
ATOM   3118  N   ARG A 849      73.500  41.420  34.610  1.00  0.00           N
ATOM   3119  HN  ARG A 849      74.230  41.780  35.180  1.00  0.00           H
ATOM   3120  CA  ARG A 849      73.950  40.480  33.670  1.00  0.00           C
ATOM   3121  HA  ARG A 849      73.150  40.420  32.950  1.00  0.00           H
ATOM   3122  CB  ARG A 849      75.240  41.110  32.990  1.00  0.00           C
ATOM   3123  HB1 ARG A 849      75.510  40.510  32.090  1.00  0.00           H
ATOM   3124  HB2 ARG A 849      76.090  41.000  33.690  1.00  0.00           H
ATOM   3125  CG  ARG A 849      75.120  42.690  32.720  1.00  0.00           C
ATOM   3126  HG1 ARG A 849      76.030  43.070  32.220  1.00  0.00           H
ATOM   3127  HG2 ARG A 849      75.170  43.120  33.740  1.00  0.00           H
ATOM   3128  CD  ARG A 849      73.920  43.210  31.870  1.00  0.00           C
ATOM   3129  HD1 ARG A 849      73.800  44.300  32.000  1.00  0.00           H
ATOM   3130  HD2 ARG A 849      72.990  42.690  32.210  1.00  0.00           H
ATOM   3131  NE  ARG A 849      74.160  42.880  30.460  1.00  0.00           N
ATOM   3132  HE  ARG A 849      74.830  43.420  29.940  1.00  0.00           H
ATOM   3133  CZ  ARG A 849      73.480  42.000  29.750  1.00  0.00           C
ATOM   3134  NH1 ARG A 849      73.710  41.920  28.470  1.00  0.00           N
ATOM   3135 HH11 ARG A 849      74.660  42.170  28.270  1.00  0.00           H
ATOM   3136 HH12 ARG A 849      73.250  41.170  28.000  1.00  0.00           H
ATOM   3137  NH2 ARG A 849      72.500  41.260  30.200  1.00  0.00           N
ATOM   3138 HH21 ARG A 849      72.020  41.790  30.900  1.00  0.00           H
ATOM   3139 HH22 ARG A 849      72.040  40.620  29.590  1.00  0.00           H
ATOM   3140  C   ARG A 849      74.230  39.160  34.270  1.00  0.00           C
ATOM   3141  O   ARG A 849      74.540  38.260  33.490  1.00  0.00           O
ATOM   3142  N   TYR A 850      74.010  39.000  35.540  1.00  0.00           N
ATOM   3143  HN  TYR A 850      73.690  39.710  36.160  1.00  0.00           H
ATOM   3144  CA  TYR A 850      74.210  37.700  36.200  1.00  0.00           C
ATOM   3145  HA  TYR A 850      74.880  37.100  35.590  1.00  0.00           H
ATOM   3146  CB  TYR A 850      74.960  37.620  37.550  1.00  0.00           C
ATOM   3147  HB1 TYR A 850      76.000  37.860  37.280  1.00  0.00           H
ATOM   3148  HB2 TYR A 850      74.800  36.630  38.030  1.00  0.00           H
ATOM   3149  CG  TYR A 850      74.530  38.770  38.330  1.00  0.00           C
ATOM   3150  CD1 TYR A 850      75.500  39.770  38.660  1.00  0.00           C
ATOM   3151  HD1 TYR A 850      76.480  39.770  38.230  1.00  0.00           H
ATOM   3152  CE1 TYR A 850      75.180  40.760  39.670  1.00  0.00           C
ATOM   3153  HE1 TYR A 850      75.990  41.430  39.950  1.00  0.00           H
ATOM   3154  CZ  TYR A 850      73.940  40.710  40.280  1.00  0.00           C
ATOM   3155  OH  TYR A 850      73.700  41.570  41.380  1.00  0.00           O
ATOM   3156  HH  TYR A 850      74.490  42.120  41.390  1.00  0.00           H
ATOM   3157  CD2 TYR A 850      73.210  38.810  38.920  1.00  0.00           C
ATOM   3158  HD2 TYR A 850      72.490  38.050  38.670  1.00  0.00           H
ATOM   3159  CE2 TYR A 850      72.900  39.760  39.900  1.00  0.00           C
ATOM   3160  HE2 TYR A 850      71.940  39.750  40.410  1.00  0.00           H
ATOM   3161  C   TYR A 850      72.980  36.850  36.300  1.00  0.00           C
ATOM   3162  O   TYR A 850      71.870  37.350  36.490  1.00  0.00           O
ATOM   3163  N   PHE A 851      73.140  35.510  36.090  1.00  0.00           N
ATOM   3164  HN  PHE A 851      73.960  35.070  35.740  1.00  0.00           H
ATOM   3165  CA  PHE A 851      72.070  34.530  36.030  1.00  0.00           C
ATOM   3166  HA  PHE A 851      72.580  33.580  35.940  1.00  0.00           H
ATOM   3167  CB  PHE A 851      71.290  34.440  37.410  1.00  0.00           C
ATOM   3168  HB1 PHE A 851      70.590  33.580  37.360  1.00  0.00           H
ATOM   3169  HB2 PHE A 851      70.610  35.320  37.480  1.00  0.00           H
ATOM   3170  CG  PHE A 851      72.110  34.320  38.650  1.00  0.00           C
ATOM   3171  CD1 PHE A 851      73.180  33.380  38.840  1.00  0.00           C
ATOM   3172  HD1 PHE A 851      73.420  32.670  38.050  1.00  0.00           H
ATOM   3173  CE1 PHE A 851      74.090  33.500  39.880  1.00  0.00           C
ATOM   3174  HE1 PHE A 851      74.940  32.830  39.900  1.00  0.00           H
ATOM   3175  CZ  PHE A 851      73.850  34.450  40.880  1.00  0.00           C
ATOM   3176  HZ  PHE A 851      74.550  34.540  41.700  1.00  0.00           H
ATOM   3177  CD2 PHE A 851      71.770  35.120  39.810  1.00  0.00           C
ATOM   3178  HD2 PHE A 851      71.000  35.880  39.840  1.00  0.00           H
ATOM   3179  CE2 PHE A 851      72.750  35.260  40.840  1.00  0.00           C
ATOM   3180  HE2 PHE A 851      72.540  35.930  41.660  1.00  0.00           H
ATOM   3181  C   PHE A 851      71.130  34.460  34.800  1.00  0.00           C
ATOM   3182  O   PHE A 851      71.030  35.490  34.030  1.00  0.00           O
ATOM   3183  N   PRO A 852      70.510  33.360  34.390  1.00  0.00           N
ATOM   3184  CD  PRO A 852      70.670  32.060  34.990  1.00  0.00           C
ATOM   3185  HD1 PRO A 852      70.270  31.960  36.030  1.00  0.00           H
ATOM   3186  HD2 PRO A 852      71.760  31.850  34.980  1.00  0.00           H
ATOM   3187  CA  PRO A 852      69.490  33.380  33.310  1.00  0.00           C
ATOM   3188  HA  PRO A 852      70.030  33.540  32.380  1.00  0.00           H
ATOM   3189  CB  PRO A 852      68.860  31.940  33.450  1.00  0.00           C
ATOM   3190  HB1 PRO A 852      68.530  31.570  32.450  1.00  0.00           H
ATOM   3191  HB2 PRO A 852      67.940  31.890  34.060  1.00  0.00           H
ATOM   3192  CG  PRO A 852      69.950  31.150  34.060  1.00  0.00           C
ATOM   3193  HG1 PRO A 852      69.580  30.270  34.610  1.00  0.00           H
ATOM   3194  HG2 PRO A 852      70.620  30.870  33.220  1.00  0.00           H
ATOM   3195  C   PRO A 852      68.370  34.350  33.550  1.00  0.00           C
ATOM   3196  O   PRO A 852      68.180  34.820  34.720  1.00  0.00           O
ATOM   3197  N   THR A 853      67.650  34.670  32.520  1.00  0.00           N
ATOM   3198  HN  THR A 853      67.680  34.240  31.620  1.00  0.00           H
ATOM   3199  CA  THR A 853      66.660  35.720  32.580  1.00  0.00           C
ATOM   3200  HA  THR A 853      67.180  36.550  33.050  1.00  0.00           H
ATOM   3201  CB  THR A 853      66.140  36.170  31.220  1.00  0.00           C
ATOM   3202  HB  THR A 853      65.050  36.010  31.080  1.00  0.00           H
ATOM   3203  OG1 THR A 853      66.850  35.580  30.140  1.00  0.00           O
ATOM   3204  HG1 THR A 853      66.250  35.740  29.400  1.00  0.00           H
ATOM   3205  CG2 THR A 853      66.430  37.660  31.160  1.00  0.00           C
ATOM   3206 HG21 THR A 853      65.910  38.320  31.890  1.00  0.00           H
ATOM   3207 HG22 THR A 853      66.330  37.910  30.070  1.00  0.00           H
ATOM   3208 HG23 THR A 853      67.490  37.910  31.400  1.00  0.00           H
ATOM   3209  C   THR A 853      65.470  35.450  33.420  1.00  0.00           C
ATOM   3210  O   THR A 853      65.090  36.420  34.110  1.00  0.00           O
ATOM   3211  N   LYS A 854      64.920  34.230  33.340  1.00  0.00           N
ATOM   3212  HN  LYS A 854      65.220  33.580  32.650  1.00  0.00           H
ATOM   3213  CA  LYS A 854      63.900  33.810  34.330  1.00  0.00           C
ATOM   3214  HA  LYS A 854      63.180  34.600  34.280  1.00  0.00           H
ATOM   3215  CB  LYS A 854      63.310  32.480  33.980  1.00  0.00           C
ATOM   3216  HB1 LYS A 854      62.680  32.030  34.780  1.00  0.00           H
ATOM   3217  HB2 LYS A 854      64.160  31.820  33.730  1.00  0.00           H
ATOM   3218  CG  LYS A 854      62.250  32.550  32.920  1.00  0.00           C
ATOM   3219  HG1 LYS A 854      62.580  33.060  31.990  1.00  0.00           H
ATOM   3220  HG2 LYS A 854      61.450  33.190  33.310  1.00  0.00           H
ATOM   3221  CD  LYS A 854      61.710  31.130  32.690  1.00  0.00           C
ATOM   3222  HD1 LYS A 854      61.500  30.590  33.630  1.00  0.00           H
ATOM   3223  HD2 LYS A 854      62.560  30.610  32.190  1.00  0.00           H
ATOM   3224  CE  LYS A 854      60.520  30.930  31.740  1.00  0.00           C
ATOM   3225  HE1 LYS A 854      59.650  31.550  32.040  1.00  0.00           H
ATOM   3226  HE2 LYS A 854      60.230  29.850  31.760  1.00  0.00           H
ATOM   3227  NZ  LYS A 854      60.800  31.330  30.340  1.00  0.00           N
ATOM   3228  HZ1 LYS A 854      61.720  30.930  30.090  1.00  0.00           H
ATOM   3229  HZ2 LYS A 854      60.880  32.370  30.320  1.00  0.00           H
ATOM   3230  HZ3 LYS A 854      60.060  31.100  29.630  1.00  0.00           H
ATOM   3231  C   LYS A 854      64.360  33.770  35.710  1.00  0.00           C
ATOM   3232  O   LYS A 854      63.720  34.290  36.620  1.00  0.00           O
ATOM   3233  N   VAL A 855      65.630  33.260  35.970  1.00  0.00           N
ATOM   3234  HN  VAL A 855      66.120  32.840  35.210  1.00  0.00           H
ATOM   3235  CA  VAL A 855      66.250  33.280  37.240  1.00  0.00           C
ATOM   3236  HA  VAL A 855      65.810  32.760  38.070  1.00  0.00           H
ATOM   3237  CB  VAL A 855      67.600  32.610  37.210  1.00  0.00           C
ATOM   3238  HB  VAL A 855      68.200  33.160  36.460  1.00  0.00           H
ATOM   3239  CG1 VAL A 855      68.290  32.640  38.600  1.00  0.00           C
ATOM   3240 HG11 VAL A 855      69.320  32.220  38.480  1.00  0.00           H
ATOM   3241 HG12 VAL A 855      67.690  32.100  39.370  1.00  0.00           H
ATOM   3242 HG13 VAL A 855      68.350  33.700  38.920  1.00  0.00           H
ATOM   3243  CG2 VAL A 855      67.450  31.170  36.750  1.00  0.00           C
ATOM   3244 HG21 VAL A 855      66.930  30.650  37.590  1.00  0.00           H
ATOM   3245 HG22 VAL A 855      68.440  30.710  36.590  1.00  0.00           H
ATOM   3246 HG23 VAL A 855      66.820  31.080  35.830  1.00  0.00           H
ATOM   3247  C   VAL A 855      66.410  34.770  37.840  1.00  0.00           C
ATOM   3248  O   VAL A 855      66.170  34.980  39.020  1.00  0.00           O
ATOM   3249  N   ARG A 856      66.740  35.710  36.910  1.00  0.00           N
ATOM   3250  HN  ARG A 856      66.980  35.370  36.010  1.00  0.00           H
ATOM   3251  CA  ARG A 856      66.620  37.120  37.230  1.00  0.00           C
ATOM   3252  HA  ARG A 856      67.190  37.270  38.140  1.00  0.00           H
ATOM   3253  CB  ARG A 856      67.340  38.210  36.310  1.00  0.00           C
ATOM   3254  HB1 ARG A 856      66.870  39.200  36.460  1.00  0.00           H
ATOM   3255  HB2 ARG A 856      67.230  37.990  35.220  1.00  0.00           H
ATOM   3256  CG  ARG A 856      68.920  38.250  36.530  1.00  0.00           C
ATOM   3257  HG1 ARG A 856      69.470  37.280  36.600  1.00  0.00           H
ATOM   3258  HG2 ARG A 856      69.150  38.780  37.470  1.00  0.00           H
ATOM   3259  CD  ARG A 856      69.570  38.950  35.320  1.00  0.00           C
ATOM   3260  HD1 ARG A 856      70.520  39.350  35.720  1.00  0.00           H
ATOM   3261  HD2 ARG A 856      68.890  39.740  34.950  1.00  0.00           H
ATOM   3262  NE  ARG A 856      69.870  37.950  34.280  1.00  0.00           N
ATOM   3263  HE  ARG A 856      70.170  37.050  34.610  1.00  0.00           H
ATOM   3264  CZ  ARG A 856      70.030  38.240  33.010  1.00  0.00           C
ATOM   3265  NH1 ARG A 856      69.690  39.380  32.440  1.00  0.00           N
ATOM   3266 HH11 ARG A 856      68.950  39.820  32.930  1.00  0.00           H
ATOM   3267 HH12 ARG A 856      69.580  39.310  31.440  1.00  0.00           H
ATOM   3268  NH2 ARG A 856      70.410  37.330  32.130  1.00  0.00           N
ATOM   3269 HH21 ARG A 856      70.520  37.710  31.210  1.00  0.00           H
ATOM   3270 HH22 ARG A 856      70.690  36.430  32.460  1.00  0.00           H
ATOM   3271  C   ARG A 856      65.180  37.620  37.680  1.00  0.00           C
ATOM   3272  O   ARG A 856      65.060  38.320  38.700  1.00  0.00           O
ATOM   3273  N   SER A 857      64.140  37.290  36.960  1.00  0.00           N
ATOM   3274  HN  SER A 857      64.370  36.910  36.070  1.00  0.00           H
ATOM   3275  CA  SER A 857      62.800  37.560  37.300  1.00  0.00           C
ATOM   3276  HA  SER A 857      62.850  38.640  37.290  1.00  0.00           H
ATOM   3277  CB  SER A 857      61.850  37.300  36.140  1.00  0.00           C
ATOM   3278  HB1 SER A 857      61.810  36.190  36.020  1.00  0.00           H
ATOM   3279  HB2 SER A 857      62.300  37.780  35.240  1.00  0.00           H
ATOM   3280  OG  SER A 857      60.560  37.880  36.330  1.00  0.00           O
ATOM   3281  HG1 SER A 857      60.200  37.420  37.090  1.00  0.00           H
ATOM   3282  C   SER A 857      62.320  37.060  38.610  1.00  0.00           C
ATOM   3283  O   SER A 857      61.730  37.830  39.330  1.00  0.00           O
ATOM   3284  N   THR A 858      62.690  35.780  38.990  1.00  0.00           N
ATOM   3285  HN  THR A 858      63.050  35.170  38.290  1.00  0.00           H
ATOM   3286  CA  THR A 858      62.400  35.050  40.280  1.00  0.00           C
ATOM   3287  HA  THR A 858      61.320  35.090  40.410  1.00  0.00           H
ATOM   3288  CB  THR A 858      62.860  33.580  40.270  1.00  0.00           C
ATOM   3289  HB  THR A 858      63.870  33.550  39.810  1.00  0.00           H
ATOM   3290  OG1 THR A 858      62.110  32.720  39.440  1.00  0.00           O
ATOM   3291  HG1 THR A 858      61.250  33.090  39.210  1.00  0.00           H
ATOM   3292  CG2 THR A 858      62.920  32.850  41.560  1.00  0.00           C
ATOM   3293 HG21 THR A 858      63.150  31.770  41.440  1.00  0.00           H
ATOM   3294 HG22 THR A 858      61.930  32.910  42.080  1.00  0.00           H
ATOM   3295 HG23 THR A 858      63.640  33.290  42.280  1.00  0.00           H
ATOM   3296  C   THR A 858      63.050  35.760  41.400  1.00  0.00           C
ATOM   3297  O   THR A 858      62.340  36.050  42.380  1.00  0.00           O
ATOM   3298  N   ILE A 859      64.380  36.040  41.440  1.00  0.00           N
ATOM   3299  HN  ILE A 859      65.050  35.760  40.750  1.00  0.00           H
ATOM   3300  CA  ILE A 859      64.940  36.760  42.550  1.00  0.00           C
ATOM   3301  HA  ILE A 859      64.720  36.210  43.450  1.00  0.00           H
ATOM   3302  CB  ILE A 859      66.460  36.790  42.470  1.00  0.00           C
ATOM   3303  HB  ILE A 859      66.710  37.190  41.470  1.00  0.00           H
ATOM   3304  CG2 ILE A 859      67.050  37.580  43.690  1.00  0.00           C
ATOM   3305 HG21 ILE A 859      66.800  38.660  43.670  1.00  0.00           H
ATOM   3306 HG22 ILE A 859      68.160  37.590  43.710  1.00  0.00           H
ATOM   3307 HG23 ILE A 859      66.660  37.260  44.690  1.00  0.00           H
ATOM   3308  CG1 ILE A 859      66.970  35.340  42.420  1.00  0.00           C
ATOM   3309 HG11 ILE A 859      68.070  35.290  42.240  1.00  0.00           H
ATOM   3310 HG12 ILE A 859      66.690  34.700  41.550  1.00  0.00           H
ATOM   3311  CD  ILE A 859      66.570  34.550  43.620  1.00  0.00           C
ATOM   3312  HD1 ILE A 859      66.910  34.860  44.630  1.00  0.00           H
ATOM   3313  HD2 ILE A 859      67.180  33.610  43.570  1.00  0.00           H
ATOM   3314  HD3 ILE A 859      65.500  34.290  43.580  1.00  0.00           H
ATOM   3315  C   ILE A 859      64.390  38.160  42.620  1.00  0.00           C
ATOM   3316  O   ILE A 859      64.050  38.610  43.680  1.00  0.00           O
ATOM   3317  N   SER A 860      64.130  38.810  41.510  1.00  0.00           N
ATOM   3318  HN  SER A 860      64.420  38.460  40.620  1.00  0.00           H
ATOM   3319  CA  SER A 860      63.480  40.100  41.490  1.00  0.00           C
ATOM   3320  HA  SER A 860      64.010  40.770  42.140  1.00  0.00           H
ATOM   3321  CB  SER A 860      63.630  40.790  40.020  1.00  0.00           C
ATOM   3322  HB1 SER A 860      63.240  41.830  40.170  1.00  0.00           H
ATOM   3323  HB2 SER A 860      62.950  40.370  39.250  1.00  0.00           H
ATOM   3324  OG  SER A 860      64.950  40.840  39.550  1.00  0.00           O
ATOM   3325  HG1 SER A 860      65.100  39.950  39.230  1.00  0.00           H
ATOM   3326  C   SER A 860      62.080  40.090  42.130  1.00  0.00           C
ATOM   3327  O   SER A 860      61.740  41.040  42.820  1.00  0.00           O
ATOM   3328  N   ASP A 861      61.300  39.040  41.960  1.00  0.00           N
ATOM   3329  HN  ASP A 861      61.790  38.300  41.510  1.00  0.00           H
ATOM   3330  CA  ASP A 861      59.970  38.890  42.460  1.00  0.00           C
ATOM   3331  HA  ASP A 861      59.550  39.830  42.800  1.00  0.00           H
ATOM   3332  CB  ASP A 861      59.090  38.170  41.430  1.00  0.00           C
ATOM   3333  HB1 ASP A 861      58.080  38.030  41.870  1.00  0.00           H
ATOM   3334  HB2 ASP A 861      59.470  37.240  40.940  1.00  0.00           H
ATOM   3335  CG  ASP A 861      58.830  39.150  40.290  1.00  0.00           C
ATOM   3336  OD1 ASP A 861      58.680  40.400  40.530  1.00  0.00           O
ATOM   3337  OD2 ASP A 861      58.460  38.640  39.190  1.00  0.00           O
ATOM   3338  C   ASP A 861      59.950  38.160  43.770  1.00  0.00           C
ATOM   3339  O   ASP A 861      58.900  37.940  44.360  1.00  0.00           O
ATOM   3340  N   PHE A 862      61.120  37.650  44.250  1.00  0.00           N
ATOM   3341  HN  PHE A 862      61.930  37.630  43.680  1.00  0.00           H
ATOM   3342  CA  PHE A 862      61.330  37.010  45.570  1.00  0.00           C
ATOM   3343  HA  PHE A 862      60.320  36.880  45.950  1.00  0.00           H
ATOM   3344  CB  PHE A 862      62.090  35.670  45.340  1.00  0.00           C
ATOM   3345  HB1 PHE A 862      63.140  35.770  45.000  1.00  0.00           H
ATOM   3346  HB2 PHE A 862      61.440  35.020  44.700  1.00  0.00           H
ATOM   3347  CG  PHE A 862      62.030  34.820  46.630  1.00  0.00           C
ATOM   3348  CD1 PHE A 862      63.100  34.110  47.110  1.00  0.00           C
ATOM   3349  HD1 PHE A 862      64.050  34.400  46.700  1.00  0.00           H
ATOM   3350  CE1 PHE A 862      63.020  33.200  48.190  1.00  0.00           C
ATOM   3351  HE1 PHE A 862      63.910  32.680  48.520  1.00  0.00           H
ATOM   3352  CZ  PHE A 862      61.830  32.960  48.750  1.00  0.00           C
ATOM   3353  HZ  PHE A 862      61.680  32.190  49.500  1.00  0.00           H
ATOM   3354  CD2 PHE A 862      60.800  34.520  47.250  1.00  0.00           C
ATOM   3355  HD2 PHE A 862      59.880  34.990  46.960  1.00  0.00           H
ATOM   3356  CE2 PHE A 862      60.720  33.580  48.260  1.00  0.00           C
ATOM   3357  HE2 PHE A 862      59.810  33.210  48.720  1.00  0.00           H
ATOM   3358  C   PHE A 862      61.980  37.950  46.630  1.00  0.00           C
ATOM   3359  O   PHE A 862      62.290  37.500  47.720  1.00  0.00           O
ATOM   3360  N   ALA A 863      62.190  39.270  46.260  1.00  0.00           N
ATOM   3361  HN  ALA A 863      61.840  39.620  45.390  1.00  0.00           H
ATOM   3362  CA  ALA A 863      63.030  40.250  46.940  1.00  0.00           C
ATOM   3363  HA  ALA A 863      64.060  39.970  46.930  1.00  0.00           H
ATOM   3364  CB  ALA A 863      63.010  41.570  46.170  1.00  0.00           C
ATOM   3365  HB1 ALA A 863      62.030  42.080  46.040  1.00  0.00           H
ATOM   3366  HB2 ALA A 863      63.340  41.410  45.130  1.00  0.00           H
ATOM   3367  HB3 ALA A 863      63.740  42.320  46.560  1.00  0.00           H
ATOM   3368  C   ALA A 863      62.710  40.600  48.410  1.00  0.00           C
ATOM   3369  O   ALA A 863      63.660  40.550  49.190  1.00  0.00           O
ATOM   3370  N   VAL A 864      61.460  40.900  48.830  1.00  0.00           N
ATOM   3371  HN  VAL A 864      60.820  40.940  48.060  1.00  0.00           H
ATOM   3372  CA  VAL A 864      61.070  41.290  50.160  1.00  0.00           C
ATOM   3373  HA  VAL A 864      61.790  42.000  50.580  1.00  0.00           H
ATOM   3374  CB  VAL A 864      59.690  41.920  50.080  1.00  0.00           C
ATOM   3375  HB  VAL A 864      59.120  41.240  49.410  1.00  0.00           H
ATOM   3376  CG1 VAL A 864      59.050  42.150  51.510  1.00  0.00           C
ATOM   3377 HG11 VAL A 864      59.660  42.790  52.180  1.00  0.00           H
ATOM   3378 HG12 VAL A 864      58.850  41.150  51.950  1.00  0.00           H
ATOM   3379 HG13 VAL A 864      58.110  42.680  51.260  1.00  0.00           H
ATOM   3380  CG2 VAL A 864      59.920  43.220  49.410  1.00  0.00           C
ATOM   3381 HG21 VAL A 864      58.930  43.680  49.190  1.00  0.00           H
ATOM   3382 HG22 VAL A 864      60.550  43.230  48.490  1.00  0.00           H
ATOM   3383 HG23 VAL A 864      60.370  43.940  50.120  1.00  0.00           H
ATOM   3384  C   VAL A 864      61.080  40.080  51.090  1.00  0.00           C
ATOM   3385  O   VAL A 864      61.540  40.170  52.260  1.00  0.00           O
ATOM   3386  N   PHE A 865      60.660  38.920  50.570  1.00  0.00           N
ATOM   3387  HN  PHE A 865      60.210  38.950  49.680  1.00  0.00           H
ATOM   3388  CA  PHE A 865      60.640  37.670  51.240  1.00  0.00           C
ATOM   3389  HA  PHE A 865      60.110  37.900  52.150  1.00  0.00           H
ATOM   3390  CB  PHE A 865      59.800  36.700  50.380  1.00  0.00           C
ATOM   3391  HB1 PHE A 865      60.370  36.330  49.500  1.00  0.00           H
ATOM   3392  HB2 PHE A 865      58.840  37.100  50.000  1.00  0.00           H
ATOM   3393  CG  PHE A 865      59.400  35.530  51.270  1.00  0.00           C
ATOM   3394  CD1 PHE A 865      60.330  34.500  51.510  1.00  0.00           C
ATOM   3395  HD1 PHE A 865      61.220  34.600  50.900  1.00  0.00           H
ATOM   3396  CE1 PHE A 865      60.030  33.380  52.340  1.00  0.00           C
ATOM   3397  HE1 PHE A 865      60.640  32.500  52.430  1.00  0.00           H
ATOM   3398  CZ  PHE A 865      58.840  33.360  53.070  1.00  0.00           C
ATOM   3399  HZ  PHE A 865      58.550  32.540  53.720  1.00  0.00           H
ATOM   3400  CD2 PHE A 865      58.210  35.450  51.880  1.00  0.00           C
ATOM   3401  HD2 PHE A 865      57.480  36.210  51.680  1.00  0.00           H
ATOM   3402  CE2 PHE A 865      57.880  34.320  52.690  1.00  0.00           C
ATOM   3403  HE2 PHE A 865      56.880  34.270  53.110  1.00  0.00           H
ATOM   3404  C   PHE A 865      62.070  37.230  51.560  1.00  0.00           C
ATOM   3405  O   PHE A 865      62.410  36.760  52.700  1.00  0.00           O
ATOM   3406  N   LEU A 866      62.970  37.390  50.640  1.00  0.00           N
ATOM   3407  HN  LEU A 866      62.610  37.740  49.780  1.00  0.00           H
ATOM   3408  CA  LEU A 866      64.290  36.940  50.830  1.00  0.00           C
ATOM   3409  HA  LEU A 866      64.220  35.940  51.220  1.00  0.00           H
ATOM   3410  CB  LEU A 866      65.090  36.770  49.520  1.00  0.00           C
ATOM   3411  HB1 LEU A 866      64.970  37.660  48.870  1.00  0.00           H
ATOM   3412  HB2 LEU A 866      64.580  35.980  48.920  1.00  0.00           H
ATOM   3413  CG  LEU A 866      66.590  36.340  49.680  1.00  0.00           C
ATOM   3414  HG  LEU A 866      67.110  37.140  50.240  1.00  0.00           H
ATOM   3415  CD1 LEU A 866      66.810  35.000  50.320  1.00  0.00           C
ATOM   3416 HD11 LEU A 866      66.410  35.140  51.340  1.00  0.00           H
ATOM   3417 HD12 LEU A 866      67.880  34.730  50.490  1.00  0.00           H
ATOM   3418 HD13 LEU A 866      66.260  34.170  49.810  1.00  0.00           H
ATOM   3419  CD2 LEU A 866      67.170  36.190  48.310  1.00  0.00           C
ATOM   3420 HD21 LEU A 866      66.730  37.030  47.760  1.00  0.00           H
ATOM   3421 HD22 LEU A 866      66.860  35.250  47.830  1.00  0.00           H
ATOM   3422 HD23 LEU A 866      68.280  36.320  48.320  1.00  0.00           H
ATOM   3423  C   LEU A 866      65.090  37.850  51.770  1.00  0.00           C
ATOM   3424  O   LEU A 866      65.890  37.450  52.600  1.00  0.00           O
ATOM   3425  N   THR A 867      64.830  39.180  51.650  1.00  0.00           N
ATOM   3426  HN  THR A 867      64.170  39.450  50.950  1.00  0.00           H
ATOM   3427  CA  THR A 867      65.360  40.250  52.520  1.00  0.00           C
ATOM   3428  HA  THR A 867      66.400  40.000  52.490  1.00  0.00           H
ATOM   3429  CB  THR A 867      64.870  41.630  52.150  1.00  0.00           C
ATOM   3430  HB  THR A 867      63.760  41.630  52.230  1.00  0.00           H
ATOM   3431  OG1 THR A 867      65.180  41.970  50.830  1.00  0.00           O
ATOM   3432  HG1 THR A 867      64.800  41.360  50.190  1.00  0.00           H
ATOM   3433  CG2 THR A 867      65.440  42.720  53.040  1.00  0.00           C
ATOM   3434 HG21 THR A 867      66.520  42.550  53.190  1.00  0.00           H
ATOM   3435 HG22 THR A 867      65.080  42.710  54.090  1.00  0.00           H
ATOM   3436 HG23 THR A 867      65.180  43.730  52.630  1.00  0.00           H
ATOM   3437  C   THR A 867      65.000  39.980  53.990  1.00  0.00           C
ATOM   3438  O   THR A 867      65.920  40.040  54.860  1.00  0.00           O
ATOM   3439  N   ILE A 868      63.740  39.770  54.350  1.00  0.00           N
ATOM   3440  HN  ILE A 868      63.030  39.640  53.660  1.00  0.00           H
ATOM   3441  CA  ILE A 868      63.350  39.520  55.730  1.00  0.00           C
ATOM   3442  HA  ILE A 868      63.710  40.340  56.330  1.00  0.00           H
ATOM   3443  CB  ILE A 868      61.840  39.400  55.940  1.00  0.00           C
ATOM   3444  HB  ILE A 868      61.370  38.700  55.210  1.00  0.00           H
ATOM   3445  CG2 ILE A 868      61.470  38.760  57.350  1.00  0.00           C
ATOM   3446 HG21 ILE A 868      60.440  39.020  57.670  1.00  0.00           H
ATOM   3447 HG22 ILE A 868      62.140  39.150  58.150  1.00  0.00           H
ATOM   3448 HG23 ILE A 868      61.530  37.670  57.270  1.00  0.00           H
ATOM   3449  CG1 ILE A 868      61.070  40.780  55.710  1.00  0.00           C
ATOM   3450 HG11 ILE A 868      61.710  41.430  55.080  1.00  0.00           H
ATOM   3451 HG12 ILE A 868      61.090  41.310  56.680  1.00  0.00           H
ATOM   3452  CD  ILE A 868      59.640  40.510  55.100  1.00  0.00           C
ATOM   3453  HD1 ILE A 868      58.970  41.400  55.000  1.00  0.00           H
ATOM   3454  HD2 ILE A 868      59.180  39.700  55.700  1.00  0.00           H
ATOM   3455  HD3 ILE A 868      59.730  40.170  54.050  1.00  0.00           H
ATOM   3456  C   ILE A 868      63.960  38.240  56.220  1.00  0.00           C
ATOM   3457  O   ILE A 868      64.450  38.190  57.360  1.00  0.00           O
ATOM   3458  N   VAL A 869      63.940  37.220  55.400  1.00  0.00           N
ATOM   3459  HN  VAL A 869      63.390  37.300  54.580  1.00  0.00           H
ATOM   3460  CA  VAL A 869      64.550  36.000  55.910  1.00  0.00           C
ATOM   3461  HA  VAL A 869      64.130  35.900  56.900  1.00  0.00           H
ATOM   3462  CB  VAL A 869      64.200  34.780  55.000  1.00  0.00           C
ATOM   3463  HB  VAL A 869      64.450  35.110  53.980  1.00  0.00           H
ATOM   3464  CG1 VAL A 869      65.000  33.510  55.380  1.00  0.00           C
ATOM   3465 HG11 VAL A 869      64.630  32.550  54.960  1.00  0.00           H
ATOM   3466 HG12 VAL A 869      64.970  33.360  56.490  1.00  0.00           H
ATOM   3467 HG13 VAL A 869      66.000  33.680  54.960  1.00  0.00           H
ATOM   3468  CG2 VAL A 869      62.660  34.580  55.100  1.00  0.00           C
ATOM   3469 HG21 VAL A 869      62.450  34.230  56.140  1.00  0.00           H
ATOM   3470 HG22 VAL A 869      62.270  33.860  54.350  1.00  0.00           H
ATOM   3471 HG23 VAL A 869      62.050  35.460  54.830  1.00  0.00           H
ATOM   3472  C   VAL A 869      66.100  36.070  56.100  1.00  0.00           C
ATOM   3473  O   VAL A 869      66.680  35.580  57.070  1.00  0.00           O
ATOM   3474  N   ILE A 870      66.850  36.800  55.300  1.00  0.00           N
ATOM   3475  HN  ILE A 870      66.440  37.210  54.490  1.00  0.00           H
ATOM   3476  CA  ILE A 870      68.290  37.060  55.430  1.00  0.00           C
ATOM   3477  HA  ILE A 870      68.730  36.110  55.680  1.00  0.00           H
ATOM   3478  CB  ILE A 870      69.110  37.270  54.150  1.00  0.00           C
ATOM   3479  HB  ILE A 870      68.710  38.200  53.690  1.00  0.00           H
ATOM   3480  CG2 ILE A 870      70.610  37.640  54.550  1.00  0.00           C
ATOM   3481 HG21 ILE A 870      71.160  37.690  53.580  1.00  0.00           H
ATOM   3482 HG22 ILE A 870      71.160  36.910  55.180  1.00  0.00           H
ATOM   3483 HG23 ILE A 870      70.710  38.620  55.060  1.00  0.00           H
ATOM   3484  CG1 ILE A 870      68.950  36.240  53.000  1.00  0.00           C
ATOM   3485 HG11 ILE A 870      69.310  36.620  52.010  1.00  0.00           H
ATOM   3486 HG12 ILE A 870      67.880  36.070  52.820  1.00  0.00           H
ATOM   3487  CD  ILE A 870      69.540  34.870  53.290  1.00  0.00           C
ATOM   3488  HD1 ILE A 870      70.630  34.890  53.080  1.00  0.00           H
ATOM   3489  HD2 ILE A 870      69.110  34.160  52.550  1.00  0.00           H
ATOM   3490  HD3 ILE A 870      69.360  34.650  54.360  1.00  0.00           H
ATOM   3491  C   ILE A 870      68.570  37.910  56.630  1.00  0.00           C
ATOM   3492  O   ILE A 870      69.420  37.700  57.520  1.00  0.00           O
ATOM   3493  N   MET A 871      67.760  39.000  56.780  1.00  0.00           N
ATOM   3494  HN  MET A 871      67.280  39.350  55.970  1.00  0.00           H
ATOM   3495  CA  MET A 871      67.780  39.700  58.060  1.00  0.00           C
ATOM   3496  HA  MET A 871      68.780  40.070  58.270  1.00  0.00           H
ATOM   3497  CB  MET A 871      66.850  40.970  57.880  1.00  0.00           C
ATOM   3498  HB1 MET A 871      66.840  41.500  58.860  1.00  0.00           H
ATOM   3499  HB2 MET A 871      65.870  40.570  57.570  1.00  0.00           H
ATOM   3500  CG  MET A 871      67.390  42.030  57.000  1.00  0.00           C
ATOM   3501  HG1 MET A 871      66.640  42.850  57.010  1.00  0.00           H
ATOM   3502  HG2 MET A 871      67.520  41.610  55.980  1.00  0.00           H
ATOM   3503  SD  MET A 871      69.060  42.690  57.500  1.00  0.00           S
ATOM   3504  CE  MET A 871      68.790  44.090  56.420  1.00  0.00           C
ATOM   3505  HE1 MET A 871      67.920  44.650  56.810  1.00  0.00           H
ATOM   3506  HE2 MET A 871      68.650  43.780  55.360  1.00  0.00           H
ATOM   3507  HE3 MET A 871      69.720  44.700  56.470  1.00  0.00           H
ATOM   3508  C   MET A 871      67.410  38.870  59.340  1.00  0.00           C
ATOM   3509  O   MET A 871      68.030  39.060  60.430  1.00  0.00           O
ATOM   3510  N   VAL A 872      66.450  37.930  59.350  1.00  0.00           N
ATOM   3511  HN  VAL A 872      65.990  37.700  58.490  1.00  0.00           H
ATOM   3512  CA  VAL A 872      66.180  37.140  60.510  1.00  0.00           C
ATOM   3513  HA  VAL A 872      66.230  37.880  61.300  1.00  0.00           H
ATOM   3514  CB  VAL A 872      64.770  36.530  60.610  1.00  0.00           C
ATOM   3515  HB  VAL A 872      64.600  36.100  61.620  1.00  0.00           H
ATOM   3516  CG1 VAL A 872      63.820  37.730  60.480  1.00  0.00           C
ATOM   3517 HG11 VAL A 872      62.800  37.310  60.460  1.00  0.00           H
ATOM   3518 HG12 VAL A 872      63.910  38.430  59.620  1.00  0.00           H
ATOM   3519 HG13 VAL A 872      63.790  38.280  61.450  1.00  0.00           H
ATOM   3520  CG2 VAL A 872      64.420  35.420  59.550  1.00  0.00           C
ATOM   3521 HG21 VAL A 872      64.810  34.440  59.910  1.00  0.00           H
ATOM   3522 HG22 VAL A 872      64.920  35.680  58.600  1.00  0.00           H
ATOM   3523 HG23 VAL A 872      63.330  35.290  59.330  1.00  0.00           H
ATOM   3524  C   VAL A 872      67.270  36.040  60.750  1.00  0.00           C
ATOM   3525  O   VAL A 872      67.450  35.550  61.920  1.00  0.00           O
ATOM   3526  N   THR A 873      67.900  35.650  59.620  1.00  0.00           N
ATOM   3527  HN  THR A 873      67.690  36.200  58.810  1.00  0.00           H
ATOM   3528  CA  THR A 873      69.020  34.770  59.740  1.00  0.00           C
ATOM   3529  HA  THR A 873      68.720  33.930  60.330  1.00  0.00           H
ATOM   3530  CB  THR A 873      69.470  34.190  58.430  1.00  0.00           C
ATOM   3531  HB  THR A 873      69.830  35.030  57.790  1.00  0.00           H
ATOM   3532  OG1 THR A 873      68.390  33.450  57.830  1.00  0.00           O
ATOM   3533  HG1 THR A 873      67.770  34.110  57.540  1.00  0.00           H
ATOM   3534  CG2 THR A 873      70.550  33.150  58.590  1.00  0.00           C
ATOM   3535 HG21 THR A 873      71.490  33.610  58.960  1.00  0.00           H
ATOM   3536 HG22 THR A 873      70.740  32.690  57.590  1.00  0.00           H
ATOM   3537 HG23 THR A 873      70.230  32.220  59.100  1.00  0.00           H
ATOM   3538  C   THR A 873      70.240  35.490  60.350  1.00  0.00           C
ATOM   3539  O   THR A 873      70.900  34.850  61.220  1.00  0.00           O
ATOM   3540  N   ILE A 874      70.430  36.790  60.030  1.00  0.00           N
ATOM   3541  HN  ILE A 874      69.800  37.110  59.320  1.00  0.00           H
ATOM   3542  CA  ILE A 874      71.380  37.730  60.680  1.00  0.00           C
ATOM   3543  HA  ILE A 874      72.320  37.220  60.480  1.00  0.00           H
ATOM   3544  CB  ILE A 874      71.590  39.030  59.870  1.00  0.00           C
ATOM   3545  HB  ILE A 874      70.570  39.360  59.560  1.00  0.00           H
ATOM   3546  CG2 ILE A 874      72.390  40.140  60.690  1.00  0.00           C
ATOM   3547 HG21 ILE A 874      71.770  40.370  61.580  1.00  0.00           H
ATOM   3548 HG22 ILE A 874      72.590  41.090  60.140  1.00  0.00           H
ATOM   3549 HG23 ILE A 874      73.400  39.720  60.890  1.00  0.00           H
ATOM   3550  CG1 ILE A 874      72.270  38.730  58.570  1.00  0.00           C
ATOM   3551 HG11 ILE A 874      71.810  37.790  58.190  1.00  0.00           H
ATOM   3552 HG12 ILE A 874      73.320  38.630  58.910  1.00  0.00           H
ATOM   3553  CD  ILE A 874      72.110  39.790  57.450  1.00  0.00           C
ATOM   3554  HD1 ILE A 874      71.100  39.640  57.010  1.00  0.00           H
ATOM   3555  HD2 ILE A 874      72.790  39.790  56.580  1.00  0.00           H
ATOM   3556  HD3 ILE A 874      72.100  40.820  57.870  1.00  0.00           H
ATOM   3557  C   ILE A 874      71.280  37.840  62.130  1.00  0.00           C
ATOM   3558  O   ILE A 874      72.240  37.590  62.860  1.00  0.00           O
ATOM   3559  N   ASP A 875      70.100  38.230  62.660  1.00  0.00           N
ATOM   3560  HN  ASP A 875      69.360  38.720  62.220  1.00  0.00           H
ATOM   3561  CA  ASP A 875      69.700  38.120  64.050  1.00  0.00           C
ATOM   3562  HA  ASP A 875      70.430  38.730  64.530  1.00  0.00           H
ATOM   3563  CB  ASP A 875      68.200  38.640  64.090  1.00  0.00           C
ATOM   3564  HB1 ASP A 875      67.710  37.720  63.710  1.00  0.00           H
ATOM   3565  HB2 ASP A 875      68.010  39.370  63.270  1.00  0.00           H
ATOM   3566  CG  ASP A 875      67.670  39.130  65.390  1.00  0.00           C
ATOM   3567  OD1 ASP A 875      66.460  39.380  65.480  1.00  0.00           O
ATOM   3568  OD2 ASP A 875      68.440  39.330  66.370  1.00  0.00           O
ATOM   3569  C   ASP A 875      70.070  36.790  64.750  1.00  0.00           C
ATOM   3570  O   ASP A 875      70.690  36.740  65.790  1.00  0.00           O
ATOM   3571  N   TYR A 876      69.750  35.680  64.120  1.00  0.00           N
ATOM   3572  HN  TYR A 876      69.230  35.660  63.280  1.00  0.00           H
ATOM   3573  CA  TYR A 876      70.220  34.350  64.520  1.00  0.00           C
ATOM   3574  HA  TYR A 876      69.920  34.290  65.570  1.00  0.00           H
ATOM   3575  CB  TYR A 876      69.470  33.260  63.730  1.00  0.00           C
ATOM   3576  HB1 TYR A 876      69.720  33.410  62.670  1.00  0.00           H
ATOM   3577  HB2 TYR A 876      68.390  33.470  63.810  1.00  0.00           H
ATOM   3578  CG  TYR A 876      69.770  31.820  64.060  1.00  0.00           C
ATOM   3579  CD1 TYR A 876      69.940  30.930  63.100  1.00  0.00           C
ATOM   3580  HD1 TYR A 876      69.880  31.160  62.060  1.00  0.00           H
ATOM   3581  CE1 TYR A 876      70.310  29.530  63.360  1.00  0.00           C
ATOM   3582  HE1 TYR A 876      70.420  28.830  62.560  1.00  0.00           H
ATOM   3583  CZ  TYR A 876      70.300  29.100  64.680  1.00  0.00           C
ATOM   3584  OH  TYR A 876      70.400  27.800  65.110  1.00  0.00           O
ATOM   3585  HH  TYR A 876      70.150  27.740  66.040  1.00  0.00           H
ATOM   3586  CD2 TYR A 876      69.790  31.390  65.440  1.00  0.00           C
ATOM   3587  HD2 TYR A 876      69.600  32.100  66.220  1.00  0.00           H
ATOM   3588  CE2 TYR A 876      70.000  30.030  65.760  1.00  0.00           C
ATOM   3589  HE2 TYR A 876      70.020  29.630  66.760  1.00  0.00           H
ATOM   3590  C   TYR A 876      71.770  34.150  64.600  1.00  0.00           C
ATOM   3591  O   TYR A 876      72.300  33.640  65.570  1.00  0.00           O
ATOM   3592  N   LEU A 877      72.440  34.610  63.540  1.00  0.00           N
ATOM   3593  HN  LEU A 877      71.880  35.030  62.830  1.00  0.00           H
ATOM   3594  CA  LEU A 877      73.890  34.620  63.500  1.00  0.00           C
ATOM   3595  HA  LEU A 877      74.140  33.600  63.750  1.00  0.00           H
ATOM   3596  CB  LEU A 877      74.290  34.920  62.000  1.00  0.00           C
ATOM   3597  HB1 LEU A 877      73.920  35.930  61.700  1.00  0.00           H
ATOM   3598  HB2 LEU A 877      73.760  34.240  61.290  1.00  0.00           H
ATOM   3599  CG  LEU A 877      75.810  34.900  61.640  1.00  0.00           C
ATOM   3600  HG  LEU A 877      76.270  35.700  62.260  1.00  0.00           H
ATOM   3601  CD1 LEU A 877      76.340  33.510  62.050  1.00  0.00           C
ATOM   3602 HD11 LEU A 877      77.370  33.440  61.650  1.00  0.00           H
ATOM   3603 HD12 LEU A 877      75.700  32.810  61.460  1.00  0.00           H
ATOM   3604 HD13 LEU A 877      76.280  33.300  63.140  1.00  0.00           H
ATOM   3605  CD2 LEU A 877      76.060  35.250  60.210  1.00  0.00           C
ATOM   3606 HD21 LEU A 877      75.500  34.640  59.470  1.00  0.00           H
ATOM   3607 HD22 LEU A 877      77.110  35.100  59.890  1.00  0.00           H
ATOM   3608 HD23 LEU A 877      75.630  36.250  59.990  1.00  0.00           H
ATOM   3609  C   LEU A 877      74.670  35.530  64.380  1.00  0.00           C
ATOM   3610  O   LEU A 877      75.540  35.060  65.080  1.00  0.00           O
ATOM   3611  N   VAL A 878      74.260  36.790  64.450  1.00  0.00           N
ATOM   3612  HN  VAL A 878      73.530  37.050  63.840  1.00  0.00           H
ATOM   3613  CA  VAL A 878      74.920  37.830  65.190  1.00  0.00           C
ATOM   3614  HA  VAL A 878      75.890  37.440  65.490  1.00  0.00           H
ATOM   3615  CB  VAL A 878      75.140  39.010  64.310  1.00  0.00           C
ATOM   3616  HB  VAL A 878      74.190  39.260  63.800  1.00  0.00           H
ATOM   3617  CG1 VAL A 878      75.580  40.360  65.030  1.00  0.00           C
ATOM   3618 HG11 VAL A 878      76.430  40.290  65.730  1.00  0.00           H
ATOM   3619 HG12 VAL A 878      74.770  40.680  65.720  1.00  0.00           H
ATOM   3620 HG13 VAL A 878      75.760  41.090  64.220  1.00  0.00           H
ATOM   3621  CG2 VAL A 878      76.130  38.630  63.110  1.00  0.00           C
ATOM   3622 HG21 VAL A 878      76.400  39.580  62.600  1.00  0.00           H
ATOM   3623 HG22 VAL A 878      75.720  37.980  62.310  1.00  0.00           H
ATOM   3624 HG23 VAL A 878      77.060  38.140  63.510  1.00  0.00           H
ATOM   3625  C   VAL A 878      74.190  38.110  66.520  1.00  0.00           C
ATOM   3626  O   VAL A 878      74.710  38.060  67.650  1.00  0.00           O
ATOM   3627  N   GLY A 879      72.900  38.440  66.360  1.00  0.00           N
ATOM   3628  HN  GLY A 879      72.390  38.200  65.530  1.00  0.00           H
ATOM   3629  CA  GLY A 879      72.090  39.100  67.350  1.00  0.00           C
ATOM   3630  HA1 GLY A 879      72.530  38.920  68.330  1.00  0.00           H
ATOM   3631  HA2 GLY A 879      71.060  38.760  67.290  1.00  0.00           H
ATOM   3632  C   GLY A 879      71.960  40.650  67.140  1.00  0.00           C
ATOM   3633  O   GLY A 879      72.880  41.390  67.430  1.00  0.00           O
ATOM   3634  N   VAL A 880      70.760  41.130  66.720  1.00  0.00           N
ATOM   3635  HN  VAL A 880      69.890  40.690  66.530  1.00  0.00           H
ATOM   3636  CA  VAL A 880      70.630  42.470  66.230  1.00  0.00           C
ATOM   3637  HA  VAL A 880      71.600  42.930  66.220  1.00  0.00           H
ATOM   3638  CB  VAL A 880      70.180  42.480  64.760  1.00  0.00           C
ATOM   3639  HB  VAL A 880      69.290  41.830  64.620  1.00  0.00           H
ATOM   3640  CG1 VAL A 880      69.980  43.910  64.280  1.00  0.00           C
ATOM   3641 HG11 VAL A 880      69.760  43.910  63.190  1.00  0.00           H
ATOM   3642 HG12 VAL A 880      70.820  44.630  64.420  1.00  0.00           H
ATOM   3643 HG13 VAL A 880      69.130  44.360  64.850  1.00  0.00           H
ATOM   3644  CG2 VAL A 880      71.200  41.710  63.860  1.00  0.00           C
ATOM   3645 HG21 VAL A 880      71.060  41.850  62.770  1.00  0.00           H
ATOM   3646 HG22 VAL A 880      71.150  40.610  64.060  1.00  0.00           H
ATOM   3647 HG23 VAL A 880      72.210  42.130  64.010  1.00  0.00           H
ATOM   3648  C   VAL A 880      69.610  43.260  67.150  1.00  0.00           C
ATOM   3649  O   VAL A 880      68.420  42.960  67.150  1.00  0.00           O
ATOM   3650  N   PRO A 881      70.090  44.190  68.050  1.00  0.00           N
ATOM   3651  CD  PRO A 881      71.450  44.490  68.280  1.00  0.00           C
ATOM   3652  HD1 PRO A 881      71.830  45.100  67.440  1.00  0.00           H
ATOM   3653  HD2 PRO A 881      71.990  43.530  68.120  1.00  0.00           H
ATOM   3654  CA  PRO A 881      69.170  44.970  68.940  1.00  0.00           C
ATOM   3655  HA  PRO A 881      68.590  44.350  69.620  1.00  0.00           H
ATOM   3656  CB  PRO A 881      70.160  45.940  69.720  1.00  0.00           C
ATOM   3657  HB1 PRO A 881      69.870  45.940  70.790  1.00  0.00           H
ATOM   3658  HB2 PRO A 881      70.270  46.990  69.400  1.00  0.00           H
ATOM   3659  CG  PRO A 881      71.490  45.270  69.600  1.00  0.00           C
ATOM   3660  HG1 PRO A 881      72.370  45.930  69.740  1.00  0.00           H
ATOM   3661  HG2 PRO A 881      71.660  44.710  70.530  1.00  0.00           H
ATOM   3662  C   PRO A 881      68.070  45.720  68.190  1.00  0.00           C
ATOM   3663  O   PRO A 881      68.350  46.400  67.250  1.00  0.00           O
ATOM   3664  N   SER A 882      66.830  45.580  68.600  1.00  0.00           N
ATOM   3665  HN  SER A 882      66.710  45.130  69.480  1.00  0.00           H
ATOM   3666  CA  SER A 882      65.730  45.970  67.850  1.00  0.00           C
ATOM   3667  HA  SER A 882      65.650  47.050  67.860  1.00  0.00           H
ATOM   3668  CB  SER A 882      65.680  45.490  66.370  1.00  0.00           C
ATOM   3669  HB1 SER A 882      66.460  46.000  65.760  1.00  0.00           H
ATOM   3670  HB2 SER A 882      64.670  45.750  65.990  1.00  0.00           H
ATOM   3671  OG  SER A 882      65.940  44.100  66.140  1.00  0.00           O
ATOM   3672  HG1 SER A 882      66.860  43.960  66.340  1.00  0.00           H
ATOM   3673  C   SER A 882      64.540  45.340  68.560  1.00  0.00           C
ATOM   3674  O   SER A 882      64.770  44.250  69.090  1.00  0.00           O
ATOM   3675  N   PRO A 883      63.390  45.950  68.710  1.00  0.00           N
ATOM   3676  CD  PRO A 883      63.150  47.370  68.410  1.00  0.00           C
ATOM   3677  HD1 PRO A 883      63.790  47.780  67.600  1.00  0.00           H
ATOM   3678  HD2 PRO A 883      63.380  47.870  69.380  1.00  0.00           H
ATOM   3679  CA  PRO A 883      62.110  45.360  69.040  1.00  0.00           C
ATOM   3680  HA  PRO A 883      62.090  44.900  70.020  1.00  0.00           H
ATOM   3681  CB  PRO A 883      61.110  46.550  69.050  1.00  0.00           C
ATOM   3682  HB1 PRO A 883      61.170  46.860  70.120  1.00  0.00           H
ATOM   3683  HB2 PRO A 883      60.080  46.230  68.780  1.00  0.00           H
ATOM   3684  CG  PRO A 883      61.710  47.530  68.100  1.00  0.00           C
ATOM   3685  HG1 PRO A 883      61.440  47.430  67.030  1.00  0.00           H
ATOM   3686  HG2 PRO A 883      61.520  48.570  68.440  1.00  0.00           H
ATOM   3687  C   PRO A 883      61.810  44.180  68.080  1.00  0.00           C
ATOM   3688  O   PRO A 883      62.030  44.180  66.880  1.00  0.00           O
ATOM   3689  N   LYS A 884      61.180  43.170  68.650  1.00  0.00           N
ATOM   3690  HN  LYS A 884      60.910  43.130  69.610  1.00  0.00           H
ATOM   3691  CA  LYS A 884      60.750  42.030  67.910  1.00  0.00           C
ATOM   3692  HA  LYS A 884      61.130  42.110  66.910  1.00  0.00           H
ATOM   3693  CB  LYS A 884      61.270  40.800  68.590  1.00  0.00           C
ATOM   3694  HB1 LYS A 884      61.090  40.000  67.850  1.00  0.00           H
ATOM   3695  HB2 LYS A 884      60.620  40.680  69.490  1.00  0.00           H
ATOM   3696  CG  LYS A 884      62.780  40.820  68.990  1.00  0.00           C
ATOM   3697  HG1 LYS A 884      63.030  39.780  69.320  1.00  0.00           H
ATOM   3698  HG2 LYS A 884      63.000  41.480  69.870  1.00  0.00           H
ATOM   3699  CD  LYS A 884      63.860  41.120  67.840  1.00  0.00           C
ATOM   3700  HD1 LYS A 884      63.710  42.140  67.450  1.00  0.00           H
ATOM   3701  HD2 LYS A 884      63.610  40.360  67.060  1.00  0.00           H
ATOM   3702  CE  LYS A 884      65.270  40.900  68.340  1.00  0.00           C
ATOM   3703  HE1 LYS A 884      65.490  39.860  68.680  1.00  0.00           H
ATOM   3704  HE2 LYS A 884      65.440  41.560  69.210  1.00  0.00           H
ATOM   3705  NZ  LYS A 884      66.140  41.250  67.260  1.00  0.00           N
ATOM   3706  HZ1 LYS A 884      65.920  42.170  66.810  1.00  0.00           H
ATOM   3707  HZ2 LYS A 884      66.310  40.620  66.450  1.00  0.00           H
ATOM   3708  HZ3 LYS A 884      67.060  41.430  67.710  1.00  0.00           H
ATOM   3709  C   LYS A 884      59.210  42.030  67.830  1.00  0.00           C
ATOM   3710  O   LYS A 884      58.480  42.470  68.750  1.00  0.00           O
ATOM   3711  N   LEU A 885      58.670  41.570  66.700  1.00  0.00           N
ATOM   3712  HN  LEU A 885      59.190  41.120  65.980  1.00  0.00           H
ATOM   3713  CA  LEU A 885      57.220  41.450  66.470  1.00  0.00           C
ATOM   3714  HA  LEU A 885      56.800  42.440  66.400  1.00  0.00           H
ATOM   3715  CB  LEU A 885      56.910  40.740  65.130  1.00  0.00           C
ATOM   3716  HB1 LEU A 885      57.310  39.710  65.250  1.00  0.00           H
ATOM   3717  HB2 LEU A 885      57.540  41.270  64.380  1.00  0.00           H
ATOM   3718  CG  LEU A 885      55.450  40.590  64.620  1.00  0.00           C
ATOM   3719  HG  LEU A 885      54.770  40.190  65.410  1.00  0.00           H
ATOM   3720  CD1 LEU A 885      54.790  41.920  64.340  1.00  0.00           C
ATOM   3721 HD11 LEU A 885      53.700  41.890  64.100  1.00  0.00           H
ATOM   3722 HD12 LEU A 885      55.270  42.330  63.430  1.00  0.00           H
ATOM   3723 HD13 LEU A 885      54.930  42.620  65.190  1.00  0.00           H
ATOM   3724  CD2 LEU A 885      55.330  39.860  63.290  1.00  0.00           C
ATOM   3725 HD21 LEU A 885      55.980  40.400  62.570  1.00  0.00           H
ATOM   3726 HD22 LEU A 885      54.360  39.810  62.750  1.00  0.00           H
ATOM   3727 HD23 LEU A 885      55.670  38.830  63.500  1.00  0.00           H
ATOM   3728  C   LEU A 885      56.360  40.840  67.660  1.00  0.00           C
ATOM   3729  O   LEU A 885      56.720  39.810  68.210  1.00  0.00           O
ATOM   3730  N   HSD A 886      55.110  41.390  67.920  1.00  0.00           N
ATOM   3731  HN  HSD A 886      54.880  42.250  67.480  1.00  0.00           H
ATOM   3732  CA  HSD A 886      54.060  40.890  68.870  1.00  0.00           C
ATOM   3733  HA  HSD A 886      54.550  40.280  69.620  1.00  0.00           H
ATOM   3734  CB  HSD A 886      53.350  42.000  69.660  1.00  0.00           C
ATOM   3735  HB1 HSD A 886      52.650  41.660  70.460  1.00  0.00           H
ATOM   3736  HB2 HSD A 886      52.630  42.600  69.060  1.00  0.00           H
ATOM   3737  ND1 HSD A 886      54.810  44.100  69.470  1.00  0.00           N
ATOM   3738  HD1 HSD A 886      54.650  44.270  68.500  1.00  0.00           H
ATOM   3739  CG  HSD A 886      54.270  43.040  70.240  1.00  0.00           C
ATOM   3740  CE1 HSD A 886      55.750  44.750  70.290  1.00  0.00           C
ATOM   3741  HE1 HSD A 886      56.170  45.730  70.040  1.00  0.00           H
ATOM   3742  NE2 HSD A 886      55.780  44.210  71.500  1.00  0.00           N
ATOM   3743  CD2 HSD A 886      54.840  43.140  71.420  1.00  0.00           C
ATOM   3744  HD2 HSD A 886      54.680  42.460  72.260  1.00  0.00           H
ATOM   3745  C   HSD A 886      53.100  40.030  68.050  1.00  0.00           C
ATOM   3746  O   HSD A 886      52.580  40.510  67.030  1.00  0.00           O
ATOM   3747  N   VAL A 887      52.920  38.780  68.460  1.00  0.00           N
ATOM   3748  HN  VAL A 887      53.450  38.490  69.250  1.00  0.00           H
ATOM   3749  CA  VAL A 887      52.180  37.850  67.720  1.00  0.00           C
ATOM   3750  HA  VAL A 887      51.520  38.330  67.010  1.00  0.00           H
ATOM   3751  CB  VAL A 887      53.020  36.900  66.810  1.00  0.00           C
ATOM   3752  HB  VAL A 887      53.550  36.200  67.480  1.00  0.00           H
ATOM   3753  CG1 VAL A 887      52.190  36.100  65.780  1.00  0.00           C
ATOM   3754 HG11 VAL A 887      51.410  35.520  66.320  1.00  0.00           H
ATOM   3755 HG12 VAL A 887      52.900  35.580  65.110  1.00  0.00           H
ATOM   3756 HG13 VAL A 887      51.620  36.810  65.120  1.00  0.00           H
ATOM   3757  CG2 VAL A 887      54.100  37.730  66.040  1.00  0.00           C
ATOM   3758 HG21 VAL A 887      53.580  38.230  65.180  1.00  0.00           H
ATOM   3759 HG22 VAL A 887      54.910  37.090  65.650  1.00  0.00           H
ATOM   3760 HG23 VAL A 887      54.680  38.470  66.630  1.00  0.00           H
ATOM   3761  C   VAL A 887      51.430  36.990  68.760  1.00  0.00           C
ATOM   3762  O   VAL A 887      52.080  36.260  69.520  1.00  0.00           O
ATOM   3763  N   PRO A 888      50.080  37.120  68.850  1.00  0.00           N
ATOM   3764  CD  PRO A 888      49.290  37.880  67.860  1.00  0.00           C
ATOM   3765  HD1 PRO A 888      49.620  37.620  66.830  1.00  0.00           H
ATOM   3766  HD2 PRO A 888      49.530  38.920  68.180  1.00  0.00           H
ATOM   3767  CA  PRO A 888      49.200  36.370  69.740  1.00  0.00           C
ATOM   3768  HA  PRO A 888      49.540  36.400  70.760  1.00  0.00           H
ATOM   3769  CB  PRO A 888      47.790  37.070  69.570  1.00  0.00           C
ATOM   3770  HB1 PRO A 888      47.760  38.010  70.160  1.00  0.00           H
ATOM   3771  HB2 PRO A 888      46.910  36.420  69.800  1.00  0.00           H
ATOM   3772  CG  PRO A 888      47.780  37.540  68.100  1.00  0.00           C
ATOM   3773  HG1 PRO A 888      47.590  36.680  67.430  1.00  0.00           H
ATOM   3774  HG2 PRO A 888      47.090  38.390  67.940  1.00  0.00           H
ATOM   3775  C   PRO A 888      49.100  34.910  69.290  1.00  0.00           C
ATOM   3776  O   PRO A 888      49.080  34.600  68.110  1.00  0.00           O
ATOM   3777  N   GLU A 889      49.260  33.970  70.280  1.00  0.00           N
ATOM   3778  HN  GLU A 889      49.160  34.200  71.250  1.00  0.00           H
ATOM   3779  CA  GLU A 889      49.490  32.570  69.910  1.00  0.00           C
ATOM   3780  HA  GLU A 889      49.910  32.620  68.920  1.00  0.00           H
ATOM   3781  CB  GLU A 889      50.610  31.950  70.790  1.00  0.00           C
ATOM   3782  HB1 GLU A 889      50.750  30.960  70.310  1.00  0.00           H
ATOM   3783  HB2 GLU A 889      50.110  31.670  71.740  1.00  0.00           H
ATOM   3784  CG  GLU A 889      51.970  32.590  70.830  1.00  0.00           C
ATOM   3785  HG1 GLU A 889      51.820  33.640  71.170  1.00  0.00           H
ATOM   3786  HG2 GLU A 889      52.330  32.720  69.790  1.00  0.00           H
ATOM   3787  CD  GLU A 889      52.860  31.740  71.680  1.00  0.00           C
ATOM   3788  OE1 GLU A 889      52.970  31.910  72.880  1.00  0.00           O
ATOM   3789  OE2 GLU A 889      53.680  30.900  71.090  1.00  0.00           O
ATOM   3790  C   GLU A 889      48.200  31.700  69.860  1.00  0.00           C
ATOM   3791  O   GLU A 889      47.170  32.130  70.330  1.00  0.00           O
ATOM   3792  N   LYS A 890      48.210  30.520  69.240  1.00  0.00           N
ATOM   3793  HN  LYS A 890      49.010  30.230  68.720  1.00  0.00           H
ATOM   3794  CA  LYS A 890      47.190  29.400  69.340  1.00  0.00           C
ATOM   3795  HA  LYS A 890      47.700  28.710  68.690  1.00  0.00           H
ATOM   3796  CB  LYS A 890      47.080  28.740  70.740  1.00  0.00           C
ATOM   3797  HB1 LYS A 890      48.070  28.390  71.070  1.00  0.00           H
ATOM   3798  HB2 LYS A 890      46.590  27.760  70.580  1.00  0.00           H
ATOM   3799  CG  LYS A 890      46.590  29.510  72.010  1.00  0.00           C
ATOM   3800  HG1 LYS A 890      45.530  29.840  71.950  1.00  0.00           H
ATOM   3801  HG2 LYS A 890      47.220  30.390  72.270  1.00  0.00           H
ATOM   3802  CD  LYS A 890      46.620  28.500  73.160  1.00  0.00           C
ATOM   3803  HD1 LYS A 890      47.650  28.120  73.320  1.00  0.00           H
ATOM   3804  HD2 LYS A 890      46.140  27.570  72.820  1.00  0.00           H
ATOM   3805  CE  LYS A 890      45.980  28.780  74.490  1.00  0.00           C
ATOM   3806  HE1 LYS A 890      46.320  28.080  75.270  1.00  0.00           H
ATOM   3807  HE2 LYS A 890      44.880  28.700  74.430  1.00  0.00           H
ATOM   3808  NZ  LYS A 890      46.160  30.190  74.760  1.00  0.00           N
ATOM   3809  HZ1 LYS A 890      45.380  30.800  74.460  1.00  0.00           H
ATOM   3810  HZ2 LYS A 890      47.090  30.600  74.480  1.00  0.00           H
ATOM   3811  HZ3 LYS A 890      46.170  30.240  75.800  1.00  0.00           H
ATOM   3812  C   LYS A 890      45.820  29.620  68.730  1.00  0.00           C
ATOM   3813  O   LYS A 890      44.970  28.720  68.710  1.00  0.00           O
ATOM   3814  N   PHE A 891      45.600  30.740  68.080  1.00  0.00           N
ATOM   3815  HN  PHE A 891      46.350  31.400  68.160  1.00  0.00           H
ATOM   3816  CA  PHE A 891      44.420  31.120  67.370  1.00  0.00           C
ATOM   3817  HA  PHE A 891      44.840  31.820  66.660  1.00  0.00           H
ATOM   3818  CB  PHE A 891      43.760  30.010  66.480  1.00  0.00           C
ATOM   3819  HB1 PHE A 891      43.260  29.310  67.190  1.00  0.00           H
ATOM   3820  HB2 PHE A 891      44.630  29.520  66.010  1.00  0.00           H
ATOM   3821  CG  PHE A 891      42.790  30.610  65.420  1.00  0.00           C
ATOM   3822  CD1 PHE A 891      41.510  30.100  65.330  1.00  0.00           C
ATOM   3823  HD1 PHE A 891      41.070  29.450  66.080  1.00  0.00           H
ATOM   3824  CE1 PHE A 891      40.620  30.570  64.330  1.00  0.00           C
ATOM   3825  HE1 PHE A 891      39.620  30.150  64.280  1.00  0.00           H
ATOM   3826  CZ  PHE A 891      41.080  31.400  63.370  1.00  0.00           C
ATOM   3827  HZ  PHE A 891      40.400  31.870  62.670  1.00  0.00           H
ATOM   3828  CD2 PHE A 891      43.290  31.450  64.470  1.00  0.00           C
ATOM   3829  HD2 PHE A 891      44.330  31.720  64.390  1.00  0.00           H
ATOM   3830  CE2 PHE A 891      42.450  31.740  63.380  1.00  0.00           C
ATOM   3831  HE2 PHE A 891      42.770  32.400  62.590  1.00  0.00           H
ATOM   3832  C   PHE A 891      43.490  31.900  68.300  1.00  0.00           C
ATOM   3833  O   PHE A 891      42.370  31.480  68.610  1.00  0.00           O
ATOM   3834  N   GLU A 892      43.940  33.050  68.790  1.00  0.00           N
ATOM   3835  HN  GLU A 892      44.890  33.340  68.790  1.00  0.00           H
ATOM   3836  CA  GLU A 892      43.180  33.910  69.700  1.00  0.00           C
ATOM   3837  HA  GLU A 892      42.130  33.680  69.710  1.00  0.00           H
ATOM   3838  CB  GLU A 892      43.820  33.930  71.190  1.00  0.00           C
ATOM   3839  HB1 GLU A 892      43.340  34.750  71.760  1.00  0.00           H
ATOM   3840  HB2 GLU A 892      44.910  34.150  71.120  1.00  0.00           H
ATOM   3841  CG  GLU A 892      43.640  32.640  71.860  1.00  0.00           C
ATOM   3842  HG1 GLU A 892      44.180  31.800  71.380  1.00  0.00           H
ATOM   3843  HG2 GLU A 892      42.550  32.450  71.820  1.00  0.00           H
ATOM   3844  CD  GLU A 892      44.090  32.610  73.350  1.00  0.00           C
ATOM   3845  OE1 GLU A 892      43.900  31.590  74.030  1.00  0.00           O
ATOM   3846  OE2 GLU A 892      44.600  33.660  73.840  1.00  0.00           O
ATOM   3847  C   GLU A 892      43.280  35.300  69.150  1.00  0.00           C
ATOM   3848  O   GLU A 892      44.400  35.630  68.630  1.00  0.00           O
ATOM   3849  N   PRO A 893      42.260  36.180  69.150  1.00  0.00           N
ATOM   3850  CD  PRO A 893      40.900  35.980  69.900  1.00  0.00           C
ATOM   3851  HD1 PRO A 893      41.060  35.630  70.940  1.00  0.00           H
ATOM   3852  HD2 PRO A 893      40.270  35.320  69.270  1.00  0.00           H
ATOM   3853  CA  PRO A 893      42.400  37.550  68.570  1.00  0.00           C
ATOM   3854  HA  PRO A 893      42.930  37.540  67.630  1.00  0.00           H
ATOM   3855  CB  PRO A 893      41.040  38.100  68.610  1.00  0.00           C
ATOM   3856  HB1 PRO A 893      40.480  37.790  67.720  1.00  0.00           H
ATOM   3857  HB2 PRO A 893      41.020  39.210  68.600  1.00  0.00           H
ATOM   3858  CG  PRO A 893      40.340  37.450  69.820  1.00  0.00           C
ATOM   3859  HG1 PRO A 893      40.630  38.020  70.730  1.00  0.00           H
ATOM   3860  HG2 PRO A 893      39.250  37.510  69.660  1.00  0.00           H
ATOM   3861  C   PRO A 893      43.340  38.490  69.360  1.00  0.00           C
ATOM   3862  O   PRO A 893      43.790  38.070  70.420  1.00  0.00           O
ATOM   3863  N   THR A 894      43.760  39.640  68.810  1.00  0.00           N
ATOM   3864  HN  THR A 894      43.340  39.890  67.930  1.00  0.00           H
ATOM   3865  CA  THR A 894      44.670  40.520  69.490  1.00  0.00           C
ATOM   3866  HA  THR A 894      45.430  39.930  69.970  1.00  0.00           H
ATOM   3867  CB  THR A 894      45.270  41.500  68.540  1.00  0.00           C
ATOM   3868  HB  THR A 894      44.560  41.790  67.740  1.00  0.00           H
ATOM   3869  OG1 THR A 894      46.320  40.830  67.820  1.00  0.00           O
ATOM   3870  HG1 THR A 894      45.860  40.370  67.120  1.00  0.00           H
ATOM   3871  CG2 THR A 894      45.840  42.750  69.230  1.00  0.00           C
ATOM   3872 HG21 THR A 894      46.270  43.510  68.540  1.00  0.00           H
ATOM   3873 HG22 THR A 894      46.710  42.470  69.860  1.00  0.00           H
ATOM   3874 HG23 THR A 894      45.090  43.390  69.740  1.00  0.00           H
ATOM   3875  C   THR A 894      44.120  41.210  70.760  1.00  0.00           C
ATOM   3876  O   THR A 894      44.770  41.290  71.790  1.00  0.00           O
ATOM   3877  N   HSD A 895      42.790  41.490  70.690  1.00  0.00           N
ATOM   3878  HN  HSD A 895      42.260  41.270  69.880  1.00  0.00           H
ATOM   3879  CA  HSD A 895      42.010  41.910  71.820  1.00  0.00           C
ATOM   3880  HA  HSD A 895      42.480  42.790  72.240  1.00  0.00           H
ATOM   3881  CB  HSD A 895      40.590  42.290  71.320  1.00  0.00           C
ATOM   3882  HB1 HSD A 895      40.160  41.380  70.840  1.00  0.00           H
ATOM   3883  HB2 HSD A 895      40.610  43.040  70.490  1.00  0.00           H
ATOM   3884  ND1 HSD A 895      39.790  44.070  72.900  1.00  0.00           N
ATOM   3885  HD1 HSD A 895      40.530  44.730  72.820  1.00  0.00           H
ATOM   3886  CG  HSD A 895      39.640  42.890  72.210  1.00  0.00           C
ATOM   3887  CE1 HSD A 895      38.720  44.220  73.720  1.00  0.00           C
ATOM   3888  HE1 HSD A 895      38.520  45.120  74.300  1.00  0.00           H
ATOM   3889  NE2 HSD A 895      37.830  43.230  73.520  1.00  0.00           N
ATOM   3890  CD2 HSD A 895      38.440  42.350  72.610  1.00  0.00           C
ATOM   3891  HD2 HSD A 895      37.920  41.510  72.190  1.00  0.00           H
ATOM   3892  C   HSD A 895      41.710  40.930  73.000  1.00  0.00           C
ATOM   3893  O   HSD A 895      41.370  39.800  72.700  1.00  0.00           O
ATOM   3894  N   PRO A 896      41.700  41.330  74.300  1.00  0.00           N
ATOM   3895  CD  PRO A 896      42.230  42.610  74.860  1.00  0.00           C
ATOM   3896  HD1 PRO A 896      41.600  43.480  74.650  1.00  0.00           H
ATOM   3897  HD2 PRO A 896      43.280  42.750  74.520  1.00  0.00           H
ATOM   3898  CA  PRO A 896      41.790  40.300  75.330  1.00  0.00           C
ATOM   3899  HA  PRO A 896      42.290  39.440  74.910  1.00  0.00           H
ATOM   3900  CB  PRO A 896      42.710  40.900  76.400  1.00  0.00           C
ATOM   3901  HB1 PRO A 896      43.750  40.780  76.050  1.00  0.00           H
ATOM   3902  HB2 PRO A 896      42.730  40.400  77.390  1.00  0.00           H
ATOM   3903  CG  PRO A 896      42.290  42.430  76.390  1.00  0.00           C
ATOM   3904  HG1 PRO A 896      41.270  42.440  76.830  1.00  0.00           H
ATOM   3905  HG2 PRO A 896      43.080  43.060  76.870  1.00  0.00           H
ATOM   3906  C   PRO A 896      40.510  39.890  75.950  1.00  0.00           C
ATOM   3907  O   PRO A 896      40.510  38.820  76.620  1.00  0.00           O
ATOM   3908  N   GLU A 897      39.380  40.700  75.810  1.00  0.00           N
ATOM   3909  HN  GLU A 897      39.440  41.610  75.410  1.00  0.00           H
ATOM   3910  CA  GLU A 897      38.320  40.610  76.770  1.00  0.00           C
ATOM   3911  HA  GLU A 897      38.750  40.340  77.720  1.00  0.00           H
ATOM   3912  CB  GLU A 897      37.520  41.950  76.900  1.00  0.00           C
ATOM   3913  HB1 GLU A 897      36.690  41.810  77.630  1.00  0.00           H
ATOM   3914  HB2 GLU A 897      37.090  42.130  75.900  1.00  0.00           H
ATOM   3915  CG  GLU A 897      38.450  43.100  77.390  1.00  0.00           C
ATOM   3916  HG1 GLU A 897      39.170  43.250  76.560  1.00  0.00           H
ATOM   3917  HG2 GLU A 897      38.950  42.900  78.360  1.00  0.00           H
ATOM   3918  CD  GLU A 897      37.670  44.430  77.440  1.00  0.00           C
ATOM   3919  OE1 GLU A 897      36.650  44.580  78.160  1.00  0.00           O
ATOM   3920  OE2 GLU A 897      38.070  45.390  76.720  1.00  0.00           O
ATOM   3921  C   GLU A 897      37.360  39.480  76.420  1.00  0.00           C
ATOM   3922  O   GLU A 897      36.450  39.150  77.220  1.00  0.00           O
ATOM   3923  N   ARG A 898      37.520  38.880  75.230  1.00  0.00           N
ATOM   3924  HN  ARG A 898      38.320  39.130  74.690  1.00  0.00           H
ATOM   3925  CA  ARG A 898      36.610  37.890  74.600  1.00  0.00           C
ATOM   3926  HA  ARG A 898      36.390  37.260  75.450  1.00  0.00           H
ATOM   3927  CB  ARG A 898      35.300  38.550  73.940  1.00  0.00           C
ATOM   3928  HB1 ARG A 898      34.880  39.180  74.750  1.00  0.00           H
ATOM   3929  HB2 ARG A 898      34.650  37.670  73.740  1.00  0.00           H
ATOM   3930  CG  ARG A 898      35.600  39.460  72.790  1.00  0.00           C
ATOM   3931  HG1 ARG A 898      36.350  38.930  72.200  1.00  0.00           H
ATOM   3932  HG2 ARG A 898      36.120  40.410  73.080  1.00  0.00           H
ATOM   3933  CD  ARG A 898      34.460  39.870  71.890  1.00  0.00           C
ATOM   3934  HD1 ARG A 898      33.600  40.250  72.480  1.00  0.00           H
ATOM   3935  HD2 ARG A 898      34.130  39.100  71.160  1.00  0.00           H
ATOM   3936  NE  ARG A 898      34.950  41.070  71.100  1.00  0.00           N
ATOM   3937  HE  ARG A 898      34.770  42.020  71.370  1.00  0.00           H
ATOM   3938  CZ  ARG A 898      35.900  40.970  70.160  1.00  0.00           C
ATOM   3939  NH1 ARG A 898      36.140  39.860  69.500  1.00  0.00           N
ATOM   3940 HH11 ARG A 898      36.880  39.870  68.820  1.00  0.00           H
ATOM   3941 HH12 ARG A 898      35.680  39.030  69.800  1.00  0.00           H
ATOM   3942  NH2 ARG A 898      36.640  41.980  69.740  1.00  0.00           N
ATOM   3943 HH21 ARG A 898      37.430  41.730  69.180  1.00  0.00           H
ATOM   3944 HH22 ARG A 898      36.550  42.770  70.350  1.00  0.00           H
ATOM   3945  C   ARG A 898      37.280  36.980  73.580  1.00  0.00           C
ATOM   3946  O   ARG A 898      38.390  37.200  73.010  1.00  0.00           O
ATOM   3947  N   GLY A 899      36.630  35.840  73.240  1.00  0.00           N
ATOM   3948  HN  GLY A 899      35.800  35.630  73.750  1.00  0.00           H
ATOM   3949  CA  GLY A 899      36.940  34.980  72.060  1.00  0.00           C
ATOM   3950  HA1 GLY A 899      36.430  34.050  72.230  1.00  0.00           H
ATOM   3951  HA2 GLY A 899      38.020  34.820  72.080  1.00  0.00           H
ATOM   3952  C   GLY A 899      36.460  35.660  70.790  1.00  0.00           C
ATOM   3953  O   GLY A 899      35.900  36.760  70.800  1.00  0.00           O
ATOM   3954  N   TRP A 900      36.620  34.890  69.720  1.00  0.00           N
ATOM   3955  HN  TRP A 900      36.670  33.910  69.900  1.00  0.00           H
ATOM   3956  CA  TRP A 900      36.610  35.510  68.380  1.00  0.00           C
ATOM   3957  HA  TRP A 900      37.420  36.210  68.220  1.00  0.00           H
ATOM   3958  CB  TRP A 900      36.820  34.270  67.460  1.00  0.00           C
ATOM   3959  HB1 TRP A 900      36.350  34.490  66.470  1.00  0.00           H
ATOM   3960  HB2 TRP A 900      36.330  33.360  67.890  1.00  0.00           H
ATOM   3961  CG  TRP A 900      38.280  33.960  67.100  1.00  0.00           C
ATOM   3962  CD1 TRP A 900      39.010  32.890  67.630  1.00  0.00           C
ATOM   3963  HD1 TRP A 900      38.630  32.110  68.270  1.00  0.00           H
ATOM   3964  NE1 TRP A 900      40.330  32.950  67.250  1.00  0.00           N
ATOM   3965  HE1 TRP A 900      40.900  32.150  67.270  1.00  0.00           H
ATOM   3966  CE2 TRP A 900      40.500  34.100  66.470  1.00  0.00           C
ATOM   3967  CD2 TRP A 900      39.240  34.790  66.440  1.00  0.00           C
ATOM   3968  CE3 TRP A 900      39.150  35.890  65.660  1.00  0.00           C
ATOM   3969  HE3 TRP A 900      38.180  36.330  65.450  1.00  0.00           H
ATOM   3970  CZ3 TRP A 900      40.330  36.500  65.100  1.00  0.00           C
ATOM   3971  HZ3 TRP A 900      40.160  37.340  64.450  1.00  0.00           H
ATOM   3972  CZ2 TRP A 900      41.620  34.540  65.730  1.00  0.00           C
ATOM   3973  HZ2 TRP A 900      42.580  34.050  65.820  1.00  0.00           H
ATOM   3974  CH2 TRP A 900      41.480  35.780  65.140  1.00  0.00           C
ATOM   3975  HH2 TRP A 900      42.350  36.050  64.550  1.00  0.00           H
ATOM   3976  C   TRP A 900      35.380  36.310  67.850  1.00  0.00           C
ATOM   3977  O   TRP A 900      35.560  37.420  67.300  1.00  0.00           O
ATOM   3978  N   ILE A 901      34.090  35.830  68.070  1.00  0.00           N
ATOM   3979  HN  ILE A 901      33.980  35.100  68.740  1.00  0.00           H
ATOM   3980  CA  ILE A 901      32.870  36.480  67.690  1.00  0.00           C
ATOM   3981  HA  ILE A 901      32.930  36.730  66.640  1.00  0.00           H
ATOM   3982  CB  ILE A 901      31.620  35.550  67.850  1.00  0.00           C
ATOM   3983  HB  ILE A 901      31.620  35.120  68.880  1.00  0.00           H
ATOM   3984  CG2 ILE A 901      30.300  36.240  67.450  1.00  0.00           C
ATOM   3985 HG21 ILE A 901      29.380  35.650  67.660  1.00  0.00           H
ATOM   3986 HG22 ILE A 901      30.330  36.640  66.420  1.00  0.00           H
ATOM   3987 HG23 ILE A 901      30.250  37.110  68.140  1.00  0.00           H
ATOM   3988  CG1 ILE A 901      31.780  34.170  67.000  1.00  0.00           C
ATOM   3989 HG11 ILE A 901      30.770  33.700  66.980  1.00  0.00           H
ATOM   3990 HG12 ILE A 901      32.410  33.530  67.660  1.00  0.00           H
ATOM   3991  CD  ILE A 901      32.210  34.340  65.540  1.00  0.00           C
ATOM   3992  HD1 ILE A 901      31.560  35.020  64.960  1.00  0.00           H
ATOM   3993  HD2 ILE A 901      32.000  33.420  64.960  1.00  0.00           H
ATOM   3994  HD3 ILE A 901      33.270  34.630  65.410  1.00  0.00           H
ATOM   3995  C   ILE A 901      32.710  37.780  68.490  1.00  0.00           C
ATOM   3996  O   ILE A 901      32.590  37.740  69.740  1.00  0.00           O
ATOM   3997  N   ILE A 902      32.650  38.870  67.790  1.00  0.00           N
ATOM   3998  HN  ILE A 902      32.780  38.780  66.810  1.00  0.00           H
ATOM   3999  CA  ILE A 902      32.080  40.140  68.270  1.00  0.00           C
ATOM   4000  HA  ILE A 902      32.020  40.120  69.350  1.00  0.00           H
ATOM   4001  CB  ILE A 902      32.970  41.350  67.880  1.00  0.00           C
ATOM   4002  HB  ILE A 902      33.920  41.110  68.380  1.00  0.00           H
ATOM   4003  CG2 ILE A 902      33.100  41.510  66.340  1.00  0.00           C
ATOM   4004 HG21 ILE A 902      32.080  41.470  65.890  1.00  0.00           H
ATOM   4005 HG22 ILE A 902      33.700  40.680  65.900  1.00  0.00           H
ATOM   4006 HG23 ILE A 902      33.540  42.510  66.180  1.00  0.00           H
ATOM   4007  CG1 ILE A 902      32.440  42.590  68.520  1.00  0.00           C
ATOM   4008 HG11 ILE A 902      32.090  42.290  69.540  1.00  0.00           H
ATOM   4009 HG12 ILE A 902      31.600  43.020  67.940  1.00  0.00           H
ATOM   4010  CD  ILE A 902      33.530  43.700  68.690  1.00  0.00           C
ATOM   4011  HD1 ILE A 902      34.020  43.900  67.710  1.00  0.00           H
ATOM   4012  HD2 ILE A 902      34.260  43.390  69.470  1.00  0.00           H
ATOM   4013  HD3 ILE A 902      33.000  44.560  69.150  1.00  0.00           H
ATOM   4014  C   ILE A 902      30.600  40.250  67.900  1.00  0.00           C
ATOM   4015  O   ILE A 902      30.200  40.040  66.720  1.00  0.00           O
ATOM   4016  N   SER A 903      29.670  40.510  68.880  1.00  0.00           N
ATOM   4017  HN  SER A 903      29.940  40.670  69.830  1.00  0.00           H
ATOM   4018  CA  SER A 903      28.300  40.620  68.520  1.00  0.00           C
ATOM   4019  HA  SER A 903      27.920  39.670  68.150  1.00  0.00           H
ATOM   4020  CB  SER A 903      27.400  40.730  69.750  1.00  0.00           C
ATOM   4021  HB1 SER A 903      27.460  41.640  70.400  1.00  0.00           H
ATOM   4022  HB2 SER A 903      27.600  39.870  70.430  1.00  0.00           H
ATOM   4023  OG  SER A 903      26.040  40.730  69.430  1.00  0.00           O
ATOM   4024  HG1 SER A 903      25.790  41.610  69.120  1.00  0.00           H
ATOM   4025  C   SER A 903      28.010  41.870  67.650  1.00  0.00           C
ATOM   4026  O   SER A 903      28.540  42.990  67.870  1.00  0.00           O
ATOM   4027  N   PRO A 904      27.100  41.860  66.670  1.00  0.00           N
ATOM   4028  CD  PRO A 904      26.780  40.600  66.010  1.00  0.00           C
ATOM   4029  HD1 PRO A 904      26.050  40.010  66.590  1.00  0.00           H
ATOM   4030  HD2 PRO A 904      27.700  40.050  65.710  1.00  0.00           H
ATOM   4031  CA  PRO A 904      26.300  42.970  66.220  1.00  0.00           C
ATOM   4032  HA  PRO A 904      27.040  43.620  65.780  1.00  0.00           H
ATOM   4033  CB  PRO A 904      25.380  42.350  65.120  1.00  0.00           C
ATOM   4034  HB1 PRO A 904      25.490  43.030  64.260  1.00  0.00           H
ATOM   4035  HB2 PRO A 904      24.350  42.180  65.480  1.00  0.00           H
ATOM   4036  CG  PRO A 904      26.070  41.020  64.720  1.00  0.00           C
ATOM   4037  HG1 PRO A 904      25.320  40.270  64.430  1.00  0.00           H
ATOM   4038  HG2 PRO A 904      26.900  41.250  64.020  1.00  0.00           H
ATOM   4039  C   PRO A 904      25.490  43.740  67.180  1.00  0.00           C
ATOM   4040  O   PRO A 904      25.260  43.100  68.230  1.00  0.00           O
ATOM   4041  N   LEU A 905      25.210  45.040  66.930  1.00  0.00           N
ATOM   4042  HN  LEU A 905      25.620  45.420  66.110  1.00  0.00           H
ATOM   4043  CA  LEU A 905      24.390  45.790  67.790  1.00  0.00           C
ATOM   4044  HA  LEU A 905      24.130  46.630  67.170  1.00  0.00           H
ATOM   4045  CB  LEU A 905      23.020  45.190  68.220  1.00  0.00           C
ATOM   4046  HB1 LEU A 905      22.390  46.060  68.510  1.00  0.00           H
ATOM   4047  HB2 LEU A 905      23.200  44.420  69.000  1.00  0.00           H
ATOM   4048  CG  LEU A 905      22.280  44.420  67.100  1.00  0.00           C
ATOM   4049  HG  LEU A 905      22.870  43.510  66.800  1.00  0.00           H
ATOM   4050  CD1 LEU A 905      21.000  43.800  67.560  1.00  0.00           C
ATOM   4051 HD11 LEU A 905      21.210  43.210  68.490  1.00  0.00           H
ATOM   4052 HD12 LEU A 905      20.640  43.090  66.790  1.00  0.00           H
ATOM   4053 HD13 LEU A 905      20.200  44.480  67.930  1.00  0.00           H
ATOM   4054  CD2 LEU A 905      22.050  45.340  65.900  1.00  0.00           C
ATOM   4055 HD21 LEU A 905      23.020  45.690  65.500  1.00  0.00           H
ATOM   4056 HD22 LEU A 905      21.430  46.260  66.000  1.00  0.00           H
ATOM   4057 HD23 LEU A 905      21.640  44.670  65.110  1.00  0.00           H
ATOM   4058  C   LEU A 905      25.190  46.340  68.920  1.00  0.00           C
ATOM   4059  O   LEU A 905      25.240  47.550  69.050  1.00  0.00           O
ATOM   4060  N   GLY A 906      25.810  45.560  69.800  1.00  0.00           N
ATOM   4061  HN  GLY A 906      25.810  44.580  69.670  1.00  0.00           H
ATOM   4062  CA  GLY A 906      26.440  46.030  71.100  1.00  0.00           C
ATOM   4063  HA1 GLY A 906      27.410  46.440  70.850  1.00  0.00           H
ATOM   4064  HA2 GLY A 906      26.490  45.190  71.790  1.00  0.00           H
ATOM   4065  C   GLY A 906      25.520  47.040  71.940  1.00  0.00           C
ATOM   4066  O   GLY A 906      24.320  46.830  72.050  1.00  0.00           O
ATOM   4067  N   ASP A 907      26.180  48.020  72.600  1.00  0.00           N
ATOM   4068  HN  ASP A 907      27.170  47.950  72.720  1.00  0.00           H
ATOM   4069  CA  ASP A 907      25.520  48.880  73.560  1.00  0.00           C
ATOM   4070  HA  ASP A 907      24.590  48.460  73.880  1.00  0.00           H
ATOM   4071  CB  ASP A 907      26.420  49.080  74.850  1.00  0.00           C
ATOM   4072  HB1 ASP A 907      25.840  49.640  75.620  1.00  0.00           H
ATOM   4073  HB2 ASP A 907      27.330  49.690  74.680  1.00  0.00           H
ATOM   4074  CG  ASP A 907      26.870  47.810  75.500  1.00  0.00           C
ATOM   4075  OD1 ASP A 907      26.420  46.700  75.110  1.00  0.00           O
ATOM   4076  OD2 ASP A 907      27.650  47.920  76.510  1.00  0.00           O
ATOM   4077  C   ASP A 907      25.290  50.300  72.970  1.00  0.00           C
ATOM   4078  O   ASP A 907      24.880  51.290  73.620  1.00  0.00           O
ATOM   4079  N   ASN A 908      25.520  50.350  71.660  1.00  0.00           N
ATOM   4080  HN  ASN A 908      25.870  49.530  71.210  1.00  0.00           H
ATOM   4081  CA  ASN A 908      25.370  51.570  70.960  1.00  0.00           C
ATOM   4082  HA  ASN A 908      25.930  52.330  71.490  1.00  0.00           H
ATOM   4083  CB  ASN A 908      25.980  51.450  69.520  1.00  0.00           C
ATOM   4084  HB1 ASN A 908      26.060  52.550  69.330  1.00  0.00           H
ATOM   4085  HB2 ASN A 908      25.270  50.950  68.840  1.00  0.00           H
ATOM   4086  CG  ASN A 908      27.400  50.860  69.500  1.00  0.00           C
ATOM   4087  OD1 ASN A 908      28.390  51.410  70.000  1.00  0.00           O
ATOM   4088  ND2 ASN A 908      27.600  49.670  68.910  1.00  0.00           N
ATOM   4089 HD21 ASN A 908      28.480  49.230  69.060  1.00  0.00           H
ATOM   4090 HD22 ASN A 908      26.780  49.100  68.770  1.00  0.00           H
ATOM   4091  C   ASN A 908      23.930  52.130  70.840  1.00  0.00           C
ATOM   4092  O   ASN A 908      22.910  51.400  70.630  1.00  0.00           O
ATOM   4093  N   PRO A 909      23.650  53.510  70.990  1.00  0.00           N
ATOM   4094  CD  PRO A 909      24.580  54.530  71.530  1.00  0.00           C
ATOM   4095  HD1 PRO A 909      25.450  54.760  70.870  1.00  0.00           H
ATOM   4096  HD2 PRO A 909      24.930  54.180  72.530  1.00  0.00           H
ATOM   4097  CA  PRO A 909      22.390  54.070  70.690  1.00  0.00           C
ATOM   4098  HA  PRO A 909      21.600  53.720  71.340  1.00  0.00           H
ATOM   4099  CB  PRO A 909      22.640  55.630  70.760  1.00  0.00           C
ATOM   4100  HB1 PRO A 909      21.690  56.170  70.920  1.00  0.00           H
ATOM   4101  HB2 PRO A 909      23.030  56.060  69.820  1.00  0.00           H
ATOM   4102  CG  PRO A 909      23.710  55.800  71.830  1.00  0.00           C
ATOM   4103  HG1 PRO A 909      24.440  56.620  71.710  1.00  0.00           H
ATOM   4104  HG2 PRO A 909      23.320  55.710  72.870  1.00  0.00           H
ATOM   4105  C   PRO A 909      21.830  53.740  69.310  1.00  0.00           C
ATOM   4106  O   PRO A 909      22.510  53.610  68.260  1.00  0.00           O
ATOM   4107  N   TRP A 910      20.480  53.570  69.230  1.00  0.00           N
ATOM   4108  HN  TRP A 910      19.860  53.680  70.000  1.00  0.00           H
ATOM   4109  CA  TRP A 910      19.840  53.330  67.970  1.00  0.00           C
ATOM   4110  HA  TRP A 910      20.400  52.580  67.440  1.00  0.00           H
ATOM   4111  CB  TRP A 910      18.350  52.900  68.200  1.00  0.00           C
ATOM   4112  HB1 TRP A 910      17.770  53.840  68.140  1.00  0.00           H
ATOM   4113  HB2 TRP A 910      18.160  52.510  69.230  1.00  0.00           H
ATOM   4114  CG  TRP A 910      17.840  51.810  67.300  1.00  0.00           C
ATOM   4115  CD1 TRP A 910      17.710  50.470  67.610  1.00  0.00           C
ATOM   4116  HD1 TRP A 910      18.060  50.110  68.580  1.00  0.00           H
ATOM   4117  NE1 TRP A 910      17.050  49.820  66.590  1.00  0.00           N
ATOM   4118  HE1 TRP A 910      16.580  48.960  66.670  1.00  0.00           H
ATOM   4119  CE2 TRP A 910      16.650  50.700  65.650  1.00  0.00           C
ATOM   4120  CD2 TRP A 910      17.070  51.990  66.100  1.00  0.00           C
ATOM   4121  CE3 TRP A 910      16.650  53.160  65.420  1.00  0.00           C
ATOM   4122  HE3 TRP A 910      16.870  54.160  65.760  1.00  0.00           H
ATOM   4123  CZ3 TRP A 910      16.070  52.950  64.150  1.00  0.00           C
ATOM   4124  HZ3 TRP A 910      15.860  53.870  63.630  1.00  0.00           H
ATOM   4125  CZ2 TRP A 910      16.050  50.510  64.370  1.00  0.00           C
ATOM   4126  HZ2 TRP A 910      15.630  49.570  64.070  1.00  0.00           H
ATOM   4127  CH2 TRP A 910      15.840  51.660  63.600  1.00  0.00           C
ATOM   4128  HH2 TRP A 910      15.400  51.700  62.600  1.00  0.00           H
ATOM   4129  C   TRP A 910      19.920  54.510  66.960  1.00  0.00           C
ATOM   4130  O   TRP A 910      20.250  54.340  65.790  1.00  0.00           O
ATOM   4131  N   TRP A 911      19.880  55.750  67.450  1.00  0.00           N
ATOM   4132  HN  TRP A 911      19.510  55.970  68.350  1.00  0.00           H
ATOM   4133  CA  TRP A 911      20.360  56.920  66.730  1.00  0.00           C
ATOM   4134  HA  TRP A 911      19.740  56.940  65.850  1.00  0.00           H
ATOM   4135  CB  TRP A 911      20.040  58.280  67.470  1.00  0.00           C
ATOM   4136  HB1 TRP A 911      18.980  58.130  67.780  1.00  0.00           H
ATOM   4137  HB2 TRP A 911      20.110  59.180  66.830  1.00  0.00           H
ATOM   4138  CG  TRP A 911      20.900  58.550  68.690  1.00  0.00           C
ATOM   4139  CD1 TRP A 911      20.450  58.520  69.920  1.00  0.00           C
ATOM   4140  HD1 TRP A 911      19.460  58.250  70.260  1.00  0.00           H
ATOM   4141  NE1 TRP A 911      21.430  58.990  70.800  1.00  0.00           N
ATOM   4142  HE1 TRP A 911      21.350  58.950  71.780  1.00  0.00           H
ATOM   4143  CE2 TRP A 911      22.600  59.230  70.110  1.00  0.00           C
ATOM   4144  CD2 TRP A 911      22.280  59.040  68.780  1.00  0.00           C
ATOM   4145  CE3 TRP A 911      23.300  59.350  67.840  1.00  0.00           C
ATOM   4146  HE3 TRP A 911      23.140  59.270  66.770  1.00  0.00           H
ATOM   4147  CZ3 TRP A 911      24.520  59.880  68.230  1.00  0.00           C
ATOM   4148  HZ3 TRP A 911      25.230  60.260  67.510  1.00  0.00           H
ATOM   4149  CZ2 TRP A 911      23.890  59.560  70.530  1.00  0.00           C
ATOM   4150  HZ2 TRP A 911      24.060  59.500  71.590  1.00  0.00           H
ATOM   4151  CH2 TRP A 911      24.880  59.940  69.590  1.00  0.00           C
ATOM   4152  HH2 TRP A 911      25.790  60.350  69.960  1.00  0.00           H
ATOM   4153  C   TRP A 911      21.830  56.760  66.180  1.00  0.00           C
ATOM   4154  O   TRP A 911      22.200  57.080  65.030  1.00  0.00           O
ATOM   4155  N   THR A 912      22.730  56.100  66.980  1.00  0.00           N
ATOM   4156  HN  THR A 912      22.450  55.580  67.780  1.00  0.00           H
ATOM   4157  CA  THR A 912      24.120  55.880  66.520  1.00  0.00           C
ATOM   4158  HA  THR A 912      24.450  56.800  66.050  1.00  0.00           H
ATOM   4159  CB  THR A 912      25.140  55.510  67.590  1.00  0.00           C
ATOM   4160  HB  THR A 912      24.690  54.900  68.410  1.00  0.00           H
ATOM   4161  OG1 THR A 912      25.640  56.740  68.170  1.00  0.00           O
ATOM   4162  HG1 THR A 912      24.920  57.370  68.250  1.00  0.00           H
ATOM   4163  CG2 THR A 912      26.390  54.820  67.130  1.00  0.00           C
ATOM   4164 HG21 THR A 912      27.140  54.840  67.960  1.00  0.00           H
ATOM   4165 HG22 THR A 912      26.930  55.450  66.390  1.00  0.00           H
ATOM   4166 HG23 THR A 912      26.160  53.830  66.680  1.00  0.00           H
ATOM   4167  C   THR A 912      24.240  54.820  65.370  1.00  0.00           C
ATOM   4168  O   THR A 912      24.950  54.930  64.390  1.00  0.00           O
ATOM   4169  N   LEU A 913      23.350  53.780  65.390  1.00  0.00           N
ATOM   4170  HN  LEU A 913      22.640  53.680  66.080  1.00  0.00           H
ATOM   4171  CA  LEU A 913      23.200  52.800  64.340  1.00  0.00           C
ATOM   4172  HA  LEU A 913      24.210  52.450  64.170  1.00  0.00           H
ATOM   4173  CB  LEU A 913      22.310  51.580  64.790  1.00  0.00           C
ATOM   4174  HB1 LEU A 913      22.340  50.870  63.940  1.00  0.00           H
ATOM   4175  HB2 LEU A 913      21.240  51.820  64.960  1.00  0.00           H
ATOM   4176  CG  LEU A 913      22.790  50.920  66.110  1.00  0.00           C
ATOM   4177  HG  LEU A 913      22.900  51.610  66.970  1.00  0.00           H
ATOM   4178  CD1 LEU A 913      21.730  49.910  66.570  1.00  0.00           C
ATOM   4179 HD11 LEU A 913      21.630  49.130  65.780  1.00  0.00           H
ATOM   4180 HD12 LEU A 913      20.730  50.390  66.700  1.00  0.00           H
ATOM   4181 HD13 LEU A 913      21.990  49.450  67.550  1.00  0.00           H
ATOM   4182  CD2 LEU A 913      24.160  50.260  65.820  1.00  0.00           C
ATOM   4183 HD21 LEU A 913      24.920  50.960  65.430  1.00  0.00           H
ATOM   4184 HD22 LEU A 913      24.080  49.460  65.060  1.00  0.00           H
ATOM   4185 HD23 LEU A 913      24.540  49.760  66.740  1.00  0.00           H
ATOM   4186  C   LEU A 913      22.760  53.410  62.960  1.00  0.00           C
ATOM   4187  O   LEU A 913      23.340  53.170  61.910  1.00  0.00           O
ATOM   4188  N   LEU A 914      21.830  54.420  63.010  1.00  0.00           N
ATOM   4189  HN  LEU A 914      21.540  54.730  63.910  1.00  0.00           H
ATOM   4190  CA  LEU A 914      21.530  55.230  61.840  1.00  0.00           C
ATOM   4191  HA  LEU A 914      21.200  54.590  61.040  1.00  0.00           H
ATOM   4192  CB  LEU A 914      20.320  56.160  62.030  1.00  0.00           C
ATOM   4193  HB1 LEU A 914      20.040  56.750  61.140  1.00  0.00           H
ATOM   4194  HB2 LEU A 914      20.470  56.930  62.820  1.00  0.00           H
ATOM   4195  CG  LEU A 914      19.030  55.460  62.360  1.00  0.00           C
ATOM   4196  HG  LEU A 914      19.080  54.700  63.160  1.00  0.00           H
ATOM   4197  CD1 LEU A 914      17.880  56.480  62.510  1.00  0.00           C
ATOM   4198 HD11 LEU A 914      17.780  57.210  61.670  1.00  0.00           H
ATOM   4199 HD12 LEU A 914      17.990  57.100  63.410  1.00  0.00           H
ATOM   4200 HD13 LEU A 914      16.920  55.930  62.610  1.00  0.00           H
ATOM   4201  CD2 LEU A 914      18.540  54.570  61.150  1.00  0.00           C
ATOM   4202 HD21 LEU A 914      17.560  54.100  61.410  1.00  0.00           H
ATOM   4203 HD22 LEU A 914      19.280  53.770  60.970  1.00  0.00           H
ATOM   4204 HD23 LEU A 914      18.500  55.240  60.270  1.00  0.00           H
ATOM   4205  C   LEU A 914      22.730  56.050  61.400  1.00  0.00           C
ATOM   4206  O   LEU A 914      22.990  56.180  60.190  1.00  0.00           O
ATOM   4207  N   ILE A 915      23.450  56.680  62.340  1.00  0.00           N
ATOM   4208  HN  ILE A 915      23.360  56.570  63.330  1.00  0.00           H
ATOM   4209  CA  ILE A 915      24.650  57.450  62.040  1.00  0.00           C
ATOM   4210  HA  ILE A 915      24.340  58.110  61.240  1.00  0.00           H
ATOM   4211  CB  ILE A 915      24.980  58.360  63.210  1.00  0.00           C
ATOM   4212  HB  ILE A 915      25.030  57.720  64.120  1.00  0.00           H
ATOM   4213  CG2 ILE A 915      26.390  58.970  62.900  1.00  0.00           C
ATOM   4214 HG21 ILE A 915      26.490  59.310  61.840  1.00  0.00           H
ATOM   4215 HG22 ILE A 915      27.190  58.250  63.150  1.00  0.00           H
ATOM   4216 HG23 ILE A 915      26.610  59.900  63.480  1.00  0.00           H
ATOM   4217  CG1 ILE A 915      23.930  59.500  63.350  1.00  0.00           C
ATOM   4218 HG11 ILE A 915      23.990  60.030  64.320  1.00  0.00           H
ATOM   4219 HG12 ILE A 915      22.960  58.950  63.380  1.00  0.00           H
ATOM   4220  CD  ILE A 915      23.820  60.470  62.170  1.00  0.00           C
ATOM   4221  HD1 ILE A 915      23.380  60.030  61.260  1.00  0.00           H
ATOM   4222  HD2 ILE A 915      24.790  60.840  61.790  1.00  0.00           H
ATOM   4223  HD3 ILE A 915      23.210  61.280  62.640  1.00  0.00           H
ATOM   4224  C   ILE A 915      25.770  56.600  61.340  1.00  0.00           C
ATOM   4225  O   ILE A 915      26.300  57.120  60.390  1.00  0.00           O
ATOM   4226  N   ALA A 916      26.120  55.390  61.760  1.00  0.00           N
ATOM   4227  HN  ALA A 916      25.570  55.010  62.500  1.00  0.00           H
ATOM   4228  CA  ALA A 916      27.110  54.450  61.320  1.00  0.00           C
ATOM   4229  HA  ALA A 916      28.070  54.940  61.410  1.00  0.00           H
ATOM   4230  CB  ALA A 916      26.910  53.070  61.920  1.00  0.00           C
ATOM   4231  HB1 ALA A 916      26.790  53.190  63.020  1.00  0.00           H
ATOM   4232  HB2 ALA A 916      27.680  52.310  61.690  1.00  0.00           H
ATOM   4233  HB3 ALA A 916      25.930  52.650  61.620  1.00  0.00           H
ATOM   4234  C   ALA A 916      26.990  54.290  59.720  1.00  0.00           C
ATOM   4235  O   ALA A 916      28.000  54.030  59.060  1.00  0.00           O
ATOM   4236  N   ALA A 917      25.790  54.330  59.150  1.00  0.00           N
ATOM   4237  HN  ALA A 917      25.070  54.310  59.830  1.00  0.00           H
ATOM   4238  CA  ALA A 917      25.440  54.280  57.710  1.00  0.00           C
ATOM   4239  HA  ALA A 917      25.740  53.270  57.430  1.00  0.00           H
ATOM   4240  CB  ALA A 917      23.940  54.430  57.500  1.00  0.00           C
ATOM   4241  HB1 ALA A 917      23.450  53.630  58.090  1.00  0.00           H
ATOM   4242  HB2 ALA A 917      23.700  54.030  56.490  1.00  0.00           H
ATOM   4243  HB3 ALA A 917      23.640  55.470  57.700  1.00  0.00           H
ATOM   4244  C   ALA A 917      26.230  55.360  56.970  1.00  0.00           C
ATOM   4245  O   ALA A 917      26.640  55.110  55.860  1.00  0.00           O
ATOM   4246  N   ILE A 918      26.450  56.560  57.590  1.00  0.00           N
ATOM   4247  HN  ILE A 918      26.100  56.640  58.520  1.00  0.00           H
ATOM   4248  CA  ILE A 918      27.230  57.600  56.930  1.00  0.00           C
ATOM   4249  HA  ILE A 918      26.860  57.600  55.910  1.00  0.00           H
ATOM   4250  CB  ILE A 918      27.030  59.000  57.550  1.00  0.00           C
ATOM   4251  HB  ILE A 918      27.320  58.860  58.620  1.00  0.00           H
ATOM   4252  CG2 ILE A 918      27.970  60.100  56.940  1.00  0.00           C
ATOM   4253 HG21 ILE A 918      29.010  59.850  57.240  1.00  0.00           H
ATOM   4254 HG22 ILE A 918      27.790  61.140  57.300  1.00  0.00           H
ATOM   4255 HG23 ILE A 918      27.920  60.130  55.830  1.00  0.00           H
ATOM   4256  CG1 ILE A 918      25.580  59.480  57.290  1.00  0.00           C
ATOM   4257 HG11 ILE A 918      25.360  59.270  56.220  1.00  0.00           H
ATOM   4258 HG12 ILE A 918      25.570  60.580  57.450  1.00  0.00           H
ATOM   4259  CD  ILE A 918      24.540  58.930  58.280  1.00  0.00           C
ATOM   4260  HD1 ILE A 918      24.270  57.850  58.280  1.00  0.00           H
ATOM   4261  HD2 ILE A 918      23.670  59.590  58.100  1.00  0.00           H
ATOM   4262  HD3 ILE A 918      24.770  59.220  59.330  1.00  0.00           H
ATOM   4263  C   ILE A 918      28.730  57.240  56.710  1.00  0.00           C
ATOM   4264  O   ILE A 918      29.260  57.310  55.540  1.00  0.00           O
ATOM   4265  N   PRO A 919      29.580  56.910  57.710  1.00  0.00           N
ATOM   4266  CD  PRO A 919      29.390  57.250  59.160  1.00  0.00           C
ATOM   4267  HD1 PRO A 919      28.460  56.720  59.440  1.00  0.00           H
ATOM   4268  HD2 PRO A 919      29.210  58.340  59.220  1.00  0.00           H
ATOM   4269  CA  PRO A 919      30.840  56.240  57.520  1.00  0.00           C
ATOM   4270  HA  PRO A 919      31.560  56.920  57.100  1.00  0.00           H
ATOM   4271  CB  PRO A 919      31.290  55.870  58.930  1.00  0.00           C
ATOM   4272  HB1 PRO A 919      32.390  55.760  59.040  1.00  0.00           H
ATOM   4273  HB2 PRO A 919      30.770  54.910  59.190  1.00  0.00           H
ATOM   4274  CG  PRO A 919      30.670  56.870  59.840  1.00  0.00           C
ATOM   4275  HG1 PRO A 919      30.450  56.510  60.860  1.00  0.00           H
ATOM   4276  HG2 PRO A 919      31.160  57.860  59.910  1.00  0.00           H
ATOM   4277  C   PRO A 919      30.880  55.000  56.640  1.00  0.00           C
ATOM   4278  O   PRO A 919      31.830  54.780  55.870  1.00  0.00           O
ATOM   4279  N   ALA A 920      29.830  54.110  56.670  1.00  0.00           N
ATOM   4280  HN  ALA A 920      29.140  54.350  57.340  1.00  0.00           H
ATOM   4281  CA  ALA A 920      29.630  52.920  55.850  1.00  0.00           C
ATOM   4282  HA  ALA A 920      30.550  52.350  55.900  1.00  0.00           H
ATOM   4283  CB  ALA A 920      28.470  52.060  56.410  1.00  0.00           C
ATOM   4284  HB1 ALA A 920      27.460  52.470  56.190  1.00  0.00           H
ATOM   4285  HB2 ALA A 920      28.590  51.950  57.520  1.00  0.00           H
ATOM   4286  HB3 ALA A 920      28.470  51.040  55.960  1.00  0.00           H
ATOM   4287  C   ALA A 920      29.520  53.190  54.400  1.00  0.00           C
ATOM   4288  O   ALA A 920      30.140  52.560  53.580  1.00  0.00           O
ATOM   4289  N   LEU A 921      28.770  54.220  54.080  1.00  0.00           N
ATOM   4290  HN  LEU A 921      28.160  54.580  54.790  1.00  0.00           H
ATOM   4291  CA  LEU A 921      28.630  54.710  52.700  1.00  0.00           C
ATOM   4292  HA  LEU A 921      28.360  53.840  52.110  1.00  0.00           H
ATOM   4293  CB  LEU A 921      27.640  55.920  52.750  1.00  0.00           C
ATOM   4294  HB1 LEU A 921      28.140  56.820  53.180  1.00  0.00           H
ATOM   4295  HB2 LEU A 921      26.770  55.550  53.320  1.00  0.00           H
ATOM   4296  CG  LEU A 921      27.120  56.240  51.360  1.00  0.00           C
ATOM   4297  HG  LEU A 921      26.260  56.950  51.320  1.00  0.00           H
ATOM   4298  CD1 LEU A 921      28.140  56.850  50.400  1.00  0.00           C
ATOM   4299 HD11 LEU A 921      27.490  57.330  49.630  1.00  0.00           H
ATOM   4300 HD12 LEU A 921      28.700  56.070  49.840  1.00  0.00           H
ATOM   4301 HD13 LEU A 921      28.840  57.660  50.690  1.00  0.00           H
ATOM   4302  CD2 LEU A 921      26.520  55.040  50.610  1.00  0.00           C
ATOM   4303 HD21 LEU A 921      27.310  54.280  50.440  1.00  0.00           H
ATOM   4304 HD22 LEU A 921      26.040  55.360  49.660  1.00  0.00           H
ATOM   4305 HD23 LEU A 921      25.680  54.570  51.150  1.00  0.00           H
ATOM   4306  C   LEU A 921      29.980  55.180  52.150  1.00  0.00           C
ATOM   4307  O   LEU A 921      30.370  54.710  51.070  1.00  0.00           O
ATOM   4308  N   LEU A 922      30.750  55.900  52.960  1.00  0.00           N
ATOM   4309  HN  LEU A 922      30.390  56.100  53.870  1.00  0.00           H
ATOM   4310  CA  LEU A 922      32.100  56.290  52.620  1.00  0.00           C
ATOM   4311  HA  LEU A 922      32.070  56.810  51.680  1.00  0.00           H
ATOM   4312  CB  LEU A 922      32.660  57.320  53.630  1.00  0.00           C
ATOM   4313  HB1 LEU A 922      33.640  57.610  53.220  1.00  0.00           H
ATOM   4314  HB2 LEU A 922      32.750  56.930  54.670  1.00  0.00           H
ATOM   4315  CG  LEU A 922      31.780  58.660  53.760  1.00  0.00           C
ATOM   4316  HG  LEU A 922      30.780  58.350  54.100  1.00  0.00           H
ATOM   4317  CD1 LEU A 922      32.400  59.450  54.920  1.00  0.00           C
ATOM   4318 HD11 LEU A 922      33.320  59.910  54.500  1.00  0.00           H
ATOM   4319 HD12 LEU A 922      32.660  58.680  55.670  1.00  0.00           H
ATOM   4320 HD13 LEU A 922      31.740  60.250  55.270  1.00  0.00           H
ATOM   4321  CD2 LEU A 922      31.630  59.540  52.500  1.00  0.00           C
ATOM   4322 HD21 LEU A 922      32.660  59.870  52.280  1.00  0.00           H
ATOM   4323 HD22 LEU A 922      30.910  60.360  52.720  1.00  0.00           H
ATOM   4324 HD23 LEU A 922      31.280  59.070  51.550  1.00  0.00           H
ATOM   4325  C   LEU A 922      33.080  55.140  52.380  1.00  0.00           C
ATOM   4326  O   LEU A 922      33.780  54.990  51.370  1.00  0.00           O
ATOM   4327  N   CYS A 923      32.970  54.170  53.250  1.00  0.00           N
ATOM   4328  HN  CYS A 923      32.320  54.250  54.010  1.00  0.00           H
ATOM   4329  CA  CYS A 923      33.680  52.870  53.250  1.00  0.00           C
ATOM   4330  HA  CYS A 923      34.760  53.010  53.240  1.00  0.00           H
ATOM   4331  CB  CYS A 923      33.360  52.030  54.600  1.00  0.00           C
ATOM   4332  HB1 CYS A 923      32.260  51.870  54.720  1.00  0.00           H
ATOM   4333  HB2 CYS A 923      33.680  52.700  55.420  1.00  0.00           H
ATOM   4334  SG  CYS A 923      34.260  50.480  54.770  1.00  0.00           S
ATOM   4335  HG1 CYS A 923      33.120  49.810  54.780  1.00  0.00           H
ATOM   4336  C   CYS A 923      33.390  52.050  52.060  1.00  0.00           C
ATOM   4337  O   CYS A 923      34.290  51.360  51.550  1.00  0.00           O
ATOM   4338  N   THR A 924      32.130  51.980  51.560  1.00  0.00           N
ATOM   4339  HN  THR A 924      31.350  52.420  51.990  1.00  0.00           H
ATOM   4340  CA  THR A 924      31.710  51.360  50.300  1.00  0.00           C
ATOM   4341  HA  THR A 924      32.020  50.320  50.370  1.00  0.00           H
ATOM   4342  CB  THR A 924      30.140  51.330  50.200  1.00  0.00           C
ATOM   4343  HB  THR A 924      29.760  52.370  50.120  1.00  0.00           H
ATOM   4344  OG1 THR A 924      29.530  50.810  51.370  1.00  0.00           O
ATOM   4345  HG1 THR A 924      29.840  51.420  52.050  1.00  0.00           H
ATOM   4346  CG2 THR A 924      29.690  50.310  49.090  1.00  0.00           C
ATOM   4347 HG21 THR A 924      28.740  49.790  49.360  1.00  0.00           H
ATOM   4348 HG22 THR A 924      30.530  49.590  48.970  1.00  0.00           H
ATOM   4349 HG23 THR A 924      29.600  50.840  48.120  1.00  0.00           H
ATOM   4350  C   THR A 924      32.250  51.910  49.030  1.00  0.00           C
ATOM   4351  O   THR A 924      32.440  51.230  48.020  1.00  0.00           O
ATOM   4352  N   ILE A 925      32.630  53.200  49.010  1.00  0.00           N
ATOM   4353  HN  ILE A 925      32.190  53.790  49.690  1.00  0.00           H
ATOM   4354  CA  ILE A 925      33.400  53.850  47.940  1.00  0.00           C
ATOM   4355  HA  ILE A 925      32.920  53.540  47.020  1.00  0.00           H
ATOM   4356  CB  ILE A 925      33.460  55.420  47.910  1.00  0.00           C
ATOM   4357  HB  ILE A 925      33.850  55.840  48.870  1.00  0.00           H
ATOM   4358  CG2 ILE A 925      34.380  55.810  46.720  1.00  0.00           C
ATOM   4359 HG21 ILE A 925      34.380  56.920  46.690  1.00  0.00           H
ATOM   4360 HG22 ILE A 925      33.990  55.420  45.760  1.00  0.00           H
ATOM   4361 HG23 ILE A 925      35.430  55.470  46.870  1.00  0.00           H
ATOM   4362  CG1 ILE A 925      32.060  55.920  47.810  1.00  0.00           C
ATOM   4363 HG11 ILE A 925      31.450  55.450  48.600  1.00  0.00           H
ATOM   4364 HG12 ILE A 925      31.530  55.670  46.860  1.00  0.00           H
ATOM   4365  CD  ILE A 925      31.900  57.410  48.020  1.00  0.00           C
ATOM   4366  HD1 ILE A 925      32.750  58.060  47.720  1.00  0.00           H
ATOM   4367  HD2 ILE A 925      31.810  57.700  49.080  1.00  0.00           H
ATOM   4368  HD3 ILE A 925      31.080  57.760  47.350  1.00  0.00           H
ATOM   4369  C   ILE A 925      34.800  53.160  47.960  1.00  0.00           C
ATOM   4370  O   ILE A 925      35.280  52.890  46.850  1.00  0.00           O
ATOM   4371  N   LEU A 926      35.380  52.860  49.150  1.00  0.00           N
ATOM   4372  HN  LEU A 926      34.920  52.990  50.020  1.00  0.00           H
ATOM   4373  CA  LEU A 926      36.730  52.260  49.110  1.00  0.00           C
ATOM   4374  HA  LEU A 926      37.270  52.810  48.360  1.00  0.00           H
ATOM   4375  CB  LEU A 926      37.480  52.360  50.440  1.00  0.00           C
ATOM   4376  HB1 LEU A 926      38.460  51.860  50.310  1.00  0.00           H
ATOM   4377  HB2 LEU A 926      36.980  51.720  51.210  1.00  0.00           H
ATOM   4378  CG  LEU A 926      37.680  53.820  50.910  1.00  0.00           C
ATOM   4379  HG  LEU A 926      36.640  54.090  51.240  1.00  0.00           H
ATOM   4380  CD1 LEU A 926      38.470  54.000  52.190  1.00  0.00           C
ATOM   4381 HD11 LEU A 926      38.080  53.240  52.910  1.00  0.00           H
ATOM   4382 HD12 LEU A 926      38.370  54.990  52.660  1.00  0.00           H
ATOM   4383 HD13 LEU A 926      39.540  53.840  51.990  1.00  0.00           H
ATOM   4384  CD2 LEU A 926      38.190  54.730  49.750  1.00  0.00           C
ATOM   4385 HD21 LEU A 926      39.030  54.150  49.310  1.00  0.00           H
ATOM   4386 HD22 LEU A 926      38.550  55.680  50.180  1.00  0.00           H
ATOM   4387 HD23 LEU A 926      37.360  54.910  49.030  1.00  0.00           H
ATOM   4388  C   LEU A 926      36.690  50.770  48.590  1.00  0.00           C
ATOM   4389  O   LEU A 926      37.530  50.440  47.750  1.00  0.00           O
ATOM   4390  N   ILE A 927      35.630  50.020  48.930  1.00  0.00           N
ATOM   4391  HN  ILE A 927      34.990  50.480  49.530  1.00  0.00           H
ATOM   4392  CA  ILE A 927      35.400  48.650  48.400  1.00  0.00           C
ATOM   4393  HA  ILE A 927      36.330  48.140  48.590  1.00  0.00           H
ATOM   4394  CB  ILE A 927      34.200  47.930  49.120  1.00  0.00           C
ATOM   4395  HB  ILE A 927      33.220  48.440  49.060  1.00  0.00           H
ATOM   4396  CG2 ILE A 927      34.050  46.570  48.490  1.00  0.00           C
ATOM   4397 HG21 ILE A 927      35.060  46.120  48.410  1.00  0.00           H
ATOM   4398 HG22 ILE A 927      33.840  46.600  47.410  1.00  0.00           H
ATOM   4399 HG23 ILE A 927      33.350  45.860  48.980  1.00  0.00           H
ATOM   4400  CG1 ILE A 927      34.440  47.720  50.640  1.00  0.00           C
ATOM   4401 HG11 ILE A 927      33.620  47.090  51.050  1.00  0.00           H
ATOM   4402 HG12 ILE A 927      34.330  48.700  51.160  1.00  0.00           H
ATOM   4403  CD  ILE A 927      35.810  47.200  51.040  1.00  0.00           C
ATOM   4404  HD1 ILE A 927      35.890  47.390  52.130  1.00  0.00           H
ATOM   4405  HD2 ILE A 927      36.750  47.640  50.630  1.00  0.00           H
ATOM   4406  HD3 ILE A 927      35.910  46.120  50.760  1.00  0.00           H
ATOM   4407  C   ILE A 927      35.220  48.530  46.910  1.00  0.00           C
ATOM   4408  O   ILE A 927      35.830  47.670  46.230  1.00  0.00           O
ATOM   4409  N   PHE A 928      34.430  49.470  46.380  1.00  0.00           N
ATOM   4410  HN  PHE A 928      33.980  50.070  47.050  1.00  0.00           H
ATOM   4411  CA  PHE A 928      34.180  49.760  45.010  1.00  0.00           C
ATOM   4412  HA  PHE A 928      33.780  48.870  44.530  1.00  0.00           H
ATOM   4413  CB  PHE A 928      33.080  50.870  44.970  1.00  0.00           C
ATOM   4414  HB1 PHE A 928      33.440  51.700  45.620  1.00  0.00           H
ATOM   4415  HB2 PHE A 928      32.150  50.450  45.400  1.00  0.00           H
ATOM   4416  CG  PHE A 928      32.840  51.510  43.610  1.00  0.00           C
ATOM   4417  CD1 PHE A 928      32.380  50.750  42.480  1.00  0.00           C
ATOM   4418  HD1 PHE A 928      32.230  49.700  42.660  1.00  0.00           H
ATOM   4419  CE1 PHE A 928      32.300  51.360  41.270  1.00  0.00           C
ATOM   4420  HE1 PHE A 928      31.940  50.870  40.380  1.00  0.00           H
ATOM   4421  CZ  PHE A 928      32.640  52.710  41.110  1.00  0.00           C
ATOM   4422  HZ  PHE A 928      32.660  53.100  40.110  1.00  0.00           H
ATOM   4423  CD2 PHE A 928      33.230  52.880  43.390  1.00  0.00           C
ATOM   4424  HD2 PHE A 928      33.750  53.370  44.210  1.00  0.00           H
ATOM   4425  CE2 PHE A 928      33.130  53.490  42.120  1.00  0.00           C
ATOM   4426  HE2 PHE A 928      33.570  54.470  41.950  1.00  0.00           H
ATOM   4427  C   PHE A 928      35.470  50.160  44.240  1.00  0.00           C
ATOM   4428  O   PHE A 928      35.800  49.550  43.170  1.00  0.00           O
ATOM   4429  N   MET A 929      36.290  51.050  44.720  1.00  0.00           N
ATOM   4430  HN  MET A 929      36.080  51.510  45.580  1.00  0.00           H
ATOM   4431  CA  MET A 929      37.540  51.440  44.040  1.00  0.00           C
ATOM   4432  HA  MET A 929      37.160  51.680  43.060  1.00  0.00           H
ATOM   4433  CB  MET A 929      38.150  52.680  44.750  1.00  0.00           C
ATOM   4434  HB1 MET A 929      39.130  52.830  44.260  1.00  0.00           H
ATOM   4435  HB2 MET A 929      38.250  52.360  45.810  1.00  0.00           H
ATOM   4436  CG  MET A 929      37.410  54.090  44.480  1.00  0.00           C
ATOM   4437  HG1 MET A 929      38.000  54.810  45.090  1.00  0.00           H
ATOM   4438  HG2 MET A 929      36.430  53.970  44.970  1.00  0.00           H
ATOM   4439  SD  MET A 929      37.500  54.450  42.670  1.00  0.00           S
ATOM   4440  CE  MET A 929      36.690  56.060  42.970  1.00  0.00           C
ATOM   4441  HE1 MET A 929      37.110  56.670  43.800  1.00  0.00           H
ATOM   4442  HE2 MET A 929      35.660  55.960  43.370  1.00  0.00           H
ATOM   4443  HE3 MET A 929      36.600  56.610  42.010  1.00  0.00           H
ATOM   4444  C   MET A 929      38.550  50.370  43.810  1.00  0.00           C
ATOM   4445  O   MET A 929      39.050  50.260  42.650  1.00  0.00           O
ATOM   4446  N   ASP A 930      38.860  49.520  44.770  1.00  0.00           N
ATOM   4447  HN  ASP A 930      38.300  49.510  45.590  1.00  0.00           H
ATOM   4448  CA  ASP A 930      39.740  48.440  44.540  1.00  0.00           C
ATOM   4449  HA  ASP A 930      40.540  48.780  43.880  1.00  0.00           H
ATOM   4450  CB  ASP A 930      40.300  47.850  45.830  1.00  0.00           C
ATOM   4451  HB1 ASP A 930      40.820  46.890  45.640  1.00  0.00           H
ATOM   4452  HB2 ASP A 930      39.520  47.650  46.590  1.00  0.00           H
ATOM   4453  CG  ASP A 930      41.320  48.740  46.400  1.00  0.00           C
ATOM   4454  OD1 ASP A 930      41.420  48.920  47.680  1.00  0.00           O
ATOM   4455  OD2 ASP A 930      42.190  49.220  45.640  1.00  0.00           O
ATOM   4456  C   ASP A 930      39.200  47.290  43.770  1.00  0.00           C
ATOM   4457  O   ASP A 930      39.850  46.710  42.920  1.00  0.00           O
ATOM   4458  N   GLN A 931      37.890  46.850  43.980  1.00  0.00           N
ATOM   4459  HN  GLN A 931      37.420  47.180  44.810  1.00  0.00           H
ATOM   4460  CA  GLN A 931      37.160  45.830  43.250  1.00  0.00           C
ATOM   4461  HA  GLN A 931      37.740  44.920  43.270  1.00  0.00           H
ATOM   4462  CB  GLN A 931      35.820  45.340  43.990  1.00  0.00           C
ATOM   4463  HB1 GLN A 931      35.220  44.660  43.360  1.00  0.00           H
ATOM   4464  HB2 GLN A 931      35.100  46.180  44.180  1.00  0.00           H
ATOM   4465  CG  GLN A 931      36.090  44.660  45.300  1.00  0.00           C
ATOM   4466  HG1 GLN A 931      35.200  44.440  45.940  1.00  0.00           H
ATOM   4467  HG2 GLN A 931      36.830  45.110  46.000  1.00  0.00           H
ATOM   4468  CD  GLN A 931      36.720  43.310  45.150  1.00  0.00           C
ATOM   4469  OE1 GLN A 931      37.950  43.200  45.350  1.00  0.00           O
ATOM   4470  NE2 GLN A 931      36.020  42.240  44.710  1.00  0.00           N
ATOM   4471 HE21 GLN A 931      36.500  41.410  44.420  1.00  0.00           H
ATOM   4472 HE22 GLN A 931      35.040  42.260  44.520  1.00  0.00           H
ATOM   4473  C   GLN A 931      36.940  46.130  41.810  1.00  0.00           C
ATOM   4474  O   GLN A 931      37.350  45.380  40.910  1.00  0.00           O
ATOM   4475  N   GLN A 932      36.310  47.270  41.480  1.00  0.00           N
ATOM   4476  HN  GLN A 932      36.020  47.960  42.140  1.00  0.00           H
ATOM   4477  CA  GLN A 932      35.930  47.550  40.110  1.00  0.00           C
ATOM   4478  HA  GLN A 932      35.570  46.630  39.680  1.00  0.00           H
ATOM   4479  CB  GLN A 932      34.770  48.540  40.050  1.00  0.00           C
ATOM   4480  HB1 GLN A 932      34.590  48.870  39.020  1.00  0.00           H
ATOM   4481  HB2 GLN A 932      34.900  49.540  40.520  1.00  0.00           H
ATOM   4482  CG  GLN A 932      33.460  47.800  40.480  1.00  0.00           C
ATOM   4483  HG1 GLN A 932      32.550  48.420  40.290  1.00  0.00           H
ATOM   4484  HG2 GLN A 932      33.550  47.630  41.560  1.00  0.00           H
ATOM   4485  CD  GLN A 932      33.210  46.320  39.940  1.00  0.00           C
ATOM   4486  OE1 GLN A 932      33.520  45.370  40.630  1.00  0.00           O
ATOM   4487  NE2 GLN A 932      32.780  46.250  38.660  1.00  0.00           N
ATOM   4488 HE21 GLN A 932      32.430  47.110  38.290  1.00  0.00           H
ATOM   4489 HE22 GLN A 932      32.820  45.380  38.170  1.00  0.00           H
ATOM   4490  C   GLN A 932      37.080  47.920  39.210  1.00  0.00           C
ATOM   4491  O   GLN A 932      37.150  47.580  38.020  1.00  0.00           O
ATOM   4492  N   ILE A 933      38.060  48.720  39.680  1.00  0.00           N
ATOM   4493  HN  ILE A 933      38.000  49.100  40.600  1.00  0.00           H
ATOM   4494  CA  ILE A 933      39.230  49.170  38.960  1.00  0.00           C
ATOM   4495  HA  ILE A 933      38.910  49.440  37.970  1.00  0.00           H
ATOM   4496  CB  ILE A 933      39.830  50.520  39.600  1.00  0.00           C
ATOM   4497  HB  ILE A 933      40.200  50.220  40.610  1.00  0.00           H
ATOM   4498  CG2 ILE A 933      40.970  50.990  38.750  1.00  0.00           C
ATOM   4499 HG21 ILE A 933      41.680  50.150  38.760  1.00  0.00           H
ATOM   4500 HG22 ILE A 933      41.470  51.830  39.270  1.00  0.00           H
ATOM   4501 HG23 ILE A 933      40.680  51.440  37.770  1.00  0.00           H
ATOM   4502  CG1 ILE A 933      38.810  51.650  39.880  1.00  0.00           C
ATOM   4503 HG11 ILE A 933      39.400  52.510  40.280  1.00  0.00           H
ATOM   4504 HG12 ILE A 933      38.140  51.290  40.690  1.00  0.00           H
ATOM   4505  CD  ILE A 933      37.970  51.990  38.710  1.00  0.00           C
ATOM   4506  HD1 ILE A 933      37.310  52.850  38.960  1.00  0.00           H
ATOM   4507  HD2 ILE A 933      37.310  51.160  38.370  1.00  0.00           H
ATOM   4508  HD3 ILE A 933      38.710  52.180  37.910  1.00  0.00           H
ATOM   4509  C   ILE A 933      40.180  48.010  38.780  1.00  0.00           C
ATOM   4510  O   ILE A 933      40.770  47.930  37.690  1.00  0.00           O
ATOM   4511  N   THR A 934      40.280  47.040  39.750  1.00  0.00           N
ATOM   4512  HN  THR A 934      39.840  47.140  40.640  1.00  0.00           H
ATOM   4513  CA  THR A 934      41.080  45.830  39.450  1.00  0.00           C
ATOM   4514  HA  THR A 934      42.070  46.110  39.090  1.00  0.00           H
ATOM   4515  CB  THR A 934      41.320  44.790  40.570  1.00  0.00           C
ATOM   4516  HB  THR A 934      40.410  44.450  41.110  1.00  0.00           H
ATOM   4517  OG1 THR A 934      42.170  45.410  41.530  1.00  0.00           O
ATOM   4518  HG1 THR A 934      41.600  45.940  42.080  1.00  0.00           H
ATOM   4519  CG2 THR A 934      42.180  43.620  40.120  1.00  0.00           C
ATOM   4520 HG21 THR A 934      42.250  42.900  40.970  1.00  0.00           H
ATOM   4521 HG22 THR A 934      43.190  44.020  39.910  1.00  0.00           H
ATOM   4522 HG23 THR A 934      41.710  42.960  39.340  1.00  0.00           H
ATOM   4523  C   THR A 934      40.480  44.970  38.360  1.00  0.00           C
ATOM   4524  O   THR A 934      41.170  44.430  37.480  1.00  0.00           O
ATOM   4525  N   ALA A 935      39.170  44.800  38.490  1.00  0.00           N
ATOM   4526  HN  ALA A 935      38.750  44.930  39.380  1.00  0.00           H
ATOM   4527  CA  ALA A 935      38.320  44.300  37.370  1.00  0.00           C
ATOM   4528  HA  ALA A 935      38.500  43.230  37.370  1.00  0.00           H
ATOM   4529  CB  ALA A 935      36.830  44.340  37.840  1.00  0.00           C
ATOM   4530  HB1 ALA A 935      36.710  44.040  38.900  1.00  0.00           H
ATOM   4531  HB2 ALA A 935      36.310  43.560  37.240  1.00  0.00           H
ATOM   4532  HB3 ALA A 935      36.380  45.330  37.660  1.00  0.00           H
ATOM   4533  C   ALA A 935      38.620  44.880  35.940  1.00  0.00           C
ATOM   4534  O   ALA A 935      38.910  44.170  35.010  1.00  0.00           O
ATOM   4535  N   VAL A 936      38.640  46.180  35.800  1.00  0.00           N
ATOM   4536  HN  VAL A 936      38.450  46.730  36.610  1.00  0.00           H
ATOM   4537  CA  VAL A 936      39.010  46.890  34.600  1.00  0.00           C
ATOM   4538  HA  VAL A 936      38.340  46.440  33.880  1.00  0.00           H
ATOM   4539  CB  VAL A 936      38.920  48.380  34.870  1.00  0.00           C
ATOM   4540  HB  VAL A 936      39.470  48.610  35.800  1.00  0.00           H
ATOM   4541  CG1 VAL A 936      39.440  49.180  33.730  1.00  0.00           C
ATOM   4542 HG11 VAL A 936      39.120  50.230  33.900  1.00  0.00           H
ATOM   4543 HG12 VAL A 936      38.870  48.990  32.790  1.00  0.00           H
ATOM   4544 HG13 VAL A 936      40.530  49.200  33.530  1.00  0.00           H
ATOM   4545  CG2 VAL A 936      37.380  48.730  35.050  1.00  0.00           C
ATOM   4546 HG21 VAL A 936      37.310  49.810  35.310  1.00  0.00           H
ATOM   4547 HG22 VAL A 936      36.850  48.160  35.830  1.00  0.00           H
ATOM   4548 HG23 VAL A 936      36.750  48.490  34.170  1.00  0.00           H
ATOM   4549  C   VAL A 936      40.470  46.600  34.140  1.00  0.00           C
ATOM   4550  O   VAL A 936      40.680  46.350  32.950  1.00  0.00           O
ATOM   4551  N   ILE A 937      41.420  46.680  35.130  1.00  0.00           N
ATOM   4552  HN  ILE A 937      41.090  46.800  36.070  1.00  0.00           H
ATOM   4553  CA  ILE A 937      42.860  46.390  34.990  1.00  0.00           C
ATOM   4554  HA  ILE A 937      43.170  46.880  34.080  1.00  0.00           H
ATOM   4555  CB  ILE A 937      43.720  46.940  36.180  1.00  0.00           C
ATOM   4556  HB  ILE A 937      43.450  46.510  37.170  1.00  0.00           H
ATOM   4557  CG2 ILE A 937      45.130  46.500  35.920  1.00  0.00           C
ATOM   4558 HG21 ILE A 937      45.400  46.870  34.900  1.00  0.00           H
ATOM   4559 HG22 ILE A 937      45.290  45.400  35.900  1.00  0.00           H
ATOM   4560 HG23 ILE A 937      45.870  46.930  36.620  1.00  0.00           H
ATOM   4561  CG1 ILE A 937      43.600  48.440  36.200  1.00  0.00           C
ATOM   4562 HG11 ILE A 937      42.540  48.760  36.220  1.00  0.00           H
ATOM   4563 HG12 ILE A 937      43.970  48.930  35.270  1.00  0.00           H
ATOM   4564  CD  ILE A 937      44.230  49.130  37.350  1.00  0.00           C
ATOM   4565  HD1 ILE A 937      45.310  48.870  37.500  1.00  0.00           H
ATOM   4566  HD2 ILE A 937      43.670  49.010  38.290  1.00  0.00           H
ATOM   4567  HD3 ILE A 937      44.260  50.200  37.040  1.00  0.00           H
ATOM   4568  C   ILE A 937      43.170  44.960  34.530  1.00  0.00           C
ATOM   4569  O   ILE A 937      43.990  44.820  33.640  1.00  0.00           O
ATOM   4570  N   ILE A 938      42.450  44.000  35.050  1.00  0.00           N
ATOM   4571  HN  ILE A 938      41.730  44.240  35.690  1.00  0.00           H
ATOM   4572  CA  ILE A 938      42.850  42.530  34.940  1.00  0.00           C
ATOM   4573  HA  ILE A 938      43.920  42.530  34.980  1.00  0.00           H
ATOM   4574  CB  ILE A 938      42.310  41.750  36.190  1.00  0.00           C
ATOM   4575  HB  ILE A 938      42.650  42.340  37.060  1.00  0.00           H
ATOM   4576  CG2 ILE A 938      40.840  41.600  36.250  1.00  0.00           C
ATOM   4577 HG21 ILE A 938      40.360  42.350  35.590  1.00  0.00           H
ATOM   4578 HG22 ILE A 938      40.450  41.610  37.290  1.00  0.00           H
ATOM   4579 HG23 ILE A 938      40.380  40.680  35.860  1.00  0.00           H
ATOM   4580  CG1 ILE A 938      43.070  40.390  36.490  1.00  0.00           C
ATOM   4581 HG11 ILE A 938      42.850  39.770  35.580  1.00  0.00           H
ATOM   4582 HG12 ILE A 938      42.540  39.830  37.300  1.00  0.00           H
ATOM   4583  CD  ILE A 938      44.580  40.500  36.710  1.00  0.00           C
ATOM   4584  HD1 ILE A 938      44.900  41.330  37.380  1.00  0.00           H
ATOM   4585  HD2 ILE A 938      45.120  40.490  35.730  1.00  0.00           H
ATOM   4586  HD3 ILE A 938      44.920  39.580  37.220  1.00  0.00           H
ATOM   4587  C   ILE A 938      42.140  42.040  33.720  1.00  0.00           C
ATOM   4588  O   ILE A 938      42.580  41.070  33.090  1.00  0.00           O
ATOM   4589  N   ASN A 939      41.120  42.740  33.290  1.00  0.00           N
ATOM   4590  HN  ASN A 939      40.700  43.490  33.790  1.00  0.00           H
ATOM   4591  CA  ASN A 939      40.400  42.450  32.040  1.00  0.00           C
ATOM   4592  HA  ASN A 939      40.360  41.390  31.850  1.00  0.00           H
ATOM   4593  CB  ASN A 939      38.980  42.970  32.130  1.00  0.00           C
ATOM   4594  HB1 ASN A 939      39.000  44.090  32.130  1.00  0.00           H
ATOM   4595  HB2 ASN A 939      38.430  42.710  33.060  1.00  0.00           H
ATOM   4596  CG  ASN A 939      37.990  42.640  30.960  1.00  0.00           C
ATOM   4597  OD1 ASN A 939      38.130  41.770  30.070  1.00  0.00           O
ATOM   4598  ND2 ASN A 939      36.830  43.290  31.070  1.00  0.00           N
ATOM   4599 HD21 ASN A 939      36.680  44.090  31.670  1.00  0.00           H
ATOM   4600 HD22 ASN A 939      36.000  43.150  30.510  1.00  0.00           H
ATOM   4601  C   ASN A 939      41.230  42.860  30.830  1.00  0.00           C
ATOM   4602  O   ASN A 939      41.120  43.990  30.380  1.00  0.00           O
ATOM   4603  N   ARG A 940      42.090  41.950  30.250  1.00  0.00           N
ATOM   4604  HN  ARG A 940      42.230  41.120  30.790  1.00  0.00           H
ATOM   4605  CA  ARG A 940      42.600  42.310  28.910  1.00  0.00           C
ATOM   4606  HA  ARG A 940      42.470  43.370  28.790  1.00  0.00           H
ATOM   4607  CB  ARG A 940      44.100  42.100  28.870  1.00  0.00           C
ATOM   4608  HB1 ARG A 940      44.380  42.160  27.790  1.00  0.00           H
ATOM   4609  HB2 ARG A 940      44.350  41.050  29.120  1.00  0.00           H
ATOM   4610  CG  ARG A 940      44.950  42.960  29.810  1.00  0.00           C
ATOM   4611  HG1 ARG A 940      45.970  42.560  29.700  1.00  0.00           H
ATOM   4612  HG2 ARG A 940      44.630  42.770  30.860  1.00  0.00           H
ATOM   4613  CD  ARG A 940      45.000  44.500  29.570  1.00  0.00           C
ATOM   4614  HD1 ARG A 940      44.910  44.710  28.480  1.00  0.00           H
ATOM   4615  HD2 ARG A 940      45.930  44.890  30.010  1.00  0.00           H
ATOM   4616  NE  ARG A 940      43.850  45.110  30.300  1.00  0.00           N
ATOM   4617  HE  ARG A 940      43.150  44.560  30.750  1.00  0.00           H
ATOM   4618  CZ  ARG A 940      43.670  46.440  30.310  1.00  0.00           C
ATOM   4619  NH1 ARG A 940      42.570  46.850  30.860  1.00  0.00           N
ATOM   4620 HH11 ARG A 940      41.970  46.170  31.250  1.00  0.00           H
ATOM   4621 HH12 ARG A 940      42.420  47.840  30.770  1.00  0.00           H
ATOM   4622  NH2 ARG A 940      44.530  47.350  29.880  1.00  0.00           N
ATOM   4623 HH21 ARG A 940      45.420  47.070  29.520  1.00  0.00           H
ATOM   4624 HH22 ARG A 940      44.400  48.310  30.170  1.00  0.00           H
ATOM   4625  C   ARG A 940      41.880  41.670  27.750  1.00  0.00           C
ATOM   4626  O   ARG A 940      41.020  40.840  28.030  1.00  0.00           O
ATOM   4627  N   LYS A 941      42.190  42.060  26.500  1.00  0.00           N
ATOM   4628  HN  LYS A 941      42.910  42.720  26.270  1.00  0.00           H
ATOM   4629  CA  LYS A 941      41.560  41.380  25.360  1.00  0.00           C
ATOM   4630  HA  LYS A 941      40.810  40.650  25.650  1.00  0.00           H
ATOM   4631  CB  LYS A 941      41.010  42.460  24.400  1.00  0.00           C
ATOM   4632  HB1 LYS A 941      40.450  41.960  23.590  1.00  0.00           H
ATOM   4633  HB2 LYS A 941      41.880  42.990  23.930  1.00  0.00           H
ATOM   4634  CG  LYS A 941      40.040  43.380  25.100  1.00  0.00           C
ATOM   4635  HG1 LYS A 941      39.770  44.100  24.310  1.00  0.00           H
ATOM   4636  HG2 LYS A 941      40.540  43.980  25.910  1.00  0.00           H
ATOM   4637  CD  LYS A 941      38.800  42.580  25.510  1.00  0.00           C
ATOM   4638  HD1 LYS A 941      39.050  41.560  25.880  1.00  0.00           H
ATOM   4639  HD2 LYS A 941      38.100  42.250  24.700  1.00  0.00           H
ATOM   4640  CE  LYS A 941      38.020  43.130  26.760  1.00  0.00           C
ATOM   4641  HE1 LYS A 941      38.810  43.190  27.530  1.00  0.00           H
ATOM   4642  HE2 LYS A 941      37.120  42.520  27.000  1.00  0.00           H
ATOM   4643  NZ  LYS A 941      37.580  44.520  26.500  1.00  0.00           N
ATOM   4644  HZ1 LYS A 941      37.240  44.620  25.520  1.00  0.00           H
ATOM   4645  HZ2 LYS A 941      38.360  45.210  26.630  1.00  0.00           H
ATOM   4646  HZ3 LYS A 941      36.730  44.770  27.030  1.00  0.00           H
ATOM   4647  C   LYS A 941      42.550  40.510  24.580  1.00  0.00           C
ATOM   4648  O   LYS A 941      42.220  39.930  23.500  1.00  0.00           O
ATOM   4649  N   GLU A 942      43.790  40.580  24.950  1.00  0.00           N
ATOM   4650  HN  GLU A 942      44.040  41.110  25.760  1.00  0.00           H
ATOM   4651  CA  GLU A 942      44.850  39.950  24.320  1.00  0.00           C
ATOM   4652  HA  GLU A 942      44.870  40.480  23.380  1.00  0.00           H
ATOM   4653  CB  GLU A 942      46.250  40.300  24.970  1.00  0.00           C
ATOM   4654  HB1 GLU A 942      46.110  40.300  26.070  1.00  0.00           H
ATOM   4655  HB2 GLU A 942      46.410  41.340  24.640  1.00  0.00           H
ATOM   4656  CG  GLU A 942      47.470  39.480  24.690  1.00  0.00           C
ATOM   4657  HG1 GLU A 942      47.710  39.520  23.620  1.00  0.00           H
ATOM   4658  HG2 GLU A 942      47.300  38.440  25.040  1.00  0.00           H
ATOM   4659  CD  GLU A 942      48.780  39.930  25.390  1.00  0.00           C
ATOM   4660  OE1 GLU A 942      49.820  40.330  24.850  1.00  0.00           O
ATOM   4661  OE2 GLU A 942      48.680  40.090  26.660  1.00  0.00           O
ATOM   4662  C   GLU A 942      44.760  38.410  24.090  1.00  0.00           C
ATOM   4663  O   GLU A 942      45.000  37.970  22.990  1.00  0.00           O
ATOM   4664  N   HSD A 943      44.350  37.570  25.090  1.00  0.00           N
ATOM   4665  HN  HSD A 943      44.010  37.850  25.970  1.00  0.00           H
ATOM   4666  CA  HSD A 943      44.230  36.130  25.010  1.00  0.00           C
ATOM   4667  HA  HSD A 943      44.730  35.830  24.110  1.00  0.00           H
ATOM   4668  CB  HSD A 943      45.060  35.420  26.150  1.00  0.00           C
ATOM   4669  HB1 HSD A 943      44.860  34.330  26.190  1.00  0.00           H
ATOM   4670  HB2 HSD A 943      44.750  35.860  27.120  1.00  0.00           H
ATOM   4671  ND1 HSD A 943      47.250  36.140  27.000  1.00  0.00           N
ATOM   4672  HD1 HSD A 943      46.750  36.590  27.740  1.00  0.00           H
ATOM   4673  CG  HSD A 943      46.550  35.520  26.020  1.00  0.00           C
ATOM   4674  CE1 HSD A 943      48.600  36.100  26.640  1.00  0.00           C
ATOM   4675  HE1 HSD A 943      49.490  36.440  27.170  1.00  0.00           H
ATOM   4676  NE2 HSD A 943      48.800  35.470  25.500  1.00  0.00           N
ATOM   4677  CD2 HSD A 943      47.490  35.140  25.110  1.00  0.00           C
ATOM   4678  HD2 HSD A 943      47.380  34.640  24.150  1.00  0.00           H
ATOM   4679  C   HSD A 943      42.730  35.700  25.170  1.00  0.00           C
ATOM   4680  O   HSD A 943      41.900  36.350  25.760  1.00  0.00           O
ATOM   4681  N   LYS A 944      42.330  34.550  24.610  1.00  0.00           N
ATOM   4682  HN  LYS A 944      42.950  34.040  24.020  1.00  0.00           H
ATOM   4683  CA  LYS A 944      40.980  34.080  24.760  1.00  0.00           C
ATOM   4684  HA  LYS A 944      40.290  34.840  24.430  1.00  0.00           H
ATOM   4685  CB  LYS A 944      40.820  32.840  23.890  1.00  0.00           C
ATOM   4686  HB1 LYS A 944      39.920  32.270  24.190  1.00  0.00           H
ATOM   4687  HB2 LYS A 944      41.690  32.210  24.180  1.00  0.00           H
ATOM   4688  CG  LYS A 944      40.860  33.100  22.390  1.00  0.00           C
ATOM   4689  HG1 LYS A 944      41.090  32.140  21.890  1.00  0.00           H
ATOM   4690  HG2 LYS A 944      41.690  33.800  22.170  1.00  0.00           H
ATOM   4691  CD  LYS A 944      39.600  33.860  21.870  1.00  0.00           C
ATOM   4692  HD1 LYS A 944      39.710  34.850  22.380  1.00  0.00           H
ATOM   4693  HD2 LYS A 944      38.710  33.340  22.290  1.00  0.00           H
ATOM   4694  CE  LYS A 944      39.390  34.030  20.320  1.00  0.00           C
ATOM   4695  HE1 LYS A 944      38.850  33.100  20.080  1.00  0.00           H
ATOM   4696  HE2 LYS A 944      40.350  34.050  19.770  1.00  0.00           H
ATOM   4697  NZ  LYS A 944      38.690  35.210  20.050  1.00  0.00           N
ATOM   4698  HZ1 LYS A 944      38.270  35.220  19.100  1.00  0.00           H
ATOM   4699  HZ2 LYS A 944      39.290  36.030  20.300  1.00  0.00           H
ATOM   4700  HZ3 LYS A 944      37.830  35.270  20.630  1.00  0.00           H
ATOM   4701  C   LYS A 944      40.530  33.790  26.200  1.00  0.00           C
ATOM   4702  O   LYS A 944      41.330  33.440  27.040  1.00  0.00           O
ATOM   4703  N   LEU A 945      39.220  33.860  26.280  1.00  0.00           N
ATOM   4704  HN  LEU A 945      38.640  34.110  25.520  1.00  0.00           H
ATOM   4705  CA  LEU A 945      38.450  33.400  27.440  1.00  0.00           C
ATOM   4706  HA  LEU A 945      39.170  33.430  28.230  1.00  0.00           H
ATOM   4707  CB  LEU A 945      37.180  34.200  27.760  1.00  0.00           C
ATOM   4708  HB1 LEU A 945      36.660  33.790  28.650  1.00  0.00           H
ATOM   4709  HB2 LEU A 945      36.540  34.080  26.870  1.00  0.00           H
ATOM   4710  CG  LEU A 945      37.410  35.700  28.020  1.00  0.00           C
ATOM   4711  HG  LEU A 945      37.530  36.340  27.120  1.00  0.00           H
ATOM   4712  CD1 LEU A 945      36.050  36.240  28.620  1.00  0.00           C
ATOM   4713 HD11 LEU A 945      36.080  37.250  29.060  1.00  0.00           H
ATOM   4714 HD12 LEU A 945      35.700  35.620  29.480  1.00  0.00           H
ATOM   4715 HD13 LEU A 945      35.210  36.300  27.900  1.00  0.00           H
ATOM   4716  CD2 LEU A 945      38.480  35.990  29.060  1.00  0.00           C
ATOM   4717 HD21 LEU A 945      38.230  35.670  30.100  1.00  0.00           H
ATOM   4718 HD22 LEU A 945      38.590  37.100  29.190  1.00  0.00           H
ATOM   4719 HD23 LEU A 945      39.450  35.560  28.760  1.00  0.00           H
ATOM   4720  C   LEU A 945      37.980  31.970  27.330  1.00  0.00           C
ATOM   4721  O   LEU A 945      37.310  31.550  26.390  1.00  0.00           O
ATOM   4722  N   LYS A 946      38.540  31.170  28.250  1.00  0.00           N
ATOM   4723  HN  LYS A 946      39.260  31.530  28.830  1.00  0.00           H
ATOM   4724  CA  LYS A 946      38.240  29.720  28.320  1.00  0.00           C
ATOM   4725  HA  LYS A 946      38.010  29.420  27.300  1.00  0.00           H
ATOM   4726  CB  LYS A 946      39.410  28.880  28.830  1.00  0.00           C
ATOM   4727  HB1 LYS A 946      39.680  29.140  29.880  1.00  0.00           H
ATOM   4728  HB2 LYS A 946      40.430  28.990  28.410  1.00  0.00           H
ATOM   4729  CG  LYS A 946      39.180  27.350  28.800  1.00  0.00           C
ATOM   4730  HG1 LYS A 946      39.200  27.140  27.700  1.00  0.00           H
ATOM   4731  HG2 LYS A 946      38.230  27.070  29.300  1.00  0.00           H
ATOM   4732  CD  LYS A 946      40.320  26.480  29.220  1.00  0.00           C
ATOM   4733  HD1 LYS A 946      40.010  25.420  29.350  1.00  0.00           H
ATOM   4734  HD2 LYS A 946      40.680  26.780  30.220  1.00  0.00           H
ATOM   4735  CE  LYS A 946      41.660  26.600  28.330  1.00  0.00           C
ATOM   4736  HE1 LYS A 946      42.000  27.650  28.510  1.00  0.00           H
ATOM   4737  HE2 LYS A 946      41.500  26.530  27.230  1.00  0.00           H
ATOM   4738  NZ  LYS A 946      42.730  25.600  28.620  1.00  0.00           N
ATOM   4739  HZ1 LYS A 946      43.530  25.800  28.000  1.00  0.00           H
ATOM   4740  HZ2 LYS A 946      42.450  24.590  28.630  1.00  0.00           H
ATOM   4741  HZ3 LYS A 946      43.000  25.790  29.600  1.00  0.00           H
ATOM   4742  C   LYS A 946      37.080  29.540  29.280  1.00  0.00           C
ATOM   4743  O   LYS A 946      36.040  29.040  28.860  1.00  0.00           O
ATOM   4744  N   LYS A 947      37.330  30.100  30.530  1.00  0.00           N
ATOM   4745  HN  LYS A 947      38.190  30.520  30.820  1.00  0.00           H
ATOM   4746  CA  LYS A 947      36.350  30.120  31.550  1.00  0.00           C
ATOM   4747  HA  LYS A 947      35.590  29.380  31.340  1.00  0.00           H
ATOM   4748  CB  LYS A 947      36.960  29.750  32.890  1.00  0.00           C
ATOM   4749  HB1 LYS A 947      36.210  29.660  33.700  1.00  0.00           H
ATOM   4750  HB2 LYS A 947      37.630  30.590  33.180  1.00  0.00           H
ATOM   4751  CG  LYS A 947      37.740  28.450  32.920  1.00  0.00           C
ATOM   4752  HG1 LYS A 947      38.290  28.330  33.870  1.00  0.00           H
ATOM   4753  HG2 LYS A 947      38.520  28.590  32.140  1.00  0.00           H
ATOM   4754  CD  LYS A 947      37.050  27.160  32.450  1.00  0.00           C
ATOM   4755  HD1 LYS A 947      36.640  27.240  31.420  1.00  0.00           H
ATOM   4756  HD2 LYS A 947      36.160  26.960  33.090  1.00  0.00           H
ATOM   4757  CE  LYS A 947      37.950  25.930  32.490  1.00  0.00           C
ATOM   4758  HE1 LYS A 947      38.730  26.040  31.700  1.00  0.00           H
ATOM   4759  HE2 LYS A 947      37.290  25.050  32.330  1.00  0.00           H
ATOM   4760  NZ  LYS A 947      38.670  25.680  33.740  1.00  0.00           N
ATOM   4761  HZ1 LYS A 947      39.440  26.360  33.860  1.00  0.00           H
ATOM   4762  HZ2 LYS A 947      39.110  24.740  33.610  1.00  0.00           H
ATOM   4763  HZ3 LYS A 947      38.040  25.610  34.570  1.00  0.00           H
ATOM   4764  C   LYS A 947      35.700  31.500  31.650  1.00  0.00           C
ATOM   4765  O   LYS A 947      34.510  31.470  31.890  1.00  0.00           O
ATOM   4766  N   GLY A 948      36.350  32.620  31.490  1.00  0.00           N
ATOM   4767  HN  GLY A 948      37.310  32.570  31.230  1.00  0.00           H
ATOM   4768  CA  GLY A 948      35.890  33.990  31.820  1.00  0.00           C
ATOM   4769  HA1 GLY A 948      35.190  34.220  31.030  1.00  0.00           H
ATOM   4770  HA2 GLY A 948      36.690  34.710  31.820  1.00  0.00           H
ATOM   4771  C   GLY A 948      35.210  34.130  33.170  1.00  0.00           C
ATOM   4772  O   GLY A 948      35.500  33.290  34.030  1.00  0.00           O
ATOM   4773  N   ALA A 949      34.500  35.250  33.430  1.00  0.00           N
ATOM   4774  HN  ALA A 949      34.240  35.860  32.680  1.00  0.00           H
ATOM   4775  CA  ALA A 949      33.930  35.620  34.690  1.00  0.00           C
ATOM   4776  HA  ALA A 949      33.540  34.720  35.150  1.00  0.00           H
ATOM   4777  CB  ALA A 949      35.040  35.980  35.710  1.00  0.00           C
ATOM   4778  HB1 ALA A 949      35.830  35.210  35.830  1.00  0.00           H
ATOM   4779  HB2 ALA A 949      34.660  36.270  36.720  1.00  0.00           H
ATOM   4780  HB3 ALA A 949      35.530  36.880  35.270  1.00  0.00           H
ATOM   4781  C   ALA A 949      32.840  36.660  34.540  1.00  0.00           C
ATOM   4782  O   ALA A 949      32.710  37.270  33.450  1.00  0.00           O
ATOM   4783  N   GLY A 950      32.000  36.890  35.540  1.00  0.00           N
ATOM   4784  HN  GLY A 950      31.920  36.160  36.210  1.00  0.00           H
ATOM   4785  CA  GLY A 950      31.290  38.130  35.680  1.00  0.00           C
ATOM   4786  HA1 GLY A 950      30.810  38.040  36.660  1.00  0.00           H
ATOM   4787  HA2 GLY A 950      30.610  38.180  34.850  1.00  0.00           H
ATOM   4788  C   GLY A 950      32.010  39.450  35.710  1.00  0.00           C
ATOM   4789  O   GLY A 950      33.210  39.460  35.990  1.00  0.00           O
ATOM   4790  N   TYR A 951      31.290  40.600  35.480  1.00  0.00           N
ATOM   4791  HN  TYR A 951      30.330  40.460  35.210  1.00  0.00           H
ATOM   4792  CA  TYR A 951      31.940  41.910  35.580  1.00  0.00           C
ATOM   4793  HA  TYR A 951      33.000  41.830  35.820  1.00  0.00           H
ATOM   4794  CB  TYR A 951      31.640  42.690  34.220  1.00  0.00           C
ATOM   4795  HB1 TYR A 951      30.540  42.860  34.150  1.00  0.00           H
ATOM   4796  HB2 TYR A 951      31.760  41.920  33.430  1.00  0.00           H
ATOM   4797  CG  TYR A 951      32.190  44.000  34.000  1.00  0.00           C
ATOM   4798  CD1 TYR A 951      31.500  44.950  33.200  1.00  0.00           C
ATOM   4799  HD1 TYR A 951      30.600  44.720  32.650  1.00  0.00           H
ATOM   4800  CE1 TYR A 951      32.100  46.200  33.030  1.00  0.00           C
ATOM   4801  HE1 TYR A 951      31.680  46.940  32.360  1.00  0.00           H
ATOM   4802  CZ  TYR A 951      33.300  46.520  33.720  1.00  0.00           C
ATOM   4803  OH  TYR A 951      34.020  47.680  33.510  1.00  0.00           O
ATOM   4804  HH  TYR A 951      33.460  48.340  33.100  1.00  0.00           H
ATOM   4805  CD2 TYR A 951      33.420  44.290  34.540  1.00  0.00           C
ATOM   4806  HD2 TYR A 951      33.940  43.540  35.110  1.00  0.00           H
ATOM   4807  CE2 TYR A 951      33.970  45.580  34.450  1.00  0.00           C
ATOM   4808  HE2 TYR A 951      34.910  45.800  34.920  1.00  0.00           H
ATOM   4809  C   TYR A 951      31.300  42.620  36.810  1.00  0.00           C
ATOM   4810  O   TYR A 951      31.700  43.780  37.020  1.00  0.00           O
ATOM   4811  N   HSD A 952      30.490  42.010  37.670  1.00  0.00           N
ATOM   4812  HN  HSD A 952      30.200  41.080  37.490  1.00  0.00           H
ATOM   4813  CA  HSD A 952      29.870  42.660  38.820  1.00  0.00           C
ATOM   4814  HA  HSD A 952      30.660  43.350  39.080  1.00  0.00           H
ATOM   4815  CB  HSD A 952      28.530  43.340  38.540  1.00  0.00           C
ATOM   4816  HB1 HSD A 952      28.770  44.010  37.680  1.00  0.00           H
ATOM   4817  HB2 HSD A 952      28.240  44.020  39.380  1.00  0.00           H
ATOM   4818  ND1 HSD A 952      27.120  42.160  36.900  1.00  0.00           N
ATOM   4819  HD1 HSD A 952      27.550  42.660  36.160  1.00  0.00           H
ATOM   4820  CG  HSD A 952      27.340  42.420  38.210  1.00  0.00           C
ATOM   4821  CE1 HSD A 952      26.110  41.350  36.770  1.00  0.00           C
ATOM   4822  HE1 HSD A 952      25.820  40.870  35.840  1.00  0.00           H
ATOM   4823  NE2 HSD A 952      25.710  40.930  37.970  1.00  0.00           N
ATOM   4824  CD2 HSD A 952      26.460  41.640  38.940  1.00  0.00           C
ATOM   4825  HD2 HSD A 952      26.410  41.390  39.990  1.00  0.00           H
ATOM   4826  C   HSD A 952      29.680  41.790  40.100  1.00  0.00           C
ATOM   4827  O   HSD A 952      29.470  42.200  41.220  1.00  0.00           O
ATOM   4828  N   LEU A 953      29.790  40.510  39.950  1.00  0.00           N
ATOM   4829  HN  LEU A 953      29.850  40.130  39.040  1.00  0.00           H
ATOM   4830  CA  LEU A 953      29.740  39.450  40.910  1.00  0.00           C
ATOM   4831  HA  LEU A 953      28.760  39.540  41.350  1.00  0.00           H
ATOM   4832  CB  LEU A 953      29.880  37.990  40.310  1.00  0.00           C
ATOM   4833  HB1 LEU A 953      30.910  37.890  39.930  1.00  0.00           H
ATOM   4834  HB2 LEU A 953      29.170  37.880  39.460  1.00  0.00           H
ATOM   4835  CG  LEU A 953      29.730  36.780  41.190  1.00  0.00           C
ATOM   4836  HG  LEU A 953      30.400  36.750  42.080  1.00  0.00           H
ATOM   4837  CD1 LEU A 953      28.380  36.450  41.790  1.00  0.00           C
ATOM   4838 HD11 LEU A 953      28.550  35.550  42.410  1.00  0.00           H
ATOM   4839 HD12 LEU A 953      27.620  36.310  41.000  1.00  0.00           H
ATOM   4840 HD13 LEU A 953      28.030  37.350  42.360  1.00  0.00           H
ATOM   4841  CD2 LEU A 953      30.040  35.540  40.340  1.00  0.00           C
ATOM   4842 HD21 LEU A 953      29.790  34.610  40.890  1.00  0.00           H
ATOM   4843 HD22 LEU A 953      31.090  35.500  39.980  1.00  0.00           H
ATOM   4844 HD23 LEU A 953      29.510  35.520  39.360  1.00  0.00           H
ATOM   4845  C   LEU A 953      30.750  39.640  42.000  1.00  0.00           C
ATOM   4846  O   LEU A 953      30.460  39.440  43.190  1.00  0.00           O
ATOM   4847  N   ASP A 954      32.030  40.110  41.620  1.00  0.00           N
ATOM   4848  HN  ASP A 954      32.310  40.180  40.660  1.00  0.00           H
ATOM   4849  CA  ASP A 954      33.130  40.500  42.540  1.00  0.00           C
ATOM   4850  HA  ASP A 954      33.610  39.660  43.000  1.00  0.00           H
ATOM   4851  CB  ASP A 954      34.370  41.100  41.700  1.00  0.00           C
ATOM   4852  HB1 ASP A 954      34.620  40.310  40.940  1.00  0.00           H
ATOM   4853  HB2 ASP A 954      35.210  41.370  42.360  1.00  0.00           H
ATOM   4854  CG  ASP A 954      34.060  42.450  41.070  1.00  0.00           C
ATOM   4855  OD1 ASP A 954      32.990  42.700  40.610  1.00  0.00           O
ATOM   4856  OD2 ASP A 954      35.090  43.280  41.020  1.00  0.00           O
ATOM   4857  HD2 ASP A 954      34.720  44.090  40.660  1.00  0.00           H
ATOM   4858  C   ASP A 954      32.850  41.440  43.670  1.00  0.00           C
ATOM   4859  O   ASP A 954      33.330  41.270  44.770  1.00  0.00           O
ATOM   4860  N   LEU A 955      31.930  42.470  43.470  1.00  0.00           N
ATOM   4861  HN  LEU A 955      31.600  42.520  42.530  1.00  0.00           H
ATOM   4862  CA  LEU A 955      31.370  43.260  44.610  1.00  0.00           C
ATOM   4863  HA  LEU A 955      32.200  43.690  45.140  1.00  0.00           H
ATOM   4864  CB  LEU A 955      30.490  44.400  44.160  1.00  0.00           C
ATOM   4865  HB1 LEU A 955      29.930  44.920  44.970  1.00  0.00           H
ATOM   4866  HB2 LEU A 955      29.700  43.920  43.550  1.00  0.00           H
ATOM   4867  CG  LEU A 955      31.140  45.390  43.190  1.00  0.00           C
ATOM   4868  HG  LEU A 955      31.840  44.900  42.470  1.00  0.00           H
ATOM   4869  CD1 LEU A 955      30.230  46.050  42.150  1.00  0.00           C
ATOM   4870 HD11 LEU A 955      29.530  45.260  41.810  1.00  0.00           H
ATOM   4871 HD12 LEU A 955      30.880  46.480  41.350  1.00  0.00           H
ATOM   4872 HD13 LEU A 955      29.620  46.850  42.620  1.00  0.00           H
ATOM   4873  CD2 LEU A 955      31.920  46.530  43.920  1.00  0.00           C
ATOM   4874 HD21 LEU A 955      32.270  47.320  43.240  1.00  0.00           H
ATOM   4875 HD22 LEU A 955      32.750  45.980  44.430  1.00  0.00           H
ATOM   4876 HD23 LEU A 955      31.340  47.080  44.690  1.00  0.00           H
ATOM   4877  C   LEU A 955      30.640  42.440  45.610  1.00  0.00           C
ATOM   4878  O   LEU A 955      30.690  42.550  46.820  1.00  0.00           O
ATOM   4879  N   LEU A 956      29.730  41.520  45.210  1.00  0.00           N
ATOM   4880  HN  LEU A 956      29.610  41.290  44.250  1.00  0.00           H
ATOM   4881  CA  LEU A 956      28.940  40.750  46.170  1.00  0.00           C
ATOM   4882  HA  LEU A 956      28.550  41.400  46.930  1.00  0.00           H
ATOM   4883  CB  LEU A 956      27.830  40.030  45.380  1.00  0.00           C
ATOM   4884  HB1 LEU A 956      28.190  39.350  44.590  1.00  0.00           H
ATOM   4885  HB2 LEU A 956      27.290  40.870  44.900  1.00  0.00           H
ATOM   4886  CG  LEU A 956      26.690  39.340  46.190  1.00  0.00           C
ATOM   4887  HG  LEU A 956      26.720  39.840  47.170  1.00  0.00           H
ATOM   4888  CD1 LEU A 956      25.290  39.700  45.630  1.00  0.00           C
ATOM   4889 HD11 LEU A 956      24.970  40.770  45.580  1.00  0.00           H
ATOM   4890 HD12 LEU A 956      24.490  39.320  46.300  1.00  0.00           H
ATOM   4891 HD13 LEU A 956      25.130  39.320  44.600  1.00  0.00           H
ATOM   4892  CD2 LEU A 956      26.970  37.830  46.470  1.00  0.00           C
ATOM   4893 HD21 LEU A 956      28.020  37.770  46.830  1.00  0.00           H
ATOM   4894 HD22 LEU A 956      26.900  37.220  45.540  1.00  0.00           H
ATOM   4895 HD23 LEU A 956      26.370  37.450  47.320  1.00  0.00           H
ATOM   4896  C   LEU A 956      29.760  39.730  46.870  1.00  0.00           C
ATOM   4897  O   LEU A 956      29.650  39.690  48.080  1.00  0.00           O
ATOM   4898  N   MET A 957      30.650  39.020  46.160  1.00  0.00           N
ATOM   4899  HN  MET A 957      30.700  39.050  45.160  1.00  0.00           H
ATOM   4900  CA  MET A 957      31.480  38.030  46.800  1.00  0.00           C
ATOM   4901  HA  MET A 957      30.920  37.300  47.390  1.00  0.00           H
ATOM   4902  CB  MET A 957      32.240  37.090  45.750  1.00  0.00           C
ATOM   4903  HB1 MET A 957      33.020  36.550  46.310  1.00  0.00           H
ATOM   4904  HB2 MET A 957      32.680  37.830  45.040  1.00  0.00           H
ATOM   4905  CG  MET A 957      31.340  36.110  45.040  1.00  0.00           C
ATOM   4906  HG1 MET A 957      31.910  35.780  44.140  1.00  0.00           H
ATOM   4907  HG2 MET A 957      30.490  36.640  44.550  1.00  0.00           H
ATOM   4908  SD  MET A 957      30.820  34.650  46.050  1.00  0.00           S
ATOM   4909  CE  MET A 957      29.470  34.020  45.030  1.00  0.00           C
ATOM   4910  HE1 MET A 957      29.000  34.840  44.460  1.00  0.00           H
ATOM   4911  HE2 MET A 957      28.650  33.580  45.640  1.00  0.00           H
ATOM   4912  HE3 MET A 957      29.860  33.210  44.380  1.00  0.00           H
ATOM   4913  C   MET A 957      32.520  38.590  47.810  1.00  0.00           C
ATOM   4914  O   MET A 957      32.740  38.000  48.830  1.00  0.00           O
ATOM   4915  N   VAL A 958      33.200  39.710  47.500  1.00  0.00           N
ATOM   4916  HN  VAL A 958      33.000  40.270  46.700  1.00  0.00           H
ATOM   4917  CA  VAL A 958      33.970  40.330  48.580  1.00  0.00           C
ATOM   4918  HA  VAL A 958      34.520  39.520  49.050  1.00  0.00           H
ATOM   4919  CB  VAL A 958      35.120  41.250  48.060  1.00  0.00           C
ATOM   4920  HB  VAL A 958      35.220  41.160  46.960  1.00  0.00           H
ATOM   4921  CG1 VAL A 958      34.850  42.700  48.400  1.00  0.00           C
ATOM   4922 HG11 VAL A 958      34.800  42.830  49.510  1.00  0.00           H
ATOM   4923 HG12 VAL A 958      33.860  43.170  48.220  1.00  0.00           H
ATOM   4924 HG13 VAL A 958      35.660  43.420  48.120  1.00  0.00           H
ATOM   4925  CG2 VAL A 958      36.480  40.800  48.680  1.00  0.00           C
ATOM   4926 HG21 VAL A 958      36.570  39.690  48.620  1.00  0.00           H
ATOM   4927 HG22 VAL A 958      36.350  41.010  49.760  1.00  0.00           H
ATOM   4928 HG23 VAL A 958      37.340  41.410  48.340  1.00  0.00           H
ATOM   4929  C   VAL A 958      33.080  40.890  49.720  1.00  0.00           C
ATOM   4930  O   VAL A 958      33.440  40.850  50.880  1.00  0.00           O
ATOM   4931  N   GLY A 959      31.970  41.470  49.400  1.00  0.00           N
ATOM   4932  HN  GLY A 959      31.660  41.470  48.450  1.00  0.00           H
ATOM   4933  CA  GLY A 959      31.120  42.290  50.250  1.00  0.00           C
ATOM   4934  HA1 GLY A 959      30.560  42.900  49.560  1.00  0.00           H
ATOM   4935  HA2 GLY A 959      31.800  42.850  50.870  1.00  0.00           H
ATOM   4936  C   GLY A 959      30.240  41.540  51.150  1.00  0.00           C
ATOM   4937  O   GLY A 959      30.130  41.920  52.300  1.00  0.00           O
ATOM   4938  N   VAL A 960      29.710  40.340  50.740  1.00  0.00           N
ATOM   4939  HN  VAL A 960      29.800  40.150  49.760  1.00  0.00           H
ATOM   4940  CA  VAL A 960      29.160  39.390  51.660  1.00  0.00           C
ATOM   4941  HA  VAL A 960      28.340  39.920  52.120  1.00  0.00           H
ATOM   4942  CB  VAL A 960      28.510  38.200  50.990  1.00  0.00           C
ATOM   4943  HB  VAL A 960      29.240  37.880  50.230  1.00  0.00           H
ATOM   4944  CG1 VAL A 960      28.240  36.960  51.890  1.00  0.00           C
ATOM   4945 HG11 VAL A 960      29.080  36.610  52.530  1.00  0.00           H
ATOM   4946 HG12 VAL A 960      28.000  36.160  51.160  1.00  0.00           H
ATOM   4947 HG13 VAL A 960      27.370  37.130  52.560  1.00  0.00           H
ATOM   4948  CG2 VAL A 960      27.140  38.680  50.360  1.00  0.00           C
ATOM   4949 HG21 VAL A 960      26.370  39.000  51.090  1.00  0.00           H
ATOM   4950 HG22 VAL A 960      26.770  37.780  49.810  1.00  0.00           H
ATOM   4951 HG23 VAL A 960      27.220  39.480  49.590  1.00  0.00           H
ATOM   4952  C   VAL A 960      30.200  39.040  52.770  1.00  0.00           C
ATOM   4953  O   VAL A 960      30.010  38.990  53.980  1.00  0.00           O
ATOM   4954  N   MET A 961      31.440  38.810  52.270  1.00  0.00           N
ATOM   4955  HN  MET A 961      31.600  38.880  51.280  1.00  0.00           H
ATOM   4956  CA  MET A 961      32.480  38.280  53.160  1.00  0.00           C
ATOM   4957  HA  MET A 961      32.090  37.510  53.820  1.00  0.00           H
ATOM   4958  CB  MET A 961      33.560  37.640  52.300  1.00  0.00           C
ATOM   4959  HB1 MET A 961      34.400  37.330  52.960  1.00  0.00           H
ATOM   4960  HB2 MET A 961      33.920  38.340  51.520  1.00  0.00           H
ATOM   4961  CG  MET A 961      32.980  36.480  51.600  1.00  0.00           C
ATOM   4962  HG1 MET A 961      33.730  36.050  50.900  1.00  0.00           H
ATOM   4963  HG2 MET A 961      32.190  36.730  50.860  1.00  0.00           H
ATOM   4964  SD  MET A 961      32.200  35.260  52.650  1.00  0.00           S
ATOM   4965  CE  MET A 961      33.520  34.650  53.680  1.00  0.00           C
ATOM   4966  HE1 MET A 961      34.030  35.530  54.110  1.00  0.00           H
ATOM   4967  HE2 MET A 961      34.320  34.130  53.100  1.00  0.00           H
ATOM   4968  HE3 MET A 961      33.060  33.980  54.440  1.00  0.00           H
ATOM   4969  C   MET A 961      33.210  39.280  54.040  1.00  0.00           C
ATOM   4970  O   MET A 961      33.730  39.020  55.100  1.00  0.00           O
ATOM   4971  N   LEU A 962      33.090  40.600  53.750  1.00  0.00           N
ATOM   4972  HN  LEU A 962      32.560  40.790  52.930  1.00  0.00           H
ATOM   4973  CA  LEU A 962      33.380  41.700  54.600  1.00  0.00           C
ATOM   4974  HA  LEU A 962      34.380  41.540  54.950  1.00  0.00           H
ATOM   4975  CB  LEU A 962      33.210  42.930  53.690  1.00  0.00           C
ATOM   4976  HB1 LEU A 962      32.210  43.110  53.250  1.00  0.00           H
ATOM   4977  HB2 LEU A 962      33.830  42.680  52.810  1.00  0.00           H
ATOM   4978  CG  LEU A 962      33.920  44.210  54.320  1.00  0.00           C
ATOM   4979  HG  LEU A 962      34.770  43.860  54.950  1.00  0.00           H
ATOM   4980  CD1 LEU A 962      34.320  45.130  53.200  1.00  0.00           C
ATOM   4981 HD11 LEU A 962      34.850  44.410  52.530  1.00  0.00           H
ATOM   4982 HD12 LEU A 962      34.970  45.990  53.470  1.00  0.00           H
ATOM   4983 HD13 LEU A 962      33.420  45.610  52.780  1.00  0.00           H
ATOM   4984  CD2 LEU A 962      32.940  44.880  55.270  1.00  0.00           C
ATOM   4985 HD21 LEU A 962      32.010  45.210  54.770  1.00  0.00           H
ATOM   4986 HD22 LEU A 962      33.480  45.650  55.860  1.00  0.00           H
ATOM   4987 HD23 LEU A 962      32.680  44.200  56.110  1.00  0.00           H
ATOM   4988  C   LEU A 962      32.460  41.650  55.840  1.00  0.00           C
ATOM   4989  O   LEU A 962      32.930  41.810  56.960  1.00  0.00           O
ATOM   4990  N   GLY A 963      31.130  41.240  55.680  1.00  0.00           N
ATOM   4991  HN  GLY A 963      30.740  41.040  54.780  1.00  0.00           H
ATOM   4992  CA  GLY A 963      30.130  41.120  56.670  1.00  0.00           C
ATOM   4993  HA1 GLY A 963      29.270  40.790  56.100  1.00  0.00           H
ATOM   4994  HA2 GLY A 963      30.010  42.050  57.210  1.00  0.00           H
ATOM   4995  C   GLY A 963      30.620  39.990  57.680  1.00  0.00           C
ATOM   4996  O   GLY A 963      30.760  40.100  58.890  1.00  0.00           O
ATOM   4997  N   VAL A 964      30.900  38.770  57.040  1.00  0.00           N
ATOM   4998  HN  VAL A 964      30.890  38.760  56.050  1.00  0.00           H
ATOM   4999  CA  VAL A 964      31.280  37.530  57.690  1.00  0.00           C
ATOM   5000  HA  VAL A 964      30.530  37.390  58.450  1.00  0.00           H
ATOM   5001  CB  VAL A 964      31.260  36.260  56.800  1.00  0.00           C
ATOM   5002  HB  VAL A 964      32.140  36.230  56.130  1.00  0.00           H
ATOM   5003  CG1 VAL A 964      31.320  35.050  57.720  1.00  0.00           C
ATOM   5004 HG11 VAL A 964      30.350  35.050  58.280  1.00  0.00           H
ATOM   5005 HG12 VAL A 964      32.210  35.160  58.360  1.00  0.00           H
ATOM   5006 HG13 VAL A 964      31.360  34.130  57.110  1.00  0.00           H
ATOM   5007  CG2 VAL A 964      29.940  36.110  56.000  1.00  0.00           C
ATOM   5008 HG21 VAL A 964      30.000  35.230  55.330  1.00  0.00           H
ATOM   5009 HG22 VAL A 964      29.720  37.000  55.370  1.00  0.00           H
ATOM   5010 HG23 VAL A 964      29.140  35.830  56.710  1.00  0.00           H
ATOM   5011  C   VAL A 964      32.600  37.710  58.420  1.00  0.00           C
ATOM   5012  O   VAL A 964      32.710  37.280  59.550  1.00  0.00           O
ATOM   5013  N   CYS A 965      33.570  38.460  57.860  1.00  0.00           N
ATOM   5014  HN  CYS A 965      33.390  38.820  56.960  1.00  0.00           H
ATOM   5015  CA  CYS A 965      34.820  38.830  58.530  1.00  0.00           C
ATOM   5016  HA  CYS A 965      35.350  37.950  58.870  1.00  0.00           H
ATOM   5017  CB  CYS A 965      35.780  39.600  57.680  1.00  0.00           C
ATOM   5018  HB1 CYS A 965      36.630  40.050  58.250  1.00  0.00           H
ATOM   5019  HB2 CYS A 965      35.230  40.440  57.210  1.00  0.00           H
ATOM   5020  SG  CYS A 965      36.440  38.640  56.300  1.00  0.00           S
ATOM   5021  HG1 CYS A 965      35.410  39.120  55.620  1.00  0.00           H
ATOM   5022  C   CYS A 965      34.550  39.840  59.720  1.00  0.00           C
ATOM   5023  O   CYS A 965      35.220  39.780  60.730  1.00  0.00           O
ATOM   5024  N   SER A 966      33.470  40.670  59.550  1.00  0.00           N
ATOM   5025  HN  SER A 966      33.020  40.620  58.660  1.00  0.00           H
ATOM   5026  CA  SER A 966      33.140  41.770  60.460  1.00  0.00           C
ATOM   5027  HA  SER A 966      34.060  42.320  60.570  1.00  0.00           H
ATOM   5028  CB  SER A 966      32.090  42.800  59.930  1.00  0.00           C
ATOM   5029  HB1 SER A 966      31.810  43.570  60.690  1.00  0.00           H
ATOM   5030  HB2 SER A 966      31.090  42.370  59.720  1.00  0.00           H
ATOM   5031  OG  SER A 966      32.580  43.600  58.870  1.00  0.00           O
ATOM   5032  HG1 SER A 966      32.530  43.080  58.060  1.00  0.00           H
ATOM   5033  C   SER A 966      32.880  41.270  61.810  1.00  0.00           C
ATOM   5034  O   SER A 966      33.450  41.700  62.850  1.00  0.00           O
ATOM   5035  N   VAL A 967      32.110  40.210  61.920  1.00  0.00           N
ATOM   5036  HN  VAL A 967      31.690  39.880  61.090  1.00  0.00           H
ATOM   5037  CA  VAL A 967      31.610  39.720  63.230  1.00  0.00           C
ATOM   5038  HA  VAL A 967      31.460  40.540  63.920  1.00  0.00           H
ATOM   5039  CB  VAL A 967      30.230  39.040  63.050  1.00  0.00           C
ATOM   5040  HB  VAL A 967      29.990  38.430  63.950  1.00  0.00           H
ATOM   5041  CG1 VAL A 967      29.210  40.170  62.900  1.00  0.00           C
ATOM   5042 HG11 VAL A 967      28.270  39.730  62.500  1.00  0.00           H
ATOM   5043 HG12 VAL A 967      29.600  40.730  62.020  1.00  0.00           H
ATOM   5044 HG13 VAL A 967      29.100  40.690  63.880  1.00  0.00           H
ATOM   5045  CG2 VAL A 967      30.240  38.140  61.770  1.00  0.00           C
ATOM   5046 HG21 VAL A 967      29.510  37.290  61.730  1.00  0.00           H
ATOM   5047 HG22 VAL A 967      31.250  37.660  61.780  1.00  0.00           H
ATOM   5048 HG23 VAL A 967      30.190  38.700  60.820  1.00  0.00           H
ATOM   5049  C   VAL A 967      32.650  38.770  63.870  1.00  0.00           C
ATOM   5050  O   VAL A 967      32.600  38.450  65.050  1.00  0.00           O
ATOM   5051  N   MET A 968      33.750  38.470  63.090  1.00  0.00           N
ATOM   5052  HN  MET A 968      33.760  38.830  62.160  1.00  0.00           H
ATOM   5053  CA  MET A 968      34.960  37.720  63.580  1.00  0.00           C
ATOM   5054  HA  MET A 968      34.740  37.250  64.520  1.00  0.00           H
ATOM   5055  CB  MET A 968      35.360  36.620  62.570  1.00  0.00           C
ATOM   5056  HB1 MET A 968      36.350  36.230  62.930  1.00  0.00           H
ATOM   5057  HB2 MET A 968      35.580  37.070  61.580  1.00  0.00           H
ATOM   5058  CG  MET A 968      34.260  35.570  62.350  1.00  0.00           C
ATOM   5059  HG1 MET A 968      33.450  36.190  61.900  1.00  0.00           H
ATOM   5060  HG2 MET A 968      33.950  34.990  63.250  1.00  0.00           H
[truncated: 6,873,249 more chars]
