# Supplementary material for: CryoEM and computational modeling structural insights into the pH regulator NBCn1
Source: Nat Commun. 2025 Nov 11;16:9932. doi: 10.1038/s41467-025-64868-z (PMC12606367; doi:10.1038/s41467-025-64868-z)
Supplement: Supplementary file 7 — Supplementary Data 5 [file 41467_2025_64868_MOESM7_ESM.zip › 100ns_z_restr_MD_NBCn1_2NaCO3/hNBCn1_IF/z-restr_hNBCn1_IF_2NaCO3_first_step_38.pdb]

REMARK    GENERATED BY TRJCONV
TITLE     Title t= 4100.00000 step= 2050000
REMARK    THIS IS A SIMULATION BOX
CRYST1   92.432   92.432  104.867  90.00  90.00  90.00 P 1           1
MODEL        1
ATOM      1  N   LEU A 585      23.360  40.850  37.940  1.00  0.00           N
ATOM      2  HT1 LEU A 585      23.330  41.860  37.680  1.00  0.00           H
ATOM      3  HT2 LEU A 585      22.520  40.380  37.570  1.00  0.00           H
ATOM      4  HT3 LEU A 585      24.150  40.370  37.460  1.00  0.00           H
ATOM      5  CA  LEU A 585      23.600  40.640  39.460  1.00  0.00           C
ATOM      6  HA  LEU A 585      24.560  41.110  39.600  1.00  0.00           H
ATOM      7  CB  LEU A 585      22.490  41.410  40.270  1.00  0.00           C
ATOM      8  HB1 LEU A 585      21.580  40.820  40.500  1.00  0.00           H
ATOM      9  HB2 LEU A 585      22.220  42.370  39.780  1.00  0.00           H
ATOM     10  CG  LEU A 585      23.030  41.840  41.690  1.00  0.00           C
ATOM     11  HG  LEU A 585      23.580  41.010  42.170  1.00  0.00           H
ATOM     12  CD1 LEU A 585      23.950  43.090  41.620  1.00  0.00           C
ATOM     13 HD11 LEU A 585      24.910  42.850  41.100  1.00  0.00           H
ATOM     14 HD12 LEU A 585      24.190  43.400  42.660  1.00  0.00           H
ATOM     15 HD13 LEU A 585      23.470  43.890  41.020  1.00  0.00           H
ATOM     16  CD2 LEU A 585      21.880  42.240  42.670  1.00  0.00           C
ATOM     17 HD21 LEU A 585      22.340  42.630  43.610  1.00  0.00           H
ATOM     18 HD22 LEU A 585      21.230  41.390  42.970  1.00  0.00           H
ATOM     19 HD23 LEU A 585      21.160  42.980  42.270  1.00  0.00           H
ATOM     20  C   LEU A 585      23.840  39.190  39.810  1.00  0.00           C
ATOM     21  O   LEU A 585      24.950  38.740  39.870  1.00  0.00           O
ATOM     22  N   ILE A 586      22.700  38.400  40.040  1.00  0.00           N
ATOM     23  HN  ILE A 586      21.790  38.770  39.850  1.00  0.00           H
ATOM     24  CA  ILE A 586      22.640  37.040  40.510  1.00  0.00           C
ATOM     25  HA  ILE A 586      23.430  36.830  41.210  1.00  0.00           H
ATOM     26  CB  ILE A 586      21.350  36.880  41.300  1.00  0.00           C
ATOM     27  HB  ILE A 586      20.590  36.830  40.490  1.00  0.00           H
ATOM     28  CG2 ILE A 586      21.240  35.430  41.860  1.00  0.00           C
ATOM     29 HG21 ILE A 586      20.200  35.280  42.210  1.00  0.00           H
ATOM     30 HG22 ILE A 586      21.940  35.390  42.730  1.00  0.00           H
ATOM     31 HG23 ILE A 586      21.330  34.570  41.170  1.00  0.00           H
ATOM     32  CG1 ILE A 586      21.070  37.880  42.540  1.00  0.00           C
ATOM     33 HG11 ILE A 586      20.280  37.440  43.190  1.00  0.00           H
ATOM     34 HG12 ILE A 586      20.530  38.770  42.150  1.00  0.00           H
ATOM     35  CD  ILE A 586      22.350  38.240  43.300  1.00  0.00           C
ATOM     36  HD1 ILE A 586      23.190  38.370  42.570  1.00  0.00           H
ATOM     37  HD2 ILE A 586      22.570  37.370  43.970  1.00  0.00           H
ATOM     38  HD3 ILE A 586      22.330  39.110  43.980  1.00  0.00           H
ATOM     39  C   ILE A 586      22.770  36.010  39.380  1.00  0.00           C
ATOM     40  O   ILE A 586      23.250  34.900  39.530  1.00  0.00           O
ATOM     41  N   LEU A 587      22.430  36.350  38.150  1.00  0.00           N
ATOM     42  HN  LEU A 587      21.990  37.240  38.080  1.00  0.00           H
ATOM     43  CA  LEU A 587      22.530  35.450  37.010  1.00  0.00           C
ATOM     44  HA  LEU A 587      22.450  34.420  37.310  1.00  0.00           H
ATOM     45  CB  LEU A 587      21.410  35.690  35.940  1.00  0.00           C
ATOM     46  HB1 LEU A 587      21.420  34.960  35.110  1.00  0.00           H
ATOM     47  HB2 LEU A 587      21.680  36.660  35.460  1.00  0.00           H
ATOM     48  CG  LEU A 587      19.970  35.810  36.540  1.00  0.00           C
ATOM     49  HG  LEU A 587      19.860  36.640  37.270  1.00  0.00           H
ATOM     50  CD1 LEU A 587      18.880  36.060  35.440  1.00  0.00           C
ATOM     51 HD11 LEU A 587      19.110  35.410  34.560  1.00  0.00           H
ATOM     52 HD12 LEU A 587      18.870  37.140  35.190  1.00  0.00           H
ATOM     53 HD13 LEU A 587      17.900  35.650  35.790  1.00  0.00           H
ATOM     54  CD2 LEU A 587      19.650  34.490  37.260  1.00  0.00           C
ATOM     55 HD21 LEU A 587      20.370  34.200  38.060  1.00  0.00           H
ATOM     56 HD22 LEU A 587      19.690  33.700  36.480  1.00  0.00           H
ATOM     57 HD23 LEU A 587      18.680  34.590  37.780  1.00  0.00           H
ATOM     58  C   LEU A 587      23.780  35.420  36.260  1.00  0.00           C
ATOM     59  O   LEU A 587      24.020  34.360  35.650  1.00  0.00           O
ATOM     60  N   ASP A 588      24.660  36.420  36.540  1.00  0.00           N
ATOM     61  HN  ASP A 588      24.360  37.250  37.020  1.00  0.00           H
ATOM     62  CA  ASP A 588      26.100  36.370  36.110  1.00  0.00           C
ATOM     63  HA  ASP A 588      26.170  36.460  35.040  1.00  0.00           H
ATOM     64  CB  ASP A 588      26.810  37.610  36.750  1.00  0.00           C
ATOM     65  HB1 ASP A 588      27.880  37.590  36.460  1.00  0.00           H
ATOM     66  HB2 ASP A 588      26.890  37.680  37.860  1.00  0.00           H
ATOM     67  CG  ASP A 588      26.210  38.900  36.270  1.00  0.00           C
ATOM     68  OD1 ASP A 588      26.950  39.630  35.490  1.00  0.00           O
ATOM     69  OD2 ASP A 588      25.070  39.280  36.610  1.00  0.00           O
ATOM     70  C   ASP A 588      26.820  35.090  36.590  1.00  0.00           C
ATOM     71  O   ASP A 588      27.540  34.430  35.840  1.00  0.00           O
ATOM     72  N   ILE A 589      26.620  34.740  37.880  1.00  0.00           N
ATOM     73  HN  ILE A 589      25.880  35.220  38.340  1.00  0.00           H
ATOM     74  CA  ILE A 589      27.040  33.510  38.440  1.00  0.00           C
ATOM     75  HA  ILE A 589      28.120  33.490  38.420  1.00  0.00           H
ATOM     76  CB  ILE A 589      26.610  33.540  39.920  1.00  0.00           C
ATOM     77  HB  ILE A 589      25.510  33.400  39.920  1.00  0.00           H
ATOM     78  CG2 ILE A 589      27.220  32.350  40.680  1.00  0.00           C
ATOM     79 HG21 ILE A 589      26.660  31.450  40.340  1.00  0.00           H
ATOM     80 HG22 ILE A 589      26.950  32.360  41.750  1.00  0.00           H
ATOM     81 HG23 ILE A 589      28.310  32.110  40.660  1.00  0.00           H
ATOM     82  CG1 ILE A 589      27.160  34.840  40.670  1.00  0.00           C
ATOM     83 HG11 ILE A 589      26.530  35.630  40.210  1.00  0.00           H
ATOM     84 HG12 ILE A 589      28.190  35.060  40.360  1.00  0.00           H
ATOM     85  CD  ILE A 589      26.980  35.090  42.180  1.00  0.00           C
ATOM     86  HD1 ILE A 589      26.000  34.660  42.470  1.00  0.00           H
ATOM     87  HD2 ILE A 589      27.070  36.190  42.220  1.00  0.00           H
ATOM     88  HD3 ILE A 589      27.790  34.610  42.770  1.00  0.00           H
ATOM     89  C   ILE A 589      26.440  32.280  37.720  1.00  0.00           C
ATOM     90  O   ILE A 589      27.160  31.280  37.570  1.00  0.00           O
ATOM     91  N   LYS A 590      25.170  32.290  37.280  1.00  0.00           N
ATOM     92  HN  LYS A 590      24.670  33.130  37.380  1.00  0.00           H
ATOM     93  CA  LYS A 590      24.510  31.290  36.530  1.00  0.00           C
ATOM     94  HA  LYS A 590      24.690  30.380  37.080  1.00  0.00           H
ATOM     95  CB  LYS A 590      22.970  31.370  36.740  1.00  0.00           C
ATOM     96  HB1 LYS A 590      22.660  32.350  36.300  1.00  0.00           H
ATOM     97  HB2 LYS A 590      22.790  31.400  37.840  1.00  0.00           H
ATOM     98  CG  LYS A 590      22.130  30.250  36.190  1.00  0.00           C
ATOM     99  HG1 LYS A 590      22.540  29.280  36.530  1.00  0.00           H
ATOM    100  HG2 LYS A 590      22.240  30.280  35.080  1.00  0.00           H
ATOM    101  CD  LYS A 590      20.630  30.320  36.450  1.00  0.00           C
ATOM    102  HD1 LYS A 590      20.300  31.360  36.210  1.00  0.00           H
ATOM    103  HD2 LYS A 590      20.540  30.200  37.550  1.00  0.00           H
ATOM    104  CE  LYS A 590      19.870  29.200  35.720  1.00  0.00           C
ATOM    105  HE1 LYS A 590      20.290  28.200  35.980  1.00  0.00           H
ATOM    106  HE2 LYS A 590      20.050  29.170  34.630  1.00  0.00           H
ATOM    107  NZ  LYS A 590      18.410  29.230  36.080  1.00  0.00           N
ATOM    108  HZ1 LYS A 590      18.340  29.150  37.110  1.00  0.00           H
ATOM    109  HZ2 LYS A 590      18.010  28.380  35.630  1.00  0.00           H
ATOM    110  HZ3 LYS A 590      17.940  30.110  35.770  1.00  0.00           H
ATOM    111  C   LYS A 590      24.940  31.030  35.080  1.00  0.00           C
ATOM    112  O   LYS A 590      25.080  29.840  34.700  1.00  0.00           O
ATOM    113  N   ARG A 591      25.320  32.060  34.370  1.00  0.00           N
ATOM    114  HN  ARG A 591      25.000  32.980  34.560  1.00  0.00           H
ATOM    115  CA  ARG A 591      25.890  32.050  33.010  1.00  0.00           C
ATOM    116  HA  ARG A 591      25.150  31.620  32.350  1.00  0.00           H
ATOM    117  CB  ARG A 591      26.000  33.540  32.460  1.00  0.00           C
ATOM    118  HB1 ARG A 591      26.680  33.500  31.590  1.00  0.00           H
ATOM    119  HB2 ARG A 591      26.420  34.170  33.270  1.00  0.00           H
ATOM    120  CG  ARG A 591      24.710  34.160  32.110  1.00  0.00           C
ATOM    121  HG1 ARG A 591      24.020  33.970  32.950  1.00  0.00           H
ATOM    122  HG2 ARG A 591      24.250  33.780  31.170  1.00  0.00           H
ATOM    123  CD  ARG A 591      24.850  35.750  31.970  1.00  0.00           C
ATOM    124  HD1 ARG A 591      25.430  35.990  31.040  1.00  0.00           H
ATOM    125  HD2 ARG A 591      25.330  36.090  32.900  1.00  0.00           H
ATOM    126  NE  ARG A 591      23.470  36.240  31.860  1.00  0.00           N
ATOM    127  HE  ARG A 591      22.900  35.890  31.120  1.00  0.00           H
ATOM    128  CZ  ARG A 591      22.900  37.070  32.720  1.00  0.00           C
ATOM    129  NH1 ARG A 591      23.630  37.630  33.630  1.00  0.00           N
ATOM    130 HH11 ARG A 591      24.580  37.810  33.390  1.00  0.00           H
ATOM    131 HH12 ARG A 591      23.230  38.280  34.270  1.00  0.00           H
ATOM    132  NH2 ARG A 591      21.650  37.390  32.710  1.00  0.00           N
ATOM    133 HH21 ARG A 591      21.360  38.160  33.280  1.00  0.00           H
ATOM    134 HH22 ARG A 591      21.060  37.020  32.000  1.00  0.00           H
ATOM    135  C   ARG A 591      27.170  31.300  32.870  1.00  0.00           C
ATOM    136  O   ARG A 591      27.470  30.610  31.890  1.00  0.00           O
ATOM    137  N   LYS A 592      27.980  31.290  33.920  1.00  0.00           N
ATOM    138  HN  LYS A 592      27.890  31.890  34.710  1.00  0.00           H
ATOM    139  CA  LYS A 592      29.300  30.690  33.880  1.00  0.00           C
ATOM    140  HA  LYS A 592      29.530  30.450  32.850  1.00  0.00           H
ATOM    141  CB  LYS A 592      30.390  31.680  34.450  1.00  0.00           C
ATOM    142  HB1 LYS A 592      31.350  31.140  34.390  1.00  0.00           H
ATOM    143  HB2 LYS A 592      30.160  31.980  35.490  1.00  0.00           H
ATOM    144  CG  LYS A 592      30.500  32.990  33.620  1.00  0.00           C
ATOM    145  HG1 LYS A 592      31.000  33.680  34.320  1.00  0.00           H
ATOM    146  HG2 LYS A 592      29.480  33.420  33.430  1.00  0.00           H
ATOM    147  CD  LYS A 592      31.300  32.910  32.320  1.00  0.00           C
ATOM    148  HD1 LYS A 592      31.010  32.030  31.690  1.00  0.00           H
ATOM    149  HD2 LYS A 592      32.400  32.810  32.480  1.00  0.00           H
ATOM    150  CE  LYS A 592      31.150  34.190  31.460  1.00  0.00           C
ATOM    151  HE1 LYS A 592      31.690  35.000  32.010  1.00  0.00           H
ATOM    152  HE2 LYS A 592      30.080  34.490  31.430  1.00  0.00           H
ATOM    153  NZ  LYS A 592      31.700  34.060  30.130  1.00  0.00           N
ATOM    154  HZ1 LYS A 592      32.660  33.650  30.120  1.00  0.00           H
ATOM    155  HZ2 LYS A 592      31.700  34.930  29.580  1.00  0.00           H
ATOM    156  HZ3 LYS A 592      31.140  33.310  29.670  1.00  0.00           H
ATOM    157  C   LYS A 592      29.180  29.350  34.570  1.00  0.00           C
ATOM    158  O   LYS A 592      30.130  28.620  34.700  1.00  0.00           O
ATOM    159  N   ALA A 593      28.040  28.940  35.110  1.00  0.00           N
ATOM    160  HN  ALA A 593      27.210  29.440  34.860  1.00  0.00           H
ATOM    161  CA  ALA A 593      27.920  27.710  35.860  1.00  0.00           C
ATOM    162  HA  ALA A 593      28.590  27.860  36.690  1.00  0.00           H
ATOM    163  CB  ALA A 593      26.570  27.570  36.570  1.00  0.00           C
ATOM    164  HB1 ALA A 593      26.350  28.450  37.210  1.00  0.00           H
ATOM    165  HB2 ALA A 593      26.700  26.650  37.180  1.00  0.00           H
ATOM    166  HB3 ALA A 593      25.790  27.440  35.790  1.00  0.00           H
ATOM    167  C   ALA A 593      28.350  26.410  35.230  1.00  0.00           C
ATOM    168  O   ALA A 593      29.110  25.670  35.860  1.00  0.00           O
ATOM    169  N   PRO A 594      27.980  26.030  34.000  1.00  0.00           N
ATOM    170  CD  PRO A 594      26.850  26.720  33.200  1.00  0.00           C
ATOM    171  HD1 PRO A 594      26.890  27.840  33.170  1.00  0.00           H
ATOM    172  HD2 PRO A 594      25.870  26.360  33.590  1.00  0.00           H
ATOM    173  CA  PRO A 594      28.440  24.730  33.360  1.00  0.00           C
ATOM    174  HA  PRO A 594      28.270  23.920  34.050  1.00  0.00           H
ATOM    175  CB  PRO A 594      27.460  24.640  32.100  1.00  0.00           C
ATOM    176  HB1 PRO A 594      26.590  23.960  32.260  1.00  0.00           H
ATOM    177  HB2 PRO A 594      27.870  24.130  31.200  1.00  0.00           H
ATOM    178  CG  PRO A 594      26.950  26.060  31.850  1.00  0.00           C
ATOM    179  HG1 PRO A 594      27.760  26.630  31.330  1.00  0.00           H
ATOM    180  HG2 PRO A 594      26.110  26.030  31.140  1.00  0.00           H
ATOM    181  C   PRO A 594      29.890  24.640  33.030  1.00  0.00           C
ATOM    182  O   PRO A 594      30.260  23.660  32.350  1.00  0.00           O
ATOM    183  N   PHE A 595      30.790  25.470  33.550  1.00  0.00           N
ATOM    184  HN  PHE A 595      30.480  26.270  34.070  1.00  0.00           H
ATOM    185  CA  PHE A 595      32.180  25.460  33.110  1.00  0.00           C
ATOM    186  HA  PHE A 595      32.370  24.680  32.410  1.00  0.00           H
ATOM    187  CB  PHE A 595      32.610  26.860  32.440  1.00  0.00           C
ATOM    188  HB1 PHE A 595      33.580  26.730  31.920  1.00  0.00           H
ATOM    189  HB2 PHE A 595      32.740  27.720  33.140  1.00  0.00           H
ATOM    190  CG  PHE A 595      31.720  27.320  31.370  1.00  0.00           C
ATOM    191  CD1 PHE A 595      31.180  28.630  31.460  1.00  0.00           C
ATOM    192  HD1 PHE A 595      31.540  29.360  32.180  1.00  0.00           H
ATOM    193  CE1 PHE A 595      30.360  29.040  30.400  1.00  0.00           C
ATOM    194  HE1 PHE A 595      29.860  30.000  30.390  1.00  0.00           H
ATOM    195  CZ  PHE A 595      30.000  28.140  29.370  1.00  0.00           C
ATOM    196  HZ  PHE A 595      29.320  28.380  28.570  1.00  0.00           H
ATOM    197  CD2 PHE A 595      31.430  26.460  30.330  1.00  0.00           C
ATOM    198  HD2 PHE A 595      31.850  25.470  30.280  1.00  0.00           H
ATOM    199  CE2 PHE A 595      30.560  26.900  29.340  1.00  0.00           C
ATOM    200  HE2 PHE A 595      30.260  26.230  28.550  1.00  0.00           H
ATOM    201  C   PHE A 595      33.050  25.140  34.310  1.00  0.00           C
ATOM    202  O   PHE A 595      34.290  25.090  34.150  1.00  0.00           O
ATOM    203  N   PHE A 596      32.350  24.850  35.450  1.00  0.00           N
ATOM    204  HN  PHE A 596      31.390  24.690  35.300  1.00  0.00           H
ATOM    205  CA  PHE A 596      32.920  24.630  36.720  1.00  0.00           C
ATOM    206  HA  PHE A 596      33.330  25.600  36.990  1.00  0.00           H
ATOM    207  CB  PHE A 596      31.720  24.420  37.700  1.00  0.00           C
ATOM    208  HB1 PHE A 596      31.140  23.530  37.410  1.00  0.00           H
ATOM    209  HB2 PHE A 596      30.950  25.190  37.510  1.00  0.00           H
ATOM    210  CG  PHE A 596      31.920  24.500  39.240  1.00  0.00           C
ATOM    211  CD1 PHE A 596      31.670  23.320  39.950  1.00  0.00           C
ATOM    212  HD1 PHE A 596      31.570  22.440  39.320  1.00  0.00           H
ATOM    213  CE1 PHE A 596      31.810  23.230  41.330  1.00  0.00           C
ATOM    214  HE1 PHE A 596      31.650  22.310  41.880  1.00  0.00           H
ATOM    215  CZ  PHE A 596      32.300  24.370  42.060  1.00  0.00           C
ATOM    216  HZ  PHE A 596      32.340  24.360  43.140  1.00  0.00           H
ATOM    217  CD2 PHE A 596      32.400  25.590  39.950  1.00  0.00           C
ATOM    218  HD2 PHE A 596      32.600  26.540  39.480  1.00  0.00           H
ATOM    219  CE2 PHE A 596      32.670  25.550  41.350  1.00  0.00           C
ATOM    220  HE2 PHE A 596      33.170  26.300  41.930  1.00  0.00           H
ATOM    221  C   PHE A 596      33.890  23.510  36.910  1.00  0.00           C
ATOM    222  O   PHE A 596      34.800  23.570  37.720  1.00  0.00           O
ATOM    223  N   LEU A 597      33.730  22.380  36.160  1.00  0.00           N
ATOM    224  HN  LEU A 597      33.140  22.390  35.350  1.00  0.00           H
ATOM    225  CA  LEU A 597      34.610  21.230  36.190  1.00  0.00           C
ATOM    226  HA  LEU A 597      35.020  21.180  37.190  1.00  0.00           H
ATOM    227  CB  LEU A 597      33.840  19.890  35.980  1.00  0.00           C
ATOM    228  HB1 LEU A 597      34.550  19.050  36.060  1.00  0.00           H
ATOM    229  HB2 LEU A 597      33.380  19.830  34.970  1.00  0.00           H
ATOM    230  CG  LEU A 597      32.690  19.590  37.000  1.00  0.00           C
ATOM    231  HG  LEU A 597      32.960  20.070  37.960  1.00  0.00           H
ATOM    232  CD1 LEU A 597      31.290  20.310  36.670  1.00  0.00           C
ATOM    233 HD11 LEU A 597      31.090  20.170  35.580  1.00  0.00           H
ATOM    234 HD12 LEU A 597      31.470  21.360  36.970  1.00  0.00           H
ATOM    235 HD13 LEU A 597      30.540  19.820  37.300  1.00  0.00           H
ATOM    236  CD2 LEU A 597      32.370  18.110  37.170  1.00  0.00           C
ATOM    237 HD21 LEU A 597      33.320  17.580  37.400  1.00  0.00           H
ATOM    238 HD22 LEU A 597      31.910  17.770  36.200  1.00  0.00           H
ATOM    239 HD23 LEU A 597      31.710  18.000  38.050  1.00  0.00           H
ATOM    240  C   LEU A 597      35.830  21.370  35.300  1.00  0.00           C
ATOM    241  O   LEU A 597      36.760  20.610  35.400  1.00  0.00           O
ATOM    242  N   SER A 598      35.890  22.310  34.320  1.00  0.00           N
ATOM    243  HN  SER A 598      35.060  22.820  34.140  1.00  0.00           H
ATOM    244  CA  SER A 598      37.080  22.520  33.500  1.00  0.00           C
ATOM    245  HA  SER A 598      37.210  21.520  33.110  1.00  0.00           H
ATOM    246  CB  SER A 598      36.890  23.490  32.310  1.00  0.00           C
ATOM    247  HB1 SER A 598      36.110  23.250  31.560  1.00  0.00           H
ATOM    248  HB2 SER A 598      37.870  23.640  31.800  1.00  0.00           H
ATOM    249  OG  SER A 598      36.550  24.770  32.760  1.00  0.00           O
ATOM    250  HG1 SER A 598      35.640  24.820  33.050  1.00  0.00           H
ATOM    251  C   SER A 598      38.420  22.890  34.250  1.00  0.00           C
ATOM    252  O   SER A 598      39.470  22.310  34.020  1.00  0.00           O
ATOM    253  N   ASP A 599      38.250  23.680  35.310  1.00  0.00           N
ATOM    254  HN  ASP A 599      37.360  24.070  35.530  1.00  0.00           H
ATOM    255  CA  ASP A 599      39.340  24.280  36.020  1.00  0.00           C
ATOM    256  HA  ASP A 599      40.020  24.710  35.310  1.00  0.00           H
ATOM    257  CB  ASP A 599      38.700  25.270  36.940  1.00  0.00           C
ATOM    258  HB1 ASP A 599      39.330  25.560  37.800  1.00  0.00           H
ATOM    259  HB2 ASP A 599      37.720  24.920  37.310  1.00  0.00           H
ATOM    260  CG  ASP A 599      38.410  26.600  36.250  1.00  0.00           C
ATOM    261  OD1 ASP A 599      38.450  26.640  34.980  1.00  0.00           O
ATOM    262  OD2 ASP A 599      38.030  27.620  36.960  1.00  0.00           O
ATOM    263  C   ASP A 599      40.220  23.250  36.680  1.00  0.00           C
ATOM    264  O   ASP A 599      41.440  23.320  36.730  1.00  0.00           O
ATOM    265  N   PHE A 600      39.690  22.190  37.290  1.00  0.00           N
ATOM    266  HN  PHE A 600      38.690  22.240  37.210  1.00  0.00           H
ATOM    267  CA  PHE A 600      40.320  21.090  37.910  1.00  0.00           C
ATOM    268  HA  PHE A 600      40.960  21.430  38.710  1.00  0.00           H
ATOM    269  CB  PHE A 600      39.310  20.090  38.490  1.00  0.00           C
ATOM    270  HB1 PHE A 600      39.760  19.270  39.090  1.00  0.00           H
ATOM    271  HB2 PHE A 600      38.850  19.570  37.630  1.00  0.00           H
ATOM    272  CG  PHE A 600      38.290  20.800  39.310  1.00  0.00           C
ATOM    273  CD1 PHE A 600      38.520  21.600  40.480  1.00  0.00           C
ATOM    274  HD1 PHE A 600      39.580  21.720  40.680  1.00  0.00           H
ATOM    275  CE1 PHE A 600      37.550  22.350  41.140  1.00  0.00           C
ATOM    276  HE1 PHE A 600      37.790  22.990  41.980  1.00  0.00           H
ATOM    277  CZ  PHE A 600      36.190  22.130  40.800  1.00  0.00           C
ATOM    278  HZ  PHE A 600      35.310  22.620  41.190  1.00  0.00           H
ATOM    279  CD2 PHE A 600      36.890  20.650  39.010  1.00  0.00           C
ATOM    280  HD2 PHE A 600      36.700  20.030  38.140  1.00  0.00           H
ATOM    281  CE2 PHE A 600      35.910  21.290  39.740  1.00  0.00           C
ATOM    282  HE2 PHE A 600      34.910  21.320  39.330  1.00  0.00           H
ATOM    283  C   PHE A 600      41.210  20.340  36.920  1.00  0.00           C
ATOM    284  O   PHE A 600      42.330  19.940  37.330  1.00  0.00           O
ATOM    285  N   LYS A 601      40.700  20.010  35.700  1.00  0.00           N
ATOM    286  HN  LYS A 601      39.820  20.430  35.470  1.00  0.00           H
ATOM    287  CA  LYS A 601      41.490  19.300  34.640  1.00  0.00           C
ATOM    288  HA  LYS A 601      42.050  18.540  35.160  1.00  0.00           H
ATOM    289  CB  LYS A 601      40.550  18.650  33.550  1.00  0.00           C
ATOM    290  HB1 LYS A 601      41.120  18.240  32.680  1.00  0.00           H
ATOM    291  HB2 LYS A 601      39.940  19.450  33.100  1.00  0.00           H
ATOM    292  CG  LYS A 601      39.580  17.660  34.110  1.00  0.00           C
ATOM    293  HG1 LYS A 601      38.700  17.490  33.460  1.00  0.00           H
ATOM    294  HG2 LYS A 601      39.110  18.170  34.980  1.00  0.00           H
ATOM    295  CD  LYS A 601      40.270  16.330  34.620  1.00  0.00           C
ATOM    296  HD1 LYS A 601      39.490  15.730  35.150  1.00  0.00           H
ATOM    297  HD2 LYS A 601      41.060  16.600  35.340  1.00  0.00           H
ATOM    298  CE  LYS A 601      40.960  15.550  33.450  1.00  0.00           C
ATOM    299  HE1 LYS A 601      41.290  14.530  33.740  1.00  0.00           H
ATOM    300  HE2 LYS A 601      41.740  16.080  32.860  1.00  0.00           H
ATOM    301  NZ  LYS A 601      39.900  15.320  32.390  1.00  0.00           N
ATOM    302  HZ1 LYS A 601      39.590  16.180  31.900  1.00  0.00           H
ATOM    303  HZ2 LYS A 601      39.060  14.930  32.870  1.00  0.00           H
ATOM    304  HZ3 LYS A 601      40.290  14.670  31.680  1.00  0.00           H
ATOM    305  C   LYS A 601      42.550  20.190  33.950  1.00  0.00           C
ATOM    306  O   LYS A 601      43.700  19.740  33.730  1.00  0.00           O
ATOM    307  N   ASP A 602      42.220  21.510  33.770  1.00  0.00           N
ATOM    308  HN  ASP A 602      41.280  21.740  33.930  1.00  0.00           H
ATOM    309  CA  ASP A 602      43.060  22.470  33.260  1.00  0.00           C
ATOM    310  HA  ASP A 602      43.470  22.180  32.310  1.00  0.00           H
ATOM    311  CB  ASP A 602      42.180  23.770  33.040  1.00  0.00           C
ATOM    312  HB1 ASP A 602      42.800  24.700  32.940  1.00  0.00           H
ATOM    313  HB2 ASP A 602      41.550  23.950  33.940  1.00  0.00           H
ATOM    314  CG  ASP A 602      41.240  23.660  31.840  1.00  0.00           C
ATOM    315  OD1 ASP A 602      41.320  22.710  31.050  1.00  0.00           O
ATOM    316  OD2 ASP A 602      40.440  24.640  31.670  1.00  0.00           O
ATOM    317  C   ASP A 602      44.240  22.750  34.260  1.00  0.00           C
ATOM    318  O   ASP A 602      45.210  23.240  33.770  1.00  0.00           O
ATOM    319  N   ALA A 603      44.090  22.430  35.560  1.00  0.00           N
ATOM    320  HN  ALA A 603      43.280  21.950  35.870  1.00  0.00           H
ATOM    321  CA  ALA A 603      45.100  22.810  36.570  1.00  0.00           C
ATOM    322  HA  ALA A 603      45.640  23.690  36.230  1.00  0.00           H
ATOM    323  CB  ALA A 603      44.310  23.200  37.850  1.00  0.00           C
ATOM    324  HB1 ALA A 603      43.790  22.430  38.440  1.00  0.00           H
ATOM    325  HB2 ALA A 603      43.570  24.010  37.700  1.00  0.00           H
ATOM    326  HB3 ALA A 603      45.100  23.650  38.500  1.00  0.00           H
ATOM    327  C   ALA A 603      46.180  21.790  36.920  1.00  0.00           C
ATOM    328  O   ALA A 603      47.050  21.930  37.730  1.00  0.00           O
ATOM    329  N   LEU A 604      46.000  20.610  36.350  1.00  0.00           N
ATOM    330  HN  LEU A 604      45.200  20.420  35.770  1.00  0.00           H
ATOM    331  CA  LEU A 604      46.910  19.460  36.350  1.00  0.00           C
ATOM    332  HA  LEU A 604      47.240  19.280  37.350  1.00  0.00           H
ATOM    333  CB  LEU A 604      46.190  18.200  35.940  1.00  0.00           C
ATOM    334  HB1 LEU A 604      46.770  17.280  36.110  1.00  0.00           H
ATOM    335  HB2 LEU A 604      45.840  18.310  34.900  1.00  0.00           H
ATOM    336  CG  LEU A 604      44.940  17.850  36.830  1.00  0.00           C
ATOM    337  HG  LEU A 604      44.320  18.760  36.900  1.00  0.00           H
ATOM    338  CD1 LEU A 604      44.080  16.700  36.210  1.00  0.00           C
ATOM    339 HD11 LEU A 604      43.050  16.670  36.640  1.00  0.00           H
ATOM    340 HD12 LEU A 604      44.550  15.700  36.260  1.00  0.00           H
ATOM    341 HD13 LEU A 604      43.920  16.840  35.130  1.00  0.00           H
ATOM    342  CD2 LEU A 604      45.400  17.250  38.240  1.00  0.00           C
ATOM    343 HD21 LEU A 604      46.050  17.970  38.790  1.00  0.00           H
ATOM    344 HD22 LEU A 604      45.880  16.250  38.190  1.00  0.00           H
ATOM    345 HD23 LEU A 604      44.440  17.270  38.800  1.00  0.00           H
ATOM    346  C   LEU A 604      48.070  19.690  35.520  1.00  0.00           C
ATOM    347  O   LEU A 604      48.270  19.210  34.420  1.00  0.00           O
ATOM    348  N   SER A 605      48.890  20.600  36.030  1.00  0.00           N
ATOM    349  HN  SER A 605      48.710  21.040  36.910  1.00  0.00           H
ATOM    350  CA  SER A 605      50.130  21.080  35.390  1.00  0.00           C
ATOM    351  HA  SER A 605      50.500  20.380  34.670  1.00  0.00           H
ATOM    352  CB  SER A 605      49.950  22.320  34.520  1.00  0.00           C
ATOM    353  HB1 SER A 605      49.610  23.170  35.150  1.00  0.00           H
ATOM    354  HB2 SER A 605      49.190  22.070  33.750  1.00  0.00           H
ATOM    355  OG  SER A 605      51.180  22.790  33.890  1.00  0.00           O
ATOM    356  HG1 SER A 605      51.210  22.610  32.950  1.00  0.00           H
ATOM    357  C   SER A 605      51.210  21.260  36.380  1.00  0.00           C
ATOM    358  O   SER A 605      51.030  21.750  37.470  1.00  0.00           O
ATOM    359  N   LEU A 606      52.500  21.030  36.000  1.00  0.00           N
ATOM    360  HN  LEU A 606      52.680  20.630  35.110  1.00  0.00           H
ATOM    361  CA  LEU A 606      53.580  21.560  36.690  1.00  0.00           C
ATOM    362  HA  LEU A 606      53.460  21.230  37.700  1.00  0.00           H
ATOM    363  CB  LEU A 606      54.870  21.040  36.070  1.00  0.00           C
ATOM    364  HB1 LEU A 606      54.700  21.240  34.990  1.00  0.00           H
ATOM    365  HB2 LEU A 606      54.730  19.940  36.150  1.00  0.00           H
ATOM    366  CG  LEU A 606      56.210  21.500  36.610  1.00  0.00           C
ATOM    367  HG  LEU A 606      56.330  22.610  36.590  1.00  0.00           H
ATOM    368  CD1 LEU A 606      56.490  21.120  38.060  1.00  0.00           C
ATOM    369 HD11 LEU A 606      55.820  21.680  38.770  1.00  0.00           H
ATOM    370 HD12 LEU A 606      57.560  21.310  38.340  1.00  0.00           H
ATOM    371 HD13 LEU A 606      56.500  20.030  38.200  1.00  0.00           H
ATOM    372  CD2 LEU A 606      57.290  20.890  35.710  1.00  0.00           C
ATOM    373 HD21 LEU A 606      57.140  19.790  35.700  1.00  0.00           H
ATOM    374 HD22 LEU A 606      58.340  21.150  35.970  1.00  0.00           H
ATOM    375 HD23 LEU A 606      57.220  21.240  34.670  1.00  0.00           H
ATOM    376  C   LEU A 606      53.660  23.110  36.780  1.00  0.00           C
ATOM    377  O   LEU A 606      53.870  23.520  37.940  1.00  0.00           O
ATOM    378  N   GLN A 607      53.390  23.880  35.650  1.00  0.00           N
ATOM    379  HN  GLN A 607      53.330  23.410  34.770  1.00  0.00           H
ATOM    380  CA  GLN A 607      53.160  25.290  35.730  1.00  0.00           C
ATOM    381  HA  GLN A 607      54.150  25.700  35.790  1.00  0.00           H
ATOM    382  CB  GLN A 607      52.680  25.780  34.320  1.00  0.00           C
ATOM    383  HB1 GLN A 607      52.600  26.890  34.370  1.00  0.00           H
ATOM    384  HB2 GLN A 607      51.610  25.570  34.130  1.00  0.00           H
ATOM    385  CG  GLN A 607      53.550  25.570  33.040  1.00  0.00           C
ATOM    386  HG1 GLN A 607      53.330  26.360  32.300  1.00  0.00           H
ATOM    387  HG2 GLN A 607      53.470  24.560  32.570  1.00  0.00           H
ATOM    388  CD  GLN A 607      55.060  25.580  33.430  1.00  0.00           C
ATOM    389  OE1 GLN A 607      55.740  24.540  33.320  1.00  0.00           O
ATOM    390  NE2 GLN A 607      55.510  26.760  33.860  1.00  0.00           N
ATOM    391 HE21 GLN A 607      56.480  26.790  34.090  1.00  0.00           H
ATOM    392 HE22 GLN A 607      54.870  27.460  34.150  1.00  0.00           H
ATOM    393  C   GLN A 607      52.420  25.750  36.890  1.00  0.00           C
ATOM    394  O   GLN A 607      52.980  26.570  37.630  1.00  0.00           O
ATOM    395  N   CYS A 608      51.220  25.250  37.150  1.00  0.00           N
ATOM    396  HN  CYS A 608      50.870  24.490  36.600  1.00  0.00           H
ATOM    397  CA  CYS A 608      50.350  25.710  38.180  1.00  0.00           C
ATOM    398  HA  CYS A 608      50.150  26.760  38.200  1.00  0.00           H
ATOM    399  CB  CYS A 608      48.990  24.970  38.030  1.00  0.00           C
ATOM    400  HB1 CYS A 608      48.230  25.180  38.820  1.00  0.00           H
ATOM    401  HB2 CYS A 608      49.150  23.870  38.090  1.00  0.00           H
ATOM    402  SG  CYS A 608      48.270  25.280  36.420  1.00  0.00           S
ATOM    403  HG1 CYS A 608      47.960  26.510  36.770  1.00  0.00           H
ATOM    404  C   CYS A 608      50.890  25.390  39.520  1.00  0.00           C
ATOM    405  O   CYS A 608      50.830  26.270  40.400  1.00  0.00           O
ATOM    406  N   LEU A 609      51.540  24.260  39.820  1.00  0.00           N
ATOM    407  HN  LEU A 609      51.760  23.660  39.050  1.00  0.00           H
ATOM    408  CA  LEU A 609      52.280  23.970  41.030  1.00  0.00           C
ATOM    409  HA  LEU A 609      51.590  23.910  41.860  1.00  0.00           H
ATOM    410  CB  LEU A 609      52.860  22.530  41.010  1.00  0.00           C
ATOM    411  HB1 LEU A 609      53.410  22.390  41.960  1.00  0.00           H
ATOM    412  HB2 LEU A 609      53.550  22.300  40.170  1.00  0.00           H
ATOM    413  CG  LEU A 609      51.770  21.420  40.940  1.00  0.00           C
ATOM    414  HG  LEU A 609      51.200  21.540  40.000  1.00  0.00           H
ATOM    415  CD1 LEU A 609      52.400  20.030  40.680  1.00  0.00           C
ATOM    416 HD11 LEU A 609      52.960  19.610  41.540  1.00  0.00           H
ATOM    417 HD12 LEU A 609      53.190  20.110  39.910  1.00  0.00           H
ATOM    418 HD13 LEU A 609      51.560  19.370  40.370  1.00  0.00           H
ATOM    419  CD2 LEU A 609      50.790  21.290  42.080  1.00  0.00           C
ATOM    420 HD21 LEU A 609      49.950  20.620  41.780  1.00  0.00           H
ATOM    421 HD22 LEU A 609      50.440  22.340  42.200  1.00  0.00           H
ATOM    422 HD23 LEU A 609      51.370  20.900  42.950  1.00  0.00           H
ATOM    423  C   LEU A 609      53.440  24.870  41.420  1.00  0.00           C
ATOM    424  O   LEU A 609      53.650  25.440  42.510  1.00  0.00           O
ATOM    425  N   ALA A 610      54.350  25.090  40.410  1.00  0.00           N
ATOM    426  HN  ALA A 610      54.310  24.520  39.590  1.00  0.00           H
ATOM    427  CA  ALA A 610      55.380  26.080  40.420  1.00  0.00           C
ATOM    428  HA  ALA A 610      55.990  25.850  41.290  1.00  0.00           H
ATOM    429  CB  ALA A 610      56.210  25.840  39.150  1.00  0.00           C
ATOM    430  HB1 ALA A 610      57.120  26.470  39.150  1.00  0.00           H
ATOM    431  HB2 ALA A 610      55.640  26.090  38.230  1.00  0.00           H
ATOM    432  HB3 ALA A 610      56.490  24.760  39.060  1.00  0.00           H
ATOM    433  C   ALA A 610      54.830  27.470  40.690  1.00  0.00           C
ATOM    434  O   ALA A 610      55.420  28.190  41.450  1.00  0.00           O
ATOM    435  N   SER A 611      53.750  27.870  40.030  1.00  0.00           N
ATOM    436  HN  SER A 611      53.350  27.260  39.350  1.00  0.00           H
ATOM    437  CA  SER A 611      53.110  29.200  40.160  1.00  0.00           C
ATOM    438  HA  SER A 611      53.810  30.020  40.110  1.00  0.00           H
ATOM    439  CB  SER A 611      52.130  29.510  39.060  1.00  0.00           C
ATOM    440  HB1 SER A 611      51.860  30.580  39.170  1.00  0.00           H
ATOM    441  HB2 SER A 611      51.270  28.810  39.150  1.00  0.00           H
ATOM    442  OG  SER A 611      52.780  29.240  37.860  1.00  0.00           O
ATOM    443  HG1 SER A 611      52.730  28.280  37.810  1.00  0.00           H
ATOM    444  C   SER A 611      52.450  29.430  41.480  1.00  0.00           C
ATOM    445  O   SER A 611      52.520  30.440  42.100  1.00  0.00           O
ATOM    446  N   ILE A 612      51.880  28.380  42.110  1.00  0.00           N
ATOM    447  HN  ILE A 612      51.750  27.520  41.630  1.00  0.00           H
ATOM    448  CA  ILE A 612      51.530  28.370  43.560  1.00  0.00           C
ATOM    449  HA  ILE A 612      50.810  29.180  43.580  1.00  0.00           H
ATOM    450  CB  ILE A 612      50.810  27.170  43.900  1.00  0.00           C
ATOM    451  HB  ILE A 612      51.430  26.260  43.750  1.00  0.00           H
ATOM    452  CG2 ILE A 612      50.480  27.080  45.340  1.00  0.00           C
ATOM    453 HG21 ILE A 612      51.370  26.930  45.990  1.00  0.00           H
ATOM    454 HG22 ILE A 612      49.800  26.250  45.640  1.00  0.00           H
ATOM    455 HG23 ILE A 612      49.970  27.980  45.720  1.00  0.00           H
ATOM    456  CG1 ILE A 612      49.520  27.180  43.110  1.00  0.00           C
ATOM    457 HG11 ILE A 612      49.550  27.600  42.080  1.00  0.00           H
ATOM    458 HG12 ILE A 612      48.810  27.890  43.580  1.00  0.00           H
ATOM    459  CD  ILE A 612      48.930  25.830  43.060  1.00  0.00           C
ATOM    460  HD1 ILE A 612      47.930  25.970  42.590  1.00  0.00           H
ATOM    461  HD2 ILE A 612      48.910  25.390  44.080  1.00  0.00           H
ATOM    462  HD3 ILE A 612      49.560  25.210  42.390  1.00  0.00           H
ATOM    463  C   ILE A 612      52.720  28.640  44.510  1.00  0.00           C
ATOM    464  O   ILE A 612      52.630  29.480  45.400  1.00  0.00           O
ATOM    465  N   LEU A 613      53.900  27.970  44.360  1.00  0.00           N
ATOM    466  HN  LEU A 613      53.950  27.270  43.640  1.00  0.00           H
ATOM    467  CA  LEU A 613      55.120  28.170  45.220  1.00  0.00           C
ATOM    468  HA  LEU A 613      54.720  28.180  46.220  1.00  0.00           H
ATOM    469  CB  LEU A 613      56.040  26.920  45.200  1.00  0.00           C
ATOM    470  HB1 LEU A 613      56.330  26.770  44.140  1.00  0.00           H
ATOM    471  HB2 LEU A 613      55.300  26.170  45.560  1.00  0.00           H
ATOM    472  CG  LEU A 613      57.350  26.980  46.040  1.00  0.00           C
ATOM    473  HG  LEU A 613      58.020  27.730  45.570  1.00  0.00           H
ATOM    474  CD1 LEU A 613      57.060  27.470  47.460  1.00  0.00           C
ATOM    475 HD11 LEU A 613      56.420  26.740  47.990  1.00  0.00           H
ATOM    476 HD12 LEU A 613      56.510  28.430  47.480  1.00  0.00           H
ATOM    477 HD13 LEU A 613      57.970  27.490  48.110  1.00  0.00           H
ATOM    478  CD2 LEU A 613      58.000  25.590  46.040  1.00  0.00           C
ATOM    479 HD21 LEU A 613      57.310  24.820  46.410  1.00  0.00           H
ATOM    480 HD22 LEU A 613      58.920  25.620  46.680  1.00  0.00           H
ATOM    481 HD23 LEU A 613      58.280  25.410  44.980  1.00  0.00           H
ATOM    482  C   LEU A 613      55.710  29.510  44.940  1.00  0.00           C
ATOM    483  O   LEU A 613      56.150  30.230  45.810  1.00  0.00           O
ATOM    484  N   PHE A 614      55.870  29.890  43.700  1.00  0.00           N
ATOM    485  HN  PHE A 614      55.570  29.170  43.080  1.00  0.00           H
ATOM    486  CA  PHE A 614      56.320  31.260  43.330  1.00  0.00           C
ATOM    487  HA  PHE A 614      57.340  31.350  43.680  1.00  0.00           H
ATOM    488  CB  PHE A 614      56.430  31.260  41.770  1.00  0.00           C
ATOM    489  HB1 PHE A 614      55.450  30.910  41.380  1.00  0.00           H
ATOM    490  HB2 PHE A 614      57.240  30.540  41.540  1.00  0.00           H
ATOM    491  CG  PHE A 614      56.720  32.550  41.090  1.00  0.00           C
ATOM    492  CD1 PHE A 614      57.980  33.190  41.110  1.00  0.00           C
ATOM    493  HD1 PHE A 614      58.770  32.810  41.740  1.00  0.00           H
ATOM    494  CE1 PHE A 614      58.150  34.510  40.600  1.00  0.00           C
ATOM    495  HE1 PHE A 614      59.080  35.020  40.870  1.00  0.00           H
ATOM    496  CZ  PHE A 614      57.150  35.170  39.920  1.00  0.00           C
ATOM    497  HZ  PHE A 614      57.380  36.140  39.500  1.00  0.00           H
ATOM    498  CD2 PHE A 614      55.740  33.230  40.310  1.00  0.00           C
ATOM    499  HD2 PHE A 614      54.760  32.790  40.290  1.00  0.00           H
ATOM    500  CE2 PHE A 614      55.950  34.520  39.730  1.00  0.00           C
ATOM    501  HE2 PHE A 614      55.180  34.960  39.110  1.00  0.00           H
ATOM    502  C   PHE A 614      55.440  32.390  43.840  1.00  0.00           C
ATOM    503  O   PHE A 614      56.010  33.310  44.490  1.00  0.00           O
ATOM    504  N   LEU A 615      54.130  32.390  43.580  1.00  0.00           N
ATOM    505  HN  LEU A 615      53.650  31.810  42.930  1.00  0.00           H
ATOM    506  CA  LEU A 615      53.170  33.350  44.070  1.00  0.00           C
ATOM    507  HA  LEU A 615      53.620  34.310  43.850  1.00  0.00           H
ATOM    508  CB  LEU A 615      51.730  33.140  43.430  1.00  0.00           C
ATOM    509  HB1 LEU A 615      50.980  33.820  43.860  1.00  0.00           H
ATOM    510  HB2 LEU A 615      51.450  32.080  43.580  1.00  0.00           H
ATOM    511  CG  LEU A 615      51.790  33.550  41.950  1.00  0.00           C
ATOM    512  HG  LEU A 615      52.750  33.070  41.670  1.00  0.00           H
ATOM    513  CD1 LEU A 615      50.620  32.890  41.270  1.00  0.00           C
ATOM    514 HD11 LEU A 615      50.640  31.790  41.360  1.00  0.00           H
ATOM    515 HD12 LEU A 615      50.720  33.140  40.190  1.00  0.00           H
ATOM    516 HD13 LEU A 615      49.660  33.330  41.650  1.00  0.00           H
ATOM    517  CD2 LEU A 615      51.810  35.070  41.900  1.00  0.00           C
ATOM    518 HD21 LEU A 615      50.890  35.510  42.330  1.00  0.00           H
ATOM    519 HD22 LEU A 615      51.940  35.360  40.830  1.00  0.00           H
ATOM    520 HD23 LEU A 615      52.620  35.530  42.500  1.00  0.00           H
ATOM    521  C   LEU A 615      52.980  33.340  45.510  1.00  0.00           C
ATOM    522  O   LEU A 615      52.760  34.470  46.030  1.00  0.00           O
ATOM    523  N   TYR A 616      52.980  32.160  46.210  1.00  0.00           N
ATOM    524  HN  TYR A 616      53.000  31.310  45.690  1.00  0.00           H
ATOM    525  CA  TYR A 616      52.980  32.260  47.680  1.00  0.00           C
ATOM    526  HA  TYR A 616      52.090  32.780  48.020  1.00  0.00           H
ATOM    527  CB  TYR A 616      52.930  30.790  48.230  1.00  0.00           C
ATOM    528  HB1 TYR A 616      53.680  30.100  47.780  1.00  0.00           H
ATOM    529  HB2 TYR A 616      51.950  30.400  47.890  1.00  0.00           H
ATOM    530  CG  TYR A 616      53.040  30.710  49.690  1.00  0.00           C
ATOM    531  CD1 TYR A 616      54.260  30.610  50.390  1.00  0.00           C
ATOM    532  HD1 TYR A 616      55.230  30.500  49.910  1.00  0.00           H
ATOM    533  CE1 TYR A 616      54.330  30.730  51.770  1.00  0.00           C
ATOM    534  HE1 TYR A 616      55.300  30.670  52.230  1.00  0.00           H
ATOM    535  CZ  TYR A 616      53.120  30.810  52.500  1.00  0.00           C
ATOM    536  OH  TYR A 616      53.230  31.090  53.910  1.00  0.00           O
ATOM    537  HH  TYR A 616      52.340  31.150  54.240  1.00  0.00           H
ATOM    538  CD2 TYR A 616      51.870  30.940  50.480  1.00  0.00           C
ATOM    539  HD2 TYR A 616      50.990  31.210  49.910  1.00  0.00           H
ATOM    540  CE2 TYR A 616      51.860  30.900  51.900  1.00  0.00           C
ATOM    541  HE2 TYR A 616      51.000  31.100  52.510  1.00  0.00           H
ATOM    542  C   TYR A 616      54.150  33.050  48.180  1.00  0.00           C
ATOM    543  O   TYR A 616      54.020  33.910  49.030  1.00  0.00           O
ATOM    544  N   CYS A 617      55.320  32.800  47.590  1.00  0.00           N
ATOM    545  HN  CYS A 617      55.540  31.980  47.050  1.00  0.00           H
ATOM    546  CA  CYS A 617      56.510  33.630  47.900  1.00  0.00           C
ATOM    547  HA  CYS A 617      56.610  33.440  48.950  1.00  0.00           H
ATOM    548  CB  CYS A 617      57.890  33.090  47.310  1.00  0.00           C
ATOM    549  HB1 CYS A 617      58.660  33.780  47.710  1.00  0.00           H
ATOM    550  HB2 CYS A 617      57.820  33.340  46.220  1.00  0.00           H
ATOM    551  SG  CYS A 617      58.330  31.430  47.800  1.00  0.00           S
ATOM    552  HG1 CYS A 617      57.420  31.030  46.930  1.00  0.00           H
ATOM    553  C   CYS A 617      56.300  35.140  47.600  1.00  0.00           C
ATOM    554  O   CYS A 617      56.550  35.940  48.470  1.00  0.00           O
ATOM    555  N   ALA A 618      55.880  35.500  46.370  1.00  0.00           N
ATOM    556  HN  ALA A 618      55.830  34.790  45.680  1.00  0.00           H
ATOM    557  CA  ALA A 618      55.520  36.860  46.030  1.00  0.00           C
ATOM    558  HA  ALA A 618      56.470  37.340  46.210  1.00  0.00           H
ATOM    559  CB  ALA A 618      55.290  36.970  44.450  1.00  0.00           C
ATOM    560  HB1 ALA A 618      54.320  36.470  44.270  1.00  0.00           H
ATOM    561  HB2 ALA A 618      56.090  36.460  43.890  1.00  0.00           H
ATOM    562  HB3 ALA A 618      55.160  37.990  44.050  1.00  0.00           H
ATOM    563  C   ALA A 618      54.420  37.540  46.760  1.00  0.00           C
ATOM    564  O   ALA A 618      54.680  38.730  47.170  1.00  0.00           O
ATOM    565  N   CYS A 619      53.220  37.020  47.110  1.00  0.00           N
ATOM    566  HN  CYS A 619      52.900  36.140  46.770  1.00  0.00           H
ATOM    567  CA  CYS A 619      52.170  37.720  47.750  1.00  0.00           C
ATOM    568  HA  CYS A 619      52.210  38.760  47.440  1.00  0.00           H
ATOM    569  CB  CYS A 619      50.730  37.150  47.500  1.00  0.00           C
ATOM    570  HB1 CYS A 619      49.940  37.810  47.950  1.00  0.00           H
ATOM    571  HB2 CYS A 619      50.570  36.240  48.110  1.00  0.00           H
ATOM    572  SG  CYS A 619      50.250  36.870  45.790  1.00  0.00           S
ATOM    573  HG1 CYS A 619      51.180  35.960  45.590  1.00  0.00           H
ATOM    574  C   CYS A 619      52.270  37.760  49.230  1.00  0.00           C
ATOM    575  O   CYS A 619      51.530  38.530  49.880  1.00  0.00           O
ATOM    576  N   MET A 620      53.090  36.890  49.860  1.00  0.00           N
ATOM    577  HN  MET A 620      53.780  36.300  49.450  1.00  0.00           H
ATOM    578  CA  MET A 620      52.970  36.640  51.310  1.00  0.00           C
ATOM    579  HA  MET A 620      51.900  36.500  51.420  1.00  0.00           H
ATOM    580  CB  MET A 620      53.700  35.330  51.750  1.00  0.00           C
ATOM    581  HB1 MET A 620      54.710  35.430  51.310  1.00  0.00           H
ATOM    582  HB2 MET A 620      53.160  34.440  51.360  1.00  0.00           H
ATOM    583  CG  MET A 620      53.800  35.060  53.320  1.00  0.00           C
ATOM    584  HG1 MET A 620      54.270  35.910  53.870  1.00  0.00           H
ATOM    585  HG2 MET A 620      54.430  34.160  53.440  1.00  0.00           H
ATOM    586  SD  MET A 620      52.150  34.910  54.140  1.00  0.00           S
ATOM    587  CE  MET A 620      53.170  34.390  55.540  1.00  0.00           C
ATOM    588  HE1 MET A 620      53.510  33.350  55.380  1.00  0.00           H
ATOM    589  HE2 MET A 620      52.550  34.600  56.440  1.00  0.00           H
ATOM    590  HE3 MET A 620      54.060  35.040  55.710  1.00  0.00           H
ATOM    591  C   MET A 620      53.320  37.830  52.200  1.00  0.00           C
ATOM    592  O   MET A 620      52.580  38.250  53.130  1.00  0.00           O
ATOM    593  N   SER A 621      54.360  38.580  51.750  1.00  0.00           N
ATOM    594  HN  SER A 621      54.910  38.220  51.000  1.00  0.00           H
ATOM    595  CA  SER A 621      54.800  39.800  52.420  1.00  0.00           C
ATOM    596  HA  SER A 621      54.990  39.550  53.460  1.00  0.00           H
ATOM    597  CB  SER A 621      56.190  40.420  52.040  1.00  0.00           C
ATOM    598  HB1 SER A 621      56.460  41.220  52.760  1.00  0.00           H
ATOM    599  HB2 SER A 621      56.260  40.700  50.970  1.00  0.00           H
ATOM    600  OG  SER A 621      57.170  39.460  52.310  1.00  0.00           O
ATOM    601  HG1 SER A 621      57.060  38.790  51.620  1.00  0.00           H
ATOM    602  C   SER A 621      53.800  40.940  52.490  1.00  0.00           C
ATOM    603  O   SER A 621      53.630  41.490  53.590  1.00  0.00           O
ATOM    604  N   PRO A 622      53.100  41.340  51.380  1.00  0.00           N
ATOM    605  CD  PRO A 622      53.630  41.250  50.020  1.00  0.00           C
ATOM    606  HD1 PRO A 622      53.750  40.210  49.660  1.00  0.00           H
ATOM    607  HD2 PRO A 622      54.630  41.740  49.950  1.00  0.00           H
ATOM    608  CA  PRO A 622      51.870  42.150  51.400  1.00  0.00           C
ATOM    609  HA  PRO A 622      52.260  43.110  51.700  1.00  0.00           H
ATOM    610  CB  PRO A 622      51.310  42.110  49.980  1.00  0.00           C
ATOM    611  HB1 PRO A 622      50.730  43.020  49.710  1.00  0.00           H
ATOM    612  HB2 PRO A 622      50.690  41.210  49.850  1.00  0.00           H
ATOM    613  CG  PRO A 622      52.580  41.950  49.100  1.00  0.00           C
ATOM    614  HG1 PRO A 622      52.240  41.350  48.230  1.00  0.00           H
ATOM    615  HG2 PRO A 622      53.000  42.890  48.670  1.00  0.00           H
ATOM    616  C   PRO A 622      50.850  41.790  52.430  1.00  0.00           C
ATOM    617  O   PRO A 622      50.470  42.750  53.090  1.00  0.00           O
ATOM    618  N   VAL A 623      50.360  40.530  52.680  1.00  0.00           N
ATOM    619  HN  VAL A 623      50.800  39.710  52.290  1.00  0.00           H
ATOM    620  CA  VAL A 623      49.320  40.280  53.690  1.00  0.00           C
ATOM    621  HA  VAL A 623      48.570  40.980  53.380  1.00  0.00           H
ATOM    622  CB  VAL A 623      48.740  38.900  53.570  1.00  0.00           C
ATOM    623  HB  VAL A 623      49.570  38.150  53.580  1.00  0.00           H
ATOM    624  CG1 VAL A 623      47.830  38.350  54.740  1.00  0.00           C
ATOM    625 HG11 VAL A 623      46.940  38.990  54.910  1.00  0.00           H
ATOM    626 HG12 VAL A 623      48.350  38.160  55.700  1.00  0.00           H
ATOM    627 HG13 VAL A 623      47.450  37.370  54.380  1.00  0.00           H
ATOM    628  CG2 VAL A 623      47.960  38.850  52.240  1.00  0.00           C
ATOM    629 HG21 VAL A 623      48.360  39.400  51.370  1.00  0.00           H
ATOM    630 HG22 VAL A 623      47.050  39.490  52.330  1.00  0.00           H
ATOM    631 HG23 VAL A 623      47.540  37.840  52.060  1.00  0.00           H
ATOM    632  C   VAL A 623      49.760  40.630  55.040  1.00  0.00           C
ATOM    633  O   VAL A 623      49.060  41.340  55.810  1.00  0.00           O
ATOM    634  N   ILE A 624      50.990  40.230  55.390  1.00  0.00           N
ATOM    635  HN  ILE A 624      51.530  39.860  54.640  1.00  0.00           H
ATOM    636  CA  ILE A 624      51.730  40.450  56.590  1.00  0.00           C
ATOM    637  HA  ILE A 624      51.060  40.120  57.370  1.00  0.00           H
ATOM    638  CB  ILE A 624      52.900  39.540  56.650  1.00  0.00           C
ATOM    639  HB  ILE A 624      53.410  39.750  55.690  1.00  0.00           H
ATOM    640  CG2 ILE A 624      53.700  39.910  57.850  1.00  0.00           C
ATOM    641 HG21 ILE A 624      54.450  39.100  58.030  1.00  0.00           H
ATOM    642 HG22 ILE A 624      53.000  40.080  58.690  1.00  0.00           H
ATOM    643 HG23 ILE A 624      54.230  40.880  57.750  1.00  0.00           H
ATOM    644  CG1 ILE A 624      52.510  38.040  56.630  1.00  0.00           C
ATOM    645 HG11 ILE A 624      53.480  37.500  56.570  1.00  0.00           H
ATOM    646 HG12 ILE A 624      51.880  37.900  55.720  1.00  0.00           H
ATOM    647  CD  ILE A 624      51.710  37.520  57.780  1.00  0.00           C
ATOM    648  HD1 ILE A 624      52.150  37.510  58.810  1.00  0.00           H
ATOM    649  HD2 ILE A 624      51.430  36.480  57.510  1.00  0.00           H
ATOM    650  HD3 ILE A 624      50.750  38.040  57.920  1.00  0.00           H
ATOM    651  C   ILE A 624      52.030  41.900  56.880  1.00  0.00           C
ATOM    652  O   ILE A 624      51.810  42.360  58.000  1.00  0.00           O
ATOM    653  N   THR A 625      52.440  42.650  55.850  1.00  0.00           N
ATOM    654  HN  THR A 625      52.610  42.240  54.960  1.00  0.00           H
ATOM    655  CA  THR A 625      52.680  44.050  55.970  1.00  0.00           C
ATOM    656  HA  THR A 625      53.250  44.260  56.880  1.00  0.00           H
ATOM    657  CB  THR A 625      53.480  44.540  54.770  1.00  0.00           C
ATOM    658  HB  THR A 625      52.900  44.320  53.840  1.00  0.00           H
ATOM    659  OG1 THR A 625      54.680  43.860  54.720  1.00  0.00           O
ATOM    660  HG1 THR A 625      54.460  43.010  54.360  1.00  0.00           H
ATOM    661  CG2 THR A 625      53.670  46.050  54.840  1.00  0.00           C
ATOM    662 HG21 THR A 625      53.920  46.270  55.900  1.00  0.00           H
ATOM    663 HG22 THR A 625      52.770  46.600  54.510  1.00  0.00           H
ATOM    664 HG23 THR A 625      54.470  46.410  54.150  1.00  0.00           H
ATOM    665  C   THR A 625      51.410  44.850  56.270  1.00  0.00           C
ATOM    666  O   THR A 625      51.340  45.720  57.180  1.00  0.00           O
ATOM    667  N   PHE A 626      50.290  44.640  55.430  1.00  0.00           N
ATOM    668  HN  PHE A 626      50.370  44.160  54.560  1.00  0.00           H
ATOM    669  CA  PHE A 626      49.050  45.300  55.690  1.00  0.00           C
ATOM    670  HA  PHE A 626      49.160  46.370  55.670  1.00  0.00           H
ATOM    671  CB  PHE A 626      48.020  44.940  54.570  1.00  0.00           C
ATOM    672  HB1 PHE A 626      48.180  43.850  54.420  1.00  0.00           H
ATOM    673  HB2 PHE A 626      48.400  45.470  53.660  1.00  0.00           H
ATOM    674  CG  PHE A 626      46.540  45.310  54.760  1.00  0.00           C
ATOM    675  CD1 PHE A 626      45.520  44.380  54.880  1.00  0.00           C
ATOM    676  HD1 PHE A 626      45.780  43.320  54.880  1.00  0.00           H
ATOM    677  CE1 PHE A 626      44.150  44.730  55.080  1.00  0.00           C
ATOM    678  HE1 PHE A 626      43.330  44.040  55.040  1.00  0.00           H
ATOM    679  CZ  PHE A 626      43.860  46.070  55.140  1.00  0.00           C
ATOM    680  HZ  PHE A 626      42.810  46.330  55.180  1.00  0.00           H
ATOM    681  CD2 PHE A 626      46.200  46.700  54.770  1.00  0.00           C
ATOM    682  HD2 PHE A 626      47.020  47.400  54.730  1.00  0.00           H
ATOM    683  CE2 PHE A 626      44.850  47.060  55.020  1.00  0.00           C
ATOM    684  HE2 PHE A 626      44.610  48.100  55.160  1.00  0.00           H
ATOM    685  C   PHE A 626      48.410  45.030  57.120  1.00  0.00           C
ATOM    686  O   PHE A 626      48.080  45.920  57.900  1.00  0.00           O
ATOM    687  N   GLY A 627      48.530  43.790  57.560  1.00  0.00           N
ATOM    688  HN  GLY A 627      48.990  43.160  56.950  1.00  0.00           H
ATOM    689  CA  GLY A 627      48.150  43.290  58.890  1.00  0.00           C
ATOM    690  HA1 GLY A 627      48.250  42.230  58.730  1.00  0.00           H
ATOM    691  HA2 GLY A 627      47.130  43.620  59.040  1.00  0.00           H
ATOM    692  C   GLY A 627      49.040  43.830  60.020  1.00  0.00           C
ATOM    693  O   GLY A 627      48.600  44.300  61.010  1.00  0.00           O
ATOM    694  N   GLY A 628      50.360  43.750  59.860  1.00  0.00           N
ATOM    695  HN  GLY A 628      50.700  43.230  59.090  1.00  0.00           H
ATOM    696  CA  GLY A 628      51.320  44.350  60.760  1.00  0.00           C
ATOM    697  HA1 GLY A 628      52.250  44.070  60.280  1.00  0.00           H
ATOM    698  HA2 GLY A 628      51.140  43.920  61.750  1.00  0.00           H
ATOM    699  C   GLY A 628      51.250  45.820  60.960  1.00  0.00           C
ATOM    700  O   GLY A 628      51.440  46.350  62.100  1.00  0.00           O
ATOM    701  N   LEU A 629      50.900  46.580  59.930  1.00  0.00           N
ATOM    702  HN  LEU A 629      50.940  46.200  59.010  1.00  0.00           H
ATOM    703  CA  LEU A 629      50.720  48.030  60.030  1.00  0.00           C
ATOM    704  HA  LEU A 629      51.410  48.440  60.740  1.00  0.00           H
ATOM    705  CB  LEU A 629      51.000  48.670  58.640  1.00  0.00           C
ATOM    706  HB1 LEU A 629      50.960  49.780  58.740  1.00  0.00           H
ATOM    707  HB2 LEU A 629      50.210  48.290  57.960  1.00  0.00           H
ATOM    708  CG  LEU A 629      52.410  48.430  58.030  1.00  0.00           C
ATOM    709  HG  LEU A 629      52.740  47.360  58.110  1.00  0.00           H
ATOM    710  CD1 LEU A 629      52.360  48.760  56.530  1.00  0.00           C
ATOM    711 HD11 LEU A 629      52.100  49.820  56.320  1.00  0.00           H
ATOM    712 HD12 LEU A 629      51.570  48.170  56.020  1.00  0.00           H
ATOM    713 HD13 LEU A 629      53.370  48.550  56.120  1.00  0.00           H
ATOM    714  CD2 LEU A 629      53.530  49.310  58.690  1.00  0.00           C
ATOM    715 HD21 LEU A 629      54.410  49.470  58.030  1.00  0.00           H
ATOM    716 HD22 LEU A 629      53.900  48.890  59.650  1.00  0.00           H
ATOM    717 HD23 LEU A 629      53.030  50.260  58.970  1.00  0.00           H
ATOM    718  C   LEU A 629      49.300  48.520  60.530  1.00  0.00           C
ATOM    719  O   LEU A 629      49.170  49.620  61.080  1.00  0.00           O
ATOM    720  N   LEU A 630      48.240  47.660  60.330  1.00  0.00           N
ATOM    721  HN  LEU A 630      48.330  46.970  59.620  1.00  0.00           H
ATOM    722  CA  LEU A 630      46.920  47.700  61.060  1.00  0.00           C
ATOM    723  HA  LEU A 630      46.470  48.680  60.980  1.00  0.00           H
ATOM    724  CB  LEU A 630      45.910  46.640  60.600  1.00  0.00           C
ATOM    725  HB1 LEU A 630      45.040  46.800  61.270  1.00  0.00           H
ATOM    726  HB2 LEU A 630      46.460  45.690  60.770  1.00  0.00           H
ATOM    727  CG  LEU A 630      45.320  46.850  59.220  1.00  0.00           C
ATOM    728  HG  LEU A 630      46.200  47.070  58.570  1.00  0.00           H
ATOM    729  CD1 LEU A 630      44.790  45.460  58.630  1.00  0.00           C
ATOM    730 HD11 LEU A 630      44.280  44.820  59.370  1.00  0.00           H
ATOM    731 HD12 LEU A 630      45.730  45.040  58.220  1.00  0.00           H
ATOM    732 HD13 LEU A 630      44.010  45.630  57.850  1.00  0.00           H
ATOM    733  CD2 LEU A 630      44.270  47.960  59.120  1.00  0.00           C
ATOM    734 HD21 LEU A 630      43.260  47.600  59.430  1.00  0.00           H
ATOM    735 HD22 LEU A 630      44.160  48.260  58.050  1.00  0.00           H
ATOM    736 HD23 LEU A 630      44.490  48.850  59.750  1.00  0.00           H
ATOM    737  C   LEU A 630      47.130  47.560  62.570  1.00  0.00           C
ATOM    738  O   LEU A 630      46.620  48.250  63.390  1.00  0.00           O
ATOM    739  N   GLY A 631      48.020  46.720  62.970  1.00  0.00           N
ATOM    740  HN  GLY A 631      48.520  46.130  62.330  1.00  0.00           H
ATOM    741  CA  GLY A 631      48.590  46.620  64.260  1.00  0.00           C
ATOM    742  HA1 GLY A 631      49.400  45.910  64.350  1.00  0.00           H
ATOM    743  HA2 GLY A 631      47.720  46.400  64.870  1.00  0.00           H
ATOM    744  C   GLY A 631      49.160  47.940  64.930  1.00  0.00           C
ATOM    745  O   GLY A 631      48.810  48.440  65.980  1.00  0.00           O
ATOM    746  N   GLU A 632      50.050  48.630  64.180  1.00  0.00           N
ATOM    747  HN  GLU A 632      50.620  48.110  63.550  1.00  0.00           H
ATOM    748  CA  GLU A 632      50.430  49.980  64.360  1.00  0.00           C
ATOM    749  HA  GLU A 632      50.630  50.200  65.400  1.00  0.00           H
ATOM    750  CB  GLU A 632      51.700  50.390  63.560  1.00  0.00           C
ATOM    751  HB1 GLU A 632      51.810  51.480  63.800  1.00  0.00           H
ATOM    752  HB2 GLU A 632      51.520  50.280  62.470  1.00  0.00           H
ATOM    753  CG  GLU A 632      53.030  49.620  63.810  1.00  0.00           C
ATOM    754  HG1 GLU A 632      53.940  49.990  63.290  1.00  0.00           H
ATOM    755  HG2 GLU A 632      52.930  48.600  63.410  1.00  0.00           H
ATOM    756  CD  GLU A 632      53.340  49.610  65.300  1.00  0.00           C
ATOM    757  OE1 GLU A 632      53.620  48.490  65.830  1.00  0.00           O
ATOM    758  OE2 GLU A 632      53.390  50.700  65.950  1.00  0.00           O
ATOM    759  C   GLU A 632      49.340  51.040  64.180  1.00  0.00           C
ATOM    760  O   GLU A 632      49.240  51.930  64.980  1.00  0.00           O
ATOM    761  N   ALA A 633      48.450  50.980  63.160  1.00  0.00           N
ATOM    762  HN  ALA A 633      48.560  50.380  62.380  1.00  0.00           H
ATOM    763  CA  ALA A 633      47.280  51.780  63.210  1.00  0.00           C
ATOM    764  HA  ALA A 633      47.650  52.800  63.090  1.00  0.00           H
ATOM    765  CB  ALA A 633      46.510  51.700  61.860  1.00  0.00           C
ATOM    766  HB1 ALA A 633      45.760  52.500  61.800  1.00  0.00           H
ATOM    767  HB2 ALA A 633      45.970  50.750  61.650  1.00  0.00           H
ATOM    768  HB3 ALA A 633      47.150  51.930  60.980  1.00  0.00           H
ATOM    769  C   ALA A 633      46.350  51.780  64.340  1.00  0.00           C
ATOM    770  O   ALA A 633      45.930  52.840  64.820  1.00  0.00           O
ATOM    771  N   THR A 634      45.970  50.570  64.840  1.00  0.00           N
ATOM    772  HN  THR A 634      46.350  49.710  64.520  1.00  0.00           H
ATOM    773  CA  THR A 634      44.990  50.280  65.880  1.00  0.00           C
ATOM    774  HA  THR A 634      44.320  51.120  65.770  1.00  0.00           H
ATOM    775  CB  THR A 634      44.330  48.900  65.750  1.00  0.00           C
ATOM    776  HB  THR A 634      43.560  48.810  66.540  1.00  0.00           H
ATOM    777  OG1 THR A 634      45.300  47.820  65.860  1.00  0.00           O
ATOM    778  HG1 THR A 634      45.840  47.810  65.070  1.00  0.00           H
ATOM    779  CG2 THR A 634      43.610  48.900  64.370  1.00  0.00           C
ATOM    780 HG21 THR A 634      43.070  49.840  64.140  1.00  0.00           H
ATOM    781 HG22 THR A 634      42.980  47.990  64.280  1.00  0.00           H
ATOM    782 HG23 THR A 634      44.340  48.720  63.560  1.00  0.00           H
ATOM    783  C   THR A 634      45.540  50.410  67.280  1.00  0.00           C
ATOM    784  O   THR A 634      44.810  50.250  68.240  1.00  0.00           O
ATOM    785  N   GLU A 635      46.830  50.560  67.450  1.00  0.00           N
ATOM    786  HN  GLU A 635      47.500  50.580  66.720  1.00  0.00           H
ATOM    787  CA  GLU A 635      47.350  50.500  68.820  1.00  0.00           C
ATOM    788  HA  GLU A 635      48.410  50.610  68.640  1.00  0.00           H
ATOM    789  CB  GLU A 635      46.960  51.610  69.860  1.00  0.00           C
ATOM    790  HB1 GLU A 635      47.370  51.320  70.860  1.00  0.00           H
ATOM    791  HB2 GLU A 635      45.850  51.610  69.800  1.00  0.00           H
ATOM    792  CG  GLU A 635      47.520  52.960  69.540  1.00  0.00           C
ATOM    793  HG1 GLU A 635      47.280  53.310  68.510  1.00  0.00           H
ATOM    794  HG2 GLU A 635      48.640  52.920  69.510  1.00  0.00           H
ATOM    795  CD  GLU A 635      47.040  53.960  70.620  1.00  0.00           C
ATOM    796  OE1 GLU A 635      47.600  53.780  71.770  1.00  0.00           O
ATOM    797  OE2 GLU A 635      46.160  54.790  70.330  1.00  0.00           O
ATOM    798  C   GLU A 635      47.370  49.040  69.420  1.00  0.00           C
ATOM    799  O   GLU A 635      47.060  48.780  70.590  1.00  0.00           O
ATOM    800  N   GLY A 636      47.820  48.080  68.510  1.00  0.00           N
ATOM    801  HN  GLY A 636      48.200  48.390  67.650  1.00  0.00           H
ATOM    802  CA  GLY A 636      48.000  46.710  68.960  1.00  0.00           C
ATOM    803  HA1 GLY A 636      48.580  46.730  69.860  1.00  0.00           H
ATOM    804  HA2 GLY A 636      48.660  46.160  68.310  1.00  0.00           H
ATOM    805  C   GLY A 636      46.780  45.890  69.220  1.00  0.00           C
ATOM    806  O   GLY A 636      46.770  45.190  70.240  1.00  0.00           O
ATOM    807  N   ARG A 637      45.640  46.050  68.440  1.00  0.00           N
ATOM    808  HN  ARG A 637      45.650  46.650  67.630  1.00  0.00           H
ATOM    809  CA  ARG A 637      44.400  45.380  68.700  1.00  0.00           C
ATOM    810  HA  ARG A 637      44.550  44.780  69.590  1.00  0.00           H
ATOM    811  CB  ARG A 637      43.420  46.480  68.910  1.00  0.00           C
ATOM    812  HB1 ARG A 637      42.370  46.110  68.940  1.00  0.00           H
ATOM    813  HB2 ARG A 637      43.470  47.240  68.090  1.00  0.00           H
ATOM    814  CG  ARG A 637      43.550  47.250  70.250  1.00  0.00           C
ATOM    815  HG1 ARG A 637      44.520  47.790  70.300  1.00  0.00           H
ATOM    816  HG2 ARG A 637      43.550  46.460  71.040  1.00  0.00           H
ATOM    817  CD  ARG A 637      42.350  48.120  70.580  1.00  0.00           C
ATOM    818  HD1 ARG A 637      41.410  47.540  70.660  1.00  0.00           H
ATOM    819  HD2 ARG A 637      42.110  48.790  69.720  1.00  0.00           H
ATOM    820  NE  ARG A 637      42.600  48.840  71.840  1.00  0.00           N
ATOM    821  HE  ARG A 637      42.340  48.390  72.700  1.00  0.00           H
ATOM    822  CZ  ARG A 637      43.550  49.750  72.050  1.00  0.00           C
ATOM    823  NH1 ARG A 637      43.920  50.010  73.210  1.00  0.00           N
ATOM    824 HH11 ARG A 637      43.790  49.380  73.970  1.00  0.00           H
ATOM    825 HH12 ARG A 637      44.720  50.600  73.300  1.00  0.00           H
ATOM    826  NH2 ARG A 637      44.070  50.500  71.140  1.00  0.00           N
ATOM    827 HH21 ARG A 637      43.720  50.440  70.210  1.00  0.00           H
ATOM    828 HH22 ARG A 637      44.510  51.360  71.400  1.00  0.00           H
ATOM    829  C   ARG A 637      43.940  44.370  67.570  1.00  0.00           C
ATOM    830  O   ARG A 637      43.000  43.590  67.710  1.00  0.00           O
ATOM    831  N   ILE A 638      44.610  44.330  66.470  1.00  0.00           N
ATOM    832  HN  ILE A 638      45.440  44.900  66.440  1.00  0.00           H
ATOM    833  CA  ILE A 638      44.330  43.490  65.360  1.00  0.00           C
ATOM    834  HA  ILE A 638      43.860  42.560  65.620  1.00  0.00           H
ATOM    835  CB  ILE A 638      43.370  44.140  64.330  1.00  0.00           C
ATOM    836  HB  ILE A 638      43.870  44.960  63.780  1.00  0.00           H
ATOM    837  CG2 ILE A 638      43.080  43.060  63.200  1.00  0.00           C
ATOM    838 HG21 ILE A 638      42.790  42.050  63.560  1.00  0.00           H
ATOM    839 HG22 ILE A 638      44.030  43.080  62.630  1.00  0.00           H
ATOM    840 HG23 ILE A 638      42.300  43.330  62.450  1.00  0.00           H
ATOM    841  CG1 ILE A 638      41.980  44.720  64.880  1.00  0.00           C
ATOM    842 HG11 ILE A 638      42.330  45.590  65.490  1.00  0.00           H
ATOM    843 HG12 ILE A 638      41.540  43.980  65.570  1.00  0.00           H
ATOM    844  CD  ILE A 638      40.960  45.210  63.840  1.00  0.00           C
ATOM    845  HD1 ILE A 638      41.610  45.710  63.090  1.00  0.00           H
ATOM    846  HD2 ILE A 638      40.330  46.010  64.260  1.00  0.00           H
ATOM    847  HD3 ILE A 638      40.410  44.300  63.500  1.00  0.00           H
ATOM    848  C   ILE A 638      45.680  43.190  64.730  1.00  0.00           C
ATOM    849  O   ILE A 638      46.540  44.110  64.580  1.00  0.00           O
ATOM    850  N   SER A 639      45.970  41.950  64.190  1.00  0.00           N
ATOM    851  HN  SER A 639      45.340  41.180  64.320  1.00  0.00           H
ATOM    852  CA  SER A 639      47.280  41.580  63.730  1.00  0.00           C
ATOM    853  HA  SER A 639      47.830  42.480  63.520  1.00  0.00           H
ATOM    854  CB  SER A 639      48.210  41.030  64.930  1.00  0.00           C
ATOM    855  HB1 SER A 639      47.950  39.970  65.150  1.00  0.00           H
ATOM    856  HB2 SER A 639      47.930  41.610  65.830  1.00  0.00           H
ATOM    857  OG  SER A 639      49.640  41.070  64.570  1.00  0.00           O
ATOM    858  HG1 SER A 639      50.110  40.530  65.220  1.00  0.00           H
ATOM    859  C   SER A 639      47.280  40.680  62.540  1.00  0.00           C
ATOM    860  O   SER A 639      46.310  40.630  61.760  1.00  0.00           O
ATOM    861  N   ALA A 640      48.440  40.110  62.190  1.00  0.00           N
ATOM    862  HN  ALA A 640      49.280  40.360  62.660  1.00  0.00           H
ATOM    863  CA  ALA A 640      48.660  39.350  61.020  1.00  0.00           C
ATOM    864  HA  ALA A 640      48.390  39.990  60.210  1.00  0.00           H
ATOM    865  CB  ALA A 640      50.110  38.920  60.970  1.00  0.00           C
ATOM    866  HB1 ALA A 640      50.870  39.710  60.790  1.00  0.00           H
ATOM    867  HB2 ALA A 640      50.300  38.170  60.190  1.00  0.00           H
ATOM    868  HB3 ALA A 640      50.480  38.380  61.880  1.00  0.00           H
ATOM    869  C   ALA A 640      47.850  38.050  60.790  1.00  0.00           C
ATOM    870  O   ALA A 640      47.550  37.630  59.690  1.00  0.00           O
ATOM    871  N   ILE A 641      47.590  37.360  61.900  1.00  0.00           N
ATOM    872  HN  ILE A 641      47.790  37.670  62.830  1.00  0.00           H
ATOM    873  CA  ILE A 641      46.850  36.140  61.910  1.00  0.00           C
ATOM    874  HA  ILE A 641      47.310  35.590  61.090  1.00  0.00           H
ATOM    875  CB  ILE A 641      47.050  35.170  63.180  1.00  0.00           C
ATOM    876  HB  ILE A 641      46.570  35.740  64.010  1.00  0.00           H
ATOM    877  CG2 ILE A 641      46.370  33.830  62.940  1.00  0.00           C
ATOM    878 HG21 ILE A 641      46.870  33.080  63.590  1.00  0.00           H
ATOM    879 HG22 ILE A 641      46.590  33.380  61.950  1.00  0.00           H
ATOM    880 HG23 ILE A 641      45.260  33.750  63.000  1.00  0.00           H
ATOM    881  CG1 ILE A 641      48.560  34.860  63.600  1.00  0.00           C
ATOM    882 HG11 ILE A 641      48.570  34.270  64.540  1.00  0.00           H
ATOM    883 HG12 ILE A 641      48.990  35.880  63.710  1.00  0.00           H
ATOM    884  CD  ILE A 641      49.440  34.170  62.530  1.00  0.00           C
ATOM    885  HD1 ILE A 641      49.440  34.670  61.530  1.00  0.00           H
ATOM    886  HD2 ILE A 641      49.120  33.110  62.440  1.00  0.00           H
ATOM    887  HD3 ILE A 641      50.530  34.080  62.770  1.00  0.00           H
ATOM    888  C   ILE A 641      45.460  36.250  61.480  1.00  0.00           C
ATOM    889  O   ILE A 641      44.800  35.460  60.740  1.00  0.00           O
ATOM    890  N   GLU A 642      44.810  37.350  61.940  1.00  0.00           N
ATOM    891  HN  GLU A 642      45.130  37.770  62.780  1.00  0.00           H
ATOM    892  CA  GLU A 642      43.580  37.860  61.450  1.00  0.00           C
ATOM    893  HA  GLU A 642      42.950  36.990  61.380  1.00  0.00           H
ATOM    894  CB  GLU A 642      43.020  39.040  62.300  1.00  0.00           C
ATOM    895  HB1 GLU A 642      42.080  39.420  61.840  1.00  0.00           H
ATOM    896  HB2 GLU A 642      43.880  39.740  62.380  1.00  0.00           H
ATOM    897  CG  GLU A 642      42.600  38.710  63.770  1.00  0.00           C
ATOM    898  HG1 GLU A 642      43.110  37.760  64.060  1.00  0.00           H
ATOM    899  HG2 GLU A 642      41.520  38.430  63.850  1.00  0.00           H
ATOM    900  CD  GLU A 642      43.100  39.620  64.920  1.00  0.00           C
ATOM    901  OE1 GLU A 642      42.390  39.900  65.850  1.00  0.00           O
ATOM    902  OE2 GLU A 642      44.290  39.930  64.910  1.00  0.00           O
ATOM    903  C   GLU A 642      43.590  38.290  59.990  1.00  0.00           C
ATOM    904  O   GLU A 642      42.600  38.090  59.270  1.00  0.00           O
ATOM    905  N   SER A 643      44.680  38.950  59.550  1.00  0.00           N
ATOM    906  HN  SER A 643      45.300  39.380  60.190  1.00  0.00           H
ATOM    907  CA  SER A 643      44.880  39.320  58.150  1.00  0.00           C
ATOM    908  HA  SER A 643      44.130  40.020  57.820  1.00  0.00           H
ATOM    909  CB  SER A 643      46.150  40.160  58.040  1.00  0.00           C
ATOM    910  HB1 SER A 643      47.020  39.520  58.300  1.00  0.00           H
ATOM    911  HB2 SER A 643      46.000  40.950  58.820  1.00  0.00           H
ATOM    912  OG  SER A 643      46.340  40.730  56.780  1.00  0.00           O
ATOM    913  HG1 SER A 643      47.210  41.130  56.680  1.00  0.00           H
ATOM    914  C   SER A 643      44.980  38.060  57.330  1.00  0.00           C
ATOM    915  O   SER A 643      44.380  37.990  56.250  1.00  0.00           O
ATOM    916  N   LEU A 644      45.720  37.020  57.800  1.00  0.00           N
ATOM    917  HN  LEU A 644      46.240  37.020  58.650  1.00  0.00           H
ATOM    918  CA  LEU A 644      45.640  35.750  57.040  1.00  0.00           C
ATOM    919  HA  LEU A 644      45.980  36.040  56.060  1.00  0.00           H
ATOM    920  CB  LEU A 644      46.520  34.700  57.770  1.00  0.00           C
ATOM    921  HB1 LEU A 644      46.340  33.660  57.420  1.00  0.00           H
ATOM    922  HB2 LEU A 644      46.260  34.740  58.840  1.00  0.00           H
ATOM    923  CG  LEU A 644      47.990  34.980  57.570  1.00  0.00           C
ATOM    924  HG  LEU A 644      48.110  36.070  57.780  1.00  0.00           H
ATOM    925  CD1 LEU A 644      48.870  34.360  58.680  1.00  0.00           C
ATOM    926 HD11 LEU A 644      49.000  33.250  58.550  1.00  0.00           H
ATOM    927 HD12 LEU A 644      48.500  34.400  59.720  1.00  0.00           H
ATOM    928 HD13 LEU A 644      49.910  34.720  58.520  1.00  0.00           H
ATOM    929  CD2 LEU A 644      48.490  34.630  56.100  1.00  0.00           C
ATOM    930 HD21 LEU A 644      48.700  33.540  56.100  1.00  0.00           H
ATOM    931 HD22 LEU A 644      49.520  35.010  55.910  1.00  0.00           H
ATOM    932 HD23 LEU A 644      47.900  34.980  55.230  1.00  0.00           H
ATOM    933  C   LEU A 644      44.250  35.220  57.020  1.00  0.00           C
ATOM    934  O   LEU A 644      43.690  34.870  55.960  1.00  0.00           O
ATOM    935  N   PHE A 645      43.560  35.060  58.170  1.00  0.00           N
ATOM    936  HN  PHE A 645      44.010  35.370  59.000  1.00  0.00           H
ATOM    937  CA  PHE A 645      42.200  34.430  58.160  1.00  0.00           C
ATOM    938  HA  PHE A 645      42.190  33.430  57.770  1.00  0.00           H
ATOM    939  CB  PHE A 645      41.790  34.420  59.630  1.00  0.00           C
ATOM    940  HB1 PHE A 645      42.020  35.440  59.990  1.00  0.00           H
ATOM    941  HB2 PHE A 645      42.470  33.760  60.210  1.00  0.00           H
ATOM    942  CG  PHE A 645      40.420  33.870  59.930  1.00  0.00           C
ATOM    943  CD1 PHE A 645      39.850  34.250  61.160  1.00  0.00           C
ATOM    944  HD1 PHE A 645      40.510  34.890  61.730  1.00  0.00           H
ATOM    945  CE1 PHE A 645      38.610  33.860  61.610  1.00  0.00           C
ATOM    946  HE1 PHE A 645      38.240  34.310  62.510  1.00  0.00           H
ATOM    947  CZ  PHE A 645      37.910  32.910  60.920  1.00  0.00           C
ATOM    948  HZ  PHE A 645      36.990  32.500  61.350  1.00  0.00           H
ATOM    949  CD2 PHE A 645      39.720  32.900  59.240  1.00  0.00           C
ATOM    950  HD2 PHE A 645      40.140  32.520  58.320  1.00  0.00           H
ATOM    951  CE2 PHE A 645      38.450  32.420  59.720  1.00  0.00           C
ATOM    952  HE2 PHE A 645      37.910  31.690  59.140  1.00  0.00           H
ATOM    953  C   PHE A 645      41.220  35.270  57.300  1.00  0.00           C
ATOM    954  O   PHE A 645      40.430  34.740  56.530  1.00  0.00           O
ATOM    955  N   GLY A 646      41.250  36.640  57.310  1.00  0.00           N
ATOM    956  HN  GLY A 646      41.750  37.200  57.980  1.00  0.00           H
ATOM    957  CA  GLY A 646      40.400  37.470  56.450  1.00  0.00           C
ATOM    958  HA1 GLY A 646      40.760  38.470  56.670  1.00  0.00           H
ATOM    959  HA2 GLY A 646      39.370  37.270  56.720  1.00  0.00           H
ATOM    960  C   GLY A 646      40.650  37.250  54.930  1.00  0.00           C
ATOM    961  O   GLY A 646      39.760  37.050  54.150  1.00  0.00           O
ATOM    962  N   ALA A 647      41.970  37.260  54.590  1.00  0.00           N
ATOM    963  HN  ALA A 647      42.680  37.490  55.240  1.00  0.00           H
ATOM    964  CA  ALA A 647      42.450  37.070  53.230  1.00  0.00           C
ATOM    965  HA  ALA A 647      41.930  37.770  52.590  1.00  0.00           H
ATOM    966  CB  ALA A 647      44.020  37.250  53.100  1.00  0.00           C
ATOM    967  HB1 ALA A 647      44.450  36.290  53.460  1.00  0.00           H
ATOM    968  HB2 ALA A 647      44.280  38.150  53.710  1.00  0.00           H
ATOM    969  HB3 ALA A 647      44.360  37.430  52.050  1.00  0.00           H
ATOM    970  C   ALA A 647      42.140  35.730  52.700  1.00  0.00           C
ATOM    971  O   ALA A 647      41.780  35.630  51.580  1.00  0.00           O
ATOM    972  N   SER A 648      42.280  34.720  53.610  1.00  0.00           N
ATOM    973  HN  SER A 648      42.600  34.890  54.540  1.00  0.00           H
ATOM    974  CA  SER A 648      41.950  33.370  53.310  1.00  0.00           C
ATOM    975  HA  SER A 648      42.360  33.200  52.320  1.00  0.00           H
ATOM    976  CB  SER A 648      42.610  32.260  54.140  1.00  0.00           C
ATOM    977  HB1 SER A 648      43.720  32.240  54.180  1.00  0.00           H
ATOM    978  HB2 SER A 648      42.110  31.350  53.750  1.00  0.00           H
ATOM    979  OG  SER A 648      42.200  32.390  55.490  1.00  0.00           O
ATOM    980  HG1 SER A 648      42.480  33.250  55.810  1.00  0.00           H
ATOM    981  C   SER A 648      40.440  33.310  53.040  1.00  0.00           C
ATOM    982  O   SER A 648      39.980  32.720  52.100  1.00  0.00           O
ATOM    983  N   LEU A 649      39.570  33.870  53.910  1.00  0.00           N
ATOM    984  HN  LEU A 649      39.930  34.340  54.720  1.00  0.00           H
ATOM    985  CA  LEU A 649      38.100  33.780  53.880  1.00  0.00           C
ATOM    986  HA  LEU A 649      37.970  32.720  53.720  1.00  0.00           H
ATOM    987  CB  LEU A 649      37.530  34.300  55.220  1.00  0.00           C
ATOM    988  HB1 LEU A 649      38.050  35.260  55.390  1.00  0.00           H
ATOM    989  HB2 LEU A 649      37.780  33.660  56.100  1.00  0.00           H
ATOM    990  CG  LEU A 649      35.990  34.500  55.360  1.00  0.00           C
ATOM    991  HG  LEU A 649      35.560  35.140  54.560  1.00  0.00           H
ATOM    992  CD1 LEU A 649      35.210  33.110  55.240  1.00  0.00           C
ATOM    993 HD11 LEU A 649      34.140  33.360  55.050  1.00  0.00           H
ATOM    994 HD12 LEU A 649      35.260  32.480  56.160  1.00  0.00           H
ATOM    995 HD13 LEU A 649      35.540  32.550  54.340  1.00  0.00           H
ATOM    996  CD2 LEU A 649      35.770  35.020  56.780  1.00  0.00           C
ATOM    997 HD21 LEU A 649      35.890  36.120  56.780  1.00  0.00           H
ATOM    998 HD22 LEU A 649      36.310  34.500  57.600  1.00  0.00           H
ATOM    999 HD23 LEU A 649      34.720  34.870  57.110  1.00  0.00           H
ATOM   1000  C   LEU A 649      37.510  34.600  52.710  1.00  0.00           C
ATOM   1001  O   LEU A 649      36.700  34.060  51.940  1.00  0.00           O
ATOM   1002  N   THR A 650      38.030  35.800  52.340  1.00  0.00           N
ATOM   1003  HN  THR A 650      38.620  36.230  53.030  1.00  0.00           H
ATOM   1004  CA  THR A 650      37.610  36.490  51.150  1.00  0.00           C
ATOM   1005  HA  THR A 650      36.540  36.470  51.060  1.00  0.00           H
ATOM   1006  CB  THR A 650      37.990  37.920  51.170  1.00  0.00           C
ATOM   1007  HB  THR A 650      39.080  38.140  51.230  1.00  0.00           H
ATOM   1008  OG1 THR A 650      37.290  38.550  52.240  1.00  0.00           O
ATOM   1009  HG1 THR A 650      37.610  38.010  52.980  1.00  0.00           H
ATOM   1010  CG2 THR A 650      37.490  38.610  49.800  1.00  0.00           C
ATOM   1011 HG21 THR A 650      36.380  38.520  49.850  1.00  0.00           H
ATOM   1012 HG22 THR A 650      37.990  38.170  48.920  1.00  0.00           H
ATOM   1013 HG23 THR A 650      37.710  39.700  49.840  1.00  0.00           H
ATOM   1014  C   THR A 650      38.180  35.860  49.930  1.00  0.00           C
ATOM   1015  O   THR A 650      37.510  35.760  48.940  1.00  0.00           O
ATOM   1016  N   GLY A 651      39.390  35.300  50.110  1.00  0.00           N
ATOM   1017  HN  GLY A 651      39.810  35.350  51.020  1.00  0.00           H
ATOM   1018  CA  GLY A 651      40.190  34.620  49.100  1.00  0.00           C
ATOM   1019  HA1 GLY A 651      41.020  34.300  49.700  1.00  0.00           H
ATOM   1020  HA2 GLY A 651      40.440  35.330  48.310  1.00  0.00           H
ATOM   1021  C   GLY A 651      39.620  33.400  48.490  1.00  0.00           C
ATOM   1022  O   GLY A 651      39.460  33.300  47.260  1.00  0.00           O
ATOM   1023  N   ILE A 652      39.140  32.470  49.380  1.00  0.00           N
ATOM   1024  HN  ILE A 652      39.090  32.670  50.350  1.00  0.00           H
ATOM   1025  CA  ILE A 652      38.570  31.180  48.970  1.00  0.00           C
ATOM   1026  HA  ILE A 652      39.230  30.850  48.180  1.00  0.00           H
ATOM   1027  CB  ILE A 652      38.530  30.150  50.060  1.00  0.00           C
ATOM   1028  HB  ILE A 652      38.120  30.630  50.980  1.00  0.00           H
ATOM   1029  CG2 ILE A 652      37.640  28.960  49.690  1.00  0.00           C
ATOM   1030 HG21 ILE A 652      36.560  29.190  49.770  1.00  0.00           H
ATOM   1031 HG22 ILE A 652      37.690  28.280  50.570  1.00  0.00           H
ATOM   1032 HG23 ILE A 652      37.890  28.390  48.770  1.00  0.00           H
ATOM   1033  CG1 ILE A 652      40.050  29.750  50.430  1.00  0.00           C
ATOM   1034 HG11 ILE A 652      40.650  30.690  50.500  1.00  0.00           H
ATOM   1035 HG12 ILE A 652      40.360  29.080  49.610  1.00  0.00           H
ATOM   1036  CD  ILE A 652      40.200  29.060  51.750  1.00  0.00           C
ATOM   1037  HD1 ILE A 652      39.620  28.110  51.770  1.00  0.00           H
ATOM   1038  HD2 ILE A 652      39.900  29.620  52.660  1.00  0.00           H
ATOM   1039  HD3 ILE A 652      41.290  28.870  51.830  1.00  0.00           H
ATOM   1040  C   ILE A 652      37.250  31.420  48.260  1.00  0.00           C
ATOM   1041  O   ILE A 652      37.000  30.880  47.220  1.00  0.00           O
ATOM   1042  N   ALA A 653      36.430  32.350  48.810  1.00  0.00           N
ATOM   1043  HN  ALA A 653      36.670  32.870  49.620  1.00  0.00           H
ATOM   1044  CA  ALA A 653      35.200  32.600  48.060  1.00  0.00           C
ATOM   1045  HA  ALA A 653      34.830  31.600  47.930  1.00  0.00           H
ATOM   1046  CB  ALA A 653      34.340  33.500  49.050  1.00  0.00           C
ATOM   1047  HB1 ALA A 653      34.730  34.440  49.490  1.00  0.00           H
ATOM   1048  HB2 ALA A 653      34.110  32.910  49.970  1.00  0.00           H
ATOM   1049  HB3 ALA A 653      33.350  33.770  48.610  1.00  0.00           H
ATOM   1050  C   ALA A 653      35.390  33.250  46.760  1.00  0.00           C
ATOM   1051  O   ALA A 653      34.780  32.870  45.760  1.00  0.00           O
ATOM   1052  N   TYR A 654      36.250  34.300  46.710  1.00  0.00           N
ATOM   1053  HN  TYR A 654      36.760  34.500  47.540  1.00  0.00           H
ATOM   1054  CA  TYR A 654      36.500  35.170  45.580  1.00  0.00           C
ATOM   1055  HA  TYR A 654      35.630  35.790  45.400  1.00  0.00           H
ATOM   1056  CB  TYR A 654      37.680  36.150  45.870  1.00  0.00           C
ATOM   1057  HB1 TYR A 654      38.640  35.660  46.150  1.00  0.00           H
ATOM   1058  HB2 TYR A 654      37.360  36.730  46.760  1.00  0.00           H
ATOM   1059  CG  TYR A 654      37.920  37.160  44.800  1.00  0.00           C
ATOM   1060  CD1 TYR A 654      39.230  37.530  44.290  1.00  0.00           C
ATOM   1061  HD1 TYR A 654      39.950  36.740  44.400  1.00  0.00           H
ATOM   1062  CE1 TYR A 654      39.500  38.750  43.610  1.00  0.00           C
ATOM   1063  HE1 TYR A 654      40.420  38.960  43.110  1.00  0.00           H
ATOM   1064  CZ  TYR A 654      38.360  39.530  43.360  1.00  0.00           C
ATOM   1065  OH  TYR A 654      38.660  40.640  42.550  1.00  0.00           O
ATOM   1066  HH  TYR A 654      38.990  40.410  41.670  1.00  0.00           H
ATOM   1067  CD2 TYR A 654      36.890  38.150  44.580  1.00  0.00           C
ATOM   1068  HD2 TYR A 654      35.890  38.050  44.970  1.00  0.00           H
ATOM   1069  CE2 TYR A 654      37.110  39.280  43.850  1.00  0.00           C
ATOM   1070  HE2 TYR A 654      36.330  40.000  43.740  1.00  0.00           H
ATOM   1071  C   TYR A 654      36.950  34.360  44.360  1.00  0.00           C
ATOM   1072  O   TYR A 654      36.350  34.410  43.290  1.00  0.00           O
ATOM   1073  N   SER A 655      37.870  33.390  44.630  1.00  0.00           N
ATOM   1074  HN  SER A 655      38.320  33.490  45.510  1.00  0.00           H
ATOM   1075  CA  SER A 655      38.300  32.410  43.680  1.00  0.00           C
ATOM   1076  HA  SER A 655      38.410  33.040  42.810  1.00  0.00           H
ATOM   1077  CB  SER A 655      39.640  31.730  44.100  1.00  0.00           C
ATOM   1078  HB1 SER A 655      40.490  32.400  43.820  1.00  0.00           H
ATOM   1079  HB2 SER A 655      39.830  30.840  43.470  1.00  0.00           H
ATOM   1080  OG  SER A 655      39.820  31.420  45.490  1.00  0.00           O
ATOM   1081  HG1 SER A 655      39.660  32.200  46.020  1.00  0.00           H
ATOM   1082  C   SER A 655      37.290  31.280  43.380  1.00  0.00           C
ATOM   1083  O   SER A 655      36.900  31.130  42.240  1.00  0.00           O
ATOM   1084  N   LEU A 656      36.750  30.520  44.400  1.00  0.00           N
ATOM   1085  HN  LEU A 656      37.040  30.640  45.340  1.00  0.00           H
ATOM   1086  CA  LEU A 656      35.860  29.410  44.170  1.00  0.00           C
ATOM   1087  HA  LEU A 656      36.450  28.840  43.460  1.00  0.00           H
ATOM   1088  CB  LEU A 656      35.570  28.570  45.470  1.00  0.00           C
ATOM   1089  HB1 LEU A 656      34.890  29.190  46.090  1.00  0.00           H
ATOM   1090  HB2 LEU A 656      36.510  28.470  46.060  1.00  0.00           H
ATOM   1091  CG  LEU A 656      34.950  27.210  45.190  1.00  0.00           C
ATOM   1092  HG  LEU A 656      34.320  27.170  44.280  1.00  0.00           H
ATOM   1093  CD1 LEU A 656      36.020  26.150  44.980  1.00  0.00           C
ATOM   1094 HD11 LEU A 656      36.670  26.030  45.880  1.00  0.00           H
ATOM   1095 HD12 LEU A 656      36.670  26.340  44.090  1.00  0.00           H
ATOM   1096 HD13 LEU A 656      35.570  25.140  44.810  1.00  0.00           H
ATOM   1097  CD2 LEU A 656      34.050  26.710  46.270  1.00  0.00           C
ATOM   1098 HD21 LEU A 656      34.690  26.670  47.170  1.00  0.00           H
ATOM   1099 HD22 LEU A 656      33.660  25.680  46.130  1.00  0.00           H
ATOM   1100 HD23 LEU A 656      33.170  27.380  46.450  1.00  0.00           H
ATOM   1101  C   LEU A 656      34.580  29.720  43.380  1.00  0.00           C
ATOM   1102  O   LEU A 656      34.270  29.040  42.360  1.00  0.00           O
ATOM   1103  N   PHE A 657      33.960  30.900  43.740  1.00  0.00           N
ATOM   1104  HN  PHE A 657      34.340  31.500  44.450  1.00  0.00           H
ATOM   1105  CA  PHE A 657      32.750  31.300  43.060  1.00  0.00           C
ATOM   1106  HA  PHE A 657      32.250  30.420  42.700  1.00  0.00           H
ATOM   1107  CB  PHE A 657      31.850  32.080  44.070  1.00  0.00           C
ATOM   1108  HB1 PHE A 657      30.840  32.310  43.660  1.00  0.00           H
ATOM   1109  HB2 PHE A 657      32.320  33.080  44.180  1.00  0.00           H
ATOM   1110  CG  PHE A 657      31.560  31.390  45.350  1.00  0.00           C
ATOM   1111  CD1 PHE A 657      31.800  32.100  46.570  1.00  0.00           C
ATOM   1112  HD1 PHE A 657      32.240  33.100  46.530  1.00  0.00           H
ATOM   1113  CE1 PHE A 657      31.540  31.440  47.780  1.00  0.00           C
ATOM   1114  HE1 PHE A 657      31.760  31.940  48.700  1.00  0.00           H
ATOM   1115  CZ  PHE A 657      31.030  30.160  47.890  1.00  0.00           C
ATOM   1116  HZ  PHE A 657      30.890  29.710  48.870  1.00  0.00           H
ATOM   1117  CD2 PHE A 657      30.950  30.120  45.410  1.00  0.00           C
ATOM   1118  HD2 PHE A 657      30.710  29.610  44.490  1.00  0.00           H
ATOM   1119  CE2 PHE A 657      30.790  29.460  46.710  1.00  0.00           C
ATOM   1120  HE2 PHE A 657      30.550  28.420  46.790  1.00  0.00           H
ATOM   1121  C   PHE A 657      33.070  32.230  41.800  1.00  0.00           C
ATOM   1122  O   PHE A 657      32.170  32.750  41.200  1.00  0.00           O
ATOM   1123  N   ALA A 658      34.320  32.440  41.480  1.00  0.00           N
ATOM   1124  HN  ALA A 658      35.040  31.930  41.940  1.00  0.00           H
ATOM   1125  CA  ALA A 658      34.920  33.090  40.310  1.00  0.00           C
ATOM   1126  HA  ALA A 658      35.980  33.070  40.520  1.00  0.00           H
ATOM   1127  CB  ALA A 658      34.850  32.170  39.040  1.00  0.00           C
ATOM   1128  HB1 ALA A 658      35.410  32.680  38.230  1.00  0.00           H
ATOM   1129  HB2 ALA A 658      33.780  32.110  38.740  1.00  0.00           H
ATOM   1130  HB3 ALA A 658      35.150  31.130  39.290  1.00  0.00           H
ATOM   1131  C   ALA A 658      34.460  34.540  40.180  1.00  0.00           C
ATOM   1132  O   ALA A 658      34.010  34.940  39.150  1.00  0.00           O
ATOM   1133  N   GLY A 659      34.750  35.400  41.160  1.00  0.00           N
ATOM   1134  HN  GLY A 659      35.120  34.930  41.960  1.00  0.00           H
ATOM   1135  CA  GLY A 659      34.600  36.860  41.090  1.00  0.00           C
ATOM   1136  HA1 GLY A 659      34.920  37.200  42.060  1.00  0.00           H
ATOM   1137  HA2 GLY A 659      33.580  37.160  40.910  1.00  0.00           H
ATOM   1138  C   GLY A 659      35.470  37.480  40.030  1.00  0.00           C
ATOM   1139  O   GLY A 659      35.070  38.380  39.280  1.00  0.00           O
ATOM   1140  N   GLN A 660      36.720  37.020  39.990  1.00  0.00           N
ATOM   1141  HN  GLN A 660      36.950  36.340  40.700  1.00  0.00           H
ATOM   1142  CA  GLN A 660      37.660  36.990  38.830  1.00  0.00           C
ATOM   1143  HA  GLN A 660      37.320  36.410  37.990  1.00  0.00           H
ATOM   1144  CB  GLN A 660      37.910  38.390  38.060  1.00  0.00           C
ATOM   1145  HB1 GLN A 660      37.920  39.110  38.900  1.00  0.00           H
ATOM   1146  HB2 GLN A 660      36.980  38.640  37.530  1.00  0.00           H
ATOM   1147  CG  GLN A 660      39.090  38.540  37.100  1.00  0.00           C
ATOM   1148  HG1 GLN A 660      40.130  38.600  37.500  1.00  0.00           H
ATOM   1149  HG2 GLN A 660      38.970  39.470  36.520  1.00  0.00           H
ATOM   1150  CD  GLN A 660      39.160  37.440  36.010  1.00  0.00           C
ATOM   1151  OE1 GLN A 660      39.900  36.490  36.030  1.00  0.00           O
ATOM   1152  NE2 GLN A 660      38.480  37.820  34.870  1.00  0.00           N
ATOM   1153 HE21 GLN A 660      38.500  37.250  34.040  1.00  0.00           H
ATOM   1154 HE22 GLN A 660      38.270  38.790  34.770  1.00  0.00           H
ATOM   1155  C   GLN A 660      38.990  36.520  39.340  1.00  0.00           C
ATOM   1156  O   GLN A 660      39.750  37.360  39.870  1.00  0.00           O
ATOM   1157  N   PRO A 661      39.340  35.160  39.310  1.00  0.00           N
ATOM   1158  CD  PRO A 661      38.530  34.000  38.840  1.00  0.00           C
ATOM   1159  HD1 PRO A 661      39.100  33.630  37.960  1.00  0.00           H
ATOM   1160  HD2 PRO A 661      37.460  34.230  38.670  1.00  0.00           H
ATOM   1161  CA  PRO A 661      40.400  34.680  40.230  1.00  0.00           C
ATOM   1162  HA  PRO A 661      40.290  35.220  41.150  1.00  0.00           H
ATOM   1163  CB  PRO A 661      40.260  33.150  40.260  1.00  0.00           C
ATOM   1164  HB1 PRO A 661      40.510  32.800  41.290  1.00  0.00           H
ATOM   1165  HB2 PRO A 661      40.890  32.620  39.520  1.00  0.00           H
ATOM   1166  CG  PRO A 661      38.770  32.960  39.890  1.00  0.00           C
ATOM   1167  HG1 PRO A 661      38.560  31.960  39.440  1.00  0.00           H
ATOM   1168  HG2 PRO A 661      38.070  33.110  40.730  1.00  0.00           H
ATOM   1169  C   PRO A 661      41.800  35.050  39.770  1.00  0.00           C
ATOM   1170  O   PRO A 661      42.730  34.720  40.490  1.00  0.00           O
ATOM   1171  N   LEU A 662      41.930  35.710  38.550  1.00  0.00           N
ATOM   1172  HN  LEU A 662      41.060  35.890  38.080  1.00  0.00           H
ATOM   1173  CA  LEU A 662      43.190  36.180  38.050  1.00  0.00           C
ATOM   1174  HA  LEU A 662      43.990  35.500  38.300  1.00  0.00           H
ATOM   1175  CB  LEU A 662      43.270  36.270  36.500  1.00  0.00           C
ATOM   1176  HB1 LEU A 662      44.290  36.610  36.210  1.00  0.00           H
ATOM   1177  HB2 LEU A 662      42.550  37.050  36.180  1.00  0.00           H
ATOM   1178  CG  LEU A 662      43.090  34.870  35.910  1.00  0.00           C
ATOM   1179  HG  LEU A 662      42.020  34.590  35.850  1.00  0.00           H
ATOM   1180  CD1 LEU A 662      43.390  34.810  34.360  1.00  0.00           C
ATOM   1181 HD11 LEU A 662      43.470  33.820  33.890  1.00  0.00           H
ATOM   1182 HD12 LEU A 662      44.340  35.340  34.140  1.00  0.00           H
ATOM   1183 HD13 LEU A 662      42.550  35.260  33.790  1.00  0.00           H
ATOM   1184  CD2 LEU A 662      43.890  33.720  36.620  1.00  0.00           C
ATOM   1185 HD21 LEU A 662      43.340  33.430  37.540  1.00  0.00           H
ATOM   1186 HD22 LEU A 662      44.930  34.060  36.820  1.00  0.00           H
ATOM   1187 HD23 LEU A 662      43.840  32.840  35.930  1.00  0.00           H
ATOM   1188  C   LEU A 662      43.620  37.430  38.810  1.00  0.00           C
ATOM   1189  O   LEU A 662      44.740  37.900  38.840  1.00  0.00           O
ATOM   1190  N   THR A 663      42.620  38.090  39.510  1.00  0.00           N
ATOM   1191  HN  THR A 663      41.690  37.730  39.560  1.00  0.00           H
ATOM   1192  CA  THR A 663      42.860  39.160  40.500  1.00  0.00           C
ATOM   1193  HA  THR A 663      43.780  39.640  40.200  1.00  0.00           H
ATOM   1194  CB  THR A 663      41.770  40.260  40.610  1.00  0.00           C
ATOM   1195  HB  THR A 663      42.040  40.920  41.460  1.00  0.00           H
ATOM   1196  OG1 THR A 663      40.490  39.710  40.710  1.00  0.00           O
ATOM   1197  HG1 THR A 663      40.530  38.760  40.590  1.00  0.00           H
ATOM   1198  CG2 THR A 663      41.620  41.180  39.370  1.00  0.00           C
ATOM   1199 HG21 THR A 663      40.840  41.930  39.610  1.00  0.00           H
ATOM   1200 HG22 THR A 663      41.270  40.710  38.420  1.00  0.00           H
ATOM   1201 HG23 THR A 663      42.600  41.710  39.260  1.00  0.00           H
ATOM   1202  C   THR A 663      43.160  38.670  41.940  1.00  0.00           C
ATOM   1203  O   THR A 663      42.580  37.740  42.420  1.00  0.00           O
ATOM   1204  N   ILE A 664      44.120  39.260  42.700  1.00  0.00           N
ATOM   1205  HN  ILE A 664      44.600  40.060  42.350  1.00  0.00           H
ATOM   1206  CA  ILE A 664      44.730  38.770  43.890  1.00  0.00           C
ATOM   1207  HA  ILE A 664      44.360  37.830  44.270  1.00  0.00           H
ATOM   1208  CB  ILE A 664      46.240  38.400  43.780  1.00  0.00           C
ATOM   1209  HB  ILE A 664      46.620  39.230  43.160  1.00  0.00           H
ATOM   1210  CG2 ILE A 664      46.960  38.300  45.100  1.00  0.00           C
ATOM   1211 HG21 ILE A 664      47.970  37.920  44.860  1.00  0.00           H
ATOM   1212 HG22 ILE A 664      46.560  37.530  45.790  1.00  0.00           H
ATOM   1213 HG23 ILE A 664      47.170  39.220  45.670  1.00  0.00           H
ATOM   1214  CG1 ILE A 664      46.420  37.180  42.930  1.00  0.00           C
ATOM   1215 HG11 ILE A 664      47.500  37.000  42.740  1.00  0.00           H
ATOM   1216 HG12 ILE A 664      45.840  37.360  42.010  1.00  0.00           H
ATOM   1217  CD  ILE A 664      45.790  35.830  43.580  1.00  0.00           C
ATOM   1218  HD1 ILE A 664      45.790  35.000  42.840  1.00  0.00           H
ATOM   1219  HD2 ILE A 664      44.760  35.840  44.010  1.00  0.00           H
ATOM   1220  HD3 ILE A 664      46.520  35.520  44.360  1.00  0.00           H
ATOM   1221  C   ILE A 664      44.550  39.810  44.990  1.00  0.00           C
ATOM   1222  O   ILE A 664      44.930  40.970  44.800  1.00  0.00           O
ATOM   1223  N   LEU A 665      43.880  39.440  46.120  1.00  0.00           N
ATOM   1224  HN  LEU A 665      43.450  38.540  46.200  1.00  0.00           H
ATOM   1225  CA  LEU A 665      43.720  40.250  47.330  1.00  0.00           C
ATOM   1226  HA  LEU A 665      43.300  41.140  46.900  1.00  0.00           H
ATOM   1227  CB  LEU A 665      42.870  39.520  48.350  1.00  0.00           C
ATOM   1228  HB1 LEU A 665      42.820  40.170  49.250  1.00  0.00           H
ATOM   1229  HB2 LEU A 665      43.400  38.590  48.630  1.00  0.00           H
ATOM   1230  CG  LEU A 665      41.520  39.130  47.860  1.00  0.00           C
ATOM   1231  HG  LEU A 665      41.620  38.420  47.000  1.00  0.00           H
ATOM   1232  CD1 LEU A 665      40.860  38.160  48.870  1.00  0.00           C
ATOM   1233 HD11 LEU A 665      39.980  37.640  48.420  1.00  0.00           H
ATOM   1234 HD12 LEU A 665      40.490  38.780  49.720  1.00  0.00           H
ATOM   1235 HD13 LEU A 665      41.550  37.360  49.190  1.00  0.00           H
ATOM   1236  CD2 LEU A 665      40.580  40.350  47.520  1.00  0.00           C
ATOM   1237 HD21 LEU A 665      39.690  39.910  47.020  1.00  0.00           H
ATOM   1238 HD22 LEU A 665      41.130  40.970  46.790  1.00  0.00           H
ATOM   1239 HD23 LEU A 665      40.420  40.950  48.440  1.00  0.00           H
ATOM   1240  C   LEU A 665      45.050  40.560  47.960  1.00  0.00           C
ATOM   1241  O   LEU A 665      45.860  39.660  48.160  1.00  0.00           O
ATOM   1242  N   GLY A 666      45.270  41.880  48.250  1.00  0.00           N
ATOM   1243  HN  GLY A 666      44.690  42.650  48.020  1.00  0.00           H
ATOM   1244  CA  GLY A 666      46.650  42.260  48.610  1.00  0.00           C
ATOM   1245  HA1 GLY A 666      47.180  42.350  47.670  1.00  0.00           H
ATOM   1246  HA2 GLY A 666      46.990  41.550  49.350  1.00  0.00           H
ATOM   1247  C   GLY A 666      46.760  43.580  49.410  1.00  0.00           C
ATOM   1248  O   GLY A 666      45.810  44.080  49.940  1.00  0.00           O
ATOM   1249  N   SER A 667      47.970  44.200  49.530  1.00  0.00           N
ATOM   1250  HN  SER A 667      48.800  43.880  49.080  1.00  0.00           H
ATOM   1251  CA  SER A 667      48.220  45.480  50.160  1.00  0.00           C
ATOM   1252  HA  SER A 667      48.020  45.420  51.220  1.00  0.00           H
ATOM   1253  CB  SER A 667      49.780  45.750  50.090  1.00  0.00           C
ATOM   1254  HB1 SER A 667      50.250  45.220  50.940  1.00  0.00           H
ATOM   1255  HB2 SER A 667      49.920  46.830  50.300  1.00  0.00           H
ATOM   1256  OG  SER A 667      50.260  45.560  48.760  1.00  0.00           O
ATOM   1257  HG1 SER A 667      49.970  46.310  48.240  1.00  0.00           H
ATOM   1258  C   SER A 667      47.370  46.590  49.470  1.00  0.00           C
ATOM   1259  O   SER A 667      47.100  46.670  48.260  1.00  0.00           O
ATOM   1260  N   THR A 668      46.870  47.530  50.280  1.00  0.00           N
ATOM   1261  HN  THR A 668      47.060  47.370  51.250  1.00  0.00           H
ATOM   1262  CA  THR A 668      46.030  48.620  49.780  1.00  0.00           C
ATOM   1263  HA  THR A 668      46.220  48.860  48.750  1.00  0.00           H
ATOM   1264  CB  THR A 668      44.540  48.310  49.830  1.00  0.00           C
ATOM   1265  HB  THR A 668      44.310  47.540  49.060  1.00  0.00           H
ATOM   1266  OG1 THR A 668      43.730  49.440  49.510  1.00  0.00           O
ATOM   1267  HG1 THR A 668      43.180  49.150  48.780  1.00  0.00           H
ATOM   1268  CG2 THR A 668      44.000  47.800  51.230  1.00  0.00           C
ATOM   1269 HG21 THR A 668      42.890  47.730  51.180  1.00  0.00           H
ATOM   1270 HG22 THR A 668      44.300  48.430  52.090  1.00  0.00           H
ATOM   1271 HG23 THR A 668      44.320  46.770  51.490  1.00  0.00           H
ATOM   1272  C   THR A 668      46.320  49.850  50.680  1.00  0.00           C
ATOM   1273  O   THR A 668      46.190  49.820  51.870  1.00  0.00           O
ATOM   1274  N   GLY A 669      46.690  50.940  50.000  1.00  0.00           N
ATOM   1275  HN  GLY A 669      46.900  50.810  49.030  1.00  0.00           H
ATOM   1276  CA  GLY A 669      47.100  52.190  50.740  1.00  0.00           C
ATOM   1277  HA1 GLY A 669      47.500  52.830  49.980  1.00  0.00           H
ATOM   1278  HA2 GLY A 669      47.810  51.820  51.470  1.00  0.00           H
ATOM   1279  C   GLY A 669      46.020  52.980  51.400  1.00  0.00           C
ATOM   1280  O   GLY A 669      46.110  53.180  52.610  1.00  0.00           O
ATOM   1281  N   PRO A 670      44.950  53.420  50.670  1.00  0.00           N
ATOM   1282  CD  PRO A 670      44.890  53.530  49.270  1.00  0.00           C
ATOM   1283  HD1 PRO A 670      44.410  52.580  48.940  1.00  0.00           H
ATOM   1284  HD2 PRO A 670      45.860  53.830  48.810  1.00  0.00           H
ATOM   1285  CA  PRO A 670      43.870  54.130  51.300  1.00  0.00           C
ATOM   1286  HA  PRO A 670      44.270  54.980  51.830  1.00  0.00           H
ATOM   1287  CB  PRO A 670      42.950  54.580  50.080  1.00  0.00           C
ATOM   1288  HB1 PRO A 670      42.850  55.660  50.320  1.00  0.00           H
ATOM   1289  HB2 PRO A 670      41.950  54.100  50.020  1.00  0.00           H
ATOM   1290  CG  PRO A 670      43.810  54.520  48.830  1.00  0.00           C
ATOM   1291  HG1 PRO A 670      43.210  54.130  47.980  1.00  0.00           H
ATOM   1292  HG2 PRO A 670      44.320  55.480  48.590  1.00  0.00           H
ATOM   1293  C   PRO A 670      43.120  53.470  52.440  1.00  0.00           C
ATOM   1294  O   PRO A 670      42.970  54.070  53.460  1.00  0.00           O
ATOM   1295  N   VAL A 671      42.690  52.200  52.290  1.00  0.00           N
ATOM   1296  HN  VAL A 671      42.700  51.690  51.430  1.00  0.00           H
ATOM   1297  CA  VAL A 671      42.030  51.460  53.370  1.00  0.00           C
ATOM   1298  HA  VAL A 671      41.180  52.000  53.760  1.00  0.00           H
ATOM   1299  CB  VAL A 671      41.630  50.070  52.880  1.00  0.00           C
ATOM   1300  HB  VAL A 671      42.570  49.650  52.470  1.00  0.00           H
ATOM   1301  CG1 VAL A 671      41.150  49.030  54.010  1.00  0.00           C
ATOM   1302 HG11 VAL A 671      42.010  48.850  54.690  1.00  0.00           H
ATOM   1303 HG12 VAL A 671      40.840  48.120  53.460  1.00  0.00           H
ATOM   1304 HG13 VAL A 671      40.270  49.210  54.660  1.00  0.00           H
ATOM   1305  CG2 VAL A 671      40.610  50.220  51.740  1.00  0.00           C
ATOM   1306 HG21 VAL A 671      40.360  49.200  51.380  1.00  0.00           H
ATOM   1307 HG22 VAL A 671      40.990  50.780  50.860  1.00  0.00           H
ATOM   1308 HG23 VAL A 671      39.640  50.700  52.030  1.00  0.00           H
ATOM   1309  C   VAL A 671      42.940  51.300  54.630  1.00  0.00           C
ATOM   1310  O   VAL A 671      42.430  51.560  55.730  1.00  0.00           O
ATOM   1311  N   LEU A 672      44.270  51.070  54.580  1.00  0.00           N
ATOM   1312  HN  LEU A 672      44.760  51.010  53.720  1.00  0.00           H
ATOM   1313  CA  LEU A 672      45.200  51.180  55.710  1.00  0.00           C
ATOM   1314  HA  LEU A 672      44.860  50.460  56.430  1.00  0.00           H
ATOM   1315  CB  LEU A 672      46.610  50.680  55.290  1.00  0.00           C
ATOM   1316  HB1 LEU A 672      46.950  51.370  54.480  1.00  0.00           H
ATOM   1317  HB2 LEU A 672      46.500  49.690  54.800  1.00  0.00           H
ATOM   1318  CG  LEU A 672      47.820  50.620  56.270  1.00  0.00           C
ATOM   1319  HG  LEU A 672      47.950  51.560  56.840  1.00  0.00           H
ATOM   1320  CD1 LEU A 672      47.510  49.540  57.410  1.00  0.00           C
ATOM   1321 HD11 LEU A 672      47.190  48.560  56.980  1.00  0.00           H
ATOM   1322 HD12 LEU A 672      46.680  50.030  57.950  1.00  0.00           H
ATOM   1323 HD13 LEU A 672      48.420  49.370  58.030  1.00  0.00           H
ATOM   1324  CD2 LEU A 672      49.130  50.250  55.610  1.00  0.00           C
ATOM   1325 HD21 LEU A 672      49.160  49.280  55.060  1.00  0.00           H
ATOM   1326 HD22 LEU A 672      49.900  50.400  56.390  1.00  0.00           H
ATOM   1327 HD23 LEU A 672      49.440  50.980  54.830  1.00  0.00           H
ATOM   1328  C   LEU A 672      45.360  52.480  56.400  1.00  0.00           C
ATOM   1329  O   LEU A 672      45.330  52.570  57.630  1.00  0.00           O
ATOM   1330  N   VAL A 673      45.440  53.620  55.590  1.00  0.00           N
ATOM   1331  HN  VAL A 673      45.770  53.480  54.660  1.00  0.00           H
ATOM   1332  CA  VAL A 673      45.100  54.940  56.020  1.00  0.00           C
ATOM   1333  HA  VAL A 673      45.780  55.080  56.850  1.00  0.00           H
ATOM   1334  CB  VAL A 673      45.410  55.790  54.840  1.00  0.00           C
ATOM   1335  HB  VAL A 673      44.950  55.350  53.930  1.00  0.00           H
ATOM   1336  CG1 VAL A 673      45.030  57.280  54.970  1.00  0.00           C
ATOM   1337 HG11 VAL A 673      45.020  57.900  54.050  1.00  0.00           H
ATOM   1338 HG12 VAL A 673      45.760  57.730  55.680  1.00  0.00           H
ATOM   1339 HG13 VAL A 673      43.970  57.330  55.290  1.00  0.00           H
ATOM   1340  CG2 VAL A 673      46.940  55.730  54.540  1.00  0.00           C
ATOM   1341 HG21 VAL A 673      47.180  56.460  53.740  1.00  0.00           H
ATOM   1342 HG22 VAL A 673      47.240  54.710  54.210  1.00  0.00           H
ATOM   1343 HG23 VAL A 673      47.690  56.030  55.300  1.00  0.00           H
ATOM   1344  C   VAL A 673      43.730  55.120  56.630  1.00  0.00           C
ATOM   1345  O   VAL A 673      43.660  55.790  57.640  1.00  0.00           O
ATOM   1346  N   PHE A 674      42.660  54.630  56.030  1.00  0.00           N
ATOM   1347  HN  PHE A 674      42.870  54.210  55.150  1.00  0.00           H
ATOM   1348  CA  PHE A 674      41.320  54.770  56.580  1.00  0.00           C
ATOM   1349  HA  PHE A 674      41.300  55.830  56.760  1.00  0.00           H
ATOM   1350  CB  PHE A 674      40.170  54.430  55.550  1.00  0.00           C
ATOM   1351  HB1 PHE A 674      40.300  53.360  55.270  1.00  0.00           H
ATOM   1352  HB2 PHE A 674      40.220  55.060  54.640  1.00  0.00           H
ATOM   1353  CG  PHE A 674      38.780  54.430  56.200  1.00  0.00           C
ATOM   1354  CD1 PHE A 674      37.970  55.610  56.320  1.00  0.00           C
ATOM   1355  HD1 PHE A 674      38.300  56.560  55.930  1.00  0.00           H
ATOM   1356  CE1 PHE A 674      36.730  55.650  56.920  1.00  0.00           C
ATOM   1357  HE1 PHE A 674      36.180  56.570  56.940  1.00  0.00           H
ATOM   1358  CZ  PHE A 674      36.270  54.480  57.520  1.00  0.00           C
ATOM   1359  HZ  PHE A 674      35.360  54.560  58.110  1.00  0.00           H
ATOM   1360  CD2 PHE A 674      38.240  53.260  56.770  1.00  0.00           C
ATOM   1361  HD2 PHE A 674      38.830  52.360  56.820  1.00  0.00           H
ATOM   1362  CE2 PHE A 674      37.020  53.310  57.440  1.00  0.00           C
ATOM   1363  HE2 PHE A 674      36.750  52.430  58.010  1.00  0.00           H
ATOM   1364  C   PHE A 674      41.070  54.180  57.990  1.00  0.00           C
ATOM   1365  O   PHE A 674      40.480  54.810  58.820  1.00  0.00           O
ATOM   1366  N   GLU A 675      41.620  52.990  58.260  1.00  0.00           N
ATOM   1367  HN  GLU A 675      41.960  52.450  57.490  1.00  0.00           H
ATOM   1368  CA  GLU A 675      41.640  52.250  59.510  1.00  0.00           C
ATOM   1369  HA  GLU A 675      40.620  52.010  59.790  1.00  0.00           H
ATOM   1370  CB  GLU A 675      42.340  50.870  59.240  1.00  0.00           C
ATOM   1371  HB1 GLU A 675      42.640  50.440  60.220  1.00  0.00           H
ATOM   1372  HB2 GLU A 675      43.170  51.120  58.550  1.00  0.00           H
ATOM   1373  CG  GLU A 675      41.380  49.950  58.480  1.00  0.00           C
ATOM   1374  HG1 GLU A 675      42.060  49.130  58.160  1.00  0.00           H
ATOM   1375  HG2 GLU A 675      40.910  50.410  57.580  1.00  0.00           H
ATOM   1376  CD  GLU A 675      40.220  49.280  59.190  1.00  0.00           C
ATOM   1377  OE1 GLU A 675      39.360  48.560  58.530  1.00  0.00           O
ATOM   1378  OE2 GLU A 675      40.070  49.440  60.460  1.00  0.00           O
ATOM   1379  C   GLU A 675      42.300  53.060  60.580  1.00  0.00           C
ATOM   1380  O   GLU A 675      41.800  53.100  61.690  1.00  0.00           O
ATOM   1381  N   LYS A 676      43.450  53.730  60.270  1.00  0.00           N
ATOM   1382  HN  LYS A 676      43.760  53.780  59.330  1.00  0.00           H
ATOM   1383  CA  LYS A 676      44.090  54.710  61.140  1.00  0.00           C
ATOM   1384  HA  LYS A 676      44.250  54.270  62.110  1.00  0.00           H
ATOM   1385  CB  LYS A 676      45.430  55.130  60.570  1.00  0.00           C
ATOM   1386  HB1 LYS A 676      45.390  55.650  59.590  1.00  0.00           H
ATOM   1387  HB2 LYS A 676      46.040  54.200  60.500  1.00  0.00           H
ATOM   1388  CG  LYS A 676      46.270  56.020  61.550  1.00  0.00           C
ATOM   1389  HG1 LYS A 676      46.050  55.690  62.590  1.00  0.00           H
ATOM   1390  HG2 LYS A 676      45.950  57.070  61.330  1.00  0.00           H
ATOM   1391  CD  LYS A 676      47.750  55.770  61.310  1.00  0.00           C
ATOM   1392  HD1 LYS A 676      47.960  56.050  60.260  1.00  0.00           H
ATOM   1393  HD2 LYS A 676      47.910  54.690  61.480  1.00  0.00           H
ATOM   1394  CE  LYS A 676      48.670  56.580  62.200  1.00  0.00           C
ATOM   1395  HE1 LYS A 676      48.480  56.350  63.270  1.00  0.00           H
ATOM   1396  HE2 LYS A 676      48.560  57.670  62.060  1.00  0.00           H
ATOM   1397  NZ  LYS A 676      50.070  56.310  61.850  1.00  0.00           N
ATOM   1398  HZ1 LYS A 676      50.320  56.080  60.870  1.00  0.00           H
ATOM   1399  HZ2 LYS A 676      50.400  55.480  62.370  1.00  0.00           H
ATOM   1400  HZ3 LYS A 676      50.720  57.070  62.120  1.00  0.00           H
ATOM   1401  C   LYS A 676      43.280  55.950  61.580  1.00  0.00           C
ATOM   1402  O   LYS A 676      43.270  56.370  62.680  1.00  0.00           O
ATOM   1403  N   ILE A 677      42.520  56.530  60.620  1.00  0.00           N
ATOM   1404  HN  ILE A 677      42.740  56.210  59.710  1.00  0.00           H
ATOM   1405  CA  ILE A 677      41.560  57.620  60.770  1.00  0.00           C
ATOM   1406  HA  ILE A 677      42.030  58.400  61.350  1.00  0.00           H
ATOM   1407  CB  ILE A 677      41.130  58.370  59.400  1.00  0.00           C
ATOM   1408  HB  ILE A 677      40.410  57.700  58.910  1.00  0.00           H
ATOM   1409  CG2 ILE A 677      40.220  59.560  59.710  1.00  0.00           C
ATOM   1410 HG21 ILE A 677      39.770  60.010  58.790  1.00  0.00           H
ATOM   1411 HG22 ILE A 677      40.840  60.350  60.170  1.00  0.00           H
ATOM   1412 HG23 ILE A 677      39.340  59.190  60.290  1.00  0.00           H
ATOM   1413  CG1 ILE A 677      42.350  58.610  58.390  1.00  0.00           C
ATOM   1414 HG11 ILE A 677      42.960  57.690  58.500  1.00  0.00           H
ATOM   1415 HG12 ILE A 677      42.950  59.500  58.660  1.00  0.00           H
ATOM   1416  CD  ILE A 677      41.830  58.730  56.940  1.00  0.00           C
ATOM   1417  HD1 ILE A 677      42.680  59.160  56.350  1.00  0.00           H
ATOM   1418  HD2 ILE A 677      40.980  59.450  56.850  1.00  0.00           H
ATOM   1419  HD3 ILE A 677      41.560  57.760  56.490  1.00  0.00           H
ATOM   1420  C   ILE A 677      40.340  57.110  61.580  1.00  0.00           C
ATOM   1421  O   ILE A 677      39.830  57.800  62.470  1.00  0.00           O
ATOM   1422  N   LEU A 678      39.810  55.880  61.320  1.00  0.00           N
ATOM   1423  HN  LEU A 678      40.240  55.370  60.580  1.00  0.00           H
ATOM   1424  CA  LEU A 678      38.640  55.330  61.960  1.00  0.00           C
ATOM   1425  HA  LEU A 678      37.840  56.070  61.960  1.00  0.00           H
ATOM   1426  CB  LEU A 678      37.970  54.070  61.210  1.00  0.00           C
ATOM   1427  HB1 LEU A 678      38.800  53.370  60.990  1.00  0.00           H
ATOM   1428  HB2 LEU A 678      37.460  54.490  60.310  1.00  0.00           H
ATOM   1429  CG  LEU A 678      36.920  53.210  61.990  1.00  0.00           C
ATOM   1430  HG  LEU A 678      37.210  52.960  63.040  1.00  0.00           H
ATOM   1431  CD1 LEU A 678      35.570  53.990  62.120  1.00  0.00           C
ATOM   1432 HD11 LEU A 678      34.860  53.490  62.800  1.00  0.00           H
ATOM   1433 HD12 LEU A 678      35.080  54.150  61.140  1.00  0.00           H
ATOM   1434 HD13 LEU A 678      35.800  55.010  62.500  1.00  0.00           H
ATOM   1435  CD2 LEU A 678      36.670  51.820  61.330  1.00  0.00           C
ATOM   1436 HD21 LEU A 678      36.300  51.130  62.100  1.00  0.00           H
ATOM   1437 HD22 LEU A 678      37.660  51.420  61.050  1.00  0.00           H
ATOM   1438 HD23 LEU A 678      36.070  51.840  60.390  1.00  0.00           H
ATOM   1439  C   LEU A 678      38.810  55.050  63.400  1.00  0.00           C
ATOM   1440  O   LEU A 678      37.970  55.250  64.300  1.00  0.00           O
ATOM   1441  N   TYR A 679      40.020  54.500  63.790  1.00  0.00           N
ATOM   1442  HN  TYR A 679      40.630  54.230  63.060  1.00  0.00           H
ATOM   1443  CA  TYR A 679      40.460  54.190  65.150  1.00  0.00           C
ATOM   1444  HA  TYR A 679      39.740  53.500  65.570  1.00  0.00           H
ATOM   1445  CB  TYR A 679      41.700  53.230  65.070  1.00  0.00           C
ATOM   1446  HB1 TYR A 679      42.410  53.580  64.290  1.00  0.00           H
ATOM   1447  HB2 TYR A 679      41.390  52.180  64.890  1.00  0.00           H
ATOM   1448  CG  TYR A 679      42.370  53.170  66.380  1.00  0.00           C
ATOM   1449  CD1 TYR A 679      41.760  52.430  67.400  1.00  0.00           C
ATOM   1450  HD1 TYR A 679      40.770  52.040  67.180  1.00  0.00           H
ATOM   1451  CE1 TYR A 679      42.250  52.550  68.700  1.00  0.00           C
ATOM   1452  HE1 TYR A 679      41.650  52.100  69.470  1.00  0.00           H
ATOM   1453  CZ  TYR A 679      43.390  53.290  68.930  1.00  0.00           C
ATOM   1454  OH  TYR A 679      43.800  53.360  70.250  1.00  0.00           O
ATOM   1455  HH  TYR A 679      44.650  53.820  70.250  1.00  0.00           H
ATOM   1456  CD2 TYR A 679      43.520  53.870  66.600  1.00  0.00           C
ATOM   1457  HD2 TYR A 679      44.040  54.380  65.800  1.00  0.00           H
ATOM   1458  CE2 TYR A 679      44.060  53.980  67.930  1.00  0.00           C
ATOM   1459  HE2 TYR A 679      44.940  54.570  68.130  1.00  0.00           H
ATOM   1460  C   TYR A 679      40.550  55.350  66.140  1.00  0.00           C
ATOM   1461  O   TYR A 679      39.980  55.470  67.210  1.00  0.00           O
ATOM   1462  N   LYS A 680      41.200  56.440  65.540  1.00  0.00           N
ATOM   1463  HN  LYS A 680      41.410  56.390  64.560  1.00  0.00           H
ATOM   1464  CA  LYS A 680      41.130  57.820  66.030  1.00  0.00           C
ATOM   1465  HA  LYS A 680      41.530  57.830  67.030  1.00  0.00           H
ATOM   1466  CB  LYS A 680      42.080  58.660  65.170  1.00  0.00           C
ATOM   1467  HB1 LYS A 680      41.810  59.720  65.350  1.00  0.00           H
ATOM   1468  HB2 LYS A 680      41.720  58.400  64.150  1.00  0.00           H
ATOM   1469  CG  LYS A 680      43.550  58.330  65.330  1.00  0.00           C
ATOM   1470  HG1 LYS A 680      43.690  57.220  65.330  1.00  0.00           H
ATOM   1471  HG2 LYS A 680      43.860  58.590  66.360  1.00  0.00           H
ATOM   1472  CD  LYS A 680      44.450  59.010  64.360  1.00  0.00           C
ATOM   1473  HD1 LYS A 680      44.330  60.100  64.560  1.00  0.00           H
ATOM   1474  HD2 LYS A 680      44.200  58.830  63.290  1.00  0.00           H
ATOM   1475  CE  LYS A 680      45.920  58.790  64.570  1.00  0.00           C
ATOM   1476  HE1 LYS A 680      46.500  59.360  63.810  1.00  0.00           H
ATOM   1477  HE2 LYS A 680      46.080  57.700  64.430  1.00  0.00           H
ATOM   1478  NZ  LYS A 680      46.380  59.270  65.830  1.00  0.00           N
ATOM   1479  HZ1 LYS A 680      47.410  59.220  65.990  1.00  0.00           H
ATOM   1480  HZ2 LYS A 680      45.840  58.800  66.590  1.00  0.00           H
ATOM   1481  HZ3 LYS A 680      46.180  60.290  65.860  1.00  0.00           H
ATOM   1482  C   LYS A 680      39.710  58.410  66.170  1.00  0.00           C
ATOM   1483  O   LYS A 680      39.390  58.930  67.240  1.00  0.00           O
ATOM   1484  N   PHE A 681      38.840  58.270  65.110  1.00  0.00           N
ATOM   1485  HN  PHE A 681      39.130  57.910  64.230  1.00  0.00           H
ATOM   1486  CA  PHE A 681      37.490  58.820  65.170  1.00  0.00           C
ATOM   1487  HA  PHE A 681      37.580  59.880  65.310  1.00  0.00           H
ATOM   1488  CB  PHE A 681      36.720  58.450  63.770  1.00  0.00           C
ATOM   1489  HB1 PHE A 681      36.790  57.340  63.720  1.00  0.00           H
ATOM   1490  HB2 PHE A 681      37.360  58.850  62.960  1.00  0.00           H
ATOM   1491  CG  PHE A 681      35.290  58.930  63.550  1.00  0.00           C
ATOM   1492  CD1 PHE A 681      35.120  60.210  62.950  1.00  0.00           C
ATOM   1493  HD1 PHE A 681      35.960  60.880  62.830  1.00  0.00           H
ATOM   1494  CE1 PHE A 681      33.920  60.660  62.500  1.00  0.00           C
ATOM   1495  HE1 PHE A 681      33.900  61.650  62.080  1.00  0.00           H
ATOM   1496  CZ  PHE A 681      32.780  59.810  62.600  1.00  0.00           C
ATOM   1497  HZ  PHE A 681      31.860  60.140  62.130  1.00  0.00           H
ATOM   1498  CD2 PHE A 681      34.150  58.130  63.630  1.00  0.00           C
ATOM   1499  HD2 PHE A 681      34.310  57.130  63.990  1.00  0.00           H
ATOM   1500  CE2 PHE A 681      32.840  58.570  63.230  1.00  0.00           C
ATOM   1501  HE2 PHE A 681      32.010  57.890  63.370  1.00  0.00           H
ATOM   1502  C   PHE A 681      36.700  58.200  66.340  1.00  0.00           C
ATOM   1503  O   PHE A 681      36.110  58.870  67.150  1.00  0.00           O
ATOM   1504  N   CYS A 682      36.870  56.870  66.530  1.00  0.00           N
ATOM   1505  HN  CYS A 682      37.490  56.350  65.960  1.00  0.00           H
ATOM   1506  CA  CYS A 682      36.360  56.180  67.690  1.00  0.00           C
ATOM   1507  HA  CYS A 682      35.340  56.460  67.880  1.00  0.00           H
ATOM   1508  CB  CYS A 682      36.530  54.650  67.500  1.00  0.00           C
ATOM   1509  HB1 CYS A 682      36.170  54.150  68.430  1.00  0.00           H
ATOM   1510  HB2 CYS A 682      37.630  54.500  67.430  1.00  0.00           H
ATOM   1511  SG  CYS A 682      35.750  53.990  66.080  1.00  0.00           S
ATOM   1512  HG1 CYS A 682      36.600  54.610  65.280  1.00  0.00           H
ATOM   1513  C   CYS A 682      36.930  56.650  69.010  1.00  0.00           C
ATOM   1514  O   CYS A 682      36.200  56.980  69.920  1.00  0.00           O
ATOM   1515  N   ARG A 683      38.300  56.820  69.170  1.00  0.00           N
ATOM   1516  HN  ARG A 683      38.800  56.500  68.360  1.00  0.00           H
ATOM   1517  CA  ARG A 683      38.960  57.190  70.450  1.00  0.00           C
ATOM   1518  HA  ARG A 683      38.420  56.690  71.240  1.00  0.00           H
ATOM   1519  CB  ARG A 683      40.560  57.090  70.320  1.00  0.00           C
ATOM   1520  HB1 ARG A 683      40.980  57.590  71.220  1.00  0.00           H
ATOM   1521  HB2 ARG A 683      40.870  57.760  69.490  1.00  0.00           H
ATOM   1522  CG  ARG A 683      41.090  55.660  70.250  1.00  0.00           C
ATOM   1523  HG1 ARG A 683      42.150  55.790  69.930  1.00  0.00           H
ATOM   1524  HG2 ARG A 683      40.530  55.170  69.420  1.00  0.00           H
ATOM   1525  CD  ARG A 683      41.020  54.780  71.460  1.00  0.00           C
ATOM   1526  HD1 ARG A 683      41.080  53.730  71.110  1.00  0.00           H
ATOM   1527  HD2 ARG A 683      40.130  54.900  72.120  1.00  0.00           H
ATOM   1528  NE  ARG A 683      42.160  55.100  72.320  1.00  0.00           N
ATOM   1529  HE  ARG A 683      42.910  55.600  71.870  1.00  0.00           H
ATOM   1530  CZ  ARG A 683      42.470  54.340  73.340  1.00  0.00           C
ATOM   1531  NH1 ARG A 683      43.660  54.510  73.850  1.00  0.00           N
ATOM   1532 HH11 ARG A 683      43.850  53.940  74.640  1.00  0.00           H
ATOM   1533 HH12 ARG A 683      44.330  55.100  73.400  1.00  0.00           H
ATOM   1534  NH2 ARG A 683      41.600  53.620  73.970  1.00  0.00           N
ATOM   1535 HH21 ARG A 683      40.810  53.370  73.410  1.00  0.00           H
ATOM   1536 HH22 ARG A 683      41.860  53.090  74.770  1.00  0.00           H
ATOM   1537  C   ARG A 683      38.650  58.700  70.800  1.00  0.00           C
ATOM   1538  O   ARG A 683      38.700  59.100  71.890  1.00  0.00           O
ATOM   1539  N   ASP A 684      38.370  59.500  69.780  1.00  0.00           N
ATOM   1540  HN  ASP A 684      38.520  59.170  68.850  1.00  0.00           H
ATOM   1541  CA  ASP A 684      37.900  60.870  70.000  1.00  0.00           C
ATOM   1542  HA  ASP A 684      38.610  61.360  70.630  1.00  0.00           H
ATOM   1543  CB  ASP A 684      37.680  61.640  68.670  1.00  0.00           C
ATOM   1544  HB1 ASP A 684      36.860  62.380  68.670  1.00  0.00           H
ATOM   1545  HB2 ASP A 684      37.620  61.110  67.700  1.00  0.00           H
ATOM   1546  CG  ASP A 684      38.890  62.480  68.420  1.00  0.00           C
ATOM   1547  OD1 ASP A 684      38.730  63.340  67.450  1.00  0.00           O
ATOM   1548  OD2 ASP A 684      39.950  62.480  69.070  1.00  0.00           O
ATOM   1549  C   ASP A 684      36.500  61.020  70.720  1.00  0.00           C
ATOM   1550  O   ASP A 684      36.390  61.870  71.610  1.00  0.00           O
ATOM   1551  N   TYR A 685      35.470  60.230  70.340  1.00  0.00           N
ATOM   1552  HN  TYR A 685      35.580  59.660  69.530  1.00  0.00           H
ATOM   1553  CA  TYR A 685      34.180  60.200  71.000  1.00  0.00           C
ATOM   1554  HA  TYR A 685      34.050  61.210  71.370  1.00  0.00           H
ATOM   1555  CB  TYR A 685      33.020  59.990  70.060  1.00  0.00           C
ATOM   1556  HB1 TYR A 685      32.070  60.110  70.630  1.00  0.00           H
ATOM   1557  HB2 TYR A 685      33.140  58.940  69.720  1.00  0.00           H
ATOM   1558  CG  TYR A 685      33.030  60.880  68.880  1.00  0.00           C
ATOM   1559  CD1 TYR A 685      32.840  62.270  69.020  1.00  0.00           C
ATOM   1560  HD1 TYR A 685      32.630  62.650  70.010  1.00  0.00           H
ATOM   1561  CE1 TYR A 685      32.750  63.100  67.860  1.00  0.00           C
ATOM   1562  HE1 TYR A 685      32.540  64.160  67.900  1.00  0.00           H
ATOM   1563  CZ  TYR A 685      32.970  62.540  66.610  1.00  0.00           C
ATOM   1564  OH  TYR A 685      33.010  63.350  65.480  1.00  0.00           O
ATOM   1565  HH  TYR A 685      33.160  64.220  65.840  1.00  0.00           H
ATOM   1566  CD2 TYR A 685      33.230  60.350  67.590  1.00  0.00           C
ATOM   1567  HD2 TYR A 685      33.360  59.290  67.390  1.00  0.00           H
ATOM   1568  CE2 TYR A 685      33.270  61.220  66.480  1.00  0.00           C
ATOM   1569  HE2 TYR A 685      33.510  60.720  65.550  1.00  0.00           H
ATOM   1570  C   TYR A 685      34.220  59.260  72.130  1.00  0.00           C
ATOM   1571  O   TYR A 685      33.290  59.290  72.910  1.00  0.00           O
ATOM   1572  N   GLN A 686      35.360  58.460  72.250  1.00  0.00           N
ATOM   1573  HN  GLN A 686      36.010  58.520  71.510  1.00  0.00           H
ATOM   1574  CA  GLN A 686      35.600  57.570  73.380  1.00  0.00           C
ATOM   1575  HA  GLN A 686      36.610  57.200  73.280  1.00  0.00           H
ATOM   1576  CB  GLN A 686      35.460  58.280  74.720  1.00  0.00           C
ATOM   1577  HB1 GLN A 686      35.600  57.590  75.590  1.00  0.00           H
ATOM   1578  HB2 GLN A 686      34.480  58.740  74.940  1.00  0.00           H
ATOM   1579  CG  GLN A 686      36.560  59.360  75.100  1.00  0.00           C
ATOM   1580  HG1 GLN A 686      36.240  59.670  76.110  1.00  0.00           H
ATOM   1581  HG2 GLN A 686      36.520  60.260  74.460  1.00  0.00           H
ATOM   1582  CD  GLN A 686      37.960  58.790  75.180  1.00  0.00           C
ATOM   1583  OE1 GLN A 686      38.270  57.590  74.980  1.00  0.00           O
ATOM   1584  NE2 GLN A 686      38.890  59.710  75.590  1.00  0.00           N
ATOM   1585 HE21 GLN A 686      39.820  59.340  75.610  1.00  0.00           H
ATOM   1586 HE22 GLN A 686      38.570  60.570  75.990  1.00  0.00           H
ATOM   1587  C   GLN A 686      34.820  56.330  73.270  1.00  0.00           C
ATOM   1588  O   GLN A 686      34.270  55.870  74.280  1.00  0.00           O
ATOM   1589  N   LEU A 687      34.630  55.780  72.110  1.00  0.00           N
ATOM   1590  HN  LEU A 687      35.010  56.080  71.240  1.00  0.00           H
ATOM   1591  CA  LEU A 687      33.890  54.550  71.880  1.00  0.00           C
ATOM   1592  HA  LEU A 687      33.060  54.510  72.560  1.00  0.00           H
ATOM   1593  CB  LEU A 687      33.250  54.700  70.490  1.00  0.00           C
ATOM   1594  HB1 LEU A 687      32.570  53.850  70.250  1.00  0.00           H
ATOM   1595  HB2 LEU A 687      34.110  54.770  69.790  1.00  0.00           H
ATOM   1596  CG  LEU A 687      32.460  56.000  70.300  1.00  0.00           C
ATOM   1597  HG  LEU A 687      33.170  56.860  70.360  1.00  0.00           H
ATOM   1598  CD1 LEU A 687      31.940  56.070  68.860  1.00  0.00           C
ATOM   1599 HD11 LEU A 687      32.780  56.010  68.130  1.00  0.00           H
ATOM   1600 HD12 LEU A 687      31.320  56.980  68.700  1.00  0.00           H
ATOM   1601 HD13 LEU A 687      31.320  55.150  68.850  1.00  0.00           H
ATOM   1602  CD2 LEU A 687      31.370  56.150  71.440  1.00  0.00           C
ATOM   1603 HD21 LEU A 687      31.890  56.480  72.360  1.00  0.00           H
ATOM   1604 HD22 LEU A 687      30.900  55.170  71.670  1.00  0.00           H
ATOM   1605 HD23 LEU A 687      30.590  56.860  71.080  1.00  0.00           H
ATOM   1606  C   LEU A 687      34.750  53.350  71.750  1.00  0.00           C
ATOM   1607  O   LEU A 687      35.900  53.500  71.430  1.00  0.00           O
ATOM   1608  N   SER A 688      34.190  52.110  71.790  1.00  0.00           N
ATOM   1609  HN  SER A 688      33.240  52.120  72.120  1.00  0.00           H
ATOM   1610  CA  SER A 688      34.920  50.860  71.450  1.00  0.00           C
ATOM   1611  HA  SER A 688      35.900  51.080  71.840  1.00  0.00           H
ATOM   1612  CB  SER A 688      34.190  49.640  72.120  1.00  0.00           C
ATOM   1613  HB1 SER A 688      33.290  49.400  71.510  1.00  0.00           H
ATOM   1614  HB2 SER A 688      33.790  49.980  73.100  1.00  0.00           H
ATOM   1615  OG  SER A 688      34.980  48.450  72.120  1.00  0.00           O
ATOM   1616  HG1 SER A 688      35.870  48.780  72.290  1.00  0.00           H
ATOM   1617  C   SER A 688      35.110  50.720  69.940  1.00  0.00           C
ATOM   1618  O   SER A 688      34.160  50.380  69.230  1.00  0.00           O
ATOM   1619  N   TYR A 689      36.350  50.940  69.440  1.00  0.00           N
ATOM   1620  HN  TYR A 689      37.100  51.340  69.950  1.00  0.00           H
ATOM   1621  CA  TYR A 689      36.620  50.870  68.010  1.00  0.00           C
ATOM   1622  HA  TYR A 689      35.920  51.540  67.560  1.00  0.00           H
ATOM   1623  CB  TYR A 689      38.150  51.180  67.750  1.00  0.00           C
ATOM   1624  HB1 TYR A 689      38.770  51.030  68.650  1.00  0.00           H
ATOM   1625  HB2 TYR A 689      38.210  52.290  67.680  1.00  0.00           H
ATOM   1626  CG  TYR A 689      38.690  50.590  66.440  1.00  0.00           C
ATOM   1627  CD1 TYR A 689      39.550  49.520  66.560  1.00  0.00           C
ATOM   1628  HD1 TYR A 689      39.880  49.180  67.530  1.00  0.00           H
ATOM   1629  CE1 TYR A 689      40.050  48.920  65.390  1.00  0.00           C
ATOM   1630  HE1 TYR A 689      40.850  48.190  65.360  1.00  0.00           H
ATOM   1631  CZ  TYR A 689      39.760  49.470  64.140  1.00  0.00           C
ATOM   1632  OH  TYR A 689      40.440  48.990  63.010  1.00  0.00           O
ATOM   1633  HH  TYR A 689      40.190  49.350  62.160  1.00  0.00           H
ATOM   1634  CD2 TYR A 689      38.290  51.110  65.190  1.00  0.00           C
ATOM   1635  HD2 TYR A 689      37.630  51.960  65.200  1.00  0.00           H
ATOM   1636  CE2 TYR A 689      38.900  50.610  64.050  1.00  0.00           C
ATOM   1637  HE2 TYR A 689      38.800  51.210  63.170  1.00  0.00           H
ATOM   1638  C   TYR A 689      36.210  49.540  67.340  1.00  0.00           C
ATOM   1639  O   TYR A 689      35.620  49.460  66.280  1.00  0.00           O
ATOM   1640  N   LEU A 690      36.660  48.480  68.030  1.00  0.00           N
ATOM   1641  HN  LEU A 690      37.250  48.430  68.850  1.00  0.00           H
ATOM   1642  CA  LEU A 690      36.480  47.130  67.480  1.00  0.00           C
ATOM   1643  HA  LEU A 690      36.880  47.020  66.480  1.00  0.00           H
ATOM   1644  CB  LEU A 690      37.130  46.140  68.420  1.00  0.00           C
ATOM   1645  HB1 LEU A 690      36.790  45.170  68.010  1.00  0.00           H
ATOM   1646  HB2 LEU A 690      36.780  46.290  69.460  1.00  0.00           H
ATOM   1647  CG  LEU A 690      38.640  45.910  68.550  1.00  0.00           C
ATOM   1648  HG  LEU A 690      39.130  46.840  68.900  1.00  0.00           H
ATOM   1649  CD1 LEU A 690      38.980  44.790  69.600  1.00  0.00           C
ATOM   1650 HD11 LEU A 690      38.460  43.850  69.320  1.00  0.00           H
ATOM   1651 HD12 LEU A 690      38.490  45.160  70.530  1.00  0.00           H
ATOM   1652 HD13 LEU A 690      40.070  44.620  69.600  1.00  0.00           H
ATOM   1653  CD2 LEU A 690      39.410  45.620  67.230  1.00  0.00           C
ATOM   1654 HD21 LEU A 690      40.510  45.700  67.370  1.00  0.00           H
ATOM   1655 HD22 LEU A 690      39.270  46.350  66.400  1.00  0.00           H
ATOM   1656 HD23 LEU A 690      39.270  44.590  66.830  1.00  0.00           H
ATOM   1657  C   LEU A 690      34.970  46.770  67.350  1.00  0.00           C
ATOM   1658  O   LEU A 690      34.400  46.240  66.390  1.00  0.00           O
ATOM   1659  N   SER A 691      34.240  47.150  68.420  1.00  0.00           N
ATOM   1660  HN  SER A 691      34.760  47.580  69.150  1.00  0.00           H
ATOM   1661  CA  SER A 691      32.800  46.950  68.560  1.00  0.00           C
ATOM   1662  HA  SER A 691      32.730  45.920  68.210  1.00  0.00           H
ATOM   1663  CB  SER A 691      32.080  46.930  70.000  1.00  0.00           C
ATOM   1664  HB1 SER A 691      32.200  47.970  70.370  1.00  0.00           H
ATOM   1665  HB2 SER A 691      32.550  46.150  70.650  1.00  0.00           H
ATOM   1666  OG  SER A 691      30.650  46.720  69.940  1.00  0.00           O
ATOM   1667  HG1 SER A 691      30.450  45.830  69.650  1.00  0.00           H
ATOM   1668  C   SER A 691      31.960  47.810  67.590  1.00  0.00           C
ATOM   1669  O   SER A 691      31.180  47.240  66.810  1.00  0.00           O
ATOM   1670  N   LEU A 692      32.290  49.100  67.530  1.00  0.00           N
ATOM   1671  HN  LEU A 692      32.930  49.580  68.120  1.00  0.00           H
ATOM   1672  CA  LEU A 692      31.700  49.820  66.430  1.00  0.00           C
ATOM   1673  HA  LEU A 692      30.620  49.780  66.460  1.00  0.00           H
ATOM   1674  CB  LEU A 692      31.940  51.330  66.570  1.00  0.00           C
ATOM   1675  HB1 LEU A 692      33.030  51.430  66.410  1.00  0.00           H
ATOM   1676  HB2 LEU A 692      31.760  51.530  67.660  1.00  0.00           H
ATOM   1677  CG  LEU A 692      31.020  52.210  65.680  1.00  0.00           C
ATOM   1678  HG  LEU A 692      31.080  51.780  64.660  1.00  0.00           H
ATOM   1679  CD1 LEU A 692      29.520  52.120  66.120  1.00  0.00           C
ATOM   1680 HD11 LEU A 692      29.500  52.220  67.230  1.00  0.00           H
ATOM   1681 HD12 LEU A 692      28.990  51.170  66.010  1.00  0.00           H
ATOM   1682 HD13 LEU A 692      28.900  52.900  65.620  1.00  0.00           H
ATOM   1683  CD2 LEU A 692      31.420  53.680  65.660  1.00  0.00           C
ATOM   1684 HD21 LEU A 692      30.850  54.320  64.940  1.00  0.00           H
ATOM   1685 HD22 LEU A 692      32.480  53.740  65.350  1.00  0.00           H
ATOM   1686 HD23 LEU A 692      31.310  54.130  66.670  1.00  0.00           H
ATOM   1687  C   LEU A 692      32.050  49.370  65.010  1.00  0.00           C
ATOM   1688  O   LEU A 692      31.280  49.440  64.070  1.00  0.00           O
ATOM   1689  N   ARG A 693      33.290  48.870  64.810  1.00  0.00           N
ATOM   1690  HN  ARG A 693      33.900  48.810  65.590  1.00  0.00           H
ATOM   1691  CA  ARG A 693      33.740  48.480  63.440  1.00  0.00           C
ATOM   1692  HA  ARG A 693      33.520  49.300  62.790  1.00  0.00           H
ATOM   1693  CB  ARG A 693      35.300  48.150  63.570  1.00  0.00           C
ATOM   1694  HB1 ARG A 693      35.490  47.500  64.450  1.00  0.00           H
ATOM   1695  HB2 ARG A 693      35.760  49.110  63.880  1.00  0.00           H
ATOM   1696  CG  ARG A 693      35.990  47.700  62.260  1.00  0.00           C
ATOM   1697  HG1 ARG A 693      35.610  48.270  61.390  1.00  0.00           H
ATOM   1698  HG2 ARG A 693      35.690  46.640  62.040  1.00  0.00           H
ATOM   1699  CD  ARG A 693      37.550  47.720  62.350  1.00  0.00           C
ATOM   1700  HD1 ARG A 693      38.030  47.120  63.130  1.00  0.00           H
ATOM   1701  HD2 ARG A 693      37.790  48.760  62.650  1.00  0.00           H
ATOM   1702  NE  ARG A 693      38.110  47.430  61.000  1.00  0.00           N
ATOM   1703  HE  ARG A 693      38.590  48.130  60.490  1.00  0.00           H
ATOM   1704  CZ  ARG A 693      37.940  46.210  60.520  1.00  0.00           C
ATOM   1705  NH1 ARG A 693      37.610  45.090  61.180  1.00  0.00           N
ATOM   1706 HH11 ARG A 693      37.870  45.190  62.150  1.00  0.00           H
ATOM   1707 HH12 ARG A 693      37.710  44.180  60.800  1.00  0.00           H
ATOM   1708  NH2 ARG A 693      38.300  46.070  59.290  1.00  0.00           N
ATOM   1709 HH21 ARG A 693      38.020  45.190  58.930  1.00  0.00           H
ATOM   1710 HH22 ARG A 693      38.650  46.910  58.860  1.00  0.00           H
ATOM   1711  C   ARG A 693      32.990  47.430  62.820  1.00  0.00           C
ATOM   1712  O   ARG A 693      32.710  47.320  61.650  1.00  0.00           O
ATOM   1713  N   THR A 694      32.390  46.520  63.670  1.00  0.00           N
ATOM   1714  HN  THR A 694      32.630  46.640  64.630  1.00  0.00           H
ATOM   1715  CA  THR A 694      31.430  45.450  63.270  1.00  0.00           C
ATOM   1716  HA  THR A 694      31.900  44.870  62.490  1.00  0.00           H
ATOM   1717  CB  THR A 694      31.100  44.400  64.300  1.00  0.00           C
ATOM   1718  HB  THR A 694      30.890  44.820  65.300  1.00  0.00           H
ATOM   1719  OG1 THR A 694      32.150  43.510  64.550  1.00  0.00           O
ATOM   1720  HG1 THR A 694      32.160  42.910  63.790  1.00  0.00           H
ATOM   1721  CG2 THR A 694      29.960  43.520  63.730  1.00  0.00           C
ATOM   1722 HG21 THR A 694      28.990  44.050  63.640  1.00  0.00           H
ATOM   1723 HG22 THR A 694      29.780  42.660  64.410  1.00  0.00           H
ATOM   1724 HG23 THR A 694      30.220  43.070  62.750  1.00  0.00           H
ATOM   1725  C   THR A 694      30.230  46.050  62.570  1.00  0.00           C
ATOM   1726  O   THR A 694      29.780  45.530  61.560  1.00  0.00           O
ATOM   1727  N   SER A 695      29.680  47.150  63.090  1.00  0.00           N
ATOM   1728  HN  SER A 695      30.270  47.660  63.720  1.00  0.00           H
ATOM   1729  CA  SER A 695      28.590  47.820  62.550  1.00  0.00           C
ATOM   1730  HA  SER A 695      27.900  47.040  62.280  1.00  0.00           H
ATOM   1731  CB  SER A 695      27.990  48.650  63.700  1.00  0.00           C
ATOM   1732  HB1 SER A 695      27.200  49.320  63.300  1.00  0.00           H
ATOM   1733  HB2 SER A 695      28.740  49.280  64.210  1.00  0.00           H
ATOM   1734  OG  SER A 695      27.440  47.760  64.730  1.00  0.00           O
ATOM   1735  HG1 SER A 695      28.160  47.230  65.070  1.00  0.00           H
ATOM   1736  C   SER A 695      28.880  48.650  61.290  1.00  0.00           C
ATOM   1737  O   SER A 695      28.080  48.790  60.390  1.00  0.00           O
ATOM   1738  N   ILE A 696      30.080  49.150  61.260  1.00  0.00           N
ATOM   1739  HN  ILE A 696      30.620  49.210  62.100  1.00  0.00           H
ATOM   1740  CA  ILE A 696      30.650  49.790  60.100  1.00  0.00           C
ATOM   1741  HA  ILE A 696      29.990  50.540  59.670  1.00  0.00           H
ATOM   1742  CB  ILE A 696      31.940  50.560  60.520  1.00  0.00           C
ATOM   1743  HB  ILE A 696      32.680  49.950  61.090  1.00  0.00           H
ATOM   1744  CG2 ILE A 696      32.810  51.110  59.390  1.00  0.00           C
ATOM   1745 HG21 ILE A 696      33.800  51.400  59.790  1.00  0.00           H
ATOM   1746 HG22 ILE A 696      32.350  52.020  58.950  1.00  0.00           H
ATOM   1747 HG23 ILE A 696      32.970  50.420  58.520  1.00  0.00           H
ATOM   1748  CG1 ILE A 696      31.510  51.640  61.490  1.00  0.00           C
ATOM   1749 HG11 ILE A 696      31.000  51.230  62.380  1.00  0.00           H
ATOM   1750 HG12 ILE A 696      30.770  52.250  60.930  1.00  0.00           H
ATOM   1751  CD  ILE A 696      32.580  52.540  61.960  1.00  0.00           C
ATOM   1752  HD1 ILE A 696      32.950  53.040  61.040  1.00  0.00           H
ATOM   1753  HD2 ILE A 696      33.470  52.130  62.460  1.00  0.00           H
ATOM   1754  HD3 ILE A 696      32.170  53.420  62.500  1.00  0.00           H
ATOM   1755  C   ILE A 696      30.800  48.740  58.960  1.00  0.00           C
ATOM   1756  O   ILE A 696      30.400  48.910  57.770  1.00  0.00           O
ATOM   1757  N   GLY A 697      31.340  47.580  59.340  1.00  0.00           N
ATOM   1758  HN  GLY A 697      31.740  47.470  60.240  1.00  0.00           H
ATOM   1759  CA  GLY A 697      31.190  46.430  58.490  1.00  0.00           C
ATOM   1760  HA1 GLY A 697      31.400  45.720  59.270  1.00  0.00           H
ATOM   1761  HA2 GLY A 697      31.850  46.560  57.640  1.00  0.00           H
ATOM   1762  C   GLY A 697      29.890  46.000  57.960  1.00  0.00           C
ATOM   1763  O   GLY A 697      29.770  45.830  56.740  1.00  0.00           O
ATOM   1764  N   LEU A 698      28.840  45.840  58.810  1.00  0.00           N
ATOM   1765  HN  LEU A 698      29.060  45.810  59.780  1.00  0.00           H
ATOM   1766  CA  LEU A 698      27.450  45.650  58.340  1.00  0.00           C
ATOM   1767  HA  LEU A 698      27.500  44.770  57.730  1.00  0.00           H
ATOM   1768  CB  LEU A 698      26.540  45.370  59.590  1.00  0.00           C
ATOM   1769  HB1 LEU A 698      25.460  45.330  59.350  1.00  0.00           H
ATOM   1770  HB2 LEU A 698      26.570  46.200  60.320  1.00  0.00           H
ATOM   1771  CG  LEU A 698      26.740  44.070  60.430  1.00  0.00           C
ATOM   1772  HG  LEU A 698      27.580  44.170  61.130  1.00  0.00           H
ATOM   1773  CD1 LEU A 698      25.490  44.030  61.260  1.00  0.00           C
ATOM   1774 HD11 LEU A 698      25.280  45.020  61.710  1.00  0.00           H
ATOM   1775 HD12 LEU A 698      25.710  43.430  62.170  1.00  0.00           H
ATOM   1776 HD13 LEU A 698      24.640  43.700  60.620  1.00  0.00           H
ATOM   1777  CD2 LEU A 698      27.000  42.750  59.700  1.00  0.00           C
ATOM   1778 HD21 LEU A 698      27.000  41.880  60.390  1.00  0.00           H
ATOM   1779 HD22 LEU A 698      28.020  42.740  59.270  1.00  0.00           H
ATOM   1780 HD23 LEU A 698      26.260  42.530  58.900  1.00  0.00           H
ATOM   1781  C   LEU A 698      26.860  46.760  57.500  1.00  0.00           C
ATOM   1782  O   LEU A 698      26.190  46.600  56.480  1.00  0.00           O
ATOM   1783  N   TRP A 699      27.130  48.050  57.810  1.00  0.00           N
ATOM   1784  HN  TRP A 699      27.500  48.280  58.710  1.00  0.00           H
ATOM   1785  CA  TRP A 699      26.800  49.150  56.980  1.00  0.00           C
ATOM   1786  HA  TRP A 699      25.750  49.120  56.730  1.00  0.00           H
ATOM   1787  CB  TRP A 699      27.100  50.530  57.610  1.00  0.00           C
ATOM   1788  HB1 TRP A 699      27.300  51.290  56.830  1.00  0.00           H
ATOM   1789  HB2 TRP A 699      28.080  50.400  58.100  1.00  0.00           H
ATOM   1790  CG  TRP A 699      26.120  51.160  58.490  1.00  0.00           C
ATOM   1791  CD1 TRP A 699      26.020  51.290  59.850  1.00  0.00           C
ATOM   1792  HD1 TRP A 699      26.790  51.000  60.560  1.00  0.00           H
ATOM   1793  NE1 TRP A 699      24.850  51.950  60.160  1.00  0.00           N
ATOM   1794  HE1 TRP A 699      24.350  52.070  60.990  1.00  0.00           H
ATOM   1795  CE2 TRP A 699      24.180  52.170  59.030  1.00  0.00           C
ATOM   1796  CD2 TRP A 699      24.910  51.710  57.920  1.00  0.00           C
ATOM   1797  CE3 TRP A 699      24.410  51.680  56.660  1.00  0.00           C
ATOM   1798  HE3 TRP A 699      24.940  51.260  55.830  1.00  0.00           H
ATOM   1799  CZ3 TRP A 699      23.180  52.310  56.420  1.00  0.00           C
ATOM   1800  HZ3 TRP A 699      22.650  52.290  55.470  1.00  0.00           H
ATOM   1801  CZ2 TRP A 699      22.920  52.840  58.800  1.00  0.00           C
ATOM   1802  HZ2 TRP A 699      22.350  53.320  59.590  1.00  0.00           H
ATOM   1803  CH2 TRP A 699      22.470  52.900  57.470  1.00  0.00           C
ATOM   1804  HH2 TRP A 699      21.420  53.130  57.380  1.00  0.00           H
ATOM   1805  C   TRP A 699      27.460  49.180  55.640  1.00  0.00           C
ATOM   1806  O   TRP A 699      26.720  49.400  54.710  1.00  0.00           O
ATOM   1807  N   THR A 700      28.780  48.970  55.510  1.00  0.00           N
ATOM   1808  HN  THR A 700      29.400  48.870  56.280  1.00  0.00           H
ATOM   1809  CA  THR A 700      29.560  48.920  54.300  1.00  0.00           C
ATOM   1810  HA  THR A 700      29.300  49.770  53.680  1.00  0.00           H
ATOM   1811  CB  THR A 700      31.020  48.810  54.630  1.00  0.00           C
ATOM   1812  HB  THR A 700      31.230  48.060  55.430  1.00  0.00           H
ATOM   1813  OG1 THR A 700      31.520  50.020  55.150  1.00  0.00           O
ATOM   1814  HG1 THR A 700      31.150  50.140  56.030  1.00  0.00           H
ATOM   1815  CG2 THR A 700      31.940  48.480  53.410  1.00  0.00           C
ATOM   1816 HG21 THR A 700      31.550  47.660  52.780  1.00  0.00           H
ATOM   1817 HG22 THR A 700      32.970  48.300  53.770  1.00  0.00           H
ATOM   1818 HG23 THR A 700      31.810  49.390  52.770  1.00  0.00           H
ATOM   1819  C   THR A 700      29.150  47.790  53.430  1.00  0.00           C
ATOM   1820  O   THR A 700      29.100  47.960  52.210  1.00  0.00           O
ATOM   1821  N   SER A 701      28.850  46.570  53.960  1.00  0.00           N
ATOM   1822  HN  SER A 701      29.100  46.370  54.900  1.00  0.00           H
ATOM   1823  CA  SER A 701      28.360  45.400  53.200  1.00  0.00           C
ATOM   1824  HA  SER A 701      29.050  45.210  52.390  1.00  0.00           H
ATOM   1825  CB  SER A 701      28.110  44.160  54.090  1.00  0.00           C
ATOM   1826  HB1 SER A 701      27.210  44.250  54.720  1.00  0.00           H
ATOM   1827  HB2 SER A 701      29.040  44.030  54.690  1.00  0.00           H
ATOM   1828  OG  SER A 701      27.990  42.950  53.310  1.00  0.00           O
ATOM   1829  HG1 SER A 701      28.350  43.120  52.430  1.00  0.00           H
ATOM   1830  C   SER A 701      27.040  45.700  52.460  1.00  0.00           C
ATOM   1831  O   SER A 701      26.920  45.540  51.270  1.00  0.00           O
ATOM   1832  N   PHE A 702      26.140  46.330  53.210  1.00  0.00           N
ATOM   1833  HN  PHE A 702      26.260  46.530  54.180  1.00  0.00           H
ATOM   1834  CA  PHE A 702      24.940  46.850  52.620  1.00  0.00           C
ATOM   1835  HA  PHE A 702      24.620  46.010  52.030  1.00  0.00           H
ATOM   1836  CB  PHE A 702      23.950  47.000  53.810  1.00  0.00           C
ATOM   1837  HB1 PHE A 702      24.580  47.450  54.610  1.00  0.00           H
ATOM   1838  HB2 PHE A 702      23.580  46.010  54.140  1.00  0.00           H
ATOM   1839  CG  PHE A 702      22.850  47.960  53.540  1.00  0.00           C
ATOM   1840  CD1 PHE A 702      21.670  47.420  53.020  1.00  0.00           C
ATOM   1841  HD1 PHE A 702      21.670  46.340  52.900  1.00  0.00           H
ATOM   1842  CE1 PHE A 702      20.570  48.220  52.670  1.00  0.00           C
ATOM   1843  HE1 PHE A 702      19.620  47.870  52.290  1.00  0.00           H
ATOM   1844  CZ  PHE A 702      20.610  49.570  52.810  1.00  0.00           C
ATOM   1845  HZ  PHE A 702      19.850  50.260  52.480  1.00  0.00           H
ATOM   1846  CD2 PHE A 702      22.890  49.320  53.680  1.00  0.00           C
ATOM   1847  HD2 PHE A 702      23.840  49.750  53.940  1.00  0.00           H
ATOM   1848  CE2 PHE A 702      21.810  50.110  53.300  1.00  0.00           C
ATOM   1849  HE2 PHE A 702      22.010  51.170  53.380  1.00  0.00           H
ATOM   1850  C   PHE A 702      24.920  48.000  51.590  1.00  0.00           C
ATOM   1851  O   PHE A 702      24.410  47.830  50.480  1.00  0.00           O
ATOM   1852  N   LEU A 703      25.610  49.100  51.890  1.00  0.00           N
ATOM   1853  HN  LEU A 703      25.880  49.170  52.840  1.00  0.00           H
ATOM   1854  CA  LEU A 703      26.130  50.070  50.970  1.00  0.00           C
ATOM   1855  HA  LEU A 703      25.280  50.510  50.460  1.00  0.00           H
ATOM   1856  CB  LEU A 703      26.850  51.240  51.720  1.00  0.00           C
ATOM   1857  HB1 LEU A 703      27.200  51.980  50.970  1.00  0.00           H
ATOM   1858  HB2 LEU A 703      27.760  50.790  52.170  1.00  0.00           H
ATOM   1859  CG  LEU A 703      26.020  52.030  52.750  1.00  0.00           C
ATOM   1860  HG  LEU A 703      25.660  51.230  53.440  1.00  0.00           H
ATOM   1861  CD1 LEU A 703      26.860  53.060  53.450  1.00  0.00           C
ATOM   1862 HD11 LEU A 703      26.160  53.470  54.210  1.00  0.00           H
ATOM   1863 HD12 LEU A 703      27.180  53.920  52.830  1.00  0.00           H
ATOM   1864 HD13 LEU A 703      27.840  52.780  53.870  1.00  0.00           H
ATOM   1865  CD2 LEU A 703      24.790  52.780  52.200  1.00  0.00           C
ATOM   1866 HD21 LEU A 703      25.130  53.420  51.350  1.00  0.00           H
ATOM   1867 HD22 LEU A 703      24.370  53.490  52.940  1.00  0.00           H
ATOM   1868 HD23 LEU A 703      23.980  52.100  51.850  1.00  0.00           H
ATOM   1869  C   LEU A 703      26.840  49.470  49.710  1.00  0.00           C
ATOM   1870  O   LEU A 703      26.450  49.830  48.590  1.00  0.00           O
ATOM   1871  N   CYS A 704      27.830  48.490  49.770  1.00  0.00           N
ATOM   1872  HN  CYS A 704      28.250  48.230  50.640  1.00  0.00           H
ATOM   1873  CA  CYS A 704      28.290  47.750  48.560  1.00  0.00           C
ATOM   1874  HA  CYS A 704      28.590  48.520  47.840  1.00  0.00           H
ATOM   1875  CB  CYS A 704      29.490  46.800  48.780  1.00  0.00           C
ATOM   1876  HB1 CYS A 704      29.790  46.250  47.870  1.00  0.00           H
ATOM   1877  HB2 CYS A 704      29.110  46.090  49.550  1.00  0.00           H
ATOM   1878  SG  CYS A 704      30.840  47.740  49.590  1.00  0.00           S
ATOM   1879  HG1 CYS A 704      30.110  48.240  50.580  1.00  0.00           H
ATOM   1880  C   CYS A 704      27.160  47.040  47.770  1.00  0.00           C
ATOM   1881  O   CYS A 704      27.040  47.210  46.540  1.00  0.00           O
ATOM   1882  N   ILE A 705      26.270  46.260  48.360  1.00  0.00           N
ATOM   1883  HN  ILE A 705      26.200  46.030  49.320  1.00  0.00           H
ATOM   1884  CA  ILE A 705      25.290  45.550  47.490  1.00  0.00           C
ATOM   1885  HA  ILE A 705      25.790  44.970  46.740  1.00  0.00           H
ATOM   1886  CB  ILE A 705      24.600  44.560  48.370  1.00  0.00           C
ATOM   1887  HB  ILE A 705      24.260  45.030  49.320  1.00  0.00           H
ATOM   1888  CG2 ILE A 705      23.270  43.920  47.730  1.00  0.00           C
ATOM   1889 HG21 ILE A 705      23.600  43.560  46.740  1.00  0.00           H
ATOM   1890 HG22 ILE A 705      22.520  44.740  47.610  1.00  0.00           H
ATOM   1891 HG23 ILE A 705      22.880  43.020  48.270  1.00  0.00           H
ATOM   1892  CG1 ILE A 705      25.570  43.380  48.820  1.00  0.00           C
ATOM   1893 HG11 ILE A 705      26.600  43.690  49.140  1.00  0.00           H
ATOM   1894 HG12 ILE A 705      25.760  42.740  47.940  1.00  0.00           H
ATOM   1895  CD  ILE A 705      25.140  42.510  50.020  1.00  0.00           C
ATOM   1896  HD1 ILE A 705      24.970  42.960  51.020  1.00  0.00           H
ATOM   1897  HD2 ILE A 705      25.950  41.790  50.250  1.00  0.00           H
ATOM   1898  HD3 ILE A 705      24.190  41.950  49.860  1.00  0.00           H
ATOM   1899  C   ILE A 705      24.230  46.430  46.830  1.00  0.00           C
ATOM   1900  O   ILE A 705      23.850  46.140  45.690  1.00  0.00           O
ATOM   1901  N   VAL A 706      23.840  47.580  47.500  1.00  0.00           N
ATOM   1902  HN  VAL A 706      24.190  47.740  48.410  1.00  0.00           H
ATOM   1903  CA  VAL A 706      23.130  48.720  46.920  1.00  0.00           C
ATOM   1904  HA  VAL A 706      22.220  48.360  46.470  1.00  0.00           H
ATOM   1905  CB  VAL A 706      22.850  49.740  48.030  1.00  0.00           C
ATOM   1906  HB  VAL A 706      23.790  49.780  48.620  1.00  0.00           H
ATOM   1907  CG1 VAL A 706      22.550  51.150  47.520  1.00  0.00           C
ATOM   1908 HG11 VAL A 706      23.330  51.500  46.810  1.00  0.00           H
ATOM   1909 HG12 VAL A 706      22.600  51.960  48.270  1.00  0.00           H
ATOM   1910 HG13 VAL A 706      21.550  51.040  47.040  1.00  0.00           H
ATOM   1911  CG2 VAL A 706      21.710  49.220  48.930  1.00  0.00           C
ATOM   1912 HG21 VAL A 706      21.940  48.230  49.380  1.00  0.00           H
ATOM   1913 HG22 VAL A 706      20.750  49.270  48.370  1.00  0.00           H
ATOM   1914 HG23 VAL A 706      21.600  49.910  49.810  1.00  0.00           H
ATOM   1915  C   VAL A 706      23.870  49.330  45.730  1.00  0.00           C
ATOM   1916  O   VAL A 706      23.230  49.610  44.750  1.00  0.00           O
ATOM   1917  N   LEU A 707      25.170  49.580  45.790  1.00  0.00           N
ATOM   1918  HN  LEU A 707      25.650  49.490  46.660  1.00  0.00           H
ATOM   1919  CA  LEU A 707      26.040  50.220  44.770  1.00  0.00           C
ATOM   1920  HA  LEU A 707      25.500  51.080  44.400  1.00  0.00           H
ATOM   1921  CB  LEU A 707      27.310  50.700  45.500  1.00  0.00           C
ATOM   1922  HB1 LEU A 707      27.710  49.820  46.050  1.00  0.00           H
ATOM   1923  HB2 LEU A 707      27.080  51.510  46.240  1.00  0.00           H
ATOM   1924  CG  LEU A 707      28.480  51.180  44.660  1.00  0.00           C
ATOM   1925  HG  LEU A 707      28.730  50.390  43.930  1.00  0.00           H
ATOM   1926  CD1 LEU A 707      28.080  52.400  43.860  1.00  0.00           C
ATOM   1927 HD11 LEU A 707      27.440  52.170  42.990  1.00  0.00           H
ATOM   1928 HD12 LEU A 707      29.030  52.830  43.490  1.00  0.00           H
ATOM   1929 HD13 LEU A 707      27.570  53.130  44.530  1.00  0.00           H
ATOM   1930  CD2 LEU A 707      29.650  51.580  45.640  1.00  0.00           C
ATOM   1931 HD21 LEU A 707      29.270  52.350  46.330  1.00  0.00           H
ATOM   1932 HD22 LEU A 707      30.500  51.920  45.010  1.00  0.00           H
ATOM   1933 HD23 LEU A 707      29.960  50.760  46.330  1.00  0.00           H
ATOM   1934  C   LEU A 707      26.270  49.290  43.560  1.00  0.00           C
ATOM   1935  O   LEU A 707      26.190  49.760  42.470  1.00  0.00           O
ATOM   1936  N   VAL A 708      26.390  48.030  43.730  1.00  0.00           N
ATOM   1937  HN  VAL A 708      26.520  47.530  44.590  1.00  0.00           H
ATOM   1938  CA  VAL A 708      26.370  47.080  42.560  1.00  0.00           C
ATOM   1939  HA  VAL A 708      27.010  47.380  41.750  1.00  0.00           H
ATOM   1940  CB  VAL A 708      26.750  45.670  42.950  1.00  0.00           C
ATOM   1941  HB  VAL A 708      26.010  45.240  43.650  1.00  0.00           H
ATOM   1942  CG1 VAL A 708      27.060  44.880  41.710  1.00  0.00           C
ATOM   1943 HG11 VAL A 708      27.250  43.810  41.920  1.00  0.00           H
ATOM   1944 HG12 VAL A 708      27.930  45.310  41.170  1.00  0.00           H
ATOM   1945 HG13 VAL A 708      26.190  44.750  41.030  1.00  0.00           H
ATOM   1946  CG2 VAL A 708      28.020  45.810  43.770  1.00  0.00           C
ATOM   1947 HG21 VAL A 708      28.520  44.870  44.080  1.00  0.00           H
ATOM   1948 HG22 VAL A 708      27.920  46.440  44.680  1.00  0.00           H
ATOM   1949 HG23 VAL A 708      28.790  46.370  43.220  1.00  0.00           H
ATOM   1950  C   VAL A 708      24.980  47.000  41.870  1.00  0.00           C
ATOM   1951  O   VAL A 708      24.890  46.970  40.640  1.00  0.00           O
ATOM   1952  N   ALA A 709      23.820  46.990  42.590  1.00  0.00           N
ATOM   1953  HN  ALA A 709      23.900  46.950  43.570  1.00  0.00           H
ATOM   1954  CA  ALA A 709      22.550  47.160  42.050  1.00  0.00           C
ATOM   1955  HA  ALA A 709      22.500  46.400  41.290  1.00  0.00           H
ATOM   1956  CB  ALA A 709      21.440  46.990  43.100  1.00  0.00           C
ATOM   1957  HB1 ALA A 709      21.600  46.000  43.590  1.00  0.00           H
ATOM   1958  HB2 ALA A 709      20.460  47.030  42.610  1.00  0.00           H
ATOM   1959  HB3 ALA A 709      21.520  47.690  43.960  1.00  0.00           H
ATOM   1960  C   ALA A 709      22.300  48.450  41.340  1.00  0.00           C
ATOM   1961  O   ALA A 709      21.820  48.500  40.250  1.00  0.00           O
ATOM   1962  N   THR A 710      22.680  49.580  41.990  1.00  0.00           N
ATOM   1963  HN  THR A 710      22.910  49.540  42.960  1.00  0.00           H
ATOM   1964  CA  THR A 710      22.540  50.900  41.420  1.00  0.00           C
ATOM   1965  HA  THR A 710      21.470  50.990  41.480  1.00  0.00           H
ATOM   1966  CB  THR A 710      23.190  51.840  42.450  1.00  0.00           C
ATOM   1967  HB  THR A 710      24.210  51.500  42.720  1.00  0.00           H
ATOM   1968  OG1 THR A 710      22.270  51.830  43.540  1.00  0.00           O
ATOM   1969  HG1 THR A 710      22.490  51.040  44.040  1.00  0.00           H
ATOM   1970  CG2 THR A 710      23.290  53.300  41.910  1.00  0.00           C
ATOM   1971 HG21 THR A 710      23.480  54.030  42.730  1.00  0.00           H
ATOM   1972 HG22 THR A 710      22.360  53.510  41.350  1.00  0.00           H
ATOM   1973 HG23 THR A 710      24.140  53.360  41.210  1.00  0.00           H
ATOM   1974  C   THR A 710      23.180  51.050  40.030  1.00  0.00           C
ATOM   1975  O   THR A 710      22.610  51.660  39.160  1.00  0.00           O
ATOM   1976  N   ASP A 711      24.400  50.390  39.860  1.00  0.00           N
ATOM   1977  HN  ASP A 711      24.790  49.930  40.660  1.00  0.00           H
ATOM   1978  CA  ASP A 711      25.260  50.220  38.660  1.00  0.00           C
ATOM   1979  HA  ASP A 711      25.590  49.190  38.750  1.00  0.00           H
ATOM   1980  CB  ASP A 711      24.530  50.330  37.300  1.00  0.00           C
ATOM   1981  HB1 ASP A 711      24.140  51.360  37.220  1.00  0.00           H
ATOM   1982  HB2 ASP A 711      23.720  49.570  37.350  1.00  0.00           H
ATOM   1983  CG  ASP A 711      25.230  50.090  35.980  1.00  0.00           C
ATOM   1984  OD1 ASP A 711      24.640  50.510  34.970  1.00  0.00           O
ATOM   1985  OD2 ASP A 711      26.320  49.500  35.900  1.00  0.00           O
ATOM   1986  C   ASP A 711      26.510  51.050  38.740  1.00  0.00           C
ATOM   1987  O   ASP A 711      26.520  52.220  39.110  1.00  0.00           O
ATOM   1988  N   ALA A 712      27.700  50.420  38.450  1.00  0.00           N
ATOM   1989  HN  ALA A 712      27.770  49.430  38.420  1.00  0.00           H
ATOM   1990  CA  ALA A 712      28.930  51.260  38.390  1.00  0.00           C
ATOM   1991  HA  ALA A 712      29.010  52.050  39.120  1.00  0.00           H
ATOM   1992  CB  ALA A 712      30.080  50.270  38.630  1.00  0.00           C
ATOM   1993  HB1 ALA A 712      31.110  50.680  38.570  1.00  0.00           H
ATOM   1994  HB2 ALA A 712      29.940  49.460  37.880  1.00  0.00           H
ATOM   1995  HB3 ALA A 712      30.060  49.810  39.640  1.00  0.00           H
ATOM   1996  C   ALA A 712      29.140  51.890  37.090  1.00  0.00           C
ATOM   1997  O   ALA A 712      29.950  52.840  36.960  1.00  0.00           O
ATOM   1998  N   SER A 713      28.420  51.520  36.040  1.00  0.00           N
ATOM   1999  HN  SER A 713      27.700  50.840  36.130  1.00  0.00           H
ATOM   2000  CA  SER A 713      28.760  51.750  34.590  1.00  0.00           C
ATOM   2001  HA  SER A 713      29.750  51.340  34.470  1.00  0.00           H
ATOM   2002  CB  SER A 713      27.760  51.170  33.570  1.00  0.00           C
ATOM   2003  HB1 SER A 713      28.180  51.320  32.550  1.00  0.00           H
ATOM   2004  HB2 SER A 713      26.790  51.700  33.660  1.00  0.00           H
ATOM   2005  OG  SER A 713      27.600  49.770  33.730  1.00  0.00           O
ATOM   2006  HG1 SER A 713      27.050  49.640  34.510  1.00  0.00           H
ATOM   2007  C   SER A 713      28.720  53.280  34.250  1.00  0.00           C
ATOM   2008  O   SER A 713      29.610  53.730  33.440  1.00  0.00           O
ATOM   2009  N   SER A 714      27.900  54.160  34.880  1.00  0.00           N
ATOM   2010  HN  SER A 714      27.270  53.830  35.570  1.00  0.00           H
ATOM   2011  CA  SER A 714      27.860  55.620  34.570  1.00  0.00           C
ATOM   2012  HA  SER A 714      28.270  55.760  33.580  1.00  0.00           H
ATOM   2013  CB  SER A 714      26.430  56.120  34.540  1.00  0.00           C
ATOM   2014  HB1 SER A 714      26.290  57.210  34.350  1.00  0.00           H
ATOM   2015  HB2 SER A 714      25.900  55.820  35.460  1.00  0.00           H
ATOM   2016  OG  SER A 714      25.820  55.450  33.440  1.00  0.00           O
ATOM   2017  HG1 SER A 714      25.560  54.590  33.790  1.00  0.00           H
ATOM   2018  C   SER A 714      28.660  56.450  35.540  1.00  0.00           C
ATOM   2019  O   SER A 714      28.730  57.610  35.520  1.00  0.00           O
ATOM   2020  N   LEU A 715      29.230  55.780  36.570  1.00  0.00           N
ATOM   2021  HN  LEU A 715      29.290  54.780  36.560  1.00  0.00           H
ATOM   2022  CA  LEU A 715      30.100  56.420  37.570  1.00  0.00           C
ATOM   2023  HA  LEU A 715      29.990  57.490  37.450  1.00  0.00           H
ATOM   2024  CB  LEU A 715      29.630  55.930  39.000  1.00  0.00           C
ATOM   2025  HB1 LEU A 715      30.330  56.330  39.780  1.00  0.00           H
ATOM   2026  HB2 LEU A 715      29.730  54.820  39.010  1.00  0.00           H
ATOM   2027  CG  LEU A 715      28.200  56.410  39.430  1.00  0.00           C
ATOM   2028  HG  LEU A 715      27.530  56.210  38.570  1.00  0.00           H
ATOM   2029  CD1 LEU A 715      27.700  55.570  40.600  1.00  0.00           C
ATOM   2030 HD11 LEU A 715      28.360  55.780  41.470  1.00  0.00           H
ATOM   2031 HD12 LEU A 715      27.730  54.490  40.320  1.00  0.00           H
ATOM   2032 HD13 LEU A 715      26.660  55.860  40.820  1.00  0.00           H
ATOM   2033  CD2 LEU A 715      28.260  57.860  39.860  1.00  0.00           C
ATOM   2034 HD21 LEU A 715      27.390  58.340  40.340  1.00  0.00           H
ATOM   2035 HD22 LEU A 715      28.360  58.360  38.880  1.00  0.00           H
ATOM   2036 HD23 LEU A 715      29.170  58.150  40.420  1.00  0.00           H
ATOM   2037  C   LEU A 715      31.550  56.050  37.380  1.00  0.00           C
ATOM   2038  O   LEU A 715      32.370  56.550  38.110  1.00  0.00           O
ATOM   2039  N   VAL A 716      31.930  55.140  36.450  1.00  0.00           N
ATOM   2040  HN  VAL A 716      31.250  54.550  36.020  1.00  0.00           H
ATOM   2041  CA  VAL A 716      33.330  54.790  36.190  1.00  0.00           C
ATOM   2042  HA  VAL A 716      33.950  55.050  37.030  1.00  0.00           H
ATOM   2043  CB  VAL A 716      33.430  53.260  36.040  1.00  0.00           C
ATOM   2044  HB  VAL A 716      34.450  52.940  35.730  1.00  0.00           H
ATOM   2045  CG1 VAL A 716      33.290  52.600  37.420  1.00  0.00           C
ATOM   2046 HG11 VAL A 716      32.240  52.770  37.750  1.00  0.00           H
ATOM   2047 HG12 VAL A 716      33.930  53.080  38.180  1.00  0.00           H
ATOM   2048 HG13 VAL A 716      33.550  51.520  37.500  1.00  0.00           H
ATOM   2049  CG2 VAL A 716      32.430  52.750  34.880  1.00  0.00           C
ATOM   2050 HG21 VAL A 716      32.170  53.500  34.100  1.00  0.00           H
ATOM   2051 HG22 VAL A 716      31.540  52.270  35.350  1.00  0.00           H
ATOM   2052 HG23 VAL A 716      32.980  51.950  34.350  1.00  0.00           H
ATOM   2053  C   VAL A 716      33.870  55.420  34.940  1.00  0.00           C
ATOM   2054  O   VAL A 716      35.060  55.170  34.720  1.00  0.00           O
ATOM   2055  N   CYS A 717      32.980  56.240  34.260  1.00  0.00           N
ATOM   2056  HN  CYS A 717      32.030  56.240  34.540  1.00  0.00           H
ATOM   2057  CA  CYS A 717      33.210  56.950  32.980  1.00  0.00           C
ATOM   2058  HA  CYS A 717      33.530  56.220  32.240  1.00  0.00           H
ATOM   2059  CB  CYS A 717      31.990  57.790  32.560  1.00  0.00           C
ATOM   2060  HB1 CYS A 717      32.220  58.410  31.670  1.00  0.00           H
ATOM   2061  HB2 CYS A 717      31.720  58.600  33.280  1.00  0.00           H
ATOM   2062  SG  CYS A 717      30.670  56.660  32.150  1.00  0.00           S
ATOM   2063  HG1 CYS A 717      31.540  55.950  31.440  1.00  0.00           H
ATOM   2064  C   CYS A 717      34.410  57.980  33.030  1.00  0.00           C
ATOM   2065  O   CYS A 717      35.320  58.030  32.170  1.00  0.00           O
ATOM   2066  N   TYR A 718      34.400  58.860  34.110  1.00  0.00           N
ATOM   2067  HN  TYR A 718      33.720  58.840  34.830  1.00  0.00           H
ATOM   2068  CA  TYR A 718      35.450  59.880  34.270  1.00  0.00           C
ATOM   2069  HA  TYR A 718      35.970  59.970  33.330  1.00  0.00           H
ATOM   2070  CB  TYR A 718      34.790  61.270  34.640  1.00  0.00           C
ATOM   2071  HB1 TYR A 718      35.540  62.030  34.950  1.00  0.00           H
ATOM   2072  HB2 TYR A 718      34.130  61.130  35.520  1.00  0.00           H
ATOM   2073  CG  TYR A 718      33.980  61.790  33.520  1.00  0.00           C
ATOM   2074  CD1 TYR A 718      34.670  62.540  32.490  1.00  0.00           C
ATOM   2075  HD1 TYR A 718      35.710  62.840  32.510  1.00  0.00           H
ATOM   2076  CE1 TYR A 718      33.930  63.130  31.420  1.00  0.00           C
ATOM   2077  HE1 TYR A 718      34.450  63.650  30.630  1.00  0.00           H
ATOM   2078  CZ  TYR A 718      32.590  62.880  31.380  1.00  0.00           C
ATOM   2079  OH  TYR A 718      31.850  63.250  30.270  1.00  0.00           O
ATOM   2080  HH  TYR A 718      32.340  63.910  29.780  1.00  0.00           H
ATOM   2081  CD2 TYR A 718      32.610  61.610  33.500  1.00  0.00           C
ATOM   2082  HD2 TYR A 718      32.120  61.090  34.310  1.00  0.00           H
ATOM   2083  CE2 TYR A 718      31.940  62.210  32.480  1.00  0.00           C
ATOM   2084  HE2 TYR A 718      30.860  62.230  32.450  1.00  0.00           H
ATOM   2085  C   TYR A 718      36.650  59.430  35.130  1.00  0.00           C
ATOM   2086  O   TYR A 718      37.590  60.180  35.340  1.00  0.00           O
ATOM   2087  N   ILE A 719      36.660  58.210  35.670  1.00  0.00           N
ATOM   2088  HN  ILE A 719      35.870  57.630  35.480  1.00  0.00           H
ATOM   2089  CA  ILE A 719      37.700  57.590  36.510  1.00  0.00           C
ATOM   2090  HA  ILE A 719      38.010  58.450  37.080  1.00  0.00           H
ATOM   2091  CB  ILE A 719      37.220  56.450  37.340  1.00  0.00           C
ATOM   2092  HB  ILE A 719      37.010  55.500  36.800  1.00  0.00           H
ATOM   2093  CG2 ILE A 719      38.350  56.300  38.390  1.00  0.00           C
ATOM   2094 HG21 ILE A 719      38.200  55.480  39.120  1.00  0.00           H
ATOM   2095 HG22 ILE A 719      38.480  57.320  38.820  1.00  0.00           H
ATOM   2096 HG23 ILE A 719      39.350  56.220  37.910  1.00  0.00           H
ATOM   2097  CG1 ILE A 719      35.850  56.710  38.160  1.00  0.00           C
ATOM   2098 HG11 ILE A 719      35.120  57.080  37.410  1.00  0.00           H
ATOM   2099 HG12 ILE A 719      35.930  57.640  38.770  1.00  0.00           H
ATOM   2100  CD  ILE A 719      35.480  55.550  39.040  1.00  0.00           C
ATOM   2101  HD1 ILE A 719      36.100  55.550  39.960  1.00  0.00           H
ATOM   2102  HD2 ILE A 719      35.530  54.580  38.490  1.00  0.00           H
ATOM   2103  HD3 ILE A 719      34.420  55.630  39.330  1.00  0.00           H
ATOM   2104  C   ILE A 719      38.800  57.080  35.480  1.00  0.00           C
ATOM   2105  O   ILE A 719      38.670  56.080  34.780  1.00  0.00           O
ATOM   2106  N   THR A 720      39.800  57.890  35.180  1.00  0.00           N
ATOM   2107  HN  THR A 720      39.740  58.770  35.650  1.00  0.00           H
ATOM   2108  CA  THR A 720      40.860  57.620  34.190  1.00  0.00           C
ATOM   2109  HA  THR A 720      40.750  56.640  33.750  1.00  0.00           H
ATOM   2110  CB  THR A 720      40.830  58.570  32.970  1.00  0.00           C
ATOM   2111  HB  THR A 720      41.510  58.170  32.180  1.00  0.00           H
ATOM   2112  OG1 THR A 720      41.370  59.860  33.230  1.00  0.00           O
ATOM   2113  HG1 THR A 720      41.150  60.320  32.420  1.00  0.00           H
ATOM   2114  CG2 THR A 720      39.400  58.920  32.470  1.00  0.00           C
ATOM   2115 HG21 THR A 720      39.620  59.410  31.500  1.00  0.00           H
ATOM   2116 HG22 THR A 720      38.930  59.550  33.250  1.00  0.00           H
ATOM   2117 HG23 THR A 720      38.750  58.060  32.200  1.00  0.00           H
ATOM   2118  C   THR A 720      42.160  57.750  34.960  1.00  0.00           C
ATOM   2119  O   THR A 720      42.260  57.770  36.190  1.00  0.00           O
ATOM   2120  N   ARG A 721      43.270  57.800  34.220  1.00  0.00           N
ATOM   2121  HN  ARG A 721      43.270  57.880  33.220  1.00  0.00           H
ATOM   2122  CA  ARG A 721      44.560  57.920  34.780  1.00  0.00           C
ATOM   2123  HA  ARG A 721      44.680  57.300  35.650  1.00  0.00           H
ATOM   2124  CB  ARG A 721      45.800  57.650  33.860  1.00  0.00           C
ATOM   2125  HB1 ARG A 721      46.800  57.960  34.250  1.00  0.00           H
ATOM   2126  HB2 ARG A 721      45.710  58.220  32.920  1.00  0.00           H
ATOM   2127  CG  ARG A 721      45.820  56.140  33.530  1.00  0.00           C
ATOM   2128  HG1 ARG A 721      46.460  55.900  32.650  1.00  0.00           H
ATOM   2129  HG2 ARG A 721      44.770  55.910  33.240  1.00  0.00           H
ATOM   2130  CD  ARG A 721      46.250  55.290  34.720  1.00  0.00           C
ATOM   2131  HD1 ARG A 721      46.170  54.230  34.390  1.00  0.00           H
ATOM   2132  HD2 ARG A 721      45.690  55.540  35.650  1.00  0.00           H
ATOM   2133  NE  ARG A 721      47.710  55.610  34.890  1.00  0.00           N
ATOM   2134  HE  ARG A 721      48.210  56.190  34.240  1.00  0.00           H
ATOM   2135  CZ  ARG A 721      48.420  54.870  35.720  1.00  0.00           C
ATOM   2136  NH1 ARG A 721      47.940  53.820  36.350  1.00  0.00           N
ATOM   2137 HH11 ARG A 721      46.990  53.630  36.610  1.00  0.00           H
ATOM   2138 HH12 ARG A 721      48.520  53.350  37.020  1.00  0.00           H
ATOM   2139  NH2 ARG A 721      49.680  55.060  35.890  1.00  0.00           N
ATOM   2140 HH21 ARG A 721      50.130  55.650  35.210  1.00  0.00           H
ATOM   2141 HH22 ARG A 721      50.140  54.250  36.250  1.00  0.00           H
ATOM   2142  C   ARG A 721      44.810  59.280  35.410  1.00  0.00           C
ATOM   2143  O   ARG A 721      45.680  59.310  36.290  1.00  0.00           O
ATOM   2144  N   PHE A 722      44.120  60.310  35.020  1.00  0.00           N
ATOM   2145  HN  PHE A 722      43.560  60.330  34.190  1.00  0.00           H
ATOM   2146  CA  PHE A 722      44.100  61.600  35.740  1.00  0.00           C
ATOM   2147  HA  PHE A 722      44.930  62.260  35.540  1.00  0.00           H
ATOM   2148  CB  PHE A 722      43.060  62.660  35.120  1.00  0.00           C
ATOM   2149  HB1 PHE A 722      42.150  62.040  34.990  1.00  0.00           H
ATOM   2150  HB2 PHE A 722      43.450  62.980  34.130  1.00  0.00           H
ATOM   2151  CG  PHE A 722      42.960  63.840  35.990  1.00  0.00           C
ATOM   2152  CD1 PHE A 722      43.870  64.900  35.860  1.00  0.00           C
ATOM   2153  HD1 PHE A 722      44.540  64.910  35.020  1.00  0.00           H
ATOM   2154  CE1 PHE A 722      43.830  66.050  36.670  1.00  0.00           C
ATOM   2155  HE1 PHE A 722      44.480  66.920  36.640  1.00  0.00           H
ATOM   2156  CZ  PHE A 722      42.920  66.020  37.800  1.00  0.00           C
ATOM   2157  HZ  PHE A 722      42.930  66.910  38.420  1.00  0.00           H
ATOM   2158  CD2 PHE A 722      42.020  63.910  37.020  1.00  0.00           C
ATOM   2159  HD2 PHE A 722      41.330  63.090  37.190  1.00  0.00           H
ATOM   2160  CE2 PHE A 722      42.020  64.990  37.940  1.00  0.00           C
ATOM   2161  HE2 PHE A 722      41.280  65.050  38.720  1.00  0.00           H
ATOM   2162  C   PHE A 722      43.910  61.450  37.190  1.00  0.00           C
ATOM   2163  O   PHE A 722      44.680  62.010  38.000  1.00  0.00           O
ATOM   2164  N   THR A 723      42.900  60.680  37.560  1.00  0.00           N
ATOM   2165  HN  THR A 723      42.440  60.120  36.880  1.00  0.00           H
ATOM   2166  CA  THR A 723      42.480  60.480  38.970  1.00  0.00           C
ATOM   2167  HA  THR A 723      42.480  61.430  39.470  1.00  0.00           H
ATOM   2168  CB  THR A 723      41.040  60.000  39.090  1.00  0.00           C
ATOM   2169  HB  THR A 723      40.920  59.030  38.560  1.00  0.00           H
ATOM   2170  OG1 THR A 723      40.190  60.890  38.420  1.00  0.00           O
ATOM   2171  HG1 THR A 723      40.400  60.920  37.490  1.00  0.00           H
ATOM   2172  CG2 THR A 723      40.530  59.750  40.540  1.00  0.00           C
ATOM   2173 HG21 THR A 723      39.720  59.000  40.500  1.00  0.00           H
ATOM   2174 HG22 THR A 723      40.280  60.670  41.110  1.00  0.00           H
ATOM   2175 HG23 THR A 723      41.310  59.410  41.250  1.00  0.00           H
ATOM   2176  C   THR A 723      43.460  59.540  39.660  1.00  0.00           C
ATOM   2177  O   THR A 723      43.870  59.910  40.780  1.00  0.00           O
ATOM   2178  N   GLU A 724      43.900  58.450  39.050  1.00  0.00           N
ATOM   2179  HN  GLU A 724      43.560  57.980  38.240  1.00  0.00           H
ATOM   2180  CA  GLU A 724      44.920  57.640  39.710  1.00  0.00           C
ATOM   2181  HA  GLU A 724      44.590  57.290  40.670  1.00  0.00           H
ATOM   2182  CB  GLU A 724      45.220  56.400  38.820  1.00  0.00           C
ATOM   2183  HB1 GLU A 724      46.010  55.800  39.310  1.00  0.00           H
ATOM   2184  HB2 GLU A 724      45.590  56.730  37.830  1.00  0.00           H
ATOM   2185  CG  GLU A 724      43.950  55.460  38.470  1.00  0.00           C
ATOM   2186  HG1 GLU A 724      43.120  56.050  38.050  1.00  0.00           H
ATOM   2187  HG2 GLU A 724      43.640  54.930  39.400  1.00  0.00           H
ATOM   2188  CD  GLU A 724      44.370  54.270  37.490  1.00  0.00           C
ATOM   2189  OE1 GLU A 724      43.700  54.070  36.480  1.00  0.00           O
ATOM   2190  OE2 GLU A 724      45.350  53.510  37.770  1.00  0.00           O
ATOM   2191  C   GLU A 724      46.240  58.350  40.090  1.00  0.00           C
ATOM   2192  O   GLU A 724      46.600  58.250  41.250  1.00  0.00           O
ATOM   2193  N   GLU A 725      46.910  58.960  39.090  1.00  0.00           N
ATOM   2194  HN  GLU A 725      46.450  59.010  38.200  1.00  0.00           H
ATOM   2195  CA  GLU A 725      48.250  59.490  39.240  1.00  0.00           C
ATOM   2196  HA  GLU A 725      48.890  58.700  39.600  1.00  0.00           H
ATOM   2197  CB  GLU A 725      48.730  59.920  37.830  1.00  0.00           C
ATOM   2198  HB1 GLU A 725      49.750  60.360  37.950  1.00  0.00           H
ATOM   2199  HB2 GLU A 725      48.050  60.720  37.460  1.00  0.00           H
ATOM   2200  CG  GLU A 725      48.900  58.770  36.760  1.00  0.00           C
ATOM   2201  HG1 GLU A 725      47.940  58.540  36.250  1.00  0.00           H
ATOM   2202  HG2 GLU A 725      49.180  57.860  37.330  1.00  0.00           H
ATOM   2203  CD  GLU A 725      49.920  59.120  35.690  1.00  0.00           C
ATOM   2204  OE1 GLU A 725      49.470  59.190  34.550  1.00  0.00           O
ATOM   2205  OE2 GLU A 725      51.090  59.320  36.030  1.00  0.00           O
ATOM   2206  C   GLU A 725      48.370  60.580  40.290  1.00  0.00           C
ATOM   2207  O   GLU A 725      49.440  60.620  41.010  1.00  0.00           O
ATOM   2208  N   ALA A 726      47.440  61.480  40.360  1.00  0.00           N
ATOM   2209  HN  ALA A 726      46.620  61.420  39.790  1.00  0.00           H
ATOM   2210  CA  ALA A 726      47.340  62.460  41.390  1.00  0.00           C
ATOM   2211  HA  ALA A 726      48.310  62.880  41.620  1.00  0.00           H
ATOM   2212  CB  ALA A 726      46.390  63.550  40.900  1.00  0.00           C
ATOM   2213  HB1 ALA A 726      46.250  64.330  41.670  1.00  0.00           H
ATOM   2214  HB2 ALA A 726      45.410  63.140  40.580  1.00  0.00           H
ATOM   2215  HB3 ALA A 726      46.860  64.070  40.030  1.00  0.00           H
ATOM   2216  C   ALA A 726      46.760  62.080  42.720  1.00  0.00           C
ATOM   2217  O   ALA A 726      47.230  62.540  43.770  1.00  0.00           O
ATOM   2218  N   PHE A 727      45.770  61.150  42.780  1.00  0.00           N
ATOM   2219  HN  PHE A 727      45.490  60.670  41.950  1.00  0.00           H
ATOM   2220  CA  PHE A 727      45.530  60.480  44.050  1.00  0.00           C
ATOM   2221  HA  PHE A 727      45.370  61.310  44.720  1.00  0.00           H
ATOM   2222  CB  PHE A 727      44.270  59.610  43.920  1.00  0.00           C
ATOM   2223  HB1 PHE A 727      44.550  58.640  43.440  1.00  0.00           H
ATOM   2224  HB2 PHE A 727      43.490  60.100  43.310  1.00  0.00           H
ATOM   2225  CG  PHE A 727      43.840  59.180  45.270  1.00  0.00           C
ATOM   2226  CD1 PHE A 727      43.680  57.820  45.660  1.00  0.00           C
ATOM   2227  HD1 PHE A 727      43.940  57.020  44.990  1.00  0.00           H
ATOM   2228  CE1 PHE A 727      43.130  57.540  46.880  1.00  0.00           C
ATOM   2229  HE1 PHE A 727      43.030  56.500  47.130  1.00  0.00           H
ATOM   2230  CZ  PHE A 727      42.830  58.520  47.750  1.00  0.00           C
ATOM   2231  HZ  PHE A 727      42.410  58.240  48.710  1.00  0.00           H
ATOM   2232  CD2 PHE A 727      43.320  60.170  46.160  1.00  0.00           C
ATOM   2233  HD2 PHE A 727      43.370  61.200  45.820  1.00  0.00           H
ATOM   2234  CE2 PHE A 727      42.860  59.840  47.410  1.00  0.00           C
ATOM   2235  HE2 PHE A 727      42.580  60.640  48.090  1.00  0.00           H
ATOM   2236  C   PHE A 727      46.700  59.690  44.730  1.00  0.00           C
ATOM   2237  O   PHE A 727      47.030  59.850  45.900  1.00  0.00           O
ATOM   2238  N   ALA A 728      47.360  58.890  43.920  1.00  0.00           N
ATOM   2239  HN  ALA A 728      47.100  58.670  42.990  1.00  0.00           H
ATOM   2240  CA  ALA A 728      48.510  58.090  44.350  1.00  0.00           C
ATOM   2241  HA  ALA A 728      48.350  57.430  45.200  1.00  0.00           H
ATOM   2242  CB  ALA A 728      48.940  57.210  43.170  1.00  0.00           C
ATOM   2243  HB1 ALA A 728      49.470  57.740  42.340  1.00  0.00           H
ATOM   2244  HB2 ALA A 728      48.080  56.560  42.870  1.00  0.00           H
ATOM   2245  HB3 ALA A 728      49.700  56.500  43.550  1.00  0.00           H
ATOM   2246  C   ALA A 728      49.790  58.920  44.670  1.00  0.00           C
ATOM   2247  O   ALA A 728      50.660  58.380  45.370  1.00  0.00           O
ATOM   2248  N   ALA A 729      49.940  60.230  44.300  1.00  0.00           N
ATOM   2249  HN  ALA A 729      49.210  60.640  43.740  1.00  0.00           H
ATOM   2250  CA  ALA A 729      51.030  61.070  44.840  1.00  0.00           C
ATOM   2251  HA  ALA A 729      51.890  60.600  44.410  1.00  0.00           H
ATOM   2252  CB  ALA A 729      50.880  62.460  44.190  1.00  0.00           C
ATOM   2253  HB1 ALA A 729      51.760  63.090  44.480  1.00  0.00           H
ATOM   2254  HB2 ALA A 729      49.930  62.970  44.460  1.00  0.00           H
ATOM   2255  HB3 ALA A 729      50.930  62.410  43.080  1.00  0.00           H
ATOM   2256  C   ALA A 729      50.930  61.310  46.340  1.00  0.00           C
ATOM   2257  O   ALA A 729      51.870  61.360  47.140  1.00  0.00           O
ATOM   2258  N   LEU A 730      49.680  61.550  46.850  1.00  0.00           N
ATOM   2259  HN  LEU A 730      48.940  61.660  46.190  1.00  0.00           H
ATOM   2260  CA  LEU A 730      49.430  61.630  48.270  1.00  0.00           C
ATOM   2261  HA  LEU A 730      50.030  62.470  48.570  1.00  0.00           H
ATOM   2262  CB  LEU A 730      47.900  61.970  48.530  1.00  0.00           C
ATOM   2263  HB1 LEU A 730      47.290  61.210  48.010  1.00  0.00           H
ATOM   2264  HB2 LEU A 730      47.720  63.000  48.170  1.00  0.00           H
ATOM   2265  CG  LEU A 730      47.410  62.090  49.910  1.00  0.00           C
ATOM   2266  HG  LEU A 730      47.430  61.070  50.360  1.00  0.00           H
ATOM   2267  CD1 LEU A 730      48.200  63.150  50.720  1.00  0.00           C
ATOM   2268 HD11 LEU A 730      48.090  64.220  50.390  1.00  0.00           H
ATOM   2269 HD12 LEU A 730      49.280  62.930  50.690  1.00  0.00           H
ATOM   2270 HD13 LEU A 730      47.890  63.210  51.790  1.00  0.00           H
ATOM   2271  CD2 LEU A 730      45.920  62.460  49.910  1.00  0.00           C
ATOM   2272 HD21 LEU A 730      45.500  62.290  50.930  1.00  0.00           H
ATOM   2273 HD22 LEU A 730      45.340  61.860  49.180  1.00  0.00           H
ATOM   2274 HD23 LEU A 730      45.870  63.520  49.590  1.00  0.00           H
ATOM   2275  C   LEU A 730      49.740  60.420  49.110  1.00  0.00           C
ATOM   2276  O   LEU A 730      50.320  60.450  50.190  1.00  0.00           O
ATOM   2277  N   ILE A 731      49.330  59.220  48.600  1.00  0.00           N
ATOM   2278  HN  ILE A 731      48.940  59.350  47.700  1.00  0.00           H
ATOM   2279  CA  ILE A 731      49.570  57.890  49.210  1.00  0.00           C
ATOM   2280  HA  ILE A 731      49.090  57.820  50.180  1.00  0.00           H
ATOM   2281  CB  ILE A 731      48.900  56.830  48.290  1.00  0.00           C
ATOM   2282  HB  ILE A 731      49.380  56.890  47.300  1.00  0.00           H
ATOM   2283  CG2 ILE A 731      48.970  55.480  48.830  1.00  0.00           C
ATOM   2284 HG21 ILE A 731      48.430  55.350  49.790  1.00  0.00           H
ATOM   2285 HG22 ILE A 731      50.060  55.320  49.030  1.00  0.00           H
ATOM   2286 HG23 ILE A 731      48.610  54.730  48.090  1.00  0.00           H
ATOM   2287  CG1 ILE A 731      47.420  57.230  48.000  1.00  0.00           C
ATOM   2288 HG11 ILE A 731      46.970  56.380  47.440  1.00  0.00           H
ATOM   2289 HG12 ILE A 731      47.310  58.120  47.370  1.00  0.00           H
ATOM   2290  CD  ILE A 731      46.430  57.470  49.190  1.00  0.00           C
ATOM   2291  HD1 ILE A 731      46.780  58.340  49.780  1.00  0.00           H
ATOM   2292  HD2 ILE A 731      46.490  56.530  49.790  1.00  0.00           H
ATOM   2293  HD3 ILE A 731      45.380  57.500  48.800  1.00  0.00           H
ATOM   2294  C   ILE A 731      51.070  57.630  49.460  1.00  0.00           C
ATOM   2295  O   ILE A 731      51.460  57.080  50.500  1.00  0.00           O
ATOM   2296  N   CYS A 732      51.920  58.020  48.560  1.00  0.00           N
ATOM   2297  HN  CYS A 732      51.560  58.280  47.670  1.00  0.00           H
ATOM   2298  CA  CYS A 732      53.400  58.070  48.730  1.00  0.00           C
ATOM   2299  HA  CYS A 732      53.690  57.070  49.020  1.00  0.00           H
ATOM   2300  CB  CYS A 732      54.100  58.470  47.340  1.00  0.00           C
ATOM   2301  HB1 CYS A 732      55.210  58.390  47.500  1.00  0.00           H
ATOM   2302  HB2 CYS A 732      53.920  59.550  47.190  1.00  0.00           H
ATOM   2303  SG  CYS A 732      53.680  57.380  45.960  1.00  0.00           S
ATOM   2304  HG1 CYS A 732      52.380  57.570  45.960  1.00  0.00           H
ATOM   2305  C   CYS A 732      53.900  58.990  49.820  1.00  0.00           C
ATOM   2306  O   CYS A 732      54.700  58.540  50.640  1.00  0.00           O
ATOM   2307  N   ILE A 733      53.340  60.210  49.850  1.00  0.00           N
ATOM   2308  HN  ILE A 733      52.620  60.370  49.190  1.00  0.00           H
ATOM   2309  CA  ILE A 733      53.660  61.280  50.780  1.00  0.00           C
ATOM   2310  HA  ILE A 733      54.720  61.480  50.810  1.00  0.00           H
ATOM   2311  CB  ILE A 733      52.960  62.650  50.420  1.00  0.00           C
ATOM   2312  HB  ILE A 733      52.020  62.260  49.970  1.00  0.00           H
ATOM   2313  CG2 ILE A 733      52.860  63.620  51.640  1.00  0.00           C
ATOM   2314 HG21 ILE A 733      53.750  63.690  52.300  1.00  0.00           H
ATOM   2315 HG22 ILE A 733      51.950  63.320  52.220  1.00  0.00           H
ATOM   2316 HG23 ILE A 733      52.670  64.600  51.160  1.00  0.00           H
ATOM   2317  CG1 ILE A 733      53.750  63.240  49.180  1.00  0.00           C
ATOM   2318 HG11 ILE A 733      53.290  64.090  48.660  1.00  0.00           H
ATOM   2319 HG12 ILE A 733      53.850  62.530  48.320  1.00  0.00           H
ATOM   2320  CD  ILE A 733      55.170  63.730  49.670  1.00  0.00           C
ATOM   2321  HD1 ILE A 733      55.110  64.360  50.590  1.00  0.00           H
ATOM   2322  HD2 ILE A 733      55.610  64.400  48.900  1.00  0.00           H
ATOM   2323  HD3 ILE A 733      55.810  62.850  49.860  1.00  0.00           H
ATOM   2324  C   ILE A 733      53.270  60.820  52.220  1.00  0.00           C
ATOM   2325  O   ILE A 733      54.070  60.960  53.120  1.00  0.00           O
ATOM   2326  N   ILE A 734      52.030  60.200  52.360  1.00  0.00           N
ATOM   2327  HN  ILE A 734      51.500  60.260  51.510  1.00  0.00           H
ATOM   2328  CA  ILE A 734      51.490  59.540  53.500  1.00  0.00           C
ATOM   2329  HA  ILE A 734      51.570  60.240  54.330  1.00  0.00           H
ATOM   2330  CB  ILE A 734      50.000  59.140  53.490  1.00  0.00           C
ATOM   2331  HB  ILE A 734      49.830  58.600  52.530  1.00  0.00           H
ATOM   2332  CG2 ILE A 734      49.730  58.310  54.770  1.00  0.00           C
ATOM   2333 HG21 ILE A 734      50.190  57.290  54.790  1.00  0.00           H
ATOM   2334 HG22 ILE A 734      48.650  58.130  54.980  1.00  0.00           H
ATOM   2335 HG23 ILE A 734      50.210  58.860  55.600  1.00  0.00           H
ATOM   2336  CG1 ILE A 734      49.000  60.380  53.490  1.00  0.00           C
ATOM   2337 HG11 ILE A 734      49.430  61.120  52.790  1.00  0.00           H
ATOM   2338 HG12 ILE A 734      49.070  60.850  54.500  1.00  0.00           H
ATOM   2339  CD  ILE A 734      47.520  60.090  53.060  1.00  0.00           C
ATOM   2340  HD1 ILE A 734      47.640  59.740  52.010  1.00  0.00           H
ATOM   2341  HD2 ILE A 734      46.840  60.970  53.000  1.00  0.00           H
ATOM   2342  HD3 ILE A 734      47.010  59.260  53.610  1.00  0.00           H
ATOM   2343  C   ILE A 734      52.470  58.430  53.900  1.00  0.00           C
ATOM   2344  O   ILE A 734      52.820  58.360  55.110  1.00  0.00           O
ATOM   2345  N   PHE A 735      52.920  57.510  53.030  1.00  0.00           N
ATOM   2346  HN  PHE A 735      52.430  57.470  52.150  1.00  0.00           H
ATOM   2347  CA  PHE A 735      53.820  56.450  53.370  1.00  0.00           C
ATOM   2348  HA  PHE A 735      53.450  56.010  54.270  1.00  0.00           H
ATOM   2349  CB  PHE A 735      54.030  55.360  52.170  1.00  0.00           C
ATOM   2350  HB1 PHE A 735      54.900  54.660  52.280  1.00  0.00           H
ATOM   2351  HB2 PHE A 735      54.250  55.950  51.260  1.00  0.00           H
ATOM   2352  CG  PHE A 735      52.810  54.520  51.910  1.00  0.00           C
ATOM   2353  CD1 PHE A 735      51.460  54.820  52.290  1.00  0.00           C
ATOM   2354  HD1 PHE A 735      51.220  55.660  52.940  1.00  0.00           H
ATOM   2355  CE1 PHE A 735      50.450  53.910  52.000  1.00  0.00           C
ATOM   2356  HE1 PHE A 735      49.470  54.070  52.440  1.00  0.00           H
ATOM   2357  CZ  PHE A 735      50.680  52.710  51.270  1.00  0.00           C
ATOM   2358  HZ  PHE A 735      49.930  51.940  51.130  1.00  0.00           H
ATOM   2359  CD2 PHE A 735      53.070  53.280  51.280  1.00  0.00           C
ATOM   2360  HD2 PHE A 735      54.100  53.100  51.060  1.00  0.00           H
ATOM   2361  CE2 PHE A 735      52.020  52.440  50.950  1.00  0.00           C
ATOM   2362  HE2 PHE A 735      52.360  51.590  50.370  1.00  0.00           H
ATOM   2363  C   PHE A 735      55.210  56.930  53.900  1.00  0.00           C
ATOM   2364  O   PHE A 735      55.690  56.470  54.950  1.00  0.00           O
ATOM   2365  N   ILE A 736      55.820  57.950  53.190  1.00  0.00           N
ATOM   2366  HN  ILE A 736      55.320  58.280  52.400  1.00  0.00           H
ATOM   2367  CA  ILE A 736      56.900  58.720  53.640  1.00  0.00           C
ATOM   2368  HA  ILE A 736      57.750  58.070  53.800  1.00  0.00           H
ATOM   2369  CB  ILE A 736      57.280  59.750  52.630  1.00  0.00           C
ATOM   2370  HB  ILE A 736      56.360  60.280  52.300  1.00  0.00           H
ATOM   2371  CG2 ILE A 736      58.270  60.850  53.090  1.00  0.00           C
ATOM   2372 HG21 ILE A 736      57.790  61.460  53.890  1.00  0.00           H
ATOM   2373 HG22 ILE A 736      58.530  61.480  52.200  1.00  0.00           H
ATOM   2374 HG23 ILE A 736      59.230  60.410  53.440  1.00  0.00           H
ATOM   2375  CG1 ILE A 736      57.990  59.080  51.440  1.00  0.00           C
ATOM   2376 HG11 ILE A 736      57.440  58.120  51.290  1.00  0.00           H
ATOM   2377 HG12 ILE A 736      58.980  58.800  51.850  1.00  0.00           H
ATOM   2378  CD  ILE A 736      58.080  59.810  50.170  1.00  0.00           C
ATOM   2379  HD1 ILE A 736      57.130  60.240  49.770  1.00  0.00           H
ATOM   2380  HD2 ILE A 736      58.520  59.200  49.340  1.00  0.00           H
ATOM   2381  HD3 ILE A 736      58.740  60.690  50.260  1.00  0.00           H
ATOM   2382  C   ILE A 736      56.780  59.340  55.070  1.00  0.00           C
ATOM   2383  O   ILE A 736      57.680  59.210  55.930  1.00  0.00           O
ATOM   2384  N   TYR A 737      55.570  59.940  55.310  1.00  0.00           N
ATOM   2385  HN  TYR A 737      54.950  60.190  54.570  1.00  0.00           H
ATOM   2386  CA  TYR A 737      55.220  60.520  56.580  1.00  0.00           C
ATOM   2387  HA  TYR A 737      55.990  61.240  56.790  1.00  0.00           H
ATOM   2388  CB  TYR A 737      53.890  61.280  56.470  1.00  0.00           C
ATOM   2389  HB1 TYR A 737      53.050  60.540  56.360  1.00  0.00           H
ATOM   2390  HB2 TYR A 737      53.690  62.010  55.640  1.00  0.00           H
ATOM   2391  CG  TYR A 737      53.610  62.070  57.710  1.00  0.00           C
ATOM   2392  CD1 TYR A 737      53.100  61.570  58.930  1.00  0.00           C
ATOM   2393  HD1 TYR A 737      53.020  60.500  59.080  1.00  0.00           H
ATOM   2394  CE1 TYR A 737      52.900  62.350  60.010  1.00  0.00           C
ATOM   2395  HE1 TYR A 737      52.630  61.870  60.930  1.00  0.00           H
ATOM   2396  CZ  TYR A 737      53.010  63.790  59.900  1.00  0.00           C
ATOM   2397  OH  TYR A 737      52.690  64.470  61.120  1.00  0.00           O
ATOM   2398  HH  TYR A 737      52.900  63.880  61.840  1.00  0.00           H
ATOM   2399  CD2 TYR A 737      53.630  63.440  57.580  1.00  0.00           C
ATOM   2400  HD2 TYR A 737      54.000  63.830  56.640  1.00  0.00           H
ATOM   2401  CE2 TYR A 737      53.330  64.300  58.620  1.00  0.00           C
ATOM   2402  HE2 TYR A 737      53.290  65.370  58.410  1.00  0.00           H
ATOM   2403  C   TYR A 737      55.110  59.580  57.700  1.00  0.00           C
ATOM   2404  O   TYR A 737      55.620  59.860  58.770  1.00  0.00           O
ATOM   2405  N   GLU A 738      54.410  58.400  57.550  1.00  0.00           N
ATOM   2406  HN  GLU A 738      54.030  58.340  56.630  1.00  0.00           H
ATOM   2407  CA  GLU A 738      54.070  57.350  58.450  1.00  0.00           C
ATOM   2408  HA  GLU A 738      53.570  57.730  59.330  1.00  0.00           H
ATOM   2409  CB  GLU A 738      53.200  56.310  57.860  1.00  0.00           C
ATOM   2410  HB1 GLU A 738      53.250  55.330  58.380  1.00  0.00           H
ATOM   2411  HB2 GLU A 738      53.720  56.160  56.900  1.00  0.00           H
ATOM   2412  CG  GLU A 738      51.680  56.770  57.640  1.00  0.00           C
ATOM   2413  HG1 GLU A 738      51.260  56.150  56.820  1.00  0.00           H
ATOM   2414  HG2 GLU A 738      51.640  57.860  57.410  1.00  0.00           H
ATOM   2415  CD  GLU A 738      50.940  56.490  58.920  1.00  0.00           C
ATOM   2416  OE1 GLU A 738      50.180  57.450  59.300  1.00  0.00           O
ATOM   2417  OE2 GLU A 738      51.000  55.380  59.500  1.00  0.00           O
ATOM   2418  C   GLU A 738      55.390  56.750  58.880  1.00  0.00           C
ATOM   2419  O   GLU A 738      55.600  56.460  60.090  1.00  0.00           O
ATOM   2420  N   ALA A 739      56.320  56.530  57.940  1.00  0.00           N
ATOM   2421  HN  ALA A 739      56.190  56.840  57.000  1.00  0.00           H
ATOM   2422  CA  ALA A 739      57.650  55.930  58.290  1.00  0.00           C
ATOM   2423  HA  ALA A 739      57.510  55.020  58.850  1.00  0.00           H
ATOM   2424  CB  ALA A 739      58.520  55.530  57.000  1.00  0.00           C
ATOM   2425  HB1 ALA A 739      57.960  54.830  56.330  1.00  0.00           H
ATOM   2426  HB2 ALA A 739      59.330  54.890  57.400  1.00  0.00           H
ATOM   2427  HB3 ALA A 739      58.840  56.490  56.530  1.00  0.00           H
ATOM   2428  C   ALA A 739      58.400  56.800  59.210  1.00  0.00           C
ATOM   2429  O   ALA A 739      59.000  56.320  60.180  1.00  0.00           O
ATOM   2430  N   LEU A 740      58.270  58.120  58.920  1.00  0.00           N
ATOM   2431  HN  LEU A 740      57.820  58.270  58.050  1.00  0.00           H
ATOM   2432  CA  LEU A 740      58.870  59.180  59.780  1.00  0.00           C
ATOM   2433  HA  LEU A 740      59.930  59.010  59.910  1.00  0.00           H
ATOM   2434  CB  LEU A 740      58.980  60.530  58.880  1.00  0.00           C
ATOM   2435  HB1 LEU A 740      59.120  61.380  59.590  1.00  0.00           H
ATOM   2436  HB2 LEU A 740      57.940  60.600  58.460  1.00  0.00           H
ATOM   2437  CG  LEU A 740      60.030  60.540  57.690  1.00  0.00           C
ATOM   2438  HG  LEU A 740      59.860  59.630  57.080  1.00  0.00           H
ATOM   2439  CD1 LEU A 740      59.770  61.740  56.710  1.00  0.00           C
ATOM   2440 HD11 LEU A 740      58.710  62.010  56.840  1.00  0.00           H
ATOM   2441 HD12 LEU A 740      59.860  61.390  55.660  1.00  0.00           H
ATOM   2442 HD13 LEU A 740      60.360  62.670  56.920  1.00  0.00           H
ATOM   2443  CD2 LEU A 740      61.420  60.650  58.280  1.00  0.00           C
ATOM   2444 HD21 LEU A 740      61.570  61.700  58.590  1.00  0.00           H
ATOM   2445 HD22 LEU A 740      62.030  60.290  57.410  1.00  0.00           H
ATOM   2446 HD23 LEU A 740      61.610  60.090  59.210  1.00  0.00           H
ATOM   2447  C   LEU A 740      58.210  59.330  61.130  1.00  0.00           C
ATOM   2448  O   LEU A 740      58.980  59.430  62.130  1.00  0.00           O
ATOM   2449  N   GLU A 741      56.840  59.230  61.250  1.00  0.00           N
ATOM   2450  HN  GLU A 741      56.230  59.100  60.470  1.00  0.00           H
ATOM   2451  CA  GLU A 741      56.200  59.170  62.520  1.00  0.00           C
ATOM   2452  HA  GLU A 741      56.440  60.100  63.000  1.00  0.00           H
ATOM   2453  CB  GLU A 741      54.670  59.260  62.350  1.00  0.00           C
ATOM   2454  HB1 GLU A 741      54.470  58.400  61.680  1.00  0.00           H
ATOM   2455  HB2 GLU A 741      54.510  60.200  61.800  1.00  0.00           H
ATOM   2456  CG  GLU A 741      53.800  59.150  63.640  1.00  0.00           C
ATOM   2457  HG1 GLU A 741      53.890  60.040  64.300  1.00  0.00           H
ATOM   2458  HG2 GLU A 741      53.980  58.200  64.180  1.00  0.00           H
ATOM   2459  CD  GLU A 741      52.370  59.140  63.120  1.00  0.00           C
ATOM   2460  OE1 GLU A 741      51.790  58.000  63.050  1.00  0.00           O
ATOM   2461  OE2 GLU A 741      51.770  60.200  62.840  1.00  0.00           O
ATOM   2462  C   GLU A 741      56.660  58.040  63.390  1.00  0.00           C
ATOM   2463  O   GLU A 741      56.880  58.300  64.600  1.00  0.00           O
ATOM   2464  N   LYS A 742      56.870  56.900  62.760  1.00  0.00           N
ATOM   2465  HN  LYS A 742      56.550  56.800  61.810  1.00  0.00           H
ATOM   2466  CA  LYS A 742      57.510  55.790  63.400  1.00  0.00           C
ATOM   2467  HA  LYS A 742      56.880  55.560  64.260  1.00  0.00           H
ATOM   2468  CB  LYS A 742      57.290  54.460  62.620  1.00  0.00           C
ATOM   2469  HB1 LYS A 742      57.800  54.590  61.640  1.00  0.00           H
ATOM   2470  HB2 LYS A 742      56.200  54.300  62.450  1.00  0.00           H
ATOM   2471  CG  LYS A 742      57.960  53.210  63.210  1.00  0.00           C
ATOM   2472  HG1 LYS A 742      59.060  53.320  63.070  1.00  0.00           H
ATOM   2473  HG2 LYS A 742      57.820  52.400  62.470  1.00  0.00           H
ATOM   2474  CD  LYS A 742      57.490  52.840  64.630  1.00  0.00           C
ATOM   2475  HD1 LYS A 742      57.510  53.760  65.250  1.00  0.00           H
ATOM   2476  HD2 LYS A 742      58.170  52.120  65.130  1.00  0.00           H
ATOM   2477  CE  LYS A 742      56.160  52.090  64.720  1.00  0.00           C
ATOM   2478  HE1 LYS A 742      56.070  51.170  64.120  1.00  0.00           H
ATOM   2479  HE2 LYS A 742      55.370  52.740  64.280  1.00  0.00           H
ATOM   2480  NZ  LYS A 742      55.750  51.840  66.080  1.00  0.00           N
ATOM   2481  HZ1 LYS A 742      55.750  52.770  66.560  1.00  0.00           H
ATOM   2482  HZ2 LYS A 742      56.460  51.270  66.570  1.00  0.00           H
ATOM   2483  HZ3 LYS A 742      54.820  51.390  66.170  1.00  0.00           H
ATOM   2484  C   LYS A 742      58.950  55.960  63.920  1.00  0.00           C
ATOM   2485  O   LYS A 742      59.210  55.490  65.040  1.00  0.00           O
ATOM   2486  N   LEU A 743      59.820  56.650  63.220  1.00  0.00           N
ATOM   2487  HN  LEU A 743      59.530  57.130  62.390  1.00  0.00           H
ATOM   2488  CA  LEU A 743      61.140  56.750  63.700  1.00  0.00           C
ATOM   2489  HA  LEU A 743      61.500  55.810  64.080  1.00  0.00           H
ATOM   2490  CB  LEU A 743      62.140  57.190  62.600  1.00  0.00           C
ATOM   2491  HB1 LEU A 743      63.120  56.960  63.080  1.00  0.00           H
ATOM   2492  HB2 LEU A 743      62.160  58.300  62.510  1.00  0.00           H
ATOM   2493  CG  LEU A 743      62.160  56.420  61.300  1.00  0.00           C
ATOM   2494  HG  LEU A 743      61.360  56.620  60.550  1.00  0.00           H
ATOM   2495  CD1 LEU A 743      63.390  56.820  60.470  1.00  0.00           C
ATOM   2496 HD11 LEU A 743      64.280  56.710  61.130  1.00  0.00           H
ATOM   2497 HD12 LEU A 743      63.340  57.890  60.180  1.00  0.00           H
ATOM   2498 HD13 LEU A 743      63.560  56.170  59.580  1.00  0.00           H
ATOM   2499  CD2 LEU A 743      62.340  54.920  61.580  1.00  0.00           C
ATOM   2500 HD21 LEU A 743      61.520  54.610  62.240  1.00  0.00           H
ATOM   2501 HD22 LEU A 743      63.300  54.690  62.100  1.00  0.00           H
ATOM   2502 HD23 LEU A 743      62.350  54.460  60.560  1.00  0.00           H
ATOM   2503  C   LEU A 743      61.190  57.690  64.940  1.00  0.00           C
ATOM   2504  O   LEU A 743      61.960  57.390  65.880  1.00  0.00           O
ATOM   2505  N   PHE A 744      60.380  58.820  65.030  1.00  0.00           N
ATOM   2506  HN  PHE A 744      59.780  59.020  64.250  1.00  0.00           H
ATOM   2507  CA  PHE A 744      60.450  59.670  66.180  1.00  0.00           C
ATOM   2508  HA  PHE A 744      61.450  59.800  66.560  1.00  0.00           H
ATOM   2509  CB  PHE A 744      59.930  61.170  65.880  1.00  0.00           C
ATOM   2510  HB1 PHE A 744      59.860  61.690  66.870  1.00  0.00           H
ATOM   2511  HB2 PHE A 744      58.970  61.250  65.320  1.00  0.00           H
ATOM   2512  CG  PHE A 744      60.910  61.990  65.000  1.00  0.00           C
ATOM   2513  CD1 PHE A 744      61.030  61.910  63.600  1.00  0.00           C
ATOM   2514  HD1 PHE A 744      60.500  61.170  63.030  1.00  0.00           H
ATOM   2515  CE1 PHE A 744      61.920  62.810  62.940  1.00  0.00           C
ATOM   2516  HE1 PHE A 744      62.040  62.730  61.870  1.00  0.00           H
ATOM   2517  CZ  PHE A 744      62.720  63.680  63.670  1.00  0.00           C
ATOM   2518  HZ  PHE A 744      63.430  64.410  63.300  1.00  0.00           H
ATOM   2519  CD2 PHE A 744      61.730  62.930  65.680  1.00  0.00           C
ATOM   2520  HD2 PHE A 744      61.500  63.050  66.720  1.00  0.00           H
ATOM   2521  CE2 PHE A 744      62.590  63.780  65.050  1.00  0.00           C
ATOM   2522  HE2 PHE A 744      63.110  64.580  65.550  1.00  0.00           H
ATOM   2523  C   PHE A 744      59.670  59.050  67.370  1.00  0.00           C
ATOM   2524  O   PHE A 744      59.910  59.360  68.500  1.00  0.00           O
ATOM   2525  N   ASP A 745      58.720  58.080  67.070  1.00  0.00           N
ATOM   2526  HN  ASP A 745      58.520  57.990  66.110  1.00  0.00           H
ATOM   2527  CA  ASP A 745      58.070  57.130  67.980  1.00  0.00           C
ATOM   2528  HA  ASP A 745      57.530  57.650  68.750  1.00  0.00           H
ATOM   2529  CB  ASP A 745      56.870  56.440  67.210  1.00  0.00           C
ATOM   2530  HB1 ASP A 745      57.120  56.060  66.200  1.00  0.00           H
ATOM   2531  HB2 ASP A 745      56.040  57.100  66.870  1.00  0.00           H
ATOM   2532  CG  ASP A 745      56.230  55.190  67.840  1.00  0.00           C
ATOM   2533  OD1 ASP A 745      55.760  54.310  67.060  1.00  0.00           O
ATOM   2534  OD2 ASP A 745      56.150  55.090  69.110  1.00  0.00           O
ATOM   2535  C   ASP A 745      59.060  56.290  68.660  1.00  0.00           C
ATOM   2536  O   ASP A 745      59.100  56.190  69.890  1.00  0.00           O
ATOM   2537  N   LEU A 746      60.000  55.700  67.910  1.00  0.00           N
ATOM   2538  HN  LEU A 746      59.810  55.690  66.930  1.00  0.00           H
ATOM   2539  CA  LEU A 746      61.210  55.020  68.360  1.00  0.00           C
ATOM   2540  HA  LEU A 746      61.000  54.220  69.050  1.00  0.00           H
ATOM   2541  CB  LEU A 746      61.930  54.350  67.190  1.00  0.00           C
ATOM   2542  HB1 LEU A 746      62.950  54.030  67.530  1.00  0.00           H
ATOM   2543  HB2 LEU A 746      62.000  55.090  66.350  1.00  0.00           H
ATOM   2544  CG  LEU A 746      61.240  53.100  66.720  1.00  0.00           C
ATOM   2545  HG  LEU A 746      60.170  53.310  66.540  1.00  0.00           H
ATOM   2546  CD1 LEU A 746      61.850  52.580  65.500  1.00  0.00           C
ATOM   2547 HD11 LEU A 746      62.940  52.620  65.660  1.00  0.00           H
ATOM   2548 HD12 LEU A 746      61.750  53.180  64.570  1.00  0.00           H
ATOM   2549 HD13 LEU A 746      61.570  51.540  65.230  1.00  0.00           H
ATOM   2550  CD2 LEU A 746      61.280  51.870  67.720  1.00  0.00           C
ATOM   2551 HD21 LEU A 746      62.340  51.690  67.990  1.00  0.00           H
ATOM   2552 HD22 LEU A 746      61.040  50.890  67.260  1.00  0.00           H
ATOM   2553 HD23 LEU A 746      60.670  51.990  68.640  1.00  0.00           H
ATOM   2554  C   LEU A 746      62.230  55.890  69.140  1.00  0.00           C
ATOM   2555  O   LEU A 746      62.870  55.510  70.110  1.00  0.00           O
ATOM   2556  N   GLY A 747      62.250  57.130  68.580  1.00  0.00           N
ATOM   2557  HN  GLY A 747      61.750  57.340  67.740  1.00  0.00           H
ATOM   2558  CA  GLY A 747      63.020  58.250  69.080  1.00  0.00           C
ATOM   2559  HA1 GLY A 747      62.940  59.110  68.420  1.00  0.00           H
ATOM   2560  HA2 GLY A 747      64.030  57.890  69.210  1.00  0.00           H
ATOM   2561  C   GLY A 747      62.670  58.630  70.520  1.00  0.00           C
ATOM   2562  O   GLY A 747      63.600  58.920  71.220  1.00  0.00           O
ATOM   2563  N   GLU A 748      61.360  58.620  70.870  1.00  0.00           N
ATOM   2564  HN  GLU A 748      60.700  58.480  70.140  1.00  0.00           H
ATOM   2565  CA  GLU A 748      60.900  58.860  72.210  1.00  0.00           C
ATOM   2566  HA  GLU A 748      61.570  59.550  72.710  1.00  0.00           H
ATOM   2567  CB  GLU A 748      59.550  59.610  72.230  1.00  0.00           C
ATOM   2568  HB1 GLU A 748      58.880  58.920  71.670  1.00  0.00           H
ATOM   2569  HB2 GLU A 748      59.740  60.500  71.610  1.00  0.00           H
ATOM   2570  CG  GLU A 748      59.060  59.950  73.650  1.00  0.00           C
ATOM   2571  HG1 GLU A 748      59.900  60.280  74.300  1.00  0.00           H
ATOM   2572  HG2 GLU A 748      58.650  59.040  74.130  1.00  0.00           H
ATOM   2573  CD  GLU A 748      57.950  61.030  73.650  1.00  0.00           C
ATOM   2574  OE1 GLU A 748      57.470  61.460  74.670  1.00  0.00           O
ATOM   2575  OE2 GLU A 748      57.440  61.400  72.520  1.00  0.00           O
ATOM   2576  C   GLU A 748      60.860  57.510  72.970  1.00  0.00           C
ATOM   2577  O   GLU A 748      60.850  57.490  74.190  1.00  0.00           O
ATOM   2578  N   THR A 749      60.850  56.330  72.270  1.00  0.00           N
ATOM   2579  HN  THR A 749      60.970  56.380  71.290  1.00  0.00           H
ATOM   2580  CA  THR A 749      60.660  55.000  72.900  1.00  0.00           C
ATOM   2581  HA  THR A 749      59.860  55.210  73.570  1.00  0.00           H
ATOM   2582  CB  THR A 749      59.970  53.950  72.060  1.00  0.00           C
ATOM   2583  HB  THR A 749      60.570  53.730  71.160  1.00  0.00           H
ATOM   2584  OG1 THR A 749      58.760  54.460  71.770  1.00  0.00           O
ATOM   2585  HG1 THR A 749      58.880  55.240  71.220  1.00  0.00           H
ATOM   2586  CG2 THR A 749      59.680  52.590  72.770  1.00  0.00           C
ATOM   2587 HG21 THR A 749      60.600  52.040  73.110  1.00  0.00           H
ATOM   2588 HG22 THR A 749      59.080  51.990  72.060  1.00  0.00           H
ATOM   2589 HG23 THR A 749      59.130  52.750  73.730  1.00  0.00           H
ATOM   2590  C   THR A 749      61.800  54.440  73.620  1.00  0.00           C
ATOM   2591  O   THR A 749      61.760  53.890  74.700  1.00  0.00           O
ATOM   2592  N   TYR A 750      62.990  54.660  73.080  1.00  0.00           N
ATOM   2593  HN  TYR A 750      63.050  55.180  72.220  1.00  0.00           H
ATOM   2594  CA  TYR A 750      64.230  54.280  73.720  1.00  0.00           C
ATOM   2595  HA  TYR A 750      64.090  53.870  74.720  1.00  0.00           H
ATOM   2596  CB  TYR A 750      64.930  53.180  72.870  1.00  0.00           C
ATOM   2597  HB1 TYR A 750      65.870  52.770  73.280  1.00  0.00           H
ATOM   2598  HB2 TYR A 750      65.190  53.620  71.880  1.00  0.00           H
ATOM   2599  CG  TYR A 750      64.060  51.980  72.680  1.00  0.00           C
ATOM   2600  CD1 TYR A 750      63.610  51.230  73.790  1.00  0.00           C
ATOM   2601  HD1 TYR A 750      63.970  51.530  74.760  1.00  0.00           H
ATOM   2602  CE1 TYR A 750      62.650  50.200  73.650  1.00  0.00           C
ATOM   2603  HE1 TYR A 750      62.450  49.570  74.510  1.00  0.00           H
ATOM   2604  CZ  TYR A 750      62.240  49.890  72.350  1.00  0.00           C
ATOM   2605  OH  TYR A 750      61.560  48.660  72.150  1.00  0.00           O
ATOM   2606  HH  TYR A 750      61.330  48.230  72.980  1.00  0.00           H
ATOM   2607  CD2 TYR A 750      63.670  51.660  71.400  1.00  0.00           C
ATOM   2608  HD2 TYR A 750      64.140  52.110  70.540  1.00  0.00           H
ATOM   2609  CE2 TYR A 750      62.780  50.540  71.190  1.00  0.00           C
ATOM   2610  HE2 TYR A 750      62.650  49.980  70.270  1.00  0.00           H
ATOM   2611  C   TYR A 750      65.120  55.470  73.840  1.00  0.00           C
ATOM   2612  O   TYR A 750      64.970  56.310  72.970  1.00  0.00           O
ATOM   2613  N   ALA A 751      66.050  55.600  74.820  1.00  0.00           N
ATOM   2614  HN  ALA A 751      66.090  54.890  75.520  1.00  0.00           H
ATOM   2615  CA  ALA A 751      67.140  56.560  74.980  1.00  0.00           C
ATOM   2616  HA  ALA A 751      66.750  57.560  74.990  1.00  0.00           H
ATOM   2617  CB  ALA A 751      67.810  56.110  76.260  1.00  0.00           C
ATOM   2618  HB1 ALA A 751      66.990  56.100  77.030  1.00  0.00           H
ATOM   2619  HB2 ALA A 751      68.620  56.760  76.640  1.00  0.00           H
ATOM   2620  HB3 ALA A 751      68.250  55.100  76.130  1.00  0.00           H
ATOM   2621  C   ALA A 751      68.010  56.310  73.800  1.00  0.00           C
ATOM   2622  O   ALA A 751      68.330  55.170  73.490  1.00  0.00           O
ATOM   2623  N   PHE A 752      68.530  57.430  73.220  1.00  0.00           N
ATOM   2624  HN  PHE A 752      68.230  58.350  73.450  1.00  0.00           H
ATOM   2625  CA  PHE A 752      69.570  57.340  72.240  1.00  0.00           C
ATOM   2626  HA  PHE A 752      69.200  56.620  71.530  1.00  0.00           H
ATOM   2627  CB  PHE A 752      69.830  58.690  71.570  1.00  0.00           C
ATOM   2628  HB1 PHE A 752      70.780  58.910  71.020  1.00  0.00           H
ATOM   2629  HB2 PHE A 752      69.940  59.490  72.340  1.00  0.00           H
ATOM   2630  CG  PHE A 752      68.730  58.980  70.650  1.00  0.00           C
ATOM   2631  CD1 PHE A 752      67.530  59.460  71.150  1.00  0.00           C
ATOM   2632  HD1 PHE A 752      67.480  59.620  72.210  1.00  0.00           H
ATOM   2633  CE1 PHE A 752      66.490  59.920  70.280  1.00  0.00           C
ATOM   2634  HE1 PHE A 752      65.560  60.380  70.600  1.00  0.00           H
ATOM   2635  CZ  PHE A 752      66.680  59.760  68.870  1.00  0.00           C
ATOM   2636  HZ  PHE A 752      65.920  59.980  68.140  1.00  0.00           H
ATOM   2637  CD2 PHE A 752      68.850  58.750  69.290  1.00  0.00           C
ATOM   2638  HD2 PHE A 752      69.760  58.330  68.900  1.00  0.00           H
ATOM   2639  CE2 PHE A 752      67.840  59.140  68.380  1.00  0.00           C
ATOM   2640  HE2 PHE A 752      68.030  59.010  67.320  1.00  0.00           H
ATOM   2641  C   PHE A 752      70.940  56.800  72.850  1.00  0.00           C
ATOM   2642  O   PHE A 752      71.270  57.030  74.010  1.00  0.00           O
ATOM   2643  N   PRO A 822      71.740  56.080  72.140  1.00  0.00           N
ATOM   2644  CD  PRO A 822      73.170  56.010  72.520  1.00  0.00           C
ATOM   2645  HD1 PRO A 822      73.250  55.210  73.290  1.00  0.00           H
ATOM   2646  HD2 PRO A 822      73.600  57.000  72.770  1.00  0.00           H
ATOM   2647  CA  PRO A 822      71.470  55.550  70.830  1.00  0.00           C
ATOM   2648  HA  PRO A 822      70.630  56.090  70.420  1.00  0.00           H
ATOM   2649  CB  PRO A 822      72.810  55.810  70.180  1.00  0.00           C
ATOM   2650  HB1 PRO A 822      72.820  56.910  70.020  1.00  0.00           H
ATOM   2651  HB2 PRO A 822      73.050  55.260  69.240  1.00  0.00           H
ATOM   2652  CG  PRO A 822      73.850  55.490  71.210  1.00  0.00           C
ATOM   2653  HG1 PRO A 822      73.940  54.410  71.400  1.00  0.00           H
ATOM   2654  HG2 PRO A 822      74.850  55.920  70.950  1.00  0.00           H
ATOM   2655  C   PRO A 822      71.200  54.040  70.980  1.00  0.00           C
ATOM   2656  O   PRO A 822      71.500  53.410  70.010  1.00  0.00           O
ATOM   2657  N   ASP A 823      70.620  53.450  72.040  1.00  0.00           N
ATOM   2658  HN  ASP A 823      70.140  54.020  72.700  1.00  0.00           H
ATOM   2659  CA  ASP A 823      70.460  52.070  72.460  1.00  0.00           C
ATOM   2660  HA  ASP A 823      71.400  51.620  72.730  1.00  0.00           H
ATOM   2661  CB  ASP A 823      69.460  51.950  73.720  1.00  0.00           C
ATOM   2662  HB1 ASP A 823      69.240  50.870  73.850  1.00  0.00           H
ATOM   2663  HB2 ASP A 823      68.590  52.630  73.540  1.00  0.00           H
ATOM   2664  CG  ASP A 823      70.100  52.470  75.010  1.00  0.00           C
ATOM   2665  OD1 ASP A 823      69.310  52.370  75.990  1.00  0.00           O
ATOM   2666  OD2 ASP A 823      71.270  53.010  74.980  1.00  0.00           O
ATOM   2667  C   ASP A 823      69.900  51.190  71.230  1.00  0.00           C
ATOM   2668  O   ASP A 823      70.450  50.160  70.990  1.00  0.00           O
ATOM   2669  N   VAL A 824      68.730  51.510  70.560  1.00  0.00           N
ATOM   2670  HN  VAL A 824      68.280  52.340  70.850  1.00  0.00           H
ATOM   2671  CA  VAL A 824      68.150  50.600  69.570  1.00  0.00           C
ATOM   2672  HA  VAL A 824      68.780  49.780  69.280  1.00  0.00           H
ATOM   2673  CB  VAL A 824      66.820  49.980  70.120  1.00  0.00           C
ATOM   2674  HB  VAL A 824      65.980  50.710  70.100  1.00  0.00           H
ATOM   2675  CG1 VAL A 824      66.510  48.680  69.360  1.00  0.00           C
ATOM   2676 HG11 VAL A 824      65.680  48.100  69.820  1.00  0.00           H
ATOM   2677 HG12 VAL A 824      67.380  47.990  69.300  1.00  0.00           H
ATOM   2678 HG13 VAL A 824      65.980  48.810  68.400  1.00  0.00           H
ATOM   2679  CG2 VAL A 824      67.000  49.690  71.660  1.00  0.00           C
ATOM   2680 HG21 VAL A 824      67.920  49.100  71.810  1.00  0.00           H
ATOM   2681 HG22 VAL A 824      66.170  48.990  71.880  1.00  0.00           H
ATOM   2682 HG23 VAL A 824      66.950  50.560  72.340  1.00  0.00           H
ATOM   2683  C   VAL A 824      67.710  51.260  68.320  1.00  0.00           C
ATOM   2684  O   VAL A 824      67.420  50.640  67.270  1.00  0.00           O
ATOM   2685  N   LEU A 825      67.520  52.630  68.360  1.00  0.00           N
ATOM   2686  HN  LEU A 825      67.780  53.100  69.200  1.00  0.00           H
ATOM   2687  CA  LEU A 825      67.060  53.470  67.220  1.00  0.00           C
ATOM   2688  HA  LEU A 825      66.090  53.080  66.940  1.00  0.00           H
ATOM   2689  CB  LEU A 825      66.660  54.950  67.590  1.00  0.00           C
ATOM   2690  HB1 LEU A 825      67.540  55.410  68.070  1.00  0.00           H
ATOM   2691  HB2 LEU A 825      65.910  54.990  68.410  1.00  0.00           H
ATOM   2692  CG  LEU A 825      66.200  55.710  66.360  1.00  0.00           C
ATOM   2693  HG  LEU A 825      65.860  54.950  65.620  1.00  0.00           H
ATOM   2694  CD1 LEU A 825      64.990  56.590  66.720  1.00  0.00           C
ATOM   2695 HD11 LEU A 825      64.280  55.840  67.120  1.00  0.00           H
ATOM   2696 HD12 LEU A 825      64.710  57.160  65.800  1.00  0.00           H
ATOM   2697 HD13 LEU A 825      65.460  57.270  67.460  1.00  0.00           H
ATOM   2698  CD2 LEU A 825      67.320  56.540  65.620  1.00  0.00           C
ATOM   2699 HD21 LEU A 825      66.920  56.930  64.660  1.00  0.00           H
ATOM   2700 HD22 LEU A 825      68.210  55.880  65.470  1.00  0.00           H
ATOM   2701 HD23 LEU A 825      67.610  57.480  66.140  1.00  0.00           H
ATOM   2702  C   LEU A 825      68.030  53.330  66.090  1.00  0.00           C
ATOM   2703  O   LEU A 825      67.590  53.150  64.960  1.00  0.00           O
ATOM   2704  N   PHE A 826      69.380  53.400  66.290  1.00  0.00           N
ATOM   2705  HN  PHE A 826      69.710  53.670  67.190  1.00  0.00           H
ATOM   2706  CA  PHE A 826      70.330  53.150  65.240  1.00  0.00           C
ATOM   2707  HA  PHE A 826      70.020  53.820  64.450  1.00  0.00           H
ATOM   2708  CB  PHE A 826      71.840  53.560  65.520  1.00  0.00           C
ATOM   2709  HB1 PHE A 826      72.510  53.300  64.670  1.00  0.00           H
ATOM   2710  HB2 PHE A 826      72.120  53.120  66.500  1.00  0.00           H
ATOM   2711  CG  PHE A 826      71.880  55.040  65.620  1.00  0.00           C
ATOM   2712  CD1 PHE A 826      72.180  55.780  64.450  1.00  0.00           C
ATOM   2713  HD1 PHE A 826      72.430  55.260  63.540  1.00  0.00           H
ATOM   2714  CE1 PHE A 826      72.330  57.140  64.530  1.00  0.00           C
ATOM   2715  HE1 PHE A 826      72.560  57.650  63.590  1.00  0.00           H
ATOM   2716  CZ  PHE A 826      72.070  57.840  65.750  1.00  0.00           C
ATOM   2717  HZ  PHE A 826      72.440  58.850  65.790  1.00  0.00           H
ATOM   2718  CD2 PHE A 826      71.500  55.740  66.800  1.00  0.00           C
ATOM   2719  HD2 PHE A 826      71.400  55.160  67.710  1.00  0.00           H
ATOM   2720  CE2 PHE A 826      71.720  57.130  66.920  1.00  0.00           C
ATOM   2721  HE2 PHE A 826      71.560  57.590  67.880  1.00  0.00           H
ATOM   2722  C   PHE A 826      70.230  51.770  64.590  1.00  0.00           C
ATOM   2723  O   PHE A 826      70.300  51.750  63.400  1.00  0.00           O
ATOM   2724  N   TRP A 827      70.050  50.690  65.380  1.00  0.00           N
ATOM   2725  HN  TRP A 827      69.950  50.850  66.360  1.00  0.00           H
ATOM   2726  CA  TRP A 827      69.710  49.330  64.830  1.00  0.00           C
ATOM   2727  HA  TRP A 827      70.570  49.180  64.200  1.00  0.00           H
ATOM   2728  CB  TRP A 827      69.600  48.290  65.950  1.00  0.00           C
ATOM   2729  HB1 TRP A 827      69.200  47.310  65.580  1.00  0.00           H
ATOM   2730  HB2 TRP A 827      68.870  48.690  66.680  1.00  0.00           H
ATOM   2731  CG  TRP A 827      70.850  47.900  66.730  1.00  0.00           C
ATOM   2732  CD1 TRP A 827      71.170  48.260  68.040  1.00  0.00           C
ATOM   2733  HD1 TRP A 827      70.530  48.950  68.570  1.00  0.00           H
ATOM   2734  NE1 TRP A 827      72.270  47.570  68.490  1.00  0.00           N
ATOM   2735  HE1 TRP A 827      72.490  47.300  69.410  1.00  0.00           H
ATOM   2736  CE2 TRP A 827      72.670  46.720  67.560  1.00  0.00           C
ATOM   2737  CD2 TRP A 827      71.760  46.870  66.400  1.00  0.00           C
ATOM   2738  CE3 TRP A 827      71.960  46.130  65.260  1.00  0.00           C
ATOM   2739  HE3 TRP A 827      71.390  46.430  64.390  1.00  0.00           H
ATOM   2740  CZ3 TRP A 827      72.990  45.150  65.290  1.00  0.00           C
ATOM   2741  HZ3 TRP A 827      73.210  44.580  64.400  1.00  0.00           H
ATOM   2742  CZ2 TRP A 827      73.680  45.760  67.580  1.00  0.00           C
ATOM   2743  HZ2 TRP A 827      74.190  45.480  68.490  1.00  0.00           H
ATOM   2744  CH2 TRP A 827      73.800  44.900  66.460  1.00  0.00           C
ATOM   2745  HH2 TRP A 827      74.560  44.130  66.410  1.00  0.00           H
ATOM   2746  C   TRP A 827      68.490  49.240  63.910  1.00  0.00           C
ATOM   2747  O   TRP A 827      68.520  48.610  62.880  1.00  0.00           O
ATOM   2748  N   CYS A 828      67.430  49.930  64.350  1.00  0.00           N
ATOM   2749  HN  CYS A 828      67.540  50.320  65.250  1.00  0.00           H
ATOM   2750  CA  CYS A 828      66.160  50.020  63.610  1.00  0.00           C
ATOM   2751  HA  CYS A 828      65.990  49.000  63.360  1.00  0.00           H
ATOM   2752  CB  CYS A 828      65.090  50.710  64.510  1.00  0.00           C
ATOM   2753  HB1 CYS A 828      64.150  50.780  63.920  1.00  0.00           H
ATOM   2754  HB2 CYS A 828      65.350  51.730  64.880  1.00  0.00           H
ATOM   2755  SG  CYS A 828      64.690  49.670  65.990  1.00  0.00           S
ATOM   2756  HG1 CYS A 828      65.910  49.870  66.490  1.00  0.00           H
ATOM   2757  C   CYS A 828      66.310  50.880  62.410  1.00  0.00           C
ATOM   2758  O   CYS A 828      65.850  50.560  61.300  1.00  0.00           O
ATOM   2759  N   VAL A 829      67.030  52.030  62.530  1.00  0.00           N
ATOM   2760  HN  VAL A 829      67.280  52.320  63.450  1.00  0.00           H
ATOM   2761  CA  VAL A 829      67.420  52.880  61.430  1.00  0.00           C
ATOM   2762  HA  VAL A 829      66.520  53.240  60.930  1.00  0.00           H
ATOM   2763  CB  VAL A 829      67.970  54.140  61.940  1.00  0.00           C
ATOM   2764  HB  VAL A 829      68.610  53.980  62.830  1.00  0.00           H
ATOM   2765  CG1 VAL A 829      68.640  55.000  60.810  1.00  0.00           C
ATOM   2766 HG11 VAL A 829      68.980  56.010  61.130  1.00  0.00           H
ATOM   2767 HG12 VAL A 829      67.910  55.210  60.000  1.00  0.00           H
ATOM   2768 HG13 VAL A 829      69.570  54.560  60.390  1.00  0.00           H
ATOM   2769  CG2 VAL A 829      66.710  54.930  62.490  1.00  0.00           C
ATOM   2770 HG21 VAL A 829      65.910  54.930  61.740  1.00  0.00           H
ATOM   2771 HG22 VAL A 829      66.930  55.960  62.860  1.00  0.00           H
ATOM   2772 HG23 VAL A 829      66.270  54.390  63.360  1.00  0.00           H
ATOM   2773  C   VAL A 829      68.330  52.240  60.430  1.00  0.00           C
ATOM   2774  O   VAL A 829      68.040  52.400  59.240  1.00  0.00           O
ATOM   2775  N   ILE A 830      69.360  51.480  60.880  1.00  0.00           N
ATOM   2776  HN  ILE A 830      69.530  51.460  61.860  1.00  0.00           H
ATOM   2777  CA  ILE A 830      70.120  50.680  59.950  1.00  0.00           C
ATOM   2778  HA  ILE A 830      70.350  51.350  59.140  1.00  0.00           H
ATOM   2779  CB  ILE A 830      71.350  50.040  60.670  1.00  0.00           C
ATOM   2780  HB  ILE A 830      70.970  49.450  61.520  1.00  0.00           H
ATOM   2781  CG2 ILE A 830      72.100  49.060  59.700  1.00  0.00           C
ATOM   2782 HG21 ILE A 830      72.480  49.530  58.770  1.00  0.00           H
ATOM   2783 HG22 ILE A 830      71.480  48.250  59.260  1.00  0.00           H
ATOM   2784 HG23 ILE A 830      72.940  48.600  60.240  1.00  0.00           H
ATOM   2785  CG1 ILE A 830      72.410  51.000  61.280  1.00  0.00           C
ATOM   2786 HG11 ILE A 830      72.960  50.330  61.990  1.00  0.00           H
ATOM   2787 HG12 ILE A 830      71.940  51.820  61.850  1.00  0.00           H
ATOM   2788  CD  ILE A 830      73.390  51.650  60.410  1.00  0.00           C
ATOM   2789  HD1 ILE A 830      74.020  51.070  59.700  1.00  0.00           H
ATOM   2790  HD2 ILE A 830      74.090  52.340  60.930  1.00  0.00           H
ATOM   2791  HD3 ILE A 830      72.720  52.190  59.710  1.00  0.00           H
ATOM   2792  C   ILE A 830      69.380  49.630  59.160  1.00  0.00           C
ATOM   2793  O   ILE A 830      69.420  49.650  57.920  1.00  0.00           O
ATOM   2794  N   LEU A 831      68.560  48.840  59.800  1.00  0.00           N
ATOM   2795  HN  LEU A 831      68.420  48.970  60.790  1.00  0.00           H
ATOM   2796  CA  LEU A 831      67.690  47.870  59.120  1.00  0.00           C
ATOM   2797  HA  LEU A 831      68.330  47.270  58.510  1.00  0.00           H
ATOM   2798  CB  LEU A 831      66.870  46.900  60.140  1.00  0.00           C
ATOM   2799  HB1 LEU A 831      66.120  46.400  59.480  1.00  0.00           H
ATOM   2800  HB2 LEU A 831      66.280  47.540  60.820  1.00  0.00           H
ATOM   2801  CG  LEU A 831      67.820  45.860  60.780  1.00  0.00           C
ATOM   2802  HG  LEU A 831      68.850  46.270  60.910  1.00  0.00           H
ATOM   2803  CD1 LEU A 831      67.210  45.450  62.120  1.00  0.00           C
ATOM   2804 HD11 LEU A 831      67.680  44.580  62.620  1.00  0.00           H
ATOM   2805 HD12 LEU A 831      66.130  45.210  62.070  1.00  0.00           H
ATOM   2806 HD13 LEU A 831      67.340  46.320  62.790  1.00  0.00           H
ATOM   2807  CD2 LEU A 831      67.940  44.640  59.900  1.00  0.00           C
ATOM   2808 HD21 LEU A 831      66.940  44.200  59.650  1.00  0.00           H
ATOM   2809 HD22 LEU A 831      68.390  43.780  60.440  1.00  0.00           H
ATOM   2810 HD23 LEU A 831      68.550  44.860  59.010  1.00  0.00           H
ATOM   2811  C   LEU A 831      66.720  48.550  58.200  1.00  0.00           C
ATOM   2812  O   LEU A 831      66.370  47.910  57.180  1.00  0.00           O
ATOM   2813  N   PHE A 832      66.100  49.650  58.610  1.00  0.00           N
ATOM   2814  HN  PHE A 832      66.010  49.970  59.560  1.00  0.00           H
ATOM   2815  CA  PHE A 832      65.180  50.340  57.750  1.00  0.00           C
ATOM   2816  HA  PHE A 832      64.360  49.700  57.420  1.00  0.00           H
ATOM   2817  CB  PHE A 832      64.530  51.440  58.620  1.00  0.00           C
ATOM   2818  HB1 PHE A 832      65.280  51.980  59.240  1.00  0.00           H
ATOM   2819  HB2 PHE A 832      63.860  51.000  59.380  1.00  0.00           H
ATOM   2820  CG  PHE A 832      63.880  52.540  57.810  1.00  0.00           C
ATOM   2821  CD1 PHE A 832      62.630  52.240  57.280  1.00  0.00           C
ATOM   2822  HD1 PHE A 832      62.090  51.310  57.400  1.00  0.00           H
ATOM   2823  CE1 PHE A 832      61.840  53.250  56.760  1.00  0.00           C
ATOM   2824  HE1 PHE A 832      60.810  53.020  56.550  1.00  0.00           H
ATOM   2825  CZ  PHE A 832      62.310  54.610  56.690  1.00  0.00           C
ATOM   2826  HZ  PHE A 832      61.590  55.370  56.370  1.00  0.00           H
ATOM   2827  CD2 PHE A 832      64.400  53.840  57.650  1.00  0.00           C
ATOM   2828  HD2 PHE A 832      65.360  54.070  58.090  1.00  0.00           H
ATOM   2829  CE2 PHE A 832      63.660  54.870  57.030  1.00  0.00           C
ATOM   2830  HE2 PHE A 832      64.050  55.870  57.060  1.00  0.00           H
ATOM   2831  C   PHE A 832      65.720  50.860  56.450  1.00  0.00           C
ATOM   2832  O   PHE A 832      65.160  50.620  55.400  1.00  0.00           O
ATOM   2833  N   PHE A 833      66.910  51.500  56.540  1.00  0.00           N
ATOM   2834  HN  PHE A 833      67.280  51.600  57.460  1.00  0.00           H
ATOM   2835  CA  PHE A 833      67.680  51.920  55.350  1.00  0.00           C
ATOM   2836  HA  PHE A 833      67.050  52.350  54.590  1.00  0.00           H
ATOM   2837  CB  PHE A 833      68.800  52.950  55.700  1.00  0.00           C
ATOM   2838  HB1 PHE A 833      69.460  53.090  54.820  1.00  0.00           H
ATOM   2839  HB2 PHE A 833      69.430  52.730  56.590  1.00  0.00           H
ATOM   2840  CG  PHE A 833      68.220  54.310  55.990  1.00  0.00           C
ATOM   2841  CD1 PHE A 833      67.240  54.920  55.170  1.00  0.00           C
ATOM   2842  HD1 PHE A 833      66.910  54.390  54.290  1.00  0.00           H
ATOM   2843  CE1 PHE A 833      66.630  56.180  55.470  1.00  0.00           C
ATOM   2844  HE1 PHE A 833      65.870  56.680  54.880  1.00  0.00           H
ATOM   2845  CZ  PHE A 833      67.050  56.810  56.630  1.00  0.00           C
ATOM   2846  HZ  PHE A 833      66.600  57.740  56.950  1.00  0.00           H
ATOM   2847  CD2 PHE A 833      68.710  55.120  57.070  1.00  0.00           C
ATOM   2848  HD2 PHE A 833      69.470  54.760  57.740  1.00  0.00           H
ATOM   2849  CE2 PHE A 833      68.140  56.330  57.410  1.00  0.00           C
ATOM   2850  HE2 PHE A 833      68.300  56.620  58.430  1.00  0.00           H
ATOM   2851  C   PHE A 833      68.270  50.790  54.600  1.00  0.00           C
ATOM   2852  O   PHE A 833      68.390  50.870  53.360  1.00  0.00           O
ATOM   2853  N   THR A 834      68.770  49.730  55.230  1.00  0.00           N
ATOM   2854  HN  THR A 834      68.630  49.770  56.210  1.00  0.00           H
ATOM   2855  CA  THR A 834      69.440  48.600  54.510  1.00  0.00           C
ATOM   2856  HA  THR A 834      69.960  49.040  53.660  1.00  0.00           H
ATOM   2857  CB  THR A 834      70.540  47.850  55.310  1.00  0.00           C
ATOM   2858  HB  THR A 834      70.920  46.980  54.730  1.00  0.00           H
ATOM   2859  OG1 THR A 834      70.090  47.480  56.610  1.00  0.00           O
ATOM   2860  HG1 THR A 834      69.690  48.240  57.040  1.00  0.00           H
ATOM   2861  CG2 THR A 834      71.720  48.880  55.540  1.00  0.00           C
ATOM   2862 HG21 THR A 834      72.460  48.450  56.240  1.00  0.00           H
ATOM   2863 HG22 THR A 834      71.410  49.780  56.120  1.00  0.00           H
ATOM   2864 HG23 THR A 834      72.120  49.090  54.530  1.00  0.00           H
ATOM   2865  C   THR A 834      68.470  47.660  53.960  1.00  0.00           C
ATOM   2866  O   THR A 834      68.690  47.000  52.950  1.00  0.00           O
ATOM   2867  N   THR A 835      67.190  47.670  54.520  1.00  0.00           N
ATOM   2868  HN  THR A 835      67.110  48.110  55.420  1.00  0.00           H
ATOM   2869  CA  THR A 835      66.000  47.040  53.830  1.00  0.00           C
ATOM   2870  HA  THR A 835      66.330  46.060  53.520  1.00  0.00           H
ATOM   2871  CB  THR A 835      64.810  46.910  54.770  1.00  0.00           C
ATOM   2872  HB  THR A 835      64.630  47.910  55.240  1.00  0.00           H
ATOM   2873  OG1 THR A 835      65.020  45.970  55.780  1.00  0.00           O
ATOM   2874  HG1 THR A 835      65.790  46.250  56.290  1.00  0.00           H
ATOM   2875  CG2 THR A 835      63.500  46.460  54.040  1.00  0.00           C
ATOM   2876 HG21 THR A 835      63.040  47.180  53.330  1.00  0.00           H
ATOM   2877 HG22 THR A 835      62.730  46.360  54.830  1.00  0.00           H
ATOM   2878 HG23 THR A 835      63.630  45.490  53.510  1.00  0.00           H
ATOM   2879  C   THR A 835      65.500  47.700  52.590  1.00  0.00           C
ATOM   2880  O   THR A 835      65.210  47.050  51.610  1.00  0.00           O
ATOM   2881  N   PHE A 836      65.340  49.020  52.530  1.00  0.00           N
ATOM   2882  HN  PHE A 836      65.430  49.580  53.350  1.00  0.00           H
ATOM   2883  CA  PHE A 836      65.010  49.700  51.290  1.00  0.00           C
ATOM   2884  HA  PHE A 836      64.080  49.310  50.910  1.00  0.00           H
ATOM   2885  CB  PHE A 836      64.940  51.270  51.530  1.00  0.00           C
ATOM   2886  HB1 PHE A 836      65.900  51.730  51.800  1.00  0.00           H
ATOM   2887  HB2 PHE A 836      64.210  51.450  52.330  1.00  0.00           H
ATOM   2888  CG  PHE A 836      64.480  52.050  50.230  1.00  0.00           C
ATOM   2889  CD1 PHE A 836      65.340  52.480  49.280  1.00  0.00           C
ATOM   2890  HD1 PHE A 836      66.400  52.450  49.480  1.00  0.00           H
ATOM   2891  CE1 PHE A 836      64.940  52.820  47.930  1.00  0.00           C
ATOM   2892  HE1 PHE A 836      65.780  53.120  47.320  1.00  0.00           H
ATOM   2893  CZ  PHE A 836      63.570  53.040  47.680  1.00  0.00           C
ATOM   2894  HZ  PHE A 836      63.200  53.250  46.700  1.00  0.00           H
ATOM   2895  CD2 PHE A 836      63.080  52.100  49.950  1.00  0.00           C
ATOM   2896  HD2 PHE A 836      62.400  51.720  50.700  1.00  0.00           H
ATOM   2897  CE2 PHE A 836      62.630  52.590  48.670  1.00  0.00           C
ATOM   2898  HE2 PHE A 836      61.580  52.530  48.430  1.00  0.00           H
ATOM   2899  C   PHE A 836      66.150  49.470  50.270  1.00  0.00           C
ATOM   2900  O   PHE A 836      65.910  49.250  49.070  1.00  0.00           O
ATOM   2901  N   PHE A 837      67.440  49.500  50.640  1.00  0.00           N
ATOM   2902  HN  PHE A 837      67.690  49.630  51.600  1.00  0.00           H
ATOM   2903  CA  PHE A 837      68.470  49.260  49.680  1.00  0.00           C
ATOM   2904  HA  PHE A 837      68.350  50.010  48.920  1.00  0.00           H
ATOM   2905  CB  PHE A 837      69.850  49.730  50.230  1.00  0.00           C
ATOM   2906  HB1 PHE A 837      70.080  49.310  51.230  1.00  0.00           H
ATOM   2907  HB2 PHE A 837      69.930  50.840  50.190  1.00  0.00           H
ATOM   2908  CG  PHE A 837      71.030  49.270  49.340  1.00  0.00           C
ATOM   2909  CD1 PHE A 837      71.610  50.080  48.390  1.00  0.00           C
ATOM   2910  HD1 PHE A 837      71.170  51.030  48.120  1.00  0.00           H
ATOM   2911  CE1 PHE A 837      72.590  49.580  47.470  1.00  0.00           C
ATOM   2912  HE1 PHE A 837      73.140  50.250  46.800  1.00  0.00           H
ATOM   2913  CZ  PHE A 837      72.990  48.250  47.530  1.00  0.00           C
ATOM   2914  HZ  PHE A 837      73.700  47.890  46.810  1.00  0.00           H
ATOM   2915  CD2 PHE A 837      71.510  47.900  49.430  1.00  0.00           C
ATOM   2916  HD2 PHE A 837      70.990  47.260  50.120  1.00  0.00           H
ATOM   2917  CE2 PHE A 837      72.490  47.490  48.520  1.00  0.00           C
ATOM   2918  HE2 PHE A 837      72.770  46.450  48.590  1.00  0.00           H
ATOM   2919  C   PHE A 837      68.560  47.950  48.970  1.00  0.00           C
ATOM   2920  O   PHE A 837      68.600  47.880  47.770  1.00  0.00           O
ATOM   2921  N   LEU A 838      68.520  46.830  49.770  1.00  0.00           N
ATOM   2922  HN  LEU A 838      68.530  46.940  50.770  1.00  0.00           H
ATOM   2923  CA  LEU A 838      68.340  45.490  49.170  1.00  0.00           C
ATOM   2924  HA  LEU A 838      69.230  45.420  48.550  1.00  0.00           H
ATOM   2925  CB  LEU A 838      68.280  44.480  50.400  1.00  0.00           C
ATOM   2926  HB1 LEU A 838      67.980  43.470  50.060  1.00  0.00           H
ATOM   2927  HB2 LEU A 838      67.500  44.800  51.140  1.00  0.00           H
ATOM   2928  CG  LEU A 838      69.590  44.310  51.120  1.00  0.00           C
ATOM   2929  HG  LEU A 838      69.990  45.260  51.530  1.00  0.00           H
ATOM   2930  CD1 LEU A 838      69.460  43.400  52.340  1.00  0.00           C
ATOM   2931 HD11 LEU A 838      69.270  42.340  52.060  1.00  0.00           H
ATOM   2932 HD12 LEU A 838      68.570  43.700  52.930  1.00  0.00           H
ATOM   2933 HD13 LEU A 838      70.380  43.410  52.950  1.00  0.00           H
ATOM   2934  CD2 LEU A 838      70.800  43.810  50.300  1.00  0.00           C
ATOM   2935 HD21 LEU A 838      70.700  42.760  49.940  1.00  0.00           H
ATOM   2936 HD22 LEU A 838      71.680  43.820  50.980  1.00  0.00           H
ATOM   2937 HD23 LEU A 838      71.090  44.440  49.440  1.00  0.00           H
ATOM   2938  C   LEU A 838      67.140  45.320  48.230  1.00  0.00           C
ATOM   2939  O   LEU A 838      67.200  44.720  47.190  1.00  0.00           O
ATOM   2940  N   SER A 839      66.000  45.770  48.660  1.00  0.00           N
ATOM   2941  HN  SER A 839      65.830  46.080  49.600  1.00  0.00           H
ATOM   2942  CA  SER A 839      64.800  45.630  47.870  1.00  0.00           C
ATOM   2943  HA  SER A 839      64.620  44.590  47.680  1.00  0.00           H
ATOM   2944  CB  SER A 839      63.530  46.080  48.590  1.00  0.00           C
ATOM   2945  HB1 SER A 839      62.650  46.120  47.900  1.00  0.00           H
ATOM   2946  HB2 SER A 839      63.580  47.080  49.060  1.00  0.00           H
ATOM   2947  OG  SER A 839      63.110  45.180  49.620  1.00  0.00           O
ATOM   2948  HG1 SER A 839      63.790  45.060  50.290  1.00  0.00           H
ATOM   2949  C   SER A 839      64.870  46.340  46.490  1.00  0.00           C
ATOM   2950  O   SER A 839      64.390  46.000  45.450  1.00  0.00           O
ATOM   2951  N   SER A 840      65.460  47.580  46.470  1.00  0.00           N
ATOM   2952  HN  SER A 840      65.780  47.990  47.320  1.00  0.00           H
ATOM   2953  CA  SER A 840      65.710  48.330  45.240  1.00  0.00           C
ATOM   2954  HA  SER A 840      64.860  48.220  44.580  1.00  0.00           H
ATOM   2955  CB  SER A 840      65.950  49.900  45.620  1.00  0.00           C
ATOM   2956  HB1 SER A 840      65.210  50.350  46.330  1.00  0.00           H
ATOM   2957  HB2 SER A 840      65.970  50.520  44.710  1.00  0.00           H
ATOM   2958  OG  SER A 840      67.270  49.940  46.270  1.00  0.00           O
ATOM   2959  HG1 SER A 840      67.170  49.500  47.120  1.00  0.00           H
ATOM   2960  C   SER A 840      66.880  47.780  44.360  1.00  0.00           C
ATOM   2961  O   SER A 840      66.700  47.580  43.190  1.00  0.00           O
ATOM   2962  N   PHE A 841      68.020  47.390  45.010  1.00  0.00           N
ATOM   2963  HN  PHE A 841      68.160  47.720  45.950  1.00  0.00           H
ATOM   2964  CA  PHE A 841      69.100  46.760  44.270  1.00  0.00           C
ATOM   2965  HA  PHE A 841      69.410  47.420  43.460  1.00  0.00           H
ATOM   2966  CB  PHE A 841      70.280  46.600  45.260  1.00  0.00           C
ATOM   2967  HB1 PHE A 841      70.020  45.620  45.730  1.00  0.00           H
ATOM   2968  HB2 PHE A 841      70.440  47.330  46.080  1.00  0.00           H
ATOM   2969  CG  PHE A 841      71.520  46.280  44.570  1.00  0.00           C
ATOM   2970  CD1 PHE A 841      71.780  44.930  44.230  1.00  0.00           C
ATOM   2971  HD1 PHE A 841      71.100  44.110  44.420  1.00  0.00           H
ATOM   2972  CE1 PHE A 841      72.970  44.700  43.580  1.00  0.00           C
ATOM   2973  HE1 PHE A 841      73.280  43.680  43.420  1.00  0.00           H
ATOM   2974  CZ  PHE A 841      73.850  45.700  43.150  1.00  0.00           C
ATOM   2975  HZ  PHE A 841      74.720  45.390  42.580  1.00  0.00           H
ATOM   2976  CD2 PHE A 841      72.460  47.280  44.330  1.00  0.00           C
ATOM   2977  HD2 PHE A 841      72.220  48.280  44.650  1.00  0.00           H
ATOM   2978  CE2 PHE A 841      73.550  47.050  43.460  1.00  0.00           C
ATOM   2979  HE2 PHE A 841      74.190  47.840  43.100  1.00  0.00           H
ATOM   2980  C   PHE A 841      68.680  45.490  43.560  1.00  0.00           C
ATOM   2981  O   PHE A 841      68.940  45.330  42.350  1.00  0.00           O
ATOM   2982  N   LEU A 842      67.870  44.620  44.250  1.00  0.00           N
ATOM   2983  HN  LEU A 842      67.540  44.780  45.170  1.00  0.00           H
ATOM   2984  CA  LEU A 842      67.360  43.430  43.590  1.00  0.00           C
ATOM   2985  HA  LEU A 842      68.150  42.890  43.060  1.00  0.00           H
ATOM   2986  CB  LEU A 842      66.710  42.340  44.470  1.00  0.00           C
ATOM   2987  HB1 LEU A 842      66.250  41.520  43.890  1.00  0.00           H
ATOM   2988  HB2 LEU A 842      65.960  42.750  45.190  1.00  0.00           H
ATOM   2989  CG  LEU A 842      67.610  41.610  45.470  1.00  0.00           C
ATOM   2990  HG  LEU A 842      67.940  42.360  46.220  1.00  0.00           H
ATOM   2991  CD1 LEU A 842      66.820  40.610  46.320  1.00  0.00           C
ATOM   2992 HD11 LEU A 842      66.070  41.070  47.000  1.00  0.00           H
ATOM   2993 HD12 LEU A 842      67.500  40.090  47.020  1.00  0.00           H
ATOM   2994 HD13 LEU A 842      66.330  39.940  45.600  1.00  0.00           H
ATOM   2995  CD2 LEU A 842      68.790  40.910  44.760  1.00  0.00           C
ATOM   2996 HD21 LEU A 842      69.350  41.590  44.080  1.00  0.00           H
ATOM   2997 HD22 LEU A 842      68.480  40.020  44.160  1.00  0.00           H
ATOM   2998 HD23 LEU A 842      69.500  40.610  45.560  1.00  0.00           H
ATOM   2999  C   LEU A 842      66.390  43.770  42.480  1.00  0.00           C
ATOM   3000  O   LEU A 842      66.370  43.140  41.410  1.00  0.00           O
ATOM   3001  N   LYS A 843      65.470  44.730  42.740  1.00  0.00           N
ATOM   3002  HN  LYS A 843      65.450  45.290  43.580  1.00  0.00           H
ATOM   3003  CA  LYS A 843      64.460  45.240  41.750  1.00  0.00           C
ATOM   3004  HA  LYS A 843      63.730  44.440  41.680  1.00  0.00           H
ATOM   3005  CB  LYS A 843      63.620  46.480  42.320  1.00  0.00           C
ATOM   3006  HB1 LYS A 843      64.320  47.300  42.580  1.00  0.00           H
ATOM   3007  HB2 LYS A 843      63.140  46.010  43.200  1.00  0.00           H
ATOM   3008  CG  LYS A 843      62.570  46.890  41.340  1.00  0.00           C
ATOM   3009  HG1 LYS A 843      63.090  47.380  40.490  1.00  0.00           H
ATOM   3010  HG2 LYS A 843      61.810  47.600  41.730  1.00  0.00           H
ATOM   3011  CD  LYS A 843      61.720  45.700  40.690  1.00  0.00           C
ATOM   3012  HD1 LYS A 843      61.250  45.130  41.520  1.00  0.00           H
ATOM   3013  HD2 LYS A 843      62.440  45.110  40.080  1.00  0.00           H
ATOM   3014  CE  LYS A 843      60.530  46.120  39.830  1.00  0.00           C
ATOM   3015  HE1 LYS A 843      59.950  46.960  40.270  1.00  0.00           H
ATOM   3016  HE2 LYS A 843      59.810  45.290  39.680  1.00  0.00           H
ATOM   3017  NZ  LYS A 843      60.900  46.620  38.520  1.00  0.00           N
ATOM   3018  HZ1 LYS A 843      60.070  46.500  37.910  1.00  0.00           H
ATOM   3019  HZ2 LYS A 843      61.620  46.020  38.070  1.00  0.00           H
ATOM   3020  HZ3 LYS A 843      61.200  47.610  38.520  1.00  0.00           H
ATOM   3021  C   LYS A 843      65.120  45.510  40.360  1.00  0.00           C
ATOM   3022  O   LYS A 843      64.570  45.100  39.310  1.00  0.00           O
ATOM   3023  N   GLN A 844      66.330  46.190  40.390  1.00  0.00           N
ATOM   3024  HN  GLN A 844      66.640  46.610  41.240  1.00  0.00           H
ATOM   3025  CA  GLN A 844      67.080  46.520  39.170  1.00  0.00           C
ATOM   3026  HA  GLN A 844      66.380  46.640  38.350  1.00  0.00           H
ATOM   3027  CB  GLN A 844      67.830  47.850  39.440  1.00  0.00           C
ATOM   3028  HB1 GLN A 844      68.540  48.330  38.730  1.00  0.00           H
ATOM   3029  HB2 GLN A 844      68.330  47.700  40.430  1.00  0.00           H
ATOM   3030  CG  GLN A 844      66.880  48.960  39.810  1.00  0.00           C
ATOM   3031  HG1 GLN A 844      67.420  49.940  39.840  1.00  0.00           H
ATOM   3032  HG2 GLN A 844      66.490  48.890  40.850  1.00  0.00           H
ATOM   3033  CD  GLN A 844      65.720  49.140  38.830  1.00  0.00           C
ATOM   3034  OE1 GLN A 844      64.570  48.920  39.220  1.00  0.00           O
ATOM   3035  NE2 GLN A 844      65.980  49.410  37.500  1.00  0.00           N
ATOM   3036 HE21 GLN A 844      65.320  49.150  36.790  1.00  0.00           H
ATOM   3037 HE22 GLN A 844      66.920  49.630  37.250  1.00  0.00           H
ATOM   3038  C   GLN A 844      68.060  45.400  38.670  1.00  0.00           C
ATOM   3039  O   GLN A 844      68.590  45.640  37.620  1.00  0.00           O
ATOM   3040  N   PHE A 845      68.170  44.230  39.300  1.00  0.00           N
ATOM   3041  HN  PHE A 845      67.800  44.160  40.220  1.00  0.00           H
ATOM   3042  CA  PHE A 845      69.010  43.090  38.970  1.00  0.00           C
ATOM   3043  HA  PHE A 845      70.050  43.400  38.870  1.00  0.00           H
ATOM   3044  CB  PHE A 845      68.940  42.120  40.160  1.00  0.00           C
ATOM   3045  HB1 PHE A 845      67.940  41.660  40.290  1.00  0.00           H
ATOM   3046  HB2 PHE A 845      69.300  42.750  41.000  1.00  0.00           H
ATOM   3047  CG  PHE A 845      69.960  41.050  40.100  1.00  0.00           C
ATOM   3048  CD1 PHE A 845      71.310  41.370  40.470  1.00  0.00           C
ATOM   3049  HD1 PHE A 845      71.490  42.380  40.810  1.00  0.00           H
ATOM   3050  CE1 PHE A 845      72.280  40.390  40.490  1.00  0.00           C
ATOM   3051  HE1 PHE A 845      73.250  40.680  40.860  1.00  0.00           H
ATOM   3052  CZ  PHE A 845      71.930  38.980  40.260  1.00  0.00           C
ATOM   3053  HZ  PHE A 845      72.680  38.250  40.480  1.00  0.00           H
ATOM   3054  CD2 PHE A 845      69.610  39.740  39.870  1.00  0.00           C
ATOM   3055  HD2 PHE A 845      68.580  39.510  39.600  1.00  0.00           H
ATOM   3056  CE2 PHE A 845      70.610  38.730  39.880  1.00  0.00           C
ATOM   3057  HE2 PHE A 845      70.260  37.740  39.620  1.00  0.00           H
ATOM   3058  C   PHE A 845      68.660  42.520  37.650  1.00  0.00           C
ATOM   3059  O   PHE A 845      69.530  41.950  37.060  1.00  0.00           O
ATOM   3060  N   LYS A 846      67.350  42.770  37.130  1.00  0.00           N
ATOM   3061  HN  LYS A 846      66.630  43.040  37.750  1.00  0.00           H
ATOM   3062  CA  LYS A 846      66.860  42.320  35.840  1.00  0.00           C
ATOM   3063  HA  LYS A 846      67.250  41.330  35.650  1.00  0.00           H
ATOM   3064  CB  LYS A 846      65.350  42.300  35.900  1.00  0.00           C
ATOM   3065  HB1 LYS A 846      65.080  43.370  36.000  1.00  0.00           H
ATOM   3066  HB2 LYS A 846      64.920  41.590  36.630  1.00  0.00           H
ATOM   3067  CG  LYS A 846      64.680  41.870  34.530  1.00  0.00           C
ATOM   3068  HG1 LYS A 846      65.270  41.050  34.060  1.00  0.00           H
ATOM   3069  HG2 LYS A 846      64.710  42.830  33.970  1.00  0.00           H
ATOM   3070  CD  LYS A 846      63.130  41.580  34.650  1.00  0.00           C
ATOM   3071  HD1 LYS A 846      63.080  40.690  35.290  1.00  0.00           H
ATOM   3072  HD2 LYS A 846      62.710  41.350  33.640  1.00  0.00           H
ATOM   3073  CE  LYS A 846      62.370  42.770  35.330  1.00  0.00           C
ATOM   3074  HE1 LYS A 846      62.650  43.810  35.070  1.00  0.00           H
ATOM   3075  HE2 LYS A 846      62.500  42.630  36.430  1.00  0.00           H
ATOM   3076  NZ  LYS A 846      60.960  42.680  35.080  1.00  0.00           N
ATOM   3077  HZ1 LYS A 846      60.540  42.740  34.120  1.00  0.00           H
ATOM   3078  HZ2 LYS A 846      60.450  43.420  35.590  1.00  0.00           H
ATOM   3079  HZ3 LYS A 846      60.670  41.780  35.500  1.00  0.00           H
ATOM   3080  C   LYS A 846      67.500  43.240  34.760  1.00  0.00           C
ATOM   3081  O   LYS A 846      67.530  42.800  33.670  1.00  0.00           O
ATOM   3082  N   THR A 847      68.070  44.400  35.040  1.00  0.00           N
ATOM   3083  HN  THR A 847      67.920  44.790  35.950  1.00  0.00           H
ATOM   3084  CA  THR A 847      68.990  45.210  34.090  1.00  0.00           C
ATOM   3085  HA  THR A 847      68.420  45.240  33.170  1.00  0.00           H
ATOM   3086  CB  THR A 847      69.140  46.680  34.500  1.00  0.00           C
ATOM   3087  HB  THR A 847      69.680  47.250  33.720  1.00  0.00           H
ATOM   3088  OG1 THR A 847      69.880  46.890  35.720  1.00  0.00           O
ATOM   3089  HG1 THR A 847      69.330  46.500  36.390  1.00  0.00           H
ATOM   3090  CG2 THR A 847      67.790  47.280  34.730  1.00  0.00           C
ATOM   3091 HG21 THR A 847      67.210  46.770  35.520  1.00  0.00           H
ATOM   3092 HG22 THR A 847      67.110  47.200  33.860  1.00  0.00           H
ATOM   3093 HG23 THR A 847      67.910  48.390  34.840  1.00  0.00           H
ATOM   3094  C   THR A 847      70.380  44.600  33.800  1.00  0.00           C
ATOM   3095  O   THR A 847      70.770  44.720  32.640  1.00  0.00           O
ATOM   3096  N   LYS A 848      71.070  43.940  34.740  1.00  0.00           N
ATOM   3097  HN  LYS A 848      70.660  43.850  35.640  1.00  0.00           H
ATOM   3098  CA  LYS A 848      72.410  43.370  34.620  1.00  0.00           C
ATOM   3099  HA  LYS A 848      73.090  44.040  34.120  1.00  0.00           H
ATOM   3100  CB  LYS A 848      72.950  43.130  36.050  1.00  0.00           C
ATOM   3101  HB1 LYS A 848      73.880  42.550  35.920  1.00  0.00           H
ATOM   3102  HB2 LYS A 848      72.260  42.590  36.740  1.00  0.00           H
ATOM   3103  CG  LYS A 848      73.110  44.370  37.000  1.00  0.00           C
ATOM   3104  HG1 LYS A 848      73.610  43.890  37.870  1.00  0.00           H
ATOM   3105  HG2 LYS A 848      72.180  44.850  37.370  1.00  0.00           H
ATOM   3106  CD  LYS A 848      74.120  45.470  36.490  1.00  0.00           C
ATOM   3107  HD1 LYS A 848      75.010  44.940  36.090  1.00  0.00           H
ATOM   3108  HD2 LYS A 848      74.520  46.030  37.370  1.00  0.00           H
ATOM   3109  CE  LYS A 848      73.610  46.440  35.440  1.00  0.00           C
ATOM   3110  HE1 LYS A 848      73.100  45.920  34.600  1.00  0.00           H
ATOM   3111  HE2 LYS A 848      74.500  47.030  35.140  1.00  0.00           H
ATOM   3112  NZ  LYS A 848      72.570  47.350  35.960  1.00  0.00           N
ATOM   3113  HZ1 LYS A 848      72.460  47.150  36.980  1.00  0.00           H
ATOM   3114  HZ2 LYS A 848      71.610  47.120  35.650  1.00  0.00           H
ATOM   3115  HZ3 LYS A 848      72.820  48.340  35.760  1.00  0.00           H
ATOM   3116  C   LYS A 848      72.520  42.200  33.720  1.00  0.00           C
ATOM   3117  O   LYS A 848      71.630  41.720  33.050  1.00  0.00           O
ATOM   3118  N   ARG A 849      73.740  41.610  33.700  1.00  0.00           N
ATOM   3119  HN  ARG A 849      74.470  42.050  34.220  1.00  0.00           H
ATOM   3120  CA  ARG A 849      74.150  40.380  32.930  1.00  0.00           C
ATOM   3121  HA  ARG A 849      73.280  40.000  32.410  1.00  0.00           H
ATOM   3122  CB  ARG A 849      75.290  40.610  31.890  1.00  0.00           C
ATOM   3123  HB1 ARG A 849      75.490  39.750  31.200  1.00  0.00           H
ATOM   3124  HB2 ARG A 849      76.250  40.880  32.400  1.00  0.00           H
ATOM   3125  CG  ARG A 849      74.990  41.700  30.850  1.00  0.00           C
ATOM   3126  HG1 ARG A 849      75.900  41.980  30.260  1.00  0.00           H
ATOM   3127  HG2 ARG A 849      74.730  42.710  31.250  1.00  0.00           H
ATOM   3128  CD  ARG A 849      73.990  41.320  29.750  1.00  0.00           C
ATOM   3129  HD1 ARG A 849      74.260  40.330  29.300  1.00  0.00           H
ATOM   3130  HD2 ARG A 849      73.970  42.100  28.960  1.00  0.00           H
ATOM   3131  NE  ARG A 849      72.670  41.370  30.420  1.00  0.00           N
ATOM   3132  HE  ARG A 849      72.620  41.160  31.390  1.00  0.00           H
ATOM   3133  CZ  ARG A 849      71.500  41.790  29.880  1.00  0.00           C
ATOM   3134  NH1 ARG A 849      70.430  42.060  30.610  1.00  0.00           N
ATOM   3135 HH11 ARG A 849      70.450  41.810  31.580  1.00  0.00           H
ATOM   3136 HH12 ARG A 849      69.570  42.290  30.150  1.00  0.00           H
ATOM   3137  NH2 ARG A 849      71.330  41.840  28.550  1.00  0.00           N
ATOM   3138 HH21 ARG A 849      71.940  41.250  28.040  1.00  0.00           H
ATOM   3139 HH22 ARG A 849      70.360  41.780  28.310  1.00  0.00           H
ATOM   3140  C   ARG A 849      74.570  39.230  33.850  1.00  0.00           C
ATOM   3141  O   ARG A 849      75.000  38.180  33.430  1.00  0.00           O
ATOM   3142  N   TYR A 850      74.370  39.370  35.200  1.00  0.00           N
ATOM   3143  HN  TYR A 850      73.920  40.200  35.510  1.00  0.00           H
ATOM   3144  CA  TYR A 850      74.510  38.220  36.140  1.00  0.00           C
ATOM   3145  HA  TYR A 850      75.440  37.690  35.960  1.00  0.00           H
ATOM   3146  CB  TYR A 850      74.330  38.740  37.670  1.00  0.00           C
ATOM   3147  HB1 TYR A 850      74.180  37.900  38.390  1.00  0.00           H
ATOM   3148  HB2 TYR A 850      73.430  39.380  37.630  1.00  0.00           H
ATOM   3149  CG  TYR A 850      75.530  39.560  38.090  1.00  0.00           C
ATOM   3150  CD1 TYR A 850      76.710  38.910  38.380  1.00  0.00           C
ATOM   3151  HD1 TYR A 850      76.730  37.830  38.320  1.00  0.00           H
ATOM   3152  CE1 TYR A 850      77.850  39.670  38.700  1.00  0.00           C
ATOM   3153  HE1 TYR A 850      78.730  39.080  38.880  1.00  0.00           H
ATOM   3154  CZ  TYR A 850      77.800  41.070  38.900  1.00  0.00           C
ATOM   3155  OH  TYR A 850      78.880  41.820  39.290  1.00  0.00           O
ATOM   3156  HH  TYR A 850      78.560  42.720  39.120  1.00  0.00           H
ATOM   3157  CD2 TYR A 850      75.510  40.930  38.240  1.00  0.00           C
ATOM   3158  HD2 TYR A 850      74.590  41.440  37.990  1.00  0.00           H
ATOM   3159  CE2 TYR A 850      76.650  41.680  38.570  1.00  0.00           C
ATOM   3160  HE2 TYR A 850      76.560  42.760  38.680  1.00  0.00           H
ATOM   3161  C   TYR A 850      73.420  37.170  35.860  1.00  0.00           C
ATOM   3162  O   TYR A 850      72.260  37.560  35.580  1.00  0.00           O
ATOM   3163  N   PHE A 851      73.780  35.920  35.990  1.00  0.00           N
ATOM   3164  HN  PHE A 851      74.690  35.760  36.360  1.00  0.00           H
ATOM   3165  CA  PHE A 851      72.890  34.770  35.860  1.00  0.00           C
ATOM   3166  HA  PHE A 851      73.520  33.910  35.980  1.00  0.00           H
ATOM   3167  CB  PHE A 851      71.800  34.720  36.920  1.00  0.00           C
ATOM   3168  HB1 PHE A 851      71.040  33.940  36.680  1.00  0.00           H
ATOM   3169  HB2 PHE A 851      71.360  35.740  36.870  1.00  0.00           H
ATOM   3170  CG  PHE A 851      72.220  34.370  38.340  1.00  0.00           C
ATOM   3171  CD1 PHE A 851      73.510  33.780  38.690  1.00  0.00           C
ATOM   3172  HD1 PHE A 851      74.320  33.680  37.990  1.00  0.00           H
ATOM   3173  CE1 PHE A 851      73.770  33.470  40.010  1.00  0.00           C
ATOM   3174  HE1 PHE A 851      74.670  32.950  40.250  1.00  0.00           H
ATOM   3175  CZ  PHE A 851      72.810  33.730  40.970  1.00  0.00           C
ATOM   3176  HZ  PHE A 851      72.950  33.340  41.960  1.00  0.00           H
ATOM   3177  CD2 PHE A 851      71.260  34.490  39.380  1.00  0.00           C
ATOM   3178  HD2 PHE A 851      70.270  34.830  39.080  1.00  0.00           H
ATOM   3179  CE2 PHE A 851      71.550  34.310  40.690  1.00  0.00           C
ATOM   3180  HE2 PHE A 851      70.770  34.490  41.400  1.00  0.00           H
ATOM   3181  C   PHE A 851      72.280  34.640  34.470  1.00  0.00           C
ATOM   3182  O   PHE A 851      72.230  35.570  33.630  1.00  0.00           O
ATOM   3183  N   PRO A 852      71.710  33.480  34.060  1.00  0.00           N
ATOM   3184  CD  PRO A 852      72.230  32.140  34.530  1.00  0.00           C
ATOM   3185  HD1 PRO A 852      71.670  31.980  35.470  1.00  0.00           H
ATOM   3186  HD2 PRO A 852      73.330  32.210  34.660  1.00  0.00           H
ATOM   3187  CA  PRO A 852      70.730  33.250  33.060  1.00  0.00           C
ATOM   3188  HA  PRO A 852      71.150  33.500  32.090  1.00  0.00           H
ATOM   3189  CB  PRO A 852      70.350  31.750  33.150  1.00  0.00           C
ATOM   3190  HB1 PRO A 852      70.110  31.380  32.130  1.00  0.00           H
ATOM   3191  HB2 PRO A 852      69.580  31.590  33.930  1.00  0.00           H
ATOM   3192  CG  PRO A 852      71.750  31.150  33.510  1.00  0.00           C
ATOM   3193  HG1 PRO A 852      71.580  30.170  34.010  1.00  0.00           H
ATOM   3194  HG2 PRO A 852      72.380  31.070  32.600  1.00  0.00           H
ATOM   3195  C   PRO A 852      69.550  34.240  33.280  1.00  0.00           C
ATOM   3196  O   PRO A 852      69.180  34.480  34.370  1.00  0.00           O
ATOM   3197  N   THR A 853      69.000  34.770  32.220  1.00  0.00           N
ATOM   3198  HN  THR A 853      69.320  34.380  31.370  1.00  0.00           H
ATOM   3199  CA  THR A 853      67.850  35.680  32.170  1.00  0.00           C
ATOM   3200  HA  THR A 853      68.240  36.610  32.540  1.00  0.00           H
ATOM   3201  CB  THR A 853      67.560  36.280  30.820  1.00  0.00           C
ATOM   3202  HB  THR A 853      67.200  35.550  30.050  1.00  0.00           H
ATOM   3203  OG1 THR A 853      68.670  36.880  30.260  1.00  0.00           O
ATOM   3204  HG1 THR A 853      69.270  36.230  29.900  1.00  0.00           H
ATOM   3205  CG2 THR A 853      66.450  37.330  30.930  1.00  0.00           C
ATOM   3206 HG21 THR A 853      66.290  37.910  29.990  1.00  0.00           H
ATOM   3207 HG22 THR A 853      66.690  38.020  31.760  1.00  0.00           H
ATOM   3208 HG23 THR A 853      65.520  36.800  31.200  1.00  0.00           H
ATOM   3209  C   THR A 853      66.670  35.500  33.100  1.00  0.00           C
ATOM   3210  O   THR A 853      66.180  36.470  33.760  1.00  0.00           O
ATOM   3211  N   LYS A 854      66.040  34.340  33.030  1.00  0.00           N
ATOM   3212  HN  LYS A 854      66.450  33.520  32.640  1.00  0.00           H
ATOM   3213  CA  LYS A 854      64.730  34.080  33.630  1.00  0.00           C
ATOM   3214  HA  LYS A 854      64.100  34.920  33.430  1.00  0.00           H
ATOM   3215  CB  LYS A 854      64.250  32.770  33.150  1.00  0.00           C
ATOM   3216  HB1 LYS A 854      63.410  32.340  33.750  1.00  0.00           H
ATOM   3217  HB2 LYS A 854      65.140  32.090  33.130  1.00  0.00           H
ATOM   3218  CG  LYS A 854      63.810  32.900  31.740  1.00  0.00           C
ATOM   3219  HG1 LYS A 854      63.510  31.910  31.300  1.00  0.00           H
ATOM   3220  HG2 LYS A 854      64.560  33.340  31.060  1.00  0.00           H
ATOM   3221  CD  LYS A 854      62.600  33.790  31.600  1.00  0.00           C
ATOM   3222  HD1 LYS A 854      62.690  34.700  32.230  1.00  0.00           H
ATOM   3223  HD2 LYS A 854      61.720  33.200  31.940  1.00  0.00           H
ATOM   3224  CE  LYS A 854      62.510  34.300  30.120  1.00  0.00           C
ATOM   3225  HE1 LYS A 854      62.320  33.470  29.410  1.00  0.00           H
ATOM   3226  HE2 LYS A 854      63.490  34.780  29.910  1.00  0.00           H
ATOM   3227  NZ  LYS A 854      61.430  35.280  29.960  1.00  0.00           N
ATOM   3228  HZ1 LYS A 854      61.490  36.070  30.620  1.00  0.00           H
ATOM   3229  HZ2 LYS A 854      60.500  34.840  30.110  1.00  0.00           H
ATOM   3230  HZ3 LYS A 854      61.450  35.560  28.960  1.00  0.00           H
ATOM   3231  C   LYS A 854      64.890  33.980  35.210  1.00  0.00           C
ATOM   3232  O   LYS A 854      64.080  34.580  35.980  1.00  0.00           O
ATOM   3233  N   VAL A 855      65.960  33.390  35.840  1.00  0.00           N
ATOM   3234  HN  VAL A 855      66.620  32.950  35.240  1.00  0.00           H
ATOM   3235  CA  VAL A 855      66.010  33.400  37.290  1.00  0.00           C
ATOM   3236  HA  VAL A 855      65.100  32.980  37.700  1.00  0.00           H
ATOM   3237  CB  VAL A 855      67.040  32.290  37.660  1.00  0.00           C
ATOM   3238  HB  VAL A 855      66.670  31.450  37.030  1.00  0.00           H
ATOM   3239  CG1 VAL A 855      68.540  32.560  37.350  1.00  0.00           C
ATOM   3240 HG11 VAL A 855      68.700  32.710  36.260  1.00  0.00           H
ATOM   3241 HG12 VAL A 855      69.050  31.630  37.680  1.00  0.00           H
ATOM   3242 HG13 VAL A 855      68.970  33.400  37.940  1.00  0.00           H
ATOM   3243  CG2 VAL A 855      66.720  32.060  39.130  1.00  0.00           C
ATOM   3244 HG21 VAL A 855      65.630  31.840  39.190  1.00  0.00           H
ATOM   3245 HG22 VAL A 855      66.920  32.920  39.800  1.00  0.00           H
ATOM   3246 HG23 VAL A 855      67.180  31.100  39.470  1.00  0.00           H
ATOM   3247  C   VAL A 855      66.490  34.740  37.870  1.00  0.00           C
ATOM   3248  O   VAL A 855      66.120  35.030  38.970  1.00  0.00           O
ATOM   3249  N   ARG A 856      67.230  35.570  37.030  1.00  0.00           N
ATOM   3250  HN  ARG A 856      67.790  35.230  36.290  1.00  0.00           H
ATOM   3251  CA  ARG A 856      67.520  36.950  37.360  1.00  0.00           C
ATOM   3252  HA  ARG A 856      67.960  37.000  38.350  1.00  0.00           H
ATOM   3253  CB  ARG A 856      68.380  37.440  36.200  1.00  0.00           C
ATOM   3254  HB1 ARG A 856      67.900  37.260  35.230  1.00  0.00           H
ATOM   3255  HB2 ARG A 856      69.250  36.730  36.230  1.00  0.00           H
ATOM   3256  CG  ARG A 856      68.840  38.900  36.210  1.00  0.00           C
ATOM   3257  HG1 ARG A 856      69.690  39.040  36.910  1.00  0.00           H
ATOM   3258  HG2 ARG A 856      68.010  39.590  36.490  1.00  0.00           H
ATOM   3259  CD  ARG A 856      69.100  39.370  34.760  1.00  0.00           C
ATOM   3260  HD1 ARG A 856      69.260  40.470  34.750  1.00  0.00           H
ATOM   3261  HD2 ARG A 856      68.200  39.270  34.130  1.00  0.00           H
ATOM   3262  NE  ARG A 856      70.200  38.600  34.050  1.00  0.00           N
ATOM   3263  HE  ARG A 856      70.880  38.170  34.640  1.00  0.00           H
ATOM   3264  CZ  ARG A 856      70.460  38.710  32.750  1.00  0.00           C
ATOM   3265  NH1 ARG A 856      69.690  39.290  31.890  1.00  0.00           N
ATOM   3266 HH11 ARG A 856      68.960  39.900  32.190  1.00  0.00           H
ATOM   3267 HH12 ARG A 856      69.840  39.160  30.910  1.00  0.00           H
ATOM   3268  NH2 ARG A 856      71.500  38.080  32.340  1.00  0.00           N
ATOM   3269 HH21 ARG A 856      71.430  37.850  31.370  1.00  0.00           H
ATOM   3270 HH22 ARG A 856      71.890  37.350  32.900  1.00  0.00           H
ATOM   3271  C   ARG A 856      66.220  37.690  37.440  1.00  0.00           C
ATOM   3272  O   ARG A 856      65.880  38.340  38.420  1.00  0.00           O
ATOM   3273  N   SER A 857      65.310  37.530  36.440  1.00  0.00           N
ATOM   3274  HN  SER A 857      65.490  37.030  35.590  1.00  0.00           H
ATOM   3275  CA  SER A 857      64.020  38.100  36.390  1.00  0.00           C
ATOM   3276  HA  SER A 857      64.130  39.170  36.470  1.00  0.00           H
ATOM   3277  CB  SER A 857      63.260  37.740  35.020  1.00  0.00           C
ATOM   3278  HB1 SER A 857      62.260  38.220  35.100  1.00  0.00           H
ATOM   3279  HB2 SER A 857      63.020  36.660  35.040  1.00  0.00           H
ATOM   3280  OG  SER A 857      63.990  38.210  33.900  1.00  0.00           O
ATOM   3281  HG1 SER A 857      64.750  37.630  33.810  1.00  0.00           H
ATOM   3282  C   SER A 857      63.120  37.600  37.590  1.00  0.00           C
ATOM   3283  O   SER A 857      62.460  38.370  38.240  1.00  0.00           O
ATOM   3284  N   THR A 858      63.170  36.270  37.960  1.00  0.00           N
ATOM   3285  HN  THR A 858      63.700  35.690  37.360  1.00  0.00           H
ATOM   3286  CA  THR A 858      62.390  35.710  39.120  1.00  0.00           C
ATOM   3287  HA  THR A 858      61.340  35.920  38.970  1.00  0.00           H
ATOM   3288  CB  THR A 858      62.570  34.280  39.310  1.00  0.00           C
ATOM   3289  HB  THR A 858      63.630  33.980  39.440  1.00  0.00           H
ATOM   3290  OG1 THR A 858      62.210  33.660  38.120  1.00  0.00           O
ATOM   3291  HG1 THR A 858      62.570  32.760  38.090  1.00  0.00           H
ATOM   3292  CG2 THR A 858      61.720  33.700  40.470  1.00  0.00           C
ATOM   3293 HG21 THR A 858      60.630  33.830  40.300  1.00  0.00           H
ATOM   3294 HG22 THR A 858      61.860  34.170  41.460  1.00  0.00           H
ATOM   3295 HG23 THR A 858      61.940  32.610  40.560  1.00  0.00           H
ATOM   3296  C   THR A 858      62.860  36.530  40.350  1.00  0.00           C
ATOM   3297  O   THR A 858      62.060  36.950  41.200  1.00  0.00           O
ATOM   3298  N   ILE A 859      64.230  36.670  40.540  1.00  0.00           N
ATOM   3299  HN  ILE A 859      64.840  36.270  39.850  1.00  0.00           H
ATOM   3300  CA  ILE A 859      64.880  37.260  41.650  1.00  0.00           C
ATOM   3301  HA  ILE A 859      64.550  36.870  42.600  1.00  0.00           H
ATOM   3302  CB  ILE A 859      66.410  37.070  41.480  1.00  0.00           C
ATOM   3303  HB  ILE A 859      66.630  37.160  40.390  1.00  0.00           H
ATOM   3304  CG2 ILE A 859      67.200  38.180  42.210  1.00  0.00           C
ATOM   3305 HG21 ILE A 859      67.260  39.130  41.640  1.00  0.00           H
ATOM   3306 HG22 ILE A 859      68.270  37.870  42.320  1.00  0.00           H
ATOM   3307 HG23 ILE A 859      66.800  38.390  43.230  1.00  0.00           H
ATOM   3308  CG1 ILE A 859      66.790  35.620  41.950  1.00  0.00           C
ATOM   3309 HG11 ILE A 859      66.070  34.820  41.660  1.00  0.00           H
ATOM   3310 HG12 ILE A 859      66.730  35.680  43.060  1.00  0.00           H
ATOM   3311  CD  ILE A 859      68.160  35.190  41.450  1.00  0.00           C
ATOM   3312  HD1 ILE A 859      68.160  34.850  40.390  1.00  0.00           H
ATOM   3313  HD2 ILE A 859      68.640  34.480  42.150  1.00  0.00           H
ATOM   3314  HD3 ILE A 859      68.830  36.080  41.460  1.00  0.00           H
ATOM   3315  C   ILE A 859      64.520  38.690  41.800  1.00  0.00           C
ATOM   3316  O   ILE A 859      64.250  39.180  42.890  1.00  0.00           O
ATOM   3317  N   SER A 860      64.300  39.470  40.760  1.00  0.00           N
ATOM   3318  HN  SER A 860      64.470  39.180  39.820  1.00  0.00           H
ATOM   3319  CA  SER A 860      63.730  40.830  40.770  1.00  0.00           C
ATOM   3320  HA  SER A 860      64.280  41.380  41.530  1.00  0.00           H
ATOM   3321  CB  SER A 860      64.000  41.570  39.500  1.00  0.00           C
ATOM   3322  HB1 SER A 860      63.610  42.610  39.490  1.00  0.00           H
ATOM   3323  HB2 SER A 860      63.570  41.000  38.650  1.00  0.00           H
ATOM   3324  OG  SER A 860      65.400  41.750  39.340  1.00  0.00           O
ATOM   3325  HG1 SER A 860      65.660  42.300  40.080  1.00  0.00           H
ATOM   3326  C   SER A 860      62.280  40.930  41.180  1.00  0.00           C
ATOM   3327  O   SER A 860      61.790  41.860  41.830  1.00  0.00           O
ATOM   3328  N   ASP A 861      61.420  39.920  40.860  1.00  0.00           N
ATOM   3329  HN  ASP A 861      61.710  39.090  40.390  1.00  0.00           H
ATOM   3330  CA  ASP A 861      60.020  39.850  41.360  1.00  0.00           C
ATOM   3331  HA  ASP A 861      59.690  40.860  41.440  1.00  0.00           H
ATOM   3332  CB  ASP A 861      58.990  39.030  40.440  1.00  0.00           C
ATOM   3333  HB1 ASP A 861      58.040  38.930  41.010  1.00  0.00           H
ATOM   3334  HB2 ASP A 861      59.470  38.050  40.220  1.00  0.00           H
ATOM   3335  CG  ASP A 861      58.650  39.620  39.090  1.00  0.00           C
ATOM   3336  OD1 ASP A 861      58.800  40.840  38.900  1.00  0.00           O
ATOM   3337  OD2 ASP A 861      58.270  38.840  38.180  1.00  0.00           O
ATOM   3338  C   ASP A 861      59.950  39.360  42.840  1.00  0.00           C
ATOM   3339  O   ASP A 861      59.050  39.630  43.680  1.00  0.00           O
ATOM   3340  N   PHE A 862      61.050  38.800  43.350  1.00  0.00           N
ATOM   3341  HN  PHE A 862      61.720  38.450  42.690  1.00  0.00           H
ATOM   3342  CA  PHE A 862      61.190  38.210  44.660  1.00  0.00           C
ATOM   3343  HA  PHE A 862      60.220  38.080  45.110  1.00  0.00           H
ATOM   3344  CB  PHE A 862      62.020  36.840  44.570  1.00  0.00           C
ATOM   3345  HB1 PHE A 862      62.620  36.620  45.460  1.00  0.00           H
ATOM   3346  HB2 PHE A 862      62.680  36.880  43.670  1.00  0.00           H
ATOM   3347  CG  PHE A 862      61.300  35.590  44.280  1.00  0.00           C
ATOM   3348  CD1 PHE A 862      61.850  34.350  44.610  1.00  0.00           C
ATOM   3349  HD1 PHE A 862      62.860  34.230  44.950  1.00  0.00           H
ATOM   3350  CE1 PHE A 862      61.120  33.120  44.540  1.00  0.00           C
ATOM   3351  HE1 PHE A 862      61.660  32.200  44.730  1.00  0.00           H
ATOM   3352  CZ  PHE A 862      59.790  33.210  44.230  1.00  0.00           C
ATOM   3353  HZ  PHE A 862      59.170  32.340  44.110  1.00  0.00           H
ATOM   3354  CD2 PHE A 862      59.910  35.640  44.000  1.00  0.00           C
ATOM   3355  HD2 PHE A 862      59.480  36.570  43.670  1.00  0.00           H
ATOM   3356  CE2 PHE A 862      59.170  34.420  43.930  1.00  0.00           C
ATOM   3357  HE2 PHE A 862      58.100  34.380  43.760  1.00  0.00           H
ATOM   3358  C   PHE A 862      62.010  39.070  45.610  1.00  0.00           C
ATOM   3359  O   PHE A 862      62.260  38.700  46.770  1.00  0.00           O
ATOM   3360  N   ALA A 863      62.240  40.270  45.180  1.00  0.00           N
ATOM   3361  HN  ALA A 863      61.890  40.550  44.280  1.00  0.00           H
ATOM   3362  CA  ALA A 863      63.020  41.320  45.910  1.00  0.00           C
ATOM   3363  HA  ALA A 863      64.070  41.080  45.830  1.00  0.00           H
ATOM   3364  CB  ALA A 863      62.830  42.650  45.190  1.00  0.00           C
ATOM   3365  HB1 ALA A 863      61.820  43.050  45.440  1.00  0.00           H
ATOM   3366  HB2 ALA A 863      62.870  42.580  44.080  1.00  0.00           H
ATOM   3367  HB3 ALA A 863      63.610  43.400  45.410  1.00  0.00           H
ATOM   3368  C   ALA A 863      62.800  41.470  47.430  1.00  0.00           C
ATOM   3369  O   ALA A 863      63.740  41.370  48.240  1.00  0.00           O
ATOM   3370  N   VAL A 864      61.540  41.700  47.850  1.00  0.00           N
ATOM   3371  HN  VAL A 864      60.840  41.630  47.140  1.00  0.00           H
ATOM   3372  CA  VAL A 864      61.090  41.790  49.220  1.00  0.00           C
ATOM   3373  HA  VAL A 864      61.700  42.590  49.620  1.00  0.00           H
ATOM   3374  CB  VAL A 864      59.630  42.280  49.180  1.00  0.00           C
ATOM   3375  HB  VAL A 864      58.950  41.700  48.510  1.00  0.00           H
ATOM   3376  CG1 VAL A 864      58.830  42.090  50.550  1.00  0.00           C
ATOM   3377 HG11 VAL A 864      57.740  42.140  50.360  1.00  0.00           H
ATOM   3378 HG12 VAL A 864      59.110  42.740  51.400  1.00  0.00           H
ATOM   3379 HG13 VAL A 864      58.980  41.050  50.950  1.00  0.00           H
ATOM   3380  CG2 VAL A 864      59.620  43.880  48.790  1.00  0.00           C
ATOM   3381 HG21 VAL A 864      59.950  43.830  47.730  1.00  0.00           H
ATOM   3382 HG22 VAL A 864      60.360  44.340  49.460  1.00  0.00           H
ATOM   3383 HG23 VAL A 864      58.620  44.340  48.910  1.00  0.00           H
ATOM   3384  C   VAL A 864      61.300  40.450  49.970  1.00  0.00           C
ATOM   3385  O   VAL A 864      61.960  40.490  51.050  1.00  0.00           O
ATOM   3386  N   PHE A 865      60.940  39.340  49.290  1.00  0.00           N
ATOM   3387  HN  PHE A 865      60.500  39.270  48.400  1.00  0.00           H
ATOM   3388  CA  PHE A 865      61.170  38.040  49.900  1.00  0.00           C
ATOM   3389  HA  PHE A 865      60.780  38.080  50.890  1.00  0.00           H
ATOM   3390  CB  PHE A 865      60.410  36.970  49.120  1.00  0.00           C
ATOM   3391  HB1 PHE A 865      60.610  37.200  48.050  1.00  0.00           H
ATOM   3392  HB2 PHE A 865      59.320  37.030  49.260  1.00  0.00           H
ATOM   3393  CG  PHE A 865      60.750  35.550  49.360  1.00  0.00           C
ATOM   3394  CD1 PHE A 865      61.080  34.690  48.320  1.00  0.00           C
ATOM   3395  HD1 PHE A 865      60.930  35.100  47.330  1.00  0.00           H
ATOM   3396  CE1 PHE A 865      61.480  33.390  48.500  1.00  0.00           C
ATOM   3397  HE1 PHE A 865      61.550  32.760  47.620  1.00  0.00           H
ATOM   3398  CZ  PHE A 865      61.580  32.950  49.820  1.00  0.00           C
ATOM   3399  HZ  PHE A 865      61.920  31.920  49.930  1.00  0.00           H
ATOM   3400  CD2 PHE A 865      60.870  35.180  50.660  1.00  0.00           C
ATOM   3401  HD2 PHE A 865      60.660  35.870  51.460  1.00  0.00           H
ATOM   3402  CE2 PHE A 865      61.390  33.910  50.900  1.00  0.00           C
ATOM   3403  HE2 PHE A 865      61.520  33.560  51.910  1.00  0.00           H
ATOM   3404  C   PHE A 865      62.630  37.770  50.210  1.00  0.00           C
ATOM   3405  O   PHE A 865      62.890  37.370  51.360  1.00  0.00           O
ATOM   3406  N   LEU A 866      63.540  38.000  49.330  1.00  0.00           N
ATOM   3407  HN  LEU A 866      63.360  38.250  48.390  1.00  0.00           H
ATOM   3408  CA  LEU A 866      64.920  37.820  49.610  1.00  0.00           C
ATOM   3409  HA  LEU A 866      65.010  36.880  50.130  1.00  0.00           H
ATOM   3410  CB  LEU A 866      65.730  37.810  48.260  1.00  0.00           C
ATOM   3411  HB1 LEU A 866      66.750  37.570  48.630  1.00  0.00           H
ATOM   3412  HB2 LEU A 866      65.790  38.800  47.770  1.00  0.00           H
ATOM   3413  CG  LEU A 866      65.280  36.690  47.320  1.00  0.00           C
ATOM   3414  HG  LEU A 866      64.300  36.950  46.840  1.00  0.00           H
ATOM   3415  CD1 LEU A 866      66.210  36.610  46.120  1.00  0.00           C
ATOM   3416 HD11 LEU A 866      66.190  37.550  45.530  1.00  0.00           H
ATOM   3417 HD12 LEU A 866      66.020  35.850  45.330  1.00  0.00           H
ATOM   3418 HD13 LEU A 866      67.270  36.450  46.410  1.00  0.00           H
ATOM   3419  CD2 LEU A 866      65.200  35.320  48.050  1.00  0.00           C
ATOM   3420 HD21 LEU A 866      65.150  34.440  47.380  1.00  0.00           H
ATOM   3421 HD22 LEU A 866      64.340  35.370  48.750  1.00  0.00           H
ATOM   3422 HD23 LEU A 866      66.140  35.180  48.620  1.00  0.00           H
ATOM   3423  C   LEU A 866      65.540  38.850  50.520  1.00  0.00           C
ATOM   3424  O   LEU A 866      66.450  38.510  51.290  1.00  0.00           O
ATOM   3425  N   THR A 867      65.110  40.110  50.550  1.00  0.00           N
ATOM   3426  HN  THR A 867      64.530  40.470  49.820  1.00  0.00           H
ATOM   3427  CA  THR A 867      65.470  41.130  51.580  1.00  0.00           C
ATOM   3428  HA  THR A 867      66.550  41.230  51.520  1.00  0.00           H
ATOM   3429  CB  THR A 867      64.800  42.500  51.360  1.00  0.00           C
ATOM   3430  HB  THR A 867      63.690  42.460  51.470  1.00  0.00           H
ATOM   3431  OG1 THR A 867      64.990  43.020  50.080  1.00  0.00           O
ATOM   3432  HG1 THR A 867      64.650  42.470  49.370  1.00  0.00           H
ATOM   3433  CG2 THR A 867      65.360  43.570  52.460  1.00  0.00           C
ATOM   3434 HG21 THR A 867      65.180  43.240  53.510  1.00  0.00           H
ATOM   3435 HG22 THR A 867      64.860  44.540  52.280  1.00  0.00           H
ATOM   3436 HG23 THR A 867      66.470  43.530  52.400  1.00  0.00           H
ATOM   3437  C   THR A 867      65.260  40.720  53.010  1.00  0.00           C
ATOM   3438  O   THR A 867      66.170  40.690  53.820  1.00  0.00           O
ATOM   3439  N   ILE A 868      64.130  40.170  53.230  1.00  0.00           N
ATOM   3440  HN  ILE A 868      63.640  39.950  52.390  1.00  0.00           H
ATOM   3441  CA  ILE A 868      63.640  39.740  54.570  1.00  0.00           C
ATOM   3442  HA  ILE A 868      63.760  40.550  55.280  1.00  0.00           H
ATOM   3443  CB  ILE A 868      62.170  39.370  54.630  1.00  0.00           C
ATOM   3444  HB  ILE A 868      62.010  38.650  53.790  1.00  0.00           H
ATOM   3445  CG2 ILE A 868      61.640  38.710  55.960  1.00  0.00           C
ATOM   3446 HG21 ILE A 868      61.900  39.220  56.900  1.00  0.00           H
ATOM   3447 HG22 ILE A 868      62.210  37.790  56.210  1.00  0.00           H
ATOM   3448 HG23 ILE A 868      60.560  38.450  55.890  1.00  0.00           H
ATOM   3449  CG1 ILE A 868      61.280  40.630  54.320  1.00  0.00           C
ATOM   3450 HG11 ILE A 868      61.890  41.200  53.590  1.00  0.00           H
ATOM   3451 HG12 ILE A 868      61.290  41.280  55.220  1.00  0.00           H
ATOM   3452  CD  ILE A 868      59.810  40.310  53.740  1.00  0.00           C
ATOM   3453  HD1 ILE A 868      59.150  39.810  54.480  1.00  0.00           H
ATOM   3454  HD2 ILE A 868      59.990  39.560  52.930  1.00  0.00           H
ATOM   3455  HD3 ILE A 868      59.330  41.220  53.330  1.00  0.00           H
ATOM   3456  C   ILE A 868      64.370  38.500  55.180  1.00  0.00           C
ATOM   3457  O   ILE A 868      64.780  38.500  56.320  1.00  0.00           O
ATOM   3458  N   VAL A 869      64.570  37.490  54.300  1.00  0.00           N
ATOM   3459  HN  VAL A 869      64.150  37.550  53.390  1.00  0.00           H
ATOM   3460  CA  VAL A 869      65.330  36.270  54.540  1.00  0.00           C
ATOM   3461  HA  VAL A 869      64.980  35.760  55.430  1.00  0.00           H
ATOM   3462  CB  VAL A 869      65.150  35.270  53.390  1.00  0.00           C
ATOM   3463  HB  VAL A 869      65.440  35.810  52.460  1.00  0.00           H
ATOM   3464  CG1 VAL A 869      65.980  34.080  53.690  1.00  0.00           C
ATOM   3465 HG11 VAL A 869      67.050  34.360  53.720  1.00  0.00           H
ATOM   3466 HG12 VAL A 869      65.970  33.240  52.950  1.00  0.00           H
ATOM   3467 HG13 VAL A 869      65.690  33.630  54.660  1.00  0.00           H
ATOM   3468  CG2 VAL A 869      63.790  34.780  53.310  1.00  0.00           C
ATOM   3469 HG21 VAL A 869      63.850  33.910  52.620  1.00  0.00           H
ATOM   3470 HG22 VAL A 869      63.100  35.490  52.830  1.00  0.00           H
ATOM   3471 HG23 VAL A 869      63.370  34.440  54.280  1.00  0.00           H
ATOM   3472  C   VAL A 869      66.780  36.680  54.880  1.00  0.00           C
ATOM   3473  O   VAL A 869      67.320  36.230  55.860  1.00  0.00           O
ATOM   3474  N   ILE A 870      67.460  37.590  54.090  1.00  0.00           N
ATOM   3475  HN  ILE A 870      66.980  37.920  53.290  1.00  0.00           H
ATOM   3476  CA  ILE A 870      68.730  38.100  54.500  1.00  0.00           C
ATOM   3477  HA  ILE A 870      69.350  37.220  54.480  1.00  0.00           H
ATOM   3478  CB  ILE A 870      69.300  39.030  53.430  1.00  0.00           C
ATOM   3479  HB  ILE A 870      68.590  39.740  52.950  1.00  0.00           H
ATOM   3480  CG2 ILE A 870      70.440  40.020  53.810  1.00  0.00           C
ATOM   3481 HG21 ILE A 870      71.200  39.520  54.450  1.00  0.00           H
ATOM   3482 HG22 ILE A 870      70.030  40.820  54.480  1.00  0.00           H
ATOM   3483 HG23 ILE A 870      70.870  40.590  52.980  1.00  0.00           H
ATOM   3484  CG1 ILE A 870      69.750  38.170  52.270  1.00  0.00           C
ATOM   3485 HG11 ILE A 870      69.080  37.300  52.230  1.00  0.00           H
ATOM   3486 HG12 ILE A 870      70.810  37.850  52.420  1.00  0.00           H
ATOM   3487  CD  ILE A 870      69.680  38.870  50.930  1.00  0.00           C
ATOM   3488  HD1 ILE A 870      70.420  39.700  50.850  1.00  0.00           H
ATOM   3489  HD2 ILE A 870      68.620  39.180  50.900  1.00  0.00           H
ATOM   3490  HD3 ILE A 870      69.840  38.170  50.090  1.00  0.00           H
ATOM   3491  C   ILE A 870      68.840  38.760  55.800  1.00  0.00           C
ATOM   3492  O   ILE A 870      69.620  38.290  56.630  1.00  0.00           O
ATOM   3493  N   MET A 871      67.860  39.580  56.110  1.00  0.00           N
ATOM   3494  HN  MET A 871      67.140  39.820  55.450  1.00  0.00           H
ATOM   3495  CA  MET A 871      67.780  40.180  57.480  1.00  0.00           C
ATOM   3496  HA  MET A 871      68.770  40.510  57.730  1.00  0.00           H
ATOM   3497  CB  MET A 871      66.710  41.280  57.610  1.00  0.00           C
ATOM   3498  HB1 MET A 871      66.540  41.470  58.690  1.00  0.00           H
ATOM   3499  HB2 MET A 871      65.720  40.870  57.280  1.00  0.00           H
ATOM   3500  CG  MET A 871      67.070  42.500  56.720  1.00  0.00           C
ATOM   3501  HG1 MET A 871      66.460  43.310  57.160  1.00  0.00           H
ATOM   3502  HG2 MET A 871      66.610  42.420  55.710  1.00  0.00           H
ATOM   3503  SD  MET A 871      68.810  43.070  56.670  1.00  0.00           S
ATOM   3504  CE  MET A 871      68.390  44.740  55.890  1.00  0.00           C
ATOM   3505  HE1 MET A 871      67.860  44.720  54.910  1.00  0.00           H
ATOM   3506  HE2 MET A 871      69.290  45.370  55.720  1.00  0.00           H
ATOM   3507  HE3 MET A 871      67.750  45.350  56.560  1.00  0.00           H
ATOM   3508  C   MET A 871      67.570  39.130  58.620  1.00  0.00           C
ATOM   3509  O   MET A 871      68.190  39.260  59.670  1.00  0.00           O
ATOM   3510  N   VAL A 872      66.710  38.040  58.460  1.00  0.00           N
ATOM   3511  HN  VAL A 872      66.130  37.990  57.640  1.00  0.00           H
ATOM   3512  CA  VAL A 872      66.510  37.130  59.530  1.00  0.00           C
ATOM   3513  HA  VAL A 872      66.530  37.700  60.450  1.00  0.00           H
ATOM   3514  CB  VAL A 872      65.120  36.500  59.610  1.00  0.00           C
ATOM   3515  HB  VAL A 872      65.220  35.620  60.290  1.00  0.00           H
ATOM   3516  CG1 VAL A 872      64.180  37.530  60.320  1.00  0.00           C
ATOM   3517 HG11 VAL A 872      64.590  37.650  61.340  1.00  0.00           H
ATOM   3518 HG12 VAL A 872      63.150  37.100  60.300  1.00  0.00           H
ATOM   3519 HG13 VAL A 872      64.200  38.510  59.790  1.00  0.00           H
ATOM   3520  CG2 VAL A 872      64.650  35.840  58.320  1.00  0.00           C
ATOM   3521 HG21 VAL A 872      63.840  35.130  58.580  1.00  0.00           H
ATOM   3522 HG22 VAL A 872      65.470  35.310  57.790  1.00  0.00           H
ATOM   3523 HG23 VAL A 872      64.120  36.530  57.630  1.00  0.00           H
ATOM   3524  C   VAL A 872      67.660  36.170  59.690  1.00  0.00           C
ATOM   3525  O   VAL A 872      67.930  35.720  60.780  1.00  0.00           O
ATOM   3526  N   THR A 873      68.380  35.880  58.570  1.00  0.00           N
ATOM   3527  HN  THR A 873      67.980  36.160  57.700  1.00  0.00           H
ATOM   3528  CA  THR A 873      69.630  34.970  58.620  1.00  0.00           C
ATOM   3529  HA  THR A 873      69.380  33.980  58.980  1.00  0.00           H
ATOM   3530  CB  THR A 873      70.270  34.830  57.260  1.00  0.00           C
ATOM   3531  HB  THR A 873      70.620  35.810  56.860  1.00  0.00           H
ATOM   3532  OG1 THR A 873      69.330  34.360  56.300  1.00  0.00           O
ATOM   3533  HG1 THR A 873      68.720  35.100  56.230  1.00  0.00           H
ATOM   3534  CG2 THR A 873      71.330  33.710  57.450  1.00  0.00           C
ATOM   3535 HG21 THR A 873      71.790  33.630  56.440  1.00  0.00           H
ATOM   3536 HG22 THR A 873      70.870  32.720  57.640  1.00  0.00           H
ATOM   3537 HG23 THR A 873      72.130  33.860  58.200  1.00  0.00           H
ATOM   3538  C   THR A 873      70.670  35.540  59.510  1.00  0.00           C
ATOM   3539  O   THR A 873      71.120  34.870  60.460  1.00  0.00           O
ATOM   3540  N   ILE A 874      71.030  36.840  59.370  1.00  0.00           N
ATOM   3541  HN  ILE A 874      70.550  37.450  58.750  1.00  0.00           H
ATOM   3542  CA  ILE A 874      72.040  37.510  60.190  1.00  0.00           C
ATOM   3543  HA  ILE A 874      72.860  36.830  60.040  1.00  0.00           H
ATOM   3544  CB  ILE A 874      72.470  38.900  59.650  1.00  0.00           C
ATOM   3545  HB  ILE A 874      72.750  38.810  58.570  1.00  0.00           H
ATOM   3546  CG2 ILE A 874      71.210  39.820  59.340  1.00  0.00           C
ATOM   3547 HG21 ILE A 874      71.500  40.770  58.850  1.00  0.00           H
ATOM   3548 HG22 ILE A 874      70.670  40.110  60.260  1.00  0.00           H
ATOM   3549 HG23 ILE A 874      70.470  39.370  58.660  1.00  0.00           H
ATOM   3550  CG1 ILE A 874      73.560  39.640  60.370  1.00  0.00           C
ATOM   3551 HG11 ILE A 874      73.260  40.010  61.370  1.00  0.00           H
ATOM   3552 HG12 ILE A 874      73.850  40.520  59.760  1.00  0.00           H
ATOM   3553  CD  ILE A 874      74.810  38.850  60.640  1.00  0.00           C
ATOM   3554  HD1 ILE A 874      74.560  37.950  61.240  1.00  0.00           H
ATOM   3555  HD2 ILE A 874      75.550  39.430  61.230  1.00  0.00           H
ATOM   3556  HD3 ILE A 874      75.330  38.600  59.680  1.00  0.00           H
ATOM   3557  C   ILE A 874      71.680  37.550  61.630  1.00  0.00           C
ATOM   3558  O   ILE A 874      72.530  37.330  62.530  1.00  0.00           O
ATOM   3559  N   ASP A 875      70.420  37.820  61.920  1.00  0.00           N
ATOM   3560  HN  ASP A 875      69.850  38.040  61.150  1.00  0.00           H
ATOM   3561  CA  ASP A 875      69.850  37.890  63.210  1.00  0.00           C
ATOM   3562  HA  ASP A 875      70.410  38.640  63.740  1.00  0.00           H
ATOM   3563  CB  ASP A 875      68.320  38.320  63.180  1.00  0.00           C
ATOM   3564  HB1 ASP A 875      67.710  37.500  62.720  1.00  0.00           H
ATOM   3565  HB2 ASP A 875      68.200  39.170  62.470  1.00  0.00           H
ATOM   3566  CG  ASP A 875      67.670  38.570  64.530  1.00  0.00           C
ATOM   3567  OD1 ASP A 875      66.440  38.750  64.680  1.00  0.00           O
ATOM   3568  OD2 ASP A 875      68.380  38.530  65.570  1.00  0.00           O
ATOM   3569  C   ASP A 875      69.990  36.600  63.980  1.00  0.00           C
ATOM   3570  O   ASP A 875      70.550  36.590  65.100  1.00  0.00           O
ATOM   3571  N   TYR A 876      69.620  35.480  63.300  1.00  0.00           N
ATOM   3572  HN  TYR A 876      69.200  35.550  62.400  1.00  0.00           H
ATOM   3573  CA  TYR A 876      69.850  34.160  63.790  1.00  0.00           C
ATOM   3574  HA  TYR A 876      69.240  33.990  64.670  1.00  0.00           H
ATOM   3575  CB  TYR A 876      69.470  33.090  62.750  1.00  0.00           C
ATOM   3576  HB1 TYR A 876      70.070  33.160  61.820  1.00  0.00           H
ATOM   3577  HB2 TYR A 876      68.400  33.070  62.470  1.00  0.00           H
ATOM   3578  CG  TYR A 876      69.610  31.700  63.400  1.00  0.00           C
ATOM   3579  CD1 TYR A 876      70.710  30.880  63.250  1.00  0.00           C
ATOM   3580  HD1 TYR A 876      71.500  31.370  62.690  1.00  0.00           H
ATOM   3581  CE1 TYR A 876      70.740  29.620  63.920  1.00  0.00           C
ATOM   3582  HE1 TYR A 876      71.680  29.080  63.890  1.00  0.00           H
ATOM   3583  CZ  TYR A 876      69.640  29.230  64.650  1.00  0.00           C
ATOM   3584  OH  TYR A 876      69.710  28.000  65.420  1.00  0.00           O
ATOM   3585  HH  TYR A 876      69.000  27.990  66.070  1.00  0.00           H
ATOM   3586  CD2 TYR A 876      68.510  31.310  64.210  1.00  0.00           C
ATOM   3587  HD2 TYR A 876      67.640  31.920  64.380  1.00  0.00           H
ATOM   3588  CE2 TYR A 876      68.470  30.050  64.700  1.00  0.00           C
ATOM   3589  HE2 TYR A 876      67.530  29.840  65.180  1.00  0.00           H
ATOM   3590  C   TYR A 876      71.270  33.870  64.230  1.00  0.00           C
ATOM   3591  O   TYR A 876      71.540  33.420  65.320  1.00  0.00           O
ATOM   3592  N   LEU A 877      72.250  34.260  63.390  1.00  0.00           N
ATOM   3593  HN  LEU A 877      72.020  34.550  62.470  1.00  0.00           H
ATOM   3594  CA  LEU A 877      73.640  34.100  63.830  1.00  0.00           C
ATOM   3595  HA  LEU A 877      73.690  33.080  64.190  1.00  0.00           H
ATOM   3596  CB  LEU A 877      74.520  34.400  62.640  1.00  0.00           C
ATOM   3597  HB1 LEU A 877      75.590  34.450  62.910  1.00  0.00           H
ATOM   3598  HB2 LEU A 877      74.240  35.420  62.300  1.00  0.00           H
ATOM   3599  CG  LEU A 877      74.360  33.480  61.440  1.00  0.00           C
ATOM   3600  HG  LEU A 877      73.270  33.380  61.230  1.00  0.00           H
ATOM   3601  CD1 LEU A 877      74.970  34.050  60.200  1.00  0.00           C
ATOM   3602 HD11 LEU A 877      74.640  33.530  59.280  1.00  0.00           H
ATOM   3603 HD12 LEU A 877      76.080  33.990  60.220  1.00  0.00           H
ATOM   3604 HD13 LEU A 877      74.730  35.120  60.030  1.00  0.00           H
ATOM   3605  CD2 LEU A 877      74.910  32.030  61.640  1.00  0.00           C
ATOM   3606 HD21 LEU A 877      74.540  31.540  62.570  1.00  0.00           H
ATOM   3607 HD22 LEU A 877      76.020  32.000  61.660  1.00  0.00           H
ATOM   3608 HD23 LEU A 877      74.510  31.350  60.860  1.00  0.00           H
ATOM   3609  C   LEU A 877      74.100  35.050  64.980  1.00  0.00           C
ATOM   3610  O   LEU A 877      74.960  34.650  65.810  1.00  0.00           O
ATOM   3611  N   VAL A 878      73.740  36.360  64.960  1.00  0.00           N
ATOM   3612  HN  VAL A 878      73.110  36.700  64.270  1.00  0.00           H
ATOM   3613  CA  VAL A 878      74.410  37.460  65.750  1.00  0.00           C
ATOM   3614  HA  VAL A 878      75.240  36.930  66.190  1.00  0.00           H
ATOM   3615  CB  VAL A 878      74.810  38.600  64.760  1.00  0.00           C
ATOM   3616  HB  VAL A 878      73.990  38.840  64.050  1.00  0.00           H
ATOM   3617  CG1 VAL A 878      75.280  39.910  65.520  1.00  0.00           C
ATOM   3618 HG11 VAL A 878      74.410  40.480  65.920  1.00  0.00           H
ATOM   3619 HG12 VAL A 878      75.890  40.520  64.830  1.00  0.00           H
ATOM   3620 HG13 VAL A 878      75.810  39.640  66.460  1.00  0.00           H
ATOM   3621  CG2 VAL A 878      76.010  37.980  64.060  1.00  0.00           C
ATOM   3622 HG21 VAL A 878      76.480  38.700  63.350  1.00  0.00           H
ATOM   3623 HG22 VAL A 878      75.650  37.070  63.530  1.00  0.00           H
ATOM   3624 HG23 VAL A 878      76.740  37.750  64.870  1.00  0.00           H
ATOM   3625  C   VAL A 878      73.580  37.980  66.880  1.00  0.00           C
ATOM   3626  O   VAL A 878      74.080  38.260  67.940  1.00  0.00           O
ATOM   3627  N   GLY A 879      72.250  38.040  66.680  1.00  0.00           N
ATOM   3628  HN  GLY A 879      71.750  37.580  65.960  1.00  0.00           H
ATOM   3629  CA  GLY A 879      71.450  38.720  67.680  1.00  0.00           C
ATOM   3630  HA1 GLY A 879      71.880  38.650  68.660  1.00  0.00           H
ATOM   3631  HA2 GLY A 879      70.410  38.440  67.650  1.00  0.00           H
ATOM   3632  C   GLY A 879      71.430  40.190  67.390  1.00  0.00           C
ATOM   3633  O   GLY A 879      72.220  41.060  67.850  1.00  0.00           O
ATOM   3634  N   VAL A 880      70.410  40.530  66.560  1.00  0.00           N
ATOM   3635  HN  VAL A 880      69.850  39.800  66.170  1.00  0.00           H
ATOM   3636  CA  VAL A 880      70.110  41.940  66.180  1.00  0.00           C
ATOM   3637  HA  VAL A 880      70.920  42.560  66.530  1.00  0.00           H
ATOM   3638  CB  VAL A 880      70.090  42.030  64.650  1.00  0.00           C
ATOM   3639  HB  VAL A 880      69.340  41.330  64.210  1.00  0.00           H
ATOM   3640  CG1 VAL A 880      69.670  43.460  64.150  1.00  0.00           C
ATOM   3641 HG11 VAL A 880      69.430  43.450  63.060  1.00  0.00           H
ATOM   3642 HG12 VAL A 880      70.470  44.190  64.410  1.00  0.00           H
ATOM   3643 HG13 VAL A 880      68.740  43.770  64.670  1.00  0.00           H
ATOM   3644  CG2 VAL A 880      71.470  41.530  63.940  1.00  0.00           C
ATOM   3645 HG21 VAL A 880      72.210  42.340  64.120  1.00  0.00           H
ATOM   3646 HG22 VAL A 880      71.250  41.460  62.850  1.00  0.00           H
ATOM   3647 HG23 VAL A 880      71.610  40.510  64.370  1.00  0.00           H
ATOM   3648  C   VAL A 880      68.840  42.500  66.870  1.00  0.00           C
ATOM   3649  O   VAL A 880      67.680  42.140  66.570  1.00  0.00           O
ATOM   3650  N   PRO A 881      69.060  43.410  67.810  1.00  0.00           N
ATOM   3651  CD  PRO A 881      70.370  43.710  68.420  1.00  0.00           C
ATOM   3652  HD1 PRO A 881      70.980  44.260  67.670  1.00  0.00           H
ATOM   3653  HD2 PRO A 881      70.880  42.770  68.720  1.00  0.00           H
ATOM   3654  CA  PRO A 881      68.020  44.330  68.370  1.00  0.00           C
ATOM   3655  HA  PRO A 881      67.310  43.780  68.980  1.00  0.00           H
ATOM   3656  CB  PRO A 881      68.780  45.280  69.290  1.00  0.00           C
ATOM   3657  HB1 PRO A 881      68.180  45.540  70.180  1.00  0.00           H
ATOM   3658  HB2 PRO A 881      69.120  46.130  68.660  1.00  0.00           H
ATOM   3659  CG  PRO A 881      70.050  44.500  69.630  1.00  0.00           C
ATOM   3660  HG1 PRO A 881      70.870  45.120  70.060  1.00  0.00           H
ATOM   3661  HG2 PRO A 881      69.710  43.820  70.440  1.00  0.00           H
ATOM   3662  C   PRO A 881      67.010  44.950  67.290  1.00  0.00           C
ATOM   3663  O   PRO A 881      67.380  45.690  66.350  1.00  0.00           O
ATOM   3664  N   SER A 882      65.670  44.790  67.550  1.00  0.00           N
ATOM   3665  HN  SER A 882      65.350  44.310  68.360  1.00  0.00           H
ATOM   3666  CA  SER A 882      64.550  45.420  66.800  1.00  0.00           C
ATOM   3667  HA  SER A 882      64.640  46.480  66.950  1.00  0.00           H
ATOM   3668  CB  SER A 882      64.590  45.120  65.240  1.00  0.00           C
ATOM   3669  HB1 SER A 882      63.610  45.140  64.710  1.00  0.00           H
ATOM   3670  HB2 SER A 882      65.070  44.150  64.980  1.00  0.00           H
ATOM   3671  OG  SER A 882      65.440  46.180  64.720  1.00  0.00           O
ATOM   3672  HG1 SER A 882      66.280  46.030  65.160  1.00  0.00           H
ATOM   3673  C   SER A 882      63.230  44.970  67.270  1.00  0.00           C
ATOM   3674  O   SER A 882      63.050  43.750  67.460  1.00  0.00           O
ATOM   3675  N   PRO A 883      62.190  45.790  67.420  1.00  0.00           N
ATOM   3676  CD  PRO A 883      62.420  47.220  67.630  1.00  0.00           C
ATOM   3677  HD1 PRO A 883      62.750  47.530  66.620  1.00  0.00           H
ATOM   3678  HD2 PRO A 883      63.190  47.360  68.420  1.00  0.00           H
ATOM   3679  CA  PRO A 883      60.730  45.550  67.500  1.00  0.00           C
ATOM   3680  HA  PRO A 883      60.520  45.130  68.460  1.00  0.00           H
ATOM   3681  CB  PRO A 883      60.060  46.840  67.220  1.00  0.00           C
ATOM   3682  HB1 PRO A 883      59.040  46.990  67.660  1.00  0.00           H
ATOM   3683  HB2 PRO A 883      60.020  47.120  66.140  1.00  0.00           H
ATOM   3684  CG  PRO A 883      61.020  47.880  67.830  1.00  0.00           C
ATOM   3685  HG1 PRO A 883      60.940  48.900  67.390  1.00  0.00           H
ATOM   3686  HG2 PRO A 883      60.890  47.930  68.940  1.00  0.00           H
ATOM   3687  C   PRO A 883      60.350  44.480  66.470  1.00  0.00           C
ATOM   3688  O   PRO A 883      60.740  44.680  65.260  1.00  0.00           O
ATOM   3689  N   LYS A 884      59.610  43.470  66.820  1.00  0.00           N
ATOM   3690  HN  LYS A 884      59.240  43.330  67.740  1.00  0.00           H
ATOM   3691  CA  LYS A 884      59.200  42.340  66.010  1.00  0.00           C
ATOM   3692  HA  LYS A 884      59.450  42.510  64.960  1.00  0.00           H
ATOM   3693  CB  LYS A 884      59.820  41.020  66.480  1.00  0.00           C
ATOM   3694  HB1 LYS A 884      59.290  40.090  66.170  1.00  0.00           H
ATOM   3695  HB2 LYS A 884      59.870  41.090  67.600  1.00  0.00           H
ATOM   3696  CG  LYS A 884      61.300  40.910  66.030  1.00  0.00           C
ATOM   3697  HG1 LYS A 884      61.710  41.930  66.140  1.00  0.00           H
ATOM   3698  HG2 LYS A 884      61.210  40.860  64.920  1.00  0.00           H
ATOM   3699  CD  LYS A 884      62.080  39.760  66.440  1.00  0.00           C
ATOM   3700  HD1 LYS A 884      61.530  38.870  66.080  1.00  0.00           H
ATOM   3701  HD2 LYS A 884      62.230  39.650  67.530  1.00  0.00           H
ATOM   3702  CE  LYS A 884      63.410  39.780  65.730  1.00  0.00           C
ATOM   3703  HE1 LYS A 884      64.010  40.430  66.400  1.00  0.00           H
ATOM   3704  HE2 LYS A 884      63.370  40.250  64.730  1.00  0.00           H
ATOM   3705  NZ  LYS A 884      63.990  38.450  65.550  1.00  0.00           N
ATOM   3706  HZ1 LYS A 884      64.010  37.910  66.440  1.00  0.00           H
ATOM   3707  HZ2 LYS A 884      64.960  38.510  65.150  1.00  0.00           H
ATOM   3708  HZ3 LYS A 884      63.480  37.910  64.830  1.00  0.00           H
ATOM   3709  C   LYS A 884      57.680  42.160  66.010  1.00  0.00           C
ATOM   3710  O   LYS A 884      56.950  42.540  66.960  1.00  0.00           O
ATOM   3711  N   LEU A 885      57.150  41.540  64.940  1.00  0.00           N
ATOM   3712  HN  LEU A 885      57.660  41.110  64.200  1.00  0.00           H
ATOM   3713  CA  LEU A 885      55.680  41.320  64.820  1.00  0.00           C
ATOM   3714  HA  LEU A 885      55.190  42.280  64.760  1.00  0.00           H
ATOM   3715  CB  LEU A 885      55.500  40.510  63.560  1.00  0.00           C
ATOM   3716  HB1 LEU A 885      55.890  39.490  63.740  1.00  0.00           H
ATOM   3717  HB2 LEU A 885      56.190  40.940  62.810  1.00  0.00           H
ATOM   3718  CG  LEU A 885      54.000  40.390  62.960  1.00  0.00           C
ATOM   3719  HG  LEU A 885      53.370  39.910  63.750  1.00  0.00           H
ATOM   3720  CD1 LEU A 885      53.460  41.690  62.350  1.00  0.00           C
ATOM   3721 HD11 LEU A 885      52.350  41.760  62.370  1.00  0.00           H
ATOM   3722 HD12 LEU A 885      53.750  41.810  61.290  1.00  0.00           H
ATOM   3723 HD13 LEU A 885      53.750  42.530  63.020  1.00  0.00           H
ATOM   3724  CD2 LEU A 885      54.110  39.370  61.740  1.00  0.00           C
ATOM   3725 HD21 LEU A 885      54.860  39.720  61.000  1.00  0.00           H
ATOM   3726 HD22 LEU A 885      53.110  39.300  61.260  1.00  0.00           H
ATOM   3727 HD23 LEU A 885      54.490  38.410  62.140  1.00  0.00           H
ATOM   3728  C   LEU A 885      55.090  40.390  65.880  1.00  0.00           C
ATOM   3729  O   LEU A 885      55.610  39.360  66.230  1.00  0.00           O
ATOM   3730  N   HSD A 886      53.990  40.770  66.500  1.00  0.00           N
ATOM   3731  HN  HSD A 886      53.630  41.670  66.260  1.00  0.00           H
ATOM   3732  CA  HSD A 886      53.290  40.070  67.550  1.00  0.00           C
ATOM   3733  HA  HSD A 886      53.950  39.300  67.910  1.00  0.00           H
ATOM   3734  CB  HSD A 886      52.880  41.090  68.560  1.00  0.00           C
ATOM   3735  HB1 HSD A 886      52.280  40.580  69.360  1.00  0.00           H
ATOM   3736  HB2 HSD A 886      52.200  41.880  68.150  1.00  0.00           H
ATOM   3737  ND1 HSD A 886      54.560  41.720  70.440  1.00  0.00           N
ATOM   3738  HD1 HSD A 886      54.800  40.860  70.880  1.00  0.00           H
ATOM   3739  CG  HSD A 886      54.010  41.880  69.190  1.00  0.00           C
ATOM   3740  CE1 HSD A 886      55.310  42.870  70.620  1.00  0.00           C
ATOM   3741  HE1 HSD A 886      55.850  43.030  71.550  1.00  0.00           H
ATOM   3742  NE2 HSD A 886      55.260  43.670  69.620  1.00  0.00           N
ATOM   3743  CD2 HSD A 886      54.420  43.040  68.710  1.00  0.00           C
ATOM   3744  HD2 HSD A 886      54.110  43.580  67.830  1.00  0.00           H
ATOM   3745  C   HSD A 886      52.090  39.390  66.950  1.00  0.00           C
ATOM   3746  O   HSD A 886      51.190  39.990  66.430  1.00  0.00           O
ATOM   3747  N   VAL A 887      52.100  38.090  67.050  1.00  0.00           N
ATOM   3748  HN  VAL A 887      52.700  37.750  67.760  1.00  0.00           H
ATOM   3749  CA  VAL A 887      51.060  37.300  66.460  1.00  0.00           C
ATOM   3750  HA  VAL A 887      50.330  37.920  65.980  1.00  0.00           H
ATOM   3751  CB  VAL A 887      51.560  36.240  65.450  1.00  0.00           C
ATOM   3752  HB  VAL A 887      50.830  35.430  65.260  1.00  0.00           H
ATOM   3753  CG1 VAL A 887      51.630  36.870  64.060  1.00  0.00           C
ATOM   3754 HG11 VAL A 887      52.390  37.680  64.040  1.00  0.00           H
ATOM   3755 HG12 VAL A 887      50.640  37.240  63.700  1.00  0.00           H
ATOM   3756 HG13 VAL A 887      52.110  36.150  63.370  1.00  0.00           H
ATOM   3757  CG2 VAL A 887      52.900  35.610  65.890  1.00  0.00           C
ATOM   3758 HG21 VAL A 887      52.780  35.010  66.810  1.00  0.00           H
ATOM   3759 HG22 VAL A 887      53.620  36.420  66.140  1.00  0.00           H
ATOM   3760 HG23 VAL A 887      53.260  35.010  65.030  1.00  0.00           H
ATOM   3761  C   VAL A 887      50.410  36.510  67.560  1.00  0.00           C
ATOM   3762  O   VAL A 887      51.100  35.890  68.350  1.00  0.00           O
ATOM   3763  N   PRO A 888      49.030  36.500  67.750  1.00  0.00           N
ATOM   3764  CD  PRO A 888      48.120  37.300  66.940  1.00  0.00           C
ATOM   3765  HD1 PRO A 888      47.950  36.820  65.960  1.00  0.00           H
ATOM   3766  HD2 PRO A 888      48.560  38.290  66.720  1.00  0.00           H
ATOM   3767  CA  PRO A 888      48.290  35.470  68.460  1.00  0.00           C
ATOM   3768  HA  PRO A 888      48.410  35.720  69.500  1.00  0.00           H
ATOM   3769  CB  PRO A 888      46.810  35.830  68.200  1.00  0.00           C
ATOM   3770  HB1 PRO A 888      46.230  35.730  69.140  1.00  0.00           H
ATOM   3771  HB2 PRO A 888      46.350  35.360  67.310  1.00  0.00           H
ATOM   3772  CG  PRO A 888      46.830  37.250  67.860  1.00  0.00           C
ATOM   3773  HG1 PRO A 888      45.910  37.590  67.340  1.00  0.00           H
ATOM   3774  HG2 PRO A 888      47.060  38.010  68.640  1.00  0.00           H
ATOM   3775  C   PRO A 888      48.700  34.000  68.250  1.00  0.00           C
ATOM   3776  O   PRO A 888      48.790  33.610  67.070  1.00  0.00           O
ATOM   3777  N   GLU A 889      48.810  33.290  69.320  1.00  0.00           N
ATOM   3778  HN  GLU A 889      48.580  33.760  70.180  1.00  0.00           H
ATOM   3779  CA  GLU A 889      49.260  31.880  69.220  1.00  0.00           C
ATOM   3780  HA  GLU A 889      49.560  31.640  68.210  1.00  0.00           H
ATOM   3781  CB  GLU A 889      50.450  31.600  70.080  1.00  0.00           C
ATOM   3782  HB1 GLU A 889      50.370  30.500  70.250  1.00  0.00           H
ATOM   3783  HB2 GLU A 889      50.310  32.130  71.050  1.00  0.00           H
ATOM   3784  CG  GLU A 889      51.770  32.060  69.510  1.00  0.00           C
ATOM   3785  HG1 GLU A 889      51.830  33.140  69.290  1.00  0.00           H
ATOM   3786  HG2 GLU A 889      52.130  31.620  68.560  1.00  0.00           H
ATOM   3787  CD  GLU A 889      52.890  31.770  70.500  1.00  0.00           C
ATOM   3788  OE1 GLU A 889      53.460  30.680  70.590  1.00  0.00           O
ATOM   3789  OE2 GLU A 889      53.190  32.710  71.330  1.00  0.00           O
ATOM   3790  C   GLU A 889      48.060  30.940  69.460  1.00  0.00           C
ATOM   3791  O   GLU A 889      47.130  31.240  70.240  1.00  0.00           O
ATOM   3792  N   LYS A 890      48.060  29.820  68.730  1.00  0.00           N
ATOM   3793  HN  LYS A 890      48.810  29.650  68.090  1.00  0.00           H
ATOM   3794  CA  LYS A 890      46.990  28.860  68.780  1.00  0.00           C
ATOM   3795  HA  LYS A 890      47.210  28.290  67.890  1.00  0.00           H
ATOM   3796  CB  LYS A 890      47.030  27.820  69.970  1.00  0.00           C
ATOM   3797  HB1 LYS A 890      46.240  27.030  69.940  1.00  0.00           H
ATOM   3798  HB2 LYS A 890      47.090  28.470  70.860  1.00  0.00           H
ATOM   3799  CG  LYS A 890      48.260  26.830  69.800  1.00  0.00           C
ATOM   3800  HG1 LYS A 890      48.430  26.250  70.730  1.00  0.00           H
ATOM   3801  HG2 LYS A 890      49.210  27.410  69.680  1.00  0.00           H
ATOM   3802  CD  LYS A 890      48.270  25.890  68.590  1.00  0.00           C
ATOM   3803  HD1 LYS A 890      48.370  26.530  67.680  1.00  0.00           H
ATOM   3804  HD2 LYS A 890      47.330  25.300  68.520  1.00  0.00           H
ATOM   3805  CE  LYS A 890      49.440  24.880  68.480  1.00  0.00           C
ATOM   3806  HE1 LYS A 890      50.470  25.290  68.450  1.00  0.00           H
ATOM   3807  HE2 LYS A 890      49.330  24.430  67.470  1.00  0.00           H
ATOM   3808  NZ  LYS A 890      49.470  23.820  69.510  1.00  0.00           N
ATOM   3809  HZ1 LYS A 890      49.990  23.040  69.060  1.00  0.00           H
ATOM   3810  HZ2 LYS A 890      48.540  23.470  69.830  1.00  0.00           H
ATOM   3811  HZ3 LYS A 890      50.030  24.060  70.360  1.00  0.00           H
ATOM   3812  C   LYS A 890      45.560  29.490  68.590  1.00  0.00           C
ATOM   3813  O   LYS A 890      44.620  29.270  69.340  1.00  0.00           O
ATOM   3814  N   PHE A 891      45.470  30.270  67.400  1.00  0.00           N
ATOM   3815  HN  PHE A 891      46.260  30.220  66.780  1.00  0.00           H
ATOM   3816  CA  PHE A 891      44.240  30.730  66.710  1.00  0.00           C
ATOM   3817  HA  PHE A 891      44.650  31.500  66.080  1.00  0.00           H
ATOM   3818  CB  PHE A 891      43.580  29.620  65.780  1.00  0.00           C
ATOM   3819  HB1 PHE A 891      43.200  28.830  66.450  1.00  0.00           H
ATOM   3820  HB2 PHE A 891      44.360  29.070  65.220  1.00  0.00           H
ATOM   3821  CG  PHE A 891      42.580  30.120  64.790  1.00  0.00           C
ATOM   3822  CD1 PHE A 891      41.220  29.790  64.790  1.00  0.00           C
ATOM   3823  HD1 PHE A 891      40.850  29.010  65.440  1.00  0.00           H
ATOM   3824  CE1 PHE A 891      40.410  30.430  63.880  1.00  0.00           C
ATOM   3825  HE1 PHE A 891      39.350  30.210  63.940  1.00  0.00           H
ATOM   3826  CZ  PHE A 891      40.830  31.220  62.890  1.00  0.00           C
ATOM   3827  HZ  PHE A 891      40.120  31.630  62.180  1.00  0.00           H
ATOM   3828  CD2 PHE A 891      43.080  31.050  63.900  1.00  0.00           C
ATOM   3829  HD2 PHE A 891      44.080  31.440  63.830  1.00  0.00           H
ATOM   3830  CE2 PHE A 891      42.180  31.540  62.880  1.00  0.00           C
ATOM   3831  HE2 PHE A 891      42.650  32.070  62.080  1.00  0.00           H
ATOM   3832  C   PHE A 891      43.250  31.440  67.580  1.00  0.00           C
ATOM   3833  O   PHE A 891      42.170  30.950  67.780  1.00  0.00           O
ATOM   3834  N   GLU A 892      43.550  32.660  68.100  1.00  0.00           N
ATOM   3835  HN  GLU A 892      44.460  33.040  67.980  1.00  0.00           H
ATOM   3836  CA  GLU A 892      42.660  33.440  68.860  1.00  0.00           C
ATOM   3837  HA  GLU A 892      41.630  33.170  68.700  1.00  0.00           H
ATOM   3838  CB  GLU A 892      43.040  33.320  70.360  1.00  0.00           C
ATOM   3839  HB1 GLU A 892      42.760  34.240  70.910  1.00  0.00           H
ATOM   3840  HB2 GLU A 892      44.130  33.120  70.510  1.00  0.00           H
ATOM   3841  CG  GLU A 892      42.300  32.190  71.000  1.00  0.00           C
ATOM   3842  HG1 GLU A 892      42.710  31.220  70.640  1.00  0.00           H
ATOM   3843  HG2 GLU A 892      41.230  32.190  70.670  1.00  0.00           H
ATOM   3844  CD  GLU A 892      42.340  32.280  72.530  1.00  0.00           C
ATOM   3845  OE1 GLU A 892      43.490  32.130  73.100  1.00  0.00           O
ATOM   3846  OE2 GLU A 892      41.290  32.440  73.220  1.00  0.00           O
ATOM   3847  C   GLU A 892      42.790  34.910  68.370  1.00  0.00           C
ATOM   3848  O   GLU A 892      43.780  35.310  67.790  1.00  0.00           O
ATOM   3849  N   PRO A 893      41.800  35.780  68.560  1.00  0.00           N
ATOM   3850  CD  PRO A 893      40.540  35.530  69.320  1.00  0.00           C
ATOM   3851  HD1 PRO A 893      40.700  34.790  70.130  1.00  0.00           H
ATOM   3852  HD2 PRO A 893      39.780  35.030  68.670  1.00  0.00           H
ATOM   3853  CA  PRO A 893      41.790  37.170  68.090  1.00  0.00           C
ATOM   3854  HA  PRO A 893      42.090  37.240  67.050  1.00  0.00           H
ATOM   3855  CB  PRO A 893      40.420  37.730  68.420  1.00  0.00           C
ATOM   3856  HB1 PRO A 893      39.770  37.360  67.600  1.00  0.00           H
ATOM   3857  HB2 PRO A 893      40.360  38.840  68.470  1.00  0.00           H
ATOM   3858  CG  PRO A 893      39.970  36.940  69.650  1.00  0.00           C
ATOM   3859  HG1 PRO A 893      40.500  37.390  70.510  1.00  0.00           H
ATOM   3860  HG2 PRO A 893      38.870  36.910  69.740  1.00  0.00           H
ATOM   3861  C   PRO A 893      42.810  37.970  68.850  1.00  0.00           C
ATOM   3862  O   PRO A 893      43.230  37.580  69.910  1.00  0.00           O
ATOM   3863  N   THR A 894      43.430  39.050  68.200  1.00  0.00           N
ATOM   3864  HN  THR A 894      43.030  39.490  67.400  1.00  0.00           H
ATOM   3865  CA  THR A 894      44.500  39.820  68.900  1.00  0.00           C
ATOM   3866  HA  THR A 894      45.190  39.100  69.340  1.00  0.00           H
ATOM   3867  CB  THR A 894      45.230  40.810  67.890  1.00  0.00           C
ATOM   3868  HB  THR A 894      44.450  41.400  67.350  1.00  0.00           H
ATOM   3869  OG1 THR A 894      46.020  40.120  66.930  1.00  0.00           O
ATOM   3870  HG1 THR A 894      45.350  39.830  66.310  1.00  0.00           H
ATOM   3871  CG2 THR A 894      46.190  41.720  68.750  1.00  0.00           C
ATOM   3872 HG21 THR A 894      46.820  41.050  69.380  1.00  0.00           H
ATOM   3873 HG22 THR A 894      45.670  42.480  69.380  1.00  0.00           H
ATOM   3874 HG23 THR A 894      46.820  42.310  68.050  1.00  0.00           H
ATOM   3875  C   THR A 894      43.900  40.500  70.120  1.00  0.00           C
ATOM   3876  O   THR A 894      44.600  40.660  71.140  1.00  0.00           O
ATOM   3877  N   HSD A 895      42.630  40.930  70.020  1.00  0.00           N
ATOM   3878  HN  HSD A 895      42.140  40.890  69.150  1.00  0.00           H
ATOM   3879  CA  HSD A 895      41.860  41.410  71.180  1.00  0.00           C
ATOM   3880  HA  HSD A 895      42.370  42.280  71.540  1.00  0.00           H
ATOM   3881  CB  HSD A 895      40.490  41.880  70.660  1.00  0.00           C
ATOM   3882  HB1 HSD A 895      40.060  40.930  70.260  1.00  0.00           H
ATOM   3883  HB2 HSD A 895      40.750  42.570  69.840  1.00  0.00           H
ATOM   3884  ND1 HSD A 895      39.710  43.450  72.540  1.00  0.00           N
ATOM   3885  HD1 HSD A 895      40.560  43.970  72.580  1.00  0.00           H
ATOM   3886  CG  HSD A 895      39.540  42.330  71.740  1.00  0.00           C
ATOM   3887  CE1 HSD A 895      38.620  43.590  73.280  1.00  0.00           C
ATOM   3888  HE1 HSD A 895      38.680  44.360  74.040  1.00  0.00           H
ATOM   3889  NE2 HSD A 895      37.770  42.700  73.000  1.00  0.00           N
ATOM   3890  CD2 HSD A 895      38.370  41.880  72.060  1.00  0.00           C
ATOM   3891  HD2 HSD A 895      37.880  40.930  71.870  1.00  0.00           H
ATOM   3892  C   HSD A 895      41.640  40.410  72.350  1.00  0.00           C
ATOM   3893  O   HSD A 895      41.220  39.280  72.020  1.00  0.00           O
ATOM   3894  N   PRO A 896      42.090  40.570  73.600  1.00  0.00           N
ATOM   3895  CD  PRO A 896      42.700  41.850  74.090  1.00  0.00           C
ATOM   3896  HD1 PRO A 896      41.940  42.670  74.130  1.00  0.00           H
ATOM   3897  HD2 PRO A 896      43.450  42.230  73.370  1.00  0.00           H
ATOM   3898  CA  PRO A 896      42.190  39.470  74.580  1.00  0.00           C
ATOM   3899  HA  PRO A 896      42.540  38.550  74.110  1.00  0.00           H
ATOM   3900  CB  PRO A 896      43.310  40.020  75.500  1.00  0.00           C
ATOM   3901  HB1 PRO A 896      44.220  39.580  75.060  1.00  0.00           H
ATOM   3902  HB2 PRO A 896      43.320  39.570  76.510  1.00  0.00           H
ATOM   3903  CG  PRO A 896      43.130  41.500  75.520  1.00  0.00           C
ATOM   3904  HG1 PRO A 896      42.290  41.790  76.190  1.00  0.00           H
ATOM   3905  HG2 PRO A 896      44.050  42.090  75.700  1.00  0.00           H
ATOM   3906  C   PRO A 896      40.960  39.150  75.480  1.00  0.00           C
ATOM   3907  O   PRO A 896      40.890  38.270  76.330  1.00  0.00           O
ATOM   3908  N   GLU A 897      39.860  39.830  75.260  1.00  0.00           N
ATOM   3909  HN  GLU A 897      39.960  40.590  74.610  1.00  0.00           H
ATOM   3910  CA  GLU A 897      38.790  39.860  76.240  1.00  0.00           C
ATOM   3911  HA  GLU A 897      39.090  39.620  77.250  1.00  0.00           H
ATOM   3912  CB  GLU A 897      38.180  41.340  76.310  1.00  0.00           C
ATOM   3913  HB1 GLU A 897      37.440  41.320  77.130  1.00  0.00           H
ATOM   3914  HB2 GLU A 897      37.550  41.600  75.440  1.00  0.00           H
ATOM   3915  CG  GLU A 897      39.290  42.350  76.650  1.00  0.00           C
ATOM   3916  HG1 GLU A 897      39.910  42.640  75.780  1.00  0.00           H
ATOM   3917  HG2 GLU A 897      39.980  41.940  77.430  1.00  0.00           H
ATOM   3918  CD  GLU A 897      38.680  43.650  77.070  1.00  0.00           C
ATOM   3919  OE1 GLU A 897      38.160  43.780  78.260  1.00  0.00           O
ATOM   3920  OE2 GLU A 897      38.810  44.600  76.310  1.00  0.00           O
ATOM   3921  C   GLU A 897      37.720  38.800  75.960  1.00  0.00           C
ATOM   3922  O   GLU A 897      36.930  38.390  76.810  1.00  0.00           O
ATOM   3923  N   ARG A 898      37.700  38.280  74.760  1.00  0.00           N
ATOM   3924  HN  ARG A 898      38.380  38.610  74.120  1.00  0.00           H
ATOM   3925  CA  ARG A 898      36.660  37.350  74.310  1.00  0.00           C
ATOM   3926  HA  ARG A 898      36.340  36.720  75.120  1.00  0.00           H
ATOM   3927  CB  ARG A 898      35.530  38.250  73.700  1.00  0.00           C
ATOM   3928  HB1 ARG A 898      35.000  38.690  74.570  1.00  0.00           H
ATOM   3929  HB2 ARG A 898      34.700  37.590  73.340  1.00  0.00           H
ATOM   3930  CG  ARG A 898      35.950  39.230  72.660  1.00  0.00           C
ATOM   3931  HG1 ARG A 898      36.690  38.690  72.020  1.00  0.00           H
ATOM   3932  HG2 ARG A 898      36.440  40.040  73.230  1.00  0.00           H
ATOM   3933  CD  ARG A 898      34.800  39.720  71.830  1.00  0.00           C
ATOM   3934  HD1 ARG A 898      33.990  40.140  72.480  1.00  0.00           H
ATOM   3935  HD2 ARG A 898      34.410  38.860  71.230  1.00  0.00           H
ATOM   3936  NE  ARG A 898      35.240  40.710  70.760  1.00  0.00           N
ATOM   3937  HE  ARG A 898      35.250  41.690  70.910  1.00  0.00           H
ATOM   3938  CZ  ARG A 898      35.930  40.370  69.680  1.00  0.00           C
ATOM   3939  NH1 ARG A 898      36.190  39.220  69.180  1.00  0.00           N
ATOM   3940 HH11 ARG A 898      36.610  39.260  68.280  1.00  0.00           H
ATOM   3941 HH12 ARG A 898      36.180  38.320  69.640  1.00  0.00           H
ATOM   3942  NH2 ARG A 898      36.530  41.370  69.110  1.00  0.00           N
ATOM   3943 HH21 ARG A 898      37.100  41.220  68.300  1.00  0.00           H
ATOM   3944 HH22 ARG A 898      36.270  42.300  69.350  1.00  0.00           H
ATOM   3945  C   ARG A 898      37.150  36.510  73.140  1.00  0.00           C
ATOM   3946  O   ARG A 898      38.270  36.640  72.600  1.00  0.00           O
ATOM   3947  N   GLY A 899      36.290  35.570  72.740  1.00  0.00           N
ATOM   3948  HN  GLY A 899      35.440  35.420  73.230  1.00  0.00           H
ATOM   3949  CA  GLY A 899      36.500  34.810  71.570  1.00  0.00           C
ATOM   3950  HA1 GLY A 899      35.810  33.980  71.600  1.00  0.00           H
ATOM   3951  HA2 GLY A 899      37.520  34.470  71.580  1.00  0.00           H
ATOM   3952  C   GLY A 899      36.360  35.470  70.240  1.00  0.00           C
ATOM   3953  O   GLY A 899      36.150  36.690  70.130  1.00  0.00           O
ATOM   3954  N   TRP A 900      36.390  34.600  69.210  1.00  0.00           N
ATOM   3955  HN  TRP A 900      36.490  33.620  69.270  1.00  0.00           H
ATOM   3956  CA  TRP A 900      36.310  34.990  67.800  1.00  0.00           C
ATOM   3957  HA  TRP A 900      37.150  35.620  67.550  1.00  0.00           H
ATOM   3958  CB  TRP A 900      36.500  33.750  66.880  1.00  0.00           C
ATOM   3959  HB1 TRP A 900      36.000  33.820  65.880  1.00  0.00           H
ATOM   3960  HB2 TRP A 900      36.010  32.900  67.400  1.00  0.00           H
ATOM   3961  CG  TRP A 900      37.930  33.420  66.740  1.00  0.00           C
ATOM   3962  CD1 TRP A 900      38.650  32.350  67.230  1.00  0.00           C
ATOM   3963  HD1 TRP A 900      38.270  31.670  67.980  1.00  0.00           H
ATOM   3964  NE1 TRP A 900      39.990  32.430  66.740  1.00  0.00           N
ATOM   3965  HE1 TRP A 900      40.690  31.830  67.030  1.00  0.00           H
ATOM   3966  CE2 TRP A 900      40.090  33.520  65.970  1.00  0.00           C
ATOM   3967  CD2 TRP A 900      38.840  34.170  65.900  1.00  0.00           C
ATOM   3968  CE3 TRP A 900      38.710  35.370  65.220  1.00  0.00           C
ATOM   3969  HE3 TRP A 900      37.870  36.040  65.310  1.00  0.00           H
ATOM   3970  CZ3 TRP A 900      39.840  35.850  64.530  1.00  0.00           C
ATOM   3971  HZ3 TRP A 900      39.770  36.830  64.090  1.00  0.00           H
ATOM   3972  CZ2 TRP A 900      41.190  34.020  65.310  1.00  0.00           C
ATOM   3973  HZ2 TRP A 900      42.090  33.420  65.250  1.00  0.00           H
ATOM   3974  CH2 TRP A 900      41.050  35.190  64.490  1.00  0.00           C
ATOM   3975  HH2 TRP A 900      41.930  35.740  64.190  1.00  0.00           H
ATOM   3976  C   TRP A 900      35.130  35.790  67.330  1.00  0.00           C
ATOM   3977  O   TRP A 900      35.240  36.630  66.490  1.00  0.00           O
ATOM   3978  N   ILE A 901      33.980  35.500  67.890  1.00  0.00           N
ATOM   3979  HN  ILE A 901      33.790  34.790  68.560  1.00  0.00           H
ATOM   3980  CA  ILE A 901      32.780  36.270  67.610  1.00  0.00           C
ATOM   3981  HA  ILE A 901      32.860  36.590  66.590  1.00  0.00           H
ATOM   3982  CB  ILE A 901      31.600  35.240  67.770  1.00  0.00           C
ATOM   3983  HB  ILE A 901      31.560  35.040  68.860  1.00  0.00           H
ATOM   3984  CG2 ILE A 901      30.240  35.820  67.310  1.00  0.00           C
ATOM   3985 HG21 ILE A 901      29.540  34.970  67.140  1.00  0.00           H
ATOM   3986 HG22 ILE A 901      30.450  36.420  66.410  1.00  0.00           H
ATOM   3987 HG23 ILE A 901      29.660  36.460  67.990  1.00  0.00           H
ATOM   3988  CG1 ILE A 901      31.890  33.950  67.040  1.00  0.00           C
ATOM   3989 HG11 ILE A 901      31.040  33.260  67.290  1.00  0.00           H
ATOM   3990 HG12 ILE A 901      32.730  33.360  67.460  1.00  0.00           H
ATOM   3991  CD  ILE A 901      32.070  34.120  65.510  1.00  0.00           C
ATOM   3992  HD1 ILE A 901      32.600  33.250  65.070  1.00  0.00           H
ATOM   3993  HD2 ILE A 901      32.690  35.020  65.350  1.00  0.00           H
ATOM   3994  HD3 ILE A 901      31.130  34.400  65.000  1.00  0.00           H
ATOM   3995  C   ILE A 901      32.550  37.610  68.330  1.00  0.00           C
ATOM   3996  O   ILE A 901      32.670  37.700  69.580  1.00  0.00           O
ATOM   3997  N   ILE A 902      32.050  38.610  67.590  1.00  0.00           N
ATOM   3998  HN  ILE A 902      32.000  38.520  66.590  1.00  0.00           H
ATOM   3999  CA  ILE A 902      31.560  39.860  68.080  1.00  0.00           C
ATOM   4000  HA  ILE A 902      31.460  39.790  69.160  1.00  0.00           H
ATOM   4001  CB  ILE A 902      32.600  40.920  67.680  1.00  0.00           C
ATOM   4002  HB  ILE A 902      33.450  40.620  68.320  1.00  0.00           H
ATOM   4003  CG2 ILE A 902      32.960  40.900  66.180  1.00  0.00           C
ATOM   4004 HG21 ILE A 902      33.930  41.430  66.040  1.00  0.00           H
ATOM   4005 HG22 ILE A 902      32.140  41.300  65.560  1.00  0.00           H
ATOM   4006 HG23 ILE A 902      33.140  39.890  65.750  1.00  0.00           H
ATOM   4007  CG1 ILE A 902      32.300  42.340  68.220  1.00  0.00           C
ATOM   4008 HG11 ILE A 902      31.570  42.180  69.050  1.00  0.00           H
ATOM   4009 HG12 ILE A 902      31.720  42.950  67.490  1.00  0.00           H
ATOM   4010  CD  ILE A 902      33.600  43.000  68.700  1.00  0.00           C
ATOM   4011  HD1 ILE A 902      34.110  42.590  69.610  1.00  0.00           H
ATOM   4012  HD2 ILE A 902      33.330  44.030  69.050  1.00  0.00           H
ATOM   4013  HD3 ILE A 902      34.440  43.060  67.970  1.00  0.00           H
ATOM   4014  C   ILE A 902      30.220  40.210  67.570  1.00  0.00           C
ATOM   4015  O   ILE A 902      29.860  39.860  66.460  1.00  0.00           O
ATOM   4016  N   SER A 903      29.370  40.680  68.450  1.00  0.00           N
ATOM   4017  HN  SER A 903      29.820  40.870  69.310  1.00  0.00           H
ATOM   4018  CA  SER A 903      27.950  40.860  68.210  1.00  0.00           C
ATOM   4019  HA  SER A 903      27.510  39.930  67.890  1.00  0.00           H
ATOM   4020  CB  SER A 903      27.230  41.300  69.480  1.00  0.00           C
ATOM   4021  HB1 SER A 903      27.040  42.400  69.550  1.00  0.00           H
ATOM   4022  HB2 SER A 903      27.850  41.090  70.370  1.00  0.00           H
ATOM   4023  OG  SER A 903      26.040  40.610  69.630  1.00  0.00           O
ATOM   4024  HG1 SER A 903      26.280  39.870  70.200  1.00  0.00           H
ATOM   4025  C   SER A 903      27.650  42.000  67.150  1.00  0.00           C
ATOM   4026  O   SER A 903      28.160  43.110  67.330  1.00  0.00           O
ATOM   4027  N   PRO A 904      26.720  41.800  66.200  1.00  0.00           N
ATOM   4028  CD  PRO A 904      26.600  40.490  65.610  1.00  0.00           C
ATOM   4029  HD1 PRO A 904      26.000  39.760  66.200  1.00  0.00           H
ATOM   4030  HD2 PRO A 904      27.580  40.020  65.370  1.00  0.00           H
ATOM   4031  CA  PRO A 904      25.910  42.790  65.550  1.00  0.00           C
ATOM   4032  HA  PRO A 904      26.630  43.300  64.930  1.00  0.00           H
ATOM   4033  CB  PRO A 904      24.940  41.980  64.720  1.00  0.00           C
ATOM   4034  HB1 PRO A 904      24.540  42.540  63.840  1.00  0.00           H
ATOM   4035  HB2 PRO A 904      24.090  41.650  65.350  1.00  0.00           H
ATOM   4036  CG  PRO A 904      25.870  40.810  64.310  1.00  0.00           C
ATOM   4037  HG1 PRO A 904      25.260  40.000  63.850  1.00  0.00           H
ATOM   4038  HG2 PRO A 904      26.610  41.030  63.510  1.00  0.00           H
ATOM   4039  C   PRO A 904      25.290  43.810  66.480  1.00  0.00           C
ATOM   4040  O   PRO A 904      24.290  43.540  67.140  1.00  0.00           O
ATOM   4041  N   LEU A 905      25.800  45.020  66.390  1.00  0.00           N
ATOM   4042  HN  LEU A 905      26.500  45.170  65.690  1.00  0.00           H
ATOM   4043  CA  LEU A 905      25.200  46.160  67.080  1.00  0.00           C
ATOM   4044  HA  LEU A 905      25.710  47.010  66.680  1.00  0.00           H
ATOM   4045  CB  LEU A 905      23.670  46.400  67.020  1.00  0.00           C
ATOM   4046  HB1 LEU A 905      23.370  47.330  67.540  1.00  0.00           H
ATOM   4047  HB2 LEU A 905      23.150  45.590  67.560  1.00  0.00           H
ATOM   4048  CG  LEU A 905      23.150  46.400  65.550  1.00  0.00           C
ATOM   4049  HG  LEU A 905      23.480  45.400  65.190  1.00  0.00           H
ATOM   4050  CD1 LEU A 905      21.610  46.500  65.550  1.00  0.00           C
ATOM   4051 HD11 LEU A 905      21.190  45.670  66.150  1.00  0.00           H
ATOM   4052 HD12 LEU A 905      21.360  46.270  64.490  1.00  0.00           H
ATOM   4053 HD13 LEU A 905      21.270  47.470  65.970  1.00  0.00           H
ATOM   4054  CD2 LEU A 905      23.740  47.420  64.560  1.00  0.00           C
ATOM   4055 HD21 LEU A 905      24.850  47.420  64.450  1.00  0.00           H
ATOM   4056 HD22 LEU A 905      23.400  48.440  64.810  1.00  0.00           H
ATOM   4057 HD23 LEU A 905      23.320  47.270  63.550  1.00  0.00           H
ATOM   4058  C   LEU A 905      25.650  46.260  68.580  1.00  0.00           C
ATOM   4059  O   LEU A 905      25.810  47.370  69.100  1.00  0.00           O
ATOM   4060  N   GLY A 906      25.950  45.150  69.270  1.00  0.00           N
ATOM   4061  HN  GLY A 906      25.840  44.300  68.760  1.00  0.00           H
ATOM   4062  CA  GLY A 906      26.330  44.860  70.630  1.00  0.00           C
ATOM   4063  HA1 GLY A 906      27.400  45.040  70.690  1.00  0.00           H
ATOM   4064  HA2 GLY A 906      26.050  43.870  70.910  1.00  0.00           H
ATOM   4065  C   GLY A 906      25.570  45.690  71.570  1.00  0.00           C
ATOM   4066  O   GLY A 906      24.350  45.640  71.610  1.00  0.00           O
ATOM   4067  N   ASP A 907      26.300  46.530  72.350  1.00  0.00           N
ATOM   4068  HN  ASP A 907      27.270  46.380  72.450  1.00  0.00           H
ATOM   4069  CA  ASP A 907      25.650  47.400  73.250  1.00  0.00           C
ATOM   4070  HA  ASP A 907      24.560  47.430  73.210  1.00  0.00           H
ATOM   4071  CB  ASP A 907      26.180  47.130  74.700  1.00  0.00           C
ATOM   4072  HB1 ASP A 907      25.780  47.860  75.440  1.00  0.00           H
ATOM   4073  HB2 ASP A 907      27.270  46.980  74.720  1.00  0.00           H
ATOM   4074  CG  ASP A 907      25.720  45.770  75.280  1.00  0.00           C
ATOM   4075  OD1 ASP A 907      26.410  45.330  76.210  1.00  0.00           O
ATOM   4076  OD2 ASP A 907      24.730  45.200  74.740  1.00  0.00           O
ATOM   4077  C   ASP A 907      26.180  48.800  72.980  1.00  0.00           C
ATOM   4078  O   ASP A 907      26.330  49.530  73.960  1.00  0.00           O
ATOM   4079  N   ASN A 908      26.440  49.090  71.660  1.00  0.00           N
ATOM   4080  HN  ASN A 908      26.310  48.400  70.950  1.00  0.00           H
ATOM   4081  CA  ASN A 908      26.940  50.460  71.290  1.00  0.00           C
ATOM   4082  HA  ASN A 908      27.750  50.690  71.980  1.00  0.00           H
ATOM   4083  CB  ASN A 908      27.360  50.430  69.710  1.00  0.00           C
ATOM   4084  HB1 ASN A 908      27.400  51.390  69.150  1.00  0.00           H
ATOM   4085  HB2 ASN A 908      26.730  49.760  69.080  1.00  0.00           H
ATOM   4086  CG  ASN A 908      28.760  49.800  69.660  1.00  0.00           C
ATOM   4087  OD1 ASN A 908      29.770  50.350  70.100  1.00  0.00           O
ATOM   4088  ND2 ASN A 908      28.710  48.530  69.100  1.00  0.00           N
ATOM   4089 HD21 ASN A 908      29.480  47.950  69.380  1.00  0.00           H
ATOM   4090 HD22 ASN A 908      27.820  48.260  68.720  1.00  0.00           H
ATOM   4091  C   ASN A 908      25.820  51.510  71.260  1.00  0.00           C
ATOM   4092  O   ASN A 908      24.780  51.290  70.630  1.00  0.00           O
ATOM   4093  N   PRO A 909      25.960  52.670  71.970  1.00  0.00           N
ATOM   4094  CD  PRO A 909      27.150  53.020  72.720  1.00  0.00           C
ATOM   4095  HD1 PRO A 909      27.890  53.320  71.960  1.00  0.00           H
ATOM   4096  HD2 PRO A 909      27.530  52.190  73.330  1.00  0.00           H
ATOM   4097  CA  PRO A 909      25.040  53.750  72.050  1.00  0.00           C
ATOM   4098  HA  PRO A 909      24.210  53.450  72.660  1.00  0.00           H
ATOM   4099  CB  PRO A 909      25.830  54.970  72.590  1.00  0.00           C
ATOM   4100  HB1 PRO A 909      25.180  55.680  73.160  1.00  0.00           H
ATOM   4101  HB2 PRO A 909      26.270  55.570  71.760  1.00  0.00           H
ATOM   4102  CG  PRO A 909      26.750  54.270  73.510  1.00  0.00           C
ATOM   4103  HG1 PRO A 909      27.600  54.950  73.730  1.00  0.00           H
ATOM   4104  HG2 PRO A 909      26.230  53.930  74.430  1.00  0.00           H
ATOM   4105  C   PRO A 909      24.360  54.090  70.690  1.00  0.00           C
ATOM   4106  O   PRO A 909      25.080  54.100  69.630  1.00  0.00           O
ATOM   4107  N   TRP A 910      23.040  54.250  70.640  1.00  0.00           N
ATOM   4108  HN  TRP A 910      22.530  54.030  71.460  1.00  0.00           H
ATOM   4109  CA  TRP A 910      22.410  54.250  69.360  1.00  0.00           C
ATOM   4110  HA  TRP A 910      22.590  53.350  68.800  1.00  0.00           H
ATOM   4111  CB  TRP A 910      20.880  54.380  69.620  1.00  0.00           C
ATOM   4112  HB1 TRP A 910      20.420  54.400  68.620  1.00  0.00           H
ATOM   4113  HB2 TRP A 910      20.580  55.350  70.080  1.00  0.00           H
ATOM   4114  CG  TRP A 910      20.230  53.180  70.280  1.00  0.00           C
ATOM   4115  CD1 TRP A 910      20.810  52.060  70.890  1.00  0.00           C
ATOM   4116  HD1 TRP A 910      21.870  51.850  70.910  1.00  0.00           H
ATOM   4117  NE1 TRP A 910      19.850  51.210  71.380  1.00  0.00           N
ATOM   4118  HE1 TRP A 910      19.980  50.410  71.920  1.00  0.00           H
ATOM   4119  CE2 TRP A 910      18.640  51.660  70.870  1.00  0.00           C
ATOM   4120  CD2 TRP A 910      18.850  52.830  70.110  1.00  0.00           C
ATOM   4121  CE3 TRP A 910      17.790  53.550  69.560  1.00  0.00           C
ATOM   4122  HE3 TRP A 910      17.980  54.400  68.930  1.00  0.00           H
ATOM   4123  CZ3 TRP A 910      16.500  52.950  69.770  1.00  0.00           C
ATOM   4124  HZ3 TRP A 910      15.610  53.450  69.440  1.00  0.00           H
ATOM   4125  CZ2 TRP A 910      17.390  51.080  70.990  1.00  0.00           C
ATOM   4126  HZ2 TRP A 910      17.150  50.290  71.700  1.00  0.00           H
ATOM   4127  CH2 TRP A 910      16.330  51.830  70.510  1.00  0.00           C
ATOM   4128  HH2 TRP A 910      15.330  51.570  70.840  1.00  0.00           H
ATOM   4129  C   TRP A 910      22.730  55.380  68.410  1.00  0.00           C
ATOM   4130  O   TRP A 910      22.770  55.230  67.210  1.00  0.00           O
ATOM   4131  N   TRP A 911      23.070  56.540  68.900  1.00  0.00           N
ATOM   4132  HN  TRP A 911      22.860  56.690  69.870  1.00  0.00           H
ATOM   4133  CA  TRP A 911      23.520  57.720  68.140  1.00  0.00           C
ATOM   4134  HA  TRP A 911      22.750  57.990  67.430  1.00  0.00           H
ATOM   4135  CB  TRP A 911      23.670  58.990  69.090  1.00  0.00           C
ATOM   4136  HB1 TRP A 911      22.710  59.150  69.640  1.00  0.00           H
ATOM   4137  HB2 TRP A 911      23.920  59.840  68.420  1.00  0.00           H
ATOM   4138  CG  TRP A 911      24.760  58.890  70.100  1.00  0.00           C
ATOM   4139  CD1 TRP A 911      24.610  58.590  71.470  1.00  0.00           C
ATOM   4140  HD1 TRP A 911      23.680  58.340  71.960  1.00  0.00           H
ATOM   4141  NE1 TRP A 911      25.880  58.600  72.000  1.00  0.00           N
ATOM   4142  HE1 TRP A 911      26.120  58.520  72.940  1.00  0.00           H
ATOM   4143  CE2 TRP A 911      26.800  58.940  71.070  1.00  0.00           C
ATOM   4144  CD2 TRP A 911      26.150  59.130  69.900  1.00  0.00           C
ATOM   4145  CE3 TRP A 911      26.890  59.590  68.800  1.00  0.00           C
ATOM   4146  HE3 TRP A 911      26.350  59.900  67.920  1.00  0.00           H
ATOM   4147  CZ3 TRP A 911      28.260  59.780  68.910  1.00  0.00           C
ATOM   4148  HZ3 TRP A 911      28.800  60.120  68.040  1.00  0.00           H
ATOM   4149  CZ2 TRP A 911      28.110  59.260  71.270  1.00  0.00           C
ATOM   4150  HZ2 TRP A 911      28.520  59.180  72.260  1.00  0.00           H
ATOM   4151  CH2 TRP A 911      28.870  59.660  70.140  1.00  0.00           C
ATOM   4152  HH2 TRP A 911      29.940  59.700  70.240  1.00  0.00           H
ATOM   4153  C   TRP A 911      24.820  57.410  67.360  1.00  0.00           C
ATOM   4154  O   TRP A 911      25.100  58.000  66.290  1.00  0.00           O
ATOM   4155  N   THR A 912      25.600  56.410  67.880  1.00  0.00           N
ATOM   4156  HN  THR A 912      25.320  55.920  68.700  1.00  0.00           H
ATOM   4157  CA  THR A 912      26.870  55.980  67.280  1.00  0.00           C
ATOM   4158  HA  THR A 912      27.260  56.870  66.810  1.00  0.00           H
ATOM   4159  CB  THR A 912      27.910  55.280  68.220  1.00  0.00           C
ATOM   4160  HB  THR A 912      28.870  55.180  67.650  1.00  0.00           H
ATOM   4161  OG1 THR A 912      27.600  53.970  68.650  1.00  0.00           O
ATOM   4162  HG1 THR A 912      26.740  53.990  69.080  1.00  0.00           H
ATOM   4163  CG2 THR A 912      28.290  56.190  69.340  1.00  0.00           C
ATOM   4164 HG21 THR A 912      27.370  56.310  69.970  1.00  0.00           H
ATOM   4165 HG22 THR A 912      28.570  57.170  68.870  1.00  0.00           H
ATOM   4166 HG23 THR A 912      29.160  55.860  69.930  1.00  0.00           H
ATOM   4167  C   THR A 912      26.620  55.110  66.120  1.00  0.00           C
ATOM   4168  O   THR A 912      27.380  55.140  65.140  1.00  0.00           O
ATOM   4169  N   LEU A 913      25.540  54.310  66.270  1.00  0.00           N
ATOM   4170  HN  LEU A 913      25.000  54.420  67.110  1.00  0.00           H
ATOM   4171  CA  LEU A 913      25.090  53.420  65.290  1.00  0.00           C
ATOM   4172  HA  LEU A 913      25.980  52.960  64.890  1.00  0.00           H
ATOM   4173  CB  LEU A 913      24.090  52.290  65.780  1.00  0.00           C
ATOM   4174  HB1 LEU A 913      23.930  51.740  64.830  1.00  0.00           H
ATOM   4175  HB2 LEU A 913      23.160  52.680  66.270  1.00  0.00           H
ATOM   4176  CG  LEU A 913      24.760  51.310  66.780  1.00  0.00           C
ATOM   4177  HG  LEU A 913      25.380  51.950  67.450  1.00  0.00           H
ATOM   4178  CD1 LEU A 913      23.710  50.630  67.610  1.00  0.00           C
ATOM   4179 HD11 LEU A 913      24.160  49.830  68.220  1.00  0.00           H
ATOM   4180 HD12 LEU A 913      23.030  49.970  67.030  1.00  0.00           H
ATOM   4181 HD13 LEU A 913      23.160  51.250  68.350  1.00  0.00           H
ATOM   4182  CD2 LEU A 913      25.770  50.300  66.100  1.00  0.00           C
ATOM   4183 HD21 LEU A 913      26.470  50.910  65.480  1.00  0.00           H
ATOM   4184 HD22 LEU A 913      25.360  49.530  65.420  1.00  0.00           H
ATOM   4185 HD23 LEU A 913      26.370  49.770  66.870  1.00  0.00           H
ATOM   4186  C   LEU A 913      24.530  54.240  64.150  1.00  0.00           C
ATOM   4187  O   LEU A 913      24.730  53.860  62.990  1.00  0.00           O
ATOM   4188  N   LEU A 914      23.810  55.370  64.430  1.00  0.00           N
ATOM   4189  HN  LEU A 914      23.490  55.420  65.360  1.00  0.00           H
ATOM   4190  CA  LEU A 914      23.330  56.370  63.430  1.00  0.00           C
ATOM   4191  HA  LEU A 914      22.780  55.830  62.660  1.00  0.00           H
ATOM   4192  CB  LEU A 914      22.460  57.440  64.110  1.00  0.00           C
ATOM   4193  HB1 LEU A 914      23.070  58.000  64.850  1.00  0.00           H
ATOM   4194  HB2 LEU A 914      21.590  57.020  64.650  1.00  0.00           H
ATOM   4195  CG  LEU A 914      21.840  58.490  63.240  1.00  0.00           C
ATOM   4196  HG  LEU A 914      22.550  59.120  62.670  1.00  0.00           H
ATOM   4197  CD1 LEU A 914      20.740  57.850  62.360  1.00  0.00           C
ATOM   4198 HD11 LEU A 914      20.110  58.600  61.830  1.00  0.00           H
ATOM   4199 HD12 LEU A 914      20.100  57.240  63.030  1.00  0.00           H
ATOM   4200 HD13 LEU A 914      21.220  57.210  61.600  1.00  0.00           H
ATOM   4201  CD2 LEU A 914      21.020  59.490  64.160  1.00  0.00           C
ATOM   4202 HD21 LEU A 914      20.050  59.080  64.510  1.00  0.00           H
ATOM   4203 HD22 LEU A 914      20.720  60.340  63.510  1.00  0.00           H
ATOM   4204 HD23 LEU A 914      21.510  59.840  65.080  1.00  0.00           H
ATOM   4205  C   LEU A 914      24.470  56.960  62.620  1.00  0.00           C
ATOM   4206  O   LEU A 914      24.400  57.080  61.420  1.00  0.00           O
ATOM   4207  N   ILE A 915      25.540  57.480  63.270  1.00  0.00           N
ATOM   4208  HN  ILE A 915      25.570  57.460  64.270  1.00  0.00           H
ATOM   4209  CA  ILE A 915      26.670  58.050  62.710  1.00  0.00           C
ATOM   4210  HA  ILE A 915      26.360  58.860  62.080  1.00  0.00           H
ATOM   4211  CB  ILE A 915      27.620  58.590  63.750  1.00  0.00           C
ATOM   4212  HB  ILE A 915      27.780  57.930  64.630  1.00  0.00           H
ATOM   4213  CG2 ILE A 915      28.960  58.900  63.130  1.00  0.00           C
ATOM   4214 HG21 ILE A 915      29.680  59.500  63.740  1.00  0.00           H
ATOM   4215 HG22 ILE A 915      28.840  59.550  62.240  1.00  0.00           H
ATOM   4216 HG23 ILE A 915      29.500  57.970  62.860  1.00  0.00           H
ATOM   4217  CG1 ILE A 915      26.980  59.930  64.320  1.00  0.00           C
ATOM   4218 HG11 ILE A 915      26.080  59.570  64.850  1.00  0.00           H
ATOM   4219 HG12 ILE A 915      26.740  60.580  63.450  1.00  0.00           H
ATOM   4220  CD  ILE A 915      27.890  60.720  65.280  1.00  0.00           C
ATOM   4221  HD1 ILE A 915      28.800  61.220  64.870  1.00  0.00           H
ATOM   4222  HD2 ILE A 915      28.220  60.040  66.090  1.00  0.00           H
ATOM   4223  HD3 ILE A 915      27.410  61.610  65.740  1.00  0.00           H
ATOM   4224  C   ILE A 915      27.380  57.040  61.890  1.00  0.00           C
ATOM   4225  O   ILE A 915      27.900  57.310  60.790  1.00  0.00           O
ATOM   4226  N   ALA A 916      27.480  55.730  62.390  1.00  0.00           N
ATOM   4227  HN  ALA A 916      27.210  55.580  63.340  1.00  0.00           H
ATOM   4228  CA  ALA A 916      28.140  54.650  61.630  1.00  0.00           C
ATOM   4229  HA  ALA A 916      29.170  54.950  61.730  1.00  0.00           H
ATOM   4230  CB  ALA A 916      28.030  53.270  62.430  1.00  0.00           C
ATOM   4231  HB1 ALA A 916      28.650  53.320  63.350  1.00  0.00           H
ATOM   4232  HB2 ALA A 916      28.620  52.590  61.790  1.00  0.00           H
ATOM   4233  HB3 ALA A 916      26.920  53.200  62.560  1.00  0.00           H
ATOM   4234  C   ALA A 916      27.810  54.390  60.200  1.00  0.00           C
ATOM   4235  O   ALA A 916      28.640  53.790  59.480  1.00  0.00           O
ATOM   4236  N   ALA A 917      26.630  54.890  59.710  1.00  0.00           N
ATOM   4237  HN  ALA A 917      26.160  55.520  60.310  1.00  0.00           H
ATOM   4238  CA  ALA A 917      26.410  55.060  58.310  1.00  0.00           C
ATOM   4239  HA  ALA A 917      26.310  54.060  57.920  1.00  0.00           H
ATOM   4240  CB  ALA A 917      25.130  55.880  58.140  1.00  0.00           C
ATOM   4241  HB1 ALA A 917      24.260  55.280  58.460  1.00  0.00           H
ATOM   4242  HB2 ALA A 917      25.010  56.240  57.090  1.00  0.00           H
ATOM   4243  HB3 ALA A 917      25.090  56.790  58.770  1.00  0.00           H
ATOM   4244  C   ALA A 917      27.590  55.820  57.580  1.00  0.00           C
ATOM   4245  O   ALA A 917      28.130  55.310  56.570  1.00  0.00           O
ATOM   4246  N   ILE A 918      28.010  57.060  57.990  1.00  0.00           N
ATOM   4247  HN  ILE A 918      27.700  57.320  58.900  1.00  0.00           H
ATOM   4248  CA  ILE A 918      28.980  57.830  57.280  1.00  0.00           C
ATOM   4249  HA  ILE A 918      28.590  57.950  56.280  1.00  0.00           H
ATOM   4250  CB  ILE A 918      29.020  59.250  57.690  1.00  0.00           C
ATOM   4251  HB  ILE A 918      29.070  59.360  58.800  1.00  0.00           H
ATOM   4252  CG2 ILE A 918      30.310  60.070  57.250  1.00  0.00           C
ATOM   4253 HG21 ILE A 918      31.170  59.680  57.830  1.00  0.00           H
ATOM   4254 HG22 ILE A 918      30.170  61.110  57.620  1.00  0.00           H
ATOM   4255 HG23 ILE A 918      30.650  59.980  56.190  1.00  0.00           H
ATOM   4256  CG1 ILE A 918      27.780  60.150  57.310  1.00  0.00           C
ATOM   4257 HG11 ILE A 918      27.920  61.180  57.720  1.00  0.00           H
ATOM   4258 HG12 ILE A 918      26.930  59.680  57.820  1.00  0.00           H
ATOM   4259  CD  ILE A 918      27.450  60.430  55.820  1.00  0.00           C
ATOM   4260  HD1 ILE A 918      28.250  61.050  55.330  1.00  0.00           H
ATOM   4261  HD2 ILE A 918      26.510  61.030  55.840  1.00  0.00           H
ATOM   4262  HD3 ILE A 918      27.180  59.560  55.180  1.00  0.00           H
ATOM   4263  C   ILE A 918      30.360  57.190  57.130  1.00  0.00           C
ATOM   4264  O   ILE A 918      30.770  57.060  55.980  1.00  0.00           O
ATOM   4265  N   PRO A 919      31.050  56.600  58.100  1.00  0.00           N
ATOM   4266  CD  PRO A 919      30.930  56.990  59.530  1.00  0.00           C
ATOM   4267  HD1 PRO A 919      30.270  56.260  60.060  1.00  0.00           H
ATOM   4268  HD2 PRO A 919      30.540  58.030  59.640  1.00  0.00           H
ATOM   4269  CA  PRO A 919      32.360  56.020  57.850  1.00  0.00           C
ATOM   4270  HA  PRO A 919      32.990  56.710  57.310  1.00  0.00           H
ATOM   4271  CB  PRO A 919      32.880  55.600  59.240  1.00  0.00           C
ATOM   4272  HB1 PRO A 919      33.940  55.310  59.340  1.00  0.00           H
ATOM   4273  HB2 PRO A 919      32.230  54.800  59.650  1.00  0.00           H
ATOM   4274  CG  PRO A 919      32.400  56.770  60.080  1.00  0.00           C
ATOM   4275  HG1 PRO A 919      32.470  56.600  61.190  1.00  0.00           H
ATOM   4276  HG2 PRO A 919      33.010  57.650  59.770  1.00  0.00           H
ATOM   4277  C   PRO A 919      32.220  54.800  56.960  1.00  0.00           C
ATOM   4278  O   PRO A 919      33.120  54.450  56.180  1.00  0.00           O
ATOM   4279  N   ALA A 920      31.090  54.140  57.040  1.00  0.00           N
ATOM   4280  HN  ALA A 920      30.460  54.360  57.780  1.00  0.00           H
ATOM   4281  CA  ALA A 920      30.880  53.000  56.220  1.00  0.00           C
ATOM   4282  HA  ALA A 920      31.730  52.330  56.230  1.00  0.00           H
ATOM   4283  CB  ALA A 920      29.690  52.150  56.810  1.00  0.00           C
ATOM   4284  HB1 ALA A 920      30.070  51.800  57.790  1.00  0.00           H
ATOM   4285  HB2 ALA A 920      29.380  51.350  56.100  1.00  0.00           H
ATOM   4286  HB3 ALA A 920      28.870  52.860  57.080  1.00  0.00           H
ATOM   4287  C   ALA A 920      30.610  53.420  54.700  1.00  0.00           C
ATOM   4288  O   ALA A 920      31.040  52.760  53.770  1.00  0.00           O
ATOM   4289  N   LEU A 921      30.030  54.540  54.430  1.00  0.00           N
ATOM   4290  HN  LEU A 921      29.560  54.960  55.220  1.00  0.00           H
ATOM   4291  CA  LEU A 921      30.040  55.140  53.130  1.00  0.00           C
ATOM   4292  HA  LEU A 921      29.730  54.480  52.340  1.00  0.00           H
ATOM   4293  CB  LEU A 921      29.180  56.430  53.050  1.00  0.00           C
ATOM   4294  HB1 LEU A 921      29.720  57.270  53.540  1.00  0.00           H
ATOM   4295  HB2 LEU A 921      28.240  56.200  53.590  1.00  0.00           H
ATOM   4296  CG  LEU A 921      28.710  57.000  51.710  1.00  0.00           C
ATOM   4297  HG  LEU A 921      29.560  57.330  51.080  1.00  0.00           H
ATOM   4298  CD1 LEU A 921      27.790  56.040  50.910  1.00  0.00           C
ATOM   4299 HD11 LEU A 921      28.460  55.330  50.380  1.00  0.00           H
ATOM   4300 HD12 LEU A 921      27.300  56.550  50.060  1.00  0.00           H
ATOM   4301 HD13 LEU A 921      27.120  55.440  51.560  1.00  0.00           H
ATOM   4302  CD2 LEU A 921      28.070  58.420  51.960  1.00  0.00           C
ATOM   4303 HD21 LEU A 921      27.030  58.280  52.290  1.00  0.00           H
ATOM   4304 HD22 LEU A 921      27.980  58.900  50.950  1.00  0.00           H
ATOM   4305 HD23 LEU A 921      28.750  59.000  52.620  1.00  0.00           H
ATOM   4306  C   LEU A 921      31.500  55.550  52.650  1.00  0.00           C
ATOM   4307  O   LEU A 921      31.790  55.190  51.510  1.00  0.00           O
ATOM   4308  N   LEU A 922      32.320  56.130  53.530  1.00  0.00           N
ATOM   4309  HN  LEU A 922      32.030  56.300  54.470  1.00  0.00           H
ATOM   4310  CA  LEU A 922      33.660  56.490  53.170  1.00  0.00           C
ATOM   4311  HA  LEU A 922      33.640  57.200  52.350  1.00  0.00           H
ATOM   4312  CB  LEU A 922      34.340  57.260  54.350  1.00  0.00           C
ATOM   4313  HB1 LEU A 922      35.400  57.480  54.110  1.00  0.00           H
ATOM   4314  HB2 LEU A 922      34.360  56.600  55.250  1.00  0.00           H
ATOM   4315  CG  LEU A 922      33.710  58.660  54.620  1.00  0.00           C
ATOM   4316  HG  LEU A 922      32.670  58.520  55.000  1.00  0.00           H
ATOM   4317  CD1 LEU A 922      34.410  59.340  55.720  1.00  0.00           C
ATOM   4318 HD11 LEU A 922      34.280  58.860  56.720  1.00  0.00           H
ATOM   4319 HD12 LEU A 922      34.070  60.360  55.940  1.00  0.00           H
ATOM   4320 HD13 LEU A 922      35.510  59.370  55.510  1.00  0.00           H
ATOM   4321  CD2 LEU A 922      33.640  59.610  53.440  1.00  0.00           C
ATOM   4322 HD21 LEU A 922      34.640  59.680  52.960  1.00  0.00           H
ATOM   4323 HD22 LEU A 922      33.380  60.590  53.880  1.00  0.00           H
ATOM   4324 HD23 LEU A 922      32.850  59.360  52.690  1.00  0.00           H
ATOM   4325  C   LEU A 922      34.490  55.290  52.750  1.00  0.00           C
ATOM   4326  O   LEU A 922      35.100  55.220  51.660  1.00  0.00           O
ATOM   4327  N   CYS A 923      34.320  54.240  53.500  1.00  0.00           N
ATOM   4328  HN  CYS A 923      33.740  54.400  54.310  1.00  0.00           H
ATOM   4329  CA  CYS A 923      34.790  52.890  53.290  1.00  0.00           C
ATOM   4330  HA  CYS A 923      35.850  52.970  53.080  1.00  0.00           H
ATOM   4331  CB  CYS A 923      34.650  51.940  54.540  1.00  0.00           C
ATOM   4332  HB1 CYS A 923      33.600  51.920  54.890  1.00  0.00           H
ATOM   4333  HB2 CYS A 923      35.240  52.400  55.340  1.00  0.00           H
ATOM   4334  SG  CYS A 923      35.360  50.230  54.300  1.00  0.00           S
ATOM   4335  HG1 CYS A 923      34.270  49.890  53.630  1.00  0.00           H
ATOM   4336  C   CYS A 923      34.180  52.240  52.000  1.00  0.00           C
ATOM   4337  O   CYS A 923      34.810  51.560  51.230  1.00  0.00           O
ATOM   4338  N   THR A 924      32.860  52.410  51.730  1.00  0.00           N
ATOM   4339  HN  THR A 924      32.240  52.840  52.400  1.00  0.00           H
ATOM   4340  CA  THR A 924      32.160  51.820  50.590  1.00  0.00           C
ATOM   4341  HA  THR A 924      32.350  50.760  50.510  1.00  0.00           H
ATOM   4342  CB  THR A 924      30.680  52.020  50.620  1.00  0.00           C
ATOM   4343  HB  THR A 924      30.530  53.000  51.120  1.00  0.00           H
ATOM   4344  OG1 THR A 924      30.000  51.020  51.410  1.00  0.00           O
ATOM   4345  HG1 THR A 924      30.310  51.140  52.300  1.00  0.00           H
ATOM   4346  CG2 THR A 924      29.940  51.980  49.240  1.00  0.00           C
ATOM   4347 HG21 THR A 924      30.300  52.810  48.600  1.00  0.00           H
ATOM   4348 HG22 THR A 924      28.830  52.050  49.310  1.00  0.00           H
ATOM   4349 HG23 THR A 924      30.240  51.050  48.740  1.00  0.00           H
ATOM   4350  C   THR A 924      32.760  52.490  49.330  1.00  0.00           C
ATOM   4351  O   THR A 924      32.860  51.930  48.250  1.00  0.00           O
ATOM   4352  N   ILE A 925      33.290  53.780  49.390  1.00  0.00           N
ATOM   4353  HN  ILE A 925      33.180  54.410  50.160  1.00  0.00           H
ATOM   4354  CA  ILE A 925      33.950  54.440  48.310  1.00  0.00           C
ATOM   4355  HA  ILE A 925      33.360  54.340  47.410  1.00  0.00           H
ATOM   4356  CB  ILE A 925      34.050  55.960  48.660  1.00  0.00           C
ATOM   4357  HB  ILE A 925      34.600  56.060  49.620  1.00  0.00           H
ATOM   4358  CG2 ILE A 925      34.770  56.680  47.480  1.00  0.00           C
ATOM   4359 HG21 ILE A 925      34.810  57.780  47.620  1.00  0.00           H
ATOM   4360 HG22 ILE A 925      34.190  56.540  46.530  1.00  0.00           H
ATOM   4361 HG23 ILE A 925      35.800  56.340  47.240  1.00  0.00           H
ATOM   4362  CG1 ILE A 925      32.700  56.680  48.760  1.00  0.00           C
ATOM   4363 HG11 ILE A 925      31.900  56.000  49.150  1.00  0.00           H
ATOM   4364 HG12 ILE A 925      32.240  56.910  47.780  1.00  0.00           H
ATOM   4365  CD  ILE A 925      32.810  58.050  49.420  1.00  0.00           C
ATOM   4366  HD1 ILE A 925      33.450  58.740  48.830  1.00  0.00           H
ATOM   4367  HD2 ILE A 925      33.190  58.000  50.460  1.00  0.00           H
ATOM   4368  HD3 ILE A 925      31.820  58.550  49.450  1.00  0.00           H
ATOM   4369  C   ILE A 925      35.300  53.830  48.070  1.00  0.00           C
ATOM   4370  O   ILE A 925      35.630  53.430  46.950  1.00  0.00           O
ATOM   4371  N   LEU A 926      36.120  53.660  49.140  1.00  0.00           N
ATOM   4372  HN  LEU A 926      35.780  54.040  49.990  1.00  0.00           H
ATOM   4373  CA  LEU A 926      37.490  53.130  48.930  1.00  0.00           C
ATOM   4374  HA  LEU A 926      37.860  53.620  48.040  1.00  0.00           H
ATOM   4375  CB  LEU A 926      38.380  53.370  50.170  1.00  0.00           C
ATOM   4376  HB1 LEU A 926      39.400  52.940  50.120  1.00  0.00           H
ATOM   4377  HB2 LEU A 926      37.890  53.010  51.090  1.00  0.00           H
ATOM   4378  CG  LEU A 926      38.530  54.910  50.520  1.00  0.00           C
ATOM   4379  HG  LEU A 926      37.510  55.290  50.730  1.00  0.00           H
ATOM   4380  CD1 LEU A 926      39.380  55.150  51.740  1.00  0.00           C
ATOM   4381 HD11 LEU A 926      39.500  56.240  51.910  1.00  0.00           H
ATOM   4382 HD12 LEU A 926      40.380  54.680  51.580  1.00  0.00           H
ATOM   4383 HD13 LEU A 926      38.840  54.670  52.570  1.00  0.00           H
ATOM   4384  CD2 LEU A 926      39.060  55.630  49.270  1.00  0.00           C
ATOM   4385 HD21 LEU A 926      38.360  55.700  48.420  1.00  0.00           H
ATOM   4386 HD22 LEU A 926      39.980  55.110  48.910  1.00  0.00           H
ATOM   4387 HD23 LEU A 926      39.270  56.700  49.490  1.00  0.00           H
ATOM   4388  C   LEU A 926      37.550  51.610  48.550  1.00  0.00           C
ATOM   4389  O   LEU A 926      38.400  51.200  47.820  1.00  0.00           O
ATOM   4390  N   ILE A 927      36.670  50.820  49.150  1.00  0.00           N
ATOM   4391  HN  ILE A 927      36.040  51.160  49.840  1.00  0.00           H
ATOM   4392  CA  ILE A 927      36.440  49.510  48.680  1.00  0.00           C
ATOM   4393  HA  ILE A 927      37.440  49.110  48.700  1.00  0.00           H
ATOM   4394  CB  ILE A 927      35.450  48.880  49.600  1.00  0.00           C
ATOM   4395  HB  ILE A 927      34.500  49.440  49.610  1.00  0.00           H
ATOM   4396  CG2 ILE A 927      35.130  47.450  49.050  1.00  0.00           C
ATOM   4397 HG21 ILE A 927      34.400  46.960  49.720  1.00  0.00           H
ATOM   4398 HG22 ILE A 927      36.040  46.830  49.020  1.00  0.00           H
ATOM   4399 HG23 ILE A 927      34.680  47.410  48.040  1.00  0.00           H
ATOM   4400  CG1 ILE A 927      35.890  48.830  51.060  1.00  0.00           C
ATOM   4401 HG11 ILE A 927      34.980  48.400  51.540  1.00  0.00           H
ATOM   4402 HG12 ILE A 927      36.170  49.730  51.650  1.00  0.00           H
ATOM   4403  CD  ILE A 927      37.130  47.840  51.300  1.00  0.00           C
ATOM   4404  HD1 ILE A 927      36.710  46.820  51.210  1.00  0.00           H
ATOM   4405  HD2 ILE A 927      37.590  47.980  52.310  1.00  0.00           H
ATOM   4406  HD3 ILE A 927      37.960  48.080  50.600  1.00  0.00           H
ATOM   4407  C   ILE A 927      35.970  49.350  47.170  1.00  0.00           C
ATOM   4408  O   ILE A 927      36.520  48.530  46.420  1.00  0.00           O
ATOM   4409  N   PHE A 928      35.070  50.180  46.640  1.00  0.00           N
ATOM   4410  HN  PHE A 928      34.590  50.800  47.250  1.00  0.00           H
ATOM   4411  CA  PHE A 928      34.830  50.290  45.240  1.00  0.00           C
ATOM   4412  HA  PHE A 928      34.630  49.310  44.830  1.00  0.00           H
ATOM   4413  CB  PHE A 928      33.570  51.230  45.030  1.00  0.00           C
ATOM   4414  HB1 PHE A 928      33.710  52.100  45.710  1.00  0.00           H
ATOM   4415  HB2 PHE A 928      32.720  50.650  45.440  1.00  0.00           H
ATOM   4416  CG  PHE A 928      33.280  51.730  43.630  1.00  0.00           C
ATOM   4417  CD1 PHE A 928      32.050  51.440  42.950  1.00  0.00           C
ATOM   4418  HD1 PHE A 928      31.380  50.690  43.350  1.00  0.00           H
ATOM   4419  CE1 PHE A 928      31.730  52.120  41.820  1.00  0.00           C
ATOM   4420  HE1 PHE A 928      30.810  52.040  41.260  1.00  0.00           H
ATOM   4421  CZ  PHE A 928      32.590  53.160  41.250  1.00  0.00           C
ATOM   4422  HZ  PHE A 928      32.160  53.680  40.400  1.00  0.00           H
ATOM   4423  CD2 PHE A 928      34.140  52.760  43.060  1.00  0.00           C
ATOM   4424  HD2 PHE A 928      35.060  53.050  43.530  1.00  0.00           H
ATOM   4425  CE2 PHE A 928      33.760  53.440  41.860  1.00  0.00           C
ATOM   4426  HE2 PHE A 928      34.390  54.240  41.470  1.00  0.00           H
ATOM   4427  C   PHE A 928      36.040  50.770  44.440  1.00  0.00           C
ATOM   4428  O   PHE A 928      36.400  50.110  43.470  1.00  0.00           O
ATOM   4429  N   MET A 929      36.830  51.770  44.930  1.00  0.00           N
ATOM   4430  HN  MET A 929      36.600  52.110  45.840  1.00  0.00           H
ATOM   4431  CA  MET A 929      37.920  52.310  44.100  1.00  0.00           C
ATOM   4432  HA  MET A 929      37.510  52.630  43.160  1.00  0.00           H
ATOM   4433  CB  MET A 929      38.570  53.610  44.720  1.00  0.00           C
ATOM   4434  HB1 MET A 929      39.580  53.660  44.260  1.00  0.00           H
ATOM   4435  HB2 MET A 929      38.680  53.360  45.800  1.00  0.00           H
ATOM   4436  CG  MET A 929      37.920  54.970  44.490  1.00  0.00           C
ATOM   4437  HG1 MET A 929      38.500  55.780  44.970  1.00  0.00           H
ATOM   4438  HG2 MET A 929      37.000  54.870  45.100  1.00  0.00           H
ATOM   4439  SD  MET A 929      37.620  55.340  42.770  1.00  0.00           S
ATOM   4440  CE  MET A 929      39.370  55.450  42.220  1.00  0.00           C
ATOM   4441  HE1 MET A 929      39.940  56.010  43.000  1.00  0.00           H
ATOM   4442  HE2 MET A 929      39.540  55.940  41.240  1.00  0.00           H
ATOM   4443  HE3 MET A 929      39.830  54.440  42.130  1.00  0.00           H
ATOM   4444  C   MET A 929      38.950  51.370  43.640  1.00  0.00           C
ATOM   4445  O   MET A 929      39.280  51.310  42.440  1.00  0.00           O
ATOM   4446  N   ASP A 930      39.470  50.540  44.550  1.00  0.00           N
ATOM   4447  HN  ASP A 930      39.170  50.640  45.500  1.00  0.00           H
ATOM   4448  CA  ASP A 930      40.430  49.490  44.180  1.00  0.00           C
ATOM   4449  HA  ASP A 930      41.170  50.060  43.630  1.00  0.00           H
ATOM   4450  CB  ASP A 930      41.080  48.850  45.450  1.00  0.00           C
ATOM   4451  HB1 ASP A 930      41.770  48.050  45.100  1.00  0.00           H
ATOM   4452  HB2 ASP A 930      40.350  48.520  46.210  1.00  0.00           H
ATOM   4453  CG  ASP A 930      42.070  49.840  46.080  1.00  0.00           C
ATOM   4454  OD1 ASP A 930      42.510  49.540  47.220  1.00  0.00           O
ATOM   4455  OD2 ASP A 930      42.600  50.710  45.360  1.00  0.00           O
ATOM   4456  C   ASP A 930      39.940  48.500  43.200  1.00  0.00           C
ATOM   4457  O   ASP A 930      40.620  48.140  42.200  1.00  0.00           O
ATOM   4458  N   GLN A 931      38.690  48.040  43.400  1.00  0.00           N
ATOM   4459  HN  GLN A 931      38.140  48.500  44.100  1.00  0.00           H
ATOM   4460  CA  GLN A 931      38.060  47.060  42.530  1.00  0.00           C
ATOM   4461  HA  GLN A 931      38.650  46.160  42.510  1.00  0.00           H
ATOM   4462  CB  GLN A 931      36.790  46.640  43.260  1.00  0.00           C
ATOM   4463  HB1 GLN A 931      36.170  46.020  42.570  1.00  0.00           H
ATOM   4464  HB2 GLN A 931      36.190  47.570  43.410  1.00  0.00           H
ATOM   4465  CG  GLN A 931      36.920  45.850  44.610  1.00  0.00           C
ATOM   4466  HG1 GLN A 931      35.880  45.570  44.860  1.00  0.00           H
ATOM   4467  HG2 GLN A 931      37.340  46.530  45.370  1.00  0.00           H
ATOM   4468  CD  GLN A 931      37.660  44.580  44.560  1.00  0.00           C
ATOM   4469  OE1 GLN A 931      38.810  44.500  45.060  1.00  0.00           O
ATOM   4470  NE2 GLN A 931      37.160  43.480  43.890  1.00  0.00           N
ATOM   4471 HE21 GLN A 931      37.740  42.660  43.840  1.00  0.00           H
ATOM   4472 HE22 GLN A 931      36.210  43.410  43.600  1.00  0.00           H
ATOM   4473  C   GLN A 931      37.910  47.440  41.040  1.00  0.00           C
ATOM   4474  O   GLN A 931      38.180  46.660  40.120  1.00  0.00           O
ATOM   4475  N   GLN A 932      37.410  48.700  40.900  1.00  0.00           N
ATOM   4476  HN  GLN A 932      37.230  49.300  41.660  1.00  0.00           H
ATOM   4477  CA  GLN A 932      37.450  49.390  39.620  1.00  0.00           C
ATOM   4478  HA  GLN A 932      36.830  48.910  38.880  1.00  0.00           H
ATOM   4479  CB  GLN A 932      36.560  50.730  39.660  1.00  0.00           C
ATOM   4480  HB1 GLN A 932      36.630  51.270  38.680  1.00  0.00           H
ATOM   4481  HB2 GLN A 932      37.090  51.380  40.380  1.00  0.00           H
ATOM   4482  CG  GLN A 932      35.080  50.580  40.110  1.00  0.00           C
ATOM   4483  HG1 GLN A 932      34.600  51.540  39.810  1.00  0.00           H
ATOM   4484  HG2 GLN A 932      35.080  50.420  41.220  1.00  0.00           H
ATOM   4485  CD  GLN A 932      34.340  49.420  39.550  1.00  0.00           C
ATOM   4486  OE1 GLN A 932      33.530  48.740  40.200  1.00  0.00           O
ATOM   4487  NE2 GLN A 932      34.550  49.060  38.240  1.00  0.00           N
ATOM   4488 HE21 GLN A 932      34.990  49.620  37.530  1.00  0.00           H
ATOM   4489 HE22 GLN A 932      33.930  48.320  37.970  1.00  0.00           H
ATOM   4490  C   GLN A 932      38.860  49.430  38.990  1.00  0.00           C
ATOM   4491  O   GLN A 932      38.980  49.050  37.820  1.00  0.00           O
ATOM   4492  N   ILE A 933      39.940  49.980  39.680  1.00  0.00           N
ATOM   4493  HN  ILE A 933      39.810  50.170  40.660  1.00  0.00           H
ATOM   4494  CA  ILE A 933      41.360  50.110  39.170  1.00  0.00           C
ATOM   4495  HA  ILE A 933      41.370  50.660  38.240  1.00  0.00           H
ATOM   4496  CB  ILE A 933      42.220  50.910  40.170  1.00  0.00           C
ATOM   4497  HB  ILE A 933      42.060  50.550  41.210  1.00  0.00           H
ATOM   4498  CG2 ILE A 933      43.750  50.720  39.960  1.00  0.00           C
ATOM   4499 HG21 ILE A 933      44.290  51.560  40.430  1.00  0.00           H
ATOM   4500 HG22 ILE A 933      43.960  50.710  38.870  1.00  0.00           H
ATOM   4501 HG23 ILE A 933      44.230  49.840  40.440  1.00  0.00           H
ATOM   4502  CG1 ILE A 933      41.870  52.430  39.950  1.00  0.00           C
ATOM   4503 HG11 ILE A 933      40.790  52.460  39.680  1.00  0.00           H
ATOM   4504 HG12 ILE A 933      42.350  52.620  38.980  1.00  0.00           H
ATOM   4505  CD  ILE A 933      42.170  53.410  41.070  1.00  0.00           C
ATOM   4506  HD1 ILE A 933      43.280  53.500  41.050  1.00  0.00           H
ATOM   4507  HD2 ILE A 933      41.710  53.090  42.030  1.00  0.00           H
ATOM   4508  HD3 ILE A 933      41.900  54.480  40.970  1.00  0.00           H
ATOM   4509  C   ILE A 933      42.010  48.800  38.770  1.00  0.00           C
ATOM   4510  O   ILE A 933      42.720  48.790  37.730  1.00  0.00           O
ATOM   4511  N   THR A 934      41.780  47.780  39.620  1.00  0.00           N
ATOM   4512  HN  THR A 934      41.360  48.000  40.490  1.00  0.00           H
ATOM   4513  CA  THR A 934      42.010  46.430  39.300  1.00  0.00           C
ATOM   4514  HA  THR A 934      43.040  46.340  38.980  1.00  0.00           H
ATOM   4515  CB  THR A 934      41.990  45.360  40.460  1.00  0.00           C
ATOM   4516  HB  THR A 934      41.960  44.320  40.090  1.00  0.00           H
ATOM   4517  OG1 THR A 934      40.910  45.650  41.300  1.00  0.00           O
ATOM   4518  HG1 THR A 934      40.950  46.560  41.600  1.00  0.00           H
ATOM   4519  CG2 THR A 934      43.310  45.580  41.320  1.00  0.00           C
ATOM   4520 HG21 THR A 934      43.300  44.870  42.160  1.00  0.00           H
ATOM   4521 HG22 THR A 934      43.400  46.650  41.610  1.00  0.00           H
ATOM   4522 HG23 THR A 934      44.130  45.270  40.640  1.00  0.00           H
ATOM   4523  C   THR A 934      41.220  45.870  38.130  1.00  0.00           C
ATOM   4524  O   THR A 934      41.930  45.310  37.270  1.00  0.00           O
ATOM   4525  N   ALA A 935      39.890  46.080  37.980  1.00  0.00           N
ATOM   4526  HN  ALA A 935      39.380  46.450  38.760  1.00  0.00           H
ATOM   4527  CA  ALA A 935      39.170  45.760  36.780  1.00  0.00           C
ATOM   4528  HA  ALA A 935      39.300  44.700  36.650  1.00  0.00           H
ATOM   4529  CB  ALA A 935      37.690  46.000  37.010  1.00  0.00           C
ATOM   4530  HB1 ALA A 935      37.020  45.830  36.130  1.00  0.00           H
ATOM   4531  HB2 ALA A 935      37.610  47.040  37.390  1.00  0.00           H
ATOM   4532  HB3 ALA A 935      37.300  45.270  37.760  1.00  0.00           H
ATOM   4533  C   ALA A 935      39.700  46.440  35.490  1.00  0.00           C
ATOM   4534  O   ALA A 935      39.800  45.930  34.400  1.00  0.00           O
ATOM   4535  N   VAL A 936      40.210  47.650  35.560  1.00  0.00           N
ATOM   4536  HN  VAL A 936      40.160  48.170  36.420  1.00  0.00           H
ATOM   4537  CA  VAL A 936      40.880  48.240  34.390  1.00  0.00           C
ATOM   4538  HA  VAL A 936      40.270  48.070  33.520  1.00  0.00           H
ATOM   4539  CB  VAL A 936      41.180  49.740  34.730  1.00  0.00           C
ATOM   4540  HB  VAL A 936      41.620  49.860  35.750  1.00  0.00           H
ATOM   4541  CG1 VAL A 936      42.130  50.400  33.720  1.00  0.00           C
ATOM   4542 HG11 VAL A 936      41.950  50.000  32.690  1.00  0.00           H
ATOM   4543 HG12 VAL A 936      43.180  50.340  34.050  1.00  0.00           H
ATOM   4544 HG13 VAL A 936      42.000  51.510  33.770  1.00  0.00           H
ATOM   4545  CG2 VAL A 936      39.960  50.510  34.700  1.00  0.00           C
ATOM   4546 HG21 VAL A 936      40.230  51.590  34.820  1.00  0.00           H
ATOM   4547 HG22 VAL A 936      39.260  50.250  35.530  1.00  0.00           H
ATOM   4548 HG23 VAL A 936      39.350  50.330  33.790  1.00  0.00           H
ATOM   4549  C   VAL A 936      42.210  47.560  34.040  1.00  0.00           C
ATOM   4550  O   VAL A 936      42.430  47.260  32.890  1.00  0.00           O
ATOM   4551  N   ILE A 937      42.960  47.340  35.050  1.00  0.00           N
ATOM   4552  HN  ILE A 937      42.770  47.770  35.930  1.00  0.00           H
ATOM   4553  CA  ILE A 937      44.290  46.700  34.940  1.00  0.00           C
ATOM   4554  HA  ILE A 937      44.900  47.230  34.240  1.00  0.00           H
ATOM   4555  CB  ILE A 937      45.010  46.890  36.260  1.00  0.00           C
ATOM   4556  HB  ILE A 937      44.300  46.830  37.110  1.00  0.00           H
ATOM   4557  CG2 ILE A 937      46.150  45.720  36.390  1.00  0.00           C
ATOM   4558 HG21 ILE A 937      45.650  44.760  36.630  1.00  0.00           H
ATOM   4559 HG22 ILE A 937      46.800  46.020  37.240  1.00  0.00           H
ATOM   4560 HG23 ILE A 937      46.820  45.610  35.520  1.00  0.00           H
ATOM   4561  CG1 ILE A 937      45.680  48.290  36.330  1.00  0.00           C
ATOM   4562 HG11 ILE A 937      46.110  48.370  37.360  1.00  0.00           H
ATOM   4563 HG12 ILE A 937      45.000  49.160  36.260  1.00  0.00           H
ATOM   4564  CD  ILE A 937      46.830  48.510  35.340  1.00  0.00           C
ATOM   4565  HD1 ILE A 937      46.650  48.100  34.330  1.00  0.00           H
ATOM   4566  HD2 ILE A 937      47.790  48.080  35.710  1.00  0.00           H
ATOM   4567  HD3 ILE A 937      46.920  49.610  35.230  1.00  0.00           H
ATOM   4568  C   ILE A 937      44.290  45.240  34.380  1.00  0.00           C
ATOM   4569  O   ILE A 937      45.110  44.880  33.540  1.00  0.00           O
ATOM   4570  N   ILE A 938      43.390  44.260  34.800  1.00  0.00           N
ATOM   4571  HN  ILE A 938      42.800  44.600  35.530  1.00  0.00           H
ATOM   4572  CA  ILE A 938      43.240  42.890  34.300  1.00  0.00           C
ATOM   4573  HA  ILE A 938      44.260  42.560  34.280  1.00  0.00           H
ATOM   4574  CB  ILE A 938      42.420  42.110  35.270  1.00  0.00           C
ATOM   4575  HB  ILE A 938      42.860  42.150  36.290  1.00  0.00           H
ATOM   4576  CG2 ILE A 938      40.960  42.630  35.310  1.00  0.00           C
ATOM   4577 HG21 ILE A 938      40.380  41.990  34.620  1.00  0.00           H
ATOM   4578 HG22 ILE A 938      40.760  43.720  35.180  1.00  0.00           H
ATOM   4579 HG23 ILE A 938      40.590  42.390  36.340  1.00  0.00           H
ATOM   4580  CG1 ILE A 938      42.420  40.570  35.010  1.00  0.00           C
ATOM   4581 HG11 ILE A 938      41.720  40.370  34.170  1.00  0.00           H
ATOM   4582 HG12 ILE A 938      41.930  40.050  35.860  1.00  0.00           H
ATOM   4583  CD  ILE A 938      43.750  39.900  34.660  1.00  0.00           C
ATOM   4584  HD1 ILE A 938      44.420  40.090  35.540  1.00  0.00           H
ATOM   4585  HD2 ILE A 938      44.200  40.380  33.770  1.00  0.00           H
ATOM   4586  HD3 ILE A 938      43.570  38.840  34.400  1.00  0.00           H
ATOM   4587  C   ILE A 938      42.670  42.810  32.880  1.00  0.00           C
ATOM   4588  O   ILE A 938      42.960  41.830  32.140  1.00  0.00           O
ATOM   4589  N   ASN A 939      41.830  43.770  32.560  1.00  0.00           N
ATOM   4590  HN  ASN A 939      41.530  44.410  33.290  1.00  0.00           H
ATOM   4591  CA  ASN A 939      41.330  44.160  31.310  1.00  0.00           C
ATOM   4592  HA  ASN A 939      41.090  43.250  30.770  1.00  0.00           H
ATOM   4593  CB  ASN A 939      40.080  45.040  31.420  1.00  0.00           C
ATOM   4594  HB1 ASN A 939      40.480  45.990  31.800  1.00  0.00           H
ATOM   4595  HB2 ASN A 939      39.350  44.580  32.130  1.00  0.00           H
ATOM   4596  CG  ASN A 939      39.380  45.200  30.100  1.00  0.00           C
ATOM   4597  OD1 ASN A 939      39.480  44.420  29.150  1.00  0.00           O
ATOM   4598  ND2 ASN A 939      38.460  46.180  30.060  1.00  0.00           N
ATOM   4599 HD21 ASN A 939      38.470  46.840  30.800  1.00  0.00           H
ATOM   4600 HD22 ASN A 939      37.850  46.360  29.290  1.00  0.00           H
ATOM   4601  C   ASN A 939      42.500  44.570  30.380  1.00  0.00           C
ATOM   4602  O   ASN A 939      43.380  45.310  30.820  1.00  0.00           O
ATOM   4603  N   ARG A 940      42.530  44.060  29.180  1.00  0.00           N
ATOM   4604  HN  ARG A 940      41.860  43.430  28.790  1.00  0.00           H
ATOM   4605  CA  ARG A 940      43.580  44.260  28.230  1.00  0.00           C
ATOM   4606  HA  ARG A 940      44.210  45.050  28.610  1.00  0.00           H
ATOM   4607  CB  ARG A 940      44.370  42.900  27.900  1.00  0.00           C
ATOM   4608  HB1 ARG A 940      45.180  42.980  27.140  1.00  0.00           H
ATOM   4609  HB2 ARG A 940      43.610  42.180  27.490  1.00  0.00           H
ATOM   4610  CG  ARG A 940      45.040  42.380  29.120  1.00  0.00           C
ATOM   4611  HG1 ARG A 940      45.340  41.350  28.830  1.00  0.00           H
ATOM   4612  HG2 ARG A 940      44.300  42.160  29.930  1.00  0.00           H
ATOM   4613  CD  ARG A 940      46.290  43.100  29.590  1.00  0.00           C
ATOM   4614  HD1 ARG A 940      47.000  43.350  28.770  1.00  0.00           H
ATOM   4615  HD2 ARG A 940      46.870  42.450  30.280  1.00  0.00           H
ATOM   4616  NE  ARG A 940      45.820  44.370  30.320  1.00  0.00           N
ATOM   4617  HE  ARG A 940      44.930  44.380  30.760  1.00  0.00           H
ATOM   4618  CZ  ARG A 940      46.530  45.450  30.630  1.00  0.00           C
ATOM   4619  NH1 ARG A 940      46.010  46.450  31.320  1.00  0.00           N
ATOM   4620 HH11 ARG A 940      45.040  46.450  31.570  1.00  0.00           H
ATOM   4621 HH12 ARG A 940      46.470  47.310  31.550  1.00  0.00           H
ATOM   4622  NH2 ARG A 940      47.750  45.610  30.130  1.00  0.00           N
ATOM   4623 HH21 ARG A 940      48.110  44.810  29.640  1.00  0.00           H
ATOM   4624 HH22 ARG A 940      48.110  46.510  30.350  1.00  0.00           H
ATOM   4625  C   ARG A 940      42.960  44.740  27.010  1.00  0.00           C
ATOM   4626  O   ARG A 940      41.740  44.610  26.760  1.00  0.00           O
ATOM   4627  N   LYS A 941      43.710  45.630  26.330  1.00  0.00           N
ATOM   4628  HN  LYS A 941      44.610  45.830  26.690  1.00  0.00           H
ATOM   4629  CA  LYS A 941      43.290  46.170  25.080  1.00  0.00           C
ATOM   4630  HA  LYS A 941      42.350  46.710  25.220  1.00  0.00           H
ATOM   4631  CB  LYS A 941      44.280  47.250  24.640  1.00  0.00           C
ATOM   4632  HB1 LYS A 941      43.970  47.560  23.620  1.00  0.00           H
ATOM   4633  HB2 LYS A 941      45.270  46.770  24.490  1.00  0.00           H
ATOM   4634  CG  LYS A 941      44.370  48.560  25.460  1.00  0.00           C
ATOM   4635  HG1 LYS A 941      45.170  49.250  25.100  1.00  0.00           H
ATOM   4636  HG2 LYS A 941      44.680  48.290  26.490  1.00  0.00           H
ATOM   4637  CD  LYS A 941      43.040  49.320  25.500  1.00  0.00           C
ATOM   4638  HD1 LYS A 941      42.310  48.900  26.230  1.00  0.00           H
ATOM   4639  HD2 LYS A 941      42.610  49.360  24.480  1.00  0.00           H
ATOM   4640  CE  LYS A 941      43.260  50.810  25.890  1.00  0.00           C
ATOM   4641  HE1 LYS A 941      43.890  51.400  25.180  1.00  0.00           H
ATOM   4642  HE2 LYS A 941      43.840  50.880  26.840  1.00  0.00           H
ATOM   4643  NZ  LYS A 941      42.070  51.530  26.060  1.00  0.00           N
ATOM   4644  HZ1 LYS A 941      41.390  51.180  26.770  1.00  0.00           H
ATOM   4645  HZ2 LYS A 941      41.570  51.700  25.170  1.00  0.00           H
ATOM   4646  HZ3 LYS A 941      42.380  52.490  26.320  1.00  0.00           H
ATOM   4647  C   LYS A 941      42.980  45.220  23.910  1.00  0.00           C
ATOM   4648  O   LYS A 941      41.930  45.400  23.260  1.00  0.00           O
ATOM   4649  N   GLU A 942      43.850  44.220  23.590  1.00  0.00           N
ATOM   4650  HN  GLU A 942      44.750  44.180  24.000  1.00  0.00           H
ATOM   4651  CA  GLU A 942      43.590  43.350  22.430  1.00  0.00           C
ATOM   4652  HA  GLU A 942      42.730  43.700  21.870  1.00  0.00           H
ATOM   4653  CB  GLU A 942      44.870  43.130  21.630  1.00  0.00           C
ATOM   4654  HB1 GLU A 942      44.520  42.480  20.800  1.00  0.00           H
ATOM   4655  HB2 GLU A 942      45.630  42.610  22.250  1.00  0.00           H
ATOM   4656  CG  GLU A 942      45.430  44.450  21.060  1.00  0.00           C
ATOM   4657  HG1 GLU A 942      45.700  45.150  21.870  1.00  0.00           H
ATOM   4658  HG2 GLU A 942      44.690  44.970  20.400  1.00  0.00           H
ATOM   4659  CD  GLU A 942      46.730  44.280  20.280  1.00  0.00           C
ATOM   4660  OE1 GLU A 942      46.920  43.320  19.420  1.00  0.00           O
ATOM   4661  OE2 GLU A 942      47.570  45.210  20.520  1.00  0.00           O
ATOM   4662  C   GLU A 942      43.040  42.020  22.970  1.00  0.00           C
ATOM   4663  O   GLU A 942      41.920  41.570  22.570  1.00  0.00           O
ATOM   4664  N   HSD A 943      43.730  41.340  23.890  1.00  0.00           N
ATOM   4665  HN  HSD A 943      44.590  41.810  24.060  1.00  0.00           H
ATOM   4666  CA  HSD A 943      43.330  40.010  24.450  1.00  0.00           C
ATOM   4667  HA  HSD A 943      43.210  39.340  23.610  1.00  0.00           H
ATOM   4668  CB  HSD A 943      44.290  39.440  25.500  1.00  0.00           C
ATOM   4669  HB1 HSD A 943      44.270  40.150  26.340  1.00  0.00           H
ATOM   4670  HB2 HSD A 943      45.390  39.480  25.290  1.00  0.00           H
ATOM   4671  ND1 HSD A 943      44.380  36.900  25.230  1.00  0.00           N
ATOM   4672  HD1 HSD A 943      45.010  36.860  24.460  1.00  0.00           H
ATOM   4673  CG  HSD A 943      43.850  38.020  25.860  1.00  0.00           C
ATOM   4674  CE1 HSD A 943      43.830  35.830  25.790  1.00  0.00           C
ATOM   4675  HE1 HSD A 943      44.130  34.800  25.600  1.00  0.00           H
ATOM   4676  NE2 HSD A 943      43.130  36.110  26.820  1.00  0.00           N
ATOM   4677  CD2 HSD A 943      43.110  37.550  26.840  1.00  0.00           C
ATOM   4678  HD2 HSD A 943      42.650  38.110  27.640  1.00  0.00           H
ATOM   4679  C   HSD A 943      41.950  39.930  25.110  1.00  0.00           C
ATOM   4680  O   HSD A 943      41.440  40.750  25.860  1.00  0.00           O
ATOM   4681  N   LYS A 944      41.220  38.840  24.810  1.00  0.00           N
ATOM   4682  HN  LYS A 944      41.680  38.090  24.340  1.00  0.00           H
ATOM   4683  CA  LYS A 944      39.860  38.440  25.190  1.00  0.00           C
ATOM   4684  HA  LYS A 944      39.460  39.220  25.830  1.00  0.00           H
ATOM   4685  CB  LYS A 944      38.900  38.300  23.940  1.00  0.00           C
ATOM   4686  HB1 LYS A 944      37.980  38.040  24.490  1.00  0.00           H
ATOM   4687  HB2 LYS A 944      39.440  37.500  23.400  1.00  0.00           H
ATOM   4688  CG  LYS A 944      38.670  39.460  22.990  1.00  0.00           C
ATOM   4689  HG1 LYS A 944      38.180  39.140  22.050  1.00  0.00           H
ATOM   4690  HG2 LYS A 944      39.700  39.650  22.610  1.00  0.00           H
ATOM   4691  CD  LYS A 944      37.880  40.650  23.540  1.00  0.00           C
ATOM   4692  HD1 LYS A 944      38.440  40.930  24.470  1.00  0.00           H
ATOM   4693  HD2 LYS A 944      36.810  40.430  23.760  1.00  0.00           H
ATOM   4694  CE  LYS A 944      38.010  41.920  22.630  1.00  0.00           C
ATOM   4695  HE1 LYS A 944      39.020  42.390  22.560  1.00  0.00           H
ATOM   4696  HE2 LYS A 944      37.430  42.720  23.150  1.00  0.00           H
ATOM   4697  NZ  LYS A 944      37.610  41.700  21.220  1.00  0.00           N
ATOM   4698  HZ1 LYS A 944      37.750  42.460  20.540  1.00  0.00           H
ATOM   4699  HZ2 LYS A 944      36.590  41.460  21.080  1.00  0.00           H
ATOM   4700  HZ3 LYS A 944      38.120  40.970  20.700  1.00  0.00           H
ATOM   4701  C   LYS A 944      39.910  37.110  25.920  1.00  0.00           C
ATOM   4702  O   LYS A 944      40.320  36.080  25.410  1.00  0.00           O
ATOM   4703  N   LEU A 945      39.620  37.080  27.230  1.00  0.00           N
ATOM   4704  HN  LEU A 945      39.250  37.870  27.720  1.00  0.00           H
ATOM   4705  CA  LEU A 945      39.610  35.910  28.090  1.00  0.00           C
ATOM   4706  HA  LEU A 945      40.560  35.470  27.830  1.00  0.00           H
ATOM   4707  CB  LEU A 945      39.490  36.270  29.590  1.00  0.00           C
ATOM   4708  HB1 LEU A 945      39.560  35.330  30.170  1.00  0.00           H
ATOM   4709  HB2 LEU A 945      38.520  36.770  29.800  1.00  0.00           H
ATOM   4710  CG  LEU A 945      40.420  37.330  30.220  1.00  0.00           C
ATOM   4711  HG  LEU A 945      40.370  38.190  29.520  1.00  0.00           H
ATOM   4712  CD1 LEU A 945      39.900  37.900  31.540  1.00  0.00           C
ATOM   4713 HD11 LEU A 945      38.880  38.340  31.560  1.00  0.00           H
ATOM   4714 HD12 LEU A 945      40.530  38.730  31.930  1.00  0.00           H
ATOM   4715 HD13 LEU A 945      39.920  37.060  32.270  1.00  0.00           H
ATOM   4716  CD2 LEU A 945      41.830  36.830  30.290  1.00  0.00           C
ATOM   4717 HD21 LEU A 945      41.890  36.230  31.230  1.00  0.00           H
ATOM   4718 HD22 LEU A 945      42.570  37.650  30.480  1.00  0.00           H
ATOM   4719 HD23 LEU A 945      42.200  36.050  29.590  1.00  0.00           H
ATOM   4720  C   LEU A 945      38.440  34.950  27.630  1.00  0.00           C
ATOM   4721  O   LEU A 945      37.310  35.440  27.320  1.00  0.00           O
ATOM   4722  N   LYS A 946      38.600  33.640  27.590  1.00  0.00           N
ATOM   4723  HN  LYS A 946      39.430  33.230  27.940  1.00  0.00           H
ATOM   4724  CA  LYS A 946      37.490  32.790  27.190  1.00  0.00           C
ATOM   4725  HA  LYS A 946      36.840  33.240  26.460  1.00  0.00           H
ATOM   4726  CB  LYS A 946      38.150  31.640  26.470  1.00  0.00           C
ATOM   4727  HB1 LYS A 946      37.450  30.790  26.310  1.00  0.00           H
ATOM   4728  HB2 LYS A 946      38.900  31.260  27.190  1.00  0.00           H
ATOM   4729  CG  LYS A 946      39.020  31.900  25.240  1.00  0.00           C
ATOM   4730  HG1 LYS A 946      39.130  30.970  24.650  1.00  0.00           H
ATOM   4731  HG2 LYS A 946      40.110  32.100  25.380  1.00  0.00           H
ATOM   4732  CD  LYS A 946      38.370  32.970  24.300  1.00  0.00           C
ATOM   4733  HD1 LYS A 946      38.900  33.050  23.330  1.00  0.00           H
ATOM   4734  HD2 LYS A 946      38.420  33.940  24.830  1.00  0.00           H
ATOM   4735  CE  LYS A 946      36.960  32.550  23.850  1.00  0.00           C
ATOM   4736  HE1 LYS A 946      36.280  32.390  24.710  1.00  0.00           H
ATOM   4737  HE2 LYS A 946      36.960  31.650  23.200  1.00  0.00           H
ATOM   4738  NZ  LYS A 946      36.100  33.640  23.090  1.00  0.00           N
ATOM   4739  HZ1 LYS A 946      35.550  34.160  23.810  1.00  0.00           H
ATOM   4740  HZ2 LYS A 946      35.450  33.270  22.360  1.00  0.00           H
ATOM   4741  HZ3 LYS A 946      36.830  34.240  22.650  1.00  0.00           H
ATOM   4742  C   LYS A 946      36.620  32.320  28.250  1.00  0.00           C
ATOM   4743  O   LYS A 946      35.470  31.910  27.880  1.00  0.00           O
ATOM   4744  N   LYS A 947      37.060  32.390  29.540  1.00  0.00           N
ATOM   4745  HN  LYS A 947      37.900  32.830  29.830  1.00  0.00           H
ATOM   4746  CA  LYS A 947      36.150  31.890  30.510  1.00  0.00           C
ATOM   4747  HA  LYS A 947      35.250  31.400  30.150  1.00  0.00           H
ATOM   4748  CB  LYS A 947      36.750  30.860  31.530  1.00  0.00           C
ATOM   4749  HB1 LYS A 947      35.880  30.450  32.100  1.00  0.00           H
ATOM   4750  HB2 LYS A 947      37.370  31.450  32.240  1.00  0.00           H
ATOM   4751  CG  LYS A 947      37.590  29.720  30.890  1.00  0.00           C
ATOM   4752  HG1 LYS A 947      38.490  30.060  30.350  1.00  0.00           H
ATOM   4753  HG2 LYS A 947      36.940  29.190  30.150  1.00  0.00           H
ATOM   4754  CD  LYS A 947      37.990  28.790  32.070  1.00  0.00           C
ATOM   4755  HD1 LYS A 947      37.190  28.570  32.790  1.00  0.00           H
ATOM   4756  HD2 LYS A 947      38.700  29.410  32.660  1.00  0.00           H
ATOM   4757  CE  LYS A 947      38.550  27.480  31.440  1.00  0.00           C
ATOM   4758  HE1 LYS A 947      39.210  27.650  30.560  1.00  0.00           H
ATOM   4759  HE2 LYS A 947      37.830  26.700  31.110  1.00  0.00           H
ATOM   4760  NZ  LYS A 947      39.320  26.790  32.510  1.00  0.00           N
ATOM   4761  HZ1 LYS A 947      38.680  26.740  33.330  1.00  0.00           H
ATOM   4762  HZ2 LYS A 947      40.180  27.310  32.780  1.00  0.00           H
ATOM   4763  HZ3 LYS A 947      39.640  25.880  32.130  1.00  0.00           H
ATOM   4764  C   LYS A 947      35.630  33.150  31.230  1.00  0.00           C
ATOM   4765  O   LYS A 947      34.440  33.440  31.130  1.00  0.00           O
ATOM   4766  N   GLY A 948      36.590  33.910  31.860  1.00  0.00           N
ATOM   4767  HN  GLY A 948      37.520  33.530  31.830  1.00  0.00           H
ATOM   4768  CA  GLY A 948      36.290  35.110  32.640  1.00  0.00           C
ATOM   4769  HA1 GLY A 948      35.800  35.890  32.070  1.00  0.00           H
ATOM   4770  HA2 GLY A 948      37.190  35.460  33.120  1.00  0.00           H
ATOM   4771  C   GLY A 948      35.320  35.060  33.830  1.00  0.00           C
ATOM   4772  O   GLY A 948      34.990  33.980  34.390  1.00  0.00           O
ATOM   4773  N   ALA A 949      34.900  36.310  34.150  1.00  0.00           N
ATOM   4774  HN  ALA A 949      35.320  37.130  33.760  1.00  0.00           H
ATOM   4775  CA  ALA A 949      33.830  36.530  35.050  1.00  0.00           C
ATOM   4776  HA  ALA A 949      33.060  35.790  34.900  1.00  0.00           H
ATOM   4777  CB  ALA A 949      34.300  36.670  36.520  1.00  0.00           C
ATOM   4778  HB1 ALA A 949      34.750  35.750  36.940  1.00  0.00           H
ATOM   4779  HB2 ALA A 949      33.500  36.810  37.270  1.00  0.00           H
ATOM   4780  HB3 ALA A 949      34.950  37.550  36.660  1.00  0.00           H
ATOM   4781  C   ALA A 949      33.160  37.790  34.610  1.00  0.00           C
ATOM   4782  O   ALA A 949      33.760  38.720  34.060  1.00  0.00           O
ATOM   4783  N   GLY A 950      31.840  37.920  34.890  1.00  0.00           N
ATOM   4784  HN  GLY A 950      31.310  37.190  35.300  1.00  0.00           H
ATOM   4785  CA  GLY A 950      30.930  39.140  34.760  1.00  0.00           C
ATOM   4786  HA1 GLY A 950      30.090  39.020  35.440  1.00  0.00           H
ATOM   4787  HA2 GLY A 950      30.550  39.120  33.750  1.00  0.00           H
ATOM   4788  C   GLY A 950      31.460  40.440  35.100  1.00  0.00           C
ATOM   4789  O   GLY A 950      32.300  40.640  35.950  1.00  0.00           O
ATOM   4790  N   TYR A 951      30.970  41.470  34.440  1.00  0.00           N
ATOM   4791  HN  TYR A 951      30.280  41.330  33.730  1.00  0.00           H
ATOM   4792  CA  TYR A 951      31.350  42.820  34.650  1.00  0.00           C
ATOM   4793  HA  TYR A 951      32.300  43.070  34.190  1.00  0.00           H
ATOM   4794  CB  TYR A 951      30.340  43.720  33.830  1.00  0.00           C
ATOM   4795  HB1 TYR A 951      29.310  43.530  34.210  1.00  0.00           H
ATOM   4796  HB2 TYR A 951      30.320  43.530  32.740  1.00  0.00           H
ATOM   4797  CG  TYR A 951      30.580  45.210  33.940  1.00  0.00           C
ATOM   4798  CD1 TYR A 951      29.830  45.960  34.840  1.00  0.00           C
ATOM   4799  HD1 TYR A 951      28.990  45.520  35.350  1.00  0.00           H
ATOM   4800  CE1 TYR A 951      30.140  47.320  35.030  1.00  0.00           C
ATOM   4801  HE1 TYR A 951      29.550  47.900  35.730  1.00  0.00           H
ATOM   4802  CZ  TYR A 951      31.040  48.050  34.160  1.00  0.00           C
ATOM   4803  OH  TYR A 951      31.260  49.460  34.340  1.00  0.00           O
ATOM   4804  HH  TYR A 951      32.170  49.730  34.180  1.00  0.00           H
ATOM   4805  CD2 TYR A 951      31.630  45.830  33.200  1.00  0.00           C
ATOM   4806  HD2 TYR A 951      32.370  45.230  32.700  1.00  0.00           H
ATOM   4807  CE2 TYR A 951      31.840  47.250  33.310  1.00  0.00           C
ATOM   4808  HE2 TYR A 951      32.490  47.790  32.630  1.00  0.00           H
ATOM   4809  C   TYR A 951      31.620  43.370  36.030  1.00  0.00           C
ATOM   4810  O   TYR A 951      32.770  43.800  36.280  1.00  0.00           O
ATOM   4811  N   HSD A 952      30.640  43.340  36.970  1.00  0.00           N
ATOM   4812  HN  HSD A 952      29.780  42.930  36.690  1.00  0.00           H
ATOM   4813  CA  HSD A 952      30.720  44.100  38.240  1.00  0.00           C
ATOM   4814  HA  HSD A 952      31.600  44.710  38.150  1.00  0.00           H
ATOM   4815  CB  HSD A 952      29.480  44.850  38.500  1.00  0.00           C
ATOM   4816  HB1 HSD A 952      29.260  45.630  37.730  1.00  0.00           H
ATOM   4817  HB2 HSD A 952      29.530  45.430  39.440  1.00  0.00           H
ATOM   4818  ND1 HSD A 952      27.080  44.350  37.790  1.00  0.00           N
ATOM   4819  HD1 HSD A 952      27.020  45.150  37.190  1.00  0.00           H
ATOM   4820  CG  HSD A 952      28.120  44.070  38.670  1.00  0.00           C
ATOM   4821  CE1 HSD A 952      26.110  43.400  37.980  1.00  0.00           C
ATOM   4822  HE1 HSD A 952      25.340  43.410  37.200  1.00  0.00           H
ATOM   4823  NE2 HSD A 952      26.460  42.480  38.920  1.00  0.00           N
ATOM   4824  CD2 HSD A 952      27.740  42.930  39.300  1.00  0.00           C
ATOM   4825  HD2 HSD A 952      28.350  42.390  40.010  1.00  0.00           H
ATOM   4826  C   HSD A 952      31.000  43.120  39.370  1.00  0.00           C
ATOM   4827  O   HSD A 952      30.850  43.470  40.530  1.00  0.00           O
ATOM   4828  N   LEU A 953      31.270  41.820  39.010  1.00  0.00           N
ATOM   4829  HN  LEU A 953      31.330  41.480  38.070  1.00  0.00           H
ATOM   4830  CA  LEU A 953      31.050  40.690  39.930  1.00  0.00           C
ATOM   4831  HA  LEU A 953      30.200  40.740  40.600  1.00  0.00           H
ATOM   4832  CB  LEU A 953      30.820  39.480  39.010  1.00  0.00           C
ATOM   4833  HB1 LEU A 953      31.760  39.220  38.490  1.00  0.00           H
ATOM   4834  HB2 LEU A 953      30.080  39.850  38.270  1.00  0.00           H
ATOM   4835  CG  LEU A 953      30.410  38.170  39.600  1.00  0.00           C
ATOM   4836  HG  LEU A 953      31.110  37.900  40.410  1.00  0.00           H
ATOM   4837  CD1 LEU A 953      29.020  38.370  40.340  1.00  0.00           C
ATOM   4838 HD11 LEU A 953      28.630  37.350  40.530  1.00  0.00           H
ATOM   4839 HD12 LEU A 953      28.330  38.750  39.560  1.00  0.00           H
ATOM   4840 HD13 LEU A 953      29.110  39.010  41.250  1.00  0.00           H
ATOM   4841  CD2 LEU A 953      30.310  37.090  38.420  1.00  0.00           C
ATOM   4842 HD21 LEU A 953      29.550  37.310  37.650  1.00  0.00           H
ATOM   4843 HD22 LEU A 953      30.060  36.130  38.910  1.00  0.00           H
ATOM   4844 HD23 LEU A 953      31.270  37.050  37.870  1.00  0.00           H
ATOM   4845  C   LEU A 953      32.240  40.600  40.920  1.00  0.00           C
ATOM   4846  O   LEU A 953      32.110  40.130  42.030  1.00  0.00           O
ATOM   4847  N   ASP A 954      33.350  41.210  40.530  1.00  0.00           N
ATOM   4848  HN  ASP A 954      33.530  41.510  39.590  1.00  0.00           H
ATOM   4849  CA  ASP A 954      34.410  41.370  41.440  1.00  0.00           C
ATOM   4850  HA  ASP A 954      34.610  40.430  41.940  1.00  0.00           H
ATOM   4851  CB  ASP A 954      35.670  41.770  40.510  1.00  0.00           C
ATOM   4852  HB1 ASP A 954      35.990  40.990  39.780  1.00  0.00           H
ATOM   4853  HB2 ASP A 954      36.510  41.850  41.240  1.00  0.00           H
ATOM   4854  CG  ASP A 954      35.440  43.050  39.820  1.00  0.00           C
ATOM   4855  OD1 ASP A 954      34.790  43.210  38.790  1.00  0.00           O
ATOM   4856  OD2 ASP A 954      36.080  44.060  40.510  1.00  0.00           O
ATOM   4857  HD2 ASP A 954      35.640  44.890  40.310  1.00  0.00           H
ATOM   4858  C   ASP A 954      34.110  42.260  42.620  1.00  0.00           C
ATOM   4859  O   ASP A 954      34.380  41.960  43.780  1.00  0.00           O
ATOM   4860  N   LEU A 955      33.420  43.400  42.390  1.00  0.00           N
ATOM   4861  HN  LEU A 955      32.920  43.520  41.530  1.00  0.00           H
ATOM   4862  CA  LEU A 955      32.980  44.260  43.510  1.00  0.00           C
ATOM   4863  HA  LEU A 955      33.830  44.510  44.140  1.00  0.00           H
ATOM   4864  CB  LEU A 955      32.330  45.520  43.010  1.00  0.00           C
ATOM   4865  HB1 LEU A 955      31.440  45.340  42.360  1.00  0.00           H
ATOM   4866  HB2 LEU A 955      33.070  45.980  42.310  1.00  0.00           H
ATOM   4867  CG  LEU A 955      32.060  46.600  44.090  1.00  0.00           C
ATOM   4868  HG  LEU A 955      31.250  46.170  44.730  1.00  0.00           H
ATOM   4869  CD1 LEU A 955      33.260  46.770  45.110  1.00  0.00           C
ATOM   4870 HD11 LEU A 955      33.470  45.840  45.690  1.00  0.00           H
ATOM   4871 HD12 LEU A 955      33.050  47.560  45.860  1.00  0.00           H
ATOM   4872 HD13 LEU A 955      34.150  46.990  44.470  1.00  0.00           H
ATOM   4873  CD2 LEU A 955      31.660  47.900  43.520  1.00  0.00           C
ATOM   4874 HD21 LEU A 955      30.730  47.880  42.910  1.00  0.00           H
ATOM   4875 HD22 LEU A 955      32.540  48.390  43.060  1.00  0.00           H
ATOM   4876 HD23 LEU A 955      31.450  48.520  44.410  1.00  0.00           H
ATOM   4877  C   LEU A 955      32.060  43.520  44.460  1.00  0.00           C
ATOM   4878  O   LEU A 955      32.260  43.630  45.680  1.00  0.00           O
ATOM   4879  N   LEU A 956      31.070  42.760  43.920  1.00  0.00           N
ATOM   4880  HN  LEU A 956      30.860  43.020  42.980  1.00  0.00           H
ATOM   4881  CA  LEU A 956      30.040  42.010  44.670  1.00  0.00           C
ATOM   4882  HA  LEU A 956      29.470  42.760  45.200  1.00  0.00           H
ATOM   4883  CB  LEU A 956      29.090  41.390  43.670  1.00  0.00           C
ATOM   4884  HB1 LEU A 956      29.570  40.650  43.010  1.00  0.00           H
ATOM   4885  HB2 LEU A 956      28.910  42.300  43.080  1.00  0.00           H
ATOM   4886  CG  LEU A 956      27.690  40.910  44.260  1.00  0.00           C
ATOM   4887  HG  LEU A 956      27.860  39.900  44.690  1.00  0.00           H
ATOM   4888  CD1 LEU A 956      27.000  41.770  45.370  1.00  0.00           C
ATOM   4889 HD11 LEU A 956      26.710  42.730  44.880  1.00  0.00           H
ATOM   4890 HD12 LEU A 956      27.700  41.760  46.230  1.00  0.00           H
ATOM   4891 HD13 LEU A 956      26.080  41.250  45.710  1.00  0.00           H
ATOM   4892  CD2 LEU A 956      26.720  40.790  43.060  1.00  0.00           C
ATOM   4893 HD21 LEU A 956      27.250  40.260  42.250  1.00  0.00           H
ATOM   4894 HD22 LEU A 956      26.390  41.680  42.490  1.00  0.00           H
ATOM   4895 HD23 LEU A 956      25.820  40.190  43.320  1.00  0.00           H
ATOM   4896  C   LEU A 956      30.520  41.020  45.660  1.00  0.00           C
ATOM   4897  O   LEU A 956      30.030  40.960  46.800  1.00  0.00           O
ATOM   4898  N   MET A 957      31.590  40.230  45.290  1.00  0.00           N
ATOM   4899  HN  MET A 957      31.880  40.330  44.340  1.00  0.00           H
ATOM   4900  CA  MET A 957      32.250  39.320  46.130  1.00  0.00           C
ATOM   4901  HA  MET A 957      31.420  38.670  46.370  1.00  0.00           H
ATOM   4902  CB  MET A 957      33.430  38.610  45.360  1.00  0.00           C
ATOM   4903  HB1 MET A 957      34.070  38.020  46.060  1.00  0.00           H
ATOM   4904  HB2 MET A 957      34.120  39.250  44.790  1.00  0.00           H
ATOM   4905  CG  MET A 957      32.910  37.630  44.310  1.00  0.00           C
ATOM   4906  HG1 MET A 957      33.770  37.340  43.660  1.00  0.00           H
ATOM   4907  HG2 MET A 957      32.130  38.150  43.710  1.00  0.00           H
ATOM   4908  SD  MET A 957      32.120  36.110  44.900  1.00  0.00           S
ATOM   4909  CE  MET A 957      31.260  35.610  43.300  1.00  0.00           C
ATOM   4910  HE1 MET A 957      31.990  35.780  42.480  1.00  0.00           H
ATOM   4911  HE2 MET A 957      30.420  36.310  43.050  1.00  0.00           H
ATOM   4912  HE3 MET A 957      30.960  34.550  43.170  1.00  0.00           H
ATOM   4913  C   MET A 957      32.770  39.870  47.410  1.00  0.00           C
ATOM   4914  O   MET A 957      32.640  39.340  48.510  1.00  0.00           O
ATOM   4915  N   VAL A 958      33.510  41.010  47.340  1.00  0.00           N
ATOM   4916  HN  VAL A 958      33.800  41.480  46.500  1.00  0.00           H
ATOM   4917  CA  VAL A 958      34.050  41.750  48.460  1.00  0.00           C
ATOM   4918  HA  VAL A 958      34.490  41.020  49.140  1.00  0.00           H
ATOM   4919  CB  VAL A 958      34.940  42.930  47.990  1.00  0.00           C
ATOM   4920  HB  VAL A 958      34.340  43.680  47.430  1.00  0.00           H
ATOM   4921  CG1 VAL A 958      35.580  43.620  49.170  1.00  0.00           C
ATOM   4922 HG11 VAL A 958      36.110  42.850  49.780  1.00  0.00           H
ATOM   4923 HG12 VAL A 958      34.780  44.040  49.820  1.00  0.00           H
ATOM   4924 HG13 VAL A 958      36.400  44.340  48.970  1.00  0.00           H
ATOM   4925  CG2 VAL A 958      36.120  42.440  47.210  1.00  0.00           C
ATOM   4926 HG21 VAL A 958      36.440  41.620  47.880  1.00  0.00           H
ATOM   4927 HG22 VAL A 958      36.860  43.250  47.040  1.00  0.00           H
ATOM   4928 HG23 VAL A 958      35.740  41.990  46.270  1.00  0.00           H
ATOM   4929  C   VAL A 958      32.920  42.300  49.240  1.00  0.00           C
ATOM   4930  O   VAL A 958      32.950  42.010  50.430  1.00  0.00           O
ATOM   4931  N   GLY A 959      31.900  43.000  48.640  1.00  0.00           N
ATOM   4932  HN  GLY A 959      31.930  43.110  47.640  1.00  0.00           H
ATOM   4933  CA  GLY A 959      30.670  43.480  49.230  1.00  0.00           C
ATOM   4934  HA1 GLY A 959      30.060  43.800  48.400  1.00  0.00           H
ATOM   4935  HA2 GLY A 959      30.950  44.240  49.960  1.00  0.00           H
ATOM   4936  C   GLY A 959      29.890  42.520  50.040  1.00  0.00           C
ATOM   4937  O   GLY A 959      29.470  42.950  51.110  1.00  0.00           O
ATOM   4938  N   VAL A 960      29.590  41.280  49.570  1.00  0.00           N
ATOM   4939  HN  VAL A 960      29.810  40.930  48.660  1.00  0.00           H
ATOM   4940  CA  VAL A 960      28.930  40.240  50.380  1.00  0.00           C
ATOM   4941  HA  VAL A 960      27.970  40.590  50.700  1.00  0.00           H
ATOM   4942  CB  VAL A 960      28.650  39.060  49.510  1.00  0.00           C
ATOM   4943  HB  VAL A 960      29.570  38.830  48.920  1.00  0.00           H
ATOM   4944  CG1 VAL A 960      28.200  37.750  50.250  1.00  0.00           C
ATOM   4945 HG11 VAL A 960      27.420  38.010  51.000  1.00  0.00           H
ATOM   4946 HG12 VAL A 960      28.960  37.200  50.850  1.00  0.00           H
ATOM   4947 HG13 VAL A 960      27.760  37.130  49.440  1.00  0.00           H
ATOM   4948  CG2 VAL A 960      27.430  39.510  48.640  1.00  0.00           C
ATOM   4949 HG21 VAL A 960      26.530  39.240  49.230  1.00  0.00           H
ATOM   4950 HG22 VAL A 960      27.370  38.860  47.740  1.00  0.00           H
ATOM   4951 HG23 VAL A 960      27.570  40.590  48.390  1.00  0.00           H
ATOM   4952  C   VAL A 960      29.760  39.770  51.580  1.00  0.00           C
ATOM   4953  O   VAL A 960      29.300  39.510  52.700  1.00  0.00           O
ATOM   4954  N   MET A 961      31.040  39.560  51.310  1.00  0.00           N
ATOM   4955  HN  MET A 961      31.440  39.810  50.430  1.00  0.00           H
ATOM   4956  CA  MET A 961      31.950  38.940  52.240  1.00  0.00           C
ATOM   4957  HA  MET A 961      31.380  38.170  52.750  1.00  0.00           H
ATOM   4958  CB  MET A 961      33.140  38.330  51.400  1.00  0.00           C
ATOM   4959  HB1 MET A 961      34.050  38.040  51.970  1.00  0.00           H
ATOM   4960  HB2 MET A 961      33.360  39.120  50.650  1.00  0.00           H
ATOM   4961  CG  MET A 961      32.680  37.020  50.760  1.00  0.00           C
ATOM   4962  HG1 MET A 961      33.550  36.580  50.220  1.00  0.00           H
ATOM   4963  HG2 MET A 961      31.850  37.230  50.050  1.00  0.00           H
ATOM   4964  SD  MET A 961      32.120  35.710  51.890  1.00  0.00           S
ATOM   4965  CE  MET A 961      33.450  35.430  52.990  1.00  0.00           C
ATOM   4966  HE1 MET A 961      33.200  34.640  53.740  1.00  0.00           H
ATOM   4967  HE2 MET A 961      33.500  36.330  53.650  1.00  0.00           H
ATOM   4968  HE3 MET A 961      34.400  35.150  52.490  1.00  0.00           H
ATOM   4969  C   MET A 961      32.500  39.730  53.320  1.00  0.00           C
ATOM   4970  O   MET A 961      32.950  39.200  54.340  1.00  0.00           O
ATOM   4971  N   LEU A 962      32.550  41.050  53.080  1.00  0.00           N
ATOM   4972  HN  LEU A 962      32.410  41.380  52.160  1.00  0.00           H
ATOM   4973  CA  LEU A 962      32.970  42.050  54.080  1.00  0.00           C
ATOM   4974  HA  LEU A 962      33.900  41.710  54.520  1.00  0.00           H
ATOM   4975  CB  LEU A 962      33.110  43.450  53.310  1.00  0.00           C
ATOM   4976  HB1 LEU A 962      32.280  43.600  52.590  1.00  0.00           H
ATOM   4977  HB2 LEU A 962      34.020  43.310  52.680  1.00  0.00           H
ATOM   4978  CG  LEU A 962      33.560  44.760  54.000  1.00  0.00           C
ATOM   4979  HG  LEU A 962      34.330  44.510  54.770  1.00  0.00           H
ATOM   4980  CD1 LEU A 962      34.310  45.780  53.070  1.00  0.00           C
ATOM   4981 HD11 LEU A 962      33.730  45.960  52.140  1.00  0.00           H
ATOM   4982 HD12 LEU A 962      35.270  45.290  52.800  1.00  0.00           H
ATOM   4983 HD13 LEU A 962      34.470  46.740  53.620  1.00  0.00           H
ATOM   4984  CD2 LEU A 962      32.370  45.340  54.720  1.00  0.00           C
ATOM   4985 HD21 LEU A 962      32.710  46.310  55.160  1.00  0.00           H
ATOM   4986 HD22 LEU A 962      32.020  44.630  55.500  1.00  0.00           H
ATOM   4987 HD23 LEU A 962      31.540  45.580  54.030  1.00  0.00           H
ATOM   4988  C   LEU A 962      32.050  42.040  55.260  1.00  0.00           C
ATOM   4989  O   LEU A 962      32.530  41.930  56.400  1.00  0.00           O
ATOM   4990  N   GLY A 963      30.790  41.890  54.980  1.00  0.00           N
ATOM   4991  HN  GLY A 963      30.480  41.880  54.030  1.00  0.00           H
ATOM   4992  CA  GLY A 963      29.840  41.620  56.060  1.00  0.00           C
ATOM   4993  HA1 GLY A 963      28.890  41.490  55.550  1.00  0.00           H
ATOM   4994  HA2 GLY A 963      29.820  42.500  56.680  1.00  0.00           H
ATOM   4995  C   GLY A 963      30.010  40.360  56.870  1.00  0.00           C
ATOM   4996  O   GLY A 963      30.050  40.350  58.090  1.00  0.00           O
ATOM   4997  N   VAL A 964      30.100  39.170  56.250  1.00  0.00           N
ATOM   4998  HN  VAL A 964      30.010  39.110  55.250  1.00  0.00           H
ATOM   4999  CA  VAL A 964      30.490  37.890  56.900  1.00  0.00           C
ATOM   5000  HA  VAL A 964      29.700  37.700  57.600  1.00  0.00           H
ATOM   5001  CB  VAL A 964      30.630  36.690  55.940  1.00  0.00           C
ATOM   5002  HB  VAL A 964      31.470  36.810  55.220  1.00  0.00           H
ATOM   5003  CG1 VAL A 964      30.680  35.380  56.780  1.00  0.00           C
ATOM   5004 HG11 VAL A 964      29.790  35.410  57.450  1.00  0.00           H
ATOM   5005 HG12 VAL A 964      31.610  35.390  57.390  1.00  0.00           H
ATOM   5006 HG13 VAL A 964      30.660  34.440  56.210  1.00  0.00           H
ATOM   5007  CG2 VAL A 964      29.340  36.720  55.050  1.00  0.00           C
ATOM   5008 HG21 VAL A 964      29.320  35.960  54.250  1.00  0.00           H
ATOM   5009 HG22 VAL A 964      29.210  37.720  54.580  1.00  0.00           H
ATOM   5010 HG23 VAL A 964      28.410  36.690  55.660  1.00  0.00           H
ATOM   5011  C   VAL A 964      31.830  38.060  57.580  1.00  0.00           C
ATOM   5012  O   VAL A 964      32.040  37.630  58.670  1.00  0.00           O
ATOM   5013  N   CYS A 965      32.900  38.790  57.050  1.00  0.00           N
ATOM   5014  HN  CYS A 965      32.800  38.980  56.080  1.00  0.00           H
ATOM   5015  CA  CYS A 965      34.180  38.890  57.810  1.00  0.00           C
ATOM   5016  HA  CYS A 965      34.490  37.940  58.210  1.00  0.00           H
ATOM   5017  CB  CYS A 965      35.390  39.380  56.900  1.00  0.00           C
ATOM   5018  HB1 CYS A 965      36.320  39.340  57.510  1.00  0.00           H
ATOM   5019  HB2 CYS A 965      35.180  40.430  56.590  1.00  0.00           H
ATOM   5020  SG  CYS A 965      35.650  38.430  55.340  1.00  0.00           S
ATOM   5021  HG1 CYS A 965      34.790  39.280  54.800  1.00  0.00           H
ATOM   5022  C   CYS A 965      34.090  39.810  59.000  1.00  0.00           C
ATOM   5023  O   CYS A 965      34.810  39.690  59.990  1.00  0.00           O
ATOM   5024  N   SER A 966      33.100  40.720  58.980  1.00  0.00           N
ATOM   5025  HN  SER A 966      32.580  40.830  58.140  1.00  0.00           H
ATOM   5026  CA  SER A 966      32.890  41.710  60.050  1.00  0.00           C
ATOM   5027  HA  SER A 966      33.820  42.200  60.300  1.00  0.00           H
ATOM   5028  CB  SER A 966      31.810  42.740  59.530  1.00  0.00           C
ATOM   5029  HB1 SER A 966      31.490  43.470  60.310  1.00  0.00           H
ATOM   5030  HB2 SER A 966      31.010  42.160  59.020  1.00  0.00           H
ATOM   5031  OG  SER A 966      32.340  43.470  58.400  1.00  0.00           O
ATOM   5032  HG1 SER A 966      32.240  42.920  57.610  1.00  0.00           H
ATOM   5033  C   SER A 966      32.280  41.130  61.320  1.00  0.00           C
ATOM   5034  O   SER A 966      32.260  41.730  62.430  1.00  0.00           O
ATOM   5035  N   VAL A 967      31.760  39.870  61.150  1.00  0.00           N
ATOM   5036  HN  VAL A 967      31.710  39.470  60.240  1.00  0.00           H
ATOM   5037  CA  VAL A 967      31.090  39.210  62.320  1.00  0.00           C
ATOM   5038  HA  VAL A 967      30.590  39.900  62.970  1.00  0.00           H
ATOM   5039  CB  VAL A 967      30.040  38.160  61.870  1.00  0.00           C
ATOM   5040  HB  VAL A 967      30.600  37.250  61.570  1.00  0.00           H
ATOM   5041  CG1 VAL A 967      29.130  37.720  63.120  1.00  0.00           C
ATOM   5042 HG11 VAL A 967      28.560  36.800  62.840  1.00  0.00           H
ATOM   5043 HG12 VAL A 967      28.430  38.560  63.330  1.00  0.00           H
ATOM   5044 HG13 VAL A 967      29.740  37.460  64.010  1.00  0.00           H
ATOM   5045  CG2 VAL A 967      29.150  38.760  60.700  1.00  0.00           C
ATOM   5046 HG21 VAL A 967      28.810  39.810  60.870  1.00  0.00           H
ATOM   5047 HG22 VAL A 967      28.360  38.030  60.430  1.00  0.00           H
ATOM   5048 HG23 VAL A 967      29.760  38.840  59.780  1.00  0.00           H
ATOM   5049  C   VAL A 967      32.180  38.550  63.190  1.00  0.00           C
ATOM   5050  O   VAL A 967      31.990  38.520  64.370  1.00  0.00           O
ATOM   5051  N   MET A 968      33.330  38.170  62.660  1.00  0.00           N
ATOM   5052  HN  MET A 968      33.480  38.190  61.680  1.00  0.00           H
ATOM   5053  CA  MET A 968      34.500  37.890  63.380  1.00  0.00           C
ATOM   5054  HA  MET A 968      34.220  37.480  64.340  1.00  0.00           H
ATOM   5055  CB  MET A 968      35.410  36.720  62.790  1.00  0.00           C
ATOM   5056  HB1 MET A 968      36.180  36.410  63.530  1.00  0.00           H
ATOM   5057  HB2 MET A 968      35.850  36.910  61.780  1.00  0.00           H
ATOM   5058  CG  MET A 968      34.700  35.330  62.790  1.00  0.00           C
ATOM   5059  HG1 MET A 968      34.140  35.160  63.730  1.00  0.00           H
ATOM   5060  HG2 MET A 968      35.440  34.510  62.850  1.00  0.00           H
[truncated: 6,873,249 more chars]
