# Supplementary material for: CryoEM and computational modeling structural insights into the pH regulator NBCn1
Source: Nat Commun. 2025 Nov 11;16:9932. doi: 10.1038/s41467-025-64868-z (PMC12606367; doi:10.1038/s41467-025-64868-z)
Supplement: Supplementary file 7 — Supplementary Data 5 [file 41467_2025_64868_MOESM7_ESM.zip › 100ns_z_restr_MD_NBCn1_2NaCO3/hNBCn1_IF/z-restr_hNBCn1_IF_2NaCO3_first_step_24.pdb]

REMARK    GENERATED BY TRJCONV
TITLE     Title t= 4100.00000 step= 2050000
REMARK    THIS IS A SIMULATION BOX
CRYST1   93.353   93.353  102.440  90.00  90.00  90.00 P 1           1
MODEL        1
ATOM      1  N   LEU A 585      23.480  39.960  36.920  1.00  0.00           N
ATOM      2  HT1 LEU A 585      23.880  39.890  35.960  1.00  0.00           H
ATOM      3  HT2 LEU A 585      23.720  40.960  37.120  1.00  0.00           H
ATOM      4  HT3 LEU A 585      22.450  39.860  36.960  1.00  0.00           H
ATOM      5  CA  LEU A 585      24.130  39.020  37.920  1.00  0.00           C
ATOM      6  HA  LEU A 585      25.200  39.210  37.970  1.00  0.00           H
ATOM      7  CB  LEU A 585      23.520  39.230  39.320  1.00  0.00           C
ATOM      8  HB1 LEU A 585      22.410  39.100  39.310  1.00  0.00           H
ATOM      9  HB2 LEU A 585      23.660  40.320  39.450  1.00  0.00           H
ATOM     10  CG  LEU A 585      24.130  38.480  40.460  1.00  0.00           C
ATOM     11  HG  LEU A 585      24.120  37.400  40.190  1.00  0.00           H
ATOM     12  CD1 LEU A 585      25.570  38.930  40.860  1.00  0.00           C
ATOM     13 HD11 LEU A 585      26.180  39.070  39.940  1.00  0.00           H
ATOM     14 HD12 LEU A 585      26.020  38.100  41.430  1.00  0.00           H
ATOM     15 HD13 LEU A 585      25.660  39.900  41.400  1.00  0.00           H
ATOM     16  CD2 LEU A 585      23.310  38.670  41.700  1.00  0.00           C
ATOM     17 HD21 LEU A 585      22.260  38.500  41.400  1.00  0.00           H
ATOM     18 HD22 LEU A 585      23.440  39.760  41.910  1.00  0.00           H
ATOM     19 HD23 LEU A 585      23.680  38.040  42.540  1.00  0.00           H
ATOM     20  C   LEU A 585      24.050  37.530  37.670  1.00  0.00           C
ATOM     21  O   LEU A 585      25.090  36.880  37.520  1.00  0.00           O
ATOM     22  N   ILE A 586      22.740  37.060  37.560  1.00  0.00           N
ATOM     23  HN  ILE A 586      22.010  37.740  37.600  1.00  0.00           H
ATOM     24  CA  ILE A 586      22.370  35.630  37.500  1.00  0.00           C
ATOM     25  HA  ILE A 586      22.840  35.280  38.400  1.00  0.00           H
ATOM     26  CB  ILE A 586      20.880  35.270  37.650  1.00  0.00           C
ATOM     27  HB  ILE A 586      20.510  35.720  38.590  1.00  0.00           H
ATOM     28  CG2 ILE A 586      20.110  35.940  36.430  1.00  0.00           C
ATOM     29 HG21 ILE A 586      20.410  35.480  35.460  1.00  0.00           H
ATOM     30 HG22 ILE A 586      20.190  37.050  36.380  1.00  0.00           H
ATOM     31 HG23 ILE A 586      19.030  35.690  36.470  1.00  0.00           H
ATOM     32  CG1 ILE A 586      20.680  33.680  37.690  1.00  0.00           C
ATOM     33 HG11 ILE A 586      21.140  33.110  36.850  1.00  0.00           H
ATOM     34 HG12 ILE A 586      19.590  33.470  37.760  1.00  0.00           H
ATOM     35  CD  ILE A 586      21.120  33.020  39.020  1.00  0.00           C
ATOM     36  HD1 ILE A 586      20.500  33.490  39.810  1.00  0.00           H
ATOM     37  HD2 ILE A 586      22.130  33.460  39.190  1.00  0.00           H
ATOM     38  HD3 ILE A 586      20.990  31.920  39.100  1.00  0.00           H
ATOM     39  C   ILE A 586      23.000  35.020  36.230  1.00  0.00           C
ATOM     40  O   ILE A 586      23.470  33.880  36.280  1.00  0.00           O
ATOM     41  N   LEU A 587      22.930  35.710  35.060  1.00  0.00           N
ATOM     42  HN  LEU A 587      22.640  36.670  34.970  1.00  0.00           H
ATOM     43  CA  LEU A 587      23.220  35.100  33.810  1.00  0.00           C
ATOM     44  HA  LEU A 587      22.710  34.180  33.630  1.00  0.00           H
ATOM     45  CB  LEU A 587      23.030  36.200  32.790  1.00  0.00           C
ATOM     46  HB1 LEU A 587      23.940  36.820  32.800  1.00  0.00           H
ATOM     47  HB2 LEU A 587      22.150  36.810  33.070  1.00  0.00           H
ATOM     48  CG  LEU A 587      22.590  35.800  31.390  1.00  0.00           C
ATOM     49  HG  LEU A 587      23.410  35.160  30.980  1.00  0.00           H
ATOM     50  CD1 LEU A 587      21.320  35.050  31.340  1.00  0.00           C
ATOM     51 HD11 LEU A 587      21.490  34.010  31.690  1.00  0.00           H
ATOM     52 HD12 LEU A 587      20.880  34.950  30.330  1.00  0.00           H
ATOM     53 HD13 LEU A 587      20.450  35.560  31.800  1.00  0.00           H
ATOM     54  CD2 LEU A 587      22.540  37.070  30.460  1.00  0.00           C
ATOM     55 HD21 LEU A 587      21.550  37.550  30.550  1.00  0.00           H
ATOM     56 HD22 LEU A 587      22.640  36.780  29.390  1.00  0.00           H
ATOM     57 HD23 LEU A 587      23.380  37.790  30.540  1.00  0.00           H
ATOM     58  C   LEU A 587      24.720  34.660  33.770  1.00  0.00           C
ATOM     59  O   LEU A 587      24.990  33.550  33.350  1.00  0.00           O
ATOM     60  N   ASP A 588      25.640  35.530  34.290  1.00  0.00           N
ATOM     61  HN  ASP A 588      25.350  36.440  34.560  1.00  0.00           H
ATOM     62  CA  ASP A 588      27.060  35.250  34.540  1.00  0.00           C
ATOM     63  HA  ASP A 588      27.580  35.100  33.610  1.00  0.00           H
ATOM     64  CB  ASP A 588      27.720  36.430  35.280  1.00  0.00           C
ATOM     65  HB1 ASP A 588      28.710  36.240  35.760  1.00  0.00           H
ATOM     66  HB2 ASP A 588      26.970  36.790  36.020  1.00  0.00           H
ATOM     67  CG  ASP A 588      28.000  37.630  34.360  1.00  0.00           C
ATOM     68  OD1 ASP A 588      27.970  38.790  34.850  1.00  0.00           O
ATOM     69  OD2 ASP A 588      28.460  37.420  33.220  1.00  0.00           O
ATOM     70  C   ASP A 588      27.300  34.050  35.470  1.00  0.00           C
ATOM     71  O   ASP A 588      28.110  33.230  35.200  1.00  0.00           O
ATOM     72  N   ILE A 589      26.570  34.020  36.570  1.00  0.00           N
ATOM     73  HN  ILE A 589      25.820  34.670  36.710  1.00  0.00           H
ATOM     74  CA  ILE A 589      26.630  32.910  37.460  1.00  0.00           C
ATOM     75  HA  ILE A 589      27.660  32.850  37.760  1.00  0.00           H
ATOM     76  CB  ILE A 589      25.590  33.130  38.630  1.00  0.00           C
ATOM     77  HB  ILE A 589      24.690  33.670  38.250  1.00  0.00           H
ATOM     78  CG2 ILE A 589      24.990  31.890  39.210  1.00  0.00           C
ATOM     79 HG21 ILE A 589      24.440  32.150  40.130  1.00  0.00           H
ATOM     80 HG22 ILE A 589      25.750  31.180  39.610  1.00  0.00           H
ATOM     81 HG23 ILE A 589      24.330  31.320  38.520  1.00  0.00           H
ATOM     82  CG1 ILE A 589      26.310  34.050  39.730  1.00  0.00           C
ATOM     83 HG11 ILE A 589      25.660  34.070  40.640  1.00  0.00           H
ATOM     84 HG12 ILE A 589      26.240  35.050  39.240  1.00  0.00           H
ATOM     85  CD  ILE A 589      27.660  33.530  40.290  1.00  0.00           C
ATOM     86  HD1 ILE A 589      27.640  33.630  41.390  1.00  0.00           H
ATOM     87  HD2 ILE A 589      28.630  33.930  39.900  1.00  0.00           H
ATOM     88  HD3 ILE A 589      27.730  32.420  40.170  1.00  0.00           H
ATOM     89  C   ILE A 589      26.190  31.640  36.740  1.00  0.00           C
ATOM     90  O   ILE A 589      26.910  30.620  36.830  1.00  0.00           O
ATOM     91  N   LYS A 590      25.060  31.670  35.950  1.00  0.00           N
ATOM     92  HN  LYS A 590      24.760  32.630  35.870  1.00  0.00           H
ATOM     93  CA  LYS A 590      24.490  30.520  35.220  1.00  0.00           C
ATOM     94  HA  LYS A 590      24.580  29.650  35.850  1.00  0.00           H
ATOM     95  CB  LYS A 590      22.950  30.790  34.800  1.00  0.00           C
ATOM     96  HB1 LYS A 590      22.610  30.370  33.830  1.00  0.00           H
ATOM     97  HB2 LYS A 590      23.050  31.890  34.650  1.00  0.00           H
ATOM     98  CG  LYS A 590      22.030  30.390  35.970  1.00  0.00           C
ATOM     99  HG1 LYS A 590      20.990  30.430  35.610  1.00  0.00           H
ATOM    100  HG2 LYS A 590      22.090  31.080  36.840  1.00  0.00           H
ATOM    101  CD  LYS A 590      22.090  28.920  36.570  1.00  0.00           C
ATOM    102  HD1 LYS A 590      21.600  28.790  37.550  1.00  0.00           H
ATOM    103  HD2 LYS A 590      23.130  28.820  36.940  1.00  0.00           H
ATOM    104  CE  LYS A 590      21.890  27.710  35.610  1.00  0.00           C
ATOM    105  HE1 LYS A 590      22.430  26.790  35.940  1.00  0.00           H
ATOM    106  HE2 LYS A 590      22.360  27.910  34.630  1.00  0.00           H
ATOM    107  NZ  LYS A 590      20.440  27.460  35.440  1.00  0.00           N
ATOM    108  HZ1 LYS A 590      20.360  26.470  35.150  1.00  0.00           H
ATOM    109  HZ2 LYS A 590      19.910  28.170  34.900  1.00  0.00           H
ATOM    110  HZ3 LYS A 590      20.000  27.570  36.380  1.00  0.00           H
ATOM    111  C   LYS A 590      25.280  30.120  34.030  1.00  0.00           C
ATOM    112  O   LYS A 590      25.500  28.880  33.950  1.00  0.00           O
ATOM    113  N   ARG A 591      25.750  31.050  33.180  1.00  0.00           N
ATOM    114  HN  ARG A 591      25.450  31.990  33.270  1.00  0.00           H
ATOM    115  CA  ARG A 591      26.640  30.760  32.100  1.00  0.00           C
ATOM    116  HA  ARG A 591      26.310  29.930  31.500  1.00  0.00           H
ATOM    117  CB  ARG A 591      27.040  32.110  31.290  1.00  0.00           C
ATOM    118  HB1 ARG A 591      27.810  31.810  30.550  1.00  0.00           H
ATOM    119  HB2 ARG A 591      27.530  32.760  32.040  1.00  0.00           H
ATOM    120  CG  ARG A 591      25.980  32.750  30.450  1.00  0.00           C
ATOM    121  HG1 ARG A 591      26.320  33.750  30.110  1.00  0.00           H
ATOM    122  HG2 ARG A 591      25.080  32.990  31.070  1.00  0.00           H
ATOM    123  CD  ARG A 591      25.410  31.940  29.240  1.00  0.00           C
ATOM    124  HD1 ARG A 591      24.770  31.090  29.550  1.00  0.00           H
ATOM    125  HD2 ARG A 591      26.300  31.480  28.780  1.00  0.00           H
ATOM    126  NE  ARG A 591      24.720  32.920  28.360  1.00  0.00           N
ATOM    127  HE  ARG A 591      25.340  33.560  27.900  1.00  0.00           H
ATOM    128  CZ  ARG A 591      23.410  33.070  28.140  1.00  0.00           C
ATOM    129  NH1 ARG A 591      22.500  32.400  28.790  1.00  0.00           N
ATOM    130 HH11 ARG A 591      22.900  31.750  29.430  1.00  0.00           H
ATOM    131 HH12 ARG A 591      21.510  32.490  28.630  1.00  0.00           H
ATOM    132  NH2 ARG A 591      23.050  33.920  27.270  1.00  0.00           N
ATOM    133 HH21 ARG A 591      22.090  34.130  27.100  1.00  0.00           H
ATOM    134 HH22 ARG A 591      23.700  34.430  26.700  1.00  0.00           H
ATOM    135  C   ARG A 591      27.980  30.130  32.520  1.00  0.00           C
ATOM    136  O   ARG A 591      28.680  29.410  31.880  1.00  0.00           O
ATOM    137  N   LYS A 592      28.460  30.470  33.690  1.00  0.00           N
ATOM    138  HN  LYS A 592      27.940  31.160  34.190  1.00  0.00           H
ATOM    139  CA  LYS A 592      29.740  29.980  34.130  1.00  0.00           C
ATOM    140  HA  LYS A 592      30.410  29.790  33.300  1.00  0.00           H
ATOM    141  CB  LYS A 592      30.480  31.030  35.010  1.00  0.00           C
ATOM    142  HB1 LYS A 592      31.330  30.590  35.560  1.00  0.00           H
ATOM    143  HB2 LYS A 592      29.800  31.440  35.810  1.00  0.00           H
ATOM    144  CG  LYS A 592      30.990  32.180  34.160  1.00  0.00           C
ATOM    145  HG1 LYS A 592      31.420  32.940  34.830  1.00  0.00           H
ATOM    146  HG2 LYS A 592      30.120  32.620  33.650  1.00  0.00           H
ATOM    147  CD  LYS A 592      31.950  31.660  33.000  1.00  0.00           C
ATOM    148  HD1 LYS A 592      31.290  31.440  32.130  1.00  0.00           H
ATOM    149  HD2 LYS A 592      32.510  30.730  33.250  1.00  0.00           H
ATOM    150  CE  LYS A 592      33.060  32.580  32.490  1.00  0.00           C
ATOM    151  HE1 LYS A 592      33.490  32.000  31.640  1.00  0.00           H
ATOM    152  HE2 LYS A 592      33.860  32.700  33.250  1.00  0.00           H
ATOM    153  NZ  LYS A 592      32.510  33.950  32.110  1.00  0.00           N
ATOM    154  HZ1 LYS A 592      32.120  34.500  32.910  1.00  0.00           H
ATOM    155  HZ2 LYS A 592      31.780  33.800  31.380  1.00  0.00           H
ATOM    156  HZ3 LYS A 592      33.310  34.450  31.680  1.00  0.00           H
ATOM    157  C   LYS A 592      29.740  28.640  34.820  1.00  0.00           C
ATOM    158  O   LYS A 592      30.750  28.030  35.070  1.00  0.00           O
ATOM    159  N   ALA A 593      28.500  28.160  35.000  1.00  0.00           N
ATOM    160  HN  ALA A 593      27.790  28.770  34.660  1.00  0.00           H
ATOM    161  CA  ALA A 593      28.130  26.960  35.690  1.00  0.00           C
ATOM    162  HA  ALA A 593      28.710  26.930  36.610  1.00  0.00           H
ATOM    163  CB  ALA A 593      26.630  26.800  36.060  1.00  0.00           C
ATOM    164  HB1 ALA A 593      26.470  26.260  37.010  1.00  0.00           H
ATOM    165  HB2 ALA A 593      25.980  26.480  35.210  1.00  0.00           H
ATOM    166  HB3 ALA A 593      26.210  27.800  36.260  1.00  0.00           H
ATOM    167  C   ALA A 593      28.750  25.750  35.010  1.00  0.00           C
ATOM    168  O   ALA A 593      29.380  24.910  35.650  1.00  0.00           O
ATOM    169  N   PRO A 594      28.770  25.450  33.730  1.00  0.00           N
ATOM    170  CD  PRO A 594      27.880  26.080  32.710  1.00  0.00           C
ATOM    171  HD1 PRO A 594      28.230  27.050  32.320  1.00  0.00           H
ATOM    172  HD2 PRO A 594      26.890  26.430  33.050  1.00  0.00           H
ATOM    173  CA  PRO A 594      29.380  24.210  33.180  1.00  0.00           C
ATOM    174  HA  PRO A 594      28.900  23.460  33.790  1.00  0.00           H
ATOM    175  CB  PRO A 594      28.900  24.190  31.730  1.00  0.00           C
ATOM    176  HB1 PRO A 594      28.510  23.200  31.390  1.00  0.00           H
ATOM    177  HB2 PRO A 594      29.550  24.630  30.950  1.00  0.00           H
ATOM    178  CG  PRO A 594      27.650  25.030  31.680  1.00  0.00           C
ATOM    179  HG1 PRO A 594      27.580  25.520  30.690  1.00  0.00           H
ATOM    180  HG2 PRO A 594      26.760  24.410  31.900  1.00  0.00           H
ATOM    181  C   PRO A 594      30.860  24.030  33.360  1.00  0.00           C
ATOM    182  O   PRO A 594      31.380  22.990  32.960  1.00  0.00           O
ATOM    183  N   PHE A 595      31.580  25.040  33.910  1.00  0.00           N
ATOM    184  HN  PHE A 595      31.190  25.800  34.440  1.00  0.00           H
ATOM    185  CA  PHE A 595      33.040  25.150  33.980  1.00  0.00           C
ATOM    186  HA  PHE A 595      33.500  24.290  33.530  1.00  0.00           H
ATOM    187  CB  PHE A 595      33.460  26.380  33.230  1.00  0.00           C
ATOM    188  HB1 PHE A 595      34.540  26.410  32.990  1.00  0.00           H
ATOM    189  HB2 PHE A 595      33.310  27.330  33.780  1.00  0.00           H
ATOM    190  CG  PHE A 595      32.940  26.640  31.850  1.00  0.00           C
ATOM    191  CD1 PHE A 595      32.450  27.850  31.360  1.00  0.00           C
ATOM    192  HD1 PHE A 595      32.220  28.730  31.930  1.00  0.00           H
ATOM    193  CE1 PHE A 595      32.310  28.010  29.970  1.00  0.00           C
ATOM    194  HE1 PHE A 595      31.850  28.950  29.670  1.00  0.00           H
ATOM    195  CZ  PHE A 595      32.540  26.980  29.050  1.00  0.00           C
ATOM    196  HZ  PHE A 595      32.460  27.140  27.980  1.00  0.00           H
ATOM    197  CD2 PHE A 595      33.110  25.530  30.940  1.00  0.00           C
ATOM    198  HD2 PHE A 595      33.560  24.620  31.290  1.00  0.00           H
ATOM    199  CE2 PHE A 595      33.010  25.710  29.530  1.00  0.00           C
ATOM    200  HE2 PHE A 595      33.220  24.880  28.880  1.00  0.00           H
ATOM    201  C   PHE A 595      33.570  25.330  35.380  1.00  0.00           C
ATOM    202  O   PHE A 595      34.750  25.660  35.490  1.00  0.00           O
ATOM    203  N   PHE A 596      32.730  25.120  36.380  1.00  0.00           N
ATOM    204  HN  PHE A 596      31.760  24.920  36.230  1.00  0.00           H
ATOM    205  CA  PHE A 596      33.040  25.320  37.770  1.00  0.00           C
ATOM    206  HA  PHE A 596      33.270  26.370  37.870  1.00  0.00           H
ATOM    207  CB  PHE A 596      31.770  25.000  38.620  1.00  0.00           C
ATOM    208  HB1 PHE A 596      31.630  23.890  38.630  1.00  0.00           H
ATOM    209  HB2 PHE A 596      30.880  25.490  38.170  1.00  0.00           H
ATOM    210  CG  PHE A 596      32.010  25.510  40.030  1.00  0.00           C
ATOM    211  CD1 PHE A 596      31.830  26.780  40.510  1.00  0.00           C
ATOM    212  HD1 PHE A 596      31.430  27.440  39.770  1.00  0.00           H
ATOM    213  CE1 PHE A 596      31.930  27.110  41.870  1.00  0.00           C
ATOM    214  HE1 PHE A 596      31.660  28.150  41.990  1.00  0.00           H
ATOM    215  CZ  PHE A 596      32.320  26.070  42.750  1.00  0.00           C
ATOM    216  HZ  PHE A 596      32.190  26.220  43.810  1.00  0.00           H
ATOM    217  CD2 PHE A 596      32.400  24.550  40.900  1.00  0.00           C
ATOM    218  HD2 PHE A 596      32.530  23.560  40.510  1.00  0.00           H
ATOM    219  CE2 PHE A 596      32.640  24.850  42.320  1.00  0.00           C
ATOM    220  HE2 PHE A 596      33.050  24.070  42.930  1.00  0.00           H
ATOM    221  C   PHE A 596      34.280  24.570  38.270  1.00  0.00           C
ATOM    222  O   PHE A 596      35.090  25.160  39.030  1.00  0.00           O
ATOM    223  N   LEU A 597      34.450  23.290  37.860  1.00  0.00           N
ATOM    224  HN  LEU A 597      33.780  22.820  37.290  1.00  0.00           H
ATOM    225  CA  LEU A 597      35.590  22.470  38.260  1.00  0.00           C
ATOM    226  HA  LEU A 597      36.200  22.910  39.040  1.00  0.00           H
ATOM    227  CB  LEU A 597      35.210  21.070  38.860  1.00  0.00           C
ATOM    228  HB1 LEU A 597      36.120  20.470  39.060  1.00  0.00           H
ATOM    229  HB2 LEU A 597      34.660  20.460  38.110  1.00  0.00           H
ATOM    230  CG  LEU A 597      34.300  21.000  40.090  1.00  0.00           C
ATOM    231  HG  LEU A 597      33.380  21.610  39.930  1.00  0.00           H
ATOM    232  CD1 LEU A 597      33.790  19.590  40.190  1.00  0.00           C
ATOM    233 HD11 LEU A 597      33.100  19.380  39.350  1.00  0.00           H
ATOM    234 HD12 LEU A 597      33.140  19.440  41.070  1.00  0.00           H
ATOM    235 HD13 LEU A 597      34.630  18.860  40.200  1.00  0.00           H
ATOM    236  CD2 LEU A 597      34.980  21.620  41.320  1.00  0.00           C
ATOM    237 HD21 LEU A 597      35.390  22.620  41.080  1.00  0.00           H
ATOM    238 HD22 LEU A 597      35.930  21.080  41.540  1.00  0.00           H
ATOM    239 HD23 LEU A 597      34.270  21.820  42.150  1.00  0.00           H
ATOM    240  C   LEU A 597      36.380  22.190  37.000  1.00  0.00           C
ATOM    241  O   LEU A 597      37.400  21.540  37.120  1.00  0.00           O
ATOM    242  N   SER A 598      36.030  22.710  35.740  1.00  0.00           N
ATOM    243  HN  SER A 598      35.170  23.190  35.580  1.00  0.00           H
ATOM    244  CA  SER A 598      36.820  22.390  34.470  1.00  0.00           C
ATOM    245  HA  SER A 598      37.000  21.320  34.590  1.00  0.00           H
ATOM    246  CB  SER A 598      36.050  22.590  33.230  1.00  0.00           C
ATOM    247  HB1 SER A 598      35.090  22.030  33.230  1.00  0.00           H
ATOM    248  HB2 SER A 598      36.650  22.400  32.320  1.00  0.00           H
ATOM    249  OG  SER A 598      35.720  24.010  33.090  1.00  0.00           O
ATOM    250  HG1 SER A 598      36.500  24.400  32.720  1.00  0.00           H
ATOM    251  C   SER A 598      38.170  23.010  34.350  1.00  0.00           C
ATOM    252  O   SER A 598      39.110  22.470  33.760  1.00  0.00           O
ATOM    253  N   ASP A 599      38.410  24.070  35.130  1.00  0.00           N
ATOM    254  HN  ASP A 599      37.570  24.400  35.560  1.00  0.00           H
ATOM    255  CA  ASP A 599      39.640  24.650  35.470  1.00  0.00           C
ATOM    256  HA  ASP A 599      40.040  25.060  34.570  1.00  0.00           H
ATOM    257  CB  ASP A 599      39.360  25.630  36.510  1.00  0.00           C
ATOM    258  HB1 ASP A 599      40.210  25.910  37.180  1.00  0.00           H
ATOM    259  HB2 ASP A 599      38.560  25.220  37.180  1.00  0.00           H
ATOM    260  CG  ASP A 599      38.840  26.890  35.910  1.00  0.00           C
ATOM    261  OD1 ASP A 599      38.780  27.180  34.670  1.00  0.00           O
ATOM    262  OD2 ASP A 599      38.550  27.810  36.750  1.00  0.00           O
ATOM    263  C   ASP A 599      40.690  23.710  36.110  1.00  0.00           C
ATOM    264  O   ASP A 599      41.870  23.820  35.910  1.00  0.00           O
ATOM    265  N   PHE A 600      40.230  22.840  37.030  1.00  0.00           N
ATOM    266  HN  PHE A 600      39.260  22.930  37.250  1.00  0.00           H
ATOM    267  CA  PHE A 600      40.920  21.770  37.560  1.00  0.00           C
ATOM    268  HA  PHE A 600      41.750  22.190  38.090  1.00  0.00           H
ATOM    269  CB  PHE A 600      40.080  21.020  38.600  1.00  0.00           C
ATOM    270  HB1 PHE A 600      40.570  20.140  39.050  1.00  0.00           H
ATOM    271  HB2 PHE A 600      39.090  20.640  38.220  1.00  0.00           H
ATOM    272  CG  PHE A 600      39.760  21.890  39.790  1.00  0.00           C
ATOM    273  CD1 PHE A 600      40.400  21.740  41.040  1.00  0.00           C
ATOM    274  HD1 PHE A 600      41.280  21.140  41.190  1.00  0.00           H
ATOM    275  CE1 PHE A 600      40.070  22.550  42.160  1.00  0.00           C
ATOM    276  HE1 PHE A 600      40.590  22.480  43.100  1.00  0.00           H
ATOM    277  CZ  PHE A 600      39.100  23.480  42.000  1.00  0.00           C
ATOM    278  HZ  PHE A 600      38.890  24.200  42.780  1.00  0.00           H
ATOM    279  CD2 PHE A 600      38.770  22.940  39.680  1.00  0.00           C
ATOM    280  HD2 PHE A 600      38.200  23.000  38.760  1.00  0.00           H
ATOM    281  CE2 PHE A 600      38.370  23.620  40.750  1.00  0.00           C
ATOM    282  HE2 PHE A 600      37.580  24.350  40.770  1.00  0.00           H
ATOM    283  C   PHE A 600      41.500  20.840  36.580  1.00  0.00           C
ATOM    284  O   PHE A 600      42.600  20.270  36.770  1.00  0.00           O
ATOM    285  N   LYS A 601      40.830  20.550  35.490  1.00  0.00           N
ATOM    286  HN  LYS A 601      39.890  20.860  35.380  1.00  0.00           H
ATOM    287  CA  LYS A 601      41.280  19.710  34.380  1.00  0.00           C
ATOM    288  HA  LYS A 601      41.600  18.760  34.780  1.00  0.00           H
ATOM    289  CB  LYS A 601      40.230  19.410  33.310  1.00  0.00           C
ATOM    290  HB1 LYS A 601      40.620  18.570  32.680  1.00  0.00           H
ATOM    291  HB2 LYS A 601      40.210  20.270  32.600  1.00  0.00           H
ATOM    292  CG  LYS A 601      38.760  19.070  33.660  1.00  0.00           C
ATOM    293  HG1 LYS A 601      38.410  19.760  34.460  1.00  0.00           H
ATOM    294  HG2 LYS A 601      38.790  18.090  34.170  1.00  0.00           H
ATOM    295  CD  LYS A 601      37.880  18.980  32.350  1.00  0.00           C
ATOM    296  HD1 LYS A 601      37.460  19.960  32.030  1.00  0.00           H
ATOM    297  HD2 LYS A 601      37.090  18.200  32.470  1.00  0.00           H
ATOM    298  CE  LYS A 601      38.560  18.520  31.080  1.00  0.00           C
ATOM    299  HE1 LYS A 601      39.180  17.610  31.180  1.00  0.00           H
ATOM    300  HE2 LYS A 601      39.280  19.310  30.800  1.00  0.00           H
ATOM    301  NZ  LYS A 601      37.570  18.310  30.040  1.00  0.00           N
ATOM    302  HZ1 LYS A 601      38.060  17.960  29.170  1.00  0.00           H
ATOM    303  HZ2 LYS A 601      37.150  19.210  29.770  1.00  0.00           H
ATOM    304  HZ3 LYS A 601      36.920  17.550  30.320  1.00  0.00           H
ATOM    305  C   LYS A 601      42.490  20.430  33.730  1.00  0.00           C
ATOM    306  O   LYS A 601      43.460  19.780  33.380  1.00  0.00           O
ATOM    307  N   ASP A 602      42.390  21.780  33.620  1.00  0.00           N
ATOM    308  HN  ASP A 602      41.660  22.240  34.110  1.00  0.00           H
ATOM    309  CA  ASP A 602      43.410  22.620  32.940  1.00  0.00           C
ATOM    310  HA  ASP A 602      43.680  22.150  32.010  1.00  0.00           H
ATOM    311  CB  ASP A 602      42.830  24.020  32.570  1.00  0.00           C
ATOM    312  HB1 ASP A 602      43.650  24.590  32.090  1.00  0.00           H
ATOM    313  HB2 ASP A 602      42.560  24.550  33.510  1.00  0.00           H
ATOM    314  CG  ASP A 602      41.600  23.960  31.690  1.00  0.00           C
ATOM    315  OD1 ASP A 602      41.590  23.130  30.750  1.00  0.00           O
ATOM    316  OD2 ASP A 602      40.770  24.890  31.780  1.00  0.00           O
ATOM    317  C   ASP A 602      44.660  22.870  33.880  1.00  0.00           C
ATOM    318  O   ASP A 602      45.670  23.350  33.380  1.00  0.00           O
ATOM    319  N   ALA A 603      44.510  22.610  35.160  1.00  0.00           N
ATOM    320  HN  ALA A 603      43.650  22.200  35.460  1.00  0.00           H
ATOM    321  CA  ALA A 603      45.390  23.070  36.170  1.00  0.00           C
ATOM    322  HA  ALA A 603      45.940  23.960  35.890  1.00  0.00           H
ATOM    323  CB  ALA A 603      44.560  23.450  37.410  1.00  0.00           C
ATOM    324  HB1 ALA A 603      43.990  24.390  37.210  1.00  0.00           H
ATOM    325  HB2 ALA A 603      45.200  23.720  38.290  1.00  0.00           H
ATOM    326  HB3 ALA A 603      43.850  22.620  37.590  1.00  0.00           H
ATOM    327  C   ALA A 603      46.280  21.940  36.640  1.00  0.00           C
ATOM    328  O   ALA A 603      47.300  22.160  37.310  1.00  0.00           O
ATOM    329  N   LEU A 604      45.990  20.630  36.240  1.00  0.00           N
ATOM    330  HN  LEU A 604      45.080  20.480  35.870  1.00  0.00           H
ATOM    331  CA  LEU A 604      46.860  19.530  36.730  1.00  0.00           C
ATOM    332  HA  LEU A 604      47.080  19.660  37.790  1.00  0.00           H
ATOM    333  CB  LEU A 604      46.120  18.170  36.470  1.00  0.00           C
ATOM    334  HB1 LEU A 604      45.700  18.150  35.440  1.00  0.00           H
ATOM    335  HB2 LEU A 604      45.240  18.100  37.170  1.00  0.00           H
ATOM    336  CG  LEU A 604      46.960  16.870  36.840  1.00  0.00           C
ATOM    337  HG  LEU A 604      47.720  16.760  36.030  1.00  0.00           H
ATOM    338  CD1 LEU A 604      47.560  16.920  38.220  1.00  0.00           C
ATOM    339 HD11 LEU A 604      48.130  17.870  38.300  1.00  0.00           H
ATOM    340 HD12 LEU A 604      48.090  15.990  38.500  1.00  0.00           H
ATOM    341 HD13 LEU A 604      46.730  17.050  38.930  1.00  0.00           H
ATOM    342  CD2 LEU A 604      46.090  15.550  36.670  1.00  0.00           C
ATOM    343 HD21 LEU A 604      45.160  15.720  37.250  1.00  0.00           H
ATOM    344 HD22 LEU A 604      46.740  14.740  37.060  1.00  0.00           H
ATOM    345 HD23 LEU A 604      45.770  15.450  35.620  1.00  0.00           H
ATOM    346  C   LEU A 604      48.240  19.430  35.970  1.00  0.00           C
ATOM    347  O   LEU A 604      48.420  18.720  35.000  1.00  0.00           O
ATOM    348  N   SER A 605      49.260  20.140  36.410  1.00  0.00           N
ATOM    349  HN  SER A 605      49.100  20.660  37.250  1.00  0.00           H
ATOM    350  CA  SER A 605      50.530  20.080  35.840  1.00  0.00           C
ATOM    351  HA  SER A 605      50.780  19.060  35.590  1.00  0.00           H
ATOM    352  CB  SER A 605      50.560  20.850  34.520  1.00  0.00           C
ATOM    353  HB1 SER A 605      49.950  20.350  33.740  1.00  0.00           H
ATOM    354  HB2 SER A 605      51.560  21.000  34.060  1.00  0.00           H
ATOM    355  OG  SER A 605      50.050  22.180  34.640  1.00  0.00           O
ATOM    356  HG1 SER A 605      49.150  22.040  34.370  1.00  0.00           H
ATOM    357  C   SER A 605      51.500  20.710  36.810  1.00  0.00           C
ATOM    358  O   SER A 605      51.230  21.540  37.720  1.00  0.00           O
ATOM    359  N   LEU A 606      52.860  20.340  36.630  1.00  0.00           N
ATOM    360  HN  LEU A 606      53.120  19.850  35.800  1.00  0.00           H
ATOM    361  CA  LEU A 606      53.940  20.760  37.440  1.00  0.00           C
ATOM    362  HA  LEU A 606      53.620  20.670  38.460  1.00  0.00           H
ATOM    363  CB  LEU A 606      55.160  19.950  37.040  1.00  0.00           C
ATOM    364  HB1 LEU A 606      55.570  20.230  36.040  1.00  0.00           H
ATOM    365  HB2 LEU A 606      54.870  18.880  37.020  1.00  0.00           H
ATOM    366  CG  LEU A 606      56.350  20.010  38.080  1.00  0.00           C
ATOM    367  HG  LEU A 606      56.830  20.980  37.890  1.00  0.00           H
ATOM    368  CD1 LEU A 606      55.930  19.870  39.540  1.00  0.00           C
ATOM    369 HD11 LEU A 606      55.220  20.660  39.880  1.00  0.00           H
ATOM    370 HD12 LEU A 606      56.850  19.940  40.190  1.00  0.00           H
ATOM    371 HD13 LEU A 606      55.530  18.860  39.810  1.00  0.00           H
ATOM    372  CD2 LEU A 606      57.370  18.860  37.770  1.00  0.00           C
ATOM    373 HD21 LEU A 606      57.970  19.160  36.880  1.00  0.00           H
ATOM    374 HD22 LEU A 606      56.950  17.830  37.700  1.00  0.00           H
ATOM    375 HD23 LEU A 606      58.150  18.880  38.560  1.00  0.00           H
ATOM    376  C   LEU A 606      54.160  22.260  37.320  1.00  0.00           C
ATOM    377  O   LEU A 606      54.440  23.020  38.260  1.00  0.00           O
ATOM    378  N   GLN A 607      54.050  22.900  36.110  1.00  0.00           N
ATOM    379  HN  GLN A 607      53.890  22.390  35.270  1.00  0.00           H
ATOM    380  CA  GLN A 607      54.230  24.360  36.050  1.00  0.00           C
ATOM    381  HA  GLN A 607      55.250  24.550  36.340  1.00  0.00           H
ATOM    382  CB  GLN A 607      54.100  24.780  34.550  1.00  0.00           C
ATOM    383  HB1 GLN A 607      54.970  24.420  33.960  1.00  0.00           H
ATOM    384  HB2 GLN A 607      54.100  25.900  34.540  1.00  0.00           H
ATOM    385  CG  GLN A 607      52.770  24.430  33.840  1.00  0.00           C
ATOM    386  HG1 GLN A 607      51.960  24.970  34.370  1.00  0.00           H
ATOM    387  HG2 GLN A 607      52.580  23.350  33.780  1.00  0.00           H
ATOM    388  CD  GLN A 607      52.840  24.930  32.400  1.00  0.00           C
ATOM    389  OE1 GLN A 607      53.060  26.170  32.190  1.00  0.00           O
ATOM    390  NE2 GLN A 607      52.860  24.060  31.360  1.00  0.00           N
ATOM    391 HE21 GLN A 607      53.040  24.500  30.480  1.00  0.00           H
ATOM    392 HE22 GLN A 607      52.300  23.230  31.370  1.00  0.00           H
ATOM    393  C   GLN A 607      53.250  25.160  36.860  1.00  0.00           C
ATOM    394  O   GLN A 607      53.600  26.240  37.350  1.00  0.00           O
ATOM    395  N   CYS A 608      51.930  24.650  37.030  1.00  0.00           N
ATOM    396  HN  CYS A 608      51.770  23.740  36.670  1.00  0.00           H
ATOM    397  CA  CYS A 608      50.960  25.150  37.950  1.00  0.00           C
ATOM    398  HA  CYS A 608      50.810  26.200  37.770  1.00  0.00           H
ATOM    399  CB  CYS A 608      49.530  24.550  37.600  1.00  0.00           C
ATOM    400  HB1 CYS A 608      49.480  23.450  37.800  1.00  0.00           H
ATOM    401  HB2 CYS A 608      49.390  24.640  36.510  1.00  0.00           H
ATOM    402  SG  CYS A 608      48.050  25.300  38.480  1.00  0.00           S
ATOM    403  HG1 CYS A 608      48.500  25.160  39.730  1.00  0.00           H
ATOM    404  C   CYS A 608      51.300  25.190  39.360  1.00  0.00           C
ATOM    405  O   CYS A 608      51.180  26.180  40.040  1.00  0.00           O
ATOM    406  N   LEU A 609      51.850  24.050  39.840  1.00  0.00           N
ATOM    407  HN  LEU A 609      51.930  23.270  39.220  1.00  0.00           H
ATOM    408  CA  LEU A 609      52.410  23.860  41.180  1.00  0.00           C
ATOM    409  HA  LEU A 609      51.690  24.170  41.910  1.00  0.00           H
ATOM    410  CB  LEU A 609      52.920  22.380  41.340  1.00  0.00           C
ATOM    411  HB1 LEU A 609      53.500  22.180  40.420  1.00  0.00           H
ATOM    412  HB2 LEU A 609      51.980  21.790  41.310  1.00  0.00           H
ATOM    413  CG  LEU A 609      53.670  22.130  42.710  1.00  0.00           C
ATOM    414  HG  LEU A 609      54.670  22.610  42.740  1.00  0.00           H
ATOM    415  CD1 LEU A 609      52.840  22.520  43.930  1.00  0.00           C
ATOM    416 HD11 LEU A 609      52.440  23.560  43.910  1.00  0.00           H
ATOM    417 HD12 LEU A 609      53.510  22.440  44.820  1.00  0.00           H
ATOM    418 HD13 LEU A 609      52.090  21.740  44.160  1.00  0.00           H
ATOM    419  CD2 LEU A 609      54.050  20.630  42.790  1.00  0.00           C
ATOM    420 HD21 LEU A 609      54.560  20.340  43.740  1.00  0.00           H
ATOM    421 HD22 LEU A 609      54.770  20.330  41.990  1.00  0.00           H
ATOM    422 HD23 LEU A 609      53.110  20.090  42.530  1.00  0.00           H
ATOM    423  C   LEU A 609      53.550  24.880  41.440  1.00  0.00           C
ATOM    424  O   LEU A 609      53.490  25.550  42.460  1.00  0.00           O
ATOM    425  N   ALA A 610      54.550  25.030  40.490  1.00  0.00           N
ATOM    426  HN  ALA A 610      54.470  24.530  39.630  1.00  0.00           H
ATOM    427  CA  ALA A 610      55.680  25.940  40.700  1.00  0.00           C
ATOM    428  HA  ALA A 610      56.190  25.650  41.610  1.00  0.00           H
ATOM    429  CB  ALA A 610      56.640  25.930  39.500  1.00  0.00           C
ATOM    430  HB1 ALA A 610      56.120  26.180  38.550  1.00  0.00           H
ATOM    431  HB2 ALA A 610      57.160  24.950  39.430  1.00  0.00           H
ATOM    432  HB3 ALA A 610      57.510  26.610  39.680  1.00  0.00           H
ATOM    433  C   ALA A 610      55.170  27.380  40.780  1.00  0.00           C
ATOM    434  O   ALA A 610      55.590  28.140  41.670  1.00  0.00           O
ATOM    435  N   SER A 611      54.100  27.720  39.940  1.00  0.00           N
ATOM    436  HN  SER A 611      53.780  27.150  39.200  1.00  0.00           H
ATOM    437  CA  SER A 611      53.570  29.090  40.070  1.00  0.00           C
ATOM    438  HA  SER A 611      54.360  29.810  40.030  1.00  0.00           H
ATOM    439  CB  SER A 611      52.740  29.470  38.820  1.00  0.00           C
ATOM    440  HB1 SER A 611      52.190  30.400  39.050  1.00  0.00           H
ATOM    441  HB2 SER A 611      52.010  28.670  38.600  1.00  0.00           H
ATOM    442  OG  SER A 611      53.560  29.760  37.720  1.00  0.00           O
ATOM    443  HG1 SER A 611      54.440  29.830  38.100  1.00  0.00           H
ATOM    444  C   SER A 611      52.780  29.350  41.380  1.00  0.00           C
ATOM    445  O   SER A 611      52.740  30.480  41.870  1.00  0.00           O
ATOM    446  N   ILE A 612      52.080  28.400  41.960  1.00  0.00           N
ATOM    447  HN  ILE A 612      51.910  27.510  41.540  1.00  0.00           H
ATOM    448  CA  ILE A 612      51.380  28.520  43.280  1.00  0.00           C
ATOM    449  HA  ILE A 612      50.750  29.390  43.150  1.00  0.00           H
ATOM    450  CB  ILE A 612      50.420  27.370  43.600  1.00  0.00           C
ATOM    451  HB  ILE A 612      50.940  26.420  43.350  1.00  0.00           H
ATOM    452  CG2 ILE A 612      50.060  27.240  45.050  1.00  0.00           C
ATOM    453 HG21 ILE A 612      49.760  28.230  45.470  1.00  0.00           H
ATOM    454 HG22 ILE A 612      50.960  26.910  45.620  1.00  0.00           H
ATOM    455 HG23 ILE A 612      49.300  26.450  45.230  1.00  0.00           H
ATOM    456  CG1 ILE A 612      49.160  27.320  42.740  1.00  0.00           C
ATOM    457 HG11 ILE A 612      49.340  27.730  41.740  1.00  0.00           H
ATOM    458 HG12 ILE A 612      48.420  27.950  43.280  1.00  0.00           H
ATOM    459  CD  ILE A 612      48.530  25.990  42.480  1.00  0.00           C
ATOM    460  HD1 ILE A 612      48.280  25.460  43.430  1.00  0.00           H
ATOM    461  HD2 ILE A 612      49.070  25.300  41.790  1.00  0.00           H
ATOM    462  HD3 ILE A 612      47.640  26.110  41.830  1.00  0.00           H
ATOM    463  C   ILE A 612      52.340  28.810  44.510  1.00  0.00           C
ATOM    464  O   ILE A 612      52.320  29.740  45.300  1.00  0.00           O
ATOM    465  N   LEU A 613      53.340  27.860  44.620  1.00  0.00           N
ATOM    466  HN  LEU A 613      53.190  26.950  44.250  1.00  0.00           H
ATOM    467  CA  LEU A 613      54.450  28.010  45.490  1.00  0.00           C
ATOM    468  HA  LEU A 613      54.130  27.970  46.520  1.00  0.00           H
ATOM    469  CB  LEU A 613      55.500  26.890  45.140  1.00  0.00           C
ATOM    470  HB1 LEU A 613      56.440  26.990  45.730  1.00  0.00           H
ATOM    471  HB2 LEU A 613      55.790  27.100  44.090  1.00  0.00           H
ATOM    472  CG  LEU A 613      55.130  25.390  45.340  1.00  0.00           C
ATOM    473  HG  LEU A 613      54.120  25.220  44.920  1.00  0.00           H
ATOM    474  CD1 LEU A 613      56.040  24.490  44.540  1.00  0.00           C
ATOM    475 HD11 LEU A 613      55.710  23.440  44.710  1.00  0.00           H
ATOM    476 HD12 LEU A 613      57.120  24.570  44.800  1.00  0.00           H
ATOM    477 HD13 LEU A 613      55.820  24.680  43.460  1.00  0.00           H
ATOM    478  CD2 LEU A 613      55.130  24.940  46.830  1.00  0.00           C
ATOM    479 HD21 LEU A 613      54.780  23.890  46.880  1.00  0.00           H
ATOM    480 HD22 LEU A 613      54.540  25.540  47.560  1.00  0.00           H
ATOM    481 HD23 LEU A 613      56.150  24.980  47.280  1.00  0.00           H
ATOM    482  C   LEU A 613      55.240  29.290  45.340  1.00  0.00           C
ATOM    483  O   LEU A 613      55.490  29.950  46.350  1.00  0.00           O
ATOM    484  N   PHE A 614      55.660  29.810  44.170  1.00  0.00           N
ATOM    485  HN  PHE A 614      55.740  29.210  43.380  1.00  0.00           H
ATOM    486  CA  PHE A 614      56.270  31.100  44.040  1.00  0.00           C
ATOM    487  HA  PHE A 614      57.060  31.200  44.780  1.00  0.00           H
ATOM    488  CB  PHE A 614      56.860  31.240  42.600  1.00  0.00           C
ATOM    489  HB1 PHE A 614      56.190  31.220  41.720  1.00  0.00           H
ATOM    490  HB2 PHE A 614      57.560  30.400  42.420  1.00  0.00           H
ATOM    491  CG  PHE A 614      57.780  32.480  42.380  1.00  0.00           C
ATOM    492  CD1 PHE A 614      59.190  32.390  42.370  1.00  0.00           C
ATOM    493  HD1 PHE A 614      59.650  31.440  42.590  1.00  0.00           H
ATOM    494  CE1 PHE A 614      59.970  33.430  41.810  1.00  0.00           C
ATOM    495  HE1 PHE A 614      61.010  33.210  41.610  1.00  0.00           H
ATOM    496  CZ  PHE A 614      59.370  34.630  41.390  1.00  0.00           C
ATOM    497  HZ  PHE A 614      59.990  35.470  41.130  1.00  0.00           H
ATOM    498  CD2 PHE A 614      57.150  33.660  42.080  1.00  0.00           C
ATOM    499  HD2 PHE A 614      56.080  33.790  42.090  1.00  0.00           H
ATOM    500  CE2 PHE A 614      57.980  34.770  41.610  1.00  0.00           C
ATOM    501  HE2 PHE A 614      57.540  35.690  41.260  1.00  0.00           H
ATOM    502  C   PHE A 614      55.340  32.260  44.400  1.00  0.00           C
ATOM    503  O   PHE A 614      55.770  33.170  45.130  1.00  0.00           O
ATOM    504  N   LEU A 615      54.090  32.280  43.920  1.00  0.00           N
ATOM    505  HN  LEU A 615      53.700  31.540  43.390  1.00  0.00           H
ATOM    506  CA  LEU A 615      53.060  33.200  44.220  1.00  0.00           C
ATOM    507  HA  LEU A 615      53.460  34.160  43.930  1.00  0.00           H
ATOM    508  CB  LEU A 615      51.760  32.910  43.400  1.00  0.00           C
ATOM    509  HB1 LEU A 615      51.390  31.910  43.710  1.00  0.00           H
ATOM    510  HB2 LEU A 615      52.050  32.850  42.340  1.00  0.00           H
ATOM    511  CG  LEU A 615      50.570  33.850  43.630  1.00  0.00           C
ATOM    512  HG  LEU A 615      50.190  33.770  44.680  1.00  0.00           H
ATOM    513  CD1 LEU A 615      50.870  35.330  43.450  1.00  0.00           C
ATOM    514 HD11 LEU A 615      51.460  35.580  44.350  1.00  0.00           H
ATOM    515 HD12 LEU A 615      49.940  35.920  43.580  1.00  0.00           H
ATOM    516 HD13 LEU A 615      51.390  35.490  42.480  1.00  0.00           H
ATOM    517  CD2 LEU A 615      49.370  33.550  42.720  1.00  0.00           C
ATOM    518 HD21 LEU A 615      49.120  32.460  42.700  1.00  0.00           H
ATOM    519 HD22 LEU A 615      49.730  33.820  41.700  1.00  0.00           H
ATOM    520 HD23 LEU A 615      48.530  34.190  43.050  1.00  0.00           H
ATOM    521  C   LEU A 615      52.720  33.400  45.680  1.00  0.00           C
ATOM    522  O   LEU A 615      52.680  34.550  46.190  1.00  0.00           O
ATOM    523  N   TYR A 616      52.600  32.350  46.420  1.00  0.00           N
ATOM    524  HN  TYR A 616      52.800  31.430  46.060  1.00  0.00           H
ATOM    525  CA  TYR A 616      52.330  32.500  47.810  1.00  0.00           C
ATOM    526  HA  TYR A 616      51.530  33.210  48.000  1.00  0.00           H
ATOM    527  CB  TYR A 616      51.980  31.060  48.400  1.00  0.00           C
ATOM    528  HB1 TYR A 616      52.710  30.430  47.840  1.00  0.00           H
ATOM    529  HB2 TYR A 616      51.030  30.670  48.000  1.00  0.00           H
ATOM    530  CG  TYR A 616      52.200  30.870  49.870  1.00  0.00           C
ATOM    531  CD1 TYR A 616      53.230  30.100  50.370  1.00  0.00           C
ATOM    532  HD1 TYR A 616      53.970  29.720  49.670  1.00  0.00           H
ATOM    533  CE1 TYR A 616      53.370  29.940  51.720  1.00  0.00           C
ATOM    534  HE1 TYR A 616      54.200  29.320  52.020  1.00  0.00           H
ATOM    535  CZ  TYR A 616      52.360  30.320  52.610  1.00  0.00           C
ATOM    536  OH  TYR A 616      52.550  30.020  53.930  1.00  0.00           O
ATOM    537  HH  TYR A 616      51.700  30.240  54.340  1.00  0.00           H
ATOM    538  CD2 TYR A 616      51.280  31.440  50.810  1.00  0.00           C
ATOM    539  HD2 TYR A 616      50.520  32.080  50.390  1.00  0.00           H
ATOM    540  CE2 TYR A 616      51.270  31.100  52.190  1.00  0.00           C
ATOM    541  HE2 TYR A 616      50.470  31.430  52.850  1.00  0.00           H
ATOM    542  C   TYR A 616      53.520  33.090  48.620  1.00  0.00           C
ATOM    543  O   TYR A 616      53.380  33.940  49.510  1.00  0.00           O
ATOM    544  N   CYS A 617      54.790  32.720  48.360  1.00  0.00           N
ATOM    545  HN  CYS A 617      54.920  32.040  47.640  1.00  0.00           H
ATOM    546  CA  CYS A 617      56.010  33.190  48.930  1.00  0.00           C
ATOM    547  HA  CYS A 617      56.100  33.120  50.000  1.00  0.00           H
ATOM    548  CB  CYS A 617      57.240  32.420  48.460  1.00  0.00           C
ATOM    549  HB1 CYS A 617      58.180  32.900  48.790  1.00  0.00           H
ATOM    550  HB2 CYS A 617      57.220  32.460  47.350  1.00  0.00           H
ATOM    551  SG  CYS A 617      57.180  30.770  49.070  1.00  0.00           S
ATOM    552  HG1 CYS A 617      56.650  30.260  47.970  1.00  0.00           H
ATOM    553  C   CYS A 617      56.170  34.680  48.650  1.00  0.00           C
ATOM    554  O   CYS A 617      56.400  35.460  49.550  1.00  0.00           O
ATOM    555  N   ALA A 618      55.990  35.090  47.370  1.00  0.00           N
ATOM    556  HN  ALA A 618      55.970  34.400  46.650  1.00  0.00           H
ATOM    557  CA  ALA A 618      55.830  36.450  46.920  1.00  0.00           C
ATOM    558  HA  ALA A 618      56.750  36.990  46.900  1.00  0.00           H
ATOM    559  CB  ALA A 618      55.330  36.370  45.420  1.00  0.00           C
ATOM    560  HB1 ALA A 618      54.260  36.140  45.200  1.00  0.00           H
ATOM    561  HB2 ALA A 618      55.870  35.600  44.830  1.00  0.00           H
ATOM    562  HB3 ALA A 618      55.600  37.320  44.900  1.00  0.00           H
ATOM    563  C   ALA A 618      54.820  37.330  47.620  1.00  0.00           C
ATOM    564  O   ALA A 618      55.140  38.430  48.180  1.00  0.00           O
ATOM    565  N   CYS A 619      53.570  36.840  47.710  1.00  0.00           N
ATOM    566  HN  CYS A 619      53.310  36.000  47.240  1.00  0.00           H
ATOM    567  CA  CYS A 619      52.490  37.510  48.460  1.00  0.00           C
ATOM    568  HA  CYS A 619      52.570  38.540  48.200  1.00  0.00           H
ATOM    569  CB  CYS A 619      51.090  36.880  48.260  1.00  0.00           C
ATOM    570  HB1 CYS A 619      50.350  37.420  48.880  1.00  0.00           H
ATOM    571  HB2 CYS A 619      50.960  35.880  48.700  1.00  0.00           H
ATOM    572  SG  CYS A 619      50.570  37.060  46.460  1.00  0.00           S
ATOM    573  HG1 CYS A 619      51.410  36.110  46.090  1.00  0.00           H
ATOM    574  C   CYS A 619      52.750  37.600  50.030  1.00  0.00           C
ATOM    575  O   CYS A 619      52.320  38.560  50.690  1.00  0.00           O
ATOM    576  N   MET A 620      53.370  36.560  50.630  1.00  0.00           N
ATOM    577  HN  MET A 620      53.540  35.700  50.160  1.00  0.00           H
ATOM    578  CA  MET A 620      53.440  36.550  52.070  1.00  0.00           C
ATOM    579  HA  MET A 620      52.390  36.540  52.360  1.00  0.00           H
ATOM    580  CB  MET A 620      53.950  35.160  52.440  1.00  0.00           C
ATOM    581  HB1 MET A 620      54.950  35.250  51.960  1.00  0.00           H
ATOM    582  HB2 MET A 620      53.330  34.410  51.910  1.00  0.00           H
ATOM    583  CG  MET A 620      54.090  34.900  53.950  1.00  0.00           C
ATOM    584  HG1 MET A 620      54.720  35.700  54.410  1.00  0.00           H
ATOM    585  HG2 MET A 620      54.670  33.940  53.870  1.00  0.00           H
ATOM    586  SD  MET A 620      52.530  34.710  54.870  1.00  0.00           S
ATOM    587  CE  MET A 620      53.250  34.100  56.430  1.00  0.00           C
ATOM    588  HE1 MET A 620      52.320  33.780  56.960  1.00  0.00           H
ATOM    589  HE2 MET A 620      53.810  34.840  57.040  1.00  0.00           H
ATOM    590  HE3 MET A 620      53.880  33.210  56.220  1.00  0.00           H
ATOM    591  C   MET A 620      54.110  37.700  52.900  1.00  0.00           C
ATOM    592  O   MET A 620      53.620  38.110  53.910  1.00  0.00           O
ATOM    593  N   SER A 621      55.300  38.190  52.550  1.00  0.00           N
ATOM    594  HN  SER A 621      55.610  37.730  51.720  1.00  0.00           H
ATOM    595  CA  SER A 621      56.020  39.300  53.260  1.00  0.00           C
ATOM    596  HA  SER A 621      56.090  39.030  54.290  1.00  0.00           H
ATOM    597  CB  SER A 621      57.430  39.570  52.880  1.00  0.00           C
ATOM    598  HB1 SER A 621      57.880  40.410  53.450  1.00  0.00           H
ATOM    599  HB2 SER A 621      57.440  39.940  51.830  1.00  0.00           H
ATOM    600  OG  SER A 621      58.230  38.400  52.950  1.00  0.00           O
ATOM    601  HG1 SER A 621      58.060  37.760  52.250  1.00  0.00           H
ATOM    602  C   SER A 621      55.230  40.610  53.120  1.00  0.00           C
ATOM    603  O   SER A 621      55.080  41.270  54.180  1.00  0.00           O
ATOM    604  N   PRO A 622      54.780  41.100  51.880  1.00  0.00           N
ATOM    605  CD  PRO A 622      55.150  40.640  50.470  1.00  0.00           C
ATOM    606  HD1 PRO A 622      54.680  39.650  50.310  1.00  0.00           H
ATOM    607  HD2 PRO A 622      56.230  40.670  50.220  1.00  0.00           H
ATOM    608  CA  PRO A 622      53.690  42.020  51.870  1.00  0.00           C
ATOM    609  HA  PRO A 622      54.030  42.980  52.210  1.00  0.00           H
ATOM    610  CB  PRO A 622      53.200  42.060  50.370  1.00  0.00           C
ATOM    611  HB1 PRO A 622      52.850  43.060  50.020  1.00  0.00           H
ATOM    612  HB2 PRO A 622      52.360  41.350  50.240  1.00  0.00           H
ATOM    613  CG  PRO A 622      54.410  41.620  49.550  1.00  0.00           C
ATOM    614  HG1 PRO A 622      54.290  41.050  48.610  1.00  0.00           H
ATOM    615  HG2 PRO A 622      55.120  42.470  49.380  1.00  0.00           H
ATOM    616  C   PRO A 622      52.530  41.720  52.840  1.00  0.00           C
ATOM    617  O   PRO A 622      52.090  42.630  53.520  1.00  0.00           O
ATOM    618  N   VAL A 623      51.960  40.460  52.990  1.00  0.00           N
ATOM    619  HN  VAL A 623      52.170  39.750  52.330  1.00  0.00           H
ATOM    620  CA  VAL A 623      50.890  40.190  53.990  1.00  0.00           C
ATOM    621  HA  VAL A 623      50.090  40.880  53.760  1.00  0.00           H
ATOM    622  CB  VAL A 623      50.220  38.830  53.700  1.00  0.00           C
ATOM    623  HB  VAL A 623      50.990  38.200  53.200  1.00  0.00           H
ATOM    624  CG1 VAL A 623      49.710  38.000  54.890  1.00  0.00           C
ATOM    625 HG11 VAL A 623      49.230  37.090  54.460  1.00  0.00           H
ATOM    626 HG12 VAL A 623      48.930  38.480  55.510  1.00  0.00           H
ATOM    627 HG13 VAL A 623      50.590  37.690  55.500  1.00  0.00           H
ATOM    628  CG2 VAL A 623      49.040  39.130  52.750  1.00  0.00           C
ATOM    629 HG21 VAL A 623      49.320  39.720  51.850  1.00  0.00           H
ATOM    630 HG22 VAL A 623      48.290  39.720  53.330  1.00  0.00           H
ATOM    631 HG23 VAL A 623      48.350  38.300  52.460  1.00  0.00           H
ATOM    632  C   VAL A 623      51.270  40.360  55.450  1.00  0.00           C
ATOM    633  O   VAL A 623      50.420  40.940  56.190  1.00  0.00           O
ATOM    634  N   ILE A 624      52.550  39.950  55.870  1.00  0.00           N
ATOM    635  HN  ILE A 624      53.070  39.360  55.260  1.00  0.00           H
ATOM    636  CA  ILE A 624      53.180  40.100  57.180  1.00  0.00           C
ATOM    637  HA  ILE A 624      52.570  39.640  57.950  1.00  0.00           H
ATOM    638  CB  ILE A 624      54.650  39.480  57.280  1.00  0.00           C
ATOM    639  HB  ILE A 624      55.320  39.980  56.550  1.00  0.00           H
ATOM    640  CG2 ILE A 624      55.190  39.650  58.710  1.00  0.00           C
ATOM    641 HG21 ILE A 624      54.390  39.190  59.350  1.00  0.00           H
ATOM    642 HG22 ILE A 624      55.380  40.720  58.870  1.00  0.00           H
ATOM    643 HG23 ILE A 624      56.180  39.180  58.850  1.00  0.00           H
ATOM    644  CG1 ILE A 624      54.490  37.940  56.980  1.00  0.00           C
ATOM    645 HG11 ILE A 624      53.800  37.720  56.140  1.00  0.00           H
ATOM    646 HG12 ILE A 624      53.980  37.370  57.790  1.00  0.00           H
ATOM    647  CD  ILE A 624      55.740  37.220  56.600  1.00  0.00           C
ATOM    648  HD1 ILE A 624      55.460  36.240  56.150  1.00  0.00           H
ATOM    649  HD2 ILE A 624      56.390  37.000  57.490  1.00  0.00           H
ATOM    650  HD3 ILE A 624      56.210  37.730  55.740  1.00  0.00           H
ATOM    651  C   ILE A 624      53.320  41.590  57.470  1.00  0.00           C
ATOM    652  O   ILE A 624      52.950  42.100  58.500  1.00  0.00           O
ATOM    653  N   THR A 625      53.760  42.280  56.420  1.00  0.00           N
ATOM    654  HN  THR A 625      54.030  41.710  55.650  1.00  0.00           H
ATOM    655  CA  THR A 625      54.000  43.740  56.410  1.00  0.00           C
ATOM    656  HA  THR A 625      54.540  43.980  57.310  1.00  0.00           H
ATOM    657  CB  THR A 625      54.780  44.160  55.160  1.00  0.00           C
ATOM    658  HB  THR A 625      54.200  43.890  54.240  1.00  0.00           H
ATOM    659  OG1 THR A 625      56.040  43.510  55.080  1.00  0.00           O
ATOM    660  HG1 THR A 625      55.840  42.620  54.790  1.00  0.00           H
ATOM    661  CG2 THR A 625      55.090  45.660  55.190  1.00  0.00           C
ATOM    662 HG21 THR A 625      55.700  45.850  56.100  1.00  0.00           H
ATOM    663 HG22 THR A 625      54.220  46.360  55.260  1.00  0.00           H
ATOM    664 HG23 THR A 625      55.610  45.970  54.260  1.00  0.00           H
ATOM    665  C   THR A 625      52.710  44.510  56.610  1.00  0.00           C
ATOM    666  O   THR A 625      52.620  45.480  57.360  1.00  0.00           O
ATOM    667  N   PHE A 626      51.650  44.090  55.940  1.00  0.00           N
ATOM    668  HN  PHE A 626      51.740  43.220  55.440  1.00  0.00           H
ATOM    669  CA  PHE A 626      50.360  44.700  56.250  1.00  0.00           C
ATOM    670  HA  PHE A 626      50.560  45.750  56.110  1.00  0.00           H
ATOM    671  CB  PHE A 626      49.190  44.410  55.230  1.00  0.00           C
ATOM    672  HB1 PHE A 626      49.270  43.340  54.900  1.00  0.00           H
ATOM    673  HB2 PHE A 626      49.460  45.020  54.340  1.00  0.00           H
ATOM    674  CG  PHE A 626      47.720  44.750  55.710  1.00  0.00           C
ATOM    675  CD1 PHE A 626      46.970  43.920  56.590  1.00  0.00           C
ATOM    676  HD1 PHE A 626      47.390  43.030  57.020  1.00  0.00           H
ATOM    677  CE1 PHE A 626      45.670  44.360  56.940  1.00  0.00           C
ATOM    678  HE1 PHE A 626      45.040  43.630  57.430  1.00  0.00           H
ATOM    679  CZ  PHE A 626      45.070  45.470  56.380  1.00  0.00           C
ATOM    680  HZ  PHE A 626      44.030  45.630  56.620  1.00  0.00           H
ATOM    681  CD2 PHE A 626      47.080  45.900  55.190  1.00  0.00           C
ATOM    682  HD2 PHE A 626      47.690  46.410  54.470  1.00  0.00           H
ATOM    683  CE2 PHE A 626      45.810  46.300  55.550  1.00  0.00           C
ATOM    684  HE2 PHE A 626      45.390  47.210  55.140  1.00  0.00           H
ATOM    685  C   PHE A 626      49.880  44.550  57.720  1.00  0.00           C
ATOM    686  O   PHE A 626      49.540  45.500  58.390  1.00  0.00           O
ATOM    687  N   GLY A 627      50.010  43.310  58.260  1.00  0.00           N
ATOM    688  HN  GLY A 627      50.460  42.600  57.720  1.00  0.00           H
ATOM    689  CA  GLY A 627      49.440  43.030  59.540  1.00  0.00           C
ATOM    690  HA1 GLY A 627      49.420  41.960  59.700  1.00  0.00           H
ATOM    691  HA2 GLY A 627      48.530  43.630  59.550  1.00  0.00           H
ATOM    692  C   GLY A 627      50.250  43.500  60.690  1.00  0.00           C
ATOM    693  O   GLY A 627      49.760  43.770  61.750  1.00  0.00           O
ATOM    694  N   GLY A 628      51.590  43.600  60.480  1.00  0.00           N
ATOM    695  HN  GLY A 628      52.050  43.260  59.660  1.00  0.00           H
ATOM    696  CA  GLY A 628      52.550  44.300  61.310  1.00  0.00           C
ATOM    697  HA1 GLY A 628      53.510  44.100  60.830  1.00  0.00           H
ATOM    698  HA2 GLY A 628      52.550  44.120  62.370  1.00  0.00           H
ATOM    699  C   GLY A 628      52.440  45.840  61.320  1.00  0.00           C
ATOM    700  O   GLY A 628      52.540  46.430  62.400  1.00  0.00           O
ATOM    701  N   LEU A 629      52.290  46.540  60.200  1.00  0.00           N
ATOM    702  HN  LEU A 629      52.310  46.160  59.270  1.00  0.00           H
ATOM    703  CA  LEU A 629      51.760  47.920  60.130  1.00  0.00           C
ATOM    704  HA  LEU A 629      52.380  48.630  60.650  1.00  0.00           H
ATOM    705  CB  LEU A 629      51.910  48.420  58.630  1.00  0.00           C
ATOM    706  HB1 LEU A 629      51.050  49.020  58.250  1.00  0.00           H
ATOM    707  HB2 LEU A 629      51.870  47.510  57.990  1.00  0.00           H
ATOM    708  CG  LEU A 629      53.150  49.190  58.220  1.00  0.00           C
ATOM    709  HG  LEU A 629      53.170  49.390  57.130  1.00  0.00           H
ATOM    710  CD1 LEU A 629      53.320  50.450  58.970  1.00  0.00           C
ATOM    711 HD11 LEU A 629      53.510  50.250  60.040  1.00  0.00           H
ATOM    712 HD12 LEU A 629      52.470  51.150  58.850  1.00  0.00           H
ATOM    713 HD13 LEU A 629      54.210  51.020  58.640  1.00  0.00           H
ATOM    714  CD2 LEU A 629      54.400  48.390  58.430  1.00  0.00           C
ATOM    715 HD21 LEU A 629      54.710  48.520  59.480  1.00  0.00           H
ATOM    716 HD22 LEU A 629      55.190  48.820  57.770  1.00  0.00           H
ATOM    717 HD23 LEU A 629      54.220  47.330  58.160  1.00  0.00           H
ATOM    718  C   LEU A 629      50.340  48.200  60.660  1.00  0.00           C
ATOM    719  O   LEU A 629      50.150  49.090  61.500  1.00  0.00           O
ATOM    720  N   LEU A 630      49.360  47.350  60.270  1.00  0.00           N
ATOM    721  HN  LEU A 630      49.470  46.780  59.460  1.00  0.00           H
ATOM    722  CA  LEU A 630      48.050  47.390  60.890  1.00  0.00           C
ATOM    723  HA  LEU A 630      47.470  48.250  60.590  1.00  0.00           H
ATOM    724  CB  LEU A 630      47.160  46.210  60.520  1.00  0.00           C
ATOM    725  HB1 LEU A 630      47.630  45.250  60.790  1.00  0.00           H
ATOM    726  HB2 LEU A 630      46.990  46.150  59.430  1.00  0.00           H
ATOM    727  CG  LEU A 630      45.710  46.170  61.110  1.00  0.00           C
ATOM    728  HG  LEU A 630      45.700  46.330  62.200  1.00  0.00           H
ATOM    729  CD1 LEU A 630      44.870  47.240  60.380  1.00  0.00           C
ATOM    730 HD11 LEU A 630      44.590  46.900  59.360  1.00  0.00           H
ATOM    731 HD12 LEU A 630      45.430  48.190  60.290  1.00  0.00           H
ATOM    732 HD13 LEU A 630      43.920  47.570  60.840  1.00  0.00           H
ATOM    733  CD2 LEU A 630      45.080  44.770  60.810  1.00  0.00           C
ATOM    734 HD21 LEU A 630      44.030  44.910  61.150  1.00  0.00           H
ATOM    735 HD22 LEU A 630      45.550  43.970  61.410  1.00  0.00           H
ATOM    736 HD23 LEU A 630      45.080  44.620  59.710  1.00  0.00           H
ATOM    737  C   LEU A 630      48.060  47.410  62.470  1.00  0.00           C
ATOM    738  O   LEU A 630      47.310  48.070  63.180  1.00  0.00           O
ATOM    739  N   GLY A 631      48.940  46.550  63.020  1.00  0.00           N
ATOM    740  HN  GLY A 631      49.320  45.880  62.400  1.00  0.00           H
ATOM    741  CA  GLY A 631      49.260  46.460  64.430  1.00  0.00           C
ATOM    742  HA1 GLY A 631      50.150  45.850  64.500  1.00  0.00           H
ATOM    743  HA2 GLY A 631      48.400  45.990  64.880  1.00  0.00           H
ATOM    744  C   GLY A 631      49.620  47.820  65.130  1.00  0.00           C
ATOM    745  O   GLY A 631      49.180  48.090  66.280  1.00  0.00           O
ATOM    746  N   GLU A 632      50.400  48.640  64.420  1.00  0.00           N
ATOM    747  HN  GLU A 632      50.760  48.340  63.540  1.00  0.00           H
ATOM    748  CA  GLU A 632      50.730  50.050  64.840  1.00  0.00           C
ATOM    749  HA  GLU A 632      51.060  50.130  65.870  1.00  0.00           H
ATOM    750  CB  GLU A 632      51.890  50.470  64.010  1.00  0.00           C
ATOM    751  HB1 GLU A 632      52.010  51.540  64.230  1.00  0.00           H
ATOM    752  HB2 GLU A 632      51.620  50.490  62.930  1.00  0.00           H
ATOM    753  CG  GLU A 632      53.170  49.620  64.350  1.00  0.00           C
ATOM    754  HG1 GLU A 632      53.980  50.090  63.760  1.00  0.00           H
ATOM    755  HG2 GLU A 632      53.120  48.550  64.050  1.00  0.00           H
ATOM    756  CD  GLU A 632      53.540  49.710  65.800  1.00  0.00           C
ATOM    757  OE1 GLU A 632      54.060  50.760  66.150  1.00  0.00           O
ATOM    758  OE2 GLU A 632      53.340  48.680  66.570  1.00  0.00           O
ATOM    759  C   GLU A 632      49.590  51.020  64.580  1.00  0.00           C
ATOM    760  O   GLU A 632      49.240  51.850  65.440  1.00  0.00           O
ATOM    761  N   ALA A 633      48.860  50.920  63.520  1.00  0.00           N
ATOM    762  HN  ALA A 633      48.980  50.160  62.870  1.00  0.00           H
ATOM    763  CA  ALA A 633      47.760  51.720  63.160  1.00  0.00           C
ATOM    764  HA  ALA A 633      48.010  52.760  63.060  1.00  0.00           H
ATOM    765  CB  ALA A 633      47.150  51.220  61.810  1.00  0.00           C
ATOM    766  HB1 ALA A 633      47.870  51.160  60.970  1.00  0.00           H
ATOM    767  HB2 ALA A 633      46.220  51.780  61.570  1.00  0.00           H
ATOM    768  HB3 ALA A 633      46.880  50.160  61.980  1.00  0.00           H
ATOM    769  C   ALA A 633      46.660  51.690  64.130  1.00  0.00           C
ATOM    770  O   ALA A 633      46.050  52.770  64.310  1.00  0.00           O
ATOM    771  N   THR A 634      46.360  50.550  64.620  1.00  0.00           N
ATOM    772  HN  THR A 634      46.860  49.780  64.250  1.00  0.00           H
ATOM    773  CA  THR A 634      45.300  50.430  65.660  1.00  0.00           C
ATOM    774  HA  THR A 634      44.760  51.370  65.640  1.00  0.00           H
ATOM    775  CB  THR A 634      44.350  49.370  65.220  1.00  0.00           C
ATOM    776  HB  THR A 634      43.430  49.470  65.840  1.00  0.00           H
ATOM    777  OG1 THR A 634      44.840  48.100  65.230  1.00  0.00           O
ATOM    778  HG1 THR A 634      45.510  48.000  64.560  1.00  0.00           H
ATOM    779  CG2 THR A 634      43.810  49.620  63.760  1.00  0.00           C
ATOM    780 HG21 THR A 634      44.560  49.620  62.930  1.00  0.00           H
ATOM    781 HG22 THR A 634      43.400  50.650  63.650  1.00  0.00           H
ATOM    782 HG23 THR A 634      42.950  48.980  63.470  1.00  0.00           H
ATOM    783  C   THR A 634      45.690  50.100  67.120  1.00  0.00           C
ATOM    784  O   THR A 634      44.860  49.800  67.900  1.00  0.00           O
ATOM    785  N   GLU A 635      47.010  49.970  67.370  1.00  0.00           N
ATOM    786  HN  GLU A 635      47.740  50.010  66.680  1.00  0.00           H
ATOM    787  CA  GLU A 635      47.610  49.450  68.580  1.00  0.00           C
ATOM    788  HA  GLU A 635      48.660  49.270  68.370  1.00  0.00           H
ATOM    789  CB  GLU A 635      47.460  50.490  69.810  1.00  0.00           C
ATOM    790  HB1 GLU A 635      47.990  49.970  70.640  1.00  0.00           H
ATOM    791  HB2 GLU A 635      46.400  50.590  70.140  1.00  0.00           H
ATOM    792  CG  GLU A 635      47.950  51.950  69.590  1.00  0.00           C
ATOM    793  HG1 GLU A 635      47.370  52.580  68.880  1.00  0.00           H
ATOM    794  HG2 GLU A 635      48.950  51.840  69.110  1.00  0.00           H
ATOM    795  CD  GLU A 635      48.090  52.640  70.900  1.00  0.00           C
ATOM    796  OE1 GLU A 635      47.560  53.740  71.150  1.00  0.00           O
ATOM    797  OE2 GLU A 635      48.710  52.040  71.800  1.00  0.00           O
ATOM    798  C   GLU A 635      47.120  48.010  68.970  1.00  0.00           C
ATOM    799  O   GLU A 635      46.770  47.720  70.150  1.00  0.00           O
ATOM    800  N   GLY A 636      47.110  47.130  67.970  1.00  0.00           N
ATOM    801  HN  GLY A 636      47.520  47.460  67.120  1.00  0.00           H
ATOM    802  CA  GLY A 636      46.860  45.680  68.030  1.00  0.00           C
ATOM    803  HA1 GLY A 636      47.580  45.420  68.790  1.00  0.00           H
ATOM    804  HA2 GLY A 636      47.130  45.390  67.030  1.00  0.00           H
ATOM    805  C   GLY A 636      45.480  45.420  68.460  1.00  0.00           C
ATOM    806  O   GLY A 636      45.140  44.390  69.070  1.00  0.00           O
ATOM    807  N   ARG A 637      44.490  46.180  67.970  1.00  0.00           N
ATOM    808  HN  ARG A 637      44.720  46.920  67.340  1.00  0.00           H
ATOM    809  CA  ARG A 637      43.060  45.920  68.090  1.00  0.00           C
ATOM    810  HA  ARG A 637      42.870  45.680  69.120  1.00  0.00           H
ATOM    811  CB  ARG A 637      42.240  47.240  67.870  1.00  0.00           C
ATOM    812  HB1 ARG A 637      41.280  46.950  67.380  1.00  0.00           H
ATOM    813  HB2 ARG A 637      42.810  47.860  67.150  1.00  0.00           H
ATOM    814  CG  ARG A 637      41.850  47.940  69.160  1.00  0.00           C
ATOM    815  HG1 ARG A 637      40.970  47.490  69.670  1.00  0.00           H
ATOM    816  HG2 ARG A 637      41.710  49.010  68.880  1.00  0.00           H
ATOM    817  CD  ARG A 637      43.020  48.090  70.170  1.00  0.00           C
ATOM    818  HD1 ARG A 637      44.010  48.300  69.720  1.00  0.00           H
ATOM    819  HD2 ARG A 637      43.220  47.090  70.600  1.00  0.00           H
ATOM    820  NE  ARG A 637      42.700  49.120  71.270  1.00  0.00           N
ATOM    821  HE  ARG A 637      41.740  49.410  71.240  1.00  0.00           H
ATOM    822  CZ  ARG A 637      43.500  49.660  72.160  1.00  0.00           C
ATOM    823  NH1 ARG A 637      43.230  50.620  72.970  1.00  0.00           N
ATOM    824 HH11 ARG A 637      42.260  50.850  73.060  1.00  0.00           H
ATOM    825 HH12 ARG A 637      43.880  51.310  73.290  1.00  0.00           H
ATOM    826  NH2 ARG A 637      44.740  49.280  72.210  1.00  0.00           N
ATOM    827 HH21 ARG A 637      45.030  48.650  71.490  1.00  0.00           H
ATOM    828 HH22 ARG A 637      45.350  49.830  72.770  1.00  0.00           H
ATOM    829  C   ARG A 637      42.610  44.860  67.090  1.00  0.00           C
ATOM    830  O   ARG A 637      41.770  43.970  67.290  1.00  0.00           O
ATOM    831  N   ILE A 638      43.340  44.870  65.990  1.00  0.00           N
ATOM    832  HN  ILE A 638      43.900  45.700  65.890  1.00  0.00           H
ATOM    833  CA  ILE A 638      43.380  43.910  64.960  1.00  0.00           C
ATOM    834  HA  ILE A 638      43.150  42.890  65.230  1.00  0.00           H
ATOM    835  CB  ILE A 638      42.270  44.120  63.880  1.00  0.00           C
ATOM    836  HB  ILE A 638      42.660  43.700  62.930  1.00  0.00           H
ATOM    837  CG2 ILE A 638      40.910  43.500  64.310  1.00  0.00           C
ATOM    838 HG21 ILE A 638      40.170  43.400  63.490  1.00  0.00           H
ATOM    839 HG22 ILE A 638      40.530  44.140  65.140  1.00  0.00           H
ATOM    840 HG23 ILE A 638      41.100  42.460  64.610  1.00  0.00           H
ATOM    841  CG1 ILE A 638      42.150  45.660  63.570  1.00  0.00           C
ATOM    842 HG11 ILE A 638      43.140  46.130  63.370  1.00  0.00           H
ATOM    843 HG12 ILE A 638      41.670  46.090  64.480  1.00  0.00           H
ATOM    844  CD  ILE A 638      41.200  45.890  62.340  1.00  0.00           C
ATOM    845  HD1 ILE A 638      40.970  46.960  62.110  1.00  0.00           H
ATOM    846  HD2 ILE A 638      40.240  45.340  62.400  1.00  0.00           H
ATOM    847  HD3 ILE A 638      41.690  45.480  61.420  1.00  0.00           H
ATOM    848  C   ILE A 638      44.790  43.780  64.390  1.00  0.00           C
ATOM    849  O   ILE A 638      45.370  44.870  64.340  1.00  0.00           O
ATOM    850  N   SER A 639      45.350  42.550  64.110  1.00  0.00           N
ATOM    851  HN  SER A 639      44.920  41.700  64.400  1.00  0.00           H
ATOM    852  CA  SER A 639      46.720  42.460  63.680  1.00  0.00           C
ATOM    853  HA  SER A 639      46.900  43.370  63.110  1.00  0.00           H
ATOM    854  CB  SER A 639      47.700  42.450  64.870  1.00  0.00           C
ATOM    855  HB1 SER A 639      47.520  41.530  65.450  1.00  0.00           H
ATOM    856  HB2 SER A 639      47.490  43.370  65.470  1.00  0.00           H
ATOM    857  OG  SER A 639      49.020  42.570  64.410  1.00  0.00           O
ATOM    858  HG1 SER A 639      49.050  43.160  63.660  1.00  0.00           H
ATOM    859  C   SER A 639      46.880  41.300  62.680  1.00  0.00           C
ATOM    860  O   SER A 639      45.980  41.120  61.820  1.00  0.00           O
ATOM    861  N   ALA A 640      48.010  40.540  62.700  1.00  0.00           N
ATOM    862  HN  ALA A 640      48.570  40.770  63.500  1.00  0.00           H
ATOM    863  CA  ALA A 640      48.460  39.570  61.750  1.00  0.00           C
ATOM    864  HA  ALA A 640      48.490  40.020  60.770  1.00  0.00           H
ATOM    865  CB  ALA A 640      49.930  39.370  62.010  1.00  0.00           C
ATOM    866  HB1 ALA A 640      50.260  38.560  61.320  1.00  0.00           H
ATOM    867  HB2 ALA A 640      50.030  39.120  63.100  1.00  0.00           H
ATOM    868  HB3 ALA A 640      50.510  40.270  61.740  1.00  0.00           H
ATOM    869  C   ALA A 640      47.740  38.210  61.700  1.00  0.00           C
ATOM    870  O   ALA A 640      47.590  37.800  60.540  1.00  0.00           O
ATOM    871  N   ILE A 641      47.260  37.550  62.800  1.00  0.00           N
ATOM    872  HN  ILE A 641      47.490  38.050  63.620  1.00  0.00           H
ATOM    873  CA  ILE A 641      46.430  36.370  62.690  1.00  0.00           C
ATOM    874  HA  ILE A 641      46.950  35.640  62.100  1.00  0.00           H
ATOM    875  CB  ILE A 641      46.280  35.810  64.140  1.00  0.00           C
ATOM    876  HB  ILE A 641      45.870  36.680  64.720  1.00  0.00           H
ATOM    877  CG2 ILE A 641      45.290  34.660  64.360  1.00  0.00           C
ATOM    878 HG21 ILE A 641      45.720  33.810  63.780  1.00  0.00           H
ATOM    879 HG22 ILE A 641      44.260  34.960  64.070  1.00  0.00           H
ATOM    880 HG23 ILE A 641      45.310  34.280  65.400  1.00  0.00           H
ATOM    881  CG1 ILE A 641      47.650  35.500  64.860  1.00  0.00           C
ATOM    882 HG11 ILE A 641      47.450  35.190  65.900  1.00  0.00           H
ATOM    883 HG12 ILE A 641      48.250  36.440  64.910  1.00  0.00           H
ATOM    884  CD  ILE A 641      48.500  34.510  64.070  1.00  0.00           C
ATOM    885  HD1 ILE A 641      48.810  34.880  63.080  1.00  0.00           H
ATOM    886  HD2 ILE A 641      47.910  33.570  63.940  1.00  0.00           H
ATOM    887  HD3 ILE A 641      49.420  34.180  64.610  1.00  0.00           H
ATOM    888  C   ILE A 641      45.080  36.590  62.090  1.00  0.00           C
ATOM    889  O   ILE A 641      44.560  35.820  61.220  1.00  0.00           O
ATOM    890  N   GLU A 642      44.460  37.740  62.520  1.00  0.00           N
ATOM    891  HN  GLU A 642      44.880  38.390  63.150  1.00  0.00           H
ATOM    892  CA  GLU A 642      43.260  38.310  61.910  1.00  0.00           C
ATOM    893  HA  GLU A 642      42.500  37.540  61.910  1.00  0.00           H
ATOM    894  CB  GLU A 642      42.790  39.580  62.660  1.00  0.00           C
ATOM    895  HB1 GLU A 642      41.830  39.890  62.180  1.00  0.00           H
ATOM    896  HB2 GLU A 642      43.540  40.410  62.630  1.00  0.00           H
ATOM    897  CG  GLU A 642      42.490  39.310  64.160  1.00  0.00           C
ATOM    898  HG1 GLU A 642      42.300  38.260  64.450  1.00  0.00           H
ATOM    899  HG2 GLU A 642      41.590  39.920  64.430  1.00  0.00           H
ATOM    900  CD  GLU A 642      43.670  39.840  64.990  1.00  0.00           C
ATOM    901  OE1 GLU A 642      43.470  40.290  66.170  1.00  0.00           O
ATOM    902  OE2 GLU A 642      44.790  39.780  64.450  1.00  0.00           O
ATOM    903  C   GLU A 642      43.400  38.640  60.450  1.00  0.00           C
ATOM    904  O   GLU A 642      42.500  38.360  59.630  1.00  0.00           O
ATOM    905  N   SER A 643      44.510  39.230  60.070  1.00  0.00           N
ATOM    906  HN  SER A 643      45.190  39.450  60.770  1.00  0.00           H
ATOM    907  CA  SER A 643      44.910  39.500  58.680  1.00  0.00           C
ATOM    908  HA  SER A 643      44.150  40.140  58.260  1.00  0.00           H
ATOM    909  CB  SER A 643      46.190  40.340  58.490  1.00  0.00           C
ATOM    910  HB1 SER A 643      46.390  40.420  57.410  1.00  0.00           H
ATOM    911  HB2 SER A 643      47.020  39.860  59.070  1.00  0.00           H
ATOM    912  OG  SER A 643      45.990  41.650  59.070  1.00  0.00           O
ATOM    913  HG1 SER A 643      45.960  41.600  60.020  1.00  0.00           H
ATOM    914  C   SER A 643      44.880  38.320  57.760  1.00  0.00           C
ATOM    915  O   SER A 643      44.250  38.300  56.710  1.00  0.00           O
ATOM    916  N   LEU A 644      45.670  37.260  58.140  1.00  0.00           N
ATOM    917  HN  LEU A 644      46.180  37.190  58.990  1.00  0.00           H
ATOM    918  CA  LEU A 644      45.760  36.000  57.440  1.00  0.00           C
ATOM    919  HA  LEU A 644      46.110  36.320  56.470  1.00  0.00           H
ATOM    920  CB  LEU A 644      46.710  34.990  58.220  1.00  0.00           C
ATOM    921  HB1 LEU A 644      46.560  33.910  57.960  1.00  0.00           H
ATOM    922  HB2 LEU A 644      46.340  35.050  59.270  1.00  0.00           H
ATOM    923  CG  LEU A 644      48.190  35.350  58.330  1.00  0.00           C
ATOM    924  HG  LEU A 644      48.280  36.440  58.470  1.00  0.00           H
ATOM    925  CD1 LEU A 644      49.010  34.620  59.410  1.00  0.00           C
ATOM    926 HD11 LEU A 644      48.860  33.520  59.450  1.00  0.00           H
ATOM    927 HD12 LEU A 644      48.790  35.100  60.390  1.00  0.00           H
ATOM    928 HD13 LEU A 644      50.100  34.810  59.240  1.00  0.00           H
ATOM    929  CD2 LEU A 644      48.820  35.100  56.950  1.00  0.00           C
ATOM    930 HD21 LEU A 644      48.470  34.120  56.560  1.00  0.00           H
ATOM    931 HD22 LEU A 644      49.920  35.270  56.920  1.00  0.00           H
ATOM    932 HD23 LEU A 644      48.430  35.900  56.280  1.00  0.00           H
ATOM    933  C   LEU A 644      44.340  35.370  57.300  1.00  0.00           C
ATOM    934  O   LEU A 644      43.940  35.100  56.140  1.00  0.00           O
ATOM    935  N   PHE A 645      43.620  35.290  58.400  1.00  0.00           N
ATOM    936  HN  PHE A 645      43.910  35.760  59.240  1.00  0.00           H
ATOM    937  CA  PHE A 645      42.310  34.670  58.450  1.00  0.00           C
ATOM    938  HA  PHE A 645      42.380  33.660  58.060  1.00  0.00           H
ATOM    939  CB  PHE A 645      41.870  34.370  59.910  1.00  0.00           C
ATOM    940  HB1 PHE A 645      41.880  35.320  60.500  1.00  0.00           H
ATOM    941  HB2 PHE A 645      42.480  33.590  60.410  1.00  0.00           H
ATOM    942  CG  PHE A 645      40.410  33.810  60.060  1.00  0.00           C
ATOM    943  CD1 PHE A 645      39.760  34.190  61.290  1.00  0.00           C
ATOM    944  HD1 PHE A 645      40.310  34.800  61.990  1.00  0.00           H
ATOM    945  CE1 PHE A 645      38.430  33.820  61.590  1.00  0.00           C
ATOM    946  HE1 PHE A 645      37.910  34.080  62.500  1.00  0.00           H
ATOM    947  CZ  PHE A 645      37.770  33.020  60.570  1.00  0.00           C
ATOM    948  HZ  PHE A 645      36.730  32.740  60.660  1.00  0.00           H
ATOM    949  CD2 PHE A 645      39.790  32.940  59.220  1.00  0.00           C
ATOM    950  HD2 PHE A 645      40.170  32.560  58.280  1.00  0.00           H
ATOM    951  CE2 PHE A 645      38.470  32.490  59.480  1.00  0.00           C
ATOM    952  HE2 PHE A 645      37.970  31.900  58.720  1.00  0.00           H
ATOM    953  C   PHE A 645      41.220  35.350  57.660  1.00  0.00           C
ATOM    954  O   PHE A 645      40.370  34.820  56.930  1.00  0.00           O
ATOM    955  N   GLY A 646      41.170  36.730  57.660  1.00  0.00           N
ATOM    956  HN  GLY A 646      41.830  37.160  58.280  1.00  0.00           H
ATOM    957  CA  GLY A 646      40.270  37.600  56.900  1.00  0.00           C
ATOM    958  HA1 GLY A 646      40.410  38.610  57.280  1.00  0.00           H
ATOM    959  HA2 GLY A 646      39.250  37.260  57.030  1.00  0.00           H
ATOM    960  C   GLY A 646      40.570  37.590  55.490  1.00  0.00           C
ATOM    961  O   GLY A 646      39.710  37.290  54.630  1.00  0.00           O
ATOM    962  N   ALA A 647      41.850  37.670  55.110  1.00  0.00           N
ATOM    963  HN  ALA A 647      42.630  37.710  55.720  1.00  0.00           H
ATOM    964  CA  ALA A 647      42.330  37.620  53.740  1.00  0.00           C
ATOM    965  HA  ALA A 647      41.780  38.380  53.200  1.00  0.00           H
ATOM    966  CB  ALA A 647      43.860  37.840  53.660  1.00  0.00           C
ATOM    967  HB1 ALA A 647      44.440  37.140  54.300  1.00  0.00           H
ATOM    968  HB2 ALA A 647      44.050  38.820  54.140  1.00  0.00           H
ATOM    969  HB3 ALA A 647      44.250  37.800  52.620  1.00  0.00           H
ATOM    970  C   ALA A 647      41.910  36.250  53.050  1.00  0.00           C
ATOM    971  O   ALA A 647      41.350  36.160  52.010  1.00  0.00           O
ATOM    972  N   SER A 648      42.080  35.150  53.780  1.00  0.00           N
ATOM    973  HN  SER A 648      42.640  35.350  54.590  1.00  0.00           H
ATOM    974  CA  SER A 648      41.670  33.780  53.480  1.00  0.00           C
ATOM    975  HA  SER A 648      42.180  33.490  52.580  1.00  0.00           H
ATOM    976  CB  SER A 648      42.300  32.850  54.590  1.00  0.00           C
ATOM    977  HB1 SER A 648      41.900  33.160  55.580  1.00  0.00           H
ATOM    978  HB2 SER A 648      43.400  32.930  54.480  1.00  0.00           H
ATOM    979  OG  SER A 648      42.000  31.440  54.390  1.00  0.00           O
ATOM    980  HG1 SER A 648      42.320  31.230  53.520  1.00  0.00           H
ATOM    981  C   SER A 648      40.190  33.650  53.410  1.00  0.00           C
ATOM    982  O   SER A 648      39.590  33.120  52.450  1.00  0.00           O
ATOM    983  N   LEU A 649      39.470  34.100  54.380  1.00  0.00           N
ATOM    984  HN  LEU A 649      39.870  34.490  55.210  1.00  0.00           H
ATOM    985  CA  LEU A 649      38.010  33.980  54.470  1.00  0.00           C
ATOM    986  HA  LEU A 649      37.710  32.940  54.460  1.00  0.00           H
ATOM    987  CB  LEU A 649      37.640  34.680  55.850  1.00  0.00           C
ATOM    988  HB1 LEU A 649      37.950  35.750  55.820  1.00  0.00           H
ATOM    989  HB2 LEU A 649      38.200  34.100  56.600  1.00  0.00           H
ATOM    990  CG  LEU A 649      36.150  34.800  56.160  1.00  0.00           C
ATOM    991  HG  LEU A 649      35.700  35.420  55.350  1.00  0.00           H
ATOM    992  CD1 LEU A 649      35.290  33.500  56.140  1.00  0.00           C
ATOM    993 HD11 LEU A 649      35.260  33.010  55.150  1.00  0.00           H
ATOM    994 HD12 LEU A 649      34.250  33.780  56.440  1.00  0.00           H
ATOM    995 HD13 LEU A 649      35.640  32.760  56.910  1.00  0.00           H
ATOM    996  CD2 LEU A 649      35.940  35.580  57.470  1.00  0.00           C
ATOM    997 HD21 LEU A 649      34.890  35.380  57.810  1.00  0.00           H
ATOM    998 HD22 LEU A 649      36.130  36.670  57.520  1.00  0.00           H
ATOM    999 HD23 LEU A 649      36.740  35.080  58.060  1.00  0.00           H
ATOM   1000  C   LEU A 649      37.280  34.690  53.300  1.00  0.00           C
ATOM   1001  O   LEU A 649      36.440  34.080  52.630  1.00  0.00           O
ATOM   1002  N   THR A 650      37.660  35.930  53.020  1.00  0.00           N
ATOM   1003  HN  THR A 650      38.440  36.330  53.500  1.00  0.00           H
ATOM   1004  CA  THR A 650      37.160  36.630  51.800  1.00  0.00           C
ATOM   1005  HA  THR A 650      36.100  36.520  51.680  1.00  0.00           H
ATOM   1006  CB  THR A 650      37.620  38.110  51.810  1.00  0.00           C
ATOM   1007  HB  THR A 650      38.720  38.180  51.860  1.00  0.00           H
ATOM   1008  OG1 THR A 650      37.070  38.890  52.910  1.00  0.00           O
ATOM   1009  HG1 THR A 650      37.510  38.570  53.700  1.00  0.00           H
ATOM   1010  CG2 THR A 650      37.120  38.880  50.570  1.00  0.00           C
ATOM   1011 HG21 THR A 650      37.360  39.940  50.790  1.00  0.00           H
ATOM   1012 HG22 THR A 650      36.040  38.690  50.370  1.00  0.00           H
ATOM   1013 HG23 THR A 650      37.740  38.570  49.710  1.00  0.00           H
ATOM   1014  C   THR A 650      37.680  35.860  50.560  1.00  0.00           C
ATOM   1015  O   THR A 650      36.900  35.530  49.670  1.00  0.00           O
ATOM   1016  N   GLY A 651      39.020  35.540  50.480  1.00  0.00           N
ATOM   1017  HN  GLY A 651      39.720  35.790  51.160  1.00  0.00           H
ATOM   1018  CA  GLY A 651      39.640  34.880  49.420  1.00  0.00           C
ATOM   1019  HA1 GLY A 651      40.610  34.590  49.800  1.00  0.00           H
ATOM   1020  HA2 GLY A 651      39.760  35.590  48.620  1.00  0.00           H
ATOM   1021  C   GLY A 651      39.080  33.570  48.960  1.00  0.00           C
ATOM   1022  O   GLY A 651      38.760  33.410  47.780  1.00  0.00           O
ATOM   1023  N   ILE A 652      38.910  32.600  49.860  1.00  0.00           N
ATOM   1024  HN  ILE A 652      38.880  32.800  50.840  1.00  0.00           H
ATOM   1025  CA  ILE A 652      38.460  31.240  49.380  1.00  0.00           C
ATOM   1026  HA  ILE A 652      39.200  31.020  48.620  1.00  0.00           H
ATOM   1027  CB  ILE A 652      38.440  30.210  50.510  1.00  0.00           C
ATOM   1028  HB  ILE A 652      37.780  30.660  51.290  1.00  0.00           H
ATOM   1029  CG2 ILE A 652      37.830  28.860  50.090  1.00  0.00           C
ATOM   1030 HG21 ILE A 652      36.770  28.990  49.790  1.00  0.00           H
ATOM   1031 HG22 ILE A 652      38.000  28.230  51.000  1.00  0.00           H
ATOM   1032 HG23 ILE A 652      38.470  28.330  49.340  1.00  0.00           H
ATOM   1033  CG1 ILE A 652      39.850  30.030  51.140  1.00  0.00           C
ATOM   1034 HG11 ILE A 652      40.360  30.970  51.410  1.00  0.00           H
ATOM   1035 HG12 ILE A 652      40.460  29.490  50.380  1.00  0.00           H
ATOM   1036  CD  ILE A 652      39.960  29.070  52.410  1.00  0.00           C
ATOM   1037  HD1 ILE A 652      40.970  29.070  52.850  1.00  0.00           H
ATOM   1038  HD2 ILE A 652      39.700  28.010  52.170  1.00  0.00           H
ATOM   1039  HD3 ILE A 652      39.280  29.510  53.170  1.00  0.00           H
ATOM   1040  C   ILE A 652      37.090  31.190  48.700  1.00  0.00           C
ATOM   1041  O   ILE A 652      36.830  30.620  47.630  1.00  0.00           O
ATOM   1042  N   ALA A 653      36.050  31.920  49.340  1.00  0.00           N
ATOM   1043  HN  ALA A 653      36.240  32.380  50.200  1.00  0.00           H
ATOM   1044  CA  ALA A 653      34.720  32.100  48.750  1.00  0.00           C
ATOM   1045  HA  ALA A 653      34.320  31.110  48.610  1.00  0.00           H
ATOM   1046  CB  ALA A 653      33.930  32.820  49.800  1.00  0.00           C
ATOM   1047  HB1 ALA A 653      34.060  32.410  50.830  1.00  0.00           H
ATOM   1048  HB2 ALA A 653      32.850  32.760  49.570  1.00  0.00           H
ATOM   1049  HB3 ALA A 653      34.230  33.890  49.890  1.00  0.00           H
ATOM   1050  C   ALA A 653      34.690  32.830  47.400  1.00  0.00           C
ATOM   1051  O   ALA A 653      34.020  32.400  46.530  1.00  0.00           O
ATOM   1052  N   TYR A 654      35.510  33.920  47.270  1.00  0.00           N
ATOM   1053  HN  TYR A 654      35.930  34.180  48.130  1.00  0.00           H
ATOM   1054  CA  TYR A 654      35.690  34.780  46.120  1.00  0.00           C
ATOM   1055  HA  TYR A 654      34.690  35.090  45.860  1.00  0.00           H
ATOM   1056  CB  TYR A 654      36.580  36.080  46.430  1.00  0.00           C
ATOM   1057  HB1 TYR A 654      37.520  35.800  46.960  1.00  0.00           H
ATOM   1058  HB2 TYR A 654      35.920  36.720  47.060  1.00  0.00           H
ATOM   1059  CG  TYR A 654      36.950  36.950  45.290  1.00  0.00           C
ATOM   1060  CD1 TYR A 654      38.280  37.070  44.860  1.00  0.00           C
ATOM   1061  HD1 TYR A 654      39.060  36.410  45.190  1.00  0.00           H
ATOM   1062  CE1 TYR A 654      38.730  38.090  44.020  1.00  0.00           C
ATOM   1063  HE1 TYR A 654      39.780  38.050  43.730  1.00  0.00           H
ATOM   1064  CZ  TYR A 654      37.780  39.060  43.650  1.00  0.00           C
ATOM   1065  OH  TYR A 654      38.150  40.100  42.790  1.00  0.00           O
ATOM   1066  HH  TYR A 654      39.110  40.130  42.790  1.00  0.00           H
ATOM   1067  CD2 TYR A 654      36.050  37.990  44.930  1.00  0.00           C
ATOM   1068  HD2 TYR A 654      35.020  37.980  45.280  1.00  0.00           H
ATOM   1069  CE2 TYR A 654      36.490  39.040  44.080  1.00  0.00           C
ATOM   1070  HE2 TYR A 654      35.840  39.830  43.730  1.00  0.00           H
ATOM   1071  C   TYR A 654      36.350  33.950  44.990  1.00  0.00           C
ATOM   1072  O   TYR A 654      35.950  33.950  43.850  1.00  0.00           O
ATOM   1073  N   SER A 655      37.380  33.110  45.330  1.00  0.00           N
ATOM   1074  HN  SER A 655      37.640  33.140  46.300  1.00  0.00           H
ATOM   1075  CA  SER A 655      38.090  32.330  44.360  1.00  0.00           C
ATOM   1076  HA  SER A 655      38.190  32.950  43.490  1.00  0.00           H
ATOM   1077  CB  SER A 655      39.630  31.990  44.780  1.00  0.00           C
ATOM   1078  HB1 SER A 655      40.160  32.960  44.940  1.00  0.00           H
ATOM   1079  HB2 SER A 655      40.100  31.370  43.980  1.00  0.00           H
ATOM   1080  OG  SER A 655      39.510  31.230  45.980  1.00  0.00           O
ATOM   1081  HG1 SER A 655      39.080  31.840  46.580  1.00  0.00           H
ATOM   1082  C   SER A 655      37.490  31.020  43.890  1.00  0.00           C
ATOM   1083  O   SER A 655      37.550  30.680  42.720  1.00  0.00           O
ATOM   1084  N   LEU A 656      36.740  30.250  44.770  1.00  0.00           N
ATOM   1085  HN  LEU A 656      36.610  30.500  45.730  1.00  0.00           H
ATOM   1086  CA  LEU A 656      36.140  29.000  44.290  1.00  0.00           C
ATOM   1087  HA  LEU A 656      37.000  28.460  43.910  1.00  0.00           H
ATOM   1088  CB  LEU A 656      35.650  28.140  45.450  1.00  0.00           C
ATOM   1089  HB1 LEU A 656      35.040  28.790  46.130  1.00  0.00           H
ATOM   1090  HB2 LEU A 656      36.510  27.900  46.100  1.00  0.00           H
ATOM   1091  CG  LEU A 656      35.020  26.860  45.050  1.00  0.00           C
ATOM   1092  HG  LEU A 656      34.050  26.990  44.510  1.00  0.00           H
ATOM   1093  CD1 LEU A 656      35.910  25.950  44.160  1.00  0.00           C
ATOM   1094 HD11 LEU A 656      36.350  26.320  43.200  1.00  0.00           H
ATOM   1095 HD12 LEU A 656      35.230  25.140  43.830  1.00  0.00           H
ATOM   1096 HD13 LEU A 656      36.650  25.410  44.780  1.00  0.00           H
ATOM   1097  CD2 LEU A 656      34.610  25.980  46.270  1.00  0.00           C
ATOM   1098 HD21 LEU A 656      33.750  26.400  46.840  1.00  0.00           H
ATOM   1099 HD22 LEU A 656      35.410  25.700  46.990  1.00  0.00           H
ATOM   1100 HD23 LEU A 656      34.200  25.050  45.830  1.00  0.00           H
ATOM   1101  C   LEU A 656      35.020  29.300  43.360  1.00  0.00           C
ATOM   1102  O   LEU A 656      35.000  28.810  42.220  1.00  0.00           O
ATOM   1103  N   PHE A 657      34.240  30.300  43.680  1.00  0.00           N
ATOM   1104  HN  PHE A 657      34.330  30.770  44.560  1.00  0.00           H
ATOM   1105  CA  PHE A 657      33.130  30.780  42.900  1.00  0.00           C
ATOM   1106  HA  PHE A 657      32.850  29.960  42.260  1.00  0.00           H
ATOM   1107  CB  PHE A 657      31.890  31.180  43.740  1.00  0.00           C
ATOM   1108  HB1 PHE A 657      31.250  31.760  43.050  1.00  0.00           H
ATOM   1109  HB2 PHE A 657      32.190  31.660  44.690  1.00  0.00           H
ATOM   1110  CG  PHE A 657      31.220  29.910  44.330  1.00  0.00           C
ATOM   1111  CD1 PHE A 657      30.070  29.370  43.680  1.00  0.00           C
ATOM   1112  HD1 PHE A 657      29.800  29.830  42.740  1.00  0.00           H
ATOM   1113  CE1 PHE A 657      29.450  28.260  44.190  1.00  0.00           C
ATOM   1114  HE1 PHE A 657      28.570  27.790  43.750  1.00  0.00           H
ATOM   1115  CZ  PHE A 657      29.940  27.630  45.360  1.00  0.00           C
ATOM   1116  HZ  PHE A 657      29.380  26.760  45.660  1.00  0.00           H
ATOM   1117  CD2 PHE A 657      31.710  29.210  45.510  1.00  0.00           C
ATOM   1118  HD2 PHE A 657      32.530  29.690  46.030  1.00  0.00           H
ATOM   1119  CE2 PHE A 657      31.060  28.110  45.980  1.00  0.00           C
ATOM   1120  HE2 PHE A 657      31.440  27.480  46.780  1.00  0.00           H
ATOM   1121  C   PHE A 657      33.490  31.730  41.780  1.00  0.00           C
ATOM   1122  O   PHE A 657      32.720  32.230  41.030  1.00  0.00           O
ATOM   1123  N   ALA A 658      34.820  31.960  41.720  1.00  0.00           N
ATOM   1124  HN  ALA A 658      35.450  31.410  42.260  1.00  0.00           H
ATOM   1125  CA  ALA A 658      35.530  32.740  40.740  1.00  0.00           C
ATOM   1126  HA  ALA A 658      36.500  32.840  41.220  1.00  0.00           H
ATOM   1127  CB  ALA A 658      35.910  31.960  39.470  1.00  0.00           C
ATOM   1128  HB1 ALA A 658      36.480  31.030  39.640  1.00  0.00           H
ATOM   1129  HB2 ALA A 658      36.410  32.590  38.710  1.00  0.00           H
ATOM   1130  HB3 ALA A 658      34.980  31.740  38.900  1.00  0.00           H
ATOM   1131  C   ALA A 658      35.030  34.160  40.570  1.00  0.00           C
ATOM   1132  O   ALA A 658      34.760  34.610  39.450  1.00  0.00           O
ATOM   1133  N   GLY A 659      34.860  35.010  41.620  1.00  0.00           N
ATOM   1134  HN  GLY A 659      35.180  34.750  42.540  1.00  0.00           H
ATOM   1135  CA  GLY A 659      34.530  36.460  41.480  1.00  0.00           C
ATOM   1136  HA1 GLY A 659      34.700  36.810  42.480  1.00  0.00           H
ATOM   1137  HA2 GLY A 659      33.540  36.420  41.050  1.00  0.00           H
ATOM   1138  C   GLY A 659      35.450  37.300  40.640  1.00  0.00           C
ATOM   1139  O   GLY A 659      34.980  38.260  39.980  1.00  0.00           O
ATOM   1140  N   GLN A 660      36.690  36.850  40.470  1.00  0.00           N
ATOM   1141  HN  GLN A 660      36.970  36.100  41.050  1.00  0.00           H
ATOM   1142  CA  GLN A 660      37.660  37.280  39.490  1.00  0.00           C
ATOM   1143  HA  GLN A 660      37.380  36.740  38.600  1.00  0.00           H
ATOM   1144  CB  GLN A 660      37.800  38.810  39.250  1.00  0.00           C
ATOM   1145  HB1 GLN A 660      37.690  39.300  40.240  1.00  0.00           H
ATOM   1146  HB2 GLN A 660      36.840  39.060  38.780  1.00  0.00           H
ATOM   1147  CG  GLN A 660      38.960  39.450  38.440  1.00  0.00           C
ATOM   1148  HG1 GLN A 660      39.820  39.390  39.140  1.00  0.00           H
ATOM   1149  HG2 GLN A 660      38.630  40.480  38.200  1.00  0.00           H
ATOM   1150  CD  GLN A 660      39.380  38.560  37.260  1.00  0.00           C
ATOM   1151  OE1 GLN A 660      39.960  37.530  37.400  1.00  0.00           O
ATOM   1152  NE2 GLN A 660      38.910  38.930  36.060  1.00  0.00           N
ATOM   1153 HE21 GLN A 660      39.130  38.350  35.280  1.00  0.00           H
ATOM   1154 HE22 GLN A 660      38.380  39.770  35.900  1.00  0.00           H
ATOM   1155  C   GLN A 660      38.960  36.730  40.090  1.00  0.00           C
ATOM   1156  O   GLN A 660      39.680  37.500  40.760  1.00  0.00           O
ATOM   1157  N   PRO A 661      39.210  35.420  39.880  1.00  0.00           N
ATOM   1158  CD  PRO A 661      38.640  34.700  38.770  1.00  0.00           C
ATOM   1159  HD1 PRO A 661      38.780  35.190  37.790  1.00  0.00           H
ATOM   1160  HD2 PRO A 661      37.560  34.460  38.900  1.00  0.00           H
ATOM   1161  CA  PRO A 661      40.230  34.660  40.590  1.00  0.00           C
ATOM   1162  HA  PRO A 661      40.220  34.900  41.650  1.00  0.00           H
ATOM   1163  CB  PRO A 661      39.950  33.330  40.200  1.00  0.00           C
ATOM   1164  HB1 PRO A 661      39.070  33.110  40.830  1.00  0.00           H
ATOM   1165  HB2 PRO A 661      40.850  32.690  40.380  1.00  0.00           H
ATOM   1166  CG  PRO A 661      39.470  33.360  38.770  1.00  0.00           C
ATOM   1167  HG1 PRO A 661      40.340  33.440  38.080  1.00  0.00           H
ATOM   1168  HG2 PRO A 661      38.780  32.550  38.450  1.00  0.00           H
ATOM   1169  C   PRO A 661      41.660  35.070  40.200  1.00  0.00           C
ATOM   1170  O   PRO A 661      42.590  34.580  40.850  1.00  0.00           O
ATOM   1171  N   LEU A 662      41.880  35.960  39.230  1.00  0.00           N
ATOM   1172  HN  LEU A 662      41.110  36.250  38.680  1.00  0.00           H
ATOM   1173  CA  LEU A 662      43.180  36.420  38.890  1.00  0.00           C
ATOM   1174  HA  LEU A 662      43.840  35.570  38.910  1.00  0.00           H
ATOM   1175  CB  LEU A 662      43.200  36.860  37.360  1.00  0.00           C
ATOM   1176  HB1 LEU A 662      42.460  37.680  37.300  1.00  0.00           H
ATOM   1177  HB2 LEU A 662      42.750  36.030  36.770  1.00  0.00           H
ATOM   1178  CG  LEU A 662      44.540  37.320  36.800  1.00  0.00           C
ATOM   1179  HG  LEU A 662      44.860  38.280  37.240  1.00  0.00           H
ATOM   1180  CD1 LEU A 662      45.660  36.280  36.720  1.00  0.00           C
ATOM   1181 HD11 LEU A 662      46.060  36.160  37.750  1.00  0.00           H
ATOM   1182 HD12 LEU A 662      46.440  36.650  36.030  1.00  0.00           H
ATOM   1183 HD13 LEU A 662      45.260  35.320  36.340  1.00  0.00           H
ATOM   1184  CD2 LEU A 662      44.240  37.680  35.310  1.00  0.00           C
ATOM   1185 HD21 LEU A 662      44.220  36.750  34.700  1.00  0.00           H
ATOM   1186 HD22 LEU A 662      45.100  38.300  34.980  1.00  0.00           H
ATOM   1187 HD23 LEU A 662      43.290  38.250  35.260  1.00  0.00           H
ATOM   1188  C   LEU A 662      43.650  37.640  39.700  1.00  0.00           C
ATOM   1189  O   LEU A 662      44.850  37.980  39.740  1.00  0.00           O
ATOM   1190  N   THR A 663      42.660  38.200  40.420  1.00  0.00           N
ATOM   1191  HN  THR A 663      41.710  37.900  40.460  1.00  0.00           H
ATOM   1192  CA  THR A 663      43.030  39.200  41.420  1.00  0.00           C
ATOM   1193  HA  THR A 663      44.010  39.640  41.290  1.00  0.00           H
ATOM   1194  CB  THR A 663      41.920  40.280  41.620  1.00  0.00           C
ATOM   1195  HB  THR A 663      42.340  40.970  42.390  1.00  0.00           H
ATOM   1196  OG1 THR A 663      40.620  39.820  41.950  1.00  0.00           O
ATOM   1197  HG1 THR A 663      40.600  38.930  41.570  1.00  0.00           H
ATOM   1198  CG2 THR A 663      41.910  41.110  40.260  1.00  0.00           C
ATOM   1199 HG21 THR A 663      41.530  40.670  39.320  1.00  0.00           H
ATOM   1200 HG22 THR A 663      42.920  41.560  40.120  1.00  0.00           H
ATOM   1201 HG23 THR A 663      41.200  41.970  40.330  1.00  0.00           H
ATOM   1202  C   THR A 663      43.210  38.420  42.700  1.00  0.00           C
ATOM   1203  O   THR A 663      42.630  37.360  43.000  1.00  0.00           O
ATOM   1204  N   ILE A 664      44.060  38.990  43.530  1.00  0.00           N
ATOM   1205  HN  ILE A 664      44.470  39.890  43.390  1.00  0.00           H
ATOM   1206  CA  ILE A 664      44.460  38.510  44.910  1.00  0.00           C
ATOM   1207  HA  ILE A 664      43.770  37.770  45.280  1.00  0.00           H
ATOM   1208  CB  ILE A 664      45.910  38.030  44.890  1.00  0.00           C
ATOM   1209  HB  ILE A 664      46.510  38.900  44.520  1.00  0.00           H
ATOM   1210  CG2 ILE A 664      46.530  37.710  46.310  1.00  0.00           C
ATOM   1211 HG21 ILE A 664      46.090  36.770  46.690  1.00  0.00           H
ATOM   1212 HG22 ILE A 664      46.440  38.550  47.030  1.00  0.00           H
ATOM   1213 HG23 ILE A 664      47.600  37.410  46.270  1.00  0.00           H
ATOM   1214  CG1 ILE A 664      46.250  36.880  43.820  1.00  0.00           C
ATOM   1215 HG11 ILE A 664      47.350  36.680  43.850  1.00  0.00           H
ATOM   1216 HG12 ILE A 664      45.900  37.180  42.800  1.00  0.00           H
ATOM   1217  CD  ILE A 664      45.490  35.580  44.190  1.00  0.00           C
ATOM   1218  HD1 ILE A 664      45.600  34.900  43.320  1.00  0.00           H
ATOM   1219  HD2 ILE A 664      44.450  35.840  44.420  1.00  0.00           H
ATOM   1220  HD3 ILE A 664      45.910  35.210  45.150  1.00  0.00           H
ATOM   1221  C   ILE A 664      44.160  39.720  45.800  1.00  0.00           C
ATOM   1222  O   ILE A 664      44.030  40.860  45.290  1.00  0.00           O
ATOM   1223  N   LEU A 665      44.180  39.510  47.130  1.00  0.00           N
ATOM   1224  HN  LEU A 665      44.420  38.630  47.530  1.00  0.00           H
ATOM   1225  CA  LEU A 665      43.910  40.460  48.120  1.00  0.00           C
ATOM   1226  HA  LEU A 665      44.400  41.390  47.840  1.00  0.00           H
ATOM   1227  CB  LEU A 665      42.410  40.600  48.280  1.00  0.00           C
ATOM   1228  HB1 LEU A 665      42.030  40.960  47.300  1.00  0.00           H
ATOM   1229  HB2 LEU A 665      42.120  41.310  49.080  1.00  0.00           H
ATOM   1230  CG  LEU A 665      41.540  39.290  48.570  1.00  0.00           C
ATOM   1231  HG  LEU A 665      41.980  38.450  47.990  1.00  0.00           H
ATOM   1232  CD1 LEU A 665      41.510  38.880  50.010  1.00  0.00           C
ATOM   1233 HD11 LEU A 665      42.530  38.770  50.430  1.00  0.00           H
ATOM   1234 HD12 LEU A 665      41.060  37.870  50.100  1.00  0.00           H
ATOM   1235 HD13 LEU A 665      40.830  39.550  50.580  1.00  0.00           H
ATOM   1236  CD2 LEU A 665      40.030  39.480  48.210  1.00  0.00           C
ATOM   1237 HD21 LEU A 665      39.510  40.260  48.800  1.00  0.00           H
ATOM   1238 HD22 LEU A 665      39.500  38.510  48.370  1.00  0.00           H
ATOM   1239 HD23 LEU A 665      39.910  39.860  47.170  1.00  0.00           H
ATOM   1240  C   LEU A 665      44.580  40.060  49.350  1.00  0.00           C
ATOM   1241  O   LEU A 665      45.190  39.030  49.470  1.00  0.00           O
ATOM   1242  N   GLY A 666      44.670  41.000  50.380  1.00  0.00           N
ATOM   1243  HN  GLY A 666      44.230  41.870  50.170  1.00  0.00           H
ATOM   1244  CA  GLY A 666      45.630  40.750  51.480  1.00  0.00           C
ATOM   1245  HA1 GLY A 666      46.390  40.020  51.310  1.00  0.00           H
ATOM   1246  HA2 GLY A 666      45.020  40.600  52.360  1.00  0.00           H
ATOM   1247  C   GLY A 666      46.390  42.040  51.810  1.00  0.00           C
ATOM   1248  O   GLY A 666      47.280  41.980  52.680  1.00  0.00           O
ATOM   1249  N   SER A 667      46.080  43.210  51.180  1.00  0.00           N
ATOM   1250  HN  SER A 667      45.270  43.240  50.610  1.00  0.00           H
ATOM   1251  CA  SER A 667      46.580  44.520  51.550  1.00  0.00           C
ATOM   1252  HA  SER A 667      46.260  44.760  52.550  1.00  0.00           H
ATOM   1253  CB  SER A 667      48.100  44.670  51.410  1.00  0.00           C
ATOM   1254  HB1 SER A 667      48.430  44.570  50.360  1.00  0.00           H
ATOM   1255  HB2 SER A 667      48.650  43.940  52.050  1.00  0.00           H
ATOM   1256  OG  SER A 667      48.510  45.970  51.790  1.00  0.00           O
ATOM   1257  HG1 SER A 667      48.280  46.630  51.130  1.00  0.00           H
ATOM   1258  C   SER A 667      45.880  45.570  50.690  1.00  0.00           C
ATOM   1259  O   SER A 667      45.920  45.440  49.490  1.00  0.00           O
ATOM   1260  N   THR A 668      45.260  46.570  51.300  1.00  0.00           N
ATOM   1261  HN  THR A 668      45.290  46.640  52.290  1.00  0.00           H
ATOM   1262  CA  THR A 668      44.520  47.610  50.560  1.00  0.00           C
ATOM   1263  HA  THR A 668      44.850  47.670  49.540  1.00  0.00           H
ATOM   1264  CB  THR A 668      42.970  47.460  50.390  1.00  0.00           C
ATOM   1265  HB  THR A 668      42.870  46.780  49.500  1.00  0.00           H
ATOM   1266  OG1 THR A 668      42.240  48.710  50.300  1.00  0.00           O
ATOM   1267  HG1 THR A 668      42.210  48.860  49.350  1.00  0.00           H
ATOM   1268  CG2 THR A 668      42.440  46.700  51.610  1.00  0.00           C
ATOM   1269 HG21 THR A 668      41.330  46.660  51.670  1.00  0.00           H
ATOM   1270 HG22 THR A 668      42.820  47.200  52.530  1.00  0.00           H
ATOM   1271 HG23 THR A 668      42.870  45.690  51.520  1.00  0.00           H
ATOM   1272  C   THR A 668      44.990  48.890  51.200  1.00  0.00           C
ATOM   1273  O   THR A 668      44.820  49.150  52.430  1.00  0.00           O
ATOM   1274  N   GLY A 669      45.540  49.850  50.380  1.00  0.00           N
ATOM   1275  HN  GLY A 669      45.810  49.710  49.430  1.00  0.00           H
ATOM   1276  CA  GLY A 669      45.930  51.120  51.010  1.00  0.00           C
ATOM   1277  HA1 GLY A 669      46.490  51.700  50.280  1.00  0.00           H
ATOM   1278  HA2 GLY A 669      46.590  50.870  51.840  1.00  0.00           H
ATOM   1279  C   GLY A 669      45.000  52.120  51.560  1.00  0.00           C
ATOM   1280  O   GLY A 669      45.260  52.660  52.620  1.00  0.00           O
ATOM   1281  N   PRO A 670      43.880  52.370  50.950  1.00  0.00           N
ATOM   1282  CD  PRO A 670      43.530  52.050  49.540  1.00  0.00           C
ATOM   1283  HD1 PRO A 670      43.060  51.050  49.550  1.00  0.00           H
ATOM   1284  HD2 PRO A 670      44.430  52.220  48.920  1.00  0.00           H
ATOM   1285  CA  PRO A 670      42.850  53.250  51.530  1.00  0.00           C
ATOM   1286  HA  PRO A 670      43.190  54.280  51.640  1.00  0.00           H
ATOM   1287  CB  PRO A 670      41.780  53.330  50.450  1.00  0.00           C
ATOM   1288  HB1 PRO A 670      41.330  54.350  50.510  1.00  0.00           H
ATOM   1289  HB2 PRO A 670      40.990  52.560  50.520  1.00  0.00           H
ATOM   1290  CG  PRO A 670      42.510  53.100  49.150  1.00  0.00           C
ATOM   1291  HG1 PRO A 670      41.860  52.660  48.360  1.00  0.00           H
ATOM   1292  HG2 PRO A 670      42.950  54.020  48.730  1.00  0.00           H
ATOM   1293  C   PRO A 670      42.270  52.670  52.760  1.00  0.00           C
ATOM   1294  O   PRO A 670      41.920  53.430  53.680  1.00  0.00           O
ATOM   1295  N   VAL A 671      42.060  51.340  52.860  1.00  0.00           N
ATOM   1296  HN  VAL A 671      42.240  50.710  52.100  1.00  0.00           H
ATOM   1297  CA  VAL A 671      41.500  50.610  53.980  1.00  0.00           C
ATOM   1298  HA  VAL A 671      40.640  51.250  54.190  1.00  0.00           H
ATOM   1299  CB  VAL A 671      40.970  49.150  53.800  1.00  0.00           C
ATOM   1300  HB  VAL A 671      41.890  48.610  53.510  1.00  0.00           H
ATOM   1301  CG1 VAL A 671      40.630  48.510  55.230  1.00  0.00           C
ATOM   1302 HG11 VAL A 671      40.160  47.530  55.010  1.00  0.00           H
ATOM   1303 HG12 VAL A 671      39.910  49.160  55.760  1.00  0.00           H
ATOM   1304 HG13 VAL A 671      41.520  48.290  55.850  1.00  0.00           H
ATOM   1305  CG2 VAL A 671      39.900  49.060  52.730  1.00  0.00           C
ATOM   1306 HG21 VAL A 671      38.960  49.550  53.050  1.00  0.00           H
ATOM   1307 HG22 VAL A 671      39.680  48.020  52.420  1.00  0.00           H
ATOM   1308 HG23 VAL A 671      40.230  49.530  51.780  1.00  0.00           H
ATOM   1309  C   VAL A 671      42.400  50.850  55.280  1.00  0.00           C
ATOM   1310  O   VAL A 671      41.940  51.350  56.310  1.00  0.00           O
ATOM   1311  N   LEU A 672      43.670  50.570  55.210  1.00  0.00           N
ATOM   1312  HN  LEU A 672      44.090  50.220  54.370  1.00  0.00           H
ATOM   1313  CA  LEU A 672      44.620  51.020  56.240  1.00  0.00           C
ATOM   1314  HA  LEU A 672      44.390  50.490  57.150  1.00  0.00           H
ATOM   1315  CB  LEU A 672      45.950  50.480  55.720  1.00  0.00           C
ATOM   1316  HB1 LEU A 672      46.180  51.190  54.890  1.00  0.00           H
ATOM   1317  HB2 LEU A 672      45.790  49.470  55.280  1.00  0.00           H
ATOM   1318  CG  LEU A 672      47.220  50.460  56.630  1.00  0.00           C
ATOM   1319  HG  LEU A 672      47.410  51.480  57.020  1.00  0.00           H
ATOM   1320  CD1 LEU A 672      46.940  49.540  57.860  1.00  0.00           C
ATOM   1321 HD11 LEU A 672      47.760  49.670  58.600  1.00  0.00           H
ATOM   1322 HD12 LEU A 672      46.900  48.470  57.570  1.00  0.00           H
ATOM   1323 HD13 LEU A 672      45.920  49.680  58.260  1.00  0.00           H
ATOM   1324  CD2 LEU A 672      48.410  49.950  55.850  1.00  0.00           C
ATOM   1325 HD21 LEU A 672      48.380  48.910  55.480  1.00  0.00           H
ATOM   1326 HD22 LEU A 672      49.310  50.070  56.500  1.00  0.00           H
ATOM   1327 HD23 LEU A 672      48.680  50.600  54.990  1.00  0.00           H
ATOM   1328  C   LEU A 672      44.790  52.500  56.610  1.00  0.00           C
ATOM   1329  O   LEU A 672      44.990  52.750  57.800  1.00  0.00           O
ATOM   1330  N   VAL A 673      44.650  53.440  55.640  1.00  0.00           N
ATOM   1331  HN  VAL A 673      44.570  53.150  54.690  1.00  0.00           H
ATOM   1332  CA  VAL A 673      44.350  54.830  55.930  1.00  0.00           C
ATOM   1333  HA  VAL A 673      45.210  55.130  56.510  1.00  0.00           H
ATOM   1334  CB  VAL A 673      44.370  55.730  54.620  1.00  0.00           C
ATOM   1335  HB  VAL A 673      43.620  55.300  53.920  1.00  0.00           H
ATOM   1336  CG1 VAL A 673      44.020  57.160  54.910  1.00  0.00           C
ATOM   1337 HG11 VAL A 673      44.430  57.480  55.900  1.00  0.00           H
ATOM   1338 HG12 VAL A 673      42.930  57.350  54.870  1.00  0.00           H
ATOM   1339 HG13 VAL A 673      44.490  57.940  54.260  1.00  0.00           H
ATOM   1340  CG2 VAL A 673      45.720  55.600  53.970  1.00  0.00           C
ATOM   1341 HG21 VAL A 673      46.490  56.060  54.630  1.00  0.00           H
ATOM   1342 HG22 VAL A 673      45.750  56.260  53.070  1.00  0.00           H
ATOM   1343 HG23 VAL A 673      45.980  54.540  53.760  1.00  0.00           H
ATOM   1344  C   VAL A 673      43.110  55.060  56.750  1.00  0.00           C
ATOM   1345  O   VAL A 673      43.120  55.790  57.740  1.00  0.00           O
ATOM   1346  N   PHE A 674      41.970  54.450  56.250  1.00  0.00           N
ATOM   1347  HN  PHE A 674      42.100  53.880  55.440  1.00  0.00           H
ATOM   1348  CA  PHE A 674      40.660  54.440  56.890  1.00  0.00           C
ATOM   1349  HA  PHE A 674      40.180  55.400  56.800  1.00  0.00           H
ATOM   1350  CB  PHE A 674      39.690  53.660  55.960  1.00  0.00           C
ATOM   1351  HB1 PHE A 674      40.110  52.640  55.830  1.00  0.00           H
ATOM   1352  HB2 PHE A 674      39.620  54.180  54.980  1.00  0.00           H
ATOM   1353  CG  PHE A 674      38.300  53.510  56.520  1.00  0.00           C
ATOM   1354  CD1 PHE A 674      37.350  54.440  56.320  1.00  0.00           C
ATOM   1355  HD1 PHE A 674      37.480  55.330  55.710  1.00  0.00           H
ATOM   1356  CE1 PHE A 674      36.090  54.390  56.960  1.00  0.00           C
ATOM   1357  HE1 PHE A 674      35.270  55.080  56.810  1.00  0.00           H
ATOM   1358  CZ  PHE A 674      35.760  53.310  57.790  1.00  0.00           C
ATOM   1359  HZ  PHE A 674      34.870  53.270  58.420  1.00  0.00           H
ATOM   1360  CD2 PHE A 674      37.940  52.400  57.370  1.00  0.00           C
ATOM   1361  HD2 PHE A 674      38.710  51.680  57.600  1.00  0.00           H
ATOM   1362  CE2 PHE A 674      36.680  52.330  57.960  1.00  0.00           C
ATOM   1363  HE2 PHE A 674      36.550  51.470  58.610  1.00  0.00           H
ATOM   1364  C   PHE A 674      40.630  53.980  58.330  1.00  0.00           C
ATOM   1365  O   PHE A 674      40.030  54.630  59.180  1.00  0.00           O
ATOM   1366  N   GLU A 675      41.330  52.860  58.640  1.00  0.00           N
ATOM   1367  HN  GLU A 675      41.740  52.220  57.990  1.00  0.00           H
ATOM   1368  CA  GLU A 675      41.480  52.300  59.960  1.00  0.00           C
ATOM   1369  HA  GLU A 675      40.500  52.070  60.340  1.00  0.00           H
ATOM   1370  CB  GLU A 675      42.090  50.900  59.930  1.00  0.00           C
ATOM   1371  HB1 GLU A 675      42.160  50.500  60.960  1.00  0.00           H
ATOM   1372  HB2 GLU A 675      43.100  50.960  59.470  1.00  0.00           H
ATOM   1373  CG  GLU A 675      41.320  49.790  59.140  1.00  0.00           C
ATOM   1374  HG1 GLU A 675      41.830  48.800  59.120  1.00  0.00           H
ATOM   1375  HG2 GLU A 675      41.080  50.010  58.080  1.00  0.00           H
ATOM   1376  CD  GLU A 675      40.010  49.450  59.830  1.00  0.00           C
ATOM   1377  OE1 GLU A 675      39.040  49.030  59.090  1.00  0.00           O
ATOM   1378  OE2 GLU A 675      39.910  49.520  61.050  1.00  0.00           O
ATOM   1379  C   GLU A 675      42.200  53.200  60.920  1.00  0.00           C
ATOM   1380  O   GLU A 675      41.680  53.480  62.030  1.00  0.00           O
ATOM   1381  N   LYS A 676      43.240  53.770  60.350  1.00  0.00           N
ATOM   1382  HN  LYS A 676      43.420  53.590  59.380  1.00  0.00           H
ATOM   1383  CA  LYS A 676      43.990  54.760  61.030  1.00  0.00           C
ATOM   1384  HA  LYS A 676      44.290  54.270  61.940  1.00  0.00           H
ATOM   1385  CB  LYS A 676      45.270  55.110  60.330  1.00  0.00           C
ATOM   1386  HB1 LYS A 676      45.120  55.280  59.250  1.00  0.00           H
ATOM   1387  HB2 LYS A 676      45.990  54.260  60.340  1.00  0.00           H
ATOM   1388  CG  LYS A 676      45.990  56.340  61.010  1.00  0.00           C
ATOM   1389  HG1 LYS A 676      45.890  56.350  62.110  1.00  0.00           H
ATOM   1390  HG2 LYS A 676      45.690  57.310  60.570  1.00  0.00           H
ATOM   1391  CD  LYS A 676      47.540  56.260  60.650  1.00  0.00           C
ATOM   1392  HD1 LYS A 676      47.670  56.280  59.550  1.00  0.00           H
ATOM   1393  HD2 LYS A 676      47.900  55.260  60.960  1.00  0.00           H
ATOM   1394  CE  LYS A 676      48.540  57.310  61.160  1.00  0.00           C
ATOM   1395  HE1 LYS A 676      48.230  57.670  62.160  1.00  0.00           H
ATOM   1396  HE2 LYS A 676      48.310  58.220  60.530  1.00  0.00           H
ATOM   1397  NZ  LYS A 676      49.930  57.000  61.160  1.00  0.00           N
ATOM   1398  HZ1 LYS A 676      50.090  56.020  61.480  1.00  0.00           H
ATOM   1399  HZ2 LYS A 676      50.560  57.630  61.700  1.00  0.00           H
ATOM   1400  HZ3 LYS A 676      50.210  56.940  60.170  1.00  0.00           H
ATOM   1401  C   LYS A 676      43.130  55.910  61.510  1.00  0.00           C
ATOM   1402  O   LYS A 676      43.050  56.200  62.720  1.00  0.00           O
ATOM   1403  N   ILE A 677      42.470  56.620  60.610  1.00  0.00           N
ATOM   1404  HN  ILE A 677      42.520  56.450  59.630  1.00  0.00           H
ATOM   1405  CA  ILE A 677      41.520  57.640  61.020  1.00  0.00           C
ATOM   1406  HA  ILE A 677      41.980  58.470  61.530  1.00  0.00           H
ATOM   1407  CB  ILE A 677      40.910  58.260  59.780  1.00  0.00           C
ATOM   1408  HB  ILE A 677      40.500  57.330  59.330  1.00  0.00           H
ATOM   1409  CG2 ILE A 677      39.680  59.190  60.190  1.00  0.00           C
ATOM   1410 HG21 ILE A 677      38.770  58.590  60.420  1.00  0.00           H
ATOM   1411 HG22 ILE A 677      39.490  59.770  59.260  1.00  0.00           H
ATOM   1412 HG23 ILE A 677      39.950  59.860  61.030  1.00  0.00           H
ATOM   1413  CG1 ILE A 677      41.870  58.940  58.810  1.00  0.00           C
ATOM   1414 HG11 ILE A 677      42.870  58.460  58.730  1.00  0.00           H
ATOM   1415 HG12 ILE A 677      41.930  60.040  58.950  1.00  0.00           H
ATOM   1416  CD  ILE A 677      41.360  58.710  57.310  1.00  0.00           C
ATOM   1417  HD1 ILE A 677      40.330  59.120  57.210  1.00  0.00           H
ATOM   1418  HD2 ILE A 677      41.320  57.630  57.070  1.00  0.00           H
ATOM   1419  HD3 ILE A 677      42.010  59.230  56.580  1.00  0.00           H
ATOM   1420  C   ILE A 677      40.380  57.170  61.960  1.00  0.00           C
ATOM   1421  O   ILE A 677      40.080  57.710  63.010  1.00  0.00           O
ATOM   1422  N   LEU A 678      39.760  56.040  61.620  1.00  0.00           N
ATOM   1423  HN  LEU A 678      40.150  55.550  60.860  1.00  0.00           H
ATOM   1424  CA  LEU A 678      38.610  55.470  62.390  1.00  0.00           C
ATOM   1425  HA  LEU A 678      37.810  56.190  62.520  1.00  0.00           H
ATOM   1426  CB  LEU A 678      38.160  54.050  61.830  1.00  0.00           C
ATOM   1427  HB1 LEU A 678      39.010  53.340  61.840  1.00  0.00           H
ATOM   1428  HB2 LEU A 678      38.000  54.200  60.740  1.00  0.00           H
ATOM   1429  CG  LEU A 678      36.890  53.590  62.580  1.00  0.00           C
ATOM   1430  HG  LEU A 678      37.120  53.560  63.670  1.00  0.00           H
ATOM   1431  CD1 LEU A 678      35.630  54.450  62.280  1.00  0.00           C
ATOM   1432 HD11 LEU A 678      34.760  54.110  62.900  1.00  0.00           H
ATOM   1433 HD12 LEU A 678      35.470  54.550  61.190  1.00  0.00           H
ATOM   1434 HD13 LEU A 678      35.900  55.480  62.600  1.00  0.00           H
ATOM   1435  CD2 LEU A 678      36.480  52.130  62.190  1.00  0.00           C
ATOM   1436 HD21 LEU A 678      36.130  52.180  61.120  1.00  0.00           H
ATOM   1437 HD22 LEU A 678      35.700  51.790  62.910  1.00  0.00           H
ATOM   1438 HD23 LEU A 678      37.330  51.430  62.300  1.00  0.00           H
ATOM   1439  C   LEU A 678      39.050  55.230  63.860  1.00  0.00           C
ATOM   1440  O   LEU A 678      38.320  55.610  64.780  1.00  0.00           O
ATOM   1441  N   TYR A 679      40.220  54.640  64.100  1.00  0.00           N
ATOM   1442  HN  TYR A 679      40.710  54.350  63.290  1.00  0.00           H
ATOM   1443  CA  TYR A 679      40.850  54.360  65.370  1.00  0.00           C
ATOM   1444  HA  TYR A 679      40.240  53.860  66.100  1.00  0.00           H
ATOM   1445  CB  TYR A 679      41.980  53.250  65.250  1.00  0.00           C
ATOM   1446  HB1 TYR A 679      42.640  53.500  64.390  1.00  0.00           H
ATOM   1447  HB2 TYR A 679      41.470  52.310  64.940  1.00  0.00           H
ATOM   1448  CG  TYR A 679      42.820  53.060  66.490  1.00  0.00           C
ATOM   1449  CD1 TYR A 679      42.290  52.230  67.560  1.00  0.00           C
ATOM   1450  HD1 TYR A 679      41.340  51.740  67.490  1.00  0.00           H
ATOM   1451  CE1 TYR A 679      42.970  52.160  68.730  1.00  0.00           C
ATOM   1452  HE1 TYR A 679      42.550  51.650  69.570  1.00  0.00           H
ATOM   1453  CZ  TYR A 679      44.200  52.910  68.970  1.00  0.00           C
ATOM   1454  OH  TYR A 679      44.880  52.630  70.160  1.00  0.00           O
ATOM   1455  HH  TYR A 679      45.630  53.220  70.230  1.00  0.00           H
ATOM   1456  CD2 TYR A 679      44.060  53.700  66.700  1.00  0.00           C
ATOM   1457  HD2 TYR A 679      44.440  54.280  65.880  1.00  0.00           H
ATOM   1458  CE2 TYR A 679      44.730  53.630  67.920  1.00  0.00           C
ATOM   1459  HE2 TYR A 679      45.720  54.060  67.990  1.00  0.00           H
ATOM   1460  C   TYR A 679      41.230  55.650  66.130  1.00  0.00           C
ATOM   1461  O   TYR A 679      41.030  55.710  67.340  1.00  0.00           O
ATOM   1462  N   LYS A 680      41.750  56.670  65.530  1.00  0.00           N
ATOM   1463  HN  LYS A 680      42.040  56.670  64.580  1.00  0.00           H
ATOM   1464  CA  LYS A 680      41.930  57.930  66.200  1.00  0.00           C
ATOM   1465  HA  LYS A 680      42.290  57.590  67.170  1.00  0.00           H
ATOM   1466  CB  LYS A 680      42.970  58.740  65.380  1.00  0.00           C
ATOM   1467  HB1 LYS A 680      42.620  59.780  65.150  1.00  0.00           H
ATOM   1468  HB2 LYS A 680      43.140  58.160  64.450  1.00  0.00           H
ATOM   1469  CG  LYS A 680      44.370  58.720  65.970  1.00  0.00           C
ATOM   1470  HG1 LYS A 680      45.080  59.000  65.170  1.00  0.00           H
ATOM   1471  HG2 LYS A 680      44.580  57.650  66.170  1.00  0.00           H
ATOM   1472  CD  LYS A 680      44.420  59.580  67.310  1.00  0.00           C
ATOM   1473  HD1 LYS A 680      45.450  59.460  67.730  1.00  0.00           H
ATOM   1474  HD2 LYS A 680      43.660  59.270  68.040  1.00  0.00           H
ATOM   1475  CE  LYS A 680      44.150  61.160  67.150  1.00  0.00           C
ATOM   1476  HE1 LYS A 680      43.160  61.300  66.680  1.00  0.00           H
ATOM   1477  HE2 LYS A 680      44.870  61.680  66.490  1.00  0.00           H
ATOM   1478  NZ  LYS A 680      44.120  61.970  68.420  1.00  0.00           N
ATOM   1479  HZ1 LYS A 680      44.300  62.980  68.290  1.00  0.00           H
ATOM   1480  HZ2 LYS A 680      44.900  61.630  69.020  1.00  0.00           H
ATOM   1481  HZ3 LYS A 680      43.240  61.860  68.950  1.00  0.00           H
ATOM   1482  C   LYS A 680      40.810  58.800  66.670  1.00  0.00           C
ATOM   1483  O   LYS A 680      40.840  59.430  67.660  1.00  0.00           O
ATOM   1484  N   PHE A 681      39.770  58.900  65.770  1.00  0.00           N
ATOM   1485  HN  PHE A 681      39.740  58.430  64.900  1.00  0.00           H
ATOM   1486  CA  PHE A 681      38.480  59.450  66.100  1.00  0.00           C
ATOM   1487  HA  PHE A 681      38.630  60.470  66.430  1.00  0.00           H
ATOM   1488  CB  PHE A 681      37.520  59.370  64.900  1.00  0.00           C
ATOM   1489  HB1 PHE A 681      37.200  58.350  64.600  1.00  0.00           H
ATOM   1490  HB2 PHE A 681      38.010  59.850  64.020  1.00  0.00           H
ATOM   1491  CG  PHE A 681      36.270  60.160  65.010  1.00  0.00           C
ATOM   1492  CD1 PHE A 681      35.120  59.660  65.730  1.00  0.00           C
ATOM   1493  HD1 PHE A 681      35.150  58.680  66.180  1.00  0.00           H
ATOM   1494  CE1 PHE A 681      34.010  60.470  65.920  1.00  0.00           C
ATOM   1495  HE1 PHE A 681      33.130  60.060  66.390  1.00  0.00           H
ATOM   1496  CZ  PHE A 681      33.930  61.780  65.360  1.00  0.00           C
ATOM   1497  HZ  PHE A 681      33.070  62.390  65.580  1.00  0.00           H
ATOM   1498  CD2 PHE A 681      36.200  61.500  64.520  1.00  0.00           C
ATOM   1499  HD2 PHE A 681      37.020  61.980  63.990  1.00  0.00           H
ATOM   1500  CE2 PHE A 681      35.020  62.260  64.630  1.00  0.00           C
ATOM   1501  HE2 PHE A 681      35.060  63.250  64.200  1.00  0.00           H
ATOM   1502  C   PHE A 681      37.930  58.710  67.310  1.00  0.00           C
ATOM   1503  O   PHE A 681      37.460  59.410  68.250  1.00  0.00           O
ATOM   1504  N   CYS A 682      37.990  57.330  67.260  1.00  0.00           N
ATOM   1505  HN  CYS A 682      38.110  56.760  66.460  1.00  0.00           H
ATOM   1506  CA  CYS A 682      37.340  56.630  68.390  1.00  0.00           C
ATOM   1507  HA  CYS A 682      36.380  57.100  68.560  1.00  0.00           H
ATOM   1508  CB  CYS A 682      37.080  55.140  67.900  1.00  0.00           C
ATOM   1509  HB1 CYS A 682      36.760  54.520  68.770  1.00  0.00           H
ATOM   1510  HB2 CYS A 682      38.050  54.760  67.520  1.00  0.00           H
ATOM   1511  SG  CYS A 682      35.850  55.120  66.510  1.00  0.00           S
ATOM   1512  HG1 CYS A 682      36.700  54.830  65.530  1.00  0.00           H
ATOM   1513  C   CYS A 682      38.140  56.710  69.630  1.00  0.00           C
ATOM   1514  O   CYS A 682      37.500  56.950  70.640  1.00  0.00           O
ATOM   1515  N   ARG A 683      39.480  56.620  69.660  1.00  0.00           N
ATOM   1516  HN  ARG A 683      40.100  56.250  68.970  1.00  0.00           H
ATOM   1517  CA  ARG A 683      40.200  56.970  70.840  1.00  0.00           C
ATOM   1518  HA  ARG A 683      39.780  56.440  71.670  1.00  0.00           H
ATOM   1519  CB  ARG A 683      41.660  56.880  70.580  1.00  0.00           C
ATOM   1520  HB1 ARG A 683      42.230  57.520  71.290  1.00  0.00           H
ATOM   1521  HB2 ARG A 683      41.890  57.320  69.590  1.00  0.00           H
ATOM   1522  CG  ARG A 683      42.200  55.450  70.640  1.00  0.00           C
ATOM   1523  HG1 ARG A 683      43.300  55.540  70.590  1.00  0.00           H
ATOM   1524  HG2 ARG A 683      41.890  54.990  69.680  1.00  0.00           H
ATOM   1525  CD  ARG A 683      41.690  54.580  71.750  1.00  0.00           C
ATOM   1526  HD1 ARG A 683      42.030  53.530  71.700  1.00  0.00           H
ATOM   1527  HD2 ARG A 683      40.570  54.680  71.710  1.00  0.00           H
ATOM   1528  NE  ARG A 683      42.220  55.170  72.970  1.00  0.00           N
ATOM   1529  HE  ARG A 683      43.220  55.320  73.000  1.00  0.00           H
ATOM   1530  CZ  ARG A 683      41.800  54.900  74.170  1.00  0.00           C
ATOM   1531  NH1 ARG A 683      42.550  55.260  75.230  1.00  0.00           N
ATOM   1532 HH11 ARG A 683      42.340  54.960  76.160  1.00  0.00           H
ATOM   1533 HH12 ARG A 683      43.500  55.580  75.250  1.00  0.00           H
ATOM   1534  NH2 ARG A 683      40.650  54.390  74.520  1.00  0.00           N
ATOM   1535 HH21 ARG A 683      40.010  54.190  73.780  1.00  0.00           H
ATOM   1536 HH22 ARG A 683      40.330  54.670  75.420  1.00  0.00           H
ATOM   1537  C   ARG A 683      39.850  58.390  71.320  1.00  0.00           C
ATOM   1538  O   ARG A 683      39.620  58.610  72.540  1.00  0.00           O
ATOM   1539  N   ASP A 684      39.820  59.400  70.440  1.00  0.00           N
ATOM   1540  HN  ASP A 684      40.090  59.260  69.480  1.00  0.00           H
ATOM   1541  CA  ASP A 684      39.730  60.760  70.980  1.00  0.00           C
ATOM   1542  HA  ASP A 684      40.470  61.020  71.720  1.00  0.00           H
ATOM   1543  CB  ASP A 684      39.910  61.820  69.840  1.00  0.00           C
ATOM   1544  HB1 ASP A 684      39.390  62.750  70.160  1.00  0.00           H
ATOM   1545  HB2 ASP A 684      39.470  61.540  68.860  1.00  0.00           H
ATOM   1546  CG  ASP A 684      41.350  62.210  69.550  1.00  0.00           C
ATOM   1547  OD1 ASP A 684      41.500  63.130  68.710  1.00  0.00           O
ATOM   1548  OD2 ASP A 684      42.280  61.610  70.180  1.00  0.00           O
ATOM   1549  C   ASP A 684      38.520  61.060  71.800  1.00  0.00           C
ATOM   1550  O   ASP A 684      38.670  61.590  72.920  1.00  0.00           O
ATOM   1551  N   TYR A 685      37.360  60.690  71.260  1.00  0.00           N
ATOM   1552  HN  TYR A 685      37.300  60.410  70.300  1.00  0.00           H
ATOM   1553  CA  TYR A 685      36.090  60.830  71.890  1.00  0.00           C
ATOM   1554  HA  TYR A 685      36.100  61.730  72.490  1.00  0.00           H
ATOM   1555  CB  TYR A 685      34.940  61.020  70.770  1.00  0.00           C
ATOM   1556  HB1 TYR A 685      33.910  61.130  71.170  1.00  0.00           H
ATOM   1557  HB2 TYR A 685      35.000  60.100  70.170  1.00  0.00           H
ATOM   1558  CG  TYR A 685      35.270  62.290  69.970  1.00  0.00           C
ATOM   1559  CD1 TYR A 685      34.890  63.570  70.540  1.00  0.00           C
ATOM   1560  HD1 TYR A 685      34.450  63.570  71.530  1.00  0.00           H
ATOM   1561  CE1 TYR A 685      35.020  64.780  69.910  1.00  0.00           C
ATOM   1562  HE1 TYR A 685      34.730  65.720  70.340  1.00  0.00           H
ATOM   1563  CZ  TYR A 685      35.470  64.700  68.600  1.00  0.00           C
ATOM   1564  OH  TYR A 685      35.790  65.870  67.840  1.00  0.00           O
ATOM   1565  HH  TYR A 685      35.750  66.650  68.400  1.00  0.00           H
ATOM   1566  CD2 TYR A 685      35.650  62.300  68.620  1.00  0.00           C
ATOM   1567  HD2 TYR A 685      35.790  61.330  68.190  1.00  0.00           H
ATOM   1568  CE2 TYR A 685      35.760  63.510  67.890  1.00  0.00           C
ATOM   1569  HE2 TYR A 685      36.180  63.550  66.900  1.00  0.00           H
ATOM   1570  C   TYR A 685      35.730  59.710  72.820  1.00  0.00           C
ATOM   1571  O   TYR A 685      34.700  59.890  73.440  1.00  0.00           O
ATOM   1572  N   GLN A 686      36.520  58.690  73.010  1.00  0.00           N
ATOM   1573  HN  GLN A 686      37.400  58.640  72.520  1.00  0.00           H
ATOM   1574  CA  GLN A 686      36.340  57.680  74.060  1.00  0.00           C
ATOM   1575  HA  GLN A 686      37.130  56.960  74.040  1.00  0.00           H
ATOM   1576  CB  GLN A 686      36.440  58.210  75.480  1.00  0.00           C
ATOM   1577  HB1 GLN A 686      36.240  57.370  76.180  1.00  0.00           H
ATOM   1578  HB2 GLN A 686      35.680  59.000  75.700  1.00  0.00           H
ATOM   1579  CG  GLN A 686      37.870  58.790  75.790  1.00  0.00           C
ATOM   1580  HG1 GLN A 686      38.070  59.500  74.960  1.00  0.00           H
ATOM   1581  HG2 GLN A 686      38.720  58.070  75.800  1.00  0.00           H
ATOM   1582  CD  GLN A 686      37.870  59.600  77.010  1.00  0.00           C
ATOM   1583  OE1 GLN A 686      37.820  60.810  76.910  1.00  0.00           O
ATOM   1584  NE2 GLN A 686      37.760  59.040  78.210  1.00  0.00           N
ATOM   1585 HE21 GLN A 686      37.610  59.620  79.010  1.00  0.00           H
ATOM   1586 HE22 GLN A 686      37.950  58.060  78.300  1.00  0.00           H
ATOM   1587  C   GLN A 686      35.240  56.700  73.680  1.00  0.00           C
ATOM   1588  O   GLN A 686      34.360  56.390  74.510  1.00  0.00           O
ATOM   1589  N   LEU A 687      35.370  56.300  72.380  1.00  0.00           N
ATOM   1590  HN  LEU A 687      36.160  56.600  71.840  1.00  0.00           H
ATOM   1591  CA  LEU A 687      34.290  55.470  71.760  1.00  0.00           C
ATOM   1592  HA  LEU A 687      33.470  55.480  72.460  1.00  0.00           H
ATOM   1593  CB  LEU A 687      33.770  56.160  70.450  1.00  0.00           C
ATOM   1594  HB1 LEU A 687      32.910  55.560  70.080  1.00  0.00           H
ATOM   1595  HB2 LEU A 687      34.600  56.030  69.720  1.00  0.00           H
ATOM   1596  CG  LEU A 687      33.240  57.540  70.450  1.00  0.00           C
ATOM   1597  HG  LEU A 687      34.070  58.240  70.690  1.00  0.00           H
ATOM   1598  CD1 LEU A 687      32.780  57.950  69.080  1.00  0.00           C
ATOM   1599 HD11 LEU A 687      31.900  57.340  68.780  1.00  0.00           H
ATOM   1600 HD12 LEU A 687      33.470  57.970  68.210  1.00  0.00           H
ATOM   1601 HD13 LEU A 687      32.330  58.940  69.280  1.00  0.00           H
ATOM   1602  CD2 LEU A 687      32.140  57.810  71.580  1.00  0.00           C
ATOM   1603 HD21 LEU A 687      31.910  58.880  71.740  1.00  0.00           H
ATOM   1604 HD22 LEU A 687      32.570  57.360  72.490  1.00  0.00           H
ATOM   1605 HD23 LEU A 687      31.260  57.170  71.330  1.00  0.00           H
ATOM   1606  C   LEU A 687      34.700  54.030  71.530  1.00  0.00           C
ATOM   1607  O   LEU A 687      35.910  53.860  71.400  1.00  0.00           O
ATOM   1608  N   SER A 688      33.790  53.050  71.570  1.00  0.00           N
ATOM   1609  HN  SER A 688      32.820  53.290  71.690  1.00  0.00           H
ATOM   1610  CA  SER A 688      34.140  51.650  71.430  1.00  0.00           C
ATOM   1611  HA  SER A 688      34.990  51.410  72.040  1.00  0.00           H
ATOM   1612  CB  SER A 688      33.120  50.610  71.910  1.00  0.00           C
ATOM   1613  HB1 SER A 688      32.250  50.650  71.210  1.00  0.00           H
ATOM   1614  HB2 SER A 688      32.550  50.900  72.830  1.00  0.00           H
ATOM   1615  OG  SER A 688      33.590  49.290  71.820  1.00  0.00           O
ATOM   1616  HG1 SER A 688      33.010  48.790  72.400  1.00  0.00           H
ATOM   1617  C   SER A 688      34.560  51.330  69.970  1.00  0.00           C
ATOM   1618  O   SER A 688      33.740  51.190  69.120  1.00  0.00           O
ATOM   1619  N   TYR A 689      35.880  51.160  69.710  1.00  0.00           N
ATOM   1620  HN  TYR A 689      36.530  51.190  70.470  1.00  0.00           H
ATOM   1621  CA  TYR A 689      36.420  51.110  68.400  1.00  0.00           C
ATOM   1622  HA  TYR A 689      35.890  51.940  67.960  1.00  0.00           H
ATOM   1623  CB  TYR A 689      37.860  51.450  68.280  1.00  0.00           C
ATOM   1624  HB1 TYR A 689      38.510  51.120  69.110  1.00  0.00           H
ATOM   1625  HB2 TYR A 689      38.020  52.540  68.150  1.00  0.00           H
ATOM   1626  CG  TYR A 689      38.440  50.890  67.020  1.00  0.00           C
ATOM   1627  CD1 TYR A 689      39.310  49.760  67.120  1.00  0.00           C
ATOM   1628  HD1 TYR A 689      39.540  49.400  68.100  1.00  0.00           H
ATOM   1629  CE1 TYR A 689      39.860  49.240  66.010  1.00  0.00           C
ATOM   1630  HE1 TYR A 689      40.520  48.390  66.110  1.00  0.00           H
ATOM   1631  CZ  TYR A 689      39.700  49.860  64.760  1.00  0.00           C
ATOM   1632  OH  TYR A 689      40.400  49.420  63.550  1.00  0.00           O
ATOM   1633  HH  TYR A 689      40.060  49.690  62.690  1.00  0.00           H
ATOM   1634  CD2 TYR A 689      38.290  51.520  65.730  1.00  0.00           C
ATOM   1635  HD2 TYR A 689      37.850  52.510  65.670  1.00  0.00           H
ATOM   1636  CE2 TYR A 689      38.870  50.960  64.630  1.00  0.00           C
ATOM   1637  HE2 TYR A 689      38.830  51.510  63.710  1.00  0.00           H
ATOM   1638  C   TYR A 689      35.960  49.890  67.600  1.00  0.00           C
ATOM   1639  O   TYR A 689      35.420  50.000  66.510  1.00  0.00           O
ATOM   1640  N   LEU A 690      36.160  48.710  68.170  1.00  0.00           N
ATOM   1641  HN  LEU A 690      36.550  48.620  69.090  1.00  0.00           H
ATOM   1642  CA  LEU A 690      35.800  47.530  67.450  1.00  0.00           C
ATOM   1643  HA  LEU A 690      36.110  47.600  66.410  1.00  0.00           H
ATOM   1644  CB  LEU A 690      36.490  46.310  68.030  1.00  0.00           C
ATOM   1645  HB1 LEU A 690      36.140  45.340  67.630  1.00  0.00           H
ATOM   1646  HB2 LEU A 690      36.480  46.210  69.150  1.00  0.00           H
ATOM   1647  CG  LEU A 690      38.000  46.120  67.690  1.00  0.00           C
ATOM   1648  HG  LEU A 690      38.520  46.970  68.180  1.00  0.00           H
ATOM   1649  CD1 LEU A 690      38.520  44.860  68.260  1.00  0.00           C
ATOM   1650 HD11 LEU A 690      38.050  43.990  67.760  1.00  0.00           H
ATOM   1651 HD12 LEU A 690      38.390  44.920  69.360  1.00  0.00           H
ATOM   1652 HD13 LEU A 690      39.630  44.820  68.150  1.00  0.00           H
ATOM   1653  CD2 LEU A 690      38.350  46.160  66.210  1.00  0.00           C
ATOM   1654 HD21 LEU A 690      39.430  45.970  66.070  1.00  0.00           H
ATOM   1655 HD22 LEU A 690      38.210  47.130  65.700  1.00  0.00           H
ATOM   1656 HD23 LEU A 690      37.750  45.360  65.730  1.00  0.00           H
ATOM   1657  C   LEU A 690      34.210  47.250  67.280  1.00  0.00           C
ATOM   1658  O   LEU A 690      33.750  46.760  66.290  1.00  0.00           O
ATOM   1659  N   SER A 691      33.440  47.640  68.240  1.00  0.00           N
ATOM   1660  HN  SER A 691      33.870  48.160  68.980  1.00  0.00           H
ATOM   1661  CA  SER A 691      31.990  47.640  68.100  1.00  0.00           C
ATOM   1662  HA  SER A 691      31.790  46.650  67.690  1.00  0.00           H
ATOM   1663  CB  SER A 691      31.240  47.810  69.470  1.00  0.00           C
ATOM   1664  HB1 SER A 691      30.180  47.980  69.190  1.00  0.00           H
ATOM   1665  HB2 SER A 691      31.550  48.760  69.960  1.00  0.00           H
ATOM   1666  OG  SER A 691      31.500  46.700  70.330  1.00  0.00           O
ATOM   1667  HG1 SER A 691      30.730  46.130  70.180  1.00  0.00           H
ATOM   1668  C   SER A 691      31.420  48.560  67.100  1.00  0.00           C
ATOM   1669  O   SER A 691      30.690  48.100  66.170  1.00  0.00           O
ATOM   1670  N   LEU A 692      31.780  49.820  67.120  1.00  0.00           N
ATOM   1671  HN  LEU A 692      32.450  50.130  67.790  1.00  0.00           H
ATOM   1672  CA  LEU A 692      31.460  50.750  66.050  1.00  0.00           C
ATOM   1673  HA  LEU A 692      30.390  50.820  66.030  1.00  0.00           H
ATOM   1674  CB  LEU A 692      31.930  52.150  66.330  1.00  0.00           C
ATOM   1675  HB1 LEU A 692      31.960  52.720  65.370  1.00  0.00           H
ATOM   1676  HB2 LEU A 692      32.980  52.180  66.680  1.00  0.00           H
ATOM   1677  CG  LEU A 692      31.080  52.900  67.320  1.00  0.00           C
ATOM   1678  HG  LEU A 692      30.940  52.230  68.200  1.00  0.00           H
ATOM   1679  CD1 LEU A 692      31.850  54.100  67.880  1.00  0.00           C
ATOM   1680 HD11 LEU A 692      32.780  53.860  68.450  1.00  0.00           H
ATOM   1681 HD12 LEU A 692      31.190  54.680  68.570  1.00  0.00           H
ATOM   1682 HD13 LEU A 692      32.210  54.750  67.050  1.00  0.00           H
ATOM   1683  CD2 LEU A 692      29.820  53.310  66.670  1.00  0.00           C
ATOM   1684 HD21 LEU A 692      29.100  52.460  66.600  1.00  0.00           H
ATOM   1685 HD22 LEU A 692      29.880  53.910  65.740  1.00  0.00           H
ATOM   1686 HD23 LEU A 692      29.200  53.990  67.300  1.00  0.00           H
ATOM   1687  C   LEU A 692      31.930  50.350  64.700  1.00  0.00           C
ATOM   1688  O   LEU A 692      31.310  50.410  63.650  1.00  0.00           O
ATOM   1689  N   ARG A 693      33.170  49.750  64.530  1.00  0.00           N
ATOM   1690  HN  ARG A 693      33.730  49.700  65.360  1.00  0.00           H
ATOM   1691  CA  ARG A 693      33.670  49.170  63.320  1.00  0.00           C
ATOM   1692  HA  ARG A 693      33.650  49.920  62.540  1.00  0.00           H
ATOM   1693  CB  ARG A 693      35.090  48.620  63.490  1.00  0.00           C
ATOM   1694  HB1 ARG A 693      35.010  47.930  64.340  1.00  0.00           H
ATOM   1695  HB2 ARG A 693      35.750  49.490  63.650  1.00  0.00           H
ATOM   1696  CG  ARG A 693      35.750  47.900  62.260  1.00  0.00           C
ATOM   1697  HG1 ARG A 693      35.600  48.430  61.290  1.00  0.00           H
ATOM   1698  HG2 ARG A 693      35.300  46.910  62.100  1.00  0.00           H
ATOM   1699  CD  ARG A 693      37.260  47.780  62.450  1.00  0.00           C
ATOM   1700  HD1 ARG A 693      37.590  47.050  63.220  1.00  0.00           H
ATOM   1701  HD2 ARG A 693      37.740  48.760  62.630  1.00  0.00           H
ATOM   1702  NE  ARG A 693      37.820  47.470  61.130  1.00  0.00           N
ATOM   1703  HE  ARG A 693      38.400  48.110  60.620  1.00  0.00           H
ATOM   1704  CZ  ARG A 693      37.590  46.430  60.430  1.00  0.00           C
ATOM   1705  NH1 ARG A 693      36.880  45.410  60.800  1.00  0.00           N
ATOM   1706 HH11 ARG A 693      36.800  45.230  61.780  1.00  0.00           H
ATOM   1707 HH12 ARG A 693      37.040  44.620  60.200  1.00  0.00           H
ATOM   1708  NH2 ARG A 693      37.900  46.480  59.140  1.00  0.00           N
ATOM   1709 HH21 ARG A 693      37.380  45.850  58.580  1.00  0.00           H
ATOM   1710 HH22 ARG A 693      38.120  47.440  58.930  1.00  0.00           H
ATOM   1711  C   ARG A 693      32.880  48.060  62.670  1.00  0.00           C
ATOM   1712  O   ARG A 693      32.680  48.040  61.440  1.00  0.00           O
ATOM   1713  N   THR A 694      32.360  47.090  63.550  1.00  0.00           N
ATOM   1714  HN  THR A 694      32.610  47.090  64.520  1.00  0.00           H
ATOM   1715  CA  THR A 694      31.500  46.030  63.090  1.00  0.00           C
ATOM   1716  HA  THR A 694      32.020  45.470  62.320  1.00  0.00           H
ATOM   1717  CB  THR A 694      31.140  45.120  64.250  1.00  0.00           C
ATOM   1718  HB  THR A 694      31.180  45.730  65.180  1.00  0.00           H
ATOM   1719  OG1 THR A 694      32.200  44.180  64.390  1.00  0.00           O
ATOM   1720  HG1 THR A 694      31.930  43.450  63.830  1.00  0.00           H
ATOM   1721  CG2 THR A 694      29.850  44.270  64.170  1.00  0.00           C
ATOM   1722 HG21 THR A 694      29.820  43.670  65.100  1.00  0.00           H
ATOM   1723 HG22 THR A 694      29.820  43.590  63.290  1.00  0.00           H
ATOM   1724 HG23 THR A 694      28.960  44.950  64.190  1.00  0.00           H
ATOM   1725  C   THR A 694      30.180  46.520  62.490  1.00  0.00           C
ATOM   1726  O   THR A 694      29.630  45.860  61.600  1.00  0.00           O
ATOM   1727  N   SER A 695      29.680  47.650  63.010  1.00  0.00           N
ATOM   1728  HN  SER A 695      30.180  48.110  63.730  1.00  0.00           H
ATOM   1729  CA  SER A 695      28.380  48.030  62.520  1.00  0.00           C
ATOM   1730  HA  SER A 695      27.800  47.140  62.300  1.00  0.00           H
ATOM   1731  CB  SER A 695      27.500  48.770  63.570  1.00  0.00           C
ATOM   1732  HB1 SER A 695      26.690  49.370  63.100  1.00  0.00           H
ATOM   1733  HB2 SER A 695      28.250  49.360  64.120  1.00  0.00           H
ATOM   1734  OG  SER A 695      26.980  47.870  64.520  1.00  0.00           O
ATOM   1735  HG1 SER A 695      27.340  48.020  65.390  1.00  0.00           H
ATOM   1736  C   SER A 695      28.500  48.910  61.230  1.00  0.00           C
ATOM   1737  O   SER A 695      27.610  49.060  60.410  1.00  0.00           O
ATOM   1738  N   ILE A 696      29.630  49.620  61.110  1.00  0.00           N
ATOM   1739  HN  ILE A 696      30.290  49.610  61.860  1.00  0.00           H
ATOM   1740  CA  ILE A 696      30.090  50.370  59.950  1.00  0.00           C
ATOM   1741  HA  ILE A 696      29.210  50.860  59.560  1.00  0.00           H
ATOM   1742  CB  ILE A 696      31.290  51.230  60.450  1.00  0.00           C
ATOM   1743  HB  ILE A 696      31.880  50.590  61.130  1.00  0.00           H
ATOM   1744  CG2 ILE A 696      32.270  51.660  59.260  1.00  0.00           C
ATOM   1745 HG21 ILE A 696      33.210  52.110  59.630  1.00  0.00           H
ATOM   1746 HG22 ILE A 696      31.590  52.290  58.650  1.00  0.00           H
ATOM   1747 HG23 ILE A 696      32.520  50.760  58.650  1.00  0.00           H
ATOM   1748  CG1 ILE A 696      30.750  52.550  61.060  1.00  0.00           C
ATOM   1749 HG11 ILE A 696      29.940  52.270  61.750  1.00  0.00           H
ATOM   1750 HG12 ILE A 696      30.380  53.150  60.190  1.00  0.00           H
ATOM   1751  CD  ILE A 696      31.790  53.300  61.980  1.00  0.00           C
ATOM   1752  HD1 ILE A 696      31.380  54.270  62.320  1.00  0.00           H
ATOM   1753  HD2 ILE A 696      32.770  53.390  61.480  1.00  0.00           H
ATOM   1754  HD3 ILE A 696      32.000  52.700  62.890  1.00  0.00           H
ATOM   1755  C   ILE A 696      30.390  49.450  58.800  1.00  0.00           C
ATOM   1756  O   ILE A 696      29.920  49.550  57.680  1.00  0.00           O
ATOM   1757  N   GLY A 697      31.070  48.270  59.090  1.00  0.00           N
ATOM   1758  HN  GLY A 697      31.420  48.140  60.010  1.00  0.00           H
ATOM   1759  CA  GLY A 697      31.170  47.180  58.120  1.00  0.00           C
ATOM   1760  HA1 GLY A 697      31.470  46.420  58.820  1.00  0.00           H
ATOM   1761  HA2 GLY A 697      31.940  47.380  57.400  1.00  0.00           H
ATOM   1762  C   GLY A 697      29.930  46.630  57.550  1.00  0.00           C
ATOM   1763  O   GLY A 697      29.760  46.500  56.330  1.00  0.00           O
ATOM   1764  N   LEU A 698      28.940  46.190  58.350  1.00  0.00           N
ATOM   1765  HN  LEU A 698      29.020  46.210  59.350  1.00  0.00           H
ATOM   1766  CA  LEU A 698      27.560  45.890  57.940  1.00  0.00           C
ATOM   1767  HA  LEU A 698      27.680  45.010  57.320  1.00  0.00           H
ATOM   1768  CB  LEU A 698      26.770  45.430  59.140  1.00  0.00           C
ATOM   1769  HB1 LEU A 698      25.710  45.200  58.930  1.00  0.00           H
ATOM   1770  HB2 LEU A 698      26.780  46.190  59.950  1.00  0.00           H
ATOM   1771  CG  LEU A 698      27.330  44.080  59.710  1.00  0.00           C
ATOM   1772  HG  LEU A 698      28.410  44.130  59.980  1.00  0.00           H
ATOM   1773  CD1 LEU A 698      26.720  44.030  61.120  1.00  0.00           C
ATOM   1774 HD11 LEU A 698      25.630  43.990  61.010  1.00  0.00           H
ATOM   1775 HD12 LEU A 698      26.930  44.890  61.790  1.00  0.00           H
ATOM   1776 HD13 LEU A 698      27.170  43.200  61.720  1.00  0.00           H
ATOM   1777  CD2 LEU A 698      26.990  42.730  58.830  1.00  0.00           C
ATOM   1778 HD21 LEU A 698      27.390  41.810  59.290  1.00  0.00           H
ATOM   1779 HD22 LEU A 698      27.370  42.800  57.790  1.00  0.00           H
ATOM   1780 HD23 LEU A 698      25.890  42.510  58.840  1.00  0.00           H
ATOM   1781  C   LEU A 698      26.880  47.040  57.180  1.00  0.00           C
ATOM   1782  O   LEU A 698      26.260  46.790  56.150  1.00  0.00           O
ATOM   1783  N   TRP A 699      27.040  48.320  57.560  1.00  0.00           N
ATOM   1784  HN  TRP A 699      27.570  48.600  58.360  1.00  0.00           H
ATOM   1785  CA  TRP A 699      26.570  49.370  56.650  1.00  0.00           C
ATOM   1786  HA  TRP A 699      25.510  49.270  56.490  1.00  0.00           H
ATOM   1787  CB  TRP A 699      26.720  50.760  57.250  1.00  0.00           C
ATOM   1788  HB1 TRP A 699      26.820  51.440  56.380  1.00  0.00           H
ATOM   1789  HB2 TRP A 699      27.700  50.930  57.760  1.00  0.00           H
ATOM   1790  CG  TRP A 699      25.670  51.180  58.220  1.00  0.00           C
ATOM   1791  CD1 TRP A 699      25.700  51.670  59.540  1.00  0.00           C
ATOM   1792  HD1 TRP A 699      26.530  51.390  60.170  1.00  0.00           H
ATOM   1793  NE1 TRP A 699      24.530  52.340  59.790  1.00  0.00           N
ATOM   1794  HE1 TRP A 699      24.330  52.890  60.570  1.00  0.00           H
ATOM   1795  CE2 TRP A 699      23.700  52.230  58.740  1.00  0.00           C
ATOM   1796  CD2 TRP A 699      24.340  51.540  57.750  1.00  0.00           C
ATOM   1797  CE3 TRP A 699      23.640  51.330  56.540  1.00  0.00           C
ATOM   1798  HE3 TRP A 699      24.130  50.780  55.740  1.00  0.00           H
ATOM   1799  CZ3 TRP A 699      22.370  51.730  56.400  1.00  0.00           C
ATOM   1800  HZ3 TRP A 699      21.860  51.810  55.460  1.00  0.00           H
ATOM   1801  CZ2 TRP A 699      22.390  52.720  58.620  1.00  0.00           C
ATOM   1802  HZ2 TRP A 699      21.950  53.270  59.440  1.00  0.00           H
ATOM   1803  CH2 TRP A 699      21.760  52.360  57.420  1.00  0.00           C
ATOM   1804  HH2 TRP A 699      20.810  52.800  57.160  1.00  0.00           H
ATOM   1805  C   TRP A 699      27.260  49.370  55.270  1.00  0.00           C
ATOM   1806  O   TRP A 699      26.580  49.340  54.240  1.00  0.00           O
ATOM   1807  N   THR A 700      28.560  49.210  55.230  1.00  0.00           N
ATOM   1808  HN  THR A 700      29.040  49.160  56.110  1.00  0.00           H
ATOM   1809  CA  THR A 700      29.340  49.120  54.060  1.00  0.00           C
ATOM   1810  HA  THR A 700      29.110  50.010  53.460  1.00  0.00           H
ATOM   1811  CB  THR A 700      30.850  49.220  54.380  1.00  0.00           C
ATOM   1812  HB  THR A 700      31.020  48.350  55.040  1.00  0.00           H
ATOM   1813  OG1 THR A 700      31.230  50.360  55.110  1.00  0.00           O
ATOM   1814  HG1 THR A 700      30.680  50.350  55.900  1.00  0.00           H
ATOM   1815  CG2 THR A 700      31.720  49.050  53.140  1.00  0.00           C
ATOM   1816 HG21 THR A 700      31.440  49.740  52.320  1.00  0.00           H
ATOM   1817 HG22 THR A 700      31.660  48.010  52.760  1.00  0.00           H
ATOM   1818 HG23 THR A 700      32.780  49.360  53.260  1.00  0.00           H
ATOM   1819  C   THR A 700      28.940  47.970  53.150  1.00  0.00           C
ATOM   1820  O   THR A 700      28.790  48.170  51.900  1.00  0.00           O
ATOM   1821  N   SER A 701      28.750  46.830  53.800  1.00  0.00           N
ATOM   1822  HN  SER A 701      29.050  46.750  54.750  1.00  0.00           H
ATOM   1823  CA  SER A 701      28.290  45.600  53.130  1.00  0.00           C
ATOM   1824  HA  SER A 701      28.970  45.370  52.320  1.00  0.00           H
ATOM   1825  CB  SER A 701      28.300  44.540  54.250  1.00  0.00           C
ATOM   1826  HB1 SER A 701      27.790  44.970  55.130  1.00  0.00           H
ATOM   1827  HB2 SER A 701      29.330  44.450  54.670  1.00  0.00           H
ATOM   1828  OG  SER A 701      27.780  43.280  53.900  1.00  0.00           O
ATOM   1829  HG1 SER A 701      28.230  42.970  53.110  1.00  0.00           H
ATOM   1830  C   SER A 701      26.970  45.820  52.460  1.00  0.00           C
ATOM   1831  O   SER A 701      26.750  45.660  51.250  1.00  0.00           O
ATOM   1832  N   PHE A 702      26.060  46.430  53.220  1.00  0.00           N
ATOM   1833  HN  PHE A 702      26.170  46.750  54.160  1.00  0.00           H
ATOM   1834  CA  PHE A 702      24.770  46.700  52.680  1.00  0.00           C
ATOM   1835  HA  PHE A 702      24.340  45.810  52.260  1.00  0.00           H
ATOM   1836  CB  PHE A 702      23.900  47.220  53.810  1.00  0.00           C
ATOM   1837  HB1 PHE A 702      24.300  48.120  54.300  1.00  0.00           H
ATOM   1838  HB2 PHE A 702      23.920  46.430  54.590  1.00  0.00           H
ATOM   1839  CG  PHE A 702      22.430  47.540  53.390  1.00  0.00           C
ATOM   1840  CD1 PHE A 702      21.390  46.500  53.250  1.00  0.00           C
ATOM   1841  HD1 PHE A 702      21.650  45.460  53.390  1.00  0.00           H
ATOM   1842  CE1 PHE A 702      20.110  46.930  53.040  1.00  0.00           C
ATOM   1843  HE1 PHE A 702      19.430  46.100  52.940  1.00  0.00           H
ATOM   1844  CZ  PHE A 702      19.780  48.340  52.790  1.00  0.00           C
ATOM   1845  HZ  PHE A 702      18.770  48.620  52.530  1.00  0.00           H
ATOM   1846  CD2 PHE A 702      22.070  48.880  53.310  1.00  0.00           C
ATOM   1847  HD2 PHE A 702      22.820  49.650  53.360  1.00  0.00           H
ATOM   1848  CE2 PHE A 702      20.770  49.230  53.020  1.00  0.00           C
ATOM   1849  HE2 PHE A 702      20.350  50.220  52.890  1.00  0.00           H
ATOM   1850  C   PHE A 702      24.740  47.760  51.540  1.00  0.00           C
ATOM   1851  O   PHE A 702      24.100  47.620  50.540  1.00  0.00           O
ATOM   1852  N   LEU A 703      25.450  48.910  51.690  1.00  0.00           N
ATOM   1853  HN  LEU A 703      25.890  49.040  52.580  1.00  0.00           H
ATOM   1854  CA  LEU A 703      25.570  49.920  50.690  1.00  0.00           C
ATOM   1855  HA  LEU A 703      24.550  50.220  50.490  1.00  0.00           H
ATOM   1856  CB  LEU A 703      26.400  51.220  51.080  1.00  0.00           C
ATOM   1857  HB1 LEU A 703      26.750  51.810  50.200  1.00  0.00           H
ATOM   1858  HB2 LEU A 703      27.290  50.790  51.570  1.00  0.00           H
ATOM   1859  CG  LEU A 703      25.700  52.170  52.040  1.00  0.00           C
ATOM   1860  HG  LEU A 703      25.740  51.610  52.990  1.00  0.00           H
ATOM   1861  CD1 LEU A 703      26.670  53.360  52.280  1.00  0.00           C
ATOM   1862 HD11 LEU A 703      26.370  54.070  53.070  1.00  0.00           H
ATOM   1863 HD12 LEU A 703      26.670  54.010  51.370  1.00  0.00           H
ATOM   1864 HD13 LEU A 703      27.670  52.950  52.520  1.00  0.00           H
ATOM   1865  CD2 LEU A 703      24.230  52.670  51.770  1.00  0.00           C
ATOM   1866 HD21 LEU A 703      23.580  51.780  51.850  1.00  0.00           H
ATOM   1867 HD22 LEU A 703      24.180  53.050  50.730  1.00  0.00           H
ATOM   1868 HD23 LEU A 703      23.830  53.440  52.460  1.00  0.00           H
ATOM   1869  C   LEU A 703      26.170  49.380  49.470  1.00  0.00           C
ATOM   1870  O   LEU A 703      25.880  49.760  48.360  1.00  0.00           O
ATOM   1871  N   CYS A 704      27.150  48.440  49.650  1.00  0.00           N
ATOM   1872  HN  CYS A 704      27.360  48.240  50.610  1.00  0.00           H
ATOM   1873  CA  CYS A 704      27.810  47.660  48.620  1.00  0.00           C
ATOM   1874  HA  CYS A 704      28.110  48.440  47.930  1.00  0.00           H
ATOM   1875  CB  CYS A 704      29.060  46.790  49.050  1.00  0.00           C
ATOM   1876  HB1 CYS A 704      29.250  46.060  48.240  1.00  0.00           H
ATOM   1877  HB2 CYS A 704      28.760  46.270  49.980  1.00  0.00           H
ATOM   1878  SG  CYS A 704      30.580  47.750  49.290  1.00  0.00           S
ATOM   1879  HG1 CYS A 704      30.260  48.110  50.530  1.00  0.00           H
ATOM   1880  C   CYS A 704      26.820  46.810  47.770  1.00  0.00           C
ATOM   1881  O   CYS A 704      27.000  46.890  46.530  1.00  0.00           O
ATOM   1882  N   ILE A 705      25.880  46.070  48.390  1.00  0.00           N
ATOM   1883  HN  ILE A 705      25.910  46.010  49.390  1.00  0.00           H
ATOM   1884  CA  ILE A 705      24.830  45.350  47.640  1.00  0.00           C
ATOM   1885  HA  ILE A 705      25.330  44.890  46.810  1.00  0.00           H
ATOM   1886  CB  ILE A 705      24.320  44.190  48.400  1.00  0.00           C
ATOM   1887  HB  ILE A 705      25.160  43.570  48.800  1.00  0.00           H
ATOM   1888  CG2 ILE A 705      23.630  44.700  49.640  1.00  0.00           C
ATOM   1889 HG21 ILE A 705      24.400  45.190  50.280  1.00  0.00           H
ATOM   1890 HG22 ILE A 705      23.230  43.860  50.260  1.00  0.00           H
ATOM   1891 HG23 ILE A 705      22.810  45.390  49.340  1.00  0.00           H
ATOM   1892  CG1 ILE A 705      23.330  43.350  47.530  1.00  0.00           C
ATOM   1893 HG11 ILE A 705      23.790  43.060  46.560  1.00  0.00           H
ATOM   1894 HG12 ILE A 705      22.440  43.960  47.280  1.00  0.00           H
ATOM   1895  CD  ILE A 705      23.010  42.070  48.270  1.00  0.00           C
ATOM   1896  HD1 ILE A 705      23.960  41.550  48.510  1.00  0.00           H
ATOM   1897  HD2 ILE A 705      22.400  41.460  47.550  1.00  0.00           H
ATOM   1898  HD3 ILE A 705      22.340  42.250  49.150  1.00  0.00           H
ATOM   1899  C   ILE A 705      23.840  46.350  47.070  1.00  0.00           C
ATOM   1900  O   ILE A 705      23.290  46.030  46.000  1.00  0.00           O
ATOM   1901  N   VAL A 706      23.540  47.530  47.740  1.00  0.00           N
ATOM   1902  HN  VAL A 706      23.970  47.900  48.560  1.00  0.00           H
ATOM   1903  CA  VAL A 706      22.580  48.440  47.220  1.00  0.00           C
ATOM   1904  HA  VAL A 706      21.760  47.800  46.920  1.00  0.00           H
ATOM   1905  CB  VAL A 706      22.080  49.480  48.240  1.00  0.00           C
ATOM   1906  HB  VAL A 706      22.910  49.740  48.920  1.00  0.00           H
ATOM   1907  CG1 VAL A 706      21.490  50.730  47.540  1.00  0.00           C
ATOM   1908 HG11 VAL A 706      20.750  50.440  46.750  1.00  0.00           H
ATOM   1909 HG12 VAL A 706      22.290  51.350  47.110  1.00  0.00           H
ATOM   1910 HG13 VAL A 706      21.030  51.420  48.280  1.00  0.00           H
ATOM   1911  CG2 VAL A 706      20.940  48.840  49.180  1.00  0.00           C
ATOM   1912 HG21 VAL A 706      20.030  48.650  48.570  1.00  0.00           H
ATOM   1913 HG22 VAL A 706      20.690  49.520  50.020  1.00  0.00           H
ATOM   1914 HG23 VAL A 706      21.250  47.840  49.550  1.00  0.00           H
ATOM   1915  C   VAL A 706      23.120  49.120  45.910  1.00  0.00           C
ATOM   1916  O   VAL A 706      22.430  49.340  44.880  1.00  0.00           O
ATOM   1917  N   LEU A 707      24.430  49.460  45.920  1.00  0.00           N
ATOM   1918  HN  LEU A 707      24.940  49.390  46.780  1.00  0.00           H
ATOM   1919  CA  LEU A 707      25.220  49.840  44.800  1.00  0.00           C
ATOM   1920  HA  LEU A 707      24.830  50.700  44.290  1.00  0.00           H
ATOM   1921  CB  LEU A 707      26.650  50.250  45.190  1.00  0.00           C
ATOM   1922  HB1 LEU A 707      27.110  49.410  45.760  1.00  0.00           H
ATOM   1923  HB2 LEU A 707      26.630  51.140  45.860  1.00  0.00           H
ATOM   1924  CG  LEU A 707      27.590  50.710  44.080  1.00  0.00           C
ATOM   1925  HG  LEU A 707      27.740  49.840  43.400  1.00  0.00           H
ATOM   1926  CD1 LEU A 707      27.140  51.880  43.230  1.00  0.00           C
ATOM   1927 HD11 LEU A 707      27.020  52.750  43.910  1.00  0.00           H
ATOM   1928 HD12 LEU A 707      26.210  51.690  42.670  1.00  0.00           H
ATOM   1929 HD13 LEU A 707      27.890  52.240  42.490  1.00  0.00           H
ATOM   1930  CD2 LEU A 707      28.930  51.230  44.730  1.00  0.00           C
ATOM   1931 HD21 LEU A 707      28.670  52.140  45.300  1.00  0.00           H
ATOM   1932 HD22 LEU A 707      29.660  51.330  43.910  1.00  0.00           H
ATOM   1933 HD23 LEU A 707      29.280  50.470  45.460  1.00  0.00           H
ATOM   1934  C   LEU A 707      25.170  48.800  43.700  1.00  0.00           C
ATOM   1935  O   LEU A 707      24.870  49.150  42.520  1.00  0.00           O
ATOM   1936  N   VAL A 708      25.300  47.490  44.000  1.00  0.00           N
ATOM   1937  HN  VAL A 708      25.640  47.170  44.870  1.00  0.00           H
ATOM   1938  CA  VAL A 708      25.100  46.500  42.880  1.00  0.00           C
ATOM   1939  HA  VAL A 708      25.700  46.870  42.050  1.00  0.00           H
ATOM   1940  CB  VAL A 708      25.750  45.190  43.280  1.00  0.00           C
ATOM   1941  HB  VAL A 708      25.280  44.800  44.200  1.00  0.00           H
ATOM   1942  CG1 VAL A 708      25.580  44.020  42.190  1.00  0.00           C
ATOM   1943 HG11 VAL A 708      25.750  44.500  41.200  1.00  0.00           H
ATOM   1944 HG12 VAL A 708      24.550  43.620  42.280  1.00  0.00           H
ATOM   1945 HG13 VAL A 708      26.220  43.120  42.350  1.00  0.00           H
ATOM   1946  CG2 VAL A 708      27.250  45.370  43.450  1.00  0.00           C
ATOM   1947 HG21 VAL A 708      27.780  45.620  42.510  1.00  0.00           H
ATOM   1948 HG22 VAL A 708      27.650  44.380  43.770  1.00  0.00           H
ATOM   1949 HG23 VAL A 708      27.590  46.190  44.100  1.00  0.00           H
ATOM   1950  C   VAL A 708      23.640  46.380  42.350  1.00  0.00           C
ATOM   1951  O   VAL A 708      23.360  46.360  41.180  1.00  0.00           O
ATOM   1952  N   ALA A 709      22.730  46.270  43.280  1.00  0.00           N
ATOM   1953  HN  ALA A 709      22.950  46.410  44.250  1.00  0.00           H
ATOM   1954  CA  ALA A 709      21.240  46.200  43.000  1.00  0.00           C
ATOM   1955  HA  ALA A 709      21.170  45.270  42.460  1.00  0.00           H
ATOM   1956  CB  ALA A 709      20.440  46.000  44.300  1.00  0.00           C
ATOM   1957  HB1 ALA A 709      19.330  46.060  44.190  1.00  0.00           H
ATOM   1958  HB2 ALA A 709      20.680  46.770  45.060  1.00  0.00           H
ATOM   1959  HB3 ALA A 709      20.710  45.030  44.760  1.00  0.00           H
ATOM   1960  C   ALA A 709      20.680  47.390  42.240  1.00  0.00           C
ATOM   1961  O   ALA A 709      19.760  47.270  41.450  1.00  0.00           O
ATOM   1962  N   THR A 710      21.130  48.620  42.550  1.00  0.00           N
ATOM   1963  HN  THR A 710      21.760  48.950  43.250  1.00  0.00           H
ATOM   1964  CA  THR A 710      20.790  49.800  41.680  1.00  0.00           C
ATOM   1965  HA  THR A 710      19.700  49.760  41.640  1.00  0.00           H
ATOM   1966  CB  THR A 710      21.130  51.160  42.300  1.00  0.00           C
ATOM   1967  HB  THR A 710      22.230  51.300  42.380  1.00  0.00           H
ATOM   1968  OG1 THR A 710      20.660  51.270  43.630  1.00  0.00           O
ATOM   1969  HG1 THR A 710      21.190  50.660  44.170  1.00  0.00           H
ATOM   1970  CG2 THR A 710      20.520  52.320  41.550  1.00  0.00           C
ATOM   1971 HG21 THR A 710      20.560  53.270  42.140  1.00  0.00           H
ATOM   1972 HG22 THR A 710      19.430  52.170  41.360  1.00  0.00           H
ATOM   1973 HG23 THR A 710      21.080  52.540  40.620  1.00  0.00           H
ATOM   1974  C   THR A 710      21.290  49.710  40.220  1.00  0.00           C
ATOM   1975  O   THR A 710      20.570  49.810  39.220  1.00  0.00           O
ATOM   1976  N   ASP A 711      22.600  49.360  40.260  1.00  0.00           N
ATOM   1977  HN  ASP A 711      23.070  49.110  41.110  1.00  0.00           H
ATOM   1978  CA  ASP A 711      23.490  49.110  39.120  1.00  0.00           C
ATOM   1979  HA  ASP A 711      23.840  48.120  39.390  1.00  0.00           H
ATOM   1980  CB  ASP A 711      22.880  49.100  37.730  1.00  0.00           C
ATOM   1981  HB1 ASP A 711      22.390  50.080  37.620  1.00  0.00           H
ATOM   1982  HB2 ASP A 711      22.090  48.310  37.680  1.00  0.00           H
ATOM   1983  CG  ASP A 711      23.740  48.640  36.620  1.00  0.00           C
ATOM   1984  OD1 ASP A 711      24.960  48.340  36.860  1.00  0.00           O
ATOM   1985  OD2 ASP A 711      23.210  48.420  35.470  1.00  0.00           O
ATOM   1986  C   ASP A 711      24.680  50.110  39.150  1.00  0.00           C
ATOM   1987  O   ASP A 711      24.600  51.330  39.090  1.00  0.00           O
ATOM   1988  N   ALA A 712      25.820  49.460  39.420  1.00  0.00           N
ATOM   1989  HN  ALA A 712      25.890  48.500  39.660  1.00  0.00           H
ATOM   1990  CA  ALA A 712      27.090  50.210  39.610  1.00  0.00           C
ATOM   1991  HA  ALA A 712      26.910  50.990  40.340  1.00  0.00           H
ATOM   1992  CB  ALA A 712      28.110  49.330  40.250  1.00  0.00           C
ATOM   1993  HB1 ALA A 712      29.040  49.910  40.420  1.00  0.00           H
ATOM   1994  HB2 ALA A 712      28.330  48.400  39.690  1.00  0.00           H
ATOM   1995  HB3 ALA A 712      27.560  49.120  41.190  1.00  0.00           H
ATOM   1996  C   ALA A 712      27.710  50.750  38.280  1.00  0.00           C
ATOM   1997  O   ALA A 712      28.620  51.540  38.270  1.00  0.00           O
ATOM   1998  N   SER A 713      27.290  50.260  37.100  1.00  0.00           N
ATOM   1999  HN  SER A 713      26.520  49.640  37.140  1.00  0.00           H
ATOM   2000  CA  SER A 713      28.100  50.110  35.910  1.00  0.00           C
ATOM   2001  HA  SER A 713      29.000  49.520  35.990  1.00  0.00           H
ATOM   2002  CB  SER A 713      27.360  49.350  34.790  1.00  0.00           C
ATOM   2003  HB1 SER A 713      27.910  49.390  33.840  1.00  0.00           H
ATOM   2004  HB2 SER A 713      26.390  49.850  34.520  1.00  0.00           H
ATOM   2005  OG  SER A 713      27.190  48.000  35.180  1.00  0.00           O
ATOM   2006  HG1 SER A 713      26.630  48.030  35.960  1.00  0.00           H
ATOM   2007  C   SER A 713      28.380  51.430  35.210  1.00  0.00           C
ATOM   2008  O   SER A 713      29.470  51.740  34.680  1.00  0.00           O
ATOM   2009  N   SER A 714      27.340  52.250  35.200  1.00  0.00           N
ATOM   2010  HN  SER A 714      26.450  52.040  35.610  1.00  0.00           H
ATOM   2011  CA  SER A 714      27.420  53.610  34.800  1.00  0.00           C
ATOM   2012  HA  SER A 714      27.900  53.510  33.830  1.00  0.00           H
ATOM   2013  CB  SER A 714      26.150  54.490  34.550  1.00  0.00           C
ATOM   2014  HB1 SER A 714      26.260  55.590  34.450  1.00  0.00           H
ATOM   2015  HB2 SER A 714      25.320  54.500  35.280  1.00  0.00           H
ATOM   2016  OG  SER A 714      25.580  54.120  33.360  1.00  0.00           O
ATOM   2017  HG1 SER A 714      24.710  54.490  33.230  1.00  0.00           H
ATOM   2018  C   SER A 714      28.400  54.400  35.520  1.00  0.00           C
ATOM   2019  O   SER A 714      29.160  55.110  34.860  1.00  0.00           O
ATOM   2020  N   LEU A 715      28.390  54.310  36.890  1.00  0.00           N
ATOM   2021  HN  LEU A 715      27.710  53.700  37.290  1.00  0.00           H
ATOM   2022  CA  LEU A 715      29.400  54.880  37.720  1.00  0.00           C
ATOM   2023  HA  LEU A 715      29.410  55.960  37.610  1.00  0.00           H
ATOM   2024  CB  LEU A 715      29.160  54.660  39.300  1.00  0.00           C
ATOM   2025  HB1 LEU A 715      30.040  55.000  39.870  1.00  0.00           H
ATOM   2026  HB2 LEU A 715      29.180  53.550  39.480  1.00  0.00           H
ATOM   2027  CG  LEU A 715      27.870  55.240  39.880  1.00  0.00           C
ATOM   2028  HG  LEU A 715      26.980  54.660  39.530  1.00  0.00           H
ATOM   2029  CD1 LEU A 715      27.850  55.150  41.400  1.00  0.00           C
ATOM   2030 HD11 LEU A 715      28.520  55.870  41.890  1.00  0.00           H
ATOM   2031 HD12 LEU A 715      28.290  54.170  41.690  1.00  0.00           H
ATOM   2032 HD13 LEU A 715      26.820  55.270  41.800  1.00  0.00           H
ATOM   2033  CD2 LEU A 715      27.660  56.680  39.470  1.00  0.00           C
ATOM   2034 HD21 LEU A 715      27.560  56.730  38.360  1.00  0.00           H
ATOM   2035 HD22 LEU A 715      28.540  57.330  39.650  1.00  0.00           H
ATOM   2036 HD23 LEU A 715      26.720  57.150  39.820  1.00  0.00           H
ATOM   2037  C   LEU A 715      30.830  54.500  37.370  1.00  0.00           C
ATOM   2038  O   LEU A 715      31.680  55.370  37.360  1.00  0.00           O
ATOM   2039  N   VAL A 716      31.080  53.160  37.140  1.00  0.00           N
ATOM   2040  HN  VAL A 716      30.340  52.500  37.240  1.00  0.00           H
ATOM   2041  CA  VAL A 716      32.370  52.540  36.800  1.00  0.00           C
ATOM   2042  HA  VAL A 716      33.110  52.660  37.560  1.00  0.00           H
ATOM   2043  CB  VAL A 716      32.160  51.020  36.440  1.00  0.00           C
ATOM   2044  HB  VAL A 716      31.430  50.860  35.620  1.00  0.00           H
ATOM   2045  CG1 VAL A 716      33.500  50.450  36.020  1.00  0.00           C
ATOM   2046 HG11 VAL A 716      34.280  50.630  36.800  1.00  0.00           H
ATOM   2047 HG12 VAL A 716      33.950  50.860  35.090  1.00  0.00           H
ATOM   2048 HG13 VAL A 716      33.460  49.340  35.970  1.00  0.00           H
ATOM   2049  CG2 VAL A 716      31.600  50.280  37.700  1.00  0.00           C
ATOM   2050 HG21 VAL A 716      30.950  50.800  38.450  1.00  0.00           H
ATOM   2051 HG22 VAL A 716      32.430  49.880  38.330  1.00  0.00           H
ATOM   2052 HG23 VAL A 716      31.070  49.350  37.440  1.00  0.00           H
ATOM   2053  C   VAL A 716      33.010  53.270  35.620  1.00  0.00           C
ATOM   2054  O   VAL A 716      34.160  53.650  35.500  1.00  0.00           O
ATOM   2055  N   CYS A 717      32.230  53.690  34.660  1.00  0.00           N
ATOM   2056  HN  CYS A 717      31.290  53.370  34.600  1.00  0.00           H
ATOM   2057  CA  CYS A 717      32.600  54.190  33.410  1.00  0.00           C
ATOM   2058  HA  CYS A 717      33.530  53.710  33.110  1.00  0.00           H
ATOM   2059  CB  CYS A 717      31.540  53.870  32.370  1.00  0.00           C
ATOM   2060  HB1 CYS A 717      31.920  54.150  31.370  1.00  0.00           H
ATOM   2061  HB2 CYS A 717      30.630  54.400  32.720  1.00  0.00           H
ATOM   2062  SG  CYS A 717      31.310  52.030  32.140  1.00  0.00           S
ATOM   2063  HG1 CYS A 717      30.530  51.600  33.110  1.00  0.00           H
ATOM   2064  C   CYS A 717      32.900  55.700  33.340  1.00  0.00           C
ATOM   2065  O   CYS A 717      33.330  56.150  32.310  1.00  0.00           O
ATOM   2066  N   TYR A 718      32.690  56.410  34.440  1.00  0.00           N
ATOM   2067  HN  TYR A 718      32.220  55.980  35.210  1.00  0.00           H
ATOM   2068  CA  TYR A 718      33.160  57.780  34.650  1.00  0.00           C
ATOM   2069  HA  TYR A 718      33.140  58.310  33.710  1.00  0.00           H
ATOM   2070  CB  TYR A 718      32.370  58.370  35.810  1.00  0.00           C
ATOM   2071  HB1 TYR A 718      32.870  59.280  36.210  1.00  0.00           H
ATOM   2072  HB2 TYR A 718      32.300  57.670  36.660  1.00  0.00           H
ATOM   2073  CG  TYR A 718      30.990  58.740  35.400  1.00  0.00           C
ATOM   2074  CD1 TYR A 718      30.780  59.770  34.450  1.00  0.00           C
ATOM   2075  HD1 TYR A 718      31.690  60.250  34.150  1.00  0.00           H
ATOM   2076  CE1 TYR A 718      29.530  60.130  34.050  1.00  0.00           C
ATOM   2077  HE1 TYR A 718      29.340  60.900  33.320  1.00  0.00           H
ATOM   2078  CZ  TYR A 718      28.390  59.360  34.470  1.00  0.00           C
ATOM   2079  OH  TYR A 718      27.050  59.690  34.130  1.00  0.00           O
ATOM   2080  HH  TYR A 718      27.060  60.570  33.720  1.00  0.00           H
ATOM   2081  CD2 TYR A 718      29.880  58.020  35.910  1.00  0.00           C
ATOM   2082  HD2 TYR A 718      30.200  57.300  36.640  1.00  0.00           H
ATOM   2083  CE2 TYR A 718      28.600  58.320  35.350  1.00  0.00           C
ATOM   2084  HE2 TYR A 718      27.710  57.800  35.660  1.00  0.00           H
ATOM   2085  C   TYR A 718      34.610  57.820  35.150  1.00  0.00           C
ATOM   2086  O   TYR A 718      35.340  58.860  35.220  1.00  0.00           O
ATOM   2087  N   ILE A 719      35.130  56.640  35.450  1.00  0.00           N
ATOM   2088  HN  ILE A 719      34.580  55.830  35.290  1.00  0.00           H
ATOM   2089  CA  ILE A 719      36.470  56.530  36.000  1.00  0.00           C
ATOM   2090  HA  ILE A 719      36.770  57.370  36.600  1.00  0.00           H
ATOM   2091  CB  ILE A 719      36.690  55.440  37.010  1.00  0.00           C
ATOM   2092  HB  ILE A 719      36.590  54.420  36.610  1.00  0.00           H
ATOM   2093  CG2 ILE A 719      38.160  55.470  37.550  1.00  0.00           C
ATOM   2094 HG21 ILE A 719      38.290  54.930  38.510  1.00  0.00           H
ATOM   2095 HG22 ILE A 719      38.550  56.500  37.720  1.00  0.00           H
ATOM   2096 HG23 ILE A 719      38.780  54.930  36.800  1.00  0.00           H
ATOM   2097  CG1 ILE A 719      35.720  55.470  38.140  1.00  0.00           C
ATOM   2098 HG11 ILE A 719      36.020  54.720  38.900  1.00  0.00           H
ATOM   2099 HG12 ILE A 719      34.720  55.210  37.750  1.00  0.00           H
ATOM   2100  CD  ILE A 719      35.670  56.920  38.800  1.00  0.00           C
ATOM   2101  HD1 ILE A 719      35.420  57.670  38.020  1.00  0.00           H
ATOM   2102  HD2 ILE A 719      36.620  57.140  39.320  1.00  0.00           H
ATOM   2103  HD3 ILE A 719      34.900  56.960  39.590  1.00  0.00           H
ATOM   2104  C   ILE A 719      37.540  56.450  34.840  1.00  0.00           C
ATOM   2105  O   ILE A 719      37.430  55.660  33.880  1.00  0.00           O
ATOM   2106  N   THR A 720      38.490  57.410  34.930  1.00  0.00           N
ATOM   2107  HN  THR A 720      38.570  58.000  35.740  1.00  0.00           H
ATOM   2108  CA  THR A 720      39.540  57.440  33.800  1.00  0.00           C
ATOM   2109  HA  THR A 720      39.560  56.470  33.310  1.00  0.00           H
ATOM   2110  CB  THR A 720      39.470  58.610  32.720  1.00  0.00           C
ATOM   2111  HB  THR A 720      40.010  58.240  31.820  1.00  0.00           H
ATOM   2112  OG1 THR A 720      40.100  59.770  33.180  1.00  0.00           O
ATOM   2113  HG1 THR A 720      40.450  60.200  32.400  1.00  0.00           H
ATOM   2114  CG2 THR A 720      38.030  59.000  32.300  1.00  0.00           C
ATOM   2115 HG21 THR A 720      37.440  58.060  32.280  1.00  0.00           H
ATOM   2116 HG22 THR A 720      38.020  59.480  31.290  1.00  0.00           H
ATOM   2117 HG23 THR A 720      37.520  59.720  32.990  1.00  0.00           H
ATOM   2118  C   THR A 720      40.940  57.390  34.460  1.00  0.00           C
ATOM   2119  O   THR A 720      41.080  57.490  35.680  1.00  0.00           O
ATOM   2120  N   ARG A 721      41.980  57.290  33.540  1.00  0.00           N
ATOM   2121  HN  ARG A 721      41.730  57.130  32.590  1.00  0.00           H
ATOM   2122  CA  ARG A 721      43.380  57.180  33.930  1.00  0.00           C
ATOM   2123  HA  ARG A 721      43.300  56.330  34.600  1.00  0.00           H
ATOM   2124  CB  ARG A 721      44.350  56.930  32.730  1.00  0.00           C
ATOM   2125  HB1 ARG A 721      45.450  56.930  32.850  1.00  0.00           H
ATOM   2126  HB2 ARG A 721      44.070  57.720  32.000  1.00  0.00           H
ATOM   2127  CG  ARG A 721      44.150  55.540  32.020  1.00  0.00           C
ATOM   2128  HG1 ARG A 721      44.880  55.450  31.190  1.00  0.00           H
ATOM   2129  HG2 ARG A 721      43.160  55.490  31.510  1.00  0.00           H
ATOM   2130  CD  ARG A 721      44.300  54.220  32.790  1.00  0.00           C
ATOM   2131  HD1 ARG A 721      44.290  53.370  32.080  1.00  0.00           H
ATOM   2132  HD2 ARG A 721      43.430  54.030  33.450  1.00  0.00           H
ATOM   2133  NE  ARG A 721      45.550  54.160  33.560  1.00  0.00           N
ATOM   2134  HE  ARG A 721      46.350  54.640  33.200  1.00  0.00           H
ATOM   2135  CZ  ARG A 721      45.810  53.100  34.390  1.00  0.00           C
ATOM   2136  NH1 ARG A 721      44.790  52.340  34.850  1.00  0.00           N
ATOM   2137 HH11 ARG A 721      43.840  52.660  34.750  1.00  0.00           H
ATOM   2138 HH12 ARG A 721      44.980  51.580  35.460  1.00  0.00           H
ATOM   2139  NH2 ARG A 721      47.020  52.940  34.840  1.00  0.00           N
ATOM   2140 HH21 ARG A 721      47.740  53.540  34.500  1.00  0.00           H
ATOM   2141 HH22 ARG A 721      47.040  52.490  35.740  1.00  0.00           H
ATOM   2142  C   ARG A 721      43.950  58.330  34.850  1.00  0.00           C
ATOM   2143  O   ARG A 721      44.690  58.130  35.800  1.00  0.00           O
ATOM   2144  N   PHE A 722      43.550  59.560  34.650  1.00  0.00           N
ATOM   2145  HN  PHE A 722      43.200  59.740  33.730  1.00  0.00           H
ATOM   2146  CA  PHE A 722      43.740  60.700  35.530  1.00  0.00           C
ATOM   2147  HA  PHE A 722      44.800  60.890  35.610  1.00  0.00           H
ATOM   2148  CB  PHE A 722      43.050  61.900  34.860  1.00  0.00           C
ATOM   2149  HB1 PHE A 722      42.000  61.580  34.650  1.00  0.00           H
ATOM   2150  HB2 PHE A 722      43.480  62.130  33.850  1.00  0.00           H
ATOM   2151  CG  PHE A 722      43.020  63.170  35.720  1.00  0.00           C
ATOM   2152  CD1 PHE A 722      44.130  63.970  35.580  1.00  0.00           C
ATOM   2153  HD1 PHE A 722      44.990  63.490  35.140  1.00  0.00           H
ATOM   2154  CE1 PHE A 722      44.160  65.300  35.990  1.00  0.00           C
ATOM   2155  HE1 PHE A 722      45.050  65.870  35.790  1.00  0.00           H
ATOM   2156  CZ  PHE A 722      43.060  65.840  36.690  1.00  0.00           C
ATOM   2157  HZ  PHE A 722      42.950  66.860  37.020  1.00  0.00           H
ATOM   2158  CD2 PHE A 722      41.900  63.660  36.440  1.00  0.00           C
ATOM   2159  HD2 PHE A 722      41.010  63.060  36.620  1.00  0.00           H
ATOM   2160  CE2 PHE A 722      41.940  65.050  36.840  1.00  0.00           C
ATOM   2161  HE2 PHE A 722      41.110  65.510  37.360  1.00  0.00           H
ATOM   2162  C   PHE A 722      43.400  60.480  37.020  1.00  0.00           C
ATOM   2163  O   PHE A 722      44.220  60.700  37.820  1.00  0.00           O
ATOM   2164  N   THR A 723      42.210  59.850  37.240  1.00  0.00           N
ATOM   2165  HN  THR A 723      41.690  59.600  36.430  1.00  0.00           H
ATOM   2166  CA  THR A 723      41.710  59.330  38.530  1.00  0.00           C
ATOM   2167  HA  THR A 723      41.930  60.180  39.160  1.00  0.00           H
ATOM   2168  CB  THR A 723      40.250  59.040  38.540  1.00  0.00           C
ATOM   2169  HB  THR A 723      39.860  58.580  37.610  1.00  0.00           H
ATOM   2170  OG1 THR A 723      39.630  60.290  38.510  1.00  0.00           O
ATOM   2171  HG1 THR A 723      39.720  60.530  37.590  1.00  0.00           H
ATOM   2172  CG2 THR A 723      39.690  58.320  39.750  1.00  0.00           C
ATOM   2173 HG21 THR A 723      40.220  58.760  40.620  1.00  0.00           H
ATOM   2174 HG22 THR A 723      40.000  57.250  39.700  1.00  0.00           H
ATOM   2175 HG23 THR A 723      38.580  58.380  39.740  1.00  0.00           H
ATOM   2176  C   THR A 723      42.490  58.180  39.070  1.00  0.00           C
ATOM   2177  O   THR A 723      42.710  58.180  40.300  1.00  0.00           O
ATOM   2178  N   GLU A 724      42.970  57.160  38.270  1.00  0.00           N
ATOM   2179  HN  GLU A 724      42.690  57.180  37.320  1.00  0.00           H
ATOM   2180  CA  GLU A 724      43.660  56.070  38.910  1.00  0.00           C
ATOM   2181  HA  GLU A 724      43.050  55.660  39.710  1.00  0.00           H
ATOM   2182  CB  GLU A 724      43.810  54.970  37.820  1.00  0.00           C
ATOM   2183  HB1 GLU A 724      44.110  54.030  38.340  1.00  0.00           H
ATOM   2184  HB2 GLU A 724      44.540  55.160  37.020  1.00  0.00           H
ATOM   2185  CG  GLU A 724      42.430  54.640  37.220  1.00  0.00           C
ATOM   2186  HG1 GLU A 724      42.130  55.460  36.540  1.00  0.00           H
ATOM   2187  HG2 GLU A 724      41.680  54.610  38.040  1.00  0.00           H
ATOM   2188  CD  GLU A 724      42.410  53.370  36.460  1.00  0.00           C
ATOM   2189  OE1 GLU A 724      42.540  52.280  37.100  1.00  0.00           O
ATOM   2190  OE2 GLU A 724      42.180  53.440  35.260  1.00  0.00           O
ATOM   2191  C   GLU A 724      45.030  56.370  39.490  1.00  0.00           C
ATOM   2192  O   GLU A 724      45.450  56.030  40.610  1.00  0.00           O
ATOM   2193  N   GLU A 725      45.830  57.080  38.640  1.00  0.00           N
ATOM   2194  HN  GLU A 725      45.400  57.480  37.840  1.00  0.00           H
ATOM   2195  CA  GLU A 725      47.170  57.430  38.890  1.00  0.00           C
ATOM   2196  HA  GLU A 725      47.720  56.540  39.170  1.00  0.00           H
ATOM   2197  CB  GLU A 725      47.900  58.100  37.610  1.00  0.00           C
ATOM   2198  HB1 GLU A 725      48.930  58.440  37.850  1.00  0.00           H
ATOM   2199  HB2 GLU A 725      47.250  58.890  37.180  1.00  0.00           H
ATOM   2200  CG  GLU A 725      48.180  57.000  36.570  1.00  0.00           C
ATOM   2201  HG1 GLU A 725      47.240  56.660  36.090  1.00  0.00           H
ATOM   2202  HG2 GLU A 725      48.550  56.120  37.140  1.00  0.00           H
ATOM   2203  CD  GLU A 725      49.080  57.400  35.460  1.00  0.00           C
ATOM   2204  OE1 GLU A 725      50.270  57.750  35.800  1.00  0.00           O
ATOM   2205  OE2 GLU A 725      48.720  57.450  34.260  1.00  0.00           O
ATOM   2206  C   GLU A 725      47.320  58.400  40.050  1.00  0.00           C
ATOM   2207  O   GLU A 725      48.170  58.260  40.900  1.00  0.00           O
ATOM   2208  N   ALA A 726      46.460  59.490  40.080  1.00  0.00           N
ATOM   2209  HN  ALA A 726      45.790  59.680  39.380  1.00  0.00           H
ATOM   2210  CA  ALA A 726      46.520  60.440  41.140  1.00  0.00           C
ATOM   2211  HA  ALA A 726      47.540  60.780  41.130  1.00  0.00           H
ATOM   2212  CB  ALA A 726      45.560  61.610  40.810  1.00  0.00           C
ATOM   2213  HB1 ALA A 726      45.860  62.090  39.860  1.00  0.00           H
ATOM   2214  HB2 ALA A 726      45.480  62.340  41.660  1.00  0.00           H
ATOM   2215  HB3 ALA A 726      44.560  61.150  40.620  1.00  0.00           H
ATOM   2216  C   ALA A 726      46.220  59.940  42.550  1.00  0.00           C
ATOM   2217  O   ALA A 726      46.980  60.070  43.530  1.00  0.00           O
ATOM   2218  N   PHE A 727      45.100  59.190  42.610  1.00  0.00           N
ATOM   2219  HN  PHE A 727      44.610  59.100  41.750  1.00  0.00           H
ATOM   2220  CA  PHE A 727      44.740  58.340  43.750  1.00  0.00           C
ATOM   2221  HA  PHE A 727      44.450  59.000  44.540  1.00  0.00           H
ATOM   2222  CB  PHE A 727      43.370  57.530  43.470  1.00  0.00           C
ATOM   2223  HB1 PHE A 727      43.570  56.800  42.650  1.00  0.00           H
ATOM   2224  HB2 PHE A 727      42.700  58.270  43.010  1.00  0.00           H
ATOM   2225  CG  PHE A 727      42.800  56.840  44.640  1.00  0.00           C
ATOM   2226  CD1 PHE A 727      43.180  55.550  44.980  1.00  0.00           C
ATOM   2227  HD1 PHE A 727      43.940  54.990  44.430  1.00  0.00           H
ATOM   2228  CE1 PHE A 727      42.480  54.890  45.980  1.00  0.00           C
ATOM   2229  HE1 PHE A 727      42.620  53.820  46.120  1.00  0.00           H
ATOM   2230  CZ  PHE A 727      41.470  55.610  46.680  1.00  0.00           C
ATOM   2231  HZ  PHE A 727      41.100  55.160  47.580  1.00  0.00           H
ATOM   2232  CD2 PHE A 727      41.770  57.530  45.350  1.00  0.00           C
ATOM   2233  HD2 PHE A 727      41.600  58.580  45.160  1.00  0.00           H
ATOM   2234  CE2 PHE A 727      41.220  56.900  46.450  1.00  0.00           C
ATOM   2235  HE2 PHE A 727      40.640  57.480  47.160  1.00  0.00           H
ATOM   2236  C   PHE A 727      45.830  57.390  44.280  1.00  0.00           C
ATOM   2237  O   PHE A 727      46.260  57.440  45.370  1.00  0.00           O
ATOM   2238  N   ALA A 728      46.390  56.530  43.430  1.00  0.00           N
ATOM   2239  HN  ALA A 728      46.130  56.590  42.470  1.00  0.00           H
ATOM   2240  CA  ALA A 728      47.460  55.600  43.700  1.00  0.00           C
ATOM   2241  HA  ALA A 728      47.180  54.810  44.380  1.00  0.00           H
ATOM   2242  CB  ALA A 728      47.810  54.890  42.420  1.00  0.00           C
ATOM   2243  HB1 ALA A 728      47.160  54.000  42.250  1.00  0.00           H
ATOM   2244  HB2 ALA A 728      48.820  54.460  42.550  1.00  0.00           H
ATOM   2245  HB3 ALA A 728      48.000  55.540  41.540  1.00  0.00           H
ATOM   2246  C   ALA A 728      48.710  56.320  44.220  1.00  0.00           C
ATOM   2247  O   ALA A 728      49.300  55.880  45.190  1.00  0.00           O
ATOM   2248  N   ALA A 729      49.130  57.390  43.550  1.00  0.00           N
ATOM   2249  HN  ALA A 729      48.730  57.770  42.720  1.00  0.00           H
ATOM   2250  CA  ALA A 729      50.180  58.300  44.010  1.00  0.00           C
ATOM   2251  HA  ALA A 729      51.100  57.740  44.070  1.00  0.00           H
ATOM   2252  CB  ALA A 729      50.360  59.450  43.060  1.00  0.00           C
ATOM   2253  HB1 ALA A 729      49.510  60.160  43.080  1.00  0.00           H
ATOM   2254  HB2 ALA A 729      50.650  59.090  42.050  1.00  0.00           H
ATOM   2255  HB3 ALA A 729      51.260  60.010  43.410  1.00  0.00           H
ATOM   2256  C   ALA A 729      50.090  58.910  45.380  1.00  0.00           C
ATOM   2257  O   ALA A 729      51.050  58.950  46.120  1.00  0.00           O
ATOM   2258  N   LEU A 730      48.890  59.360  45.760  1.00  0.00           N
ATOM   2259  HN  LEU A 730      48.160  59.340  45.090  1.00  0.00           H
ATOM   2260  CA  LEU A 730      48.580  59.720  47.150  1.00  0.00           C
ATOM   2261  HA  LEU A 730      49.100  60.640  47.370  1.00  0.00           H
ATOM   2262  CB  LEU A 730      47.100  60.110  47.280  1.00  0.00           C
ATOM   2263  HB1 LEU A 730      46.470  59.290  46.880  1.00  0.00           H
ATOM   2264  HB2 LEU A 730      46.860  61.000  46.660  1.00  0.00           H
ATOM   2265  CG  LEU A 730      46.780  60.590  48.750  1.00  0.00           C
ATOM   2266  HG  LEU A 730      46.910  59.740  49.450  1.00  0.00           H
ATOM   2267  CD1 LEU A 730      47.700  61.690  49.320  1.00  0.00           C
ATOM   2268 HD11 LEU A 730      47.440  62.670  48.850  1.00  0.00           H
ATOM   2269 HD12 LEU A 730      48.760  61.460  49.070  1.00  0.00           H
ATOM   2270 HD13 LEU A 730      47.540  61.780  50.410  1.00  0.00           H
ATOM   2271  CD2 LEU A 730      45.370  61.140  48.760  1.00  0.00           C
ATOM   2272 HD21 LEU A 730      44.650  60.310  48.720  1.00  0.00           H
ATOM   2273 HD22 LEU A 730      45.100  61.960  48.060  1.00  0.00           H
ATOM   2274 HD23 LEU A 730      45.150  61.590  49.750  1.00  0.00           H
ATOM   2275  C   LEU A 730      49.000  58.660  48.110  1.00  0.00           C
ATOM   2276  O   LEU A 730      49.780  58.920  49.080  1.00  0.00           O
ATOM   2277  N   ILE A 731      48.460  57.420  47.920  1.00  0.00           N
ATOM   2278  HN  ILE A 731      47.830  57.270  47.160  1.00  0.00           H
ATOM   2279  CA  ILE A 731      48.700  56.350  48.900  1.00  0.00           C
ATOM   2280  HA  ILE A 731      48.430  56.750  49.860  1.00  0.00           H
ATOM   2281  CB  ILE A 731      47.750  55.220  48.640  1.00  0.00           C
ATOM   2282  HB  ILE A 731      47.860  54.610  47.720  1.00  0.00           H
ATOM   2283  CG2 ILE A 731      47.970  54.260  49.720  1.00  0.00           C
ATOM   2284 HG21 ILE A 731      47.250  53.410  49.820  1.00  0.00           H
ATOM   2285 HG22 ILE A 731      48.040  54.600  50.770  1.00  0.00           H
ATOM   2286 HG23 ILE A 731      48.960  53.750  49.600  1.00  0.00           H
ATOM   2287  CG1 ILE A 731      46.250  55.640  48.450  1.00  0.00           C
ATOM   2288 HG11 ILE A 731      45.650  54.730  48.320  1.00  0.00           H
ATOM   2289 HG12 ILE A 731      46.140  56.030  47.410  1.00  0.00           H
ATOM   2290  CD  ILE A 731      45.580  56.660  49.440  1.00  0.00           C
ATOM   2291  HD1 ILE A 731      44.890  56.130  50.130  1.00  0.00           H
ATOM   2292  HD2 ILE A 731      44.830  57.220  48.830  1.00  0.00           H
ATOM   2293  HD3 ILE A 731      46.170  57.330  50.100  1.00  0.00           H
ATOM   2294  C   ILE A 731      50.080  55.870  49.020  1.00  0.00           C
ATOM   2295  O   ILE A 731      50.600  55.620  50.070  1.00  0.00           O
ATOM   2296  N   CYS A 732      50.910  55.830  47.990  1.00  0.00           N
ATOM   2297  HN  CYS A 732      50.650  55.910  47.030  1.00  0.00           H
ATOM   2298  CA  CYS A 732      52.330  55.430  47.960  1.00  0.00           C
ATOM   2299  HA  CYS A 732      52.410  54.410  48.280  1.00  0.00           H
ATOM   2300  CB  CYS A 732      52.690  55.430  46.460  1.00  0.00           C
ATOM   2301  HB1 CYS A 732      53.790  55.270  46.390  1.00  0.00           H
ATOM   2302  HB2 CYS A 732      52.580  56.400  45.930  1.00  0.00           H
ATOM   2303  SG  CYS A 732      51.930  54.100  45.540  1.00  0.00           S
ATOM   2304  HG1 CYS A 732      52.640  52.990  45.670  1.00  0.00           H
ATOM   2305  C   CYS A 732      53.230  56.370  48.740  1.00  0.00           C
ATOM   2306  O   CYS A 732      54.150  55.990  49.470  1.00  0.00           O
ATOM   2307  N   ILE A 733      52.940  57.730  48.490  1.00  0.00           N
ATOM   2308  HN  ILE A 733      52.230  58.050  47.870  1.00  0.00           H
ATOM   2309  CA  ILE A 733      53.500  58.820  49.280  1.00  0.00           C
ATOM   2310  HA  ILE A 733      54.560  58.640  49.200  1.00  0.00           H
ATOM   2311  CB  ILE A 733      53.280  60.230  48.670  1.00  0.00           C
ATOM   2312  HB  ILE A 733      52.190  60.410  48.720  1.00  0.00           H
ATOM   2313  CG2 ILE A 733      53.840  61.350  49.590  1.00  0.00           C
ATOM   2314 HG21 ILE A 733      54.900  61.140  49.830  1.00  0.00           H
ATOM   2315 HG22 ILE A 733      53.200  61.560  50.470  1.00  0.00           H
ATOM   2316 HG23 ILE A 733      53.880  62.370  49.160  1.00  0.00           H
ATOM   2317  CG1 ILE A 733      53.750  60.350  47.150  1.00  0.00           C
ATOM   2318 HG11 ILE A 733      53.320  61.320  46.820  1.00  0.00           H
ATOM   2319 HG12 ILE A 733      53.300  59.520  46.570  1.00  0.00           H
ATOM   2320  CD  ILE A 733      55.270  60.270  47.010  1.00  0.00           C
ATOM   2321  HD1 ILE A 733      55.390  60.510  45.920  1.00  0.00           H
ATOM   2322  HD2 ILE A 733      55.740  59.320  47.320  1.00  0.00           H
ATOM   2323  HD3 ILE A 733      55.780  61.060  47.600  1.00  0.00           H
ATOM   2324  C   ILE A 733      53.060  58.750  50.760  1.00  0.00           C
ATOM   2325  O   ILE A 733      53.800  58.900  51.710  1.00  0.00           O
ATOM   2326  N   ILE A 734      51.760  58.450  51.050  1.00  0.00           N
ATOM   2327  HN  ILE A 734      51.120  58.510  50.290  1.00  0.00           H
ATOM   2328  CA  ILE A 734      51.430  58.070  52.420  1.00  0.00           C
ATOM   2329  HA  ILE A 734      51.700  58.870  53.100  1.00  0.00           H
ATOM   2330  CB  ILE A 734      49.950  57.780  52.560  1.00  0.00           C
ATOM   2331  HB  ILE A 734      49.640  57.080  51.760  1.00  0.00           H
ATOM   2332  CG2 ILE A 734      49.590  57.110  53.870  1.00  0.00           C
ATOM   2333 HG21 ILE A 734      50.040  56.090  53.840  1.00  0.00           H
ATOM   2334 HG22 ILE A 734      48.490  56.930  53.940  1.00  0.00           H
ATOM   2335 HG23 ILE A 734      50.030  57.640  54.740  1.00  0.00           H
ATOM   2336  CG1 ILE A 734      49.150  59.110  52.290  1.00  0.00           C
ATOM   2337 HG11 ILE A 734      49.500  59.600  51.360  1.00  0.00           H
ATOM   2338 HG12 ILE A 734      49.560  59.810  53.050  1.00  0.00           H
ATOM   2339  CD  ILE A 734      47.630  58.880  52.290  1.00  0.00           C
ATOM   2340  HD1 ILE A 734      47.390  57.900  51.830  1.00  0.00           H
ATOM   2341  HD2 ILE A 734      47.120  59.670  51.680  1.00  0.00           H
ATOM   2342  HD3 ILE A 734      47.250  58.930  53.330  1.00  0.00           H
ATOM   2343  C   ILE A 734      52.290  56.960  52.980  1.00  0.00           C
ATOM   2344  O   ILE A 734      52.850  57.110  54.040  1.00  0.00           O
ATOM   2345  N   PHE A 735      52.590  55.860  52.240  1.00  0.00           N
ATOM   2346  HN  PHE A 735      52.300  55.740  51.300  1.00  0.00           H
ATOM   2347  CA  PHE A 735      53.390  54.700  52.770  1.00  0.00           C
ATOM   2348  HA  PHE A 735      52.930  54.340  53.680  1.00  0.00           H
ATOM   2349  CB  PHE A 735      53.270  53.580  51.670  1.00  0.00           C
ATOM   2350  HB1 PHE A 735      54.080  52.860  51.930  1.00  0.00           H
ATOM   2351  HB2 PHE A 735      53.440  54.050  50.680  1.00  0.00           H
ATOM   2352  CG  PHE A 735      51.990  52.880  51.440  1.00  0.00           C
ATOM   2353  CD1 PHE A 735      50.790  53.130  52.190  1.00  0.00           C
ATOM   2354  HD1 PHE A 735      50.660  53.930  52.890  1.00  0.00           H
ATOM   2355  CE1 PHE A 735      49.710  52.260  52.070  1.00  0.00           C
ATOM   2356  HE1 PHE A 735      48.790  52.460  52.590  1.00  0.00           H
ATOM   2357  CZ  PHE A 735      49.720  51.360  51.060  1.00  0.00           C
ATOM   2358  HZ  PHE A 735      48.890  50.680  50.990  1.00  0.00           H
ATOM   2359  CD2 PHE A 735      51.970  52.010  50.330  1.00  0.00           C
ATOM   2360  HD2 PHE A 735      52.870  51.860  49.750  1.00  0.00           H
ATOM   2361  CE2 PHE A 735      50.830  51.280  50.130  1.00  0.00           C
ATOM   2362  HE2 PHE A 735      50.690  50.520  49.390  1.00  0.00           H
ATOM   2363  C   PHE A 735      54.780  55.060  53.160  1.00  0.00           C
ATOM   2364  O   PHE A 735      55.270  54.660  54.210  1.00  0.00           O
ATOM   2365  N   ILE A 736      55.450  55.890  52.300  1.00  0.00           N
ATOM   2366  HN  ILE A 736      55.030  56.120  51.420  1.00  0.00           H
ATOM   2367  CA  ILE A 736      56.770  56.420  52.490  1.00  0.00           C
ATOM   2368  HA  ILE A 736      57.390  55.550  52.650  1.00  0.00           H
ATOM   2369  CB  ILE A 736      57.200  57.280  51.210  1.00  0.00           C
ATOM   2370  HB  ILE A 736      56.300  57.880  50.950  1.00  0.00           H
ATOM   2371  CG2 ILE A 736      58.370  58.300  51.460  1.00  0.00           C
ATOM   2372 HG21 ILE A 736      58.970  58.470  50.540  1.00  0.00           H
ATOM   2373 HG22 ILE A 736      59.130  57.970  52.200  1.00  0.00           H
ATOM   2374 HG23 ILE A 736      57.970  59.270  51.830  1.00  0.00           H
ATOM   2375  CG1 ILE A 736      57.530  56.330  49.960  1.00  0.00           C
ATOM   2376 HG11 ILE A 736      56.950  55.390  50.030  1.00  0.00           H
ATOM   2377 HG12 ILE A 736      58.580  56.080  50.220  1.00  0.00           H
ATOM   2378  CD  ILE A 736      57.400  56.910  48.610  1.00  0.00           C
ATOM   2379  HD1 ILE A 736      56.330  57.100  48.380  1.00  0.00           H
ATOM   2380  HD2 ILE A 736      57.620  56.120  47.850  1.00  0.00           H
ATOM   2381  HD3 ILE A 736      57.940  57.890  48.530  1.00  0.00           H
ATOM   2382  C   ILE A 736      56.780  57.350  53.720  1.00  0.00           C
ATOM   2383  O   ILE A 736      57.640  57.110  54.630  1.00  0.00           O
ATOM   2384  N   TYR A 737      55.770  58.280  53.820  1.00  0.00           N
ATOM   2385  HN  TYR A 737      55.130  58.440  53.070  1.00  0.00           H
ATOM   2386  CA  TYR A 737      55.600  59.150  54.960  1.00  0.00           C
ATOM   2387  HA  TYR A 737      56.540  59.660  55.090  1.00  0.00           H
ATOM   2388  CB  TYR A 737      54.630  60.290  54.510  1.00  0.00           C
ATOM   2389  HB1 TYR A 737      53.600  59.920  54.340  1.00  0.00           H
ATOM   2390  HB2 TYR A 737      54.950  60.600  53.500  1.00  0.00           H
ATOM   2391  CG  TYR A 737      54.770  61.510  55.330  1.00  0.00           C
ATOM   2392  CD1 TYR A 737      53.760  61.780  56.280  1.00  0.00           C
ATOM   2393  HD1 TYR A 737      53.120  60.950  56.550  1.00  0.00           H
ATOM   2394  CE1 TYR A 737      53.670  63.060  56.880  1.00  0.00           C
ATOM   2395  HE1 TYR A 737      52.910  63.340  57.590  1.00  0.00           H
ATOM   2396  CZ  TYR A 737      54.520  64.110  56.380  1.00  0.00           C
ATOM   2397  OH  TYR A 737      54.390  65.390  56.870  1.00  0.00           O
ATOM   2398  HH  TYR A 737      53.660  65.340  57.490  1.00  0.00           H
ATOM   2399  CD2 TYR A 737      55.670  62.530  54.940  1.00  0.00           C
ATOM   2400  HD2 TYR A 737      56.330  62.420  54.100  1.00  0.00           H
ATOM   2401  CE2 TYR A 737      55.520  63.870  55.460  1.00  0.00           C
ATOM   2402  HE2 TYR A 737      56.140  64.710  55.160  1.00  0.00           H
ATOM   2403  C   TYR A 737      55.170  58.470  56.300  1.00  0.00           C
ATOM   2404  O   TYR A 737      55.720  58.800  57.370  1.00  0.00           O
ATOM   2405  N   GLU A 738      54.210  57.500  56.270  1.00  0.00           N
ATOM   2406  HN  GLU A 738      53.760  57.260  55.410  1.00  0.00           H
ATOM   2407  CA  GLU A 738      53.800  56.690  57.400  1.00  0.00           C
ATOM   2408  HA  GLU A 738      53.400  57.320  58.170  1.00  0.00           H
ATOM   2409  CB  GLU A 738      52.720  55.630  57.000  1.00  0.00           C
ATOM   2410  HB1 GLU A 738      52.630  54.840  57.780  1.00  0.00           H
ATOM   2411  HB2 GLU A 738      53.080  55.210  56.040  1.00  0.00           H
ATOM   2412  CG  GLU A 738      51.270  56.150  56.730  1.00  0.00           C
ATOM   2413  HG1 GLU A 738      50.620  55.450  56.180  1.00  0.00           H
ATOM   2414  HG2 GLU A 738      51.260  57.170  56.270  1.00  0.00           H
ATOM   2415  CD  GLU A 738      50.590  56.350  58.100  1.00  0.00           C
ATOM   2416  OE1 GLU A 738      50.660  55.520  59.010  1.00  0.00           O
ATOM   2417  OE2 GLU A 738      49.940  57.420  58.290  1.00  0.00           O
ATOM   2418  C   GLU A 738      54.980  56.020  58.080  1.00  0.00           C
ATOM   2419  O   GLU A 738      55.030  56.110  59.310  1.00  0.00           O
ATOM   2420  N   ALA A 739      55.870  55.260  57.340  1.00  0.00           N
ATOM   2421  HN  ALA A 739      55.850  55.240  56.340  1.00  0.00           H
ATOM   2422  CA  ALA A 739      57.000  54.610  57.870  1.00  0.00           C
ATOM   2423  HA  ALA A 739      56.630  53.970  58.660  1.00  0.00           H
ATOM   2424  CB  ALA A 739      57.610  53.710  56.790  1.00  0.00           C
ATOM   2425  HB1 ALA A 739      57.900  54.260  55.870  1.00  0.00           H
ATOM   2426  HB2 ALA A 739      56.980  52.840  56.520  1.00  0.00           H
ATOM   2427  HB3 ALA A 739      58.460  53.180  57.250  1.00  0.00           H
ATOM   2428  C   ALA A 739      58.010  55.550  58.510  1.00  0.00           C
ATOM   2429  O   ALA A 739      58.500  55.260  59.580  1.00  0.00           O
ATOM   2430  N   LEU A 740      58.220  56.690  57.860  1.00  0.00           N
ATOM   2431  HN  LEU A 740      57.830  56.890  56.980  1.00  0.00           H
ATOM   2432  CA  LEU A 740      58.960  57.790  58.480  1.00  0.00           C
ATOM   2433  HA  LEU A 740      59.840  57.320  58.930  1.00  0.00           H
ATOM   2434  CB  LEU A 740      59.260  58.810  57.380  1.00  0.00           C
ATOM   2435  HB1 LEU A 740      59.710  59.770  57.730  1.00  0.00           H
ATOM   2436  HB2 LEU A 740      58.270  59.000  56.930  1.00  0.00           H
ATOM   2437  CG  LEU A 740      60.220  58.330  56.280  1.00  0.00           C
ATOM   2438  HG  LEU A 740      59.670  57.530  55.750  1.00  0.00           H
ATOM   2439  CD1 LEU A 740      60.460  59.370  55.270  1.00  0.00           C
ATOM   2440 HD11 LEU A 740      59.590  59.970  54.910  1.00  0.00           H
ATOM   2441 HD12 LEU A 740      60.930  58.900  54.380  1.00  0.00           H
ATOM   2442 HD13 LEU A 740      61.150  60.140  55.670  1.00  0.00           H
ATOM   2443  CD2 LEU A 740      61.430  57.590  56.700  1.00  0.00           C
ATOM   2444 HD21 LEU A 740      62.060  58.330  57.250  1.00  0.00           H
ATOM   2445 HD22 LEU A 740      62.120  57.370  55.860  1.00  0.00           H
ATOM   2446 HD23 LEU A 740      61.100  56.740  57.330  1.00  0.00           H
ATOM   2447  C   LEU A 740      58.400  58.440  59.680  1.00  0.00           C
ATOM   2448  O   LEU A 740      59.140  58.910  60.540  1.00  0.00           O
ATOM   2449  N   GLU A 741      57.010  58.570  59.790  1.00  0.00           N
ATOM   2450  HN  GLU A 741      56.350  58.350  59.090  1.00  0.00           H
ATOM   2451  CA  GLU A 741      56.410  59.130  61.010  1.00  0.00           C
ATOM   2452  HA  GLU A 741      56.820  60.120  61.150  1.00  0.00           H
ATOM   2453  CB  GLU A 741      54.910  59.280  60.830  1.00  0.00           C
ATOM   2454  HB1 GLU A 741      54.410  58.300  60.710  1.00  0.00           H
ATOM   2455  HB2 GLU A 741      54.650  59.790  59.870  1.00  0.00           H
ATOM   2456  CG  GLU A 741      54.080  59.830  62.010  1.00  0.00           C
ATOM   2457  HG1 GLU A 741      54.260  60.910  62.220  1.00  0.00           H
ATOM   2458  HG2 GLU A 741      54.360  59.330  62.960  1.00  0.00           H
ATOM   2459  CD  GLU A 741      52.520  59.720  61.690  1.00  0.00           C
ATOM   2460  OE1 GLU A 741      52.070  60.600  60.950  1.00  0.00           O
ATOM   2461  OE2 GLU A 741      51.820  58.840  62.210  1.00  0.00           O
ATOM   2462  C   GLU A 741      56.710  58.150  62.190  1.00  0.00           C
ATOM   2463  O   GLU A 741      57.160  58.510  63.250  1.00  0.00           O
ATOM   2464  N   LYS A 742      56.590  56.850  61.910  1.00  0.00           N
ATOM   2465  HN  LYS A 742      56.300  56.500  61.020  1.00  0.00           H
ATOM   2466  CA  LYS A 742      56.890  55.760  62.810  1.00  0.00           C
ATOM   2467  HA  LYS A 742      56.300  55.950  63.690  1.00  0.00           H
ATOM   2468  CB  LYS A 742      56.280  54.480  62.090  1.00  0.00           C
ATOM   2469  HB1 LYS A 742      56.910  54.390  61.170  1.00  0.00           H
ATOM   2470  HB2 LYS A 742      55.230  54.700  61.830  1.00  0.00           H
ATOM   2471  CG  LYS A 742      56.490  53.120  62.840  1.00  0.00           C
ATOM   2472  HG1 LYS A 742      57.580  52.910  62.930  1.00  0.00           H
ATOM   2473  HG2 LYS A 742      55.980  52.360  62.210  1.00  0.00           H
ATOM   2474  CD  LYS A 742      55.900  53.140  64.260  1.00  0.00           C
ATOM   2475  HD1 LYS A 742      56.330  53.990  64.840  1.00  0.00           H
ATOM   2476  HD2 LYS A 742      56.170  52.240  64.850  1.00  0.00           H
ATOM   2477  CE  LYS A 742      54.430  53.420  64.200  1.00  0.00           C
ATOM   2478  HE1 LYS A 742      53.830  52.790  63.520  1.00  0.00           H
ATOM   2479  HE2 LYS A 742      54.370  54.500  63.930  1.00  0.00           H
ATOM   2480  NZ  LYS A 742      53.810  53.180  65.470  1.00  0.00           N
ATOM   2481  HZ1 LYS A 742      54.110  53.760  66.280  1.00  0.00           H
ATOM   2482  HZ2 LYS A 742      53.910  52.200  65.820  1.00  0.00           H
ATOM   2483  HZ3 LYS A 742      52.790  53.360  65.330  1.00  0.00           H
ATOM   2484  C   LYS A 742      58.280  55.560  63.300  1.00  0.00           C
ATOM   2485  O   LYS A 742      58.450  55.200  64.420  1.00  0.00           O
ATOM   2486  N   LEU A 743      59.340  55.790  62.430  1.00  0.00           N
ATOM   2487  HN  LEU A 743      59.060  55.830  61.470  1.00  0.00           H
ATOM   2488  CA  LEU A 743      60.740  55.870  62.730  1.00  0.00           C
ATOM   2489  HA  LEU A 743      61.050  54.860  63.000  1.00  0.00           H
ATOM   2490  CB  LEU A 743      61.410  56.340  61.460  1.00  0.00           C
ATOM   2491  HB1 LEU A 743      61.000  57.280  61.020  1.00  0.00           H
ATOM   2492  HB2 LEU A 743      61.150  55.470  60.810  1.00  0.00           H
ATOM   2493  CG  LEU A 743      63.010  56.500  61.480  1.00  0.00           C
ATOM   2494  HG  LEU A 743      63.300  57.280  62.210  1.00  0.00           H
ATOM   2495  CD1 LEU A 743      63.670  55.160  61.720  1.00  0.00           C
ATOM   2496 HD11 LEU A 743      63.280  54.470  60.950  1.00  0.00           H
ATOM   2497 HD12 LEU A 743      63.370  54.710  62.690  1.00  0.00           H
ATOM   2498 HD13 LEU A 743      64.770  55.280  61.740  1.00  0.00           H
ATOM   2499  CD2 LEU A 743      63.380  57.050  60.060  1.00  0.00           C
ATOM   2500 HD21 LEU A 743      63.040  58.090  59.860  1.00  0.00           H
ATOM   2501 HD22 LEU A 743      63.040  56.440  59.190  1.00  0.00           H
ATOM   2502 HD23 LEU A 743      64.490  56.990  60.010  1.00  0.00           H
ATOM   2503  C   LEU A 743      60.940  56.880  63.870  1.00  0.00           C
ATOM   2504  O   LEU A 743      61.540  56.580  64.830  1.00  0.00           O
ATOM   2505  N   PHE A 744      60.240  58.040  63.850  1.00  0.00           N
ATOM   2506  HN  PHE A 744      59.640  58.300  63.090  1.00  0.00           H
ATOM   2507  CA  PHE A 744      60.190  58.980  64.910  1.00  0.00           C
ATOM   2508  HA  PHE A 744      61.180  59.050  65.310  1.00  0.00           H
ATOM   2509  CB  PHE A 744      59.740  60.410  64.470  1.00  0.00           C
ATOM   2510  HB1 PHE A 744      59.720  61.160  65.310  1.00  0.00           H
ATOM   2511  HB2 PHE A 744      58.770  60.300  63.960  1.00  0.00           H
ATOM   2512  CG  PHE A 744      60.710  60.990  63.450  1.00  0.00           C
ATOM   2513  CD1 PHE A 744      60.330  61.370  62.110  1.00  0.00           C
ATOM   2514  HD1 PHE A 744      59.330  61.220  61.740  1.00  0.00           H
ATOM   2515  CE1 PHE A 744      61.260  61.970  61.270  1.00  0.00           C
ATOM   2516  HE1 PHE A 744      61.000  62.190  60.250  1.00  0.00           H
ATOM   2517  CZ  PHE A 744      62.570  62.080  61.680  1.00  0.00           C
ATOM   2518  HZ  PHE A 744      63.230  62.500  60.920  1.00  0.00           H
ATOM   2519  CD2 PHE A 744      62.010  61.220  63.860  1.00  0.00           C
ATOM   2520  HD2 PHE A 744      62.250  61.150  64.900  1.00  0.00           H
ATOM   2521  CE2 PHE A 744      62.990  61.770  62.930  1.00  0.00           C
ATOM   2522  HE2 PHE A 744      63.980  61.940  63.330  1.00  0.00           H
ATOM   2523  C   PHE A 744      59.500  58.460  66.100  1.00  0.00           C
ATOM   2524  O   PHE A 744      59.990  58.790  67.170  1.00  0.00           O
ATOM   2525  N   ASP A 745      58.390  57.660  66.050  1.00  0.00           N
ATOM   2526  HN  ASP A 745      58.020  57.530  65.140  1.00  0.00           H
ATOM   2527  CA  ASP A 745      57.650  57.050  67.170  1.00  0.00           C
ATOM   2528  HA  ASP A 745      57.430  57.810  67.920  1.00  0.00           H
ATOM   2529  CB  ASP A 745      56.400  56.370  66.700  1.00  0.00           C
ATOM   2530  HB1 ASP A 745      56.660  55.690  65.860  1.00  0.00           H
ATOM   2531  HB2 ASP A 745      55.720  57.150  66.280  1.00  0.00           H
ATOM   2532  CG  ASP A 745      55.570  55.630  67.710  1.00  0.00           C
ATOM   2533  OD1 ASP A 745      55.390  56.100  68.860  1.00  0.00           O
ATOM   2534  OD2 ASP A 745      55.090  54.580  67.300  1.00  0.00           O
ATOM   2535  C   ASP A 745      58.580  56.100  67.950  1.00  0.00           C
ATOM   2536  O   ASP A 745      58.710  56.050  69.160  1.00  0.00           O
ATOM   2537  N   LEU A 746      59.420  55.370  67.130  1.00  0.00           N
ATOM   2538  HN  LEU A 746      59.250  55.360  66.140  1.00  0.00           H
ATOM   2539  CA  LEU A 746      60.480  54.600  67.750  1.00  0.00           C
ATOM   2540  HA  LEU A 746      60.130  54.090  68.630  1.00  0.00           H
ATOM   2541  CB  LEU A 746      61.140  53.630  66.780  1.00  0.00           C
ATOM   2542  HB1 LEU A 746      61.720  52.870  67.360  1.00  0.00           H
ATOM   2543  HB2 LEU A 746      61.820  54.220  66.140  1.00  0.00           H
ATOM   2544  CG  LEU A 746      60.300  52.770  65.810  1.00  0.00           C
ATOM   2545  HG  LEU A 746      59.450  53.380  65.450  1.00  0.00           H
ATOM   2546  CD1 LEU A 746      61.020  52.300  64.500  1.00  0.00           C
ATOM   2547 HD11 LEU A 746      61.390  53.200  63.960  1.00  0.00           H
ATOM   2548 HD12 LEU A 746      60.620  51.440  63.910  1.00  0.00           H
ATOM   2549 HD13 LEU A 746      61.900  51.830  65.000  1.00  0.00           H
ATOM   2550  CD2 LEU A 746      59.670  51.580  66.460  1.00  0.00           C
ATOM   2551 HD21 LEU A 746      59.120  51.030  65.680  1.00  0.00           H
ATOM   2552 HD22 LEU A 746      59.040  51.930  67.310  1.00  0.00           H
ATOM   2553 HD23 LEU A 746      60.360  50.900  67.010  1.00  0.00           H
ATOM   2554  C   LEU A 746      61.550  55.400  68.390  1.00  0.00           C
ATOM   2555  O   LEU A 746      62.030  55.090  69.480  1.00  0.00           O
ATOM   2556  N   GLY A 747      61.930  56.570  67.750  1.00  0.00           N
ATOM   2557  HN  GLY A 747      61.600  56.730  66.830  1.00  0.00           H
ATOM   2558  CA  GLY A 747      62.760  57.520  68.360  1.00  0.00           C
ATOM   2559  HA1 GLY A 747      62.850  58.290  67.600  1.00  0.00           H
ATOM   2560  HA2 GLY A 747      63.720  57.130  68.690  1.00  0.00           H
ATOM   2561  C   GLY A 747      62.350  58.310  69.540  1.00  0.00           C
ATOM   2562  O   GLY A 747      63.160  58.740  70.340  1.00  0.00           O
ATOM   2563  N   GLU A 748      61.060  58.530  69.770  1.00  0.00           N
ATOM   2564  HN  GLU A 748      60.420  58.280  69.050  1.00  0.00           H
ATOM   2565  CA  GLU A 748      60.510  59.090  71.070  1.00  0.00           C
ATOM   2566  HA  GLU A 748      61.100  59.950  71.340  1.00  0.00           H
ATOM   2567  CB  GLU A 748      59.000  59.460  70.920  1.00  0.00           C
ATOM   2568  HB1 GLU A 748      58.430  58.580  70.530  1.00  0.00           H
ATOM   2569  HB2 GLU A 748      58.980  60.210  70.110  1.00  0.00           H
ATOM   2570  CG  GLU A 748      58.270  59.790  72.220  1.00  0.00           C
ATOM   2571  HG1 GLU A 748      58.750  60.700  72.630  1.00  0.00           H
ATOM   2572  HG2 GLU A 748      58.330  58.980  73.000  1.00  0.00           H
ATOM   2573  CD  GLU A 748      56.800  60.150  72.020  1.00  0.00           C
ATOM   2574  OE1 GLU A 748      56.070  59.120  71.930  1.00  0.00           O
ATOM   2575  OE2 GLU A 748      56.390  61.350  71.940  1.00  0.00           O
ATOM   2576  C   GLU A 748      60.650  57.920  72.080  1.00  0.00           C
ATOM   2577  O   GLU A 748      61.190  58.170  73.130  1.00  0.00           O
ATOM   2578  N   THR A 749      60.220  56.670  71.730  1.00  0.00           N
ATOM   2579  HN  THR A 749      59.840  56.390  70.850  1.00  0.00           H
ATOM   2580  CA  THR A 749      60.250  55.460  72.630  1.00  0.00           C
ATOM   2581  HA  THR A 749      59.540  55.570  73.440  1.00  0.00           H
ATOM   2582  CB  THR A 749      59.730  54.290  71.830  1.00  0.00           C
ATOM   2583  HB  THR A 749      60.360  54.070  70.930  1.00  0.00           H
ATOM   2584  OG1 THR A 749      58.410  54.530  71.330  1.00  0.00           O
ATOM   2585  HG1 THR A 749      58.390  55.370  70.850  1.00  0.00           H
ATOM   2586  CG2 THR A 749      59.690  53.120  72.810  1.00  0.00           C
ATOM   2587 HG21 THR A 749      59.310  52.260  72.210  1.00  0.00           H
ATOM   2588 HG22 THR A 749      58.990  53.420  73.630  1.00  0.00           H
ATOM   2589 HG23 THR A 749      60.610  52.740  73.280  1.00  0.00           H
ATOM   2590  C   THR A 749      61.640  55.090  73.180  1.00  0.00           C
ATOM   2591  O   THR A 749      61.790  54.750  74.310  1.00  0.00           O
ATOM   2592  N   TYR A 750      62.650  55.040  72.300  1.00  0.00           N
ATOM   2593  HN  TYR A 750      62.420  55.280  71.370  1.00  0.00           H
ATOM   2594  CA  TYR A 750      64.030  54.620  72.590  1.00  0.00           C
ATOM   2595  HA  TYR A 750      64.020  54.150  73.570  1.00  0.00           H
ATOM   2596  CB  TYR A 750      64.430  53.610  71.410  1.00  0.00           C
ATOM   2597  HB1 TYR A 750      65.490  53.300  71.530  1.00  0.00           H
ATOM   2598  HB2 TYR A 750      64.270  54.110  70.420  1.00  0.00           H
ATOM   2599  CG  TYR A 750      63.450  52.420  71.440  1.00  0.00           C
ATOM   2600  CD1 TYR A 750      63.470  51.610  72.670  1.00  0.00           C
ATOM   2601  HD1 TYR A 750      64.210  51.900  73.390  1.00  0.00           H
ATOM   2602  CE1 TYR A 750      62.560  50.540  72.810  1.00  0.00           C
ATOM   2603  HE1 TYR A 750      62.440  49.960  73.720  1.00  0.00           H
ATOM   2604  CZ  TYR A 750      61.610  50.280  71.840  1.00  0.00           C
ATOM   2605  OH  TYR A 750      60.500  49.430  72.100  1.00  0.00           O
ATOM   2606  HH  TYR A 750      59.890  49.470  71.370  1.00  0.00           H
ATOM   2607  CD2 TYR A 750      62.490  52.090  70.480  1.00  0.00           C
ATOM   2608  HD2 TYR A 750      62.290  52.740  69.640  1.00  0.00           H
ATOM   2609  CE2 TYR A 750      61.600  51.010  70.600  1.00  0.00           C
ATOM   2610  HE2 TYR A 750      60.820  50.750  69.910  1.00  0.00           H
ATOM   2611  C   TYR A 750      65.020  55.750  72.720  1.00  0.00           C
ATOM   2612  O   TYR A 750      64.710  56.830  72.200  1.00  0.00           O
ATOM   2613  N   ALA A 751      66.090  55.610  73.510  1.00  0.00           N
ATOM   2614  HN  ALA A 751      66.120  54.780  74.070  1.00  0.00           H
ATOM   2615  CA  ALA A 751      67.280  56.460  73.580  1.00  0.00           C
ATOM   2616  HA  ALA A 751      66.950  57.460  73.380  1.00  0.00           H
ATOM   2617  CB  ALA A 751      67.900  56.220  74.970  1.00  0.00           C
ATOM   2618  HB1 ALA A 751      67.280  56.550  75.830  1.00  0.00           H
ATOM   2619  HB2 ALA A 751      68.850  56.760  75.180  1.00  0.00           H
ATOM   2620  HB3 ALA A 751      68.060  55.130  75.110  1.00  0.00           H
ATOM   2621  C   ALA A 751      68.320  56.140  72.530  1.00  0.00           C
ATOM   2622  O   ALA A 751      68.510  55.000  72.100  1.00  0.00           O
ATOM   2623  N   PHE A 752      68.980  57.260  71.960  1.00  0.00           N
ATOM   2624  HN  PHE A 752      68.600  58.090  72.350  1.00  0.00           H
ATOM   2625  CA  PHE A 752      70.210  57.110  71.150  1.00  0.00           C
ATOM   2626  HA  PHE A 752      70.130  56.220  70.550  1.00  0.00           H
ATOM   2627  CB  PHE A 752      70.300  58.330  70.080  1.00  0.00           C
ATOM   2628  HB1 PHE A 752      70.710  59.270  70.530  1.00  0.00           H
ATOM   2629  HB2 PHE A 752      69.220  58.500  69.880  1.00  0.00           H
ATOM   2630  CG  PHE A 752      71.070  58.000  68.850  1.00  0.00           C
ATOM   2631  CD1 PHE A 752      70.370  57.370  67.790  1.00  0.00           C
ATOM   2632  HD1 PHE A 752      69.310  57.250  67.960  1.00  0.00           H
ATOM   2633  CE1 PHE A 752      71.030  56.890  66.700  1.00  0.00           C
ATOM   2634  HE1 PHE A 752      70.440  56.430  65.920  1.00  0.00           H
ATOM   2635  CZ  PHE A 752      72.480  57.100  66.630  1.00  0.00           C
ATOM   2636  HZ  PHE A 752      73.040  56.800  65.760  1.00  0.00           H
ATOM   2637  CD2 PHE A 752      72.410  58.310  68.670  1.00  0.00           C
ATOM   2638  HD2 PHE A 752      72.790  58.920  69.490  1.00  0.00           H
ATOM   2639  CE2 PHE A 752      73.140  57.800  67.640  1.00  0.00           C
ATOM   2640  HE2 PHE A 752      74.170  58.070  67.460  1.00  0.00           H
ATOM   2641  C   PHE A 752      71.440  57.070  72.090  1.00  0.00           C
ATOM   2642  O   PHE A 752      71.480  57.840  73.040  1.00  0.00           O
ATOM   2643  N   PRO A 822      72.490  56.320  71.830  1.00  0.00           N
ATOM   2644  CD  PRO A 822      73.750  56.640  72.390  1.00  0.00           C
ATOM   2645  HD1 PRO A 822      73.910  56.020  73.290  1.00  0.00           H
ATOM   2646  HD2 PRO A 822      73.850  57.680  72.750  1.00  0.00           H
ATOM   2647  CA  PRO A 822      72.550  55.430  70.700  1.00  0.00           C
ATOM   2648  HA  PRO A 822      72.100  55.780  69.780  1.00  0.00           H
ATOM   2649  CB  PRO A 822      74.060  55.210  70.560  1.00  0.00           C
ATOM   2650  HB1 PRO A 822      74.380  55.060  69.500  1.00  0.00           H
ATOM   2651  HB2 PRO A 822      74.370  54.280  71.080  1.00  0.00           H
ATOM   2652  CG  PRO A 822      74.790  56.360  71.270  1.00  0.00           C
ATOM   2653  HG1 PRO A 822      75.810  56.230  71.680  1.00  0.00           H
ATOM   2654  HG2 PRO A 822      74.870  57.170  70.520  1.00  0.00           H
ATOM   2655  C   PRO A 822      71.710  54.180  70.970  1.00  0.00           C
ATOM   2656  O   PRO A 822      70.730  53.980  70.270  1.00  0.00           O
ATOM   2657  N   ASP A 823      72.070  53.390  72.060  1.00  0.00           N
ATOM   2658  HN  ASP A 823      72.990  53.480  72.430  1.00  0.00           H
ATOM   2659  CA  ASP A 823      71.310  52.320  72.670  1.00  0.00           C
ATOM   2660  HA  ASP A 823      72.100  51.600  72.860  1.00  0.00           H
ATOM   2661  CB  ASP A 823      70.580  52.770  73.950  1.00  0.00           C
ATOM   2662  HB1 ASP A 823      69.820  52.100  74.420  1.00  0.00           H
ATOM   2663  HB2 ASP A 823      70.030  53.700  73.670  1.00  0.00           H
ATOM   2664  CG  ASP A 823      71.630  53.140  75.000  1.00  0.00           C
ATOM   2665  OD1 ASP A 823      71.120  53.800  75.990  1.00  0.00           O
ATOM   2666  OD2 ASP A 823      72.850  52.850  74.950  1.00  0.00           O
ATOM   2667  C   ASP A 823      70.430  51.560  71.660  1.00  0.00           C
ATOM   2668  O   ASP A 823      70.840  51.260  70.550  1.00  0.00           O
ATOM   2669  N   VAL A 824      69.170  51.200  72.010  1.00  0.00           N
ATOM   2670  HN  VAL A 824      68.940  51.430  72.950  1.00  0.00           H
ATOM   2671  CA  VAL A 824      68.140  50.560  71.170  1.00  0.00           C
ATOM   2672  HA  VAL A 824      68.560  49.610  70.870  1.00  0.00           H
ATOM   2673  CB  VAL A 824      66.860  50.300  71.940  1.00  0.00           C
ATOM   2674  HB  VAL A 824      66.480  51.310  72.240  1.00  0.00           H
ATOM   2675  CG1 VAL A 824      65.760  49.470  71.190  1.00  0.00           C
ATOM   2676 HG11 VAL A 824      66.220  48.570  70.770  1.00  0.00           H
ATOM   2677 HG12 VAL A 824      65.240  50.150  70.470  1.00  0.00           H
ATOM   2678 HG13 VAL A 824      64.990  49.200  71.950  1.00  0.00           H
ATOM   2679  CG2 VAL A 824      67.360  49.560  73.260  1.00  0.00           C
ATOM   2680 HG21 VAL A 824      67.940  48.670  72.930  1.00  0.00           H
ATOM   2681 HG22 VAL A 824      66.450  49.190  73.770  1.00  0.00           H
ATOM   2682 HG23 VAL A 824      68.010  50.170  73.900  1.00  0.00           H
ATOM   2683  C   VAL A 824      67.840  51.210  69.830  1.00  0.00           C
ATOM   2684  O   VAL A 824      67.720  50.510  68.840  1.00  0.00           O
ATOM   2685  N   LEU A 825      67.800  52.590  69.750  1.00  0.00           N
ATOM   2686  HN  LEU A 825      68.120  53.130  70.540  1.00  0.00           H
ATOM   2687  CA  LEU A 825      67.450  53.460  68.610  1.00  0.00           C
ATOM   2688  HA  LEU A 825      66.460  53.210  68.280  1.00  0.00           H
ATOM   2689  CB  LEU A 825      67.400  54.890  69.100  1.00  0.00           C
ATOM   2690  HB1 LEU A 825      68.380  55.190  69.510  1.00  0.00           H
ATOM   2691  HB2 LEU A 825      66.680  54.930  69.950  1.00  0.00           H
ATOM   2692  CG  LEU A 825      66.830  55.970  68.100  1.00  0.00           C
ATOM   2693  HG  LEU A 825      67.570  56.240  67.330  1.00  0.00           H
ATOM   2694  CD1 LEU A 825      65.480  55.430  67.500  1.00  0.00           C
ATOM   2695 HD11 LEU A 825      64.860  56.180  66.980  1.00  0.00           H
ATOM   2696 HD12 LEU A 825      64.930  54.770  68.190  1.00  0.00           H
ATOM   2697 HD13 LEU A 825      65.690  54.890  66.550  1.00  0.00           H
ATOM   2698  CD2 LEU A 825      66.620  57.190  68.870  1.00  0.00           C
ATOM   2699 HD21 LEU A 825      66.100  57.920  68.190  1.00  0.00           H
ATOM   2700 HD22 LEU A 825      67.540  57.760  69.130  1.00  0.00           H
ATOM   2701 HD23 LEU A 825      66.010  56.930  69.760  1.00  0.00           H
ATOM   2702  C   LEU A 825      68.390  53.340  67.430  1.00  0.00           C
ATOM   2703  O   LEU A 825      68.020  53.340  66.260  1.00  0.00           O
ATOM   2704  N   PHE A 826      69.690  53.240  67.700  1.00  0.00           N
ATOM   2705  HN  PHE A 826      69.980  53.480  68.620  1.00  0.00           H
ATOM   2706  CA  PHE A 826      70.730  52.960  66.680  1.00  0.00           C
ATOM   2707  HA  PHE A 826      70.880  53.740  65.950  1.00  0.00           H
ATOM   2708  CB  PHE A 826      72.050  52.680  67.490  1.00  0.00           C
ATOM   2709  HB1 PHE A 826      71.810  51.810  68.140  1.00  0.00           H
ATOM   2710  HB2 PHE A 826      72.370  53.520  68.150  1.00  0.00           H
ATOM   2711  CG  PHE A 826      73.310  52.250  66.700  1.00  0.00           C
ATOM   2712  CD1 PHE A 826      74.350  51.600  67.430  1.00  0.00           C
ATOM   2713  HD1 PHE A 826      74.140  51.260  68.440  1.00  0.00           H
ATOM   2714  CE1 PHE A 826      75.560  51.320  66.780  1.00  0.00           C
ATOM   2715  HE1 PHE A 826      76.320  50.730  67.270  1.00  0.00           H
ATOM   2716  CZ  PHE A 826      75.710  51.580  65.410  1.00  0.00           C
ATOM   2717  HZ  PHE A 826      76.580  51.220  64.880  1.00  0.00           H
ATOM   2718  CD2 PHE A 826      73.450  52.490  65.270  1.00  0.00           C
ATOM   2719  HD2 PHE A 826      72.710  53.020  64.690  1.00  0.00           H
ATOM   2720  CE2 PHE A 826      74.640  52.120  64.690  1.00  0.00           C
ATOM   2721  HE2 PHE A 826      74.820  52.450  63.670  1.00  0.00           H
ATOM   2722  C   PHE A 826      70.380  51.730  65.810  1.00  0.00           C
ATOM   2723  O   PHE A 826      70.230  51.810  64.620  1.00  0.00           O
ATOM   2724  N   TRP A 827      70.100  50.560  66.450  1.00  0.00           N
ATOM   2725  HN  TRP A 827      70.040  50.490  67.440  1.00  0.00           H
ATOM   2726  CA  TRP A 827      69.990  49.280  65.720  1.00  0.00           C
ATOM   2727  HA  TRP A 827      70.730  49.270  64.930  1.00  0.00           H
ATOM   2728  CB  TRP A 827      70.200  48.070  66.720  1.00  0.00           C
ATOM   2729  HB1 TRP A 827      70.270  47.080  66.210  1.00  0.00           H
ATOM   2730  HB2 TRP A 827      69.330  48.010  67.410  1.00  0.00           H
ATOM   2731  CG  TRP A 827      71.500  48.100  67.490  1.00  0.00           C
ATOM   2732  CD1 TRP A 827      71.690  48.430  68.800  1.00  0.00           C
ATOM   2733  HD1 TRP A 827      70.970  48.710  69.560  1.00  0.00           H
ATOM   2734  NE1 TRP A 827      73.020  48.320  69.150  1.00  0.00           N
ATOM   2735  HE1 TRP A 827      73.390  48.360  70.050  1.00  0.00           H
ATOM   2736  CE2 TRP A 827      73.700  47.830  68.090  1.00  0.00           C
ATOM   2737  CD2 TRP A 827      72.810  47.660  67.010  1.00  0.00           C
ATOM   2738  CE3 TRP A 827      73.320  47.260  65.820  1.00  0.00           C
ATOM   2739  HE3 TRP A 827      72.580  47.260  65.030  1.00  0.00           H
ATOM   2740  CZ3 TRP A 827      74.650  46.930  65.630  1.00  0.00           C
ATOM   2741  HZ3 TRP A 827      75.070  46.910  64.630  1.00  0.00           H
ATOM   2742  CZ2 TRP A 827      75.020  47.410  67.970  1.00  0.00           C
ATOM   2743  HZ2 TRP A 827      75.660  47.590  68.820  1.00  0.00           H
ATOM   2744  CH2 TRP A 827      75.500  47.100  66.710  1.00  0.00           C
ATOM   2745  HH2 TRP A 827      76.550  46.900  66.510  1.00  0.00           H
ATOM   2746  C   TRP A 827      68.750  49.180  64.950  1.00  0.00           C
ATOM   2747  O   TRP A 827      68.740  48.780  63.810  1.00  0.00           O
ATOM   2748  N   CYS A 828      67.610  49.740  65.530  1.00  0.00           N
ATOM   2749  HN  CYS A 828      67.560  49.880  66.520  1.00  0.00           H
ATOM   2750  CA  CYS A 828      66.370  50.100  64.900  1.00  0.00           C
ATOM   2751  HA  CYS A 828      65.860  49.210  64.580  1.00  0.00           H
ATOM   2752  CB  CYS A 828      65.430  50.640  66.020  1.00  0.00           C
ATOM   2753  HB1 CYS A 828      64.530  51.130  65.600  1.00  0.00           H
ATOM   2754  HB2 CYS A 828      65.930  51.490  66.530  1.00  0.00           H
ATOM   2755  SG  CYS A 828      64.780  49.530  67.270  1.00  0.00           S
ATOM   2756  HG1 CYS A 828      63.750  49.150  66.550  1.00  0.00           H
ATOM   2757  C   CYS A 828      66.490  50.950  63.580  1.00  0.00           C
ATOM   2758  O   CYS A 828      65.930  50.580  62.520  1.00  0.00           O
ATOM   2759  N   VAL A 829      67.160  52.110  63.570  1.00  0.00           N
ATOM   2760  HN  VAL A 829      67.520  52.420  64.450  1.00  0.00           H
ATOM   2761  CA  VAL A 829      67.520  52.980  62.490  1.00  0.00           C
ATOM   2762  HA  VAL A 829      66.620  53.300  61.970  1.00  0.00           H
ATOM   2763  CB  VAL A 829      68.230  54.140  63.160  1.00  0.00           C
ATOM   2764  HB  VAL A 829      68.850  53.790  64.020  1.00  0.00           H
ATOM   2765  CG1 VAL A 829      69.190  55.010  62.280  1.00  0.00           C
ATOM   2766 HG11 VAL A 829      69.860  54.240  61.840  1.00  0.00           H
ATOM   2767 HG12 VAL A 829      69.760  55.720  62.910  1.00  0.00           H
ATOM   2768 HG13 VAL A 829      68.700  55.550  61.440  1.00  0.00           H
ATOM   2769  CG2 VAL A 829      67.100  55.060  63.760  1.00  0.00           C
ATOM   2770 HG21 VAL A 829      66.250  54.540  64.260  1.00  0.00           H
ATOM   2771 HG22 VAL A 829      66.750  55.730  62.950  1.00  0.00           H
ATOM   2772 HG23 VAL A 829      67.470  55.800  64.490  1.00  0.00           H
ATOM   2773  C   VAL A 829      68.430  52.310  61.450  1.00  0.00           C
ATOM   2774  O   VAL A 829      68.070  52.320  60.280  1.00  0.00           O
ATOM   2775  N   ILE A 830      69.490  51.490  61.860  1.00  0.00           N
ATOM   2776  HN  ILE A 830      69.770  51.600  62.810  1.00  0.00           H
ATOM   2777  CA  ILE A 830      70.260  50.690  60.920  1.00  0.00           C
ATOM   2778  HA  ILE A 830      70.500  51.290  60.060  1.00  0.00           H
ATOM   2779  CB  ILE A 830      71.530  50.220  61.710  1.00  0.00           C
ATOM   2780  HB  ILE A 830      71.190  49.930  62.730  1.00  0.00           H
ATOM   2781  CG2 ILE A 830      72.090  48.950  60.990  1.00  0.00           C
ATOM   2782 HG21 ILE A 830      72.260  49.050  59.900  1.00  0.00           H
ATOM   2783 HG22 ILE A 830      71.310  48.160  61.120  1.00  0.00           H
ATOM   2784 HG23 ILE A 830      73.030  48.630  61.500  1.00  0.00           H
ATOM   2785  CG1 ILE A 830      72.560  51.380  61.960  1.00  0.00           C
ATOM   2786 HG11 ILE A 830      73.360  50.890  62.550  1.00  0.00           H
ATOM   2787 HG12 ILE A 830      72.020  52.130  62.580  1.00  0.00           H
ATOM   2788  CD  ILE A 830      73.200  51.980  60.750  1.00  0.00           C
ATOM   2789  HD1 ILE A 830      73.400  51.280  59.920  1.00  0.00           H
ATOM   2790  HD2 ILE A 830      74.220  52.400  60.940  1.00  0.00           H
ATOM   2791  HD3 ILE A 830      72.650  52.870  60.360  1.00  0.00           H
ATOM   2792  C   ILE A 830      69.470  49.560  60.200  1.00  0.00           C
ATOM   2793  O   ILE A 830      69.560  49.460  58.970  1.00  0.00           O
ATOM   2794  N   LEU A 831      68.720  48.800  60.900  1.00  0.00           N
ATOM   2795  HN  LEU A 831      68.650  48.870  61.890  1.00  0.00           H
ATOM   2796  CA  LEU A 831      67.920  47.750  60.310  1.00  0.00           C
ATOM   2797  HA  LEU A 831      68.640  47.060  59.870  1.00  0.00           H
ATOM   2798  CB  LEU A 831      67.170  47.030  61.540  1.00  0.00           C
ATOM   2799  HB1 LEU A 831      66.340  47.700  61.830  1.00  0.00           H
ATOM   2800  HB2 LEU A 831      67.850  46.900  62.410  1.00  0.00           H
ATOM   2801  CG  LEU A 831      66.570  45.630  61.280  1.00  0.00           C
ATOM   2802  HG  LEU A 831      65.850  45.750  60.440  1.00  0.00           H
ATOM   2803  CD1 LEU A 831      67.720  44.710  60.780  1.00  0.00           C
ATOM   2804 HD11 LEU A 831      67.330  43.680  60.620  1.00  0.00           H
ATOM   2805 HD12 LEU A 831      68.540  44.840  61.520  1.00  0.00           H
ATOM   2806 HD13 LEU A 831      68.150  45.150  59.870  1.00  0.00           H
ATOM   2807  CD2 LEU A 831      65.920  45.010  62.470  1.00  0.00           C
ATOM   2808 HD21 LEU A 831      65.510  44.010  62.270  1.00  0.00           H
ATOM   2809 HD22 LEU A 831      65.090  45.680  62.770  1.00  0.00           H
ATOM   2810 HD23 LEU A 831      66.600  44.940  63.350  1.00  0.00           H
ATOM   2811  C   LEU A 831      66.870  48.120  59.270  1.00  0.00           C
ATOM   2812  O   LEU A 831      66.810  47.510  58.260  1.00  0.00           O
ATOM   2813  N   PHE A 832      66.130  49.220  59.580  1.00  0.00           N
ATOM   2814  HN  PHE A 832      66.450  49.660  60.420  1.00  0.00           H
ATOM   2815  CA  PHE A 832      65.200  49.860  58.810  1.00  0.00           C
ATOM   2816  HA  PHE A 832      64.340  49.200  58.840  1.00  0.00           H
ATOM   2817  CB  PHE A 832      64.720  51.010  59.700  1.00  0.00           C
ATOM   2818  HB1 PHE A 832      65.510  51.720  60.030  1.00  0.00           H
ATOM   2819  HB2 PHE A 832      64.160  50.650  60.600  1.00  0.00           H
ATOM   2820  CG  PHE A 832      63.700  51.950  59.030  1.00  0.00           C
ATOM   2821  CD1 PHE A 832      62.440  51.450  58.840  1.00  0.00           C
ATOM   2822  HD1 PHE A 832      62.280  50.480  59.260  1.00  0.00           H
ATOM   2823  CE1 PHE A 832      61.410  52.190  58.300  1.00  0.00           C
ATOM   2824  HE1 PHE A 832      60.380  51.870  58.220  1.00  0.00           H
ATOM   2825  CZ  PHE A 832      61.680  53.480  57.860  1.00  0.00           C
ATOM   2826  HZ  PHE A 832      60.880  54.070  57.410  1.00  0.00           H
ATOM   2827  CD2 PHE A 832      63.970  53.230  58.650  1.00  0.00           C
ATOM   2828  HD2 PHE A 832      64.860  53.800  58.860  1.00  0.00           H
ATOM   2829  CE2 PHE A 832      62.950  53.990  58.020  1.00  0.00           C
ATOM   2830  HE2 PHE A 832      63.120  55.020  57.750  1.00  0.00           H
ATOM   2831  C   PHE A 832      65.520  50.310  57.370  1.00  0.00           C
ATOM   2832  O   PHE A 832      65.070  49.810  56.380  1.00  0.00           O
ATOM   2833  N   PHE A 833      66.580  51.190  57.360  1.00  0.00           N
ATOM   2834  HN  PHE A 833      66.840  51.700  58.180  1.00  0.00           H
ATOM   2835  CA  PHE A 833      67.190  51.600  56.070  1.00  0.00           C
ATOM   2836  HA  PHE A 833      66.480  52.030  55.370  1.00  0.00           H
ATOM   2837  CB  PHE A 833      68.180  52.780  56.210  1.00  0.00           C
ATOM   2838  HB1 PHE A 833      68.570  53.050  55.200  1.00  0.00           H
ATOM   2839  HB2 PHE A 833      69.040  52.560  56.870  1.00  0.00           H
ATOM   2840  CG  PHE A 833      67.470  54.000  56.610  1.00  0.00           C
ATOM   2841  CD1 PHE A 833      67.620  54.450  57.910  1.00  0.00           C
ATOM   2842  HD1 PHE A 833      68.340  53.880  58.490  1.00  0.00           H
ATOM   2843  CE1 PHE A 833      66.840  55.570  58.390  1.00  0.00           C
ATOM   2844  HE1 PHE A 833      66.730  55.850  59.420  1.00  0.00           H
ATOM   2845  CZ  PHE A 833      65.900  56.140  57.500  1.00  0.00           C
ATOM   2846  HZ  PHE A 833      65.200  56.880  57.850  1.00  0.00           H
ATOM   2847  CD2 PHE A 833      66.670  54.740  55.730  1.00  0.00           C
ATOM   2848  HD2 PHE A 833      66.690  54.550  54.670  1.00  0.00           H
ATOM   2849  CE2 PHE A 833      65.830  55.750  56.180  1.00  0.00           C
ATOM   2850  HE2 PHE A 833      65.150  56.140  55.430  1.00  0.00           H
ATOM   2851  C   PHE A 833      67.950  50.440  55.310  1.00  0.00           C
ATOM   2852  O   PHE A 833      67.850  50.510  54.110  1.00  0.00           O
ATOM   2853  N   THR A 834      68.740  49.580  56.050  1.00  0.00           N
ATOM   2854  HN  THR A 834      68.610  49.530  57.040  1.00  0.00           H
ATOM   2855  CA  THR A 834      69.400  48.460  55.460  1.00  0.00           C
ATOM   2856  HA  THR A 834      70.030  48.850  54.660  1.00  0.00           H
ATOM   2857  CB  THR A 834      70.380  47.590  56.310  1.00  0.00           C
ATOM   2858  HB  THR A 834      70.750  46.740  55.720  1.00  0.00           H
ATOM   2859  OG1 THR A 834      69.760  47.120  57.530  1.00  0.00           O
ATOM   2860  HG1 THR A 834      69.750  47.870  58.130  1.00  0.00           H
ATOM   2861  CG2 THR A 834      71.620  48.360  56.790  1.00  0.00           C
ATOM   2862 HG21 THR A 834      72.350  47.930  57.510  1.00  0.00           H
ATOM   2863 HG22 THR A 834      71.250  49.320  57.230  1.00  0.00           H
ATOM   2864 HG23 THR A 834      72.190  48.670  55.900  1.00  0.00           H
ATOM   2865  C   THR A 834      68.450  47.490  54.750  1.00  0.00           C
ATOM   2866  O   THR A 834      68.740  46.970  53.680  1.00  0.00           O
ATOM   2867  N   THR A 835      67.230  47.240  55.340  1.00  0.00           N
ATOM   2868  HN  THR A 835      67.220  47.450  56.320  1.00  0.00           H
ATOM   2869  CA  THR A 835      66.100  46.580  54.690  1.00  0.00           C
ATOM   2870  HA  THR A 835      66.430  45.590  54.430  1.00  0.00           H
ATOM   2871  CB  THR A 835      64.780  46.640  55.540  1.00  0.00           C
ATOM   2872  HB  THR A 835      64.350  47.660  55.630  1.00  0.00           H
ATOM   2873  OG1 THR A 835      65.050  46.120  56.880  1.00  0.00           O
ATOM   2874  HG1 THR A 835      65.520  46.830  57.330  1.00  0.00           H
ATOM   2875  CG2 THR A 835      63.690  45.720  54.950  1.00  0.00           C
ATOM   2876 HG21 THR A 835      62.820  46.050  55.560  1.00  0.00           H
ATOM   2877 HG22 THR A 835      63.950  44.660  55.090  1.00  0.00           H
ATOM   2878 HG23 THR A 835      63.360  45.940  53.910  1.00  0.00           H
ATOM   2879  C   THR A 835      65.730  47.210  53.340  1.00  0.00           C
ATOM   2880  O   THR A 835      65.570  46.640  52.270  1.00  0.00           O
ATOM   2881  N   PHE A 836      65.500  48.560  53.340  1.00  0.00           N
ATOM   2882  HN  PHE A 836      65.620  49.070  54.180  1.00  0.00           H
ATOM   2883  CA  PHE A 836      65.260  49.350  52.130  1.00  0.00           C
ATOM   2884  HA  PHE A 836      64.390  48.930  51.650  1.00  0.00           H
ATOM   2885  CB  PHE A 836      64.750  50.780  52.530  1.00  0.00           C
ATOM   2886  HB1 PHE A 836      65.620  51.210  53.060  1.00  0.00           H
ATOM   2887  HB2 PHE A 836      63.800  50.740  53.110  1.00  0.00           H
ATOM   2888  CG  PHE A 836      64.580  51.750  51.400  1.00  0.00           C
ATOM   2889  CD1 PHE A 836      65.590  52.560  50.870  1.00  0.00           C
ATOM   2890  HD1 PHE A 836      66.630  52.490  51.190  1.00  0.00           H
ATOM   2891  CE1 PHE A 836      65.350  53.530  49.860  1.00  0.00           C
ATOM   2892  HE1 PHE A 836      66.170  54.120  49.490  1.00  0.00           H
ATOM   2893  CZ  PHE A 836      64.030  53.560  49.390  1.00  0.00           C
ATOM   2894  HZ  PHE A 836      63.810  54.330  48.680  1.00  0.00           H
ATOM   2895  CD2 PHE A 836      63.250  51.870  50.900  1.00  0.00           C
ATOM   2896  HD2 PHE A 836      62.550  51.220  51.420  1.00  0.00           H
ATOM   2897  CE2 PHE A 836      63.010  52.730  49.880  1.00  0.00           C
ATOM   2898  HE2 PHE A 836      61.980  52.880  49.570  1.00  0.00           H
ATOM   2899  C   PHE A 836      66.310  49.350  51.040  1.00  0.00           C
ATOM   2900  O   PHE A 836      66.080  48.980  49.880  1.00  0.00           O
ATOM   2901  N   PHE A 837      67.610  49.560  51.400  1.00  0.00           N
ATOM   2902  HN  PHE A 837      67.670  49.850  52.350  1.00  0.00           H
ATOM   2903  CA  PHE A 837      68.840  49.480  50.540  1.00  0.00           C
ATOM   2904  HA  PHE A 837      68.700  50.130  49.700  1.00  0.00           H
ATOM   2905  CB  PHE A 837      69.980  50.000  51.520  1.00  0.00           C
ATOM   2906  HB1 PHE A 837      69.840  49.660  52.580  1.00  0.00           H
ATOM   2907  HB2 PHE A 837      69.710  51.080  51.540  1.00  0.00           H
ATOM   2908  CG  PHE A 837      71.430  49.760  51.110  1.00  0.00           C
ATOM   2909  CD1 PHE A 837      71.860  49.930  49.790  1.00  0.00           C
ATOM   2910  HD1 PHE A 837      71.180  50.290  49.040  1.00  0.00           H
ATOM   2911  CE1 PHE A 837      73.170  49.500  49.480  1.00  0.00           C
ATOM   2912  HE1 PHE A 837      73.580  49.660  48.490  1.00  0.00           H
ATOM   2913  CZ  PHE A 837      74.130  49.110  50.430  1.00  0.00           C
ATOM   2914  HZ  PHE A 837      75.110  48.770  50.170  1.00  0.00           H
ATOM   2915  CD2 PHE A 837      72.370  49.460  52.080  1.00  0.00           C
ATOM   2916  HD2 PHE A 837      71.950  49.320  53.060  1.00  0.00           H
ATOM   2917  CE2 PHE A 837      73.680  49.110  51.790  1.00  0.00           C
ATOM   2918  HE2 PHE A 837      74.340  48.610  52.470  1.00  0.00           H
ATOM   2919  C   PHE A 837      69.040  48.050  49.950  1.00  0.00           C
ATOM   2920  O   PHE A 837      69.320  47.810  48.790  1.00  0.00           O
ATOM   2921  N   LEU A 838      68.820  47.010  50.740  1.00  0.00           N
ATOM   2922  HN  LEU A 838      68.550  47.130  51.690  1.00  0.00           H
ATOM   2923  CA  LEU A 838      68.840  45.600  50.330  1.00  0.00           C
ATOM   2924  HA  LEU A 838      69.710  45.390  49.740  1.00  0.00           H
ATOM   2925  CB  LEU A 838      68.910  44.730  51.600  1.00  0.00           C
ATOM   2926  HB1 LEU A 838      67.990  44.940  52.190  1.00  0.00           H
ATOM   2927  HB2 LEU A 838      69.720  45.170  52.230  1.00  0.00           H
ATOM   2928  CG  LEU A 838      69.100  43.220  51.440  1.00  0.00           C
ATOM   2929  HG  LEU A 838      68.240  42.700  50.970  1.00  0.00           H
ATOM   2930  CD1 LEU A 838      70.360  42.760  50.710  1.00  0.00           C
ATOM   2931 HD11 LEU A 838      71.370  43.190  50.950  1.00  0.00           H
ATOM   2932 HD12 LEU A 838      70.200  43.030  49.640  1.00  0.00           H
ATOM   2933 HD13 LEU A 838      70.340  41.650  50.700  1.00  0.00           H
ATOM   2934  CD2 LEU A 838      69.210  42.680  52.860  1.00  0.00           C
ATOM   2935 HD21 LEU A 838      69.530  41.620  52.900  1.00  0.00           H
ATOM   2936 HD22 LEU A 838      68.210  42.750  53.320  1.00  0.00           H
ATOM   2937 HD23 LEU A 838      70.000  43.250  53.400  1.00  0.00           H
ATOM   2938  C   LEU A 838      67.730  45.170  49.440  1.00  0.00           C
ATOM   2939  O   LEU A 838      67.950  44.520  48.410  1.00  0.00           O
ATOM   2940  N   SER A 839      66.490  45.600  49.730  1.00  0.00           N
ATOM   2941  HN  SER A 839      66.360  46.290  50.430  1.00  0.00           H
ATOM   2942  CA  SER A 839      65.320  45.230  48.890  1.00  0.00           C
ATOM   2943  HA  SER A 839      65.300  44.170  48.650  1.00  0.00           H
ATOM   2944  CB  SER A 839      63.940  45.410  49.610  1.00  0.00           C
ATOM   2945  HB1 SER A 839      63.720  44.670  50.410  1.00  0.00           H
ATOM   2946  HB2 SER A 839      63.090  45.270  48.910  1.00  0.00           H
ATOM   2947  OG  SER A 839      63.850  46.600  50.390  1.00  0.00           O
ATOM   2948  HG1 SER A 839      64.470  46.600  51.120  1.00  0.00           H
ATOM   2949  C   SER A 839      65.320  45.930  47.600  1.00  0.00           C
ATOM   2950  O   SER A 839      64.990  45.320  46.590  1.00  0.00           O
ATOM   2951  N   SER A 840      65.780  47.230  47.560  1.00  0.00           N
ATOM   2952  HN  SER A 840      66.070  47.660  48.410  1.00  0.00           H
ATOM   2953  CA  SER A 840      65.840  47.990  46.340  1.00  0.00           C
ATOM   2954  HA  SER A 840      64.970  47.870  45.700  1.00  0.00           H
ATOM   2955  CB  SER A 840      66.130  49.470  46.400  1.00  0.00           C
ATOM   2956  HB1 SER A 840      65.230  50.000  46.790  1.00  0.00           H
ATOM   2957  HB2 SER A 840      66.210  50.020  45.440  1.00  0.00           H
ATOM   2958  OG  SER A 840      67.210  49.740  47.300  1.00  0.00           O
ATOM   2959  HG1 SER A 840      66.840  49.750  48.190  1.00  0.00           H
ATOM   2960  C   SER A 840      67.040  47.480  45.480  1.00  0.00           C
ATOM   2961  O   SER A 840      67.040  47.530  44.280  1.00  0.00           O
ATOM   2962  N   PHE A 841      68.190  47.100  46.170  1.00  0.00           N
ATOM   2963  HN  PHE A 841      68.260  47.200  47.140  1.00  0.00           H
ATOM   2964  CA  PHE A 841      69.260  46.580  45.380  1.00  0.00           C
ATOM   2965  HA  PHE A 841      69.510  47.290  44.600  1.00  0.00           H
ATOM   2966  CB  PHE A 841      70.570  46.210  46.270  1.00  0.00           C
ATOM   2967  HB1 PHE A 841      70.180  45.720  47.180  1.00  0.00           H
ATOM   2968  HB2 PHE A 841      70.970  47.110  46.780  1.00  0.00           H
ATOM   2969  CG  PHE A 841      71.680  45.630  45.410  1.00  0.00           C
ATOM   2970  CD1 PHE A 841      72.050  44.330  45.630  1.00  0.00           C
ATOM   2971  HD1 PHE A 841      71.580  43.750  46.410  1.00  0.00           H
ATOM   2972  CE1 PHE A 841      73.180  43.810  45.000  1.00  0.00           C
ATOM   2973  HE1 PHE A 841      73.530  42.800  45.160  1.00  0.00           H
ATOM   2974  CZ  PHE A 841      73.950  44.590  44.120  1.00  0.00           C
ATOM   2975  HZ  PHE A 841      74.830  44.140  43.670  1.00  0.00           H
ATOM   2976  CD2 PHE A 841      72.440  46.430  44.540  1.00  0.00           C
ATOM   2977  HD2 PHE A 841      72.160  47.450  44.350  1.00  0.00           H
ATOM   2978  CE2 PHE A 841      73.530  45.870  43.870  1.00  0.00           C
ATOM   2979  HE2 PHE A 841      74.020  46.400  43.060  1.00  0.00           H
ATOM   2980  C   PHE A 841      68.900  45.250  44.690  1.00  0.00           C
ATOM   2981  O   PHE A 841      69.240  45.010  43.550  1.00  0.00           O
ATOM   2982  N   LEU A 842      68.160  44.420  45.400  1.00  0.00           N
ATOM   2983  HN  LEU A 842      68.010  44.550  46.380  1.00  0.00           H
ATOM   2984  CA  LEU A 842      67.600  43.240  44.790  1.00  0.00           C
ATOM   2985  HA  LEU A 842      68.400  42.700  44.320  1.00  0.00           H
ATOM   2986  CB  LEU A 842      67.120  42.280  45.900  1.00  0.00           C
ATOM   2987  HB1 LEU A 842      66.650  41.360  45.490  1.00  0.00           H
ATOM   2988  HB2 LEU A 842      66.300  42.750  46.490  1.00  0.00           H
ATOM   2989  CG  LEU A 842      68.200  41.760  46.840  1.00  0.00           C
ATOM   2990  HG  LEU A 842      68.850  42.590  47.200  1.00  0.00           H
ATOM   2991  CD1 LEU A 842      67.680  41.140  48.160  1.00  0.00           C
ATOM   2992 HD11 LEU A 842      68.410  40.630  48.820  1.00  0.00           H
ATOM   2993 HD12 LEU A 842      66.920  40.340  47.990  1.00  0.00           H
ATOM   2994 HD13 LEU A 842      67.180  41.890  48.810  1.00  0.00           H
ATOM   2995  CD2 LEU A 842      69.140  40.800  46.160  1.00  0.00           C
ATOM   2996 HD21 LEU A 842      70.090  40.800  46.730  1.00  0.00           H
ATOM   2997 HD22 LEU A 842      69.490  41.070  45.140  1.00  0.00           H
ATOM   2998 HD23 LEU A 842      68.710  39.780  46.030  1.00  0.00           H
ATOM   2999  C   LEU A 842      66.590  43.460  43.710  1.00  0.00           C
ATOM   3000  O   LEU A 842      66.610  42.750  42.660  1.00  0.00           O
ATOM   3001  N   LYS A 843      65.580  44.340  43.930  1.00  0.00           N
ATOM   3002  HN  LYS A 843      65.580  44.770  44.830  1.00  0.00           H
ATOM   3003  CA  LYS A 843      64.620  44.780  42.920  1.00  0.00           C
ATOM   3004  HA  LYS A 843      64.120  43.890  42.570  1.00  0.00           H
ATOM   3005  CB  LYS A 843      63.600  45.780  43.590  1.00  0.00           C
ATOM   3006  HB1 LYS A 843      64.080  46.750  43.830  1.00  0.00           H
ATOM   3007  HB2 LYS A 843      63.180  45.410  44.550  1.00  0.00           H
ATOM   3008  CG  LYS A 843      62.240  45.980  42.790  1.00  0.00           C
ATOM   3009  HG1 LYS A 843      62.460  46.470  41.820  1.00  0.00           H
ATOM   3010  HG2 LYS A 843      61.640  46.570  43.510  1.00  0.00           H
ATOM   3011  CD  LYS A 843      61.530  44.620  42.590  1.00  0.00           C
ATOM   3012  HD1 LYS A 843      61.670  43.920  43.430  1.00  0.00           H
ATOM   3013  HD2 LYS A 843      62.150  44.120  41.810  1.00  0.00           H
ATOM   3014  CE  LYS A 843      60.040  44.580  42.220  1.00  0.00           C
ATOM   3015  HE1 LYS A 843      59.490  45.230  42.930  1.00  0.00           H
ATOM   3016  HE2 LYS A 843      59.680  43.520  42.200  1.00  0.00           H
ATOM   3017  NZ  LYS A 843      59.940  45.180  40.790  1.00  0.00           N
ATOM   3018  HZ1 LYS A 843      58.980  45.080  40.410  1.00  0.00           H
ATOM   3019  HZ2 LYS A 843      60.630  44.650  40.210  1.00  0.00           H
ATOM   3020  HZ3 LYS A 843      60.200  46.190  40.850  1.00  0.00           H
ATOM   3021  C   LYS A 843      65.230  45.380  41.690  1.00  0.00           C
ATOM   3022  O   LYS A 843      64.640  45.330  40.630  1.00  0.00           O
ATOM   3023  N   GLN A 844      66.460  45.950  41.750  1.00  0.00           N
ATOM   3024  HN  GLN A 844      66.840  46.120  42.660  1.00  0.00           H
ATOM   3025  CA  GLN A 844      67.190  46.530  40.690  1.00  0.00           C
ATOM   3026  HA  GLN A 844      66.530  46.580  39.830  1.00  0.00           H
ATOM   3027  CB  GLN A 844      67.600  47.920  41.120  1.00  0.00           C
ATOM   3028  HB1 GLN A 844      68.270  48.310  40.340  1.00  0.00           H
ATOM   3029  HB2 GLN A 844      68.140  47.960  42.090  1.00  0.00           H
ATOM   3030  CG  GLN A 844      66.390  48.960  41.150  1.00  0.00           C
ATOM   3031  HG1 GLN A 844      66.890  49.860  41.550  1.00  0.00           H
ATOM   3032  HG2 GLN A 844      65.600  48.500  41.790  1.00  0.00           H
ATOM   3033  CD  GLN A 844      65.750  49.160  39.800  1.00  0.00           C
ATOM   3034  OE1 GLN A 844      64.670  48.630  39.590  1.00  0.00           O
ATOM   3035  NE2 GLN A 844      66.440  49.870  38.870  1.00  0.00           N
ATOM   3036 HE21 GLN A 844      66.130  49.900  37.920  1.00  0.00           H
ATOM   3037 HE22 GLN A 844      67.230  50.410  39.170  1.00  0.00           H
ATOM   3038  C   GLN A 844      68.430  45.690  40.230  1.00  0.00           C
ATOM   3039  O   GLN A 844      69.190  45.860  39.300  1.00  0.00           O
ATOM   3040  N   PHE A 845      68.540  44.470  40.880  1.00  0.00           N
ATOM   3041  HN  PHE A 845      67.840  44.170  41.520  1.00  0.00           H
ATOM   3042  CA  PHE A 845      69.550  43.490  40.480  1.00  0.00           C
ATOM   3043  HA  PHE A 845      70.530  43.950  40.550  1.00  0.00           H
ATOM   3044  CB  PHE A 845      69.590  42.270  41.480  1.00  0.00           C
ATOM   3045  HB1 PHE A 845      68.610  41.750  41.480  1.00  0.00           H
ATOM   3046  HB2 PHE A 845      69.840  42.610  42.520  1.00  0.00           H
ATOM   3047  CG  PHE A 845      70.490  41.160  41.030  1.00  0.00           C
ATOM   3048  CD1 PHE A 845      71.830  41.270  41.220  1.00  0.00           C
ATOM   3049  HD1 PHE A 845      72.270  42.030  41.860  1.00  0.00           H
ATOM   3050  CE1 PHE A 845      72.780  40.390  40.670  1.00  0.00           C
ATOM   3051  HE1 PHE A 845      73.830  40.540  40.900  1.00  0.00           H
ATOM   3052  CZ  PHE A 845      72.310  39.330  39.930  1.00  0.00           C
ATOM   3053  HZ  PHE A 845      72.990  38.700  39.370  1.00  0.00           H
ATOM   3054  CD2 PHE A 845      70.040  40.160  40.110  1.00  0.00           C
ATOM   3055  HD2 PHE A 845      68.960  40.160  40.010  1.00  0.00           H
ATOM   3056  CE2 PHE A 845      70.940  39.150  39.640  1.00  0.00           C
ATOM   3057  HE2 PHE A 845      70.650  38.330  38.990  1.00  0.00           H
ATOM   3058  C   PHE A 845      69.520  43.010  39.010  1.00  0.00           C
ATOM   3059  O   PHE A 845      70.470  42.750  38.300  1.00  0.00           O
ATOM   3060  N   LYS A 846      68.310  43.010  38.460  1.00  0.00           N
ATOM   3061  HN  LYS A 846      67.590  43.260  39.110  1.00  0.00           H
ATOM   3062  CA  LYS A 846      68.010  42.780  37.030  1.00  0.00           C
ATOM   3063  HA  LYS A 846      68.350  41.790  36.760  1.00  0.00           H
ATOM   3064  CB  LYS A 846      66.470  42.800  36.940  1.00  0.00           C
ATOM   3065  HB1 LYS A 846      65.940  42.040  37.570  1.00  0.00           H
ATOM   3066  HB2 LYS A 846      66.290  42.540  35.870  1.00  0.00           H
ATOM   3067  CG  LYS A 846      65.800  44.200  37.300  1.00  0.00           C
ATOM   3068  HG1 LYS A 846      66.210  44.930  36.580  1.00  0.00           H
ATOM   3069  HG2 LYS A 846      66.080  44.520  38.330  1.00  0.00           H
ATOM   3070  CD  LYS A 846      64.340  44.330  37.170  1.00  0.00           C
ATOM   3071  HD1 LYS A 846      63.980  45.380  37.310  1.00  0.00           H
ATOM   3072  HD2 LYS A 846      63.910  43.780  38.020  1.00  0.00           H
ATOM   3073  CE  LYS A 846      63.770  43.790  35.810  1.00  0.00           C
ATOM   3074  HE1 LYS A 846      64.130  42.770  35.600  1.00  0.00           H
ATOM   3075  HE2 LYS A 846      63.980  44.510  34.990  1.00  0.00           H
ATOM   3076  NZ  LYS A 846      62.310  43.590  35.980  1.00  0.00           N
ATOM   3077  HZ1 LYS A 846      62.070  43.100  36.870  1.00  0.00           H
ATOM   3078  HZ2 LYS A 846      61.960  43.040  35.170  1.00  0.00           H
ATOM   3079  HZ3 LYS A 846      61.770  44.490  35.900  1.00  0.00           H
ATOM   3080  C   LYS A 846      68.750  43.760  36.050  1.00  0.00           C
ATOM   3081  O   LYS A 846      69.110  43.340  34.960  1.00  0.00           O
ATOM   3082  N   THR A 847      69.020  45.050  36.410  1.00  0.00           N
ATOM   3083  HN  THR A 847      68.640  45.420  37.250  1.00  0.00           H
ATOM   3084  CA  THR A 847      69.790  46.010  35.570  1.00  0.00           C
ATOM   3085  HA  THR A 847      69.280  46.080  34.630  1.00  0.00           H
ATOM   3086  CB  THR A 847      70.000  47.450  36.250  1.00  0.00           C
ATOM   3087  HB  THR A 847      70.450  48.180  35.550  1.00  0.00           H
ATOM   3088  OG1 THR A 847      70.820  47.420  37.390  1.00  0.00           O
ATOM   3089  HG1 THR A 847      70.240  47.150  38.120  1.00  0.00           H
ATOM   3090  CG2 THR A 847      68.580  47.950  36.650  1.00  0.00           C
ATOM   3091 HG21 THR A 847      68.250  47.300  37.490  1.00  0.00           H
ATOM   3092 HG22 THR A 847      67.890  47.840  35.790  1.00  0.00           H
ATOM   3093 HG23 THR A 847      68.560  48.970  37.060  1.00  0.00           H
ATOM   3094  C   THR A 847      71.270  45.470  35.330  1.00  0.00           C
ATOM   3095  O   THR A 847      71.880  45.980  34.380  1.00  0.00           O
ATOM   3096  N   LYS A 848      71.770  44.530  36.150  1.00  0.00           N
ATOM   3097  HN  LYS A 848      71.210  44.130  36.860  1.00  0.00           H
ATOM   3098  CA  LYS A 848      73.060  44.080  36.000  1.00  0.00           C
ATOM   3099  HA  LYS A 848      73.800  44.820  35.710  1.00  0.00           H
ATOM   3100  CB  LYS A 848      73.580  43.310  37.250  1.00  0.00           C
ATOM   3101  HB1 LYS A 848      74.480  42.690  37.030  1.00  0.00           H
ATOM   3102  HB2 LYS A 848      72.780  42.570  37.410  1.00  0.00           H
ATOM   3103  CG  LYS A 848      73.850  44.260  38.430  1.00  0.00           C
ATOM   3104  HG1 LYS A 848      73.960  43.680  39.360  1.00  0.00           H
ATOM   3105  HG2 LYS A 848      72.860  44.750  38.540  1.00  0.00           H
ATOM   3106  CD  LYS A 848      75.090  45.080  38.210  1.00  0.00           C
ATOM   3107  HD1 LYS A 848      75.060  45.870  37.410  1.00  0.00           H
ATOM   3108  HD2 LYS A 848      75.940  44.390  38.070  1.00  0.00           H
ATOM   3109  CE  LYS A 848      75.590  45.750  39.550  1.00  0.00           C
ATOM   3110  HE1 LYS A 848      76.600  46.130  39.290  1.00  0.00           H
ATOM   3111  HE2 LYS A 848      75.750  44.990  40.340  1.00  0.00           H
ATOM   3112  NZ  LYS A 848      74.630  46.690  40.000  1.00  0.00           N
ATOM   3113  HZ1 LYS A 848      74.290  47.350  39.270  1.00  0.00           H
ATOM   3114  HZ2 LYS A 848      75.090  47.280  40.720  1.00  0.00           H
ATOM   3115  HZ3 LYS A 848      73.810  46.180  40.370  1.00  0.00           H
ATOM   3116  C   LYS A 848      73.150  43.190  34.790  1.00  0.00           C
ATOM   3117  O   LYS A 848      72.080  42.700  34.340  1.00  0.00           O
ATOM   3118  N   ARG A 849      74.320  42.880  34.210  1.00  0.00           N
ATOM   3119  HN  ARG A 849      75.190  42.980  34.660  1.00  0.00           H
ATOM   3120  CA  ARG A 849      74.380  41.940  33.140  1.00  0.00           C
ATOM   3121  HA  ARG A 849      73.440  41.700  32.670  1.00  0.00           H
ATOM   3122  CB  ARG A 849      75.380  42.420  31.990  1.00  0.00           C
ATOM   3123  HB1 ARG A 849      75.570  41.680  31.180  1.00  0.00           H
ATOM   3124  HB2 ARG A 849      76.380  42.510  32.450  1.00  0.00           H
ATOM   3125  CG  ARG A 849      74.900  43.600  31.130  1.00  0.00           C
ATOM   3126  HG1 ARG A 849      75.630  43.550  30.290  1.00  0.00           H
ATOM   3127  HG2 ARG A 849      75.130  44.560  31.640  1.00  0.00           H
ATOM   3128  CD  ARG A 849      73.530  43.550  30.450  1.00  0.00           C
ATOM   3129  HD1 ARG A 849      73.360  42.600  29.910  1.00  0.00           H
ATOM   3130  HD2 ARG A 849      73.400  44.450  29.810  1.00  0.00           H
ATOM   3131  NE  ARG A 849      72.510  43.660  31.590  1.00  0.00           N
ATOM   3132  HE  ARG A 849      72.750  43.380  32.520  1.00  0.00           H
ATOM   3133  CZ  ARG A 849      71.290  44.000  31.400  1.00  0.00           C
ATOM   3134  NH1 ARG A 849      70.400  43.920  32.350  1.00  0.00           N
ATOM   3135 HH11 ARG A 849      70.660  43.510  33.220  1.00  0.00           H
ATOM   3136 HH12 ARG A 849      69.410  44.070  32.240  1.00  0.00           H
ATOM   3137  NH2 ARG A 849      70.890  44.520  30.210  1.00  0.00           N
ATOM   3138 HH21 ARG A 849      71.480  44.460  29.400  1.00  0.00           H
ATOM   3139 HH22 ARG A 849      69.930  44.690  30.040  1.00  0.00           H
ATOM   3140  C   ARG A 849      74.860  40.550  33.540  1.00  0.00           C
ATOM   3141  O   ARG A 849      75.130  39.810  32.610  1.00  0.00           O
ATOM   3142  N   TYR A 850      74.950  40.170  34.810  1.00  0.00           N
ATOM   3143  HN  TYR A 850      74.790  40.860  35.530  1.00  0.00           H
ATOM   3144  CA  TYR A 850      75.160  38.850  35.440  1.00  0.00           C
ATOM   3145  HA  TYR A 850      76.020  38.350  35.020  1.00  0.00           H
ATOM   3146  CB  TYR A 850      75.220  38.990  36.990  1.00  0.00           C
ATOM   3147  HB1 TYR A 850      75.540  38.000  37.370  1.00  0.00           H
ATOM   3148  HB2 TYR A 850      74.220  39.180  37.430  1.00  0.00           H
ATOM   3149  CG  TYR A 850      76.250  40.020  37.360  1.00  0.00           C
ATOM   3150  CD1 TYR A 850      77.620  40.100  36.910  1.00  0.00           C
ATOM   3151  HD1 TYR A 850      78.010  39.420  36.170  1.00  0.00           H
ATOM   3152  CE1 TYR A 850      78.450  41.130  37.380  1.00  0.00           C
ATOM   3153  HE1 TYR A 850      79.470  41.290  37.050  1.00  0.00           H
ATOM   3154  CZ  TYR A 850      78.110  41.880  38.430  1.00  0.00           C
ATOM   3155  OH  TYR A 850      79.180  42.760  39.000  1.00  0.00           O
ATOM   3156  HH  TYR A 850      79.880  42.840  38.340  1.00  0.00           H
ATOM   3157  CD2 TYR A 850      75.930  40.760  38.500  1.00  0.00           C
ATOM   3158  HD2 TYR A 850      74.940  40.750  38.940  1.00  0.00           H
ATOM   3159  CE2 TYR A 850      76.830  41.730  39.000  1.00  0.00           C
ATOM   3160  HE2 TYR A 850      76.550  42.220  39.910  1.00  0.00           H
ATOM   3161  C   TYR A 850      74.030  37.910  35.170  1.00  0.00           C
ATOM   3162  O   TYR A 850      72.880  38.320  35.280  1.00  0.00           O
ATOM   3163  N   PHE A 851      74.330  36.640  34.840  1.00  0.00           N
ATOM   3164  HN  PHE A 851      75.270  36.340  34.830  1.00  0.00           H
ATOM   3165  CA  PHE A 851      73.350  35.540  34.580  1.00  0.00           C
ATOM   3166  HA  PHE A 851      73.930  34.630  34.480  1.00  0.00           H
ATOM   3167  CB  PHE A 851      72.370  35.260  35.820  1.00  0.00           C
ATOM   3168  HB1 PHE A 851      71.710  34.400  35.630  1.00  0.00           H
ATOM   3169  HB2 PHE A 851      71.670  36.120  35.920  1.00  0.00           H
ATOM   3170  CG  PHE A 851      73.110  35.190  37.140  1.00  0.00           C
ATOM   3171  CD1 PHE A 851      74.070  34.200  37.290  1.00  0.00           C
ATOM   3172  HD1 PHE A 851      74.310  33.490  36.530  1.00  0.00           H
ATOM   3173  CE1 PHE A 851      74.640  33.950  38.540  1.00  0.00           C
ATOM   3174  HE1 PHE A 851      75.340  33.120  38.620  1.00  0.00           H
ATOM   3175  CZ  PHE A 851      74.320  34.760  39.640  1.00  0.00           C
ATOM   3176  HZ  PHE A 851      74.650  34.590  40.650  1.00  0.00           H
ATOM   3177  CD2 PHE A 851      72.710  35.990  38.260  1.00  0.00           C
ATOM   3178  HD2 PHE A 851      71.920  36.720  38.130  1.00  0.00           H
ATOM   3179  CE2 PHE A 851      73.420  35.810  39.410  1.00  0.00           C
ATOM   3180  HE2 PHE A 851      73.100  36.480  40.210  1.00  0.00           H
ATOM   3181  C   PHE A 851      72.610  35.690  33.290  1.00  0.00           C
ATOM   3182  O   PHE A 851      72.620  36.770  32.750  1.00  0.00           O
ATOM   3183  N   PRO A 852      72.010  34.680  32.620  1.00  0.00           N
ATOM   3184  CD  PRO A 852      72.260  33.250  32.780  1.00  0.00           C
ATOM   3185  HD1 PRO A 852      71.830  32.990  33.770  1.00  0.00           H
ATOM   3186  HD2 PRO A 852      73.340  33.000  32.740  1.00  0.00           H
ATOM   3187  CA  PRO A 852      70.850  34.960  31.780  1.00  0.00           C
ATOM   3188  HA  PRO A 852      71.340  35.370  30.910  1.00  0.00           H
ATOM   3189  CB  PRO A 852      70.240  33.530  31.610  1.00  0.00           C
ATOM   3190  HB1 PRO A 852      69.760  33.430  30.610  1.00  0.00           H
ATOM   3191  HB2 PRO A 852      69.490  33.320  32.410  1.00  0.00           H
ATOM   3192  CG  PRO A 852      71.420  32.590  31.710  1.00  0.00           C
ATOM   3193  HG1 PRO A 852      71.200  31.550  32.040  1.00  0.00           H
ATOM   3194  HG2 PRO A 852      71.960  32.650  30.740  1.00  0.00           H
ATOM   3195  C   PRO A 852      69.790  35.940  32.220  1.00  0.00           C
ATOM   3196  O   PRO A 852      69.490  36.100  33.430  1.00  0.00           O
ATOM   3197  N   THR A 853      69.140  36.660  31.240  1.00  0.00           N
ATOM   3198  HN  THR A 853      69.430  36.500  30.310  1.00  0.00           H
ATOM   3199  CA  THR A 853      68.040  37.630  31.400  1.00  0.00           C
ATOM   3200  HA  THR A 853      68.490  38.490  31.890  1.00  0.00           H
ATOM   3201  CB  THR A 853      67.440  38.110  30.020  1.00  0.00           C
ATOM   3202  HB  THR A 853      66.750  37.330  29.640  1.00  0.00           H
ATOM   3203  OG1 THR A 853      68.470  38.320  29.040  1.00  0.00           O
ATOM   3204  HG1 THR A 853      68.000  38.200  28.200  1.00  0.00           H
ATOM   3205  CG2 THR A 853      66.680  39.430  30.140  1.00  0.00           C
ATOM   3206 HG21 THR A 853      65.950  39.190  30.950  1.00  0.00           H
ATOM   3207 HG22 THR A 853      66.210  39.670  29.170  1.00  0.00           H
ATOM   3208 HG23 THR A 853      67.360  40.240  30.480  1.00  0.00           H
ATOM   3209  C   THR A 853      66.880  37.310  32.330  1.00  0.00           C
ATOM   3210  O   THR A 853      66.590  38.050  33.210  1.00  0.00           O
ATOM   3211  N   LYS A 854      66.190  36.150  32.120  1.00  0.00           N
ATOM   3212  HN  LYS A 854      66.400  35.530  31.370  1.00  0.00           H
ATOM   3213  CA  LYS A 854      65.100  35.810  32.930  1.00  0.00           C
ATOM   3214  HA  LYS A 854      64.590  36.700  33.250  1.00  0.00           H
ATOM   3215  CB  LYS A 854      64.180  34.830  32.250  1.00  0.00           C
ATOM   3216  HB1 LYS A 854      63.410  34.590  33.010  1.00  0.00           H
ATOM   3217  HB2 LYS A 854      64.670  33.850  32.090  1.00  0.00           H
ATOM   3218  CG  LYS A 854      63.380  35.200  30.960  1.00  0.00           C
ATOM   3219  HG1 LYS A 854      62.710  34.350  30.750  1.00  0.00           H
ATOM   3220  HG2 LYS A 854      64.090  35.270  30.100  1.00  0.00           H
ATOM   3221  CD  LYS A 854      62.620  36.540  31.230  1.00  0.00           C
ATOM   3222  HD1 LYS A 854      63.360  37.370  31.250  1.00  0.00           H
ATOM   3223  HD2 LYS A 854      62.130  36.410  32.220  1.00  0.00           H
ATOM   3224  CE  LYS A 854      61.510  36.920  30.220  1.00  0.00           C
ATOM   3225  HE1 LYS A 854      61.880  37.290  29.240  1.00  0.00           H
ATOM   3226  HE2 LYS A 854      60.990  37.840  30.560  1.00  0.00           H
ATOM   3227  NZ  LYS A 854      60.520  35.870  30.050  1.00  0.00           N
ATOM   3228  HZ1 LYS A 854      60.740  35.240  29.250  1.00  0.00           H
ATOM   3229  HZ2 LYS A 854      59.610  36.290  29.740  1.00  0.00           H
ATOM   3230  HZ3 LYS A 854      60.200  35.300  30.860  1.00  0.00           H
ATOM   3231  C   LYS A 854      65.490  35.310  34.340  1.00  0.00           C
ATOM   3232  O   LYS A 854      64.750  35.490  35.280  1.00  0.00           O
ATOM   3233  N   VAL A 855      66.760  34.750  34.540  1.00  0.00           N
ATOM   3234  HN  VAL A 855      67.310  34.790  33.710  1.00  0.00           H
ATOM   3235  CA  VAL A 855      67.340  34.300  35.780  1.00  0.00           C
ATOM   3236  HA  VAL A 855      66.550  33.710  36.220  1.00  0.00           H
ATOM   3237  CB  VAL A 855      68.560  33.460  35.740  1.00  0.00           C
ATOM   3238  HB  VAL A 855      69.490  33.960  35.400  1.00  0.00           H
ATOM   3239  CG1 VAL A 855      68.790  32.790  37.160  1.00  0.00           C
ATOM   3240 HG11 VAL A 855      69.700  32.160  37.020  1.00  0.00           H
ATOM   3241 HG12 VAL A 855      67.870  32.190  37.320  1.00  0.00           H
ATOM   3242 HG13 VAL A 855      68.880  33.520  37.980  1.00  0.00           H
ATOM   3243  CG2 VAL A 855      68.240  32.340  34.740  1.00  0.00           C
ATOM   3244 HG21 VAL A 855      67.600  31.510  35.120  1.00  0.00           H
ATOM   3245 HG22 VAL A 855      69.190  31.890  34.370  1.00  0.00           H
ATOM   3246 HG23 VAL A 855      67.730  32.690  33.830  1.00  0.00           H
ATOM   3247  C   VAL A 855      67.450  35.510  36.650  1.00  0.00           C
ATOM   3248  O   VAL A 855      67.020  35.650  37.760  1.00  0.00           O
ATOM   3249  N   ARG A 856      68.050  36.640  36.150  1.00  0.00           N
ATOM   3250  HN  ARG A 856      68.440  36.600  35.240  1.00  0.00           H
ATOM   3251  CA  ARG A 856      68.250  37.810  36.960  1.00  0.00           C
ATOM   3252  HA  ARG A 856      68.510  37.480  37.950  1.00  0.00           H
ATOM   3253  CB  ARG A 856      69.400  38.710  36.410  1.00  0.00           C
ATOM   3254  HB1 ARG A 856      70.360  38.200  36.150  1.00  0.00           H
ATOM   3255  HB2 ARG A 856      69.720  39.510  37.130  1.00  0.00           H
ATOM   3256  CG  ARG A 856      69.050  39.500  35.080  1.00  0.00           C
ATOM   3257  HG1 ARG A 856      68.260  40.210  35.390  1.00  0.00           H
ATOM   3258  HG2 ARG A 856      68.750  38.800  34.270  1.00  0.00           H
ATOM   3259  CD  ARG A 856      70.170  40.420  34.570  1.00  0.00           C
ATOM   3260  HD1 ARG A 856      70.830  40.800  35.390  1.00  0.00           H
ATOM   3261  HD2 ARG A 856      69.750  41.340  34.090  1.00  0.00           H
ATOM   3262  NE  ARG A 856      71.000  39.660  33.640  1.00  0.00           N
ATOM   3263  HE  ARG A 856      71.750  39.120  34.020  1.00  0.00           H
ATOM   3264  CZ  ARG A 856      71.090  39.860  32.380  1.00  0.00           C
ATOM   3265  NH1 ARG A 856      70.170  40.630  31.770  1.00  0.00           N
ATOM   3266 HH11 ARG A 856      69.360  40.790  32.340  1.00  0.00           H
ATOM   3267 HH12 ARG A 856      70.280  40.860  30.800  1.00  0.00           H
ATOM   3268  NH2 ARG A 856      71.980  39.240  31.650  1.00  0.00           N
ATOM   3269 HH21 ARG A 856      71.870  39.200  30.650  1.00  0.00           H
ATOM   3270 HH22 ARG A 856      72.580  38.580  32.110  1.00  0.00           H
ATOM   3271  C   ARG A 856      67.050  38.620  37.200  1.00  0.00           C
ATOM   3272  O   ARG A 856      66.800  39.220  38.300  1.00  0.00           O
ATOM   3273  N   SER A 857      66.070  38.720  36.160  1.00  0.00           N
ATOM   3274  HN  SER A 857      66.360  38.390  35.270  1.00  0.00           H
ATOM   3275  CA  SER A 857      64.750  39.240  36.330  1.00  0.00           C
ATOM   3276  HA  SER A 857      64.800  40.230  36.760  1.00  0.00           H
ATOM   3277  CB  SER A 857      64.120  39.270  34.930  1.00  0.00           C
ATOM   3278  HB1 SER A 857      63.850  38.260  34.550  1.00  0.00           H
ATOM   3279  HB2 SER A 857      64.870  39.650  34.200  1.00  0.00           H
ATOM   3280  OG  SER A 857      62.920  40.070  34.880  1.00  0.00           O
ATOM   3281  HG1 SER A 857      62.570  40.010  33.990  1.00  0.00           H
ATOM   3282  C   SER A 857      63.860  38.500  37.300  1.00  0.00           C
ATOM   3283  O   SER A 857      63.150  39.150  38.070  1.00  0.00           O
ATOM   3284  N   THR A 858      63.970  37.150  37.380  1.00  0.00           N
ATOM   3285  HN  THR A 858      64.600  36.730  36.750  1.00  0.00           H
ATOM   3286  CA  THR A 858      63.170  36.410  38.360  1.00  0.00           C
ATOM   3287  HA  THR A 858      62.150  36.750  38.210  1.00  0.00           H
ATOM   3288  CB  THR A 858      63.260  34.890  38.200  1.00  0.00           C
ATOM   3289  HB  THR A 858      64.330  34.560  38.280  1.00  0.00           H
ATOM   3290  OG1 THR A 858      62.820  34.650  36.890  1.00  0.00           O
ATOM   3291  HG1 THR A 858      63.490  34.930  36.270  1.00  0.00           H
ATOM   3292  CG2 THR A 858      62.150  34.120  39.060  1.00  0.00           C
ATOM   3293 HG21 THR A 858      62.390  33.030  38.960  1.00  0.00           H
ATOM   3294 HG22 THR A 858      61.070  34.360  38.940  1.00  0.00           H
ATOM   3295 HG23 THR A 858      62.490  34.230  40.110  1.00  0.00           H
ATOM   3296  C   THR A 858      63.560  36.700  39.770  1.00  0.00           C
ATOM   3297  O   THR A 858      62.750  36.750  40.690  1.00  0.00           O
ATOM   3298  N   ILE A 859      64.880  36.890  40.070  1.00  0.00           N
ATOM   3299  HN  ILE A 859      65.560  36.940  39.340  1.00  0.00           H
ATOM   3300  CA  ILE A 859      65.440  37.230  41.370  1.00  0.00           C
ATOM   3301  HA  ILE A 859      65.040  36.540  42.100  1.00  0.00           H
ATOM   3302  CB  ILE A 859      67.010  37.340  41.370  1.00  0.00           C
ATOM   3303  HB  ILE A 859      67.360  37.800  40.430  1.00  0.00           H
ATOM   3304  CG2 ILE A 859      67.540  38.100  42.610  1.00  0.00           C
ATOM   3305 HG21 ILE A 859      68.630  38.160  42.460  1.00  0.00           H
ATOM   3306 HG22 ILE A 859      67.300  37.580  43.560  1.00  0.00           H
ATOM   3307 HG23 ILE A 859      67.140  39.140  42.700  1.00  0.00           H
ATOM   3308  CG1 ILE A 859      67.570  35.950  41.280  1.00  0.00           C
ATOM   3309 HG11 ILE A 859      67.120  35.390  40.430  1.00  0.00           H
ATOM   3310 HG12 ILE A 859      67.250  35.420  42.210  1.00  0.00           H
ATOM   3311  CD  ILE A 859      69.050  35.840  41.170  1.00  0.00           C
ATOM   3312  HD1 ILE A 859      69.640  36.400  40.420  1.00  0.00           H
ATOM   3313  HD2 ILE A 859      69.300  34.750  41.150  1.00  0.00           H
ATOM   3314  HD3 ILE A 859      69.550  36.200  42.100  1.00  0.00           H
ATOM   3315  C   ILE A 859      64.780  38.480  41.770  1.00  0.00           C
ATOM   3316  O   ILE A 859      64.200  38.600  42.860  1.00  0.00           O
ATOM   3317  N   SER A 860      64.740  39.470  40.850  1.00  0.00           N
ATOM   3318  HN  SER A 860      65.220  39.410  39.970  1.00  0.00           H
ATOM   3319  CA  SER A 860      64.150  40.760  41.190  1.00  0.00           C
ATOM   3320  HA  SER A 860      64.740  41.040  42.050  1.00  0.00           H
ATOM   3321  CB  SER A 860      64.480  41.790  40.150  1.00  0.00           C
ATOM   3322  HB1 SER A 860      64.020  42.760  40.440  1.00  0.00           H
ATOM   3323  HB2 SER A 860      64.070  41.580  39.140  1.00  0.00           H
ATOM   3324  OG  SER A 860      65.910  41.880  40.130  1.00  0.00           O
ATOM   3325  HG1 SER A 860      66.260  42.050  41.010  1.00  0.00           H
ATOM   3326  C   SER A 860      62.650  40.700  41.520  1.00  0.00           C
ATOM   3327  O   SER A 860      62.120  41.360  42.400  1.00  0.00           O
ATOM   3328  N   ASP A 861      61.910  39.800  40.870  1.00  0.00           N
ATOM   3329  HN  ASP A 861      62.280  39.390  40.030  1.00  0.00           H
ATOM   3330  CA  ASP A 861      60.500  39.490  41.320  1.00  0.00           C
ATOM   3331  HA  ASP A 861      60.040  40.450  41.520  1.00  0.00           H
ATOM   3332  CB  ASP A 861      59.920  38.590  40.270  1.00  0.00           C
ATOM   3333  HB1 ASP A 861      58.890  38.230  40.450  1.00  0.00           H
ATOM   3334  HB2 ASP A 861      60.540  37.700  40.050  1.00  0.00           H
ATOM   3335  CG  ASP A 861      59.680  39.470  38.990  1.00  0.00           C
ATOM   3336  OD1 ASP A 861      59.510  40.690  39.110  1.00  0.00           O
ATOM   3337  OD2 ASP A 861      59.660  38.930  37.840  1.00  0.00           O
ATOM   3338  C   ASP A 861      60.390  38.780  42.600  1.00  0.00           C
ATOM   3339  O   ASP A 861      59.390  38.880  43.330  1.00  0.00           O
ATOM   3340  N   PHE A 862      61.380  37.950  42.970  1.00  0.00           N
ATOM   3341  HN  PHE A 862      62.200  37.870  42.430  1.00  0.00           H
ATOM   3342  CA  PHE A 862      61.350  37.100  44.170  1.00  0.00           C
ATOM   3343  HA  PHE A 862      60.300  36.880  44.400  1.00  0.00           H
ATOM   3344  CB  PHE A 862      62.170  35.810  43.880  1.00  0.00           C
ATOM   3345  HB1 PHE A 862      63.270  35.960  43.940  1.00  0.00           H
ATOM   3346  HB2 PHE A 862      61.970  35.430  42.850  1.00  0.00           H
ATOM   3347  CG  PHE A 862      61.820  34.630  44.770  1.00  0.00           C
ATOM   3348  CD1 PHE A 862      62.870  33.790  45.170  1.00  0.00           C
ATOM   3349  HD1 PHE A 862      63.820  34.080  44.740  1.00  0.00           H
ATOM   3350  CE1 PHE A 862      62.620  32.720  46.100  1.00  0.00           C
ATOM   3351  HE1 PHE A 862      63.400  32.030  46.360  1.00  0.00           H
ATOM   3352  CZ  PHE A 862      61.290  32.550  46.630  1.00  0.00           C
ATOM   3353  HZ  PHE A 862      61.090  31.670  47.220  1.00  0.00           H
ATOM   3354  CD2 PHE A 862      60.520  34.330  45.230  1.00  0.00           C
ATOM   3355  HD2 PHE A 862      59.690  34.860  44.790  1.00  0.00           H
ATOM   3356  CE2 PHE A 862      60.210  33.270  46.120  1.00  0.00           C
ATOM   3357  HE2 PHE A 862      59.240  33.010  46.510  1.00  0.00           H
ATOM   3358  C   PHE A 862      62.120  37.880  45.350  1.00  0.00           C
ATOM   3359  O   PHE A 862      62.410  37.460  46.450  1.00  0.00           O
ATOM   3360  N   ALA A 863      62.460  39.190  45.110  1.00  0.00           N
ATOM   3361  HN  ALA A 863      62.170  39.530  44.220  1.00  0.00           H
ATOM   3362  CA  ALA A 863      63.320  40.050  45.900  1.00  0.00           C
ATOM   3363  HA  ALA A 863      64.340  39.700  45.940  1.00  0.00           H
ATOM   3364  CB  ALA A 863      63.470  41.450  45.200  1.00  0.00           C
ATOM   3365  HB1 ALA A 863      62.530  42.030  45.110  1.00  0.00           H
ATOM   3366  HB2 ALA A 863      63.900  41.350  44.190  1.00  0.00           H
ATOM   3367  HB3 ALA A 863      64.240  41.980  45.790  1.00  0.00           H
ATOM   3368  C   ALA A 863      62.920  40.250  47.330  1.00  0.00           C
ATOM   3369  O   ALA A 863      63.830  40.260  48.170  1.00  0.00           O
ATOM   3370  N   VAL A 864      61.660  40.530  47.680  1.00  0.00           N
ATOM   3371  HN  VAL A 864      61.010  40.620  46.930  1.00  0.00           H
ATOM   3372  CA  VAL A 864      61.210  40.920  48.940  1.00  0.00           C
ATOM   3373  HA  VAL A 864      61.800  41.700  49.410  1.00  0.00           H
ATOM   3374  CB  VAL A 864      59.750  41.310  48.850  1.00  0.00           C
ATOM   3375  HB  VAL A 864      59.150  40.510  48.370  1.00  0.00           H
ATOM   3376  CG1 VAL A 864      59.240  41.660  50.190  1.00  0.00           C
ATOM   3377 HG11 VAL A 864      58.280  42.240  50.190  1.00  0.00           H
ATOM   3378 HG12 VAL A 864      59.850  42.160  50.980  1.00  0.00           H
ATOM   3379 HG13 VAL A 864      59.020  40.660  50.600  1.00  0.00           H
ATOM   3380  CG2 VAL A 864      59.720  42.600  48.040  1.00  0.00           C
ATOM   3381 HG21 VAL A 864      58.690  42.830  47.680  1.00  0.00           H
ATOM   3382 HG22 VAL A 864      60.290  42.560  47.090  1.00  0.00           H
ATOM   3383 HG23 VAL A 864      60.080  43.430  48.680  1.00  0.00           H
ATOM   3384  C   VAL A 864      61.280  39.690  49.900  1.00  0.00           C
ATOM   3385  O   VAL A 864      61.650  39.750  51.070  1.00  0.00           O
ATOM   3386  N   PHE A 865      60.980  38.540  49.280  1.00  0.00           N
ATOM   3387  HN  PHE A 865      60.840  38.530  48.300  1.00  0.00           H
ATOM   3388  CA  PHE A 865      61.120  37.270  50.040  1.00  0.00           C
ATOM   3389  HA  PHE A 865      60.620  37.370  50.990  1.00  0.00           H
ATOM   3390  CB  PHE A 865      60.610  36.150  49.170  1.00  0.00           C
ATOM   3391  HB1 PHE A 865      61.170  36.010  48.220  1.00  0.00           H
ATOM   3392  HB2 PHE A 865      59.600  36.520  48.860  1.00  0.00           H
ATOM   3393  CG  PHE A 865      60.480  34.840  49.860  1.00  0.00           C
ATOM   3394  CD1 PHE A 865      61.350  33.780  49.620  1.00  0.00           C
ATOM   3395  HD1 PHE A 865      62.250  33.860  49.010  1.00  0.00           H
ATOM   3396  CE1 PHE A 865      61.260  32.520  50.230  1.00  0.00           C
ATOM   3397  HE1 PHE A 865      62.020  31.760  50.070  1.00  0.00           H
ATOM   3398  CZ  PHE A 865      60.160  32.320  51.030  1.00  0.00           C
ATOM   3399  HZ  PHE A 865      59.820  31.450  51.570  1.00  0.00           H
ATOM   3400  CD2 PHE A 865      59.380  34.590  50.670  1.00  0.00           C
ATOM   3401  HD2 PHE A 865      58.570  35.280  50.820  1.00  0.00           H
ATOM   3402  CE2 PHE A 865      59.210  33.350  51.290  1.00  0.00           C
ATOM   3403  HE2 PHE A 865      58.290  33.240  51.840  1.00  0.00           H
ATOM   3404  C   PHE A 865      62.550  37.000  50.420  1.00  0.00           C
ATOM   3405  O   PHE A 865      62.930  36.640  51.530  1.00  0.00           O
ATOM   3406  N   LEU A 866      63.460  37.310  49.470  1.00  0.00           N
ATOM   3407  HN  LEU A 866      63.220  37.670  48.580  1.00  0.00           H
ATOM   3408  CA  LEU A 866      64.850  37.230  49.700  1.00  0.00           C
ATOM   3409  HA  LEU A 866      65.080  36.200  49.970  1.00  0.00           H
ATOM   3410  CB  LEU A 866      65.510  37.440  48.330  1.00  0.00           C
ATOM   3411  HB1 LEU A 866      65.410  38.520  48.070  1.00  0.00           H
ATOM   3412  HB2 LEU A 866      64.940  36.880  47.560  1.00  0.00           H
ATOM   3413  CG  LEU A 866      67.000  37.100  48.160  1.00  0.00           C
ATOM   3414  HG  LEU A 866      67.540  37.900  48.700  1.00  0.00           H
ATOM   3415  CD1 LEU A 866      67.320  35.680  48.730  1.00  0.00           C
ATOM   3416 HD11 LEU A 866      66.520  35.020  48.370  1.00  0.00           H
ATOM   3417 HD12 LEU A 866      67.270  35.780  49.840  1.00  0.00           H
ATOM   3418 HD13 LEU A 866      68.330  35.400  48.350  1.00  0.00           H
ATOM   3419  CD2 LEU A 866      67.530  37.120  46.670  1.00  0.00           C
ATOM   3420 HD21 LEU A 866      68.620  36.960  46.590  1.00  0.00           H
ATOM   3421 HD22 LEU A 866      67.270  38.100  46.200  1.00  0.00           H
ATOM   3422 HD23 LEU A 866      67.020  36.340  46.090  1.00  0.00           H
ATOM   3423  C   LEU A 866      65.390  38.160  50.810  1.00  0.00           C
ATOM   3424  O   LEU A 866      66.240  37.820  51.600  1.00  0.00           O
ATOM   3425  N   THR A 867      64.870  39.410  50.880  1.00  0.00           N
ATOM   3426  HN  THR A 867      64.240  39.730  50.170  1.00  0.00           H
ATOM   3427  CA  THR A 867      65.310  40.430  51.860  1.00  0.00           C
ATOM   3428  HA  THR A 867      66.380  40.470  51.870  1.00  0.00           H
ATOM   3429  CB  THR A 867      64.760  41.750  51.590  1.00  0.00           C
ATOM   3430  HB  THR A 867      63.650  41.730  51.520  1.00  0.00           H
ATOM   3431  OG1 THR A 867      65.130  42.220  50.310  1.00  0.00           O
ATOM   3432  HG1 THR A 867      64.950  41.480  49.720  1.00  0.00           H
ATOM   3433  CG2 THR A 867      65.110  42.880  52.640  1.00  0.00           C
ATOM   3434 HG21 THR A 867      65.130  43.890  52.160  1.00  0.00           H
ATOM   3435 HG22 THR A 867      66.080  42.720  53.140  1.00  0.00           H
ATOM   3436 HG23 THR A 867      64.400  42.820  53.500  1.00  0.00           H
ATOM   3437  C   THR A 867      64.950  40.010  53.290  1.00  0.00           C
ATOM   3438  O   THR A 867      65.750  40.060  54.220  1.00  0.00           O
ATOM   3439  N   ILE A 868      63.680  39.530  53.440  1.00  0.00           N
ATOM   3440  HN  ILE A 868      62.960  39.600  52.760  1.00  0.00           H
ATOM   3441  CA  ILE A 868      63.280  38.870  54.750  1.00  0.00           C
ATOM   3442  HA  ILE A 868      63.430  39.600  55.510  1.00  0.00           H
ATOM   3443  CB  ILE A 868      61.840  38.360  54.690  1.00  0.00           C
ATOM   3444  HB  ILE A 868      61.680  37.710  53.810  1.00  0.00           H
ATOM   3445  CG2 ILE A 868      61.450  37.490  55.930  1.00  0.00           C
ATOM   3446 HG21 ILE A 868      61.400  38.220  56.770  1.00  0.00           H
ATOM   3447 HG22 ILE A 868      62.080  36.610  56.200  1.00  0.00           H
ATOM   3448 HG23 ILE A 868      60.390  37.200  55.740  1.00  0.00           H
ATOM   3449  CG1 ILE A 868      60.870  39.590  54.610  1.00  0.00           C
ATOM   3450 HG11 ILE A 868      59.840  39.210  54.750  1.00  0.00           H
ATOM   3451 HG12 ILE A 868      60.890  39.920  53.540  1.00  0.00           H
ATOM   3452  CD  ILE A 868      61.090  40.720  55.560  1.00  0.00           C
ATOM   3453  HD1 ILE A 868      61.950  41.360  55.260  1.00  0.00           H
ATOM   3454  HD2 ILE A 868      61.180  40.380  56.610  1.00  0.00           H
ATOM   3455  HD3 ILE A 868      60.150  41.330  55.590  1.00  0.00           H
ATOM   3456  C   ILE A 868      64.250  37.700  55.100  1.00  0.00           C
ATOM   3457  O   ILE A 868      64.850  37.700  56.160  1.00  0.00           O
ATOM   3458  N   VAL A 869      64.500  36.820  54.120  1.00  0.00           N
ATOM   3459  HN  VAL A 869      64.200  36.990  53.190  1.00  0.00           H
ATOM   3460  CA  VAL A 869      65.400  35.640  54.240  1.00  0.00           C
ATOM   3461  HA  VAL A 869      65.020  34.980  55.000  1.00  0.00           H
ATOM   3462  CB  VAL A 869      65.370  34.870  52.940  1.00  0.00           C
ATOM   3463  HB  VAL A 869      65.280  35.610  52.120  1.00  0.00           H
ATOM   3464  CG1 VAL A 869      66.510  33.920  52.710  1.00  0.00           C
ATOM   3465 HG11 VAL A 869      66.070  33.000  52.270  1.00  0.00           H
ATOM   3466 HG12 VAL A 869      66.990  33.690  53.690  1.00  0.00           H
ATOM   3467 HG13 VAL A 869      67.340  34.410  52.160  1.00  0.00           H
ATOM   3468  CG2 VAL A 869      64.050  34.030  53.020  1.00  0.00           C
ATOM   3469 HG21 VAL A 869      63.140  34.650  53.180  1.00  0.00           H
ATOM   3470 HG22 VAL A 869      64.200  33.160  53.700  1.00  0.00           H
ATOM   3471 HG23 VAL A 869      63.930  33.720  51.960  1.00  0.00           H
ATOM   3472  C   VAL A 869      66.820  35.980  54.720  1.00  0.00           C
ATOM   3473  O   VAL A 869      67.420  35.280  55.620  1.00  0.00           O
ATOM   3474  N   ILE A 870      67.490  36.990  54.160  1.00  0.00           N
ATOM   3475  HN  ILE A 870      67.020  37.600  53.510  1.00  0.00           H
ATOM   3476  CA  ILE A 870      68.760  37.550  54.620  1.00  0.00           C
ATOM   3477  HA  ILE A 870      69.540  36.800  54.650  1.00  0.00           H
ATOM   3478  CB  ILE A 870      69.300  38.710  53.740  1.00  0.00           C
ATOM   3479  HB  ILE A 870      68.460  39.400  53.520  1.00  0.00           H
ATOM   3480  CG2 ILE A 870      70.430  39.510  54.400  1.00  0.00           C
ATOM   3481 HG21 ILE A 870      70.060  40.070  55.280  1.00  0.00           H
ATOM   3482 HG22 ILE A 870      71.090  40.040  53.670  1.00  0.00           H
ATOM   3483 HG23 ILE A 870      71.040  38.670  54.810  1.00  0.00           H
ATOM   3484  CG1 ILE A 870      69.750  38.040  52.410  1.00  0.00           C
ATOM   3485 HG11 ILE A 870      69.010  37.290  52.070  1.00  0.00           H
ATOM   3486 HG12 ILE A 870      70.750  37.570  52.580  1.00  0.00           H
ATOM   3487  CD  ILE A 870      69.980  38.980  51.190  1.00  0.00           C
ATOM   3488  HD1 ILE A 870      69.340  39.870  51.010  1.00  0.00           H
ATOM   3489  HD2 ILE A 870      70.080  38.400  50.240  1.00  0.00           H
ATOM   3490  HD3 ILE A 870      70.960  39.490  51.300  1.00  0.00           H
ATOM   3491  C   ILE A 870      68.720  37.940  56.160  1.00  0.00           C
ATOM   3492  O   ILE A 870      69.580  37.660  56.960  1.00  0.00           O
ATOM   3493  N   MET A 871      67.640  38.680  56.540  1.00  0.00           N
ATOM   3494  HN  MET A 871      66.890  38.770  55.880  1.00  0.00           H
ATOM   3495  CA  MET A 871      67.390  39.210  57.850  1.00  0.00           C
ATOM   3496  HA  MET A 871      68.270  39.700  58.240  1.00  0.00           H
ATOM   3497  CB  MET A 871      66.350  40.380  57.890  1.00  0.00           C
ATOM   3498  HB1 MET A 871      65.960  40.560  58.920  1.00  0.00           H
ATOM   3499  HB2 MET A 871      65.450  40.090  57.310  1.00  0.00           H
ATOM   3500  CG  MET A 871      66.900  41.640  57.090  1.00  0.00           C
ATOM   3501  HG1 MET A 871      66.040  42.310  56.910  1.00  0.00           H
ATOM   3502  HG2 MET A 871      67.140  41.240  56.080  1.00  0.00           H
ATOM   3503  SD  MET A 871      68.230  42.430  57.880  1.00  0.00           S
ATOM   3504  CE  MET A 871      68.130  43.680  56.550  1.00  0.00           C
ATOM   3505  HE1 MET A 871      68.740  44.580  56.780  1.00  0.00           H
ATOM   3506  HE2 MET A 871      67.070  44.010  56.490  1.00  0.00           H
ATOM   3507  HE3 MET A 871      68.370  43.200  55.570  1.00  0.00           H
ATOM   3508  C   MET A 871      66.980  38.130  58.910  1.00  0.00           C
ATOM   3509  O   MET A 871      67.420  38.160  60.070  1.00  0.00           O
ATOM   3510  N   VAL A 872      66.330  37.040  58.590  1.00  0.00           N
ATOM   3511  HN  VAL A 872      65.860  36.990  57.710  1.00  0.00           H
ATOM   3512  CA  VAL A 872      66.250  35.920  59.490  1.00  0.00           C
ATOM   3513  HA  VAL A 872      66.040  36.280  60.490  1.00  0.00           H
ATOM   3514  CB  VAL A 872      65.060  35.020  59.160  1.00  0.00           C
ATOM   3515  HB  VAL A 872      65.040  34.150  59.840  1.00  0.00           H
ATOM   3516  CG1 VAL A 872      63.690  35.770  59.410  1.00  0.00           C
ATOM   3517 HG11 VAL A 872      62.820  35.100  59.240  1.00  0.00           H
ATOM   3518 HG12 VAL A 872      63.720  36.660  58.760  1.00  0.00           H
ATOM   3519 HG13 VAL A 872      63.600  36.070  60.480  1.00  0.00           H
ATOM   3520  CG2 VAL A 872      65.040  34.460  57.690  1.00  0.00           C
ATOM   3521 HG21 VAL A 872      65.130  35.390  57.080  1.00  0.00           H
ATOM   3522 HG22 VAL A 872      64.120  33.920  57.380  1.00  0.00           H
ATOM   3523 HG23 VAL A 872      65.930  33.780  57.650  1.00  0.00           H
ATOM   3524  C   VAL A 872      67.440  35.060  59.610  1.00  0.00           C
ATOM   3525  O   VAL A 872      67.570  34.450  60.660  1.00  0.00           O
ATOM   3526  N   THR A 873      68.410  35.060  58.650  1.00  0.00           N
ATOM   3527  HN  THR A 873      68.350  35.760  57.940  1.00  0.00           H
ATOM   3528  CA  THR A 873      69.630  34.230  58.660  1.00  0.00           C
ATOM   3529  HA  THR A 873      69.440  33.260  59.090  1.00  0.00           H
ATOM   3530  CB  THR A 873      70.190  34.080  57.310  1.00  0.00           C
ATOM   3531  HB  THR A 873      70.460  35.020  56.760  1.00  0.00           H
ATOM   3532  OG1 THR A 873      69.220  33.400  56.580  1.00  0.00           O
ATOM   3533  HG1 THR A 873      68.470  34.000  56.480  1.00  0.00           H
ATOM   3534  CG2 THR A 873      71.390  33.090  57.370  1.00  0.00           C
ATOM   3535 HG21 THR A 873      71.690  32.590  56.440  1.00  0.00           H
ATOM   3536 HG22 THR A 873      71.180  32.290  58.110  1.00  0.00           H
ATOM   3537 HG23 THR A 873      72.280  33.590  57.800  1.00  0.00           H
ATOM   3538  C   THR A 873      70.780  34.760  59.530  1.00  0.00           C
ATOM   3539  O   THR A 873      71.440  34.130  60.300  1.00  0.00           O
ATOM   3540  N   ILE A 874      70.950  36.090  59.360  1.00  0.00           N
ATOM   3541  HN  ILE A 874      70.490  36.640  58.670  1.00  0.00           H
ATOM   3542  CA  ILE A 874      71.820  36.780  60.290  1.00  0.00           C
ATOM   3543  HA  ILE A 874      72.810  36.340  60.180  1.00  0.00           H
ATOM   3544  CB  ILE A 874      71.850  38.290  59.970  1.00  0.00           C
ATOM   3545  HB  ILE A 874      70.810  38.630  60.160  1.00  0.00           H
ATOM   3546  CG2 ILE A 874      72.850  38.980  60.870  1.00  0.00           C
ATOM   3547 HG21 ILE A 874      73.780  38.380  60.800  1.00  0.00           H
ATOM   3548 HG22 ILE A 874      72.420  38.970  61.900  1.00  0.00           H
ATOM   3549 HG23 ILE A 874      72.950  40.070  60.650  1.00  0.00           H
ATOM   3550  CG1 ILE A 874      72.220  38.570  58.470  1.00  0.00           C
ATOM   3551 HG11 ILE A 874      71.590  37.980  57.790  1.00  0.00           H
ATOM   3552 HG12 ILE A 874      73.320  38.420  58.380  1.00  0.00           H
ATOM   3553  CD  ILE A 874      71.940  40.070  58.100  1.00  0.00           C
ATOM   3554  HD1 ILE A 874      72.390  40.400  57.140  1.00  0.00           H
ATOM   3555  HD2 ILE A 874      72.570  40.690  58.780  1.00  0.00           H
ATOM   3556  HD3 ILE A 874      70.870  40.380  58.200  1.00  0.00           H
ATOM   3557  C   ILE A 874      71.390  36.570  61.770  1.00  0.00           C
ATOM   3558  O   ILE A 874      72.240  36.360  62.670  1.00  0.00           O
ATOM   3559  N   ASP A 875      70.070  36.570  62.020  1.00  0.00           N
ATOM   3560  HN  ASP A 875      69.410  36.650  61.270  1.00  0.00           H
ATOM   3561  CA  ASP A 875      69.500  36.350  63.310  1.00  0.00           C
ATOM   3562  HA  ASP A 875      70.030  37.020  63.960  1.00  0.00           H
ATOM   3563  CB  ASP A 875      68.000  36.870  63.320  1.00  0.00           C
ATOM   3564  HB1 ASP A 875      67.360  36.070  62.890  1.00  0.00           H
ATOM   3565  HB2 ASP A 875      67.870  37.760  62.660  1.00  0.00           H
ATOM   3566  CG  ASP A 875      67.460  37.370  64.650  1.00  0.00           C
ATOM   3567  OD1 ASP A 875      68.250  37.360  65.630  1.00  0.00           O
ATOM   3568  OD2 ASP A 875      66.240  37.680  64.600  1.00  0.00           O
ATOM   3569  C   ASP A 875      69.790  34.980  63.920  1.00  0.00           C
ATOM   3570  O   ASP A 875      70.250  34.800  65.040  1.00  0.00           O
ATOM   3571  N   TYR A 876      69.670  33.940  63.030  1.00  0.00           N
ATOM   3572  HN  TYR A 876      69.320  34.070  62.100  1.00  0.00           H
ATOM   3573  CA  TYR A 876      70.000  32.600  63.490  1.00  0.00           C
ATOM   3574  HA  TYR A 876      69.540  32.490  64.460  1.00  0.00           H
ATOM   3575  CB  TYR A 876      69.410  31.610  62.470  1.00  0.00           C
ATOM   3576  HB1 TYR A 876      69.890  31.720  61.470  1.00  0.00           H
ATOM   3577  HB2 TYR A 876      68.310  31.740  62.310  1.00  0.00           H
ATOM   3578  CG  TYR A 876      69.440  30.280  63.050  1.00  0.00           C
ATOM   3579  CD1 TYR A 876      70.450  29.360  62.700  1.00  0.00           C
ATOM   3580  HD1 TYR A 876      71.330  29.630  62.140  1.00  0.00           H
ATOM   3581  CE1 TYR A 876      70.360  28.020  63.090  1.00  0.00           C
ATOM   3582  HE1 TYR A 876      71.190  27.380  62.830  1.00  0.00           H
ATOM   3583  CZ  TYR A 876      69.250  27.580  63.870  1.00  0.00           C
ATOM   3584  OH  TYR A 876      69.110  26.270  64.250  1.00  0.00           O
ATOM   3585  HH  TYR A 876      69.810  25.740  63.840  1.00  0.00           H
ATOM   3586  CD2 TYR A 876      68.410  29.870  63.950  1.00  0.00           C
ATOM   3587  HD2 TYR A 876      67.700  30.560  64.360  1.00  0.00           H
ATOM   3588  CE2 TYR A 876      68.300  28.490  64.270  1.00  0.00           C
ATOM   3589  HE2 TYR A 876      67.400  28.270  64.840  1.00  0.00           H
ATOM   3590  C   TYR A 876      71.570  32.420  63.650  1.00  0.00           C
ATOM   3591  O   TYR A 876      72.060  31.600  64.500  1.00  0.00           O
ATOM   3592  N   LEU A 877      72.340  33.090  62.840  1.00  0.00           N
ATOM   3593  HN  LEU A 877      71.930  33.480  62.030  1.00  0.00           H
ATOM   3594  CA  LEU A 877      73.800  33.080  62.890  1.00  0.00           C
ATOM   3595  HA  LEU A 877      74.010  32.050  63.100  1.00  0.00           H
ATOM   3596  CB  LEU A 877      74.480  33.610  61.550  1.00  0.00           C
ATOM   3597  HB1 LEU A 877      75.380  34.220  61.790  1.00  0.00           H
ATOM   3598  HB2 LEU A 877      73.820  34.270  60.940  1.00  0.00           H
ATOM   3599  CG  LEU A 877      74.880  32.460  60.600  1.00  0.00           C
ATOM   3600  HG  LEU A 877      75.110  32.940  59.620  1.00  0.00           H
ATOM   3601  CD1 LEU A 877      76.170  31.780  61.160  1.00  0.00           C
ATOM   3602 HD11 LEU A 877      77.050  32.430  60.970  1.00  0.00           H
ATOM   3603 HD12 LEU A 877      76.310  30.780  60.700  1.00  0.00           H
ATOM   3604 HD13 LEU A 877      76.040  31.600  62.260  1.00  0.00           H
ATOM   3605  CD2 LEU A 877      73.790  31.460  60.270  1.00  0.00           C
ATOM   3606 HD21 LEU A 877      73.360  30.920  61.140  1.00  0.00           H
ATOM   3607 HD22 LEU A 877      74.290  30.670  59.690  1.00  0.00           H
ATOM   3608 HD23 LEU A 877      72.980  31.940  59.680  1.00  0.00           H
ATOM   3609  C   LEU A 877      74.420  33.830  64.140  1.00  0.00           C
ATOM   3610  O   LEU A 877      75.310  33.220  64.750  1.00  0.00           O
ATOM   3611  N   VAL A 878      74.060  35.070  64.460  1.00  0.00           N
ATOM   3612  HN  VAL A 878      73.340  35.500  63.930  1.00  0.00           H
ATOM   3613  CA  VAL A 878      74.760  35.880  65.390  1.00  0.00           C
ATOM   3614  HA  VAL A 878      75.320  35.300  66.110  1.00  0.00           H
ATOM   3615  CB  VAL A 878      75.740  36.870  64.830  1.00  0.00           C
ATOM   3616  HB  VAL A 878      76.250  37.460  65.630  1.00  0.00           H
ATOM   3617  CG1 VAL A 878      76.870  36.100  64.010  1.00  0.00           C
ATOM   3618 HG11 VAL A 878      77.590  36.890  63.720  1.00  0.00           H
ATOM   3619 HG12 VAL A 878      76.250  35.600  63.240  1.00  0.00           H
ATOM   3620 HG13 VAL A 878      77.390  35.310  64.580  1.00  0.00           H
ATOM   3621  CG2 VAL A 878      75.070  37.780  63.800  1.00  0.00           C
ATOM   3622 HG21 VAL A 878      75.730  38.550  63.370  1.00  0.00           H
ATOM   3623 HG22 VAL A 878      74.220  38.330  64.290  1.00  0.00           H
ATOM   3624 HG23 VAL A 878      74.500  37.270  63.000  1.00  0.00           H
ATOM   3625  C   VAL A 878      73.830  36.690  66.210  1.00  0.00           C
ATOM   3626  O   VAL A 878      74.140  37.000  67.380  1.00  0.00           O
ATOM   3627  N   GLY A 879      72.580  36.960  65.640  1.00  0.00           N
ATOM   3628  HN  GLY A 879      72.350  36.620  64.740  1.00  0.00           H
ATOM   3629  CA  GLY A 879      71.500  37.700  66.370  1.00  0.00           C
ATOM   3630  HA1 GLY A 879      71.620  37.570  67.430  1.00  0.00           H
ATOM   3631  HA2 GLY A 879      70.560  37.290  66.020  1.00  0.00           H
ATOM   3632  C   GLY A 879      71.470  39.180  66.010  1.00  0.00           C
ATOM   3633  O   GLY A 879      72.430  39.910  65.880  1.00  0.00           O
ATOM   3634  N   VAL A 880      70.140  39.600  65.820  1.00  0.00           N
ATOM   3635  HN  VAL A 880      69.430  38.890  65.820  1.00  0.00           H
ATOM   3636  CA  VAL A 880      69.750  40.920  65.510  1.00  0.00           C
ATOM   3637  HA  VAL A 880      70.590  41.560  65.320  1.00  0.00           H
ATOM   3638  CB  VAL A 880      68.810  40.860  64.260  1.00  0.00           C
ATOM   3639  HB  VAL A 880      67.940  40.230  64.510  1.00  0.00           H
ATOM   3640  CG1 VAL A 880      68.390  42.290  63.790  1.00  0.00           C
ATOM   3641 HG11 VAL A 880      67.790  42.820  64.570  1.00  0.00           H
ATOM   3642 HG12 VAL A 880      67.770  42.250  62.870  1.00  0.00           H
ATOM   3643 HG13 VAL A 880      69.320  42.850  63.540  1.00  0.00           H
ATOM   3644  CG2 VAL A 880      69.580  40.220  63.080  1.00  0.00           C
ATOM   3645 HG21 VAL A 880      70.610  40.610  63.110  1.00  0.00           H
ATOM   3646 HG22 VAL A 880      69.180  40.540  62.100  1.00  0.00           H
ATOM   3647 HG23 VAL A 880      69.660  39.110  63.120  1.00  0.00           H
ATOM   3648  C   VAL A 880      68.940  41.550  66.650  1.00  0.00           C
ATOM   3649  O   VAL A 880      67.820  41.190  66.880  1.00  0.00           O
ATOM   3650  N   PRO A 881      69.490  42.520  67.390  1.00  0.00           N
ATOM   3651  CD  PRO A 881      70.880  42.960  67.350  1.00  0.00           C
ATOM   3652  HD1 PRO A 881      70.930  43.720  66.550  1.00  0.00           H
ATOM   3653  HD2 PRO A 881      71.490  42.060  67.170  1.00  0.00           H
ATOM   3654  CA  PRO A 881      68.710  43.270  68.280  1.00  0.00           C
ATOM   3655  HA  PRO A 881      68.320  42.630  69.050  1.00  0.00           H
ATOM   3656  CB  PRO A 881      69.700  44.330  68.910  1.00  0.00           C
ATOM   3657  HB1 PRO A 881      69.420  44.640  69.940  1.00  0.00           H
ATOM   3658  HB2 PRO A 881      69.730  45.260  68.300  1.00  0.00           H
ATOM   3659  CG  PRO A 881      71.050  43.610  68.750  1.00  0.00           C
ATOM   3660  HG1 PRO A 881      71.940  44.270  68.840  1.00  0.00           H
ATOM   3661  HG2 PRO A 881      71.290  42.850  69.510  1.00  0.00           H
ATOM   3662  C   PRO A 881      67.520  44.040  67.700  1.00  0.00           C
ATOM   3663  O   PRO A 881      67.710  44.560  66.620  1.00  0.00           O
ATOM   3664  N   SER A 882      66.390  44.170  68.470  1.00  0.00           N
ATOM   3665  HN  SER A 882      66.390  43.540  69.240  1.00  0.00           H
ATOM   3666  CA  SER A 882      65.150  44.860  68.190  1.00  0.00           C
ATOM   3667  HA  SER A 882      65.020  45.760  68.770  1.00  0.00           H
ATOM   3668  CB  SER A 882      64.920  45.200  66.680  1.00  0.00           C
ATOM   3669  HB1 SER A 882      63.850  45.320  66.420  1.00  0.00           H
ATOM   3670  HB2 SER A 882      65.150  44.400  65.950  1.00  0.00           H
ATOM   3671  OG  SER A 882      65.650  46.300  66.340  1.00  0.00           O
ATOM   3672  HG1 SER A 882      66.580  46.050  66.230  1.00  0.00           H
ATOM   3673  C   SER A 882      63.940  44.100  68.570  1.00  0.00           C
ATOM   3674  O   SER A 882      63.980  42.870  68.510  1.00  0.00           O
ATOM   3675  N   PRO A 883      62.840  44.750  68.980  1.00  0.00           N
ATOM   3676  CD  PRO A 883      62.700  46.210  68.920  1.00  0.00           C
ATOM   3677  HD1 PRO A 883      63.210  46.540  67.990  1.00  0.00           H
ATOM   3678  HD2 PRO A 883      63.160  46.630  69.830  1.00  0.00           H
ATOM   3679  CA  PRO A 883      61.600  44.080  69.320  1.00  0.00           C
ATOM   3680  HA  PRO A 883      61.770  43.420  70.160  1.00  0.00           H
ATOM   3681  CB  PRO A 883      60.710  45.330  69.800  1.00  0.00           C
ATOM   3682  HB1 PRO A 883      60.980  45.550  70.860  1.00  0.00           H
ATOM   3683  HB2 PRO A 883      59.620  45.080  69.750  1.00  0.00           H
ATOM   3684  CG  PRO A 883      61.180  46.490  68.890  1.00  0.00           C
ATOM   3685  HG1 PRO A 883      60.680  46.330  67.910  1.00  0.00           H
ATOM   3686  HG2 PRO A 883      60.840  47.440  69.360  1.00  0.00           H
ATOM   3687  C   PRO A 883      60.960  43.220  68.190  1.00  0.00           C
ATOM   3688  O   PRO A 883      61.210  43.540  66.980  1.00  0.00           O
ATOM   3689  N   LYS A 884      60.310  42.080  68.420  1.00  0.00           N
ATOM   3690  HN  LYS A 884      60.260  41.790  69.370  1.00  0.00           H
ATOM   3691  CA  LYS A 884      59.760  41.140  67.440  1.00  0.00           C
ATOM   3692  HA  LYS A 884      60.090  41.460  66.470  1.00  0.00           H
ATOM   3693  CB  LYS A 884      60.300  39.680  67.730  1.00  0.00           C
ATOM   3694  HB1 LYS A 884      59.890  39.010  66.940  1.00  0.00           H
ATOM   3695  HB2 LYS A 884      59.890  39.400  68.730  1.00  0.00           H
ATOM   3696  CG  LYS A 884      61.790  39.410  67.790  1.00  0.00           C
ATOM   3697  HG1 LYS A 884      61.980  38.310  67.780  1.00  0.00           H
ATOM   3698  HG2 LYS A 884      62.250  39.830  68.700  1.00  0.00           H
ATOM   3699  CD  LYS A 884      62.620  40.010  66.690  1.00  0.00           C
ATOM   3700  HD1 LYS A 884      62.600  41.090  66.930  1.00  0.00           H
ATOM   3701  HD2 LYS A 884      62.110  39.840  65.720  1.00  0.00           H
ATOM   3702  CE  LYS A 884      64.080  39.560  66.670  1.00  0.00           C
ATOM   3703  HE1 LYS A 884      64.510  39.620  67.700  1.00  0.00           H
ATOM   3704  HE2 LYS A 884      64.590  40.260  65.980  1.00  0.00           H
ATOM   3705  NZ  LYS A 884      64.290  38.220  66.140  1.00  0.00           N
ATOM   3706  HZ1 LYS A 884      64.230  37.470  66.860  1.00  0.00           H
ATOM   3707  HZ2 LYS A 884      65.150  38.080  65.570  1.00  0.00           H
ATOM   3708  HZ3 LYS A 884      63.560  38.000  65.430  1.00  0.00           H
ATOM   3709  C   LYS A 884      58.250  41.150  67.430  1.00  0.00           C
ATOM   3710  O   LYS A 884      57.630  41.670  68.410  1.00  0.00           O
ATOM   3711  N   LEU A 885      57.610  40.610  66.360  1.00  0.00           N
ATOM   3712  HN  LEU A 885      58.090  40.180  65.590  1.00  0.00           H
ATOM   3713  CA  LEU A 885      56.190  40.660  66.180  1.00  0.00           C
ATOM   3714  HA  LEU A 885      55.870  41.690  66.220  1.00  0.00           H
ATOM   3715  CB  LEU A 885      55.890  40.130  64.730  1.00  0.00           C
ATOM   3716  HB1 LEU A 885      56.060  39.040  64.610  1.00  0.00           H
ATOM   3717  HB2 LEU A 885      56.490  40.720  64.000  1.00  0.00           H
ATOM   3718  CG  LEU A 885      54.360  40.340  64.280  1.00  0.00           C
ATOM   3719  HG  LEU A 885      53.640  39.850  64.970  1.00  0.00           H
ATOM   3720  CD1 LEU A 885      54.010  41.780  64.030  1.00  0.00           C
ATOM   3721 HD11 LEU A 885      52.930  41.940  63.800  1.00  0.00           H
ATOM   3722 HD12 LEU A 885      54.530  42.250  63.170  1.00  0.00           H
ATOM   3723 HD13 LEU A 885      54.010  42.410  64.940  1.00  0.00           H
ATOM   3724  CD2 LEU A 885      54.290  39.570  62.930  1.00  0.00           C
ATOM   3725 HD21 LEU A 885      53.300  39.740  62.470  1.00  0.00           H
ATOM   3726 HD22 LEU A 885      54.490  38.500  63.120  1.00  0.00           H
ATOM   3727 HD23 LEU A 885      55.170  39.790  62.290  1.00  0.00           H
ATOM   3728  C   LEU A 885      55.360  40.060  67.310  1.00  0.00           C
ATOM   3729  O   LEU A 885      55.470  38.880  67.670  1.00  0.00           O
ATOM   3730  N   HSD A 886      54.510  40.920  67.870  1.00  0.00           N
ATOM   3731  HN  HSD A 886      54.620  41.870  67.610  1.00  0.00           H
ATOM   3732  CA  HSD A 886      53.520  40.470  68.770  1.00  0.00           C
ATOM   3733  HA  HSD A 886      53.980  39.770  69.430  1.00  0.00           H
ATOM   3734  CB  HSD A 886      53.010  41.670  69.630  1.00  0.00           C
ATOM   3735  HB1 HSD A 886      52.660  42.440  68.900  1.00  0.00           H
ATOM   3736  HB2 HSD A 886      53.920  42.190  70.010  1.00  0.00           H
ATOM   3737  ND1 HSD A 886      52.150  40.520  71.790  1.00  0.00           N
ATOM   3738  HD1 HSD A 886      53.050  40.370  72.200  1.00  0.00           H
ATOM   3739  CG  HSD A 886      51.940  41.300  70.650  1.00  0.00           C
ATOM   3740  CE1 HSD A 886      50.960  40.280  72.380  1.00  0.00           C
ATOM   3741  HE1 HSD A 886      50.920  39.660  73.280  1.00  0.00           H
ATOM   3742  NE2 HSD A 886      49.980  40.960  71.780  1.00  0.00           N
ATOM   3743  CD2 HSD A 886      50.590  41.560  70.660  1.00  0.00           C
ATOM   3744  HD2 HSD A 886      50.120  42.190  69.930  1.00  0.00           H
ATOM   3745  C   HSD A 886      52.410  39.760  68.090  1.00  0.00           C
ATOM   3746  O   HSD A 886      51.620  40.390  67.440  1.00  0.00           O
ATOM   3747  N   VAL A 887      52.300  38.390  68.290  1.00  0.00           N
ATOM   3748  HN  VAL A 887      52.950  37.910  68.880  1.00  0.00           H
ATOM   3749  CA  VAL A 887      51.180  37.550  67.790  1.00  0.00           C
ATOM   3750  HA  VAL A 887      50.420  38.210  67.380  1.00  0.00           H
ATOM   3751  CB  VAL A 887      51.630  36.750  66.580  1.00  0.00           C
ATOM   3752  HB  VAL A 887      50.870  35.970  66.350  1.00  0.00           H
ATOM   3753  CG1 VAL A 887      51.560  37.710  65.380  1.00  0.00           C
ATOM   3754 HG11 VAL A 887      52.340  38.490  65.520  1.00  0.00           H
ATOM   3755 HG12 VAL A 887      50.550  38.180  65.340  1.00  0.00           H
ATOM   3756 HG13 VAL A 887      51.780  37.230  64.400  1.00  0.00           H
ATOM   3757  CG2 VAL A 887      53.100  36.170  66.700  1.00  0.00           C
ATOM   3758 HG21 VAL A 887      53.180  35.610  67.650  1.00  0.00           H
ATOM   3759 HG22 VAL A 887      53.940  36.900  66.740  1.00  0.00           H
ATOM   3760 HG23 VAL A 887      53.230  35.420  65.890  1.00  0.00           H
ATOM   3761  C   VAL A 887      50.600  36.590  68.910  1.00  0.00           C
ATOM   3762  O   VAL A 887      51.320  36.070  69.760  1.00  0.00           O
ATOM   3763  N   PRO A 888      49.260  36.480  69.020  1.00  0.00           N
ATOM   3764  CD  PRO A 888      48.330  37.390  68.340  1.00  0.00           C
ATOM   3765  HD1 PRO A 888      48.550  37.520  67.250  1.00  0.00           H
ATOM   3766  HD2 PRO A 888      48.500  38.390  68.780  1.00  0.00           H
ATOM   3767  CA  PRO A 888      48.580  35.600  69.940  1.00  0.00           C
ATOM   3768  HA  PRO A 888      49.030  35.780  70.910  1.00  0.00           H
ATOM   3769  CB  PRO A 888      47.120  36.050  69.860  1.00  0.00           C
ATOM   3770  HB1 PRO A 888      46.880  36.730  70.700  1.00  0.00           H
ATOM   3771  HB2 PRO A 888      46.540  35.110  69.970  1.00  0.00           H
ATOM   3772  CG  PRO A 888      46.980  36.870  68.580  1.00  0.00           C
ATOM   3773  HG1 PRO A 888      46.580  36.190  67.800  1.00  0.00           H
ATOM   3774  HG2 PRO A 888      46.350  37.760  68.800  1.00  0.00           H
ATOM   3775  C   PRO A 888      48.800  34.190  69.540  1.00  0.00           C
ATOM   3776  O   PRO A 888      49.090  33.900  68.370  1.00  0.00           O
ATOM   3777  N   GLU A 889      48.620  33.220  70.510  1.00  0.00           N
ATOM   3778  HN  GLU A 889      48.540  33.570  71.440  1.00  0.00           H
ATOM   3779  CA  GLU A 889      48.740  31.880  70.150  1.00  0.00           C
ATOM   3780  HA  GLU A 889      48.890  31.770  69.090  1.00  0.00           H
ATOM   3781  CB  GLU A 889      49.980  31.250  70.860  1.00  0.00           C
ATOM   3782  HB1 GLU A 889      49.980  30.190  70.500  1.00  0.00           H
ATOM   3783  HB2 GLU A 889      49.910  31.420  71.950  1.00  0.00           H
ATOM   3784  CG  GLU A 889      51.270  31.880  70.290  1.00  0.00           C
ATOM   3785  HG1 GLU A 889      51.380  32.890  70.730  1.00  0.00           H
ATOM   3786  HG2 GLU A 889      51.360  32.030  69.200  1.00  0.00           H
ATOM   3787  CD  GLU A 889      52.570  31.180  70.760  1.00  0.00           C
ATOM   3788  OE1 GLU A 889      53.650  31.750  70.470  1.00  0.00           O
ATOM   3789  OE2 GLU A 889      52.560  30.050  71.420  1.00  0.00           O
ATOM   3790  C   GLU A 889      47.520  31.030  70.490  1.00  0.00           C
ATOM   3791  O   GLU A 889      46.780  31.210  71.430  1.00  0.00           O
ATOM   3792  N   LYS A 890      47.330  29.920  69.720  1.00  0.00           N
ATOM   3793  HN  LYS A 890      48.120  29.610  69.200  1.00  0.00           H
ATOM   3794  CA  LYS A 890      46.320  28.890  69.670  1.00  0.00           C
ATOM   3795  HA  LYS A 890      46.600  28.010  69.120  1.00  0.00           H
ATOM   3796  CB  LYS A 890      45.890  28.420  71.130  1.00  0.00           C
ATOM   3797  HB1 LYS A 890      45.080  27.670  71.090  1.00  0.00           H
ATOM   3798  HB2 LYS A 890      45.420  29.290  71.650  1.00  0.00           H
ATOM   3799  CG  LYS A 890      46.970  27.910  72.130  1.00  0.00           C
ATOM   3800  HG1 LYS A 890      46.370  27.500  72.970  1.00  0.00           H
ATOM   3801  HG2 LYS A 890      47.510  28.760  72.610  1.00  0.00           H
ATOM   3802  CD  LYS A 890      47.870  26.810  71.510  1.00  0.00           C
ATOM   3803  HD1 LYS A 890      48.520  27.260  70.720  1.00  0.00           H
ATOM   3804  HD2 LYS A 890      47.190  26.080  71.030  1.00  0.00           H
ATOM   3805  CE  LYS A 890      48.820  26.060  72.480  1.00  0.00           C
ATOM   3806  HE1 LYS A 890      48.340  25.910  73.480  1.00  0.00           H
ATOM   3807  HE2 LYS A 890      49.760  26.650  72.570  1.00  0.00           H
ATOM   3808  NZ  LYS A 890      49.240  24.790  71.900  1.00  0.00           N
ATOM   3809  HZ1 LYS A 890      49.780  24.920  71.020  1.00  0.00           H
ATOM   3810  HZ2 LYS A 890      48.450  24.170  71.670  1.00  0.00           H
ATOM   3811  HZ3 LYS A 890      49.830  24.280  72.600  1.00  0.00           H
ATOM   3812  C   LYS A 890      44.950  29.380  69.100  1.00  0.00           C
ATOM   3813  O   LYS A 890      43.910  28.780  69.330  1.00  0.00           O
ATOM   3814  N   PHE A 891      45.050  30.380  68.230  1.00  0.00           N
ATOM   3815  HN  PHE A 891      45.930  30.770  67.950  1.00  0.00           H
ATOM   3816  CA  PHE A 891      43.930  30.890  67.460  1.00  0.00           C
ATOM   3817  HA  PHE A 891      44.310  31.500  66.660  1.00  0.00           H
ATOM   3818  CB  PHE A 891      43.300  29.810  66.400  1.00  0.00           C
ATOM   3819  HB1 PHE A 891      42.950  29.000  67.050  1.00  0.00           H
ATOM   3820  HB2 PHE A 891      44.180  29.370  65.890  1.00  0.00           H
ATOM   3821  CG  PHE A 891      42.110  30.160  65.500  1.00  0.00           C
ATOM   3822  CD1 PHE A 891      40.810  29.870  65.920  1.00  0.00           C
ATOM   3823  HD1 PHE A 891      40.680  29.400  66.880  1.00  0.00           H
ATOM   3824  CE1 PHE A 891      39.670  30.300  65.200  1.00  0.00           C
ATOM   3825  HE1 PHE A 891      38.660  30.170  65.580  1.00  0.00           H
ATOM   3826  CZ  PHE A 891      39.900  30.900  63.970  1.00  0.00           C
ATOM   3827  HZ  PHE A 891      39.130  31.320  63.330  1.00  0.00           H
ATOM   3828  CD2 PHE A 891      42.290  30.770  64.280  1.00  0.00           C
ATOM   3829  HD2 PHE A 891      43.330  30.970  64.070  1.00  0.00           H
ATOM   3830  CE2 PHE A 891      41.230  31.040  63.470  1.00  0.00           C
ATOM   3831  HE2 PHE A 891      41.440  31.470  62.500  1.00  0.00           H
ATOM   3832  C   PHE A 891      42.990  31.850  68.160  1.00  0.00           C
ATOM   3833  O   PHE A 891      41.870  31.490  68.560  1.00  0.00           O
ATOM   3834  N   GLU A 892      43.370  33.090  68.430  1.00  0.00           N
ATOM   3835  HN  GLU A 892      44.280  33.400  68.170  1.00  0.00           H
ATOM   3836  CA  GLU A 892      42.450  33.960  69.120  1.00  0.00           C
ATOM   3837  HA  GLU A 892      41.440  33.650  68.920  1.00  0.00           H
ATOM   3838  CB  GLU A 892      42.730  34.000  70.690  1.00  0.00           C
ATOM   3839  HB1 GLU A 892      42.130  34.830  71.110  1.00  0.00           H
ATOM   3840  HB2 GLU A 892      43.830  34.140  70.780  1.00  0.00           H
ATOM   3841  CG  GLU A 892      42.350  32.680  71.420  1.00  0.00           C
ATOM   3842  HG1 GLU A 892      43.120  31.880  71.320  1.00  0.00           H
ATOM   3843  HG2 GLU A 892      41.460  32.280  70.900  1.00  0.00           H
ATOM   3844  CD  GLU A 892      42.170  32.810  72.950  1.00  0.00           C
ATOM   3845  OE1 GLU A 892      41.270  32.090  73.530  1.00  0.00           O
ATOM   3846  OE2 GLU A 892      42.850  33.640  73.550  1.00  0.00           O
ATOM   3847  C   GLU A 892      42.640  35.280  68.390  1.00  0.00           C
ATOM   3848  O   GLU A 892      43.730  35.500  67.840  1.00  0.00           O
ATOM   3849  N   PRO A 893      41.690  36.210  68.470  1.00  0.00           N
ATOM   3850  CD  PRO A 893      40.340  36.060  69.090  1.00  0.00           C
ATOM   3851  HD1 PRO A 893      40.440  35.440  70.020  1.00  0.00           H
ATOM   3852  HD2 PRO A 893      39.660  35.570  68.360  1.00  0.00           H
ATOM   3853  CA  PRO A 893      41.890  37.620  68.090  1.00  0.00           C
ATOM   3854  HA  PRO A 893      42.230  37.630  67.060  1.00  0.00           H
ATOM   3855  CB  PRO A 893      40.540  38.310  68.340  1.00  0.00           C
ATOM   3856  HB1 PRO A 893      39.900  38.070  67.450  1.00  0.00           H
ATOM   3857  HB2 PRO A 893      40.390  39.380  68.510  1.00  0.00           H
ATOM   3858  CG  PRO A 893      39.870  37.460  69.470  1.00  0.00           C
ATOM   3859  HG1 PRO A 893      40.270  37.840  70.430  1.00  0.00           H
ATOM   3860  HG2 PRO A 893      38.780  37.630  69.480  1.00  0.00           H
ATOM   3861  C   PRO A 893      42.990  38.220  68.980  1.00  0.00           C
ATOM   3862  O   PRO A 893      43.210  37.780  70.090  1.00  0.00           O
ATOM   3863  N   THR A 894      43.790  39.270  68.580  1.00  0.00           N
ATOM   3864  HN  THR A 894      43.710  39.680  67.680  1.00  0.00           H
ATOM   3865  CA  THR A 894      44.650  40.000  69.440  1.00  0.00           C
ATOM   3866  HA  THR A 894      45.370  39.330  69.880  1.00  0.00           H
ATOM   3867  CB  THR A 894      45.420  41.070  68.610  1.00  0.00           C
ATOM   3868  HB  THR A 894      44.820  41.960  68.350  1.00  0.00           H
ATOM   3869  OG1 THR A 894      45.910  40.530  67.400  1.00  0.00           O
ATOM   3870  HG1 THR A 894      45.110  40.430  66.880  1.00  0.00           H
ATOM   3871  CG2 THR A 894      46.780  41.480  69.450  1.00  0.00           C
ATOM   3872 HG21 THR A 894      46.460  41.820  70.460  1.00  0.00           H
ATOM   3873 HG22 THR A 894      47.280  42.260  68.830  1.00  0.00           H
ATOM   3874 HG23 THR A 894      47.420  40.590  69.480  1.00  0.00           H
ATOM   3875  C   THR A 894      43.830  40.670  70.590  1.00  0.00           C
ATOM   3876  O   THR A 894      44.300  40.850  71.730  1.00  0.00           O
ATOM   3877  N   HSD A 895      42.650  41.170  70.250  1.00  0.00           N
ATOM   3878  HN  HSD A 895      42.300  41.160  69.320  1.00  0.00           H
ATOM   3879  CA  HSD A 895      41.850  41.920  71.200  1.00  0.00           C
ATOM   3880  HA  HSD A 895      42.590  42.500  71.740  1.00  0.00           H
ATOM   3881  CB  HSD A 895      40.710  42.700  70.490  1.00  0.00           C
ATOM   3882  HB1 HSD A 895      40.190  42.140  69.700  1.00  0.00           H
ATOM   3883  HB2 HSD A 895      41.200  43.570  69.990  1.00  0.00           H
ATOM   3884  ND1 HSD A 895      39.800  44.400  72.210  1.00  0.00           N
ATOM   3885  HD1 HSD A 895      40.610  44.980  72.300  1.00  0.00           H
ATOM   3886  CG  HSD A 895      39.720  43.270  71.450  1.00  0.00           C
ATOM   3887  CE1 HSD A 895      38.610  44.480  72.830  1.00  0.00           C
ATOM   3888  HE1 HSD A 895      38.490  45.180  73.660  1.00  0.00           H
ATOM   3889  NE2 HSD A 895      37.720  43.600  72.450  1.00  0.00           N
ATOM   3890  CD2 HSD A 895      38.440  42.800  71.570  1.00  0.00           C
ATOM   3891  HD2 HSD A 895      38.000  41.950  71.060  1.00  0.00           H
ATOM   3892  C   HSD A 895      41.330  40.930  72.210  1.00  0.00           C
ATOM   3893  O   HSD A 895      40.940  39.910  71.730  1.00  0.00           O
ATOM   3894  N   PRO A 896      41.260  41.120  73.530  1.00  0.00           N
ATOM   3895  CD  PRO A 896      42.020  42.200  74.140  1.00  0.00           C
ATOM   3896  HD1 PRO A 896      41.500  43.180  74.160  1.00  0.00           H
ATOM   3897  HD2 PRO A 896      42.980  42.410  73.630  1.00  0.00           H
ATOM   3898  CA  PRO A 896      40.990  39.980  74.460  1.00  0.00           C
ATOM   3899  HA  PRO A 896      41.210  39.040  73.990  1.00  0.00           H
ATOM   3900  CB  PRO A 896      42.100  40.220  75.560  1.00  0.00           C
ATOM   3901  HB1 PRO A 896      42.950  39.560  75.250  1.00  0.00           H
ATOM   3902  HB2 PRO A 896      41.840  39.810  76.570  1.00  0.00           H
ATOM   3903  CG  PRO A 896      42.320  41.740  75.610  1.00  0.00           C
ATOM   3904  HG1 PRO A 896      41.500  42.120  76.260  1.00  0.00           H
ATOM   3905  HG2 PRO A 896      43.260  42.010  76.140  1.00  0.00           H
ATOM   3906  C   PRO A 896      39.680  39.880  75.090  1.00  0.00           C
ATOM   3907  O   PRO A 896      39.380  38.850  75.620  1.00  0.00           O
ATOM   3908  N   GLU A 897      38.830  40.940  75.120  1.00  0.00           N
ATOM   3909  HN  GLU A 897      39.180  41.810  74.800  1.00  0.00           H
ATOM   3910  CA  GLU A 897      37.590  41.000  75.900  1.00  0.00           C
ATOM   3911  HA  GLU A 897      37.870  40.840  76.930  1.00  0.00           H
ATOM   3912  CB  GLU A 897      36.950  42.420  75.860  1.00  0.00           C
ATOM   3913  HB1 GLU A 897      36.030  42.310  76.460  1.00  0.00           H
ATOM   3914  HB2 GLU A 897      36.650  42.660  74.820  1.00  0.00           H
ATOM   3915  CG  GLU A 897      37.950  43.510  76.310  1.00  0.00           C
ATOM   3916  HG1 GLU A 897      38.600  43.680  75.430  1.00  0.00           H
ATOM   3917  HG2 GLU A 897      38.540  43.120  77.180  1.00  0.00           H
ATOM   3918  CD  GLU A 897      37.330  44.870  76.650  1.00  0.00           C
ATOM   3919  OE1 GLU A 897      38.050  45.670  77.280  1.00  0.00           O
ATOM   3920  OE2 GLU A 897      36.160  45.070  76.240  1.00  0.00           O
ATOM   3921  C   GLU A 897      36.650  39.920  75.590  1.00  0.00           C
ATOM   3922  O   GLU A 897      35.960  39.440  76.440  1.00  0.00           O
ATOM   3923  N   ARG A 898      36.630  39.450  74.310  1.00  0.00           N
ATOM   3924  HN  ARG A 898      37.150  39.950  73.630  1.00  0.00           H
ATOM   3925  CA  ARG A 898      35.870  38.350  73.740  1.00  0.00           C
ATOM   3926  HA  ARG A 898      35.290  37.860  74.520  1.00  0.00           H
ATOM   3927  CB  ARG A 898      34.740  38.980  72.800  1.00  0.00           C
ATOM   3928  HB1 ARG A 898      33.990  39.320  73.550  1.00  0.00           H
ATOM   3929  HB2 ARG A 898      34.300  38.160  72.200  1.00  0.00           H
ATOM   3930  CG  ARG A 898      35.170  40.060  71.870  1.00  0.00           C
ATOM   3931  HG1 ARG A 898      36.100  39.640  71.440  1.00  0.00           H
ATOM   3932  HG2 ARG A 898      35.360  40.990  72.450  1.00  0.00           H
ATOM   3933  CD  ARG A 898      34.140  40.410  70.800  1.00  0.00           C
ATOM   3934  HD1 ARG A 898      33.180  40.880  71.110  1.00  0.00           H
ATOM   3935  HD2 ARG A 898      33.880  39.440  70.350  1.00  0.00           H
ATOM   3936  NE  ARG A 898      34.870  41.310  69.920  1.00  0.00           N
ATOM   3937  HE  ARG A 898      35.080  42.200  70.330  1.00  0.00           H
ATOM   3938  CZ  ARG A 898      35.770  40.950  69.020  1.00  0.00           C
ATOM   3939  NH1 ARG A 898      36.180  39.780  68.630  1.00  0.00           N
ATOM   3940 HH11 ARG A 898      36.860  39.720  67.900  1.00  0.00           H
ATOM   3941 HH12 ARG A 898      35.930  38.970  69.160  1.00  0.00           H
ATOM   3942  NH2 ARG A 898      36.440  42.090  68.640  1.00  0.00           N
ATOM   3943 HH21 ARG A 898      37.200  41.970  68.010  1.00  0.00           H
ATOM   3944 HH22 ARG A 898      36.140  42.960  69.030  1.00  0.00           H
ATOM   3945  C   ARG A 898      36.660  37.300  72.990  1.00  0.00           C
ATOM   3946  O   ARG A 898      37.830  37.420  72.670  1.00  0.00           O
ATOM   3947  N   GLY A 899      35.930  36.210  72.670  1.00  0.00           N
ATOM   3948  HN  GLY A 899      35.070  36.060  73.150  1.00  0.00           H
ATOM   3949  CA  GLY A 899      36.280  35.350  71.480  1.00  0.00           C
ATOM   3950  HA1 GLY A 899      35.670  34.460  71.510  1.00  0.00           H
ATOM   3951  HA2 GLY A 899      37.290  34.980  71.640  1.00  0.00           H
ATOM   3952  C   GLY A 899      36.270  36.020  70.160  1.00  0.00           C
ATOM   3953  O   GLY A 899      36.150  37.250  70.020  1.00  0.00           O
ATOM   3954  N   TRP A 900      36.520  35.290  69.040  1.00  0.00           N
ATOM   3955  HN  TRP A 900      36.670  34.310  69.180  1.00  0.00           H
ATOM   3956  CA  TRP A 900      36.410  35.800  67.670  1.00  0.00           C
ATOM   3957  HA  TRP A 900      37.230  36.490  67.580  1.00  0.00           H
ATOM   3958  CB  TRP A 900      36.520  34.710  66.570  1.00  0.00           C
ATOM   3959  HB1 TRP A 900      36.290  35.120  65.560  1.00  0.00           H
ATOM   3960  HB2 TRP A 900      35.820  33.860  66.690  1.00  0.00           H
ATOM   3961  CG  TRP A 900      37.940  34.270  66.420  1.00  0.00           C
ATOM   3962  CD1 TRP A 900      38.530  33.070  66.940  1.00  0.00           C
ATOM   3963  HD1 TRP A 900      37.990  32.260  67.400  1.00  0.00           H
ATOM   3964  NE1 TRP A 900      39.850  33.070  66.540  1.00  0.00           N
ATOM   3965  HE1 TRP A 900      40.620  32.510  66.720  1.00  0.00           H
ATOM   3966  CE2 TRP A 900      40.130  34.180  65.800  1.00  0.00           C
ATOM   3967  CD2 TRP A 900      38.980  34.990  65.770  1.00  0.00           C
ATOM   3968  CE3 TRP A 900      38.980  36.200  65.080  1.00  0.00           C
ATOM   3969  HE3 TRP A 900      38.110  36.840  65.050  1.00  0.00           H
ATOM   3970  CZ3 TRP A 900      40.100  36.580  64.360  1.00  0.00           C
ATOM   3971  HZ3 TRP A 900      40.060  37.460  63.740  1.00  0.00           H
ATOM   3972  CZ2 TRP A 900      41.310  34.640  65.200  1.00  0.00           C
ATOM   3973  HZ2 TRP A 900      42.210  34.060  65.120  1.00  0.00           H
ATOM   3974  CH2 TRP A 900      41.220  35.740  64.350  1.00  0.00           C
ATOM   3975  HH2 TRP A 900      42.090  36.080  63.800  1.00  0.00           H
ATOM   3976  C   TRP A 900      35.100  36.590  67.280  1.00  0.00           C
ATOM   3977  O   TRP A 900      35.120  37.590  66.480  1.00  0.00           O
ATOM   3978  N   ILE A 901      33.930  36.080  67.720  1.00  0.00           N
ATOM   3979  HN  ILE A 901      33.950  35.230  68.240  1.00  0.00           H
ATOM   3980  CA  ILE A 901      32.690  36.600  67.240  1.00  0.00           C
ATOM   3981  HA  ILE A 901      32.840  36.810  66.200  1.00  0.00           H
ATOM   3982  CB  ILE A 901      31.570  35.620  67.410  1.00  0.00           C
ATOM   3983  HB  ILE A 901      31.480  35.340  68.490  1.00  0.00           H
ATOM   3984  CG2 ILE A 901      30.130  36.090  66.950  1.00  0.00           C
ATOM   3985 HG21 ILE A 901      30.240  36.560  65.940  1.00  0.00           H
ATOM   3986 HG22 ILE A 901      29.760  36.810  67.710  1.00  0.00           H
ATOM   3987 HG23 ILE A 901      29.450  35.220  66.900  1.00  0.00           H
ATOM   3988  CG1 ILE A 901      31.970  34.340  66.640  1.00  0.00           C
ATOM   3989 HG11 ILE A 901      31.170  33.570  66.740  1.00  0.00           H
ATOM   3990 HG12 ILE A 901      32.890  33.870  67.070  1.00  0.00           H
ATOM   3991  CD  ILE A 901      32.260  34.550  65.140  1.00  0.00           C
ATOM   3992  HD1 ILE A 901      31.550  35.090  64.490  1.00  0.00           H
ATOM   3993  HD2 ILE A 901      32.410  33.530  64.710  1.00  0.00           H
ATOM   3994  HD3 ILE A 901      33.270  35.010  65.010  1.00  0.00           H
ATOM   3995  C   ILE A 901      32.210  37.900  67.940  1.00  0.00           C
ATOM   3996  O   ILE A 901      32.430  38.100  69.140  1.00  0.00           O
ATOM   3997  N   ILE A 902      31.660  38.830  67.190  1.00  0.00           N
ATOM   3998  HN  ILE A 902      31.550  38.740  66.200  1.00  0.00           H
ATOM   3999  CA  ILE A 902      31.290  40.130  67.790  1.00  0.00           C
ATOM   4000  HA  ILE A 902      31.270  40.070  68.870  1.00  0.00           H
ATOM   4001  CB  ILE A 902      32.260  41.240  67.390  1.00  0.00           C
ATOM   4002  HB  ILE A 902      33.260  40.900  67.710  1.00  0.00           H
ATOM   4003  CG2 ILE A 902      32.410  41.390  65.880  1.00  0.00           C
ATOM   4004 HG21 ILE A 902      32.810  40.440  65.470  1.00  0.00           H
ATOM   4005 HG22 ILE A 902      33.270  42.080  65.690  1.00  0.00           H
ATOM   4006 HG23 ILE A 902      31.430  41.700  65.440  1.00  0.00           H
ATOM   4007  CG1 ILE A 902      31.960  42.550  68.190  1.00  0.00           C
ATOM   4008 HG11 ILE A 902      32.180  42.360  69.260  1.00  0.00           H
ATOM   4009 HG12 ILE A 902      30.920  42.850  67.960  1.00  0.00           H
ATOM   4010  CD  ILE A 902      32.860  43.810  67.890  1.00  0.00           C
ATOM   4011  HD1 ILE A 902      32.630  44.570  68.660  1.00  0.00           H
ATOM   4012  HD2 ILE A 902      32.530  44.190  66.910  1.00  0.00           H
ATOM   4013  HD3 ILE A 902      33.940  43.540  67.930  1.00  0.00           H
ATOM   4014  C   ILE A 902      29.820  40.300  67.460  1.00  0.00           C
ATOM   4015  O   ILE A 902      29.290  40.240  66.340  1.00  0.00           O
ATOM   4016  N   SER A 903      28.990  40.600  68.460  1.00  0.00           N
ATOM   4017  HN  SER A 903      29.220  40.650  69.430  1.00  0.00           H
ATOM   4018  CA  SER A 903      27.570  40.900  68.160  1.00  0.00           C
ATOM   4019  HA  SER A 903      27.190  40.060  67.600  1.00  0.00           H
ATOM   4020  CB  SER A 903      26.570  40.980  69.330  1.00  0.00           C
ATOM   4021  HB1 SER A 903      25.580  41.340  68.970  1.00  0.00           H
ATOM   4022  HB2 SER A 903      26.890  41.800  70.000  1.00  0.00           H
ATOM   4023  OG  SER A 903      26.430  39.850  70.170  1.00  0.00           O
ATOM   4024  HG1 SER A 903      26.440  39.080  69.590  1.00  0.00           H
ATOM   4025  C   SER A 903      27.460  42.260  67.450  1.00  0.00           C
ATOM   4026  O   SER A 903      28.060  43.310  67.820  1.00  0.00           O
ATOM   4027  N   PRO A 904      26.550  42.320  66.420  1.00  0.00           N
ATOM   4028  CD  PRO A 904      26.000  41.190  65.660  1.00  0.00           C
ATOM   4029  HD1 PRO A 904      25.100  40.760  66.150  1.00  0.00           H
ATOM   4030  HD2 PRO A 904      26.760  40.420  65.400  1.00  0.00           H
ATOM   4031  CA  PRO A 904      25.830  43.580  66.120  1.00  0.00           C
ATOM   4032  HA  PRO A 904      26.540  44.260  65.680  1.00  0.00           H
ATOM   4033  CB  PRO A 904      24.850  43.210  65.000  1.00  0.00           C
ATOM   4034  HB1 PRO A 904      24.660  43.950  64.170  1.00  0.00           H
ATOM   4035  HB2 PRO A 904      23.850  42.900  65.380  1.00  0.00           H
ATOM   4036  CG  PRO A 904      25.370  41.870  64.410  1.00  0.00           C
ATOM   4037  HG1 PRO A 904      24.510  41.340  63.930  1.00  0.00           H
ATOM   4038  HG2 PRO A 904      26.220  42.110  63.740  1.00  0.00           H
ATOM   4039  C   PRO A 904      25.180  44.430  67.250  1.00  0.00           C
ATOM   4040  O   PRO A 904      24.900  43.930  68.320  1.00  0.00           O
ATOM   4041  N   LEU A 905      24.810  45.720  66.980  1.00  0.00           N
ATOM   4042  HN  LEU A 905      25.070  46.090  66.090  1.00  0.00           H
ATOM   4043  CA  LEU A 905      24.050  46.660  67.870  1.00  0.00           C
ATOM   4044  HA  LEU A 905      24.000  47.470  67.160  1.00  0.00           H
ATOM   4045  CB  LEU A 905      22.750  46.190  68.410  1.00  0.00           C
ATOM   4046  HB1 LEU A 905      22.180  46.910  69.050  1.00  0.00           H
ATOM   4047  HB2 LEU A 905      22.930  45.320  69.080  1.00  0.00           H
ATOM   4048  CG  LEU A 905      21.710  45.780  67.280  1.00  0.00           C
ATOM   4049  HG  LEU A 905      22.160  44.910  66.750  1.00  0.00           H
ATOM   4050  CD1 LEU A 905      20.400  45.340  68.010  1.00  0.00           C
ATOM   4051 HD11 LEU A 905      20.680  44.720  68.890  1.00  0.00           H
ATOM   4052 HD12 LEU A 905      19.680  44.720  67.440  1.00  0.00           H
ATOM   4053 HD13 LEU A 905      19.830  46.230  68.380  1.00  0.00           H
ATOM   4054  CD2 LEU A 905      21.420  46.860  66.300  1.00  0.00           C
ATOM   4055 HD21 LEU A 905      20.890  47.710  66.790  1.00  0.00           H
ATOM   4056 HD22 LEU A 905      20.830  46.510  65.430  1.00  0.00           H
ATOM   4057 HD23 LEU A 905      22.370  47.260  65.870  1.00  0.00           H
ATOM   4058  C   LEU A 905      24.930  47.340  68.970  1.00  0.00           C
ATOM   4059  O   LEU A 905      25.000  48.540  69.040  1.00  0.00           O
ATOM   4060  N   GLY A 906      25.770  46.570  69.700  1.00  0.00           N
ATOM   4061  HN  GLY A 906      25.760  45.590  69.470  1.00  0.00           H
ATOM   4062  CA  GLY A 906      26.610  47.030  70.770  1.00  0.00           C
ATOM   4063  HA1 GLY A 906      27.450  47.600  70.400  1.00  0.00           H
ATOM   4064  HA2 GLY A 906      27.100  46.170  71.210  1.00  0.00           H
ATOM   4065  C   GLY A 906      25.940  47.820  71.840  1.00  0.00           C
ATOM   4066  O   GLY A 906      24.780  47.620  72.180  1.00  0.00           O
ATOM   4067  N   ASP A 907      26.670  48.770  72.550  1.00  0.00           N
ATOM   4068  HN  ASP A 907      27.660  48.830  72.490  1.00  0.00           H
ATOM   4069  CA  ASP A 907      26.150  49.630  73.600  1.00  0.00           C
ATOM   4070  HA  ASP A 907      25.280  49.200  74.070  1.00  0.00           H
ATOM   4071  CB  ASP A 907      27.280  49.850  74.610  1.00  0.00           C
ATOM   4072  HB1 ASP A 907      26.990  50.170  75.650  1.00  0.00           H
ATOM   4073  HB2 ASP A 907      28.000  50.550  74.140  1.00  0.00           H
ATOM   4074  CG  ASP A 907      27.990  48.600  75.030  1.00  0.00           C
ATOM   4075  OD1 ASP A 907      29.150  48.670  75.450  1.00  0.00           O
ATOM   4076  OD2 ASP A 907      27.480  47.470  74.990  1.00  0.00           O
ATOM   4077  C   ASP A 907      25.740  51.000  72.970  1.00  0.00           C
ATOM   4078  O   ASP A 907      25.650  51.990  73.630  1.00  0.00           O
ATOM   4079  N   ASN A 908      25.580  51.020  71.640  1.00  0.00           N
ATOM   4080  HN  ASN A 908      25.530  50.170  71.130  1.00  0.00           H
ATOM   4081  CA  ASN A 908      25.390  52.220  70.890  1.00  0.00           C
ATOM   4082  HA  ASN A 908      25.910  53.010  71.430  1.00  0.00           H
ATOM   4083  CB  ASN A 908      26.030  52.220  69.490  1.00  0.00           C
ATOM   4084  HB1 ASN A 908      25.840  53.240  69.080  1.00  0.00           H
ATOM   4085  HB2 ASN A 908      25.470  51.590  68.770  1.00  0.00           H
ATOM   4086  CG  ASN A 908      27.540  51.840  69.540  1.00  0.00           C
ATOM   4087  OD1 ASN A 908      27.940  50.950  68.820  1.00  0.00           O
ATOM   4088  ND2 ASN A 908      28.320  52.370  70.520  1.00  0.00           N
ATOM   4089 HD21 ASN A 908      29.270  52.060  70.540  1.00  0.00           H
ATOM   4090 HD22 ASN A 908      28.070  53.090  71.160  1.00  0.00           H
ATOM   4091  C   ASN A 908      23.890  52.610  70.860  1.00  0.00           C
ATOM   4092  O   ASN A 908      23.120  51.710  70.470  1.00  0.00           O
ATOM   4093  N   PRO A 909      23.520  53.860  71.110  1.00  0.00           N
ATOM   4094  CD  PRO A 909      24.410  54.890  71.660  1.00  0.00           C
ATOM   4095  HD1 PRO A 909      25.110  55.250  70.870  1.00  0.00           H
ATOM   4096  HD2 PRO A 909      24.890  54.540  72.600  1.00  0.00           H
ATOM   4097  CA  PRO A 909      22.200  54.460  70.770  1.00  0.00           C
ATOM   4098  HA  PRO A 909      21.510  54.060  71.500  1.00  0.00           H
ATOM   4099  CB  PRO A 909      22.460  55.960  70.870  1.00  0.00           C
ATOM   4100  HB1 PRO A 909      21.550  56.500  71.210  1.00  0.00           H
ATOM   4101  HB2 PRO A 909      22.900  56.360  69.920  1.00  0.00           H
ATOM   4102  CG  PRO A 909      23.570  56.120  71.930  1.00  0.00           C
ATOM   4103  HG1 PRO A 909      24.070  57.110  72.070  1.00  0.00           H
ATOM   4104  HG2 PRO A 909      23.030  56.130  72.900  1.00  0.00           H
ATOM   4105  C   PRO A 909      21.760  54.300  69.360  1.00  0.00           C
ATOM   4106  O   PRO A 909      22.610  54.140  68.440  1.00  0.00           O
ATOM   4107  N   TRP A 910      20.490  54.500  69.020  1.00  0.00           N
ATOM   4108  HN  TRP A 910      19.830  54.760  69.720  1.00  0.00           H
ATOM   4109  CA  TRP A 910      20.010  54.390  67.670  1.00  0.00           C
ATOM   4110  HA  TRP A 910      20.310  53.400  67.360  1.00  0.00           H
ATOM   4111  CB  TRP A 910      18.430  54.390  67.860  1.00  0.00           C
ATOM   4112  HB1 TRP A 910      18.180  55.420  68.200  1.00  0.00           H
ATOM   4113  HB2 TRP A 910      18.200  53.640  68.630  1.00  0.00           H
ATOM   4114  CG  TRP A 910      17.600  54.030  66.590  1.00  0.00           C
ATOM   4115  CD1 TRP A 910      17.050  52.770  66.530  1.00  0.00           C
ATOM   4116  HD1 TRP A 910      17.270  51.980  67.220  1.00  0.00           H
ATOM   4117  NE1 TRP A 910      16.040  52.770  65.610  1.00  0.00           N
ATOM   4118  HE1 TRP A 910      15.570  51.950  65.340  1.00  0.00           H
ATOM   4119  CE2 TRP A 910      15.900  54.050  65.040  1.00  0.00           C
ATOM   4120  CD2 TRP A 910      16.900  54.890  65.600  1.00  0.00           C
ATOM   4121  CE3 TRP A 910      17.080  56.190  65.120  1.00  0.00           C
ATOM   4122  HE3 TRP A 910      17.810  56.900  65.480  1.00  0.00           H
ATOM   4123  CZ3 TRP A 910      16.170  56.650  64.170  1.00  0.00           C
ATOM   4124  HZ3 TRP A 910      16.200  57.690  63.870  1.00  0.00           H
ATOM   4125  CZ2 TRP A 910      14.970  54.540  64.140  1.00  0.00           C
ATOM   4126  HZ2 TRP A 910      14.160  53.930  63.790  1.00  0.00           H
ATOM   4127  CH2 TRP A 910      15.090  55.910  63.750  1.00  0.00           C
ATOM   4128  HH2 TRP A 910      14.280  56.260  63.130  1.00  0.00           H
ATOM   4129  C   TRP A 910      20.490  55.430  66.700  1.00  0.00           C
ATOM   4130  O   TRP A 910      20.900  55.050  65.590  1.00  0.00           O
ATOM   4131  N   TRP A 911      20.510  56.750  67.020  1.00  0.00           N
ATOM   4132  HN  TRP A 911      20.190  57.120  67.890  1.00  0.00           H
ATOM   4133  CA  TRP A 911      21.140  57.790  66.190  1.00  0.00           C
ATOM   4134  HA  TRP A 911      20.530  57.750  65.300  1.00  0.00           H
ATOM   4135  CB  TRP A 911      21.060  59.270  66.750  1.00  0.00           C
ATOM   4136  HB1 TRP A 911      20.030  59.460  67.140  1.00  0.00           H
ATOM   4137  HB2 TRP A 911      21.070  59.980  65.900  1.00  0.00           H
ATOM   4138  CG  TRP A 911      22.050  59.670  67.830  1.00  0.00           C
ATOM   4139  CD1 TRP A 911      21.770  59.630  69.180  1.00  0.00           C
ATOM   4140  HD1 TRP A 911      20.730  59.520  69.470  1.00  0.00           H
ATOM   4141  NE1 TRP A 911      22.930  59.740  69.950  1.00  0.00           N
ATOM   4142  HE1 TRP A 911      23.060  59.630  70.920  1.00  0.00           H
ATOM   4143  CE2 TRP A 911      23.930  60.140  69.090  1.00  0.00           C
ATOM   4144  CD2 TRP A 911      23.440  60.020  67.770  1.00  0.00           C
ATOM   4145  CE3 TRP A 911      24.310  60.440  66.720  1.00  0.00           C
ATOM   4146  HE3 TRP A 911      23.930  60.390  65.710  1.00  0.00           H
ATOM   4147  CZ3 TRP A 911      25.590  60.820  67.060  1.00  0.00           C
ATOM   4148  HZ3 TRP A 911      26.270  61.010  66.230  1.00  0.00           H
ATOM   4149  CZ2 TRP A 911      25.230  60.530  69.410  1.00  0.00           C
ATOM   4150  HZ2 TRP A 911      25.620  60.550  70.420  1.00  0.00           H
ATOM   4151  CH2 TRP A 911      26.090  60.820  68.330  1.00  0.00           C
ATOM   4152  HH2 TRP A 911      27.100  61.150  68.510  1.00  0.00           H
ATOM   4153  C   TRP A 911      22.590  57.520  65.790  1.00  0.00           C
ATOM   4154  O   TRP A 911      22.980  57.660  64.640  1.00  0.00           O
ATOM   4155  N   THR A 912      23.290  57.060  66.850  1.00  0.00           N
ATOM   4156  HN  THR A 912      22.950  56.990  67.780  1.00  0.00           H
ATOM   4157  CA  THR A 912      24.710  56.720  66.720  1.00  0.00           C
ATOM   4158  HA  THR A 912      25.250  57.600  66.390  1.00  0.00           H
ATOM   4159  CB  THR A 912      25.460  56.310  68.020  1.00  0.00           C
ATOM   4160  HB  THR A 912      25.260  55.260  68.350  1.00  0.00           H
ATOM   4161  OG1 THR A 912      25.020  57.200  69.000  1.00  0.00           O
ATOM   4162  HG1 THR A 912      25.080  58.110  68.710  1.00  0.00           H
ATOM   4163  CG2 THR A 912      27.020  56.400  67.880  1.00  0.00           C
ATOM   4164 HG21 THR A 912      27.330  55.590  67.180  1.00  0.00           H
ATOM   4165 HG22 THR A 912      27.580  56.200  68.820  1.00  0.00           H
ATOM   4166 HG23 THR A 912      27.330  57.410  67.540  1.00  0.00           H
ATOM   4167  C   THR A 912      24.910  55.600  65.670  1.00  0.00           C
ATOM   4168  O   THR A 912      25.740  55.700  64.740  1.00  0.00           O
ATOM   4169  N   LEU A 913      24.110  54.510  65.720  1.00  0.00           N
ATOM   4170  HN  LEU A 913      23.360  54.500  66.390  1.00  0.00           H
ATOM   4171  CA  LEU A 913      24.050  53.460  64.690  1.00  0.00           C
ATOM   4172  HA  LEU A 913      25.040  53.090  64.470  1.00  0.00           H
ATOM   4173  CB  LEU A 913      23.030  52.320  64.960  1.00  0.00           C
ATOM   4174  HB1 LEU A 913      23.060  51.600  64.110  1.00  0.00           H
ATOM   4175  HB2 LEU A 913      21.970  52.630  64.910  1.00  0.00           H
ATOM   4176  CG  LEU A 913      23.340  51.520  66.230  1.00  0.00           C
ATOM   4177  HG  LEU A 913      23.410  52.140  67.150  1.00  0.00           H
ATOM   4178  CD1 LEU A 913      22.350  50.410  66.380  1.00  0.00           C
ATOM   4179 HD11 LEU A 913      22.460  49.680  65.550  1.00  0.00           H
ATOM   4180 HD12 LEU A 913      21.350  50.800  66.660  1.00  0.00           H
ATOM   4181 HD13 LEU A 913      22.560  49.810  67.290  1.00  0.00           H
ATOM   4182  CD2 LEU A 913      24.800  50.830  65.990  1.00  0.00           C
ATOM   4183 HD21 LEU A 913      24.960  50.040  66.750  1.00  0.00           H
ATOM   4184 HD22 LEU A 913      25.520  51.640  66.220  1.00  0.00           H
ATOM   4185 HD23 LEU A 913      24.890  50.400  64.960  1.00  0.00           H
ATOM   4186  C   LEU A 913      23.630  54.040  63.320  1.00  0.00           C
ATOM   4187  O   LEU A 913      24.140  53.640  62.250  1.00  0.00           O
ATOM   4188  N   LEU A 914      22.650  54.990  63.130  1.00  0.00           N
ATOM   4189  HN  LEU A 914      22.110  55.240  63.930  1.00  0.00           H
ATOM   4190  CA  LEU A 914      22.260  55.520  61.820  1.00  0.00           C
ATOM   4191  HA  LEU A 914      22.380  54.710  61.120  1.00  0.00           H
ATOM   4192  CB  LEU A 914      20.820  56.020  61.970  1.00  0.00           C
ATOM   4193  HB1 LEU A 914      20.850  56.740  62.830  1.00  0.00           H
ATOM   4194  HB2 LEU A 914      20.230  55.090  62.120  1.00  0.00           H
ATOM   4195  CG  LEU A 914      20.240  56.750  60.690  1.00  0.00           C
ATOM   4196  HG  LEU A 914      20.840  57.620  60.360  1.00  0.00           H
ATOM   4197  CD1 LEU A 914      20.210  55.690  59.660  1.00  0.00           C
ATOM   4198 HD11 LEU A 914      21.200  55.290  59.370  1.00  0.00           H
ATOM   4199 HD12 LEU A 914      19.900  56.080  58.670  1.00  0.00           H
ATOM   4200 HD13 LEU A 914      19.550  54.860  59.970  1.00  0.00           H
ATOM   4201  CD2 LEU A 914      18.800  57.190  61.060  1.00  0.00           C
ATOM   4202 HD21 LEU A 914      18.330  56.400  61.670  1.00  0.00           H
ATOM   4203 HD22 LEU A 914      18.100  57.500  60.250  1.00  0.00           H
ATOM   4204 HD23 LEU A 914      18.940  58.050  61.740  1.00  0.00           H
ATOM   4205  C   LEU A 914      23.240  56.490  61.220  1.00  0.00           C
ATOM   4206  O   LEU A 914      23.400  56.490  59.980  1.00  0.00           O
ATOM   4207  N   ILE A 915      24.000  57.300  62.070  1.00  0.00           N
ATOM   4208  HN  ILE A 915      23.720  57.320  63.030  1.00  0.00           H
ATOM   4209  CA  ILE A 915      25.060  58.200  61.520  1.00  0.00           C
ATOM   4210  HA  ILE A 915      24.590  58.550  60.620  1.00  0.00           H
ATOM   4211  CB  ILE A 915      25.240  59.410  62.340  1.00  0.00           C
ATOM   4212  HB  ILE A 915      24.270  59.710  62.810  1.00  0.00           H
ATOM   4213  CG2 ILE A 915      26.260  59.230  63.510  1.00  0.00           C
ATOM   4214 HG21 ILE A 915      26.150  60.130  64.150  1.00  0.00           H
ATOM   4215 HG22 ILE A 915      27.280  59.340  63.080  1.00  0.00           H
ATOM   4216 HG23 ILE A 915      26.240  58.250  64.050  1.00  0.00           H
ATOM   4217  CG1 ILE A 915      25.590  60.630  61.450  1.00  0.00           C
ATOM   4218 HG11 ILE A 915      26.470  60.390  60.810  1.00  0.00           H
ATOM   4219 HG12 ILE A 915      25.900  61.480  62.100  1.00  0.00           H
ATOM   4220  CD  ILE A 915      24.460  61.180  60.590  1.00  0.00           C
ATOM   4221  HD1 ILE A 915      24.150  60.480  59.780  1.00  0.00           H
ATOM   4222  HD2 ILE A 915      24.660  62.180  60.160  1.00  0.00           H
ATOM   4223  HD3 ILE A 915      23.560  61.300  61.240  1.00  0.00           H
ATOM   4224  C   ILE A 915      26.360  57.470  61.250  1.00  0.00           C
ATOM   4225  O   ILE A 915      27.260  57.890  60.510  1.00  0.00           O
ATOM   4226  N   ALA A 916      26.540  56.300  61.890  1.00  0.00           N
ATOM   4227  HN  ALA A 916      25.760  56.020  62.450  1.00  0.00           H
ATOM   4228  CA  ALA A 916      27.550  55.350  61.530  1.00  0.00           C
ATOM   4229  HA  ALA A 916      28.480  55.880  61.680  1.00  0.00           H
ATOM   4230  CB  ALA A 916      27.420  54.110  62.510  1.00  0.00           C
ATOM   4231  HB1 ALA A 916      27.680  54.510  63.530  1.00  0.00           H
ATOM   4232  HB2 ALA A 916      28.210  53.370  62.280  1.00  0.00           H
ATOM   4233  HB3 ALA A 916      26.390  53.710  62.470  1.00  0.00           H
ATOM   4234  C   ALA A 916      27.450  54.830  60.020  1.00  0.00           C
ATOM   4235  O   ALA A 916      28.440  54.300  59.510  1.00  0.00           O
ATOM   4236  N   ALA A 917      26.430  55.190  59.320  1.00  0.00           N
ATOM   4237  HN  ALA A 917      25.650  55.610  59.790  1.00  0.00           H
ATOM   4238  CA  ALA A 917      26.340  55.030  57.860  1.00  0.00           C
ATOM   4239  HA  ALA A 917      26.480  54.000  57.570  1.00  0.00           H
ATOM   4240  CB  ALA A 917      24.900  55.340  57.540  1.00  0.00           C
ATOM   4241  HB1 ALA A 917      24.170  54.880  58.240  1.00  0.00           H
ATOM   4242  HB2 ALA A 917      24.620  54.760  56.630  1.00  0.00           H
ATOM   4243  HB3 ALA A 917      24.680  56.430  57.450  1.00  0.00           H
ATOM   4244  C   ALA A 917      27.140  56.070  57.030  1.00  0.00           C
ATOM   4245  O   ALA A 917      27.560  55.890  55.890  1.00  0.00           O
ATOM   4246  N   ILE A 918      27.470  57.260  57.630  1.00  0.00           N
ATOM   4247  HN  ILE A 918      27.260  57.380  58.600  1.00  0.00           H
ATOM   4248  CA  ILE A 918      28.300  58.330  57.100  1.00  0.00           C
ATOM   4249  HA  ILE A 918      27.910  58.470  56.110  1.00  0.00           H
ATOM   4250  CB  ILE A 918      28.340  59.600  57.900  1.00  0.00           C
ATOM   4251  HB  ILE A 918      28.500  59.240  58.940  1.00  0.00           H
ATOM   4252  CG2 ILE A 918      29.470  60.570  57.400  1.00  0.00           C
ATOM   4253 HG21 ILE A 918      30.480  60.180  57.660  1.00  0.00           H
ATOM   4254 HG22 ILE A 918      29.300  61.520  57.940  1.00  0.00           H
ATOM   4255 HG23 ILE A 918      29.250  60.740  56.320  1.00  0.00           H
ATOM   4256  CG1 ILE A 918      26.900  60.310  57.880  1.00  0.00           C
ATOM   4257 HG11 ILE A 918      27.070  61.130  58.600  1.00  0.00           H
ATOM   4258 HG12 ILE A 918      26.070  59.660  58.260  1.00  0.00           H
ATOM   4259  CD  ILE A 918      26.460  60.670  56.500  1.00  0.00           C
ATOM   4260  HD1 ILE A 918      27.270  61.220  55.970  1.00  0.00           H
ATOM   4261  HD2 ILE A 918      25.610  61.380  56.430  1.00  0.00           H
ATOM   4262  HD3 ILE A 918      26.130  59.780  55.910  1.00  0.00           H
ATOM   4263  C   ILE A 918      29.720  57.840  56.810  1.00  0.00           C
ATOM   4264  O   ILE A 918      30.240  58.090  55.760  1.00  0.00           O
ATOM   4265  N   PRO A 919      30.470  57.180  57.710  1.00  0.00           N
ATOM   4266  CD  PRO A 919      30.230  57.220  59.190  1.00  0.00           C
ATOM   4267  HD1 PRO A 919      29.210  56.910  59.500  1.00  0.00           H
ATOM   4268  HD2 PRO A 919      30.400  58.290  59.490  1.00  0.00           H
ATOM   4269  CA  PRO A 919      31.800  56.770  57.350  1.00  0.00           C
ATOM   4270  HA  PRO A 919      32.430  57.490  56.850  1.00  0.00           H
ATOM   4271  CB  PRO A 919      32.410  56.550  58.750  1.00  0.00           C
ATOM   4272  HB1 PRO A 919      32.930  57.490  59.010  1.00  0.00           H
ATOM   4273  HB2 PRO A 919      33.220  55.790  58.680  1.00  0.00           H
ATOM   4274  CG  PRO A 919      31.330  56.290  59.690  1.00  0.00           C
ATOM   4275  HG1 PRO A 919      30.840  55.290  59.680  1.00  0.00           H
ATOM   4276  HG2 PRO A 919      31.580  56.400  60.760  1.00  0.00           H
ATOM   4277  C   PRO A 919      31.720  55.510  56.440  1.00  0.00           C
ATOM   4278  O   PRO A 919      32.670  55.270  55.670  1.00  0.00           O
ATOM   4279  N   ALA A 920      30.560  54.760  56.390  1.00  0.00           N
ATOM   4280  HN  ALA A 920      29.830  55.010  57.030  1.00  0.00           H
ATOM   4281  CA  ALA A 920      30.390  53.660  55.500  1.00  0.00           C
ATOM   4282  HA  ALA A 920      31.170  52.910  55.540  1.00  0.00           H
ATOM   4283  CB  ALA A 920      29.160  52.850  55.900  1.00  0.00           C
ATOM   4284  HB1 ALA A 920      28.260  53.520  55.800  1.00  0.00           H
ATOM   4285  HB2 ALA A 920      29.270  52.510  56.950  1.00  0.00           H
ATOM   4286  HB3 ALA A 920      28.900  51.960  55.270  1.00  0.00           H
ATOM   4287  C   ALA A 920      30.330  54.110  54.020  1.00  0.00           C
ATOM   4288  O   ALA A 920      31.000  53.510  53.230  1.00  0.00           O
ATOM   4289  N   LEU A 921      29.570  55.230  53.830  1.00  0.00           N
ATOM   4290  HN  LEU A 921      29.100  55.670  54.590  1.00  0.00           H
ATOM   4291  CA  LEU A 921      29.390  55.810  52.520  1.00  0.00           C
ATOM   4292  HA  LEU A 921      28.990  55.090  51.820  1.00  0.00           H
ATOM   4293  CB  LEU A 921      28.300  56.850  52.700  1.00  0.00           C
ATOM   4294  HB1 LEU A 921      28.820  57.540  53.400  1.00  0.00           H
ATOM   4295  HB2 LEU A 921      27.430  56.400  53.220  1.00  0.00           H
ATOM   4296  CG  LEU A 921      27.850  57.570  51.400  1.00  0.00           C
ATOM   4297  HG  LEU A 921      28.720  58.230  51.210  1.00  0.00           H
ATOM   4298  CD1 LEU A 921      27.590  56.600  50.190  1.00  0.00           C
ATOM   4299 HD11 LEU A 921      27.310  57.190  49.290  1.00  0.00           H
ATOM   4300 HD12 LEU A 921      26.620  56.130  50.470  1.00  0.00           H
ATOM   4301 HD13 LEU A 921      28.410  55.910  49.870  1.00  0.00           H
ATOM   4302  CD2 LEU A 921      26.620  58.430  51.720  1.00  0.00           C
ATOM   4303 HD21 LEU A 921      26.750  58.900  52.730  1.00  0.00           H
ATOM   4304 HD22 LEU A 921      25.710  57.800  51.590  1.00  0.00           H
ATOM   4305 HD23 LEU A 921      26.460  59.330  51.090  1.00  0.00           H
ATOM   4306  C   LEU A 921      30.700  56.350  51.960  1.00  0.00           C
ATOM   4307  O   LEU A 921      31.090  56.090  50.850  1.00  0.00           O
ATOM   4308  N   LEU A 922      31.510  57.020  52.810  1.00  0.00           N
ATOM   4309  HN  LEU A 922      31.240  57.160  53.760  1.00  0.00           H
ATOM   4310  CA  LEU A 922      32.920  57.340  52.520  1.00  0.00           C
ATOM   4311  HA  LEU A 922      33.020  57.960  51.630  1.00  0.00           H
ATOM   4312  CB  LEU A 922      33.330  58.190  53.810  1.00  0.00           C
ATOM   4313  HB1 LEU A 922      34.430  58.350  53.730  1.00  0.00           H
ATOM   4314  HB2 LEU A 922      33.160  57.490  54.650  1.00  0.00           H
ATOM   4315  CG  LEU A 922      32.660  59.590  54.010  1.00  0.00           C
ATOM   4316  HG  LEU A 922      31.570  59.410  54.020  1.00  0.00           H
ATOM   4317  CD1 LEU A 922      33.060  60.220  55.360  1.00  0.00           C
ATOM   4318 HD11 LEU A 922      34.010  60.790  55.250  1.00  0.00           H
ATOM   4319 HD12 LEU A 922      33.340  59.490  56.150  1.00  0.00           H
ATOM   4320 HD13 LEU A 922      32.220  60.830  55.730  1.00  0.00           H
ATOM   4321  CD2 LEU A 922      32.850  60.640  52.880  1.00  0.00           C
ATOM   4322 HD21 LEU A 922      32.080  61.420  53.060  1.00  0.00           H
ATOM   4323 HD22 LEU A 922      32.680  60.140  51.900  1.00  0.00           H
ATOM   4324 HD23 LEU A 922      33.870  61.050  52.900  1.00  0.00           H
ATOM   4325  C   LEU A 922      33.840  56.130  52.210  1.00  0.00           C
ATOM   4326  O   LEU A 922      34.710  56.220  51.360  1.00  0.00           O
ATOM   4327  N   CYS A 923      33.730  55.040  52.970  1.00  0.00           N
ATOM   4328  HN  CYS A 923      33.180  54.940  53.790  1.00  0.00           H
ATOM   4329  CA  CYS A 923      34.560  53.810  52.790  1.00  0.00           C
ATOM   4330  HA  CYS A 923      35.610  54.070  52.770  1.00  0.00           H
ATOM   4331  CB  CYS A 923      34.390  52.910  54.040  1.00  0.00           C
ATOM   4332  HB1 CYS A 923      33.340  52.540  53.950  1.00  0.00           H
ATOM   4333  HB2 CYS A 923      34.540  53.510  54.960  1.00  0.00           H
ATOM   4334  SG  CYS A 923      35.650  51.590  53.980  1.00  0.00           S
ATOM   4335  HG1 CYS A 923      35.100  50.560  54.620  1.00  0.00           H
ATOM   4336  C   CYS A 923      34.130  53.030  51.580  1.00  0.00           C
ATOM   4337  O   CYS A 923      35.010  52.580  50.810  1.00  0.00           O
ATOM   4338  N   THR A 924      32.800  52.930  51.270  1.00  0.00           N
ATOM   4339  HN  THR A 924      32.180  53.360  51.920  1.00  0.00           H
ATOM   4340  CA  THR A 924      32.170  52.380  50.060  1.00  0.00           C
ATOM   4341  HA  THR A 924      32.320  51.320  50.010  1.00  0.00           H
ATOM   4342  CB  THR A 924      30.650  52.640  49.920  1.00  0.00           C
ATOM   4343  HB  THR A 924      30.440  53.710  49.700  1.00  0.00           H
ATOM   4344  OG1 THR A 924      29.860  52.240  51.070  1.00  0.00           O
ATOM   4345  HG1 THR A 924      30.210  52.710  51.820  1.00  0.00           H
ATOM   4346  CG2 THR A 924      30.090  51.860  48.750  1.00  0.00           C
ATOM   4347 HG21 THR A 924      30.560  52.080  47.770  1.00  0.00           H
ATOM   4348 HG22 THR A 924      28.990  51.960  48.700  1.00  0.00           H
ATOM   4349 HG23 THR A 924      30.190  50.760  48.940  1.00  0.00           H
ATOM   4350  C   THR A 924      32.810  52.950  48.750  1.00  0.00           C
ATOM   4351  O   THR A 924      33.210  52.120  47.940  1.00  0.00           O
ATOM   4352  N   ILE A 925      32.910  54.290  48.670  1.00  0.00           N
ATOM   4353  HN  ILE A 925      32.530  54.880  49.380  1.00  0.00           H
ATOM   4354  CA  ILE A 925      33.630  55.080  47.590  1.00  0.00           C
ATOM   4355  HA  ILE A 925      33.200  54.870  46.610  1.00  0.00           H
ATOM   4356  CB  ILE A 925      33.630  56.570  47.990  1.00  0.00           C
ATOM   4357  HB  ILE A 925      33.850  56.720  49.070  1.00  0.00           H
ATOM   4358  CG2 ILE A 925      34.510  57.420  47.070  1.00  0.00           C
ATOM   4359 HG21 ILE A 925      34.090  57.500  46.040  1.00  0.00           H
ATOM   4360 HG22 ILE A 925      35.570  57.160  46.860  1.00  0.00           H
ATOM   4361 HG23 ILE A 925      34.570  58.480  47.430  1.00  0.00           H
ATOM   4362  CG1 ILE A 925      32.200  57.230  47.880  1.00  0.00           C
ATOM   4363 HG11 ILE A 925      31.440  56.560  48.330  1.00  0.00           H
ATOM   4364 HG12 ILE A 925      31.960  57.310  46.800  1.00  0.00           H
ATOM   4365  CD  ILE A 925      32.020  58.600  48.560  1.00  0.00           C
ATOM   4366  HD1 ILE A 925      32.620  59.360  48.020  1.00  0.00           H
ATOM   4367  HD2 ILE A 925      32.430  58.630  49.600  1.00  0.00           H
ATOM   4368  HD3 ILE A 925      30.940  58.900  48.660  1.00  0.00           H
ATOM   4369  C   ILE A 925      35.010  54.670  47.470  1.00  0.00           C
ATOM   4370  O   ILE A 925      35.430  54.250  46.380  1.00  0.00           O
ATOM   4371  N   LEU A 926      35.720  54.550  48.620  1.00  0.00           N
ATOM   4372  HN  LEU A 926      35.400  54.690  49.550  1.00  0.00           H
ATOM   4373  CA  LEU A 926      37.170  54.160  48.600  1.00  0.00           C
ATOM   4374  HA  LEU A 926      37.650  54.730  47.820  1.00  0.00           H
ATOM   4375  CB  LEU A 926      37.950  54.420  49.890  1.00  0.00           C
ATOM   4376  HB1 LEU A 926      38.980  54.030  49.840  1.00  0.00           H
ATOM   4377  HB2 LEU A 926      37.580  53.780  50.720  1.00  0.00           H
ATOM   4378  CG  LEU A 926      38.060  55.870  50.410  1.00  0.00           C
ATOM   4379  HG  LEU A 926      37.000  56.160  50.450  1.00  0.00           H
ATOM   4380  CD1 LEU A 926      38.640  55.860  51.850  1.00  0.00           C
ATOM   4381 HD11 LEU A 926      38.990  56.880  52.100  1.00  0.00           H
ATOM   4382 HD12 LEU A 926      39.520  55.180  51.870  1.00  0.00           H
ATOM   4383 HD13 LEU A 926      37.870  55.580  52.600  1.00  0.00           H
ATOM   4384  CD2 LEU A 926      38.920  56.710  49.420  1.00  0.00           C
ATOM   4385 HD21 LEU A 926      39.420  57.520  49.980  1.00  0.00           H
ATOM   4386 HD22 LEU A 926      38.370  57.040  48.510  1.00  0.00           H
ATOM   4387 HD23 LEU A 926      39.670  55.950  49.110  1.00  0.00           H
ATOM   4388  C   LEU A 926      37.350  52.770  48.150  1.00  0.00           C
ATOM   4389  O   LEU A 926      38.260  52.450  47.370  1.00  0.00           O
ATOM   4390  N   ILE A 927      36.550  51.770  48.700  1.00  0.00           N
ATOM   4391  HN  ILE A 927      35.830  52.110  49.300  1.00  0.00           H
ATOM   4392  CA  ILE A 927      36.550  50.380  48.330  1.00  0.00           C
ATOM   4393  HA  ILE A 927      37.550  49.990  48.450  1.00  0.00           H
ATOM   4394  CB  ILE A 927      35.540  49.570  49.270  1.00  0.00           C
ATOM   4395  HB  ILE A 927      34.600  50.140  49.400  1.00  0.00           H
ATOM   4396  CG2 ILE A 927      35.050  48.190  48.510  1.00  0.00           C
ATOM   4397 HG21 ILE A 927      34.190  47.920  49.160  1.00  0.00           H
ATOM   4398 HG22 ILE A 927      35.780  47.360  48.580  1.00  0.00           H
ATOM   4399 HG23 ILE A 927      34.590  48.440  47.530  1.00  0.00           H
ATOM   4400  CG1 ILE A 927      36.000  49.350  50.710  1.00  0.00           C
ATOM   4401 HG11 ILE A 927      36.290  50.300  51.200  1.00  0.00           H
ATOM   4402 HG12 ILE A 927      36.940  48.760  50.670  1.00  0.00           H
ATOM   4403  CD  ILE A 927      35.040  48.500  51.600  1.00  0.00           C
ATOM   4404  HD1 ILE A 927      35.270  48.610  52.680  1.00  0.00           H
ATOM   4405  HD2 ILE A 927      34.990  47.450  51.220  1.00  0.00           H
ATOM   4406  HD3 ILE A 927      34.060  49.030  51.560  1.00  0.00           H
ATOM   4407  C   ILE A 927      36.160  50.200  46.850  1.00  0.00           C
ATOM   4408  O   ILE A 927      36.780  49.440  46.180  1.00  0.00           O
ATOM   4409  N   PHE A 928      35.110  50.900  46.310  1.00  0.00           N
ATOM   4410  HN  PHE A 928      34.500  51.480  46.850  1.00  0.00           H
ATOM   4411  CA  PHE A 928      34.730  50.880  44.950  1.00  0.00           C
ATOM   4412  HA  PHE A 928      34.490  49.890  44.620  1.00  0.00           H
ATOM   4413  CB  PHE A 928      33.500  51.770  44.820  1.00  0.00           C
ATOM   4414  HB1 PHE A 928      33.690  52.770  45.260  1.00  0.00           H
ATOM   4415  HB2 PHE A 928      32.630  51.370  45.380  1.00  0.00           H
ATOM   4416  CG  PHE A 928      33.110  52.110  43.420  1.00  0.00           C
ATOM   4417  CD1 PHE A 928      32.410  51.130  42.740  1.00  0.00           C
ATOM   4418  HD1 PHE A 928      32.080  50.260  43.290  1.00  0.00           H
ATOM   4419  CE1 PHE A 928      32.050  51.370  41.390  1.00  0.00           C
ATOM   4420  HE1 PHE A 928      31.460  50.600  40.910  1.00  0.00           H
ATOM   4421  CZ  PHE A 928      32.260  52.590  40.750  1.00  0.00           C
ATOM   4422  HZ  PHE A 928      31.900  52.710  39.740  1.00  0.00           H
ATOM   4423  CD2 PHE A 928      33.330  53.330  42.790  1.00  0.00           C
ATOM   4424  HD2 PHE A 928      33.880  54.080  43.330  1.00  0.00           H
ATOM   4425  CE2 PHE A 928      32.950  53.630  41.490  1.00  0.00           C
ATOM   4426  HE2 PHE A 928      32.930  54.630  41.120  1.00  0.00           H
ATOM   4427  C   PHE A 928      35.840  51.330  43.970  1.00  0.00           C
ATOM   4428  O   PHE A 928      36.080  50.670  42.960  1.00  0.00           O
ATOM   4429  N   MET A 929      36.540  52.440  44.310  1.00  0.00           N
ATOM   4430  HN  MET A 929      36.310  53.030  45.080  1.00  0.00           H
ATOM   4431  CA  MET A 929      37.710  52.920  43.660  1.00  0.00           C
ATOM   4432  HA  MET A 929      37.500  52.910  42.600  1.00  0.00           H
ATOM   4433  CB  MET A 929      38.120  54.250  44.290  1.00  0.00           C
ATOM   4434  HB1 MET A 929      39.130  54.490  43.900  1.00  0.00           H
ATOM   4435  HB2 MET A 929      38.060  54.050  45.380  1.00  0.00           H
ATOM   4436  CG  MET A 929      37.140  55.400  43.910  1.00  0.00           C
ATOM   4437  HG1 MET A 929      37.330  56.230  44.630  1.00  0.00           H
ATOM   4438  HG2 MET A 929      36.080  55.190  44.160  1.00  0.00           H
ATOM   4439  SD  MET A 929      37.290  56.170  42.320  1.00  0.00           S
ATOM   4440  CE  MET A 929      35.980  57.420  42.500  1.00  0.00           C
ATOM   4441  HE1 MET A 929      36.240  58.290  43.150  1.00  0.00           H
ATOM   4442  HE2 MET A 929      35.120  57.060  43.110  1.00  0.00           H
ATOM   4443  HE3 MET A 929      35.670  57.880  41.540  1.00  0.00           H
ATOM   4444  C   MET A 929      38.890  52.000  43.670  1.00  0.00           C
ATOM   4445  O   MET A 929      39.450  51.620  42.630  1.00  0.00           O
ATOM   4446  N   ASP A 930      39.280  51.430  44.830  1.00  0.00           N
ATOM   4447  HN  ASP A 930      38.870  51.670  45.710  1.00  0.00           H
ATOM   4448  CA  ASP A 930      40.330  50.410  44.920  1.00  0.00           C
ATOM   4449  HA  ASP A 930      41.140  50.880  44.390  1.00  0.00           H
ATOM   4450  CB  ASP A 930      40.740  50.390  46.380  1.00  0.00           C
ATOM   4451  HB1 ASP A 930      40.060  49.860  47.080  1.00  0.00           H
ATOM   4452  HB2 ASP A 930      40.860  51.470  46.610  1.00  0.00           H
ATOM   4453  CG  ASP A 930      42.180  49.880  46.560  1.00  0.00           C
ATOM   4454  OD1 ASP A 930      43.060  50.110  45.710  1.00  0.00           O
ATOM   4455  OD2 ASP A 930      42.430  49.330  47.650  1.00  0.00           O
ATOM   4456  C   ASP A 930      40.090  49.120  44.240  1.00  0.00           C
ATOM   4457  O   ASP A 930      40.960  48.420  43.720  1.00  0.00           O
ATOM   4458  N   GLN A 931      38.760  48.750  44.180  1.00  0.00           N
ATOM   4459  HN  GLN A 931      38.200  49.300  44.790  1.00  0.00           H
ATOM   4460  CA  GLN A 931      38.230  47.700  43.380  1.00  0.00           C
ATOM   4461  HA  GLN A 931      38.890  46.870  43.600  1.00  0.00           H
ATOM   4462  CB  GLN A 931      36.850  47.350  43.750  1.00  0.00           C
ATOM   4463  HB1 GLN A 931      36.180  48.180  43.450  1.00  0.00           H
ATOM   4464  HB2 GLN A 931      36.830  47.040  44.810  1.00  0.00           H
ATOM   4465  CG  GLN A 931      36.240  46.130  42.970  1.00  0.00           C
ATOM   4466  HG1 GLN A 931      36.120  46.380  41.900  1.00  0.00           H
ATOM   4467  HG2 GLN A 931      35.190  45.950  43.290  1.00  0.00           H
ATOM   4468  CD  GLN A 931      37.110  44.870  43.010  1.00  0.00           C
ATOM   4469  OE1 GLN A 931      36.910  44.010  43.840  1.00  0.00           O
ATOM   4470  NE2 GLN A 931      38.180  44.890  42.150  1.00  0.00           N
ATOM   4471 HE21 GLN A 931      38.830  44.140  42.210  1.00  0.00           H
ATOM   4472 HE22 GLN A 931      38.370  45.700  41.580  1.00  0.00           H
ATOM   4473  C   GLN A 931      38.440  48.060  41.890  1.00  0.00           C
ATOM   4474  O   GLN A 931      38.880  47.270  41.100  1.00  0.00           O
ATOM   4475  N   GLN A 932      38.130  49.270  41.540  1.00  0.00           N
ATOM   4476  HN  GLN A 932      37.800  49.950  42.190  1.00  0.00           H
ATOM   4477  CA  GLN A 932      38.120  49.640  40.120  1.00  0.00           C
ATOM   4478  HA  GLN A 932      37.680  48.840  39.540  1.00  0.00           H
ATOM   4479  CB  GLN A 932      37.380  51.000  39.890  1.00  0.00           C
ATOM   4480  HB1 GLN A 932      37.590  51.400  38.870  1.00  0.00           H
ATOM   4481  HB2 GLN A 932      37.870  51.660  40.640  1.00  0.00           H
ATOM   4482  CG  GLN A 932      35.850  50.930  39.960  1.00  0.00           C
ATOM   4483  HG1 GLN A 932      35.480  51.260  38.960  1.00  0.00           H
ATOM   4484  HG2 GLN A 932      35.500  51.650  40.720  1.00  0.00           H
ATOM   4485  CD  GLN A 932      35.210  49.520  40.000  1.00  0.00           C
ATOM   4486  OE1 GLN A 932      35.140  48.890  38.910  1.00  0.00           O
ATOM   4487  NE2 GLN A 932      34.570  49.160  41.090  1.00  0.00           N
ATOM   4488 HE21 GLN A 932      34.820  49.540  41.970  1.00  0.00           H
ATOM   4489 HE22 GLN A 932      33.980  48.340  41.090  1.00  0.00           H
ATOM   4490  C   GLN A 932      39.520  49.700  39.600  1.00  0.00           C
ATOM   4491  O   GLN A 932      39.830  49.300  38.510  1.00  0.00           O
ATOM   4492  N   ILE A 933      40.440  50.250  40.430  1.00  0.00           N
ATOM   4493  HN  ILE A 933      40.010  50.660  41.240  1.00  0.00           H
ATOM   4494  CA  ILE A 933      41.890  50.440  40.110  1.00  0.00           C
ATOM   4495  HA  ILE A 933      41.990  50.870  39.130  1.00  0.00           H
ATOM   4496  CB  ILE A 933      42.620  51.520  40.960  1.00  0.00           C
ATOM   4497  HB  ILE A 933      42.560  51.140  42.010  1.00  0.00           H
ATOM   4498  CG2 ILE A 933      44.110  51.580  40.570  1.00  0.00           C
ATOM   4499 HG21 ILE A 933      44.600  50.620  40.840  1.00  0.00           H
ATOM   4500 HG22 ILE A 933      44.710  52.370  41.060  1.00  0.00           H
ATOM   4501 HG23 ILE A 933      44.280  51.910  39.530  1.00  0.00           H
ATOM   4502  CG1 ILE A 933      41.980  52.910  40.790  1.00  0.00           C
ATOM   4503 HG11 ILE A 933      40.880  52.810  40.850  1.00  0.00           H
ATOM   4504 HG12 ILE A 933      42.180  53.310  39.780  1.00  0.00           H
ATOM   4505  CD  ILE A 933      42.460  53.930  41.800  1.00  0.00           C
ATOM   4506  HD1 ILE A 933      41.920  53.750  42.750  1.00  0.00           H
ATOM   4507  HD2 ILE A 933      42.270  54.970  41.480  1.00  0.00           H
ATOM   4508  HD3 ILE A 933      43.560  54.040  41.900  1.00  0.00           H
ATOM   4509  C   ILE A 933      42.630  49.090  39.950  1.00  0.00           C
ATOM   4510  O   ILE A 933      43.430  48.970  39.040  1.00  0.00           O
ATOM   4511  N   THR A 934      42.240  48.040  40.700  1.00  0.00           N
ATOM   4512  HN  THR A 934      41.560  48.220  41.410  1.00  0.00           H
ATOM   4513  CA  THR A 934      42.810  46.680  40.580  1.00  0.00           C
ATOM   4514  HA  THR A 934      43.880  46.730  40.420  1.00  0.00           H
ATOM   4515  CB  THR A 934      42.710  45.820  41.890  1.00  0.00           C
ATOM   4516  HB  THR A 934      41.630  45.700  42.110  1.00  0.00           H
ATOM   4517  OG1 THR A 934      43.400  46.430  42.970  1.00  0.00           O
ATOM   4518  HG1 THR A 934      42.890  46.330  43.790  1.00  0.00           H
ATOM   4519  CG2 THR A 934      43.370  44.480  41.640  1.00  0.00           C
ATOM   4520 HG21 THR A 934      43.460  44.000  42.640  1.00  0.00           H
ATOM   4521 HG22 THR A 934      44.350  44.680  41.160  1.00  0.00           H
ATOM   4522 HG23 THR A 934      42.800  43.860  40.920  1.00  0.00           H
ATOM   4523  C   THR A 934      42.150  45.970  39.440  1.00  0.00           C
ATOM   4524  O   THR A 934      42.720  45.240  38.650  1.00  0.00           O
ATOM   4525  N   ALA A 935      40.760  46.160  39.250  1.00  0.00           N
ATOM   4526  HN  ALA A 935      40.210  46.530  40.000  1.00  0.00           H
ATOM   4527  CA  ALA A 935      40.020  45.530  38.160  1.00  0.00           C
ATOM   4528  HA  ALA A 935      40.090  44.460  38.200  1.00  0.00           H
ATOM   4529  CB  ALA A 935      38.560  46.040  38.170  1.00  0.00           C
ATOM   4530  HB1 ALA A 935      37.850  45.860  37.330  1.00  0.00           H
ATOM   4531  HB2 ALA A 935      38.530  47.140  38.300  1.00  0.00           H
ATOM   4532  HB3 ALA A 935      38.120  45.640  39.100  1.00  0.00           H
ATOM   4533  C   ALA A 935      40.510  45.940  36.780  1.00  0.00           C
ATOM   4534  O   ALA A 935      40.550  45.090  35.840  1.00  0.00           O
ATOM   4535  N   VAL A 936      40.860  47.190  36.450  1.00  0.00           N
ATOM   4536  HN  VAL A 936      40.720  47.930  37.100  1.00  0.00           H
ATOM   4537  CA  VAL A 936      41.500  47.600  35.210  1.00  0.00           C
ATOM   4538  HA  VAL A 936      40.860  47.360  34.380  1.00  0.00           H
ATOM   4539  CB  VAL A 936      41.760  49.110  35.240  1.00  0.00           C
ATOM   4540  HB  VAL A 936      42.060  49.500  36.220  1.00  0.00           H
ATOM   4541  CG1 VAL A 936      42.760  49.570  34.190  1.00  0.00           C
ATOM   4542 HG11 VAL A 936      42.730  50.680  34.170  1.00  0.00           H
ATOM   4543 HG12 VAL A 936      42.580  49.210  33.150  1.00  0.00           H
ATOM   4544 HG13 VAL A 936      43.750  49.320  34.640  1.00  0.00           H
ATOM   4545  CG2 VAL A 936      40.360  49.710  34.860  1.00  0.00           C
ATOM   4546 HG21 VAL A 936      39.530  49.400  35.530  1.00  0.00           H
ATOM   4547 HG22 VAL A 936      40.120  49.390  33.820  1.00  0.00           H
ATOM   4548 HG23 VAL A 936      40.550  50.790  34.710  1.00  0.00           H
ATOM   4549  C   VAL A 936      42.760  46.890  34.890  1.00  0.00           C
ATOM   4550  O   VAL A 936      42.910  46.380  33.760  1.00  0.00           O
ATOM   4551  N   ILE A 937      43.740  46.810  35.880  1.00  0.00           N
ATOM   4552  HN  ILE A 937      43.490  46.970  36.830  1.00  0.00           H
ATOM   4553  CA  ILE A 937      45.190  46.400  35.710  1.00  0.00           C
ATOM   4554  HA  ILE A 937      45.410  47.160  34.980  1.00  0.00           H
ATOM   4555  CB  ILE A 937      45.970  46.540  36.920  1.00  0.00           C
ATOM   4556  HB  ILE A 937      45.510  47.230  37.670  1.00  0.00           H
ATOM   4557  CG2 ILE A 937      46.240  45.360  37.850  1.00  0.00           C
ATOM   4558 HG21 ILE A 937      46.660  45.710  38.820  1.00  0.00           H
ATOM   4559 HG22 ILE A 937      47.000  44.660  37.420  1.00  0.00           H
ATOM   4560 HG23 ILE A 937      45.290  44.840  38.120  1.00  0.00           H
ATOM   4561  CG1 ILE A 937      47.230  47.280  36.550  1.00  0.00           C
ATOM   4562 HG11 ILE A 937      47.010  48.100  35.830  1.00  0.00           H
ATOM   4563 HG12 ILE A 937      47.990  46.620  36.080  1.00  0.00           H
ATOM   4564  CD  ILE A 937      47.970  47.850  37.780  1.00  0.00           C
ATOM   4565  HD1 ILE A 937      47.200  48.250  38.470  1.00  0.00           H
ATOM   4566  HD2 ILE A 937      48.600  48.720  37.540  1.00  0.00           H
ATOM   4567  HD3 ILE A 937      48.600  47.070  38.260  1.00  0.00           H
ATOM   4568  C   ILE A 937      45.310  45.080  35.120  1.00  0.00           C
ATOM   4569  O   ILE A 937      46.120  44.900  34.190  1.00  0.00           O
ATOM   4570  N   ILE A 938      44.550  44.030  35.550  1.00  0.00           N
ATOM   4571  HN  ILE A 938      43.820  44.020  36.220  1.00  0.00           H
ATOM   4572  CA  ILE A 938      44.710  42.710  35.040  1.00  0.00           C
ATOM   4573  HA  ILE A 938      45.770  42.570  34.960  1.00  0.00           H
ATOM   4574  CB  ILE A 938      44.350  41.610  36.110  1.00  0.00           C
ATOM   4575  HB  ILE A 938      44.890  40.730  35.710  1.00  0.00           H
ATOM   4576  CG2 ILE A 938      44.890  42.070  37.510  1.00  0.00           C
ATOM   4577 HG21 ILE A 938      44.710  41.150  38.130  1.00  0.00           H
ATOM   4578 HG22 ILE A 938      44.340  42.910  37.970  1.00  0.00           H
ATOM   4579 HG23 ILE A 938      45.980  42.290  37.560  1.00  0.00           H
ATOM   4580  CG1 ILE A 938      42.770  41.290  36.150  1.00  0.00           C
ATOM   4581 HG11 ILE A 938      42.480  40.380  36.730  1.00  0.00           H
ATOM   4582 HG12 ILE A 938      42.380  41.070  35.130  1.00  0.00           H
ATOM   4583  CD  ILE A 938      41.870  42.390  36.750  1.00  0.00           C
ATOM   4584  HD1 ILE A 938      42.240  43.420  36.540  1.00  0.00           H
ATOM   4585  HD2 ILE A 938      41.970  42.190  37.830  1.00  0.00           H
ATOM   4586  HD3 ILE A 938      40.800  42.490  36.440  1.00  0.00           H
ATOM   4587  C   ILE A 938      44.000  42.470  33.730  1.00  0.00           C
ATOM   4588  O   ILE A 938      44.120  41.310  33.280  1.00  0.00           O
ATOM   4589  N   ASN A 939      43.210  43.460  33.310  1.00  0.00           N
ATOM   4590  HN  ASN A 939      43.280  44.390  33.640  1.00  0.00           H
ATOM   4591  CA  ASN A 939      42.220  43.260  32.270  1.00  0.00           C
ATOM   4592  HA  ASN A 939      41.990  42.220  32.130  1.00  0.00           H
ATOM   4593  CB  ASN A 939      40.880  44.000  32.610  1.00  0.00           C
ATOM   4594  HB1 ASN A 939      40.910  45.100  32.760  1.00  0.00           H
ATOM   4595  HB2 ASN A 939      40.620  43.620  33.620  1.00  0.00           H
ATOM   4596  CG  ASN A 939      39.710  43.710  31.650  1.00  0.00           C
ATOM   4597  OD1 ASN A 939      39.480  42.530  31.320  1.00  0.00           O
ATOM   4598  ND2 ASN A 939      38.860  44.760  31.390  1.00  0.00           N
ATOM   4599 HD21 ASN A 939      39.140  45.690  31.580  1.00  0.00           H
ATOM   4600 HD22 ASN A 939      38.080  44.480  30.840  1.00  0.00           H
ATOM   4601  C   ASN A 939      42.740  43.830  30.970  1.00  0.00           C
ATOM   4602  O   ASN A 939      42.060  43.890  29.960  1.00  0.00           O
ATOM   4603  N   ARG A 940      44.040  44.260  31.020  1.00  0.00           N
ATOM   4604  HN  ARG A 940      44.570  44.140  31.850  1.00  0.00           H
ATOM   4605  CA  ARG A 940      44.890  44.800  29.960  1.00  0.00           C
ATOM   4606  HA  ARG A 940      44.350  45.680  29.680  1.00  0.00           H
ATOM   4607  CB  ARG A 940      46.260  45.270  30.520  1.00  0.00           C
ATOM   4608  HB1 ARG A 940      46.880  45.340  29.600  1.00  0.00           H
ATOM   4609  HB2 ARG A 940      46.780  44.540  31.180  1.00  0.00           H
ATOM   4610  CG  ARG A 940      46.220  46.600  31.210  1.00  0.00           C
ATOM   4611  HG1 ARG A 940      45.470  46.690  32.020  1.00  0.00           H
ATOM   4612  HG2 ARG A 940      45.790  47.340  30.500  1.00  0.00           H
ATOM   4613  CD  ARG A 940      47.580  46.860  31.830  1.00  0.00           C
ATOM   4614  HD1 ARG A 940      47.900  45.940  32.370  1.00  0.00           H
ATOM   4615  HD2 ARG A 940      47.580  47.760  32.470  1.00  0.00           H
ATOM   4616  NE  ARG A 940      48.480  47.170  30.650  1.00  0.00           N
ATOM   4617  HE  ARG A 940      48.450  46.510  29.890  1.00  0.00           H
ATOM   4618  CZ  ARG A 940      48.720  48.380  30.120  1.00  0.00           C
ATOM   4619  NH1 ARG A 940      48.960  48.530  28.880  1.00  0.00           N
ATOM   4620 HH11 ARG A 940      49.090  47.680  28.380  1.00  0.00           H
ATOM   4621 HH12 ARG A 940      48.960  49.440  28.450  1.00  0.00           H
ATOM   4622  NH2 ARG A 940      48.850  49.470  30.950  1.00  0.00           N
ATOM   4623 HH21 ARG A 940      48.760  49.300  31.920  1.00  0.00           H
ATOM   4624 HH22 ARG A 940      49.200  50.350  30.620  1.00  0.00           H
ATOM   4625  C   ARG A 940      44.960  43.960  28.620  1.00  0.00           C
ATOM   4626  O   ARG A 940      44.810  42.730  28.570  1.00  0.00           O
ATOM   4627  N   LYS A 941      45.180  44.650  27.490  1.00  0.00           N
ATOM   4628  HN  LYS A 941      45.300  45.640  27.470  1.00  0.00           H
ATOM   4629  CA  LYS A 941      45.230  43.990  26.200  1.00  0.00           C
ATOM   4630  HA  LYS A 941      44.300  43.460  26.040  1.00  0.00           H
ATOM   4631  CB  LYS A 941      45.420  45.120  25.090  1.00  0.00           C
ATOM   4632  HB1 LYS A 941      44.550  45.810  25.160  1.00  0.00           H
ATOM   4633  HB2 LYS A 941      45.440  44.680  24.070  1.00  0.00           H
ATOM   4634  CG  LYS A 941      46.750  45.940  25.280  1.00  0.00           C
ATOM   4635  HG1 LYS A 941      47.670  45.390  25.000  1.00  0.00           H
ATOM   4636  HG2 LYS A 941      46.850  46.320  26.320  1.00  0.00           H
ATOM   4637  CD  LYS A 941      46.720  47.310  24.470  1.00  0.00           C
ATOM   4638  HD1 LYS A 941      45.720  47.800  24.410  1.00  0.00           H
ATOM   4639  HD2 LYS A 941      46.850  47.040  23.400  1.00  0.00           H
ATOM   4640  CE  LYS A 941      47.750  48.390  24.850  1.00  0.00           C
ATOM   4641  HE1 LYS A 941      47.540  48.900  25.820  1.00  0.00           H
ATOM   4642  HE2 LYS A 941      47.680  49.250  24.160  1.00  0.00           H
ATOM   4643  NZ  LYS A 941      49.120  47.860  24.790  1.00  0.00           N
ATOM   4644  HZ1 LYS A 941      49.360  47.300  25.630  1.00  0.00           H
ATOM   4645  HZ2 LYS A 941      49.820  48.620  24.720  1.00  0.00           H
ATOM   4646  HZ3 LYS A 941      49.320  47.220  23.990  1.00  0.00           H
ATOM   4647  C   LYS A 941      46.350  42.970  26.060  1.00  0.00           C
ATOM   4648  O   LYS A 941      46.230  42.050  25.280  1.00  0.00           O
ATOM   4649  N   GLU A 942      47.570  43.140  26.730  1.00  0.00           N
ATOM   4650  HN  GLU A 942      47.800  43.750  27.490  1.00  0.00           H
ATOM   4651  CA  GLU A 942      48.810  42.420  26.310  1.00  0.00           C
ATOM   4652  HA  GLU A 942      48.840  42.710  25.270  1.00  0.00           H
ATOM   4653  CB  GLU A 942      50.020  42.950  27.190  1.00  0.00           C
ATOM   4654  HB1 GLU A 942      50.880  42.350  26.810  1.00  0.00           H
ATOM   4655  HB2 GLU A 942      49.780  42.740  28.250  1.00  0.00           H
ATOM   4656  CG  GLU A 942      50.480  44.350  26.860  1.00  0.00           C
ATOM   4657  HG1 GLU A 942      50.500  44.420  25.750  1.00  0.00           H
ATOM   4658  HG2 GLU A 942      51.540  44.470  27.190  1.00  0.00           H
ATOM   4659  CD  GLU A 942      49.730  45.550  27.490  1.00  0.00           C
ATOM   4660  OE1 GLU A 942      49.960  46.700  27.020  1.00  0.00           O
ATOM   4661  OE2 GLU A 942      48.870  45.360  28.440  1.00  0.00           O
ATOM   4662  C   GLU A 942      48.630  40.870  26.320  1.00  0.00           C
ATOM   4663  O   GLU A 942      49.240  40.100  25.580  1.00  0.00           O
ATOM   4664  N   HSD A 943      47.860  40.380  27.300  1.00  0.00           N
ATOM   4665  HN  HSD A 943      47.480  41.020  27.960  1.00  0.00           H
ATOM   4666  CA  HSD A 943      47.710  38.970  27.610  1.00  0.00           C
ATOM   4667  HA  HSD A 943      48.320  38.470  26.860  1.00  0.00           H
ATOM   4668  CB  HSD A 943      48.280  38.680  29.010  1.00  0.00           C
ATOM   4669  HB1 HSD A 943      48.400  37.580  29.090  1.00  0.00           H
ATOM   4670  HB2 HSD A 943      47.540  39.030  29.780  1.00  0.00           H
ATOM   4671  ND1 HSD A 943      50.860  38.890  29.220  1.00  0.00           N
ATOM   4672  HD1 HSD A 943      51.070  37.980  28.860  1.00  0.00           H
ATOM   4673  CG  HSD A 943      49.590  39.390  29.300  1.00  0.00           C
ATOM   4674  CE1 HSD A 943      51.710  39.910  29.580  1.00  0.00           C
ATOM   4675  HE1 HSD A 943      52.800  39.860  29.670  1.00  0.00           H
ATOM   4676  NE2 HSD A 943      51.050  41.010  29.950  1.00  0.00           N
ATOM   4677  CD2 HSD A 943      49.740  40.670  29.800  1.00  0.00           C
ATOM   4678  HD2 HSD A 943      49.050  41.490  30.020  1.00  0.00           H
ATOM   4679  C   HSD A 943      46.270  38.460  27.450  1.00  0.00           C
ATOM   4680  O   HSD A 943      45.880  37.480  28.090  1.00  0.00           O
ATOM   4681  N   LYS A 944      45.400  39.160  26.670  1.00  0.00           N
ATOM   4682  HN  LYS A 944      45.790  39.630  25.890  1.00  0.00           H
ATOM   4683  CA  LYS A 944      43.950  39.210  26.650  1.00  0.00           C
ATOM   4684  HA  LYS A 944      43.690  40.080  27.250  1.00  0.00           H
ATOM   4685  CB  LYS A 944      43.490  39.380  25.190  1.00  0.00           C
ATOM   4686  HB1 LYS A 944      44.030  38.570  24.630  1.00  0.00           H
ATOM   4687  HB2 LYS A 944      43.790  40.370  24.800  1.00  0.00           H
ATOM   4688  CG  LYS A 944      42.010  39.240  24.840  1.00  0.00           C
ATOM   4689  HG1 LYS A 944      41.680  38.180  24.870  1.00  0.00           H
ATOM   4690  HG2 LYS A 944      41.910  39.560  23.780  1.00  0.00           H
ATOM   4691  CD  LYS A 944      41.020  40.120  25.650  1.00  0.00           C
ATOM   4692  HD1 LYS A 944      41.480  41.080  25.940  1.00  0.00           H
ATOM   4693  HD2 LYS A 944      41.040  39.590  26.640  1.00  0.00           H
ATOM   4694  CE  LYS A 944      39.670  40.260  25.110  1.00  0.00           C
ATOM   4695  HE1 LYS A 944      39.020  39.360  25.010  1.00  0.00           H
ATOM   4696  HE2 LYS A 944      39.730  40.690  24.090  1.00  0.00           H
ATOM   4697  NZ  LYS A 944      38.840  41.280  25.820  1.00  0.00           N
ATOM   4698  HZ1 LYS A 944      38.720  41.030  26.830  1.00  0.00           H
ATOM   4699  HZ2 LYS A 944      37.890  41.230  25.410  1.00  0.00           H
ATOM   4700  HZ3 LYS A 944      39.200  42.240  25.650  1.00  0.00           H
ATOM   4701  C   LYS A 944      43.250  37.930  27.250  1.00  0.00           C
ATOM   4702  O   LYS A 944      43.450  36.760  26.880  1.00  0.00           O
ATOM   4703  N   LEU A 945      42.480  38.080  28.450  1.00  0.00           N
ATOM   4704  HN  LEU A 945      42.420  38.980  28.870  1.00  0.00           H
ATOM   4705  CA  LEU A 945      41.720  36.950  29.070  1.00  0.00           C
ATOM   4706  HA  LEU A 945      42.460  36.170  29.080  1.00  0.00           H
ATOM   4707  CB  LEU A 945      41.310  37.370  30.550  1.00  0.00           C
ATOM   4708  HB1 LEU A 945      41.090  36.410  31.050  1.00  0.00           H
ATOM   4709  HB2 LEU A 945      40.340  37.900  30.450  1.00  0.00           H
ATOM   4710  CG  LEU A 945      42.320  38.200  31.400  1.00  0.00           C
ATOM   4711  HG  LEU A 945      42.710  39.030  30.760  1.00  0.00           H
ATOM   4712  CD1 LEU A 945      41.700  38.810  32.690  1.00  0.00           C
ATOM   4713 HD11 LEU A 945      42.570  39.380  33.090  1.00  0.00           H
ATOM   4714 HD12 LEU A 945      41.510  38.070  33.500  1.00  0.00           H
ATOM   4715 HD13 LEU A 945      40.940  39.580  32.480  1.00  0.00           H
ATOM   4716  CD2 LEU A 945      43.480  37.370  31.870  1.00  0.00           C
ATOM   4717 HD21 LEU A 945      43.760  36.550  31.180  1.00  0.00           H
ATOM   4718 HD22 LEU A 945      43.320  36.740  32.770  1.00  0.00           H
ATOM   4719 HD23 LEU A 945      44.360  38.050  32.000  1.00  0.00           H
ATOM   4720  C   LEU A 945      40.630  36.370  28.180  1.00  0.00           C
ATOM   4721  O   LEU A 945      40.100  37.080  27.300  1.00  0.00           O
ATOM   4722  N   LYS A 946      40.400  35.080  28.330  1.00  0.00           N
ATOM   4723  HN  LYS A 946      40.770  34.420  28.980  1.00  0.00           H
ATOM   4724  CA  LYS A 946      39.490  34.270  27.540  1.00  0.00           C
ATOM   4725  HA  LYS A 946      39.170  34.910  26.720  1.00  0.00           H
ATOM   4726  CB  LYS A 946      40.150  32.980  27.170  1.00  0.00           C
ATOM   4727  HB1 LYS A 946      39.540  32.320  26.530  1.00  0.00           H
ATOM   4728  HB2 LYS A 946      40.580  32.460  28.050  1.00  0.00           H
ATOM   4729  CG  LYS A 946      41.440  33.390  26.400  1.00  0.00           C
ATOM   4730  HG1 LYS A 946      42.160  33.980  27.020  1.00  0.00           H
ATOM   4731  HG2 LYS A 946      41.160  34.160  25.640  1.00  0.00           H
ATOM   4732  CD  LYS A 946      42.260  32.230  25.760  1.00  0.00           C
ATOM   4733  HD1 LYS A 946      43.080  32.650  25.150  1.00  0.00           H
ATOM   4734  HD2 LYS A 946      41.560  31.610  25.160  1.00  0.00           H
ATOM   4735  CE  LYS A 946      42.850  31.230  26.720  1.00  0.00           C
ATOM   4736  HE1 LYS A 946      43.390  30.430  26.160  1.00  0.00           H
ATOM   4737  HE2 LYS A 946      42.090  30.700  27.350  1.00  0.00           H
ATOM   4738  NZ  LYS A 946      43.790  32.010  27.560  1.00  0.00           N
ATOM   4739  HZ1 LYS A 946      44.210  31.420  28.310  1.00  0.00           H
ATOM   4740  HZ2 LYS A 946      43.250  32.780  28.010  1.00  0.00           H
ATOM   4741  HZ3 LYS A 946      44.630  32.270  27.020  1.00  0.00           H
ATOM   4742  C   LYS A 946      38.310  34.030  28.370  1.00  0.00           C
ATOM   4743  O   LYS A 946      37.250  34.340  27.950  1.00  0.00           O
ATOM   4744  N   LYS A 947      38.480  33.500  29.580  1.00  0.00           N
ATOM   4745  HN  LYS A 947      39.430  33.600  29.870  1.00  0.00           H
ATOM   4746  CA  LYS A 947      37.440  32.960  30.490  1.00  0.00           C
ATOM   4747  HA  LYS A 947      36.960  32.280  29.800  1.00  0.00           H
ATOM   4748  CB  LYS A 947      38.020  32.050  31.600  1.00  0.00           C
ATOM   4749  HB1 LYS A 947      37.300  31.850  32.430  1.00  0.00           H
ATOM   4750  HB2 LYS A 947      38.930  32.540  32.010  1.00  0.00           H
ATOM   4751  CG  LYS A 947      38.380  30.720  30.950  1.00  0.00           C
ATOM   4752  HG1 LYS A 947      38.890  30.930  29.980  1.00  0.00           H
ATOM   4753  HG2 LYS A 947      37.380  30.290  30.720  1.00  0.00           H
ATOM   4754  CD  LYS A 947      39.240  29.830  31.810  1.00  0.00           C
ATOM   4755  HD1 LYS A 947      38.850  29.870  32.850  1.00  0.00           H
ATOM   4756  HD2 LYS A 947      40.260  30.290  31.770  1.00  0.00           H
ATOM   4757  CE  LYS A 947      39.290  28.340  31.360  1.00  0.00           C
ATOM   4758  HE1 LYS A 947      39.720  28.350  30.340  1.00  0.00           H
ATOM   4759  HE2 LYS A 947      38.280  27.880  31.450  1.00  0.00           H
ATOM   4760  NZ  LYS A 947      40.120  27.570  32.250  1.00  0.00           N
ATOM   4761  HZ1 LYS A 947      40.360  26.620  31.930  1.00  0.00           H
ATOM   4762  HZ2 LYS A 947      39.560  27.500  33.120  1.00  0.00           H
ATOM   4763  HZ3 LYS A 947      41.030  27.990  32.520  1.00  0.00           H
ATOM   4764  C   LYS A 947      36.390  33.920  30.970  1.00  0.00           C
ATOM   4765  O   LYS A 947      35.210  33.600  30.820  1.00  0.00           O
ATOM   4766  N   GLY A 948      36.910  35.120  31.330  1.00  0.00           N
ATOM   4767  HN  GLY A 948      37.890  35.290  31.440  1.00  0.00           H
ATOM   4768  CA  GLY A 948      36.100  36.320  31.400  1.00  0.00           C
ATOM   4769  HA1 GLY A 948      35.450  36.440  30.550  1.00  0.00           H
ATOM   4770  HA2 GLY A 948      36.840  37.100  31.510  1.00  0.00           H
ATOM   4771  C   GLY A 948      35.220  36.300  32.610  1.00  0.00           C
ATOM   4772  O   GLY A 948      34.950  35.290  33.250  1.00  0.00           O
ATOM   4773  N   ALA A 949      34.710  37.480  32.980  1.00  0.00           N
ATOM   4774  HN  ALA A 949      35.100  38.190  32.400  1.00  0.00           H
ATOM   4775  CA  ALA A 949      34.010  37.600  34.260  1.00  0.00           C
ATOM   4776  HA  ALA A 949      33.690  36.600  34.520  1.00  0.00           H
ATOM   4777  CB  ALA A 949      34.870  38.180  35.440  1.00  0.00           C
ATOM   4778  HB1 ALA A 949      35.760  37.510  35.590  1.00  0.00           H
ATOM   4779  HB2 ALA A 949      34.260  38.200  36.360  1.00  0.00           H
ATOM   4780  HB3 ALA A 949      35.180  39.240  35.320  1.00  0.00           H
ATOM   4781  C   ALA A 949      32.750  38.440  34.170  1.00  0.00           C
ATOM   4782  O   ALA A 949      32.650  39.330  33.330  1.00  0.00           O
ATOM   4783  N   GLY A 950      31.840  38.300  35.180  1.00  0.00           N
ATOM   4784  HN  GLY A 950      31.830  37.510  35.800  1.00  0.00           H
ATOM   4785  CA  GLY A 950      30.830  39.370  35.480  1.00  0.00           C
ATOM   4786  HA1 GLY A 950      30.210  38.930  36.260  1.00  0.00           H
ATOM   4787  HA2 GLY A 950      30.280  39.630  34.580  1.00  0.00           H
ATOM   4788  C   GLY A 950      31.500  40.640  35.910  1.00  0.00           C
ATOM   4789  O   GLY A 950      32.550  40.630  36.460  1.00  0.00           O
ATOM   4790  N   TYR A 951      30.880  41.830  35.630  1.00  0.00           N
ATOM   4791  HN  TYR A 951      29.940  41.810  35.320  1.00  0.00           H
ATOM   4792  CA  TYR A 951      31.430  43.140  35.670  1.00  0.00           C
ATOM   4793  HA  TYR A 951      32.510  43.100  35.590  1.00  0.00           H
ATOM   4794  CB  TYR A 951      30.770  43.980  34.590  1.00  0.00           C
ATOM   4795  HB1 TYR A 951      29.730  44.230  34.870  1.00  0.00           H
ATOM   4796  HB2 TYR A 951      30.810  43.350  33.680  1.00  0.00           H
ATOM   4797  CG  TYR A 951      31.450  45.330  34.190  1.00  0.00           C
ATOM   4798  CD1 TYR A 951      32.760  45.430  33.790  1.00  0.00           C
ATOM   4799  HD1 TYR A 951      33.350  44.520  33.910  1.00  0.00           H
ATOM   4800  CE1 TYR A 951      33.430  46.620  33.500  1.00  0.00           C
ATOM   4801  HE1 TYR A 951      34.480  46.550  33.260  1.00  0.00           H
ATOM   4802  CZ  TYR A 951      32.670  47.790  33.340  1.00  0.00           C
ATOM   4803  OH  TYR A 951      33.210  49.030  32.870  1.00  0.00           O
ATOM   4804  HH  TYR A 951      34.160  48.840  32.960  1.00  0.00           H
ATOM   4805  CD2 TYR A 951      30.700  46.460  33.960  1.00  0.00           C
ATOM   4806  HD2 TYR A 951      29.650  46.500  34.190  1.00  0.00           H
ATOM   4807  CE2 TYR A 951      31.330  47.670  33.580  1.00  0.00           C
ATOM   4808  HE2 TYR A 951      30.700  48.570  33.640  1.00  0.00           H
ATOM   4809  C   TYR A 951      31.120  43.800  36.980  1.00  0.00           C
ATOM   4810  O   TYR A 951      31.460  44.900  37.220  1.00  0.00           O
ATOM   4811  N   HSD A 952      30.450  43.040  37.880  1.00  0.00           N
ATOM   4812  HN  HSD A 952      30.360  42.070  37.670  1.00  0.00           H
ATOM   4813  CA  HSD A 952      29.980  43.560  39.140  1.00  0.00           C
ATOM   4814  HA  HSD A 952      30.620  44.290  39.600  1.00  0.00           H
ATOM   4815  CB  HSD A 952      28.620  44.220  38.900  1.00  0.00           C
ATOM   4816  HB1 HSD A 952      28.790  45.180  38.360  1.00  0.00           H
ATOM   4817  HB2 HSD A 952      28.200  44.310  39.920  1.00  0.00           H
ATOM   4818  ND1 HSD A 952      27.230  43.330  36.940  1.00  0.00           N
ATOM   4819  HD1 HSD A 952      27.580  43.800  36.140  1.00  0.00           H
ATOM   4820  CG  HSD A 952      27.590  43.300  38.280  1.00  0.00           C
ATOM   4821  CE1 HSD A 952      26.190  42.510  36.730  1.00  0.00           C
ATOM   4822  HE1 HSD A 952      25.960  42.360  35.670  1.00  0.00           H
ATOM   4823  NE2 HSD A 952      25.870  41.860  37.870  1.00  0.00           N
ATOM   4824  CD2 HSD A 952      26.760  42.390  38.820  1.00  0.00           C
ATOM   4825  HD2 HSD A 952      26.780  42.100  39.860  1.00  0.00           H
ATOM   4826  C   HSD A 952      29.910  42.520  40.220  1.00  0.00           C
ATOM   4827  O   HSD A 952      29.530  42.780  41.370  1.00  0.00           O
ATOM   4828  N   LEU A 953      30.300  41.250  39.870  1.00  0.00           N
ATOM   4829  HN  LEU A 953      30.430  40.950  38.910  1.00  0.00           H
ATOM   4830  CA  LEU A 953      30.200  40.090  40.760  1.00  0.00           C
ATOM   4831  HA  LEU A 953      29.200  40.130  41.160  1.00  0.00           H
ATOM   4832  CB  LEU A 953      30.350  38.800  39.990  1.00  0.00           C
ATOM   4833  HB1 LEU A 953      31.240  38.730  39.340  1.00  0.00           H
ATOM   4834  HB2 LEU A 953      29.520  38.780  39.250  1.00  0.00           H
ATOM   4835  CG  LEU A 953      30.300  37.450  40.810  1.00  0.00           C
ATOM   4836  HG  LEU A 953      31.030  37.340  41.630  1.00  0.00           H
ATOM   4837  CD1 LEU A 953      28.860  37.370  41.380  1.00  0.00           C
ATOM   4838 HD11 LEU A 953      28.140  37.410  40.530  1.00  0.00           H
ATOM   4839 HD12 LEU A 953      28.770  38.100  42.210  1.00  0.00           H
ATOM   4840 HD13 LEU A 953      28.780  36.400  41.910  1.00  0.00           H
ATOM   4841  CD2 LEU A 953      30.510  36.260  39.850  1.00  0.00           C
ATOM   4842 HD21 LEU A 953      29.670  36.230  39.120  1.00  0.00           H
ATOM   4843 HD22 LEU A 953      30.600  35.360  40.510  1.00  0.00           H
ATOM   4844 HD23 LEU A 953      31.440  36.310  39.250  1.00  0.00           H
ATOM   4845  C   LEU A 953      31.150  40.100  41.910  1.00  0.00           C
ATOM   4846  O   LEU A 953      30.800  39.840  43.050  1.00  0.00           O
ATOM   4847  N   ASP A 954      32.430  40.580  41.730  1.00  0.00           N
ATOM   4848  HN  ASP A 954      32.740  40.840  40.820  1.00  0.00           H
ATOM   4849  CA  ASP A 954      33.430  41.010  42.750  1.00  0.00           C
ATOM   4850  HA  ASP A 954      33.750  40.210  43.390  1.00  0.00           H
ATOM   4851  CB  ASP A 954      34.750  41.570  41.990  1.00  0.00           C
ATOM   4852  HB1 ASP A 954      35.340  40.750  41.530  1.00  0.00           H
ATOM   4853  HB2 ASP A 954      35.430  42.110  42.700  1.00  0.00           H
ATOM   4854  CG  ASP A 954      34.450  42.690  41.010  1.00  0.00           C
ATOM   4855  OD1 ASP A 954      33.380  43.300  40.810  1.00  0.00           O
ATOM   4856  OD2 ASP A 954      35.580  43.100  40.390  1.00  0.00           O
ATOM   4857  HD2 ASP A 954      35.350  43.700  39.680  1.00  0.00           H
ATOM   4858  C   ASP A 954      32.910  42.120  43.660  1.00  0.00           C
ATOM   4859  O   ASP A 954      33.260  42.130  44.830  1.00  0.00           O
ATOM   4860  N   LEU A 955      32.130  43.120  43.220  1.00  0.00           N
ATOM   4861  HN  LEU A 955      31.800  43.190  42.280  1.00  0.00           H
ATOM   4862  CA  LEU A 955      31.390  43.990  44.160  1.00  0.00           C
ATOM   4863  HA  LEU A 955      32.110  44.420  44.830  1.00  0.00           H
ATOM   4864  CB  LEU A 955      30.870  45.380  43.550  1.00  0.00           C
ATOM   4865  HB1 LEU A 955      30.140  45.940  44.190  1.00  0.00           H
ATOM   4866  HB2 LEU A 955      30.150  45.110  42.750  1.00  0.00           H
ATOM   4867  CG  LEU A 955      31.900  46.350  42.980  1.00  0.00           C
ATOM   4868  HG  LEU A 955      32.760  45.860  42.450  1.00  0.00           H
ATOM   4869  CD1 LEU A 955      31.230  47.210  41.880  1.00  0.00           C
ATOM   4870 HD11 LEU A 955      30.340  47.730  42.290  1.00  0.00           H
ATOM   4871 HD12 LEU A 955      31.050  46.640  40.940  1.00  0.00           H
ATOM   4872 HD13 LEU A 955      31.840  48.040  41.460  1.00  0.00           H
ATOM   4873  CD2 LEU A 955      32.510  47.250  44.050  1.00  0.00           C
ATOM   4874 HD21 LEU A 955      33.090  48.110  43.660  1.00  0.00           H
ATOM   4875 HD22 LEU A 955      33.160  46.640  44.710  1.00  0.00           H
ATOM   4876 HD23 LEU A 955      31.760  47.620  44.770  1.00  0.00           H
ATOM   4877  C   LEU A 955      30.380  43.270  45.010  1.00  0.00           C
ATOM   4878  O   LEU A 955      30.270  43.540  46.220  1.00  0.00           O
ATOM   4879  N   LEU A 956      29.520  42.390  44.470  1.00  0.00           N
ATOM   4880  HN  LEU A 956      29.550  42.310  43.480  1.00  0.00           H
ATOM   4881  CA  LEU A 956      28.650  41.580  45.310  1.00  0.00           C
ATOM   4882  HA  LEU A 956      27.930  42.240  45.780  1.00  0.00           H
ATOM   4883  CB  LEU A 956      27.750  40.620  44.530  1.00  0.00           C
ATOM   4884  HB1 LEU A 956      28.410  39.850  44.070  1.00  0.00           H
ATOM   4885  HB2 LEU A 956      27.330  41.170  43.660  1.00  0.00           H
ATOM   4886  CG  LEU A 956      26.660  39.800  45.310  1.00  0.00           C
ATOM   4887  HG  LEU A 956      27.100  39.230  46.160  1.00  0.00           H
ATOM   4888  CD1 LEU A 956      25.700  40.740  45.980  1.00  0.00           C
ATOM   4889 HD11 LEU A 956      26.230  41.440  46.650  1.00  0.00           H
ATOM   4890 HD12 LEU A 956      24.980  40.120  46.530  1.00  0.00           H
ATOM   4891 HD13 LEU A 956      25.210  41.420  45.250  1.00  0.00           H
ATOM   4892  CD2 LEU A 956      25.900  38.870  44.350  1.00  0.00           C
ATOM   4893 HD21 LEU A 956      25.070  38.450  44.960  1.00  0.00           H
ATOM   4894 HD22 LEU A 956      26.490  37.990  44.010  1.00  0.00           H
ATOM   4895 HD23 LEU A 956      25.570  39.440  43.460  1.00  0.00           H
ATOM   4896  C   LEU A 956      29.400  40.640  46.330  1.00  0.00           C
ATOM   4897  O   LEU A 956      29.120  40.700  47.540  1.00  0.00           O
ATOM   4898  N   MET A 957      30.390  39.880  45.890  1.00  0.00           N
ATOM   4899  HN  MET A 957      30.670  40.100  44.960  1.00  0.00           H
ATOM   4900  CA  MET A 957      31.250  39.030  46.690  1.00  0.00           C
ATOM   4901  HA  MET A 957      30.530  38.470  47.270  1.00  0.00           H
ATOM   4902  CB  MET A 957      32.170  38.150  45.790  1.00  0.00           C
ATOM   4903  HB1 MET A 957      33.080  37.850  46.330  1.00  0.00           H
ATOM   4904  HB2 MET A 957      32.670  38.770  45.020  1.00  0.00           H
ATOM   4905  CG  MET A 957      31.370  37.020  45.160  1.00  0.00           C
ATOM   4906  HG1 MET A 957      30.710  37.420  44.370  1.00  0.00           H
ATOM   4907  HG2 MET A 957      30.650  36.550  45.860  1.00  0.00           H
ATOM   4908  SD  MET A 957      32.410  35.650  44.430  1.00  0.00           S
ATOM   4909  CE  MET A 957      31.160  34.810  43.400  1.00  0.00           C
ATOM   4910  HE1 MET A 957      30.600  35.560  42.790  1.00  0.00           H
ATOM   4911  HE2 MET A 957      30.490  34.210  44.060  1.00  0.00           H
ATOM   4912  HE3 MET A 957      31.810  34.210  42.730  1.00  0.00           H
ATOM   4913  C   MET A 957      32.110  39.730  47.720  1.00  0.00           C
ATOM   4914  O   MET A 957      32.050  39.260  48.860  1.00  0.00           O
ATOM   4915  N   VAL A 958      32.800  40.860  47.450  1.00  0.00           N
ATOM   4916  HN  VAL A 958      32.790  41.260  46.550  1.00  0.00           H
ATOM   4917  CA  VAL A 958      33.420  41.660  48.540  1.00  0.00           C
ATOM   4918  HA  VAL A 958      33.850  41.050  49.320  1.00  0.00           H
ATOM   4919  CB  VAL A 958      34.520  42.640  48.100  1.00  0.00           C
ATOM   4920  HB  VAL A 958      34.290  43.210  47.170  1.00  0.00           H
ATOM   4921  CG1 VAL A 958      34.850  43.720  49.150  1.00  0.00           C
ATOM   4922 HG11 VAL A 958      35.820  44.200  48.890  1.00  0.00           H
ATOM   4923 HG12 VAL A 958      34.760  43.370  50.210  1.00  0.00           H
ATOM   4924 HG13 VAL A 958      34.070  44.490  49.010  1.00  0.00           H
ATOM   4925  CG2 VAL A 958      35.680  41.810  47.810  1.00  0.00           C
ATOM   4926 HG21 VAL A 958      36.090  41.280  48.700  1.00  0.00           H
ATOM   4927 HG22 VAL A 958      36.530  42.370  47.360  1.00  0.00           H
ATOM   4928 HG23 VAL A 958      35.390  41.100  47.000  1.00  0.00           H
ATOM   4929  C   VAL A 958      32.380  42.350  49.420  1.00  0.00           C
ATOM   4930  O   VAL A 958      32.550  42.390  50.640  1.00  0.00           O
ATOM   4931  N   GLY A 959      31.270  42.850  48.830  1.00  0.00           N
ATOM   4932  HN  GLY A 959      31.090  42.780  47.850  1.00  0.00           H
ATOM   4933  CA  GLY A 959      30.100  43.340  49.570  1.00  0.00           C
ATOM   4934  HA1 GLY A 959      29.420  43.680  48.810  1.00  0.00           H
ATOM   4935  HA2 GLY A 959      30.440  44.210  50.130  1.00  0.00           H
ATOM   4936  C   GLY A 959      29.530  42.450  50.550  1.00  0.00           C
ATOM   4937  O   GLY A 959      29.650  42.780  51.710  1.00  0.00           O
ATOM   4938  N   VAL A 960      29.090  41.230  50.270  1.00  0.00           N
ATOM   4939  HN  VAL A 960      28.980  40.980  49.310  1.00  0.00           H
ATOM   4940  CA  VAL A 960      28.800  40.240  51.350  1.00  0.00           C
ATOM   4941  HA  VAL A 960      28.110  40.730  52.030  1.00  0.00           H
ATOM   4942  CB  VAL A 960      28.190  39.030  50.620  1.00  0.00           C
ATOM   4943  HB  VAL A 960      28.910  38.800  49.810  1.00  0.00           H
ATOM   4944  CG1 VAL A 960      28.130  37.740  51.500  1.00  0.00           C
ATOM   4945 HG11 VAL A 960      27.740  37.960  52.520  1.00  0.00           H
ATOM   4946 HG12 VAL A 960      29.150  37.290  51.620  1.00  0.00           H
ATOM   4947 HG13 VAL A 960      27.490  36.980  51.010  1.00  0.00           H
ATOM   4948  CG2 VAL A 960      26.850  39.430  50.010  1.00  0.00           C
ATOM   4949 HG21 VAL A 960      26.470  38.670  49.300  1.00  0.00           H
ATOM   4950 HG22 VAL A 960      26.880  40.430  49.520  1.00  0.00           H
ATOM   4951 HG23 VAL A 960      26.050  39.520  50.780  1.00  0.00           H
ATOM   4952  C   VAL A 960      29.920  39.770  52.180  1.00  0.00           C
ATOM   4953  O   VAL A 960      29.740  39.660  53.410  1.00  0.00           O
ATOM   4954  N   MET A 961      31.130  39.440  51.710  1.00  0.00           N
ATOM   4955  HN  MET A 961      31.280  39.550  50.740  1.00  0.00           H
ATOM   4956  CA  MET A 961      32.190  38.870  52.510  1.00  0.00           C
ATOM   4957  HA  MET A 961      31.790  38.100  53.130  1.00  0.00           H
ATOM   4958  CB  MET A 961      33.340  38.320  51.620  1.00  0.00           C
ATOM   4959  HB1 MET A 961      34.350  38.240  52.110  1.00  0.00           H
ATOM   4960  HB2 MET A 961      33.520  39.080  50.830  1.00  0.00           H
ATOM   4961  CG  MET A 961      33.160  36.980  50.970  1.00  0.00           C
ATOM   4962  HG1 MET A 961      34.130  36.640  50.560  1.00  0.00           H
ATOM   4963  HG2 MET A 961      32.530  37.140  50.060  1.00  0.00           H
ATOM   4964  SD  MET A 961      32.440  35.650  51.940  1.00  0.00           S
ATOM   4965  CE  MET A 961      33.690  35.560  53.230  1.00  0.00           C
ATOM   4966  HE1 MET A 961      33.590  36.340  54.030  1.00  0.00           H
ATOM   4967  HE2 MET A 961      34.730  35.570  52.840  1.00  0.00           H
ATOM   4968  HE3 MET A 961      33.710  34.550  53.710  1.00  0.00           H
ATOM   4969  C   MET A 961      32.770  39.780  53.540  1.00  0.00           C
ATOM   4970  O   MET A 961      33.130  39.330  54.610  1.00  0.00           O
ATOM   4971  N   LEU A 962      32.740  41.070  53.270  1.00  0.00           N
ATOM   4972  HN  LEU A 962      32.420  41.360  52.370  1.00  0.00           H
ATOM   4973  CA  LEU A 962      33.190  42.040  54.250  1.00  0.00           C
ATOM   4974  HA  LEU A 962      34.120  41.730  54.690  1.00  0.00           H
ATOM   4975  CB  LEU A 962      33.500  43.400  53.620  1.00  0.00           C
ATOM   4976  HB1 LEU A 962      33.970  43.180  52.640  1.00  0.00           H
ATOM   4977  HB2 LEU A 962      34.400  43.820  54.100  1.00  0.00           H
ATOM   4978  CG  LEU A 962      32.390  44.430  53.450  1.00  0.00           C
ATOM   4979  HG  LEU A 962      31.410  43.930  53.280  1.00  0.00           H
ATOM   4980  CD1 LEU A 962      32.270  45.340  54.650  1.00  0.00           C
ATOM   4981 HD11 LEU A 962      31.800  44.840  55.520  1.00  0.00           H
ATOM   4982 HD12 LEU A 962      31.670  46.200  54.280  1.00  0.00           H
ATOM   4983 HD13 LEU A 962      33.180  45.900  54.940  1.00  0.00           H
ATOM   4984  CD2 LEU A 962      32.580  45.290  52.210  1.00  0.00           C
ATOM   4985 HD21 LEU A 962      33.450  45.930  52.420  1.00  0.00           H
ATOM   4986 HD22 LEU A 962      31.690  45.920  51.980  1.00  0.00           H
ATOM   4987 HD23 LEU A 962      32.690  44.800  51.210  1.00  0.00           H
ATOM   4988  C   LEU A 962      32.150  42.100  55.490  1.00  0.00           C
ATOM   4989  O   LEU A 962      32.560  42.360  56.660  1.00  0.00           O
ATOM   4990  N   GLY A 963      30.810  41.890  55.300  1.00  0.00           N
ATOM   4991  HN  GLY A 963      30.500  41.550  54.410  1.00  0.00           H
ATOM   4992  CA  GLY A 963      29.810  41.690  56.330  1.00  0.00           C
ATOM   4993  HA1 GLY A 963      28.820  41.700  55.900  1.00  0.00           H
ATOM   4994  HA2 GLY A 963      29.910  42.470  57.070  1.00  0.00           H
ATOM   4995  C   GLY A 963      30.030  40.480  57.200  1.00  0.00           C
ATOM   4996  O   GLY A 963      30.010  40.510  58.430  1.00  0.00           O
ATOM   4997  N   VAL A 964      30.310  39.350  56.510  1.00  0.00           N
ATOM   4998  HN  VAL A 964      30.410  39.480  55.530  1.00  0.00           H
ATOM   4999  CA  VAL A 964      30.780  38.140  57.150  1.00  0.00           C
ATOM   5000  HA  VAL A 964      30.030  37.840  57.850  1.00  0.00           H
ATOM   5001  CB  VAL A 964      31.040  36.980  56.220  1.00  0.00           C
ATOM   5002  HB  VAL A 964      31.570  37.500  55.390  1.00  0.00           H
ATOM   5003  CG1 VAL A 964      31.840  35.700  56.730  1.00  0.00           C
ATOM   5004 HG11 VAL A 964      32.020  34.920  55.950  1.00  0.00           H
ATOM   5005 HG12 VAL A 964      31.120  35.260  57.440  1.00  0.00           H
ATOM   5006 HG13 VAL A 964      32.760  35.910  57.310  1.00  0.00           H
ATOM   5007  CG2 VAL A 964      29.810  36.440  55.480  1.00  0.00           C
ATOM   5008 HG21 VAL A 964      30.120  35.460  55.050  1.00  0.00           H
ATOM   5009 HG22 VAL A 964      29.430  37.090  54.670  1.00  0.00           H
ATOM   5010 HG23 VAL A 964      29.060  36.290  56.290  1.00  0.00           H
ATOM   5011  C   VAL A 964      32.060  38.320  58.020  1.00  0.00           C
ATOM   5012  O   VAL A 964      32.150  37.840  59.150  1.00  0.00           O
ATOM   5013  N   CYS A 965      33.030  39.060  57.440  1.00  0.00           N
ATOM   5014  HN  CYS A 965      32.710  39.430  56.560  1.00  0.00           H
ATOM   5015  CA  CYS A 965      34.210  39.460  58.160  1.00  0.00           C
ATOM   5016  HA  CYS A 965      34.660  38.520  58.450  1.00  0.00           H
ATOM   5017  CB  CYS A 965      35.160  40.300  57.250  1.00  0.00           C
ATOM   5018  HB1 CYS A 965      35.960  40.760  57.860  1.00  0.00           H
ATOM   5019  HB2 CYS A 965      34.560  41.130  56.810  1.00  0.00           H
ATOM   5020  SG  CYS A 965      36.100  39.400  55.940  1.00  0.00           S
ATOM   5021  HG1 CYS A 965      35.040  39.420  55.140  1.00  0.00           H
ATOM   5022  C   CYS A 965      33.970  40.320  59.380  1.00  0.00           C
ATOM   5023  O   CYS A 965      34.700  40.060  60.360  1.00  0.00           O
ATOM   5024  N   SER A 966      33.050  41.270  59.400  1.00  0.00           N
ATOM   5025  HN  SER A 966      32.600  41.480  58.540  1.00  0.00           H
ATOM   5026  CA  SER A 966      32.810  42.210  60.500  1.00  0.00           C
ATOM   5027  HA  SER A 966      33.780  42.560  60.830  1.00  0.00           H
ATOM   5028  CB  SER A 966      31.930  43.310  59.990  1.00  0.00           C
ATOM   5029  HB1 SER A 966      31.580  44.000  60.790  1.00  0.00           H
ATOM   5030  HB2 SER A 966      31.080  42.840  59.440  1.00  0.00           H
ATOM   5031  OG  SER A 966      32.570  44.050  58.990  1.00  0.00           O
ATOM   5032  HG1 SER A 966      32.590  43.590  58.150  1.00  0.00           H
ATOM   5033  C   SER A 966      32.050  41.590  61.650  1.00  0.00           C
ATOM   5034  O   SER A 966      32.160  41.960  62.820  1.00  0.00           O
ATOM   5035  N   VAL A 967      31.250  40.490  61.470  1.00  0.00           N
ATOM   5036  HN  VAL A 967      31.150  40.120  60.550  1.00  0.00           H
ATOM   5037  CA  VAL A 967      30.610  39.750  62.520  1.00  0.00           C
ATOM   5038  HA  VAL A 967      30.310  40.430  63.300  1.00  0.00           H
ATOM   5039  CB  VAL A 967      29.340  39.120  61.960  1.00  0.00           C
ATOM   5040  HB  VAL A 967      29.630  38.440  61.130  1.00  0.00           H
ATOM   5041  CG1 VAL A 967      28.580  38.320  62.980  1.00  0.00           C
ATOM   5042 HG11 VAL A 967      29.140  37.380  63.190  1.00  0.00           H
ATOM   5043 HG12 VAL A 967      27.600  37.910  62.630  1.00  0.00           H
ATOM   5044 HG13 VAL A 967      28.360  38.890  63.910  1.00  0.00           H
ATOM   5045  CG2 VAL A 967      28.430  40.360  61.510  1.00  0.00           C
ATOM   5046 HG21 VAL A 967      27.520  39.810  61.180  1.00  0.00           H
ATOM   5047 HG22 VAL A 967      28.810  40.870  60.610  1.00  0.00           H
ATOM   5048 HG23 VAL A 967      28.240  41.030  62.380  1.00  0.00           H
ATOM   5049  C   VAL A 967      31.570  38.720  63.130  1.00  0.00           C
ATOM   5050  O   VAL A 967      31.530  38.300  64.280  1.00  0.00           O
ATOM   5051  N   MET A 968      32.620  38.390  62.360  1.00  0.00           N
ATOM   5052  HN  MET A 968      32.610  38.590  61.380  1.00  0.00           H
ATOM   5053  CA  MET A 968      33.850  37.710  62.860  1.00  0.00           C
ATOM   5054  HA  MET A 968      33.670  36.990  63.640  1.00  0.00           H
ATOM   5055  CB  MET A 968      34.570  36.860  61.780  1.00  0.00           C
ATOM   5056  HB1 MET A 968      35.580  36.490  62.060  1.00  0.00           H
ATOM   5057  HB2 MET A 968      34.730  37.450  60.850  1.00  0.00           H
ATOM   5058  CG  MET A 968      33.640  35.620  61.420  1.00  0.00           C
ATOM   5059  HG1 MET A 968      32.710  36.090  61.070  1.00  0.00           H
ATOM   5060  HG2 MET A 968      33.350  35.150  62.390  1.00  0.00           H
[truncated: 6,873,249 more chars]
