# Supplementary material for: CryoEM and computational modeling structural insights into the pH regulator NBCn1
Source: Nat Commun. 2025 Nov 11;16:9932. doi: 10.1038/s41467-025-64868-z (PMC12606367; doi:10.1038/s41467-025-64868-z)
Supplement: Supplementary file 7 — Supplementary Data 5 [file 41467_2025_64868_MOESM7_ESM.zip › 100ns_z_restr_MD_NBCn1_2NaCO3/hNBCn1_IF/z-restr_hNBCn1_IF_2NaCO3_last_step_31.pdb]

REMARK    GENERATED BY TRJCONV
TITLE     Title t= 101000.00000 step= 50500000
REMARK    THIS IS A SIMULATION BOX
CRYST1   93.375   93.375  102.303  90.00  90.00  90.00 P 1           1
MODEL        1
ATOM      1  N   LEU A 585      23.670  34.900  38.130  1.00  0.00           N
ATOM      2  HT1 LEU A 585      23.470  35.910  38.000  1.00  0.00           H
ATOM      3  HT2 LEU A 585      22.750  34.430  38.070  1.00  0.00           H
ATOM      4  HT3 LEU A 585      24.340  34.560  37.400  1.00  0.00           H
ATOM      5  CA  LEU A 585      24.210  34.670  39.510  1.00  0.00           C
ATOM      6  HA  LEU A 585      25.160  35.160  39.500  1.00  0.00           H
ATOM      7  CB  LEU A 585      23.220  35.310  40.470  1.00  0.00           C
ATOM      8  HB1 LEU A 585      22.180  34.990  40.270  1.00  0.00           H
ATOM      9  HB2 LEU A 585      23.210  36.380  40.200  1.00  0.00           H
ATOM     10  CG  LEU A 585      23.540  35.230  41.960  1.00  0.00           C
ATOM     11  HG  LEU A 585      23.310  34.220  42.380  1.00  0.00           H
ATOM     12  CD1 LEU A 585      25.040  35.420  42.290  1.00  0.00           C
ATOM     13 HD11 LEU A 585      25.430  36.420  41.980  1.00  0.00           H
ATOM     14 HD12 LEU A 585      25.710  34.630  41.890  1.00  0.00           H
ATOM     15 HD13 LEU A 585      25.110  35.230  43.370  1.00  0.00           H
ATOM     16  CD2 LEU A 585      22.590  36.170  42.710  1.00  0.00           C
ATOM     17 HD21 LEU A 585      21.540  35.810  42.580  1.00  0.00           H
ATOM     18 HD22 LEU A 585      22.730  37.190  42.300  1.00  0.00           H
ATOM     19 HD23 LEU A 585      22.920  36.060  43.760  1.00  0.00           H
ATOM     20  C   LEU A 585      24.410  33.190  39.720  1.00  0.00           C
ATOM     21  O   LEU A 585      25.510  32.670  39.540  1.00  0.00           O
ATOM     22  N   ILE A 586      23.440  32.410  40.100  1.00  0.00           N
ATOM     23  HN  ILE A 586      22.510  32.730  40.180  1.00  0.00           H
ATOM     24  CA  ILE A 586      23.720  31.040  40.590  1.00  0.00           C
ATOM     25  HA  ILE A 586      24.630  30.930  41.180  1.00  0.00           H
ATOM     26  CB  ILE A 586      22.490  30.550  41.330  1.00  0.00           C
ATOM     27  HB  ILE A 586      21.650  30.510  40.600  1.00  0.00           H
ATOM     28  CG2 ILE A 586      22.680  29.110  41.810  1.00  0.00           C
ATOM     29 HG21 ILE A 586      21.780  28.910  42.420  1.00  0.00           H
ATOM     30 HG22 ILE A 586      23.620  29.010  42.380  1.00  0.00           H
ATOM     31 HG23 ILE A 586      22.650  28.400  40.950  1.00  0.00           H
ATOM     32  CG1 ILE A 586      22.140  31.470  42.550  1.00  0.00           C
ATOM     33 HG11 ILE A 586      21.280  30.930  43.010  1.00  0.00           H
ATOM     34 HG12 ILE A 586      21.760  32.450  42.190  1.00  0.00           H
ATOM     35  CD  ILE A 586      23.250  31.600  43.610  1.00  0.00           C
ATOM     36  HD1 ILE A 586      23.480  30.570  43.980  1.00  0.00           H
ATOM     37  HD2 ILE A 586      22.970  32.220  44.490  1.00  0.00           H
ATOM     38  HD3 ILE A 586      24.160  32.080  43.180  1.00  0.00           H
ATOM     39  C   ILE A 586      23.860  30.210  39.360  1.00  0.00           C
ATOM     40  O   ILE A 586      24.660  29.270  39.340  1.00  0.00           O
ATOM     41  N   LEU A 587      23.160  30.570  38.240  1.00  0.00           N
ATOM     42  HN  LEU A 587      22.610  31.400  38.330  1.00  0.00           H
ATOM     43  CA  LEU A 587      23.350  29.860  37.010  1.00  0.00           C
ATOM     44  HA  LEU A 587      23.110  28.810  37.140  1.00  0.00           H
ATOM     45  CB  LEU A 587      22.450  30.510  35.940  1.00  0.00           C
ATOM     46  HB1 LEU A 587      22.750  31.550  35.730  1.00  0.00           H
ATOM     47  HB2 LEU A 587      21.410  30.620  36.310  1.00  0.00           H
ATOM     48  CG  LEU A 587      22.230  29.660  34.610  1.00  0.00           C
ATOM     49  HG  LEU A 587      23.210  29.400  34.170  1.00  0.00           H
ATOM     50  CD1 LEU A 587      21.370  28.480  34.960  1.00  0.00           C
ATOM     51 HD11 LEU A 587      21.100  27.880  34.070  1.00  0.00           H
ATOM     52 HD12 LEU A 587      20.420  28.820  35.400  1.00  0.00           H
ATOM     53 HD13 LEU A 587      21.850  27.910  35.800  1.00  0.00           H
ATOM     54  CD2 LEU A 587      21.460  30.530  33.660  1.00  0.00           C
ATOM     55 HD21 LEU A 587      21.950  31.490  33.410  1.00  0.00           H
ATOM     56 HD22 LEU A 587      20.490  30.800  34.100  1.00  0.00           H
ATOM     57 HD23 LEU A 587      21.360  29.930  32.720  1.00  0.00           H
ATOM     58  C   LEU A 587      24.780  29.850  36.440  1.00  0.00           C
ATOM     59  O   LEU A 587      25.310  28.820  36.100  1.00  0.00           O
ATOM     60  N   ASP A 588      25.560  30.920  36.530  1.00  0.00           N
ATOM     61  HN  ASP A 588      24.990  31.680  36.840  1.00  0.00           H
ATOM     62  CA  ASP A 588      26.870  31.200  36.050  1.00  0.00           C
ATOM     63  HA  ASP A 588      26.910  30.890  35.020  1.00  0.00           H
ATOM     64  CB  ASP A 588      27.200  32.700  36.260  1.00  0.00           C
ATOM     65  HB1 ASP A 588      28.120  32.980  35.710  1.00  0.00           H
ATOM     66  HB2 ASP A 588      27.320  32.990  37.330  1.00  0.00           H
ATOM     67  CG  ASP A 588      26.150  33.680  35.800  1.00  0.00           C
ATOM     68  OD1 ASP A 588      26.490  34.680  35.100  1.00  0.00           O
ATOM     69  OD2 ASP A 588      24.980  33.580  36.280  1.00  0.00           O
ATOM     70  C   ASP A 588      27.880  30.420  36.810  1.00  0.00           C
ATOM     71  O   ASP A 588      28.850  29.910  36.260  1.00  0.00           O
ATOM     72  N   ILE A 589      27.660  30.260  38.160  1.00  0.00           N
ATOM     73  HN  ILE A 589      26.980  30.820  38.610  1.00  0.00           H
ATOM     74  CA  ILE A 589      28.290  29.390  39.050  1.00  0.00           C
ATOM     75  HA  ILE A 589      29.330  29.620  38.830  1.00  0.00           H
ATOM     76  CB  ILE A 589      27.820  29.650  40.530  1.00  0.00           C
ATOM     77  HB  ILE A 589      26.720  29.540  40.620  1.00  0.00           H
ATOM     78  CG2 ILE A 589      28.370  28.730  41.660  1.00  0.00           C
ATOM     79 HG21 ILE A 589      29.460  28.910  41.750  1.00  0.00           H
ATOM     80 HG22 ILE A 589      28.250  27.700  41.250  1.00  0.00           H
ATOM     81 HG23 ILE A 589      27.910  28.850  42.670  1.00  0.00           H
ATOM     82  CG1 ILE A 589      28.130  31.140  41.030  1.00  0.00           C
ATOM     83 HG11 ILE A 589      27.780  31.810  40.220  1.00  0.00           H
ATOM     84 HG12 ILE A 589      29.230  31.150  41.190  1.00  0.00           H
ATOM     85  CD  ILE A 589      27.400  31.660  42.300  1.00  0.00           C
ATOM     86  HD1 ILE A 589      27.690  31.070  43.200  1.00  0.00           H
ATOM     87  HD2 ILE A 589      26.300  31.540  42.240  1.00  0.00           H
ATOM     88  HD3 ILE A 589      27.760  32.720  42.400  1.00  0.00           H
ATOM     89  C   ILE A 589      28.170  27.970  38.690  1.00  0.00           C
ATOM     90  O   ILE A 589      29.180  27.340  38.600  1.00  0.00           O
ATOM     91  N   LYS A 590      26.910  27.490  38.400  1.00  0.00           N
ATOM     92  HN  LYS A 590      26.090  28.040  38.560  1.00  0.00           H
ATOM     93  CA  LYS A 590      26.620  26.220  37.830  1.00  0.00           C
ATOM     94  HA  LYS A 590      27.010  25.510  38.560  1.00  0.00           H
ATOM     95  CB  LYS A 590      25.200  25.850  37.760  1.00  0.00           C
ATOM     96  HB1 LYS A 590      24.900  24.830  37.460  1.00  0.00           H
ATOM     97  HB2 LYS A 590      24.550  26.470  37.110  1.00  0.00           H
ATOM     98  CG  LYS A 590      24.470  25.990  39.090  1.00  0.00           C
ATOM     99  HG1 LYS A 590      24.670  27.020  39.470  1.00  0.00           H
ATOM    100  HG2 LYS A 590      25.010  25.200  39.650  1.00  0.00           H
ATOM    101  CD  LYS A 590      22.980  25.490  39.090  1.00  0.00           C
ATOM    102  HD1 LYS A 590      22.480  25.260  40.060  1.00  0.00           H
ATOM    103  HD2 LYS A 590      22.820  24.630  38.430  1.00  0.00           H
ATOM    104  CE  LYS A 590      22.060  26.560  38.300  1.00  0.00           C
ATOM    105  HE1 LYS A 590      22.320  26.610  37.220  1.00  0.00           H
ATOM    106  HE2 LYS A 590      22.110  27.570  38.740  1.00  0.00           H
ATOM    107  NZ  LYS A 590      20.650  26.010  38.390  1.00  0.00           N
ATOM    108  HZ1 LYS A 590      20.030  26.550  37.760  1.00  0.00           H
ATOM    109  HZ2 LYS A 590      20.290  25.990  39.370  1.00  0.00           H
ATOM    110  HZ3 LYS A 590      20.590  25.000  38.130  1.00  0.00           H
ATOM    111  C   LYS A 590      27.260  25.910  36.510  1.00  0.00           C
ATOM    112  O   LYS A 590      27.720  24.820  36.340  1.00  0.00           O
ATOM    113  N   ARG A 591      27.350  26.920  35.570  1.00  0.00           N
ATOM    114  HN  ARG A 591      26.870  27.790  35.590  1.00  0.00           H
ATOM    115  CA  ARG A 591      28.260  26.790  34.450  1.00  0.00           C
ATOM    116  HA  ARG A 591      27.930  25.920  33.900  1.00  0.00           H
ATOM    117  CB  ARG A 591      28.170  28.060  33.550  1.00  0.00           C
ATOM    118  HB1 ARG A 591      28.860  27.950  32.680  1.00  0.00           H
ATOM    119  HB2 ARG A 591      28.620  28.940  34.060  1.00  0.00           H
ATOM    120  CG  ARG A 591      26.760  28.330  32.960  1.00  0.00           C
ATOM    121  HG1 ARG A 591      26.680  29.420  32.730  1.00  0.00           H
ATOM    122  HG2 ARG A 591      26.010  28.060  33.740  1.00  0.00           H
ATOM    123  CD  ARG A 591      26.330  27.440  31.790  1.00  0.00           C
ATOM    124  HD1 ARG A 591      26.520  26.360  31.980  1.00  0.00           H
ATOM    125  HD2 ARG A 591      26.910  27.850  30.950  1.00  0.00           H
ATOM    126  NE  ARG A 591      24.900  27.650  31.410  1.00  0.00           N
ATOM    127  HE  ARG A 591      24.710  28.230  30.620  1.00  0.00           H
ATOM    128  CZ  ARG A 591      23.860  26.920  31.930  1.00  0.00           C
ATOM    129  NH1 ARG A 591      23.890  26.230  33.090  1.00  0.00           N
ATOM    130 HH11 ARG A 591      24.760  25.740  33.210  1.00  0.00           H
ATOM    131 HH12 ARG A 591      23.010  25.810  33.290  1.00  0.00           H
ATOM    132  NH2 ARG A 591      22.710  27.070  31.280  1.00  0.00           N
ATOM    133 HH21 ARG A 591      21.860  26.940  31.770  1.00  0.00           H
ATOM    134 HH22 ARG A 591      22.710  27.630  30.450  1.00  0.00           H
ATOM    135  C   ARG A 591      29.740  26.530  34.760  1.00  0.00           C
ATOM    136  O   ARG A 591      30.280  25.740  34.030  1.00  0.00           O
ATOM    137  N   LYS A 592      30.340  27.200  35.720  1.00  0.00           N
ATOM    138  HN  LYS A 592      30.070  28.070  36.120  1.00  0.00           H
ATOM    139  CA  LYS A 592      31.700  26.920  36.110  1.00  0.00           C
ATOM    140  HA  LYS A 592      32.360  26.740  35.270  1.00  0.00           H
ATOM    141  CB  LYS A 592      32.290  28.160  36.840  1.00  0.00           C
ATOM    142  HB1 LYS A 592      33.300  27.930  37.240  1.00  0.00           H
ATOM    143  HB2 LYS A 592      31.780  28.340  37.810  1.00  0.00           H
ATOM    144  CG  LYS A 592      32.430  29.470  35.990  1.00  0.00           C
ATOM    145  HG1 LYS A 592      32.730  30.310  36.650  1.00  0.00           H
ATOM    146  HG2 LYS A 592      31.430  29.800  35.630  1.00  0.00           H
ATOM    147  CD  LYS A 592      33.500  29.480  34.840  1.00  0.00           C
ATOM    148  HD1 LYS A 592      33.520  30.450  34.300  1.00  0.00           H
ATOM    149  HD2 LYS A 592      33.270  28.620  34.180  1.00  0.00           H
ATOM    150  CE  LYS A 592      34.890  29.290  35.450  1.00  0.00           C
ATOM    151  HE1 LYS A 592      34.980  28.290  35.950  1.00  0.00           H
ATOM    152  HE2 LYS A 592      35.130  30.070  36.210  1.00  0.00           H
ATOM    153  NZ  LYS A 592      35.950  29.300  34.440  1.00  0.00           N
ATOM    154  HZ1 LYS A 592      36.780  28.820  34.830  1.00  0.00           H
ATOM    155  HZ2 LYS A 592      36.120  30.310  34.240  1.00  0.00           H
ATOM    156  HZ3 LYS A 592      35.710  28.760  33.580  1.00  0.00           H
ATOM    157  C   LYS A 592      31.990  25.680  36.920  1.00  0.00           C
ATOM    158  O   LYS A 592      33.120  25.110  36.880  1.00  0.00           O
ATOM    159  N   ALA A 593      31.040  25.150  37.720  1.00  0.00           N
ATOM    160  HN  ALA A 593      30.170  25.640  37.690  1.00  0.00           H
ATOM    161  CA  ALA A 593      31.330  24.190  38.730  1.00  0.00           C
ATOM    162  HA  ALA A 593      32.040  24.520  39.470  1.00  0.00           H
ATOM    163  CB  ALA A 593      29.960  24.080  39.370  1.00  0.00           C
ATOM    164  HB1 ALA A 593      30.010  23.240  40.100  1.00  0.00           H
ATOM    165  HB2 ALA A 593      29.170  23.850  38.620  1.00  0.00           H
ATOM    166  HB3 ALA A 593      29.720  25.090  39.750  1.00  0.00           H
ATOM    167  C   ALA A 593      31.810  22.800  38.330  1.00  0.00           C
ATOM    168  O   ALA A 593      32.840  22.460  39.000  1.00  0.00           O
ATOM    169  N   PRO A 594      31.310  21.970  37.390  1.00  0.00           N
ATOM    170  CD  PRO A 594      30.150  22.240  36.570  1.00  0.00           C
ATOM    171  HD1 PRO A 594      30.420  23.170  36.020  1.00  0.00           H
ATOM    172  HD2 PRO A 594      29.220  22.430  37.170  1.00  0.00           H
ATOM    173  CA  PRO A 594      31.640  20.540  37.360  1.00  0.00           C
ATOM    174  HA  PRO A 594      31.820  20.110  38.330  1.00  0.00           H
ATOM    175  CB  PRO A 594      30.540  19.880  36.510  1.00  0.00           C
ATOM    176  HB1 PRO A 594      29.760  19.540  37.220  1.00  0.00           H
ATOM    177  HB2 PRO A 594      30.790  19.020  35.860  1.00  0.00           H
ATOM    178  CG  PRO A 594      29.890  20.990  35.690  1.00  0.00           C
ATOM    179  HG1 PRO A 594      30.290  21.170  34.670  1.00  0.00           H
ATOM    180  HG2 PRO A 594      28.800  20.830  35.600  1.00  0.00           H
ATOM    181  C   PRO A 594      33.050  20.370  36.660  1.00  0.00           C
ATOM    182  O   PRO A 594      33.560  19.310  36.550  1.00  0.00           O
ATOM    183  N   PHE A 595      33.740  21.510  36.330  1.00  0.00           N
ATOM    184  HN  PHE A 595      33.250  22.370  36.450  1.00  0.00           H
ATOM    185  CA  PHE A 595      34.990  21.600  35.590  1.00  0.00           C
ATOM    186  HA  PHE A 595      35.200  20.730  34.990  1.00  0.00           H
ATOM    187  CB  PHE A 595      34.820  22.680  34.450  1.00  0.00           C
ATOM    188  HB1 PHE A 595      35.760  22.820  33.900  1.00  0.00           H
ATOM    189  HB2 PHE A 595      34.580  23.670  34.920  1.00  0.00           H
ATOM    190  CG  PHE A 595      33.690  22.300  33.510  1.00  0.00           C
ATOM    191  CD1 PHE A 595      32.650  23.240  33.380  1.00  0.00           C
ATOM    192  HD1 PHE A 595      32.770  24.150  33.950  1.00  0.00           H
ATOM    193  CE1 PHE A 595      31.570  23.070  32.500  1.00  0.00           C
ATOM    194  HE1 PHE A 595      30.800  23.790  32.290  1.00  0.00           H
ATOM    195  CZ  PHE A 595      31.510  21.920  31.730  1.00  0.00           C
ATOM    196  HZ  PHE A 595      30.680  21.910  31.030  1.00  0.00           H
ATOM    197  CD2 PHE A 595      33.570  21.120  32.740  1.00  0.00           C
ATOM    198  HD2 PHE A 595      34.320  20.350  32.740  1.00  0.00           H
ATOM    199  CE2 PHE A 595      32.450  20.910  31.930  1.00  0.00           C
ATOM    200  HE2 PHE A 595      32.300  20.020  31.330  1.00  0.00           H
ATOM    201  C   PHE A 595      36.160  21.850  36.570  1.00  0.00           C
ATOM    202  O   PHE A 595      37.280  21.980  36.110  1.00  0.00           O
ATOM    203  N   PHE A 596      35.870  21.890  37.890  1.00  0.00           N
ATOM    204  HN  PHE A 596      34.980  21.570  38.210  1.00  0.00           H
ATOM    205  CA  PHE A 596      36.790  22.280  38.980  1.00  0.00           C
ATOM    206  HA  PHE A 596      37.180  23.260  38.770  1.00  0.00           H
ATOM    207  CB  PHE A 596      35.940  22.070  40.230  1.00  0.00           C
ATOM    208  HB1 PHE A 596      35.570  21.020  40.320  1.00  0.00           H
ATOM    209  HB2 PHE A 596      34.940  22.540  40.120  1.00  0.00           H
ATOM    210  CG  PHE A 596      36.530  22.560  41.460  1.00  0.00           C
ATOM    211  CD1 PHE A 596      36.600  21.830  42.670  1.00  0.00           C
ATOM    212  HD1 PHE A 596      36.280  20.810  42.800  1.00  0.00           H
ATOM    213  CE1 PHE A 596      37.160  22.490  43.810  1.00  0.00           C
ATOM    214  HE1 PHE A 596      37.110  21.870  44.700  1.00  0.00           H
ATOM    215  CZ  PHE A 596      37.630  23.770  43.760  1.00  0.00           C
ATOM    216  HZ  PHE A 596      38.000  24.240  44.660  1.00  0.00           H
ATOM    217  CD2 PHE A 596      37.090  23.840  41.390  1.00  0.00           C
ATOM    218  HD2 PHE A 596      37.160  24.420  40.470  1.00  0.00           H
ATOM    219  CE2 PHE A 596      37.650  24.450  42.500  1.00  0.00           C
ATOM    220  HE2 PHE A 596      38.160  25.400  42.460  1.00  0.00           H
ATOM    221  C   PHE A 596      38.020  21.300  39.140  1.00  0.00           C
ATOM    222  O   PHE A 596      39.140  21.680  39.210  1.00  0.00           O
ATOM    223  N   LEU A 597      37.830  19.940  39.070  1.00  0.00           N
ATOM    224  HN  LEU A 597      36.860  19.710  39.030  1.00  0.00           H
ATOM    225  CA  LEU A 597      38.860  18.890  38.860  1.00  0.00           C
ATOM    226  HA  LEU A 597      39.630  18.860  39.620  1.00  0.00           H
ATOM    227  CB  LEU A 597      38.170  17.500  38.940  1.00  0.00           C
ATOM    228  HB1 LEU A 597      37.160  17.610  38.500  1.00  0.00           H
ATOM    229  HB2 LEU A 597      37.900  17.190  39.980  1.00  0.00           H
ATOM    230  CG  LEU A 597      38.920  16.280  38.460  1.00  0.00           C
ATOM    231  HG  LEU A 597      39.210  16.340  37.390  1.00  0.00           H
ATOM    232  CD1 LEU A 597      40.220  16.150  39.240  1.00  0.00           C
ATOM    233 HD11 LEU A 597      40.570  15.100  39.290  1.00  0.00           H
ATOM    234 HD12 LEU A 597      40.070  16.510  40.280  1.00  0.00           H
ATOM    235 HD13 LEU A 597      41.020  16.820  38.840  1.00  0.00           H
ATOM    236  CD2 LEU A 597      38.120  15.040  38.590  1.00  0.00           C
ATOM    237 HD21 LEU A 597      38.590  14.170  38.070  1.00  0.00           H
ATOM    238 HD22 LEU A 597      37.140  15.280  38.140  1.00  0.00           H
ATOM    239 HD23 LEU A 597      37.950  14.800  39.660  1.00  0.00           H
ATOM    240  C   LEU A 597      39.660  19.030  37.590  1.00  0.00           C
ATOM    241  O   LEU A 597      40.900  18.800  37.640  1.00  0.00           O
ATOM    242  N   SER A 598      39.110  19.580  36.490  1.00  0.00           N
ATOM    243  HN  SER A 598      38.140  19.780  36.490  1.00  0.00           H
ATOM    244  CA  SER A 598      40.050  20.100  35.530  1.00  0.00           C
ATOM    245  HA  SER A 598      40.730  19.280  35.320  1.00  0.00           H
ATOM    246  CB  SER A 598      39.330  20.290  34.190  1.00  0.00           C
ATOM    247  HB1 SER A 598      38.450  20.960  34.190  1.00  0.00           H
ATOM    248  HB2 SER A 598      39.060  19.280  33.810  1.00  0.00           H
ATOM    249  OG  SER A 598      40.110  20.840  33.100  1.00  0.00           O
ATOM    250  HG1 SER A 598      40.180  21.790  33.290  1.00  0.00           H
ATOM    251  C   SER A 598      40.910  21.320  35.910  1.00  0.00           C
ATOM    252  O   SER A 598      42.120  21.370  35.560  1.00  0.00           O
ATOM    253  N   ASP A 599      40.370  22.290  36.690  1.00  0.00           N
ATOM    254  HN  ASP A 599      39.450  22.250  37.070  1.00  0.00           H
ATOM    255  CA  ASP A 599      41.110  23.500  37.250  1.00  0.00           C
ATOM    256  HA  ASP A 599      41.720  23.890  36.450  1.00  0.00           H
ATOM    257  CB  ASP A 599      40.230  24.490  37.990  1.00  0.00           C
ATOM    258  HB1 ASP A 599      40.740  25.110  38.770  1.00  0.00           H
ATOM    259  HB2 ASP A 599      39.290  24.020  38.310  1.00  0.00           H
ATOM    260  CG  ASP A 599      39.810  25.470  36.920  1.00  0.00           C
ATOM    261  OD1 ASP A 599      39.980  25.130  35.720  1.00  0.00           O
ATOM    262  OD2 ASP A 599      39.300  26.550  37.250  1.00  0.00           O
ATOM    263  C   ASP A 599      42.130  22.970  38.250  1.00  0.00           C
ATOM    264  O   ASP A 599      43.310  23.350  38.220  1.00  0.00           O
ATOM    265  N   PHE A 600      41.790  22.030  39.160  1.00  0.00           N
ATOM    266  HN  PHE A 600      40.800  21.920  39.150  1.00  0.00           H
ATOM    267  CA  PHE A 600      42.740  21.340  40.040  1.00  0.00           C
ATOM    268  HA  PHE A 600      43.240  22.090  40.650  1.00  0.00           H
ATOM    269  CB  PHE A 600      41.950  20.560  41.170  1.00  0.00           C
ATOM    270  HB1 PHE A 600      41.210  20.010  40.540  1.00  0.00           H
ATOM    271  HB2 PHE A 600      41.200  21.230  41.660  1.00  0.00           H
ATOM    272  CG  PHE A 600      42.750  19.550  41.970  1.00  0.00           C
ATOM    273  CD1 PHE A 600      43.130  19.820  43.270  1.00  0.00           C
ATOM    274  HD1 PHE A 600      42.970  20.780  43.750  1.00  0.00           H
ATOM    275  CE1 PHE A 600      43.580  18.800  44.120  1.00  0.00           C
ATOM    276  HE1 PHE A 600      43.930  19.020  45.120  1.00  0.00           H
ATOM    277  CZ  PHE A 600      43.720  17.470  43.640  1.00  0.00           C
ATOM    278  HZ  PHE A 600      44.110  16.720  44.320  1.00  0.00           H
ATOM    279  CD2 PHE A 600      42.880  18.180  41.470  1.00  0.00           C
ATOM    280  HD2 PHE A 600      42.660  17.810  40.480  1.00  0.00           H
ATOM    281  CE2 PHE A 600      43.330  17.180  42.350  1.00  0.00           C
ATOM    282  HE2 PHE A 600      43.500  16.200  41.920  1.00  0.00           H
ATOM    283  C   PHE A 600      43.870  20.570  39.220  1.00  0.00           C
ATOM    284  O   PHE A 600      45.030  20.680  39.620  1.00  0.00           O
ATOM    285  N   LYS A 601      43.500  19.870  38.140  1.00  0.00           N
ATOM    286  HN  LYS A 601      42.560  19.780  37.830  1.00  0.00           H
ATOM    287  CA  LYS A 601      44.510  19.190  37.250  1.00  0.00           C
ATOM    288  HA  LYS A 601      45.040  18.540  37.940  1.00  0.00           H
ATOM    289  CB  LYS A 601      43.930  18.380  36.130  1.00  0.00           C
ATOM    290  HB1 LYS A 601      44.710  18.250  35.350  1.00  0.00           H
ATOM    291  HB2 LYS A 601      43.070  18.900  35.620  1.00  0.00           H
ATOM    292  CG  LYS A 601      43.500  17.020  36.570  1.00  0.00           C
ATOM    293  HG1 LYS A 601      42.930  17.080  37.510  1.00  0.00           H
ATOM    294  HG2 LYS A 601      44.310  16.340  36.880  1.00  0.00           H
ATOM    295  CD  LYS A 601      42.680  16.260  35.470  1.00  0.00           C
ATOM    296  HD1 LYS A 601      43.290  16.150  34.540  1.00  0.00           H
ATOM    297  HD2 LYS A 601      41.880  16.990  35.190  1.00  0.00           H
ATOM    298  CE  LYS A 601      42.030  14.940  35.800  1.00  0.00           C
ATOM    299  HE1 LYS A 601      41.190  14.990  36.520  1.00  0.00           H
ATOM    300  HE2 LYS A 601      42.850  14.400  36.310  1.00  0.00           H
ATOM    301  NZ  LYS A 601      41.540  14.330  34.580  1.00  0.00           N
ATOM    302  HZ1 LYS A 601      42.180  14.400  33.770  1.00  0.00           H
ATOM    303  HZ2 LYS A 601      40.810  14.980  34.230  1.00  0.00           H
ATOM    304  HZ3 LYS A 601      41.080  13.400  34.670  1.00  0.00           H
ATOM    305  C   LYS A 601      45.560  20.210  36.740  1.00  0.00           C
ATOM    306  O   LYS A 601      46.750  20.150  37.050  1.00  0.00           O
ATOM    307  N   ASP A 602      45.030  21.280  36.110  1.00  0.00           N
ATOM    308  HN  ASP A 602      44.050  21.300  35.920  1.00  0.00           H
ATOM    309  CA  ASP A 602      45.820  22.450  35.710  1.00  0.00           C
ATOM    310  HA  ASP A 602      46.500  22.040  34.970  1.00  0.00           H
ATOM    311  CB  ASP A 602      44.900  23.480  35.000  1.00  0.00           C
ATOM    312  HB1 ASP A 602      45.280  24.520  34.990  1.00  0.00           H
ATOM    313  HB2 ASP A 602      43.940  23.500  35.560  1.00  0.00           H
ATOM    314  CG  ASP A 602      44.490  23.000  33.640  1.00  0.00           C
ATOM    315  OD1 ASP A 602      43.760  23.700  32.890  1.00  0.00           O
ATOM    316  OD2 ASP A 602      44.940  21.890  33.290  1.00  0.00           O
ATOM    317  C   ASP A 602      46.650  23.120  36.770  1.00  0.00           C
ATOM    318  O   ASP A 602      47.820  23.400  36.540  1.00  0.00           O
ATOM    319  N   ALA A 603      46.180  23.350  38.030  1.00  0.00           N
ATOM    320  HN  ALA A 603      45.240  23.190  38.330  1.00  0.00           H
ATOM    321  CA  ALA A 603      46.920  24.040  39.160  1.00  0.00           C
ATOM    322  HA  ALA A 603      47.490  24.900  38.830  1.00  0.00           H
ATOM    323  CB  ALA A 603      45.900  24.250  40.320  1.00  0.00           C
ATOM    324  HB1 ALA A 603      45.570  23.230  40.600  1.00  0.00           H
ATOM    325  HB2 ALA A 603      45.030  24.880  40.050  1.00  0.00           H
ATOM    326  HB3 ALA A 603      46.400  24.780  41.160  1.00  0.00           H
ATOM    327  C   ALA A 603      48.010  23.290  39.770  1.00  0.00           C
ATOM    328  O   ALA A 603      49.060  23.830  40.160  1.00  0.00           O
ATOM    329  N   LEU A 604      47.850  21.900  39.920  1.00  0.00           N
ATOM    330  HN  LEU A 604      47.020  21.440  39.610  1.00  0.00           H
ATOM    331  CA  LEU A 604      48.850  21.080  40.520  1.00  0.00           C
ATOM    332  HA  LEU A 604      49.510  21.670  41.130  1.00  0.00           H
ATOM    333  CB  LEU A 604      48.110  19.990  41.410  1.00  0.00           C
ATOM    334  HB1 LEU A 604      48.970  19.400  41.790  1.00  0.00           H
ATOM    335  HB2 LEU A 604      47.420  19.430  40.760  1.00  0.00           H
ATOM    336  CG  LEU A 604      47.360  20.620  42.660  1.00  0.00           C
ATOM    337  HG  LEU A 604      46.500  21.250  42.330  1.00  0.00           H
ATOM    338  CD1 LEU A 604      46.870  19.500  43.610  1.00  0.00           C
ATOM    339 HD11 LEU A 604      46.280  19.920  44.460  1.00  0.00           H
ATOM    340 HD12 LEU A 604      47.650  18.860  44.050  1.00  0.00           H
ATOM    341 HD13 LEU A 604      46.350  18.800  42.930  1.00  0.00           H
ATOM    342  CD2 LEU A 604      48.140  21.600  43.490  1.00  0.00           C
ATOM    343 HD21 LEU A 604      48.310  22.610  43.050  1.00  0.00           H
ATOM    344 HD22 LEU A 604      49.110  21.330  43.970  1.00  0.00           H
ATOM    345 HD23 LEU A 604      47.400  21.910  44.260  1.00  0.00           H
ATOM    346  C   LEU A 604      49.830  20.470  39.550  1.00  0.00           C
ATOM    347  O   LEU A 604      50.740  19.730  39.930  1.00  0.00           O
ATOM    348  N   SER A 605      49.560  20.790  38.230  1.00  0.00           N
ATOM    349  HN  SER A 605      48.730  21.270  37.950  1.00  0.00           H
ATOM    350  CA  SER A 605      50.510  20.600  37.110  1.00  0.00           C
ATOM    351  HA  SER A 605      50.930  19.620  37.260  1.00  0.00           H
ATOM    352  CB  SER A 605      49.860  20.540  35.720  1.00  0.00           C
ATOM    353  HB1 SER A 605      49.720  21.610  35.430  1.00  0.00           H
ATOM    354  HB2 SER A 605      48.990  19.860  35.740  1.00  0.00           H
ATOM    355  OG  SER A 605      50.850  20.110  34.780  1.00  0.00           O
ATOM    356  HG1 SER A 605      51.030  19.220  35.090  1.00  0.00           H
ATOM    357  C   SER A 605      51.680  21.580  37.300  1.00  0.00           C
ATOM    358  O   SER A 605      51.460  22.700  37.800  1.00  0.00           O
ATOM    359  N   LEU A 606      52.860  21.100  36.970  1.00  0.00           N
ATOM    360  HN  LEU A 606      52.820  20.280  36.400  1.00  0.00           H
ATOM    361  CA  LEU A 606      54.180  21.640  37.330  1.00  0.00           C
ATOM    362  HA  LEU A 606      54.260  21.620  38.420  1.00  0.00           H
ATOM    363  CB  LEU A 606      55.410  20.840  36.880  1.00  0.00           C
ATOM    364  HB1 LEU A 606      56.360  21.350  37.120  1.00  0.00           H
ATOM    365  HB2 LEU A 606      55.450  20.800  35.760  1.00  0.00           H
ATOM    366  CG  LEU A 606      55.630  19.390  37.370  1.00  0.00           C
ATOM    367  HG  LEU A 606      54.800  18.750  36.980  1.00  0.00           H
ATOM    368  CD1 LEU A 606      56.900  18.700  36.670  1.00  0.00           C
ATOM    369 HD11 LEU A 606      56.750  17.610  36.710  1.00  0.00           H
ATOM    370 HD12 LEU A 606      57.810  19.040  37.210  1.00  0.00           H
ATOM    371 HD13 LEU A 606      57.020  19.110  35.640  1.00  0.00           H
ATOM    372  CD2 LEU A 606      55.660  19.110  38.790  1.00  0.00           C
ATOM    373 HD21 LEU A 606      54.770  19.630  39.220  1.00  0.00           H
ATOM    374 HD22 LEU A 606      56.590  19.510  39.250  1.00  0.00           H
ATOM    375 HD23 LEU A 606      55.580  18.010  38.980  1.00  0.00           H
ATOM    376  C   LEU A 606      54.430  23.080  37.030  1.00  0.00           C
ATOM    377  O   LEU A 606      54.980  23.850  37.830  1.00  0.00           O
ATOM    378  N   GLN A 607      53.940  23.460  35.850  1.00  0.00           N
ATOM    379  HN  GLN A 607      53.380  22.880  35.250  1.00  0.00           H
ATOM    380  CA  GLN A 607      54.130  24.820  35.350  1.00  0.00           C
ATOM    381  HA  GLN A 607      55.100  25.260  35.540  1.00  0.00           H
ATOM    382  CB  GLN A 607      53.640  24.730  33.940  1.00  0.00           C
ATOM    383  HB1 GLN A 607      52.570  24.440  33.970  1.00  0.00           H
ATOM    384  HB2 GLN A 607      54.150  23.950  33.340  1.00  0.00           H
ATOM    385  CG  GLN A 607      53.710  25.990  33.060  1.00  0.00           C
ATOM    386  HG1 GLN A 607      53.150  26.870  33.440  1.00  0.00           H
ATOM    387  HG2 GLN A 607      53.210  25.630  32.140  1.00  0.00           H
ATOM    388  CD  GLN A 607      55.180  26.220  32.710  1.00  0.00           C
ATOM    389  OE1 GLN A 607      55.830  25.560  31.920  1.00  0.00           O
ATOM    390  NE2 GLN A 607      55.660  27.210  33.460  1.00  0.00           N
ATOM    391 HE21 GLN A 607      56.570  27.620  33.350  1.00  0.00           H
ATOM    392 HE22 GLN A 607      55.070  27.590  34.160  1.00  0.00           H
ATOM    393  C   GLN A 607      53.260  25.810  36.110  1.00  0.00           C
ATOM    394  O   GLN A 607      53.500  27.010  36.030  1.00  0.00           O
ATOM    395  N   CYS A 608      52.310  25.420  37.020  1.00  0.00           N
ATOM    396  HN  CYS A 608      52.150  24.460  37.240  1.00  0.00           H
ATOM    397  CA  CYS A 608      51.320  26.340  37.580  1.00  0.00           C
ATOM    398  HA  CYS A 608      51.570  27.360  37.330  1.00  0.00           H
ATOM    399  CB  CYS A 608      49.880  26.060  37.100  1.00  0.00           C
ATOM    400  HB1 CYS A 608      49.170  26.620  37.740  1.00  0.00           H
ATOM    401  HB2 CYS A 608      49.660  24.970  37.180  1.00  0.00           H
ATOM    402  SG  CYS A 608      49.720  26.450  35.310  1.00  0.00           S
ATOM    403  HG1 CYS A 608      49.960  27.760  35.350  1.00  0.00           H
ATOM    404  C   CYS A 608      51.360  26.120  39.080  1.00  0.00           C
ATOM    405  O   CYS A 608      50.980  26.930  39.940  1.00  0.00           O
ATOM    406  N   LEU A 609      51.980  24.970  39.490  1.00  0.00           N
ATOM    407  HN  LEU A 609      52.120  24.260  38.790  1.00  0.00           H
ATOM    408  CA  LEU A 609      52.510  24.670  40.790  1.00  0.00           C
ATOM    409  HA  LEU A 609      51.690  24.670  41.500  1.00  0.00           H
ATOM    410  CB  LEU A 609      53.240  23.280  40.630  1.00  0.00           C
ATOM    411  HB1 LEU A 609      54.100  23.360  39.930  1.00  0.00           H
ATOM    412  HB2 LEU A 609      52.530  22.530  40.210  1.00  0.00           H
ATOM    413  CG  LEU A 609      53.840  22.740  41.930  1.00  0.00           C
ATOM    414  HG  LEU A 609      54.600  23.490  42.270  1.00  0.00           H
ATOM    415  CD1 LEU A 609      52.930  22.230  42.950  1.00  0.00           C
ATOM    416 HD11 LEU A 609      52.230  21.490  42.510  1.00  0.00           H
ATOM    417 HD12 LEU A 609      52.370  23.070  43.410  1.00  0.00           H
ATOM    418 HD13 LEU A 609      53.400  21.600  43.740  1.00  0.00           H
ATOM    419  CD2 LEU A 609      54.760  21.600  41.510  1.00  0.00           C
ATOM    420 HD21 LEU A 609      55.560  21.920  40.800  1.00  0.00           H
ATOM    421 HD22 LEU A 609      54.150  20.770  41.100  1.00  0.00           H
ATOM    422 HD23 LEU A 609      55.240  21.170  42.420  1.00  0.00           H
ATOM    423  C   LEU A 609      53.640  25.690  41.140  1.00  0.00           C
ATOM    424  O   LEU A 609      53.570  26.400  42.160  1.00  0.00           O
ATOM    425  N   ALA A 610      54.490  25.990  40.150  1.00  0.00           N
ATOM    426  HN  ALA A 610      54.640  25.490  39.300  1.00  0.00           H
ATOM    427  CA  ALA A 610      55.510  27.030  40.130  1.00  0.00           C
ATOM    428  HA  ALA A 610      56.320  27.050  40.840  1.00  0.00           H
ATOM    429  CB  ALA A 610      56.190  26.920  38.820  1.00  0.00           C
ATOM    430  HB1 ALA A 610      56.890  27.760  38.670  1.00  0.00           H
ATOM    431  HB2 ALA A 610      55.410  26.890  38.020  1.00  0.00           H
ATOM    432  HB3 ALA A 610      56.640  25.900  38.850  1.00  0.00           H
ATOM    433  C   ALA A 610      54.880  28.400  40.300  1.00  0.00           C
ATOM    434  O   ALA A 610      55.600  29.340  40.820  1.00  0.00           O
ATOM    435  N   SER A 611      53.600  28.580  39.850  1.00  0.00           N
ATOM    436  HN  SER A 611      53.180  27.770  39.470  1.00  0.00           H
ATOM    437  CA  SER A 611      52.880  29.820  39.970  1.00  0.00           C
ATOM    438  HA  SER A 611      53.520  30.690  39.920  1.00  0.00           H
ATOM    439  CB  SER A 611      51.880  29.970  38.870  1.00  0.00           C
ATOM    440  HB1 SER A 611      51.470  30.990  38.920  1.00  0.00           H
ATOM    441  HB2 SER A 611      51.130  29.160  38.750  1.00  0.00           H
ATOM    442  OG  SER A 611      52.520  29.990  37.620  1.00  0.00           O
ATOM    443  HG1 SER A 611      53.000  30.810  37.540  1.00  0.00           H
ATOM    444  C   SER A 611      52.200  30.000  41.250  1.00  0.00           C
ATOM    445  O   SER A 611      52.100  31.160  41.650  1.00  0.00           O
ATOM    446  N   ILE A 612      51.700  28.890  41.950  1.00  0.00           N
ATOM    447  HN  ILE A 612      51.650  27.960  41.600  1.00  0.00           H
ATOM    448  CA  ILE A 612      51.230  29.020  43.330  1.00  0.00           C
ATOM    449  HA  ILE A 612      50.420  29.720  43.470  1.00  0.00           H
ATOM    450  CB  ILE A 612      50.640  27.690  43.900  1.00  0.00           C
ATOM    451  HB  ILE A 612      51.340  26.870  43.670  1.00  0.00           H
ATOM    452  CG2 ILE A 612      50.400  27.850  45.400  1.00  0.00           C
ATOM    453 HG21 ILE A 612      49.890  26.910  45.690  1.00  0.00           H
ATOM    454 HG22 ILE A 612      49.710  28.720  45.530  1.00  0.00           H
ATOM    455 HG23 ILE A 612      51.370  28.010  45.920  1.00  0.00           H
ATOM    456  CG1 ILE A 612      49.360  27.270  43.050  1.00  0.00           C
ATOM    457 HG11 ILE A 612      49.590  27.400  41.980  1.00  0.00           H
ATOM    458 HG12 ILE A 612      48.510  27.890  43.410  1.00  0.00           H
ATOM    459  CD  ILE A 612      49.130  25.770  43.160  1.00  0.00           C
ATOM    460  HD1 ILE A 612      48.820  25.430  44.170  1.00  0.00           H
ATOM    461  HD2 ILE A 612      49.930  25.070  42.840  1.00  0.00           H
ATOM    462  HD3 ILE A 612      48.260  25.520  42.510  1.00  0.00           H
ATOM    463  C   ILE A 612      52.360  29.530  44.210  1.00  0.00           C
ATOM    464  O   ILE A 612      52.180  30.540  44.920  1.00  0.00           O
ATOM    465  N   LEU A 613      53.520  29.050  44.110  1.00  0.00           N
ATOM    466  HN  LEU A 613      53.640  28.320  43.420  1.00  0.00           H
ATOM    467  CA  LEU A 613      54.630  29.320  45.000  1.00  0.00           C
ATOM    468  HA  LEU A 613      54.350  29.130  46.020  1.00  0.00           H
ATOM    469  CB  LEU A 613      55.890  28.440  44.660  1.00  0.00           C
ATOM    470  HB1 LEU A 613      56.030  28.400  43.560  1.00  0.00           H
ATOM    471  HB2 LEU A 613      55.600  27.500  45.180  1.00  0.00           H
ATOM    472  CG  LEU A 613      57.270  28.990  45.000  1.00  0.00           C
ATOM    473  HG  LEU A 613      57.390  29.950  44.460  1.00  0.00           H
ATOM    474  CD1 LEU A 613      57.590  29.070  46.540  1.00  0.00           C
ATOM    475 HD11 LEU A 613      56.990  29.910  46.940  1.00  0.00           H
ATOM    476 HD12 LEU A 613      58.650  29.390  46.660  1.00  0.00           H
ATOM    477 HD13 LEU A 613      57.440  28.110  47.060  1.00  0.00           H
ATOM    478  CD2 LEU A 613      58.410  28.120  44.430  1.00  0.00           C
ATOM    479 HD21 LEU A 613      58.180  27.850  43.380  1.00  0.00           H
ATOM    480 HD22 LEU A 613      58.550  27.270  45.130  1.00  0.00           H
ATOM    481 HD23 LEU A 613      59.400  28.580  44.200  1.00  0.00           H
ATOM    482  C   LEU A 613      55.150  30.850  44.730  1.00  0.00           C
ATOM    483  O   LEU A 613      55.300  31.640  45.650  1.00  0.00           O
ATOM    484  N   PHE A 614      55.270  31.360  43.490  1.00  0.00           N
ATOM    485  HN  PHE A 614      55.220  30.720  42.730  1.00  0.00           H
ATOM    486  CA  PHE A 614      55.430  32.760  43.160  1.00  0.00           C
ATOM    487  HA  PHE A 614      56.320  33.090  43.670  1.00  0.00           H
ATOM    488  CB  PHE A 614      55.770  32.980  41.670  1.00  0.00           C
ATOM    489  HB1 PHE A 614      55.010  32.410  41.080  1.00  0.00           H
ATOM    490  HB2 PHE A 614      56.720  32.450  41.460  1.00  0.00           H
ATOM    491  CG  PHE A 614      55.760  34.420  41.200  1.00  0.00           C
ATOM    492  CD1 PHE A 614      56.780  35.270  41.410  1.00  0.00           C
ATOM    493  HD1 PHE A 614      57.770  34.980  41.740  1.00  0.00           H
ATOM    494  CE1 PHE A 614      56.600  36.630  41.190  1.00  0.00           C
ATOM    495  HE1 PHE A 614      57.350  37.340  41.520  1.00  0.00           H
ATOM    496  CZ  PHE A 614      55.360  37.150  40.810  1.00  0.00           C
ATOM    497  HZ  PHE A 614      55.330  38.200  40.530  1.00  0.00           H
ATOM    498  CD2 PHE A 614      54.530  34.890  40.710  1.00  0.00           C
ATOM    499  HD2 PHE A 614      53.690  34.230  40.520  1.00  0.00           H
ATOM    500  CE2 PHE A 614      54.330  36.230  40.460  1.00  0.00           C
ATOM    501  HE2 PHE A 614      53.360  36.610  40.180  1.00  0.00           H
ATOM    502  C   PHE A 614      54.330  33.720  43.780  1.00  0.00           C
ATOM    503  O   PHE A 614      54.600  34.730  44.440  1.00  0.00           O
ATOM    504  N   LEU A 615      53.080  33.290  43.600  1.00  0.00           N
ATOM    505  HN  LEU A 615      52.980  32.440  43.080  1.00  0.00           H
ATOM    506  CA  LEU A 615      51.840  34.060  43.900  1.00  0.00           C
ATOM    507  HA  LEU A 615      51.930  35.050  43.470  1.00  0.00           H
ATOM    508  CB  LEU A 615      50.650  33.380  43.240  1.00  0.00           C
ATOM    509  HB1 LEU A 615      50.470  32.380  43.680  1.00  0.00           H
ATOM    510  HB2 LEU A 615      50.920  33.170  42.180  1.00  0.00           H
ATOM    511  CG  LEU A 615      49.300  34.130  43.210  1.00  0.00           C
ATOM    512  HG  LEU A 615      48.960  34.450  44.210  1.00  0.00           H
ATOM    513  CD1 LEU A 615      49.380  35.430  42.280  1.00  0.00           C
ATOM    514 HD11 LEU A 615      49.630  36.400  42.760  1.00  0.00           H
ATOM    515 HD12 LEU A 615      48.380  35.560  41.810  1.00  0.00           H
ATOM    516 HD13 LEU A 615      50.110  35.410  41.450  1.00  0.00           H
ATOM    517  CD2 LEU A 615      48.270  33.090  42.710  1.00  0.00           C
ATOM    518 HD21 LEU A 615      48.780  32.590  41.860  1.00  0.00           H
ATOM    519 HD22 LEU A 615      47.230  33.350  42.410  1.00  0.00           H
ATOM    520 HD23 LEU A 615      48.270  32.310  43.510  1.00  0.00           H
ATOM    521  C   LEU A 615      51.560  34.170  45.410  1.00  0.00           C
ATOM    522  O   LEU A 615      50.930  35.120  45.940  1.00  0.00           O
ATOM    523  N   TYR A 616      52.020  33.150  46.120  1.00  0.00           N
ATOM    524  HN  TYR A 616      52.310  32.350  45.620  1.00  0.00           H
ATOM    525  CA  TYR A 616      52.020  33.190  47.550  1.00  0.00           C
ATOM    526  HA  TYR A 616      51.020  33.420  47.890  1.00  0.00           H
ATOM    527  CB  TYR A 616      52.140  31.720  48.200  1.00  0.00           C
ATOM    528  HB1 TYR A 616      52.960  31.190  47.670  1.00  0.00           H
ATOM    529  HB2 TYR A 616      51.180  31.150  48.140  1.00  0.00           H
ATOM    530  CG  TYR A 616      52.460  31.730  49.620  1.00  0.00           C
ATOM    531  CD1 TYR A 616      53.640  31.380  50.160  1.00  0.00           C
ATOM    532  HD1 TYR A 616      54.360  30.880  49.540  1.00  0.00           H
ATOM    533  CE1 TYR A 616      53.950  31.500  51.530  1.00  0.00           C
ATOM    534  HE1 TYR A 616      54.930  31.420  51.990  1.00  0.00           H
ATOM    535  CZ  TYR A 616      52.960  32.030  52.430  1.00  0.00           C
ATOM    536  OH  TYR A 616      53.330  32.060  53.800  1.00  0.00           O
ATOM    537  HH  TYR A 616      52.560  32.020  54.380  1.00  0.00           H
ATOM    538  CD2 TYR A 616      51.520  32.380  50.470  1.00  0.00           C
ATOM    539  HD2 TYR A 616      50.600  32.730  50.030  1.00  0.00           H
ATOM    540  CE2 TYR A 616      51.760  32.490  51.830  1.00  0.00           C
ATOM    541  HE2 TYR A 616      50.960  32.970  52.380  1.00  0.00           H
ATOM    542  C   TYR A 616      52.900  34.340  48.130  1.00  0.00           C
ATOM    543  O   TYR A 616      52.530  35.320  48.790  1.00  0.00           O
ATOM    544  N   CYS A 617      54.200  34.150  47.690  1.00  0.00           N
ATOM    545  HN  CYS A 617      54.340  33.330  47.150  1.00  0.00           H
ATOM    546  CA  CYS A 617      55.280  35.100  47.940  1.00  0.00           C
ATOM    547  HA  CYS A 617      55.550  34.960  48.980  1.00  0.00           H
ATOM    548  CB  CYS A 617      56.570  34.650  47.230  1.00  0.00           C
ATOM    549  HB1 CYS A 617      57.370  35.430  47.210  1.00  0.00           H
ATOM    550  HB2 CYS A 617      56.240  34.560  46.180  1.00  0.00           H
ATOM    551  SG  CYS A 617      57.250  33.130  47.860  1.00  0.00           S
ATOM    552  HG1 CYS A 617      56.660  32.420  46.920  1.00  0.00           H
ATOM    553  C   CYS A 617      54.970  36.600  47.500  1.00  0.00           C
ATOM    554  O   CYS A 617      55.250  37.500  48.270  1.00  0.00           O
ATOM    555  N   ALA A 618      54.340  36.720  46.330  1.00  0.00           N
ATOM    556  HN  ALA A 618      54.130  35.950  45.720  1.00  0.00           H
ATOM    557  CA  ALA A 618      54.050  38.020  45.770  1.00  0.00           C
ATOM    558  HA  ALA A 618      55.010  38.500  45.760  1.00  0.00           H
ATOM    559  CB  ALA A 618      53.490  37.970  44.290  1.00  0.00           C
ATOM    560  HB1 ALA A 618      52.670  37.230  44.190  1.00  0.00           H
ATOM    561  HB2 ALA A 618      54.290  37.500  43.660  1.00  0.00           H
ATOM    562  HB3 ALA A 618      53.270  38.980  43.870  1.00  0.00           H
ATOM    563  C   ALA A 618      53.120  38.750  46.630  1.00  0.00           C
ATOM    564  O   ALA A 618      53.150  40.000  46.790  1.00  0.00           O
ATOM    565  N   CYS A 619      52.090  38.050  47.140  1.00  0.00           N
ATOM    566  HN  CYS A 619      52.150  37.060  47.100  1.00  0.00           H
ATOM    567  CA  CYS A 619      50.970  38.630  47.930  1.00  0.00           C
ATOM    568  HA  CYS A 619      50.830  39.670  47.710  1.00  0.00           H
ATOM    569  CB  CYS A 619      49.630  37.920  47.610  1.00  0.00           C
ATOM    570  HB1 CYS A 619      48.800  38.460  48.100  1.00  0.00           H
ATOM    571  HB2 CYS A 619      49.670  36.900  48.050  1.00  0.00           H
ATOM    572  SG  CYS A 619      49.310  37.820  45.840  1.00  0.00           S
ATOM    573  HG1 CYS A 619      50.010  36.700  45.670  1.00  0.00           H
ATOM    574  C   CYS A 619      51.240  38.690  49.420  1.00  0.00           C
ATOM    575  O   CYS A 619      50.550  39.360  50.210  1.00  0.00           O
ATOM    576  N   MET A 620      52.240  37.930  49.940  1.00  0.00           N
ATOM    577  HN  MET A 620      52.760  37.260  49.400  1.00  0.00           H
ATOM    578  CA  MET A 620      52.540  38.090  51.390  1.00  0.00           C
ATOM    579  HA  MET A 620      51.590  37.850  51.840  1.00  0.00           H
ATOM    580  CB  MET A 620      53.470  37.010  51.800  1.00  0.00           C
ATOM    581  HB1 MET A 620      54.060  37.220  52.720  1.00  0.00           H
ATOM    582  HB2 MET A 620      54.280  36.770  51.080  1.00  0.00           H
ATOM    583  CG  MET A 620      52.780  35.690  52.130  1.00  0.00           C
ATOM    584  HG1 MET A 620      53.490  34.850  52.290  1.00  0.00           H
ATOM    585  HG2 MET A 620      52.110  35.420  51.280  1.00  0.00           H
ATOM    586  SD  MET A 620      51.670  35.560  53.550  1.00  0.00           S
ATOM    587  CE  MET A 620      52.920  35.510  54.810  1.00  0.00           C
ATOM    588  HE1 MET A 620      52.440  35.270  55.790  1.00  0.00           H
ATOM    589  HE2 MET A 620      53.380  36.530  54.830  1.00  0.00           H
ATOM    590  HE3 MET A 620      53.640  34.690  54.590  1.00  0.00           H
ATOM    591  C   MET A 620      52.970  39.370  51.960  1.00  0.00           C
ATOM    592  O   MET A 620      52.480  39.650  53.040  1.00  0.00           O
ATOM    593  N   SER A 621      53.850  40.190  51.340  1.00  0.00           N
ATOM    594  HN  SER A 621      54.260  39.800  50.520  1.00  0.00           H
ATOM    595  CA  SER A 621      54.240  41.550  51.760  1.00  0.00           C
ATOM    596  HA  SER A 621      54.600  41.460  52.770  1.00  0.00           H
ATOM    597  CB  SER A 621      55.370  42.150  50.860  1.00  0.00           C
ATOM    598  HB1 SER A 621      56.330  41.680  51.160  1.00  0.00           H
ATOM    599  HB2 SER A 621      55.560  43.180  51.210  1.00  0.00           H
ATOM    600  OG  SER A 621      55.180  42.030  49.490  1.00  0.00           O
ATOM    601  HG1 SER A 621      55.800  41.330  49.260  1.00  0.00           H
ATOM    602  C   SER A 621      53.110  42.620  51.960  1.00  0.00           C
ATOM    603  O   SER A 621      53.150  43.370  52.910  1.00  0.00           O
ATOM    604  N   PRO A 622      52.030  42.790  51.130  1.00  0.00           N
ATOM    605  CD  PRO A 622      51.990  42.350  49.720  1.00  0.00           C
ATOM    606  HD1 PRO A 622      52.210  41.260  49.670  1.00  0.00           H
ATOM    607  HD2 PRO A 622      52.550  43.100  49.120  1.00  0.00           H
ATOM    608  CA  PRO A 622      51.130  43.840  51.390  1.00  0.00           C
ATOM    609  HA  PRO A 622      51.690  44.670  51.790  1.00  0.00           H
ATOM    610  CB  PRO A 622      50.370  43.990  50.060  1.00  0.00           C
ATOM    611  HB1 PRO A 622      50.840  44.700  49.360  1.00  0.00           H
ATOM    612  HB2 PRO A 622      49.280  44.210  50.190  1.00  0.00           H
ATOM    613  CG  PRO A 622      50.480  42.610  49.360  1.00  0.00           C
ATOM    614  HG1 PRO A 622      49.780  41.910  49.860  1.00  0.00           H
ATOM    615  HG2 PRO A 622      50.380  42.690  48.260  1.00  0.00           H
ATOM    616  C   PRO A 622      50.260  43.480  52.580  1.00  0.00           C
ATOM    617  O   PRO A 622      50.000  44.360  53.400  1.00  0.00           O
ATOM    618  N   VAL A 623      49.860  42.180  52.770  1.00  0.00           N
ATOM    619  HN  VAL A 623      50.230  41.490  52.150  1.00  0.00           H
ATOM    620  CA  VAL A 623      49.060  41.690  53.920  1.00  0.00           C
ATOM    621  HA  VAL A 623      48.220  42.360  53.980  1.00  0.00           H
ATOM    622  CB  VAL A 623      48.600  40.250  53.680  1.00  0.00           C
ATOM    623  HB  VAL A 623      49.500  39.600  53.650  1.00  0.00           H
ATOM    624  CG1 VAL A 623      47.530  39.820  54.840  1.00  0.00           C
ATOM    625 HG11 VAL A 623      48.110  39.740  55.780  1.00  0.00           H
ATOM    626 HG12 VAL A 623      46.900  38.960  54.560  1.00  0.00           H
ATOM    627 HG13 VAL A 623      46.860  40.710  54.920  1.00  0.00           H
ATOM    628  CG2 VAL A 623      47.830  40.220  52.300  1.00  0.00           C
ATOM    629 HG21 VAL A 623      47.030  41.000  52.200  1.00  0.00           H
ATOM    630 HG22 VAL A 623      47.410  39.210  52.140  1.00  0.00           H
ATOM    631 HG23 VAL A 623      48.510  40.470  51.450  1.00  0.00           H
ATOM    632  C   VAL A 623      49.820  41.780  55.260  1.00  0.00           C
ATOM    633  O   VAL A 623      49.280  42.340  56.220  1.00  0.00           O
ATOM    634  N   ILE A 624      51.160  41.420  55.260  1.00  0.00           N
ATOM    635  HN  ILE A 624      51.550  41.090  54.400  1.00  0.00           H
ATOM    636  CA  ILE A 624      52.050  41.560  56.420  1.00  0.00           C
ATOM    637  HA  ILE A 624      51.430  41.280  57.260  1.00  0.00           H
ATOM    638  CB  ILE A 624      53.140  40.470  56.370  1.00  0.00           C
ATOM    639  HB  ILE A 624      53.570  40.560  55.350  1.00  0.00           H
ATOM    640  CG2 ILE A 624      54.250  40.590  57.410  1.00  0.00           C
ATOM    641 HG21 ILE A 624      54.850  41.520  57.310  1.00  0.00           H
ATOM    642 HG22 ILE A 624      54.860  39.670  57.280  1.00  0.00           H
ATOM    643 HG23 ILE A 624      53.770  40.380  58.390  1.00  0.00           H
ATOM    644  CG1 ILE A 624      52.490  39.120  56.340  1.00  0.00           C
ATOM    645 HG11 ILE A 624      53.360  38.420  56.390  1.00  0.00           H
ATOM    646 HG12 ILE A 624      52.090  38.840  55.340  1.00  0.00           H
ATOM    647  CD  ILE A 624      51.410  38.830  57.330  1.00  0.00           C
ATOM    648  HD1 ILE A 624      51.750  39.100  58.360  1.00  0.00           H
ATOM    649  HD2 ILE A 624      51.250  37.740  57.390  1.00  0.00           H
ATOM    650  HD3 ILE A 624      50.400  39.300  57.220  1.00  0.00           H
ATOM    651  C   ILE A 624      52.550  42.910  56.720  1.00  0.00           C
ATOM    652  O   ILE A 624      52.540  43.340  57.860  1.00  0.00           O
ATOM    653  N   THR A 625      52.840  43.770  55.600  1.00  0.00           N
ATOM    654  HN  THR A 625      52.810  43.450  54.650  1.00  0.00           H
ATOM    655  CA  THR A 625      53.000  45.230  55.910  1.00  0.00           C
ATOM    656  HA  THR A 625      53.740  45.340  56.680  1.00  0.00           H
ATOM    657  CB  THR A 625      53.500  46.010  54.730  1.00  0.00           C
ATOM    658  HB  THR A 625      52.650  46.030  54.020  1.00  0.00           H
ATOM    659  OG1 THR A 625      54.610  45.360  54.140  1.00  0.00           O
ATOM    660  HG1 THR A 625      54.220  44.530  53.860  1.00  0.00           H
ATOM    661  CG2 THR A 625      53.910  47.440  55.080  1.00  0.00           C
ATOM    662 HG21 THR A 625      53.120  48.070  55.530  1.00  0.00           H
ATOM    663 HG22 THR A 625      54.270  47.930  54.160  1.00  0.00           H
ATOM    664 HG23 THR A 625      54.690  47.430  55.860  1.00  0.00           H
ATOM    665  C   THR A 625      51.750  45.840  56.500  1.00  0.00           C
ATOM    666  O   THR A 625      51.750  46.610  57.390  1.00  0.00           O
ATOM    667  N   PHE A 626      50.580  45.450  55.880  1.00  0.00           N
ATOM    668  HN  PHE A 626      50.550  44.970  55.010  1.00  0.00           H
ATOM    669  CA  PHE A 626      49.230  45.840  56.390  1.00  0.00           C
ATOM    670  HA  PHE A 626      49.230  46.910  56.470  1.00  0.00           H
ATOM    671  CB  PHE A 626      48.080  45.720  55.410  1.00  0.00           C
ATOM    672  HB1 PHE A 626      47.970  44.660  55.090  1.00  0.00           H
ATOM    673  HB2 PHE A 626      48.330  46.310  54.510  1.00  0.00           H
ATOM    674  CG  PHE A 626      46.730  46.150  56.010  1.00  0.00           C
ATOM    675  CD1 PHE A 626      45.980  45.260  56.850  1.00  0.00           C
ATOM    676  HD1 PHE A 626      46.290  44.260  57.100  1.00  0.00           H
ATOM    677  CE1 PHE A 626      44.710  45.670  57.340  1.00  0.00           C
ATOM    678  HE1 PHE A 626      44.190  45.030  58.050  1.00  0.00           H
ATOM    679  CZ  PHE A 626      44.110  46.870  57.040  1.00  0.00           C
ATOM    680  HZ  PHE A 626      43.100  47.130  57.290  1.00  0.00           H
ATOM    681  CD2 PHE A 626      46.070  47.420  55.740  1.00  0.00           C
ATOM    682  HD2 PHE A 626      46.530  48.000  54.960  1.00  0.00           H
ATOM    683  CE2 PHE A 626      44.740  47.780  56.180  1.00  0.00           C
ATOM    684  HE2 PHE A 626      44.320  48.700  55.790  1.00  0.00           H
ATOM    685  C   PHE A 626      49.010  45.460  57.850  1.00  0.00           C
ATOM    686  O   PHE A 626      48.710  46.310  58.660  1.00  0.00           O
ATOM    687  N   GLY A 627      49.270  44.240  58.230  1.00  0.00           N
ATOM    688  HN  GLY A 627      49.640  43.620  57.550  1.00  0.00           H
ATOM    689  CA  GLY A 627      49.060  43.810  59.620  1.00  0.00           C
ATOM    690  HA1 GLY A 627      49.070  42.740  59.710  1.00  0.00           H
ATOM    691  HA2 GLY A 627      48.090  44.220  59.900  1.00  0.00           H
ATOM    692  C   GLY A 627      50.050  44.370  60.660  1.00  0.00           C
ATOM    693  O   GLY A 627      49.650  44.730  61.760  1.00  0.00           O
ATOM    694  N   GLY A 628      51.300  44.440  60.200  1.00  0.00           N
ATOM    695  HN  GLY A 628      51.660  44.030  59.370  1.00  0.00           H
ATOM    696  CA  GLY A 628      52.380  44.920  61.050  1.00  0.00           C
ATOM    697  HA1 GLY A 628      53.290  44.780  60.480  1.00  0.00           H
ATOM    698  HA2 GLY A 628      52.270  44.300  61.940  1.00  0.00           H
ATOM    699  C   GLY A 628      52.190  46.390  61.450  1.00  0.00           C
ATOM    700  O   GLY A 628      52.100  46.670  62.640  1.00  0.00           O
ATOM    701  N   LEU A 629      52.110  47.340  60.480  1.00  0.00           N
ATOM    702  HN  LEU A 629      52.000  47.000  59.560  1.00  0.00           H
ATOM    703  CA  LEU A 629      52.160  48.780  60.700  1.00  0.00           C
ATOM    704  HA  LEU A 629      52.850  49.050  61.470  1.00  0.00           H
ATOM    705  CB  LEU A 629      52.760  49.430  59.510  1.00  0.00           C
ATOM    706  HB1 LEU A 629      53.070  50.490  59.670  1.00  0.00           H
ATOM    707  HB2 LEU A 629      52.000  49.550  58.710  1.00  0.00           H
ATOM    708  CG  LEU A 629      54.010  48.690  58.930  1.00  0.00           C
ATOM    709  HG  LEU A 629      53.730  47.690  58.520  1.00  0.00           H
ATOM    710  CD1 LEU A 629      54.490  49.510  57.750  1.00  0.00           C
ATOM    711 HD11 LEU A 629      53.660  49.680  57.030  1.00  0.00           H
ATOM    712 HD12 LEU A 629      55.390  48.950  57.380  1.00  0.00           H
ATOM    713 HD13 LEU A 629      54.850  50.470  58.160  1.00  0.00           H
ATOM    714  CD2 LEU A 629      55.140  48.410  59.950  1.00  0.00           C
ATOM    715 HD21 LEU A 629      55.000  47.530  60.620  1.00  0.00           H
ATOM    716 HD22 LEU A 629      55.360  49.200  60.710  1.00  0.00           H
ATOM    717 HD23 LEU A 629      56.060  48.260  59.340  1.00  0.00           H
ATOM    718  C   LEU A 629      50.820  49.430  61.210  1.00  0.00           C
ATOM    719  O   LEU A 629      50.900  50.490  61.880  1.00  0.00           O
ATOM    720  N   LEU A 630      49.620  48.840  60.950  1.00  0.00           N
ATOM    721  HN  LEU A 630      49.510  47.950  60.520  1.00  0.00           H
ATOM    722  CA  LEU A 630      48.400  49.220  61.500  1.00  0.00           C
ATOM    723  HA  LEU A 630      48.420  50.290  61.390  1.00  0.00           H
ATOM    724  CB  LEU A 630      47.300  48.680  60.690  1.00  0.00           C
ATOM    725  HB1 LEU A 630      47.240  47.570  60.690  1.00  0.00           H
ATOM    726  HB2 LEU A 630      47.540  48.850  59.620  1.00  0.00           H
ATOM    727  CG  LEU A 630      45.890  49.280  60.920  1.00  0.00           C
ATOM    728  HG  LEU A 630      45.570  49.110  61.960  1.00  0.00           H
ATOM    729  CD1 LEU A 630      45.820  50.860  60.820  1.00  0.00           C
ATOM    730 HD11 LEU A 630      44.860  51.280  60.440  1.00  0.00           H
ATOM    731 HD12 LEU A 630      46.650  51.230  60.180  1.00  0.00           H
ATOM    732 HD13 LEU A 630      45.940  51.260  61.840  1.00  0.00           H
ATOM    733  CD2 LEU A 630      44.830  48.710  59.860  1.00  0.00           C
ATOM    734 HD21 LEU A 630      44.920  47.610  59.920  1.00  0.00           H
ATOM    735 HD22 LEU A 630      45.120  49.110  58.860  1.00  0.00           H
ATOM    736 HD23 LEU A 630      43.800  49.030  60.110  1.00  0.00           H
ATOM    737  C   LEU A 630      48.250  48.720  62.910  1.00  0.00           C
ATOM    738  O   LEU A 630      47.620  49.390  63.670  1.00  0.00           O
ATOM    739  N   GLY A 631      48.820  47.530  63.220  1.00  0.00           N
ATOM    740  HN  GLY A 631      49.210  46.890  62.550  1.00  0.00           H
ATOM    741  CA  GLY A 631      48.790  47.060  64.600  1.00  0.00           C
ATOM    742  HA1 GLY A 631      49.320  46.120  64.700  1.00  0.00           H
ATOM    743  HA2 GLY A 631      47.760  47.060  64.910  1.00  0.00           H
ATOM    744  C   GLY A 631      49.580  48.010  65.500  1.00  0.00           C
ATOM    745  O   GLY A 631      49.290  48.290  66.680  1.00  0.00           O
ATOM    746  N   GLU A 632      50.680  48.600  65.010  1.00  0.00           N
ATOM    747  HN  GLU A 632      50.970  48.240  64.120  1.00  0.00           H
ATOM    748  CA  GLU A 632      51.480  49.750  65.540  1.00  0.00           C
ATOM    749  HA  GLU A 632      51.760  49.540  66.560  1.00  0.00           H
ATOM    750  CB  GLU A 632      52.770  49.910  64.660  1.00  0.00           C
ATOM    751  HB1 GLU A 632      53.350  50.860  64.640  1.00  0.00           H
ATOM    752  HB2 GLU A 632      52.380  49.810  63.630  1.00  0.00           H
ATOM    753  CG  GLU A 632      53.860  48.860  64.790  1.00  0.00           C
ATOM    754  HG1 GLU A 632      54.710  49.040  64.090  1.00  0.00           H
ATOM    755  HG2 GLU A 632      53.620  47.790  64.570  1.00  0.00           H
ATOM    756  CD  GLU A 632      54.250  48.870  66.280  1.00  0.00           C
ATOM    757  OE1 GLU A 632      53.970  47.870  66.990  1.00  0.00           O
ATOM    758  OE2 GLU A 632      54.930  49.840  66.680  1.00  0.00           O
ATOM    759  C   GLU A 632      50.730  50.950  65.710  1.00  0.00           C
ATOM    760  O   GLU A 632      50.710  51.560  66.750  1.00  0.00           O
ATOM    761  N   ALA A 633      49.970  51.350  64.690  1.00  0.00           N
ATOM    762  HN  ALA A 633      50.070  50.780  63.880  1.00  0.00           H
ATOM    763  CA  ALA A 633      49.010  52.440  64.730  1.00  0.00           C
ATOM    764  HA  ALA A 633      49.460  53.330  65.130  1.00  0.00           H
ATOM    765  CB  ALA A 633      48.560  53.010  63.340  1.00  0.00           C
ATOM    766  HB1 ALA A 633      47.910  52.230  62.900  1.00  0.00           H
ATOM    767  HB2 ALA A 633      49.470  53.140  62.710  1.00  0.00           H
ATOM    768  HB3 ALA A 633      47.950  53.930  63.350  1.00  0.00           H
ATOM    769  C   ALA A 633      47.790  52.220  65.640  1.00  0.00           C
ATOM    770  O   ALA A 633      47.430  53.130  66.350  1.00  0.00           O
ATOM    771  N   THR A 634      47.140  51.110  65.860  1.00  0.00           N
ATOM    772  HN  THR A 634      47.400  50.350  65.270  1.00  0.00           H
ATOM    773  CA  THR A 634      46.000  50.850  66.680  1.00  0.00           C
ATOM    774  HA  THR A 634      45.620  51.830  66.900  1.00  0.00           H
ATOM    775  CB  THR A 634      44.960  49.940  65.970  1.00  0.00           C
ATOM    776  HB  THR A 634      44.110  49.920  66.690  1.00  0.00           H
ATOM    777  OG1 THR A 634      45.320  48.610  65.660  1.00  0.00           O
ATOM    778  HG1 THR A 634      45.860  48.700  64.870  1.00  0.00           H
ATOM    779  CG2 THR A 634      44.580  50.560  64.610  1.00  0.00           C
ATOM    780 HG21 THR A 634      43.840  49.920  64.080  1.00  0.00           H
ATOM    781 HG22 THR A 634      45.530  50.750  64.080  1.00  0.00           H
ATOM    782 HG23 THR A 634      44.100  51.550  64.760  1.00  0.00           H
ATOM    783  C   THR A 634      46.360  50.240  68.000  1.00  0.00           C
ATOM    784  O   THR A 634      45.560  50.010  68.910  1.00  0.00           O
ATOM    785  N   GLU A 635      47.700  49.970  68.270  1.00  0.00           N
ATOM    786  HN  GLU A 635      48.330  50.120  67.510  1.00  0.00           H
ATOM    787  CA  GLU A 635      48.360  49.710  69.520  1.00  0.00           C
ATOM    788  HA  GLU A 635      49.420  49.660  69.280  1.00  0.00           H
ATOM    789  CB  GLU A 635      48.080  50.810  70.600  1.00  0.00           C
ATOM    790  HB1 GLU A 635      48.560  50.490  71.550  1.00  0.00           H
ATOM    791  HB2 GLU A 635      46.980  50.720  70.760  1.00  0.00           H
ATOM    792  CG  GLU A 635      48.490  52.210  70.140  1.00  0.00           C
ATOM    793  HG1 GLU A 635      47.990  52.510  69.190  1.00  0.00           H
ATOM    794  HG2 GLU A 635      49.590  52.240  69.980  1.00  0.00           H
ATOM    795  CD  GLU A 635      48.080  53.280  71.160  1.00  0.00           C
ATOM    796  OE1 GLU A 635      48.690  53.350  72.250  1.00  0.00           O
ATOM    797  OE2 GLU A 635      47.080  54.000  70.940  1.00  0.00           O
ATOM    798  C   GLU A 635      48.030  48.260  69.960  1.00  0.00           C
ATOM    799  O   GLU A 635      47.660  47.890  71.080  1.00  0.00           O
ATOM    800  N   GLY A 636      48.080  47.410  68.960  1.00  0.00           N
ATOM    801  HN  GLY A 636      48.440  47.700  68.090  1.00  0.00           H
ATOM    802  CA  GLY A 636      47.790  45.970  68.940  1.00  0.00           C
ATOM    803  HA1 GLY A 636      48.260  45.570  69.820  1.00  0.00           H
ATOM    804  HA2 GLY A 636      48.250  45.600  68.040  1.00  0.00           H
ATOM    805  C   GLY A 636      46.310  45.670  68.870  1.00  0.00           C
ATOM    806  O   GLY A 636      45.840  44.640  69.320  1.00  0.00           O
ATOM    807  N   ARG A 637      45.470  46.520  68.240  1.00  0.00           N
ATOM    808  HN  ARG A 637      45.680  47.470  68.000  1.00  0.00           H
ATOM    809  CA  ARG A 637      44.110  46.120  68.000  1.00  0.00           C
ATOM    810  HA  ARG A 637      43.820  45.390  68.730  1.00  0.00           H
ATOM    811  CB  ARG A 637      43.180  47.320  68.270  1.00  0.00           C
ATOM    812  HB1 ARG A 637      42.140  46.950  68.210  1.00  0.00           H
ATOM    813  HB2 ARG A 637      43.390  48.120  67.530  1.00  0.00           H
ATOM    814  CG  ARG A 637      43.330  47.750  69.720  1.00  0.00           C
ATOM    815  HG1 ARG A 637      44.320  48.110  70.090  1.00  0.00           H
ATOM    816  HG2 ARG A 637      43.210  46.930  70.460  1.00  0.00           H
ATOM    817  CD  ARG A 637      42.340  48.910  70.050  1.00  0.00           C
ATOM    818  HD1 ARG A 637      41.310  48.620  69.730  1.00  0.00           H
ATOM    819  HD2 ARG A 637      42.530  49.910  69.610  1.00  0.00           H
ATOM    820  NE  ARG A 637      42.260  49.100  71.550  1.00  0.00           N
ATOM    821  HE  ARG A 637      41.410  48.820  72.000  1.00  0.00           H
ATOM    822  CZ  ARG A 637      43.080  49.790  72.310  1.00  0.00           C
ATOM    823  NH1 ARG A 637      42.940  49.690  73.580  1.00  0.00           N
ATOM    824 HH11 ARG A 637      42.320  49.040  74.040  1.00  0.00           H
ATOM    825 HH12 ARG A 637      43.780  49.860  74.100  1.00  0.00           H
ATOM    826  NH2 ARG A 637      44.090  50.450  71.890  1.00  0.00           N
ATOM    827 HH21 ARG A 637      44.260  50.550  70.910  1.00  0.00           H
ATOM    828 HH22 ARG A 637      44.580  51.040  72.540  1.00  0.00           H
ATOM    829  C   ARG A 637      43.840  45.400  66.640  1.00  0.00           C
ATOM    830  O   ARG A 637      42.820  44.780  66.430  1.00  0.00           O
ATOM    831  N   ILE A 638      44.820  45.410  65.680  1.00  0.00           N
ATOM    832  HN  ILE A 638      45.720  45.850  65.730  1.00  0.00           H
ATOM    833  CA  ILE A 638      44.680  44.650  64.410  1.00  0.00           C
ATOM    834  HA  ILE A 638      43.750  44.120  64.380  1.00  0.00           H
ATOM    835  CB  ILE A 638      44.770  45.560  63.170  1.00  0.00           C
ATOM    836  HB  ILE A 638      45.670  46.170  63.370  1.00  0.00           H
ATOM    837  CG2 ILE A 638      45.000  44.780  61.800  1.00  0.00           C
ATOM    838 HG21 ILE A 638      46.060  44.430  61.780  1.00  0.00           H
ATOM    839 HG22 ILE A 638      44.810  45.450  60.930  1.00  0.00           H
ATOM    840 HG23 ILE A 638      44.310  43.940  61.650  1.00  0.00           H
ATOM    841  CG1 ILE A 638      43.540  46.530  63.200  1.00  0.00           C
ATOM    842 HG11 ILE A 638      43.750  47.500  62.700  1.00  0.00           H
ATOM    843 HG12 ILE A 638      43.200  46.770  64.230  1.00  0.00           H
ATOM    844  CD  ILE A 638      42.220  45.900  62.620  1.00  0.00           C
ATOM    845  HD1 ILE A 638      41.260  46.450  62.720  1.00  0.00           H
ATOM    846  HD2 ILE A 638      42.130  44.850  62.970  1.00  0.00           H
ATOM    847  HD3 ILE A 638      42.400  45.770  61.530  1.00  0.00           H
ATOM    848  C   ILE A 638      45.800  43.670  64.400  1.00  0.00           C
ATOM    849  O   ILE A 638      46.940  44.050  64.630  1.00  0.00           O
ATOM    850  N   SER A 639      45.510  42.420  64.030  1.00  0.00           N
ATOM    851  HN  SER A 639      44.550  42.180  63.940  1.00  0.00           H
ATOM    852  CA  SER A 639      46.460  41.420  63.940  1.00  0.00           C
ATOM    853  HA  SER A 639      47.390  41.760  64.370  1.00  0.00           H
ATOM    854  CB  SER A 639      45.860  40.140  64.690  1.00  0.00           C
ATOM    855  HB1 SER A 639      44.800  40.000  64.390  1.00  0.00           H
ATOM    856  HB2 SER A 639      45.770  40.340  65.780  1.00  0.00           H
ATOM    857  OG  SER A 639      46.530  38.880  64.490  1.00  0.00           O
ATOM    858  HG1 SER A 639      46.160  38.360  65.200  1.00  0.00           H
ATOM    859  C   SER A 639      46.900  41.040  62.550  1.00  0.00           C
ATOM    860  O   SER A 639      46.040  40.950  61.630  1.00  0.00           O
ATOM    861  N   ALA A 640      48.220  40.740  62.400  1.00  0.00           N
ATOM    862  HN  ALA A 640      48.760  40.940  63.210  1.00  0.00           H
ATOM    863  CA  ALA A 640      48.790  40.150  61.210  1.00  0.00           C
ATOM    864  HA  ALA A 640      48.590  40.770  60.340  1.00  0.00           H
ATOM    865  CB  ALA A 640      50.350  40.060  61.350  1.00  0.00           C
ATOM    866  HB1 ALA A 640      50.660  39.290  62.090  1.00  0.00           H
ATOM    867  HB2 ALA A 640      50.760  41.050  61.610  1.00  0.00           H
ATOM    868  HB3 ALA A 640      50.770  39.690  60.390  1.00  0.00           H
ATOM    869  C   ALA A 640      48.180  38.790  60.910  1.00  0.00           C
ATOM    870  O   ALA A 640      47.890  38.440  59.790  1.00  0.00           O
ATOM    871  N   ILE A 641      48.090  38.060  61.980  1.00  0.00           N
ATOM    872  HN  ILE A 641      48.450  38.390  62.860  1.00  0.00           H
ATOM    873  CA  ILE A 641      47.480  36.730  61.980  1.00  0.00           C
ATOM    874  HA  ILE A 641      47.950  36.180  61.180  1.00  0.00           H
ATOM    875  CB  ILE A 641      47.770  36.040  63.270  1.00  0.00           C
ATOM    876  HB  ILE A 641      47.580  36.760  64.080  1.00  0.00           H
ATOM    877  CG2 ILE A 641      46.800  34.850  63.550  1.00  0.00           C
ATOM    878 HG21 ILE A 641      47.260  34.280  64.380  1.00  0.00           H
ATOM    879 HG22 ILE A 641      46.810  34.230  62.630  1.00  0.00           H
ATOM    880 HG23 ILE A 641      45.710  35.060  63.650  1.00  0.00           H
ATOM    881  CG1 ILE A 641      49.280  35.480  63.480  1.00  0.00           C
ATOM    882 HG11 ILE A 641      49.360  35.170  64.540  1.00  0.00           H
ATOM    883 HG12 ILE A 641      49.890  36.400  63.370  1.00  0.00           H
ATOM    884  CD  ILE A 641      49.750  34.480  62.430  1.00  0.00           C
ATOM    885  HD1 ILE A 641      50.840  34.270  62.410  1.00  0.00           H
ATOM    886  HD2 ILE A 641      49.590  34.880  61.400  1.00  0.00           H
ATOM    887  HD3 ILE A 641      49.310  33.470  62.500  1.00  0.00           H
ATOM    888  C   ILE A 641      45.980  36.690  61.610  1.00  0.00           C
ATOM    889  O   ILE A 641      45.460  35.880  60.860  1.00  0.00           O
ATOM    890  N   GLU A 642      45.250  37.680  62.130  1.00  0.00           N
ATOM    891  HN  GLU A 642      45.650  38.140  62.900  1.00  0.00           H
ATOM    892  CA  GLU A 642      43.900  38.000  61.690  1.00  0.00           C
ATOM    893  HA  GLU A 642      43.360  37.060  61.790  1.00  0.00           H
ATOM    894  CB  GLU A 642      43.060  38.940  62.600  1.00  0.00           C
ATOM    895  HB1 GLU A 642      42.020  39.020  62.200  1.00  0.00           H
ATOM    896  HB2 GLU A 642      43.560  39.920  62.740  1.00  0.00           H
ATOM    897  CG  GLU A 642      42.940  38.150  63.930  1.00  0.00           C
ATOM    898  HG1 GLU A 642      43.920  38.010  64.420  1.00  0.00           H
ATOM    899  HG2 GLU A 642      42.580  37.120  63.700  1.00  0.00           H
ATOM    900  CD  GLU A 642      41.950  38.760  64.960  1.00  0.00           C
ATOM    901  OE1 GLU A 642      41.330  39.810  64.810  1.00  0.00           O
ATOM    902  OE2 GLU A 642      41.960  38.140  66.060  1.00  0.00           O
ATOM    903  C   GLU A 642      43.780  38.400  60.300  1.00  0.00           C
ATOM    904  O   GLU A 642      42.910  37.900  59.590  1.00  0.00           O
ATOM    905  N   SER A 643      44.730  39.210  59.760  1.00  0.00           N
ATOM    906  HN  SER A 643      45.300  39.640  60.430  1.00  0.00           H
ATOM    907  CA  SER A 643      44.830  39.590  58.320  1.00  0.00           C
ATOM    908  HA  SER A 643      43.950  40.100  57.970  1.00  0.00           H
ATOM    909  CB  SER A 643      46.050  40.500  58.120  1.00  0.00           C
ATOM    910  HB1 SER A 643      46.060  40.960  57.110  1.00  0.00           H
ATOM    911  HB2 SER A 643      47.020  39.970  58.200  1.00  0.00           H
ATOM    912  OG  SER A 643      45.960  41.720  58.950  1.00  0.00           O
ATOM    913  HG1 SER A 643      45.870  41.520  59.880  1.00  0.00           H
ATOM    914  C   SER A 643      45.020  38.430  57.380  1.00  0.00           C
ATOM    915  O   SER A 643      44.430  38.440  56.280  1.00  0.00           O
ATOM    916  N   LEU A 644      45.820  37.380  57.790  1.00  0.00           N
ATOM    917  HN  LEU A 644      46.410  37.560  58.580  1.00  0.00           H
ATOM    918  CA  LEU A 644      45.940  36.100  57.100  1.00  0.00           C
ATOM    919  HA  LEU A 644      46.110  36.410  56.080  1.00  0.00           H
ATOM    920  CB  LEU A 644      47.140  35.250  57.600  1.00  0.00           C
ATOM    921  HB1 LEU A 644      47.040  34.370  56.920  1.00  0.00           H
ATOM    922  HB2 LEU A 644      47.030  34.830  58.620  1.00  0.00           H
ATOM    923  CG  LEU A 644      48.470  36.010  57.440  1.00  0.00           C
ATOM    924  HG  LEU A 644      48.250  37.070  57.690  1.00  0.00           H
ATOM    925  CD1 LEU A 644      49.440  35.430  58.430  1.00  0.00           C
ATOM    926 HD11 LEU A 644      49.620  34.340  58.340  1.00  0.00           H
ATOM    927 HD12 LEU A 644      49.120  35.780  59.440  1.00  0.00           H
ATOM    928 HD13 LEU A 644      50.430  35.920  58.320  1.00  0.00           H
ATOM    929  CD2 LEU A 644      49.030  35.950  55.950  1.00  0.00           C
ATOM    930 HD21 LEU A 644      48.380  36.520  55.270  1.00  0.00           H
ATOM    931 HD22 LEU A 644      49.280  34.890  55.730  1.00  0.00           H
ATOM    932 HD23 LEU A 644      49.990  36.500  56.070  1.00  0.00           H
ATOM    933  C   LEU A 644      44.680  35.270  57.060  1.00  0.00           C
ATOM    934  O   LEU A 644      44.370  34.690  55.980  1.00  0.00           O
ATOM    935  N   PHE A 645      43.960  35.140  58.210  1.00  0.00           N
ATOM    936  HN  PHE A 645      44.310  35.510  59.070  1.00  0.00           H
ATOM    937  CA  PHE A 645      42.640  34.520  58.060  1.00  0.00           C
ATOM    938  HA  PHE A 645      42.840  33.650  57.460  1.00  0.00           H
ATOM    939  CB  PHE A 645      42.160  34.310  59.490  1.00  0.00           C
ATOM    940  HB1 PHE A 645      41.810  35.310  59.790  1.00  0.00           H
ATOM    941  HB2 PHE A 645      42.940  33.940  60.180  1.00  0.00           H
ATOM    942  CG  PHE A 645      41.060  33.370  59.510  1.00  0.00           C
ATOM    943  CD1 PHE A 645      39.730  33.770  59.930  1.00  0.00           C
ATOM    944  HD1 PHE A 645      39.600  34.790  60.260  1.00  0.00           H
ATOM    945  CE1 PHE A 645      38.630  32.940  59.840  1.00  0.00           C
ATOM    946  HE1 PHE A 645      37.640  33.350  59.990  1.00  0.00           H
ATOM    947  CZ  PHE A 645      38.780  31.600  59.420  1.00  0.00           C
ATOM    948  HZ  PHE A 645      38.010  30.860  59.330  1.00  0.00           H
ATOM    949  CD2 PHE A 645      41.270  32.010  59.260  1.00  0.00           C
ATOM    950  HD2 PHE A 645      42.240  31.580  59.040  1.00  0.00           H
ATOM    951  CE2 PHE A 645      40.100  31.170  59.070  1.00  0.00           C
ATOM    952  HE2 PHE A 645      40.250  30.140  58.790  1.00  0.00           H
ATOM    953  C   PHE A 645      41.640  35.310  57.290  1.00  0.00           C
ATOM    954  O   PHE A 645      40.800  34.730  56.580  1.00  0.00           O
ATOM    955  N   GLY A 646      41.600  36.680  57.360  1.00  0.00           N
ATOM    956  HN  GLY A 646      42.080  37.200  58.050  1.00  0.00           H
ATOM    957  CA  GLY A 646      40.580  37.440  56.550  1.00  0.00           C
ATOM    958  HA1 GLY A 646      40.520  38.440  56.930  1.00  0.00           H
ATOM    959  HA2 GLY A 646      39.640  36.910  56.550  1.00  0.00           H
ATOM    960  C   GLY A 646      40.970  37.520  55.070  1.00  0.00           C
ATOM    961  O   GLY A 646      40.130  37.460  54.170  1.00  0.00           O
ATOM    962  N   ALA A 647      42.300  37.590  54.670  1.00  0.00           N
ATOM    963  HN  ALA A 647      42.960  37.560  55.430  1.00  0.00           H
ATOM    964  CA  ALA A 647      42.690  37.480  53.300  1.00  0.00           C
ATOM    965  HA  ALA A 647      42.350  38.320  52.710  1.00  0.00           H
ATOM    966  CB  ALA A 647      44.260  37.620  53.190  1.00  0.00           C
ATOM    967  HB1 ALA A 647      44.610  37.480  52.140  1.00  0.00           H
ATOM    968  HB2 ALA A 647      44.830  36.980  53.900  1.00  0.00           H
ATOM    969  HB3 ALA A 647      44.590  38.620  53.550  1.00  0.00           H
ATOM    970  C   ALA A 647      42.300  36.060  52.770  1.00  0.00           C
ATOM    971  O   ALA A 647      41.840  35.810  51.690  1.00  0.00           O
ATOM    972  N   SER A 648      42.480  34.950  53.540  1.00  0.00           N
ATOM    973  HN  SER A 648      43.110  35.020  54.320  1.00  0.00           H
ATOM    974  CA  SER A 648      42.100  33.650  53.210  1.00  0.00           C
ATOM    975  HA  SER A 648      42.690  33.450  52.340  1.00  0.00           H
ATOM    976  CB  SER A 648      42.530  32.640  54.310  1.00  0.00           C
ATOM    977  HB1 SER A 648      42.050  32.880  55.280  1.00  0.00           H
ATOM    978  HB2 SER A 648      43.640  32.650  54.250  1.00  0.00           H
ATOM    979  OG  SER A 648      42.340  31.300  53.970  1.00  0.00           O
ATOM    980  HG1 SER A 648      43.060  31.090  53.360  1.00  0.00           H
ATOM    981  C   SER A 648      40.630  33.370  53.070  1.00  0.00           C
ATOM    982  O   SER A 648      40.250  32.600  52.180  1.00  0.00           O
ATOM    983  N   LEU A 649      39.810  33.940  53.990  1.00  0.00           N
ATOM    984  HN  LEU A 649      40.220  34.370  54.780  1.00  0.00           H
ATOM    985  CA  LEU A 649      38.370  33.690  53.960  1.00  0.00           C
ATOM    986  HA  LEU A 649      38.250  32.620  53.850  1.00  0.00           H
ATOM    987  CB  LEU A 649      37.830  34.050  55.330  1.00  0.00           C
ATOM    988  HB1 LEU A 649      38.160  35.070  55.590  1.00  0.00           H
ATOM    989  HB2 LEU A 649      38.280  33.420  56.110  1.00  0.00           H
ATOM    990  CG  LEU A 649      36.260  34.120  55.400  1.00  0.00           C
ATOM    991  HG  LEU A 649      36.060  35.020  54.770  1.00  0.00           H
ATOM    992  CD1 LEU A 649      35.470  32.910  54.810  1.00  0.00           C
ATOM    993 HD11 LEU A 649      35.560  31.950  55.370  1.00  0.00           H
ATOM    994 HD12 LEU A 649      35.920  32.620  53.840  1.00  0.00           H
ATOM    995 HD13 LEU A 649      34.480  33.400  54.730  1.00  0.00           H
ATOM    996  CD2 LEU A 649      35.750  34.480  56.860  1.00  0.00           C
ATOM    997 HD21 LEU A 649      34.660  34.680  56.750  1.00  0.00           H
ATOM    998 HD22 LEU A 649      36.180  35.440  57.240  1.00  0.00           H
ATOM    999 HD23 LEU A 649      35.930  33.610  57.530  1.00  0.00           H
ATOM   1000  C   LEU A 649      37.790  34.330  52.780  1.00  0.00           C
ATOM   1001  O   LEU A 649      37.110  33.790  51.970  1.00  0.00           O
ATOM   1002  N   THR A 650      38.110  35.610  52.580  1.00  0.00           N
ATOM   1003  HN  THR A 650      38.690  36.130  53.190  1.00  0.00           H
ATOM   1004  CA  THR A 650      37.670  36.330  51.390  1.00  0.00           C
ATOM   1005  HA  THR A 650      36.600  36.310  51.280  1.00  0.00           H
ATOM   1006  CB  THR A 650      37.840  37.910  51.380  1.00  0.00           C
ATOM   1007  HB  THR A 650      37.380  38.470  50.540  1.00  0.00           H
ATOM   1008  OG1 THR A 650      39.190  38.380  51.500  1.00  0.00           O
ATOM   1009  HG1 THR A 650      39.590  38.050  52.310  1.00  0.00           H
ATOM   1010  CG2 THR A 650      37.060  38.370  52.630  1.00  0.00           C
ATOM   1011 HG21 THR A 650      37.110  39.480  52.690  1.00  0.00           H
ATOM   1012 HG22 THR A 650      37.460  37.950  53.580  1.00  0.00           H
ATOM   1013 HG23 THR A 650      36.010  38.040  52.470  1.00  0.00           H
ATOM   1014  C   THR A 650      38.240  35.830  50.090  1.00  0.00           C
ATOM   1015  O   THR A 650      37.440  35.590  49.130  1.00  0.00           O
ATOM   1016  N   GLY A 651      39.620  35.700  49.950  1.00  0.00           N
ATOM   1017  HN  GLY A 651      40.220  35.890  50.710  1.00  0.00           H
ATOM   1018  CA  GLY A 651      40.190  35.290  48.630  1.00  0.00           C
ATOM   1019  HA1 GLY A 651      41.240  35.390  48.790  1.00  0.00           H
ATOM   1020  HA2 GLY A 651      39.840  35.940  47.830  1.00  0.00           H
ATOM   1021  C   GLY A 651      39.780  33.790  48.230  1.00  0.00           C
ATOM   1022  O   GLY A 651      39.400  33.580  47.090  1.00  0.00           O
ATOM   1023  N   ILE A 652      39.760  32.770  49.130  1.00  0.00           N
ATOM   1024  HN  ILE A 652      40.090  32.800  50.060  1.00  0.00           H
ATOM   1025  CA  ILE A 652      39.290  31.450  48.650  1.00  0.00           C
ATOM   1026  HA  ILE A 652      39.860  31.060  47.820  1.00  0.00           H
ATOM   1027  CB  ILE A 652      39.390  30.250  49.690  1.00  0.00           C
ATOM   1028  HB  ILE A 652      38.680  30.560  50.480  1.00  0.00           H
ATOM   1029  CG2 ILE A 652      39.140  28.900  48.960  1.00  0.00           C
ATOM   1030 HG21 ILE A 652      39.170  28.010  49.620  1.00  0.00           H
ATOM   1031 HG22 ILE A 652      39.990  28.690  48.290  1.00  0.00           H
ATOM   1032 HG23 ILE A 652      38.130  28.820  48.490  1.00  0.00           H
ATOM   1033  CG1 ILE A 652      40.750  30.110  50.360  1.00  0.00           C
ATOM   1034 HG11 ILE A 652      41.170  31.060  50.770  1.00  0.00           H
ATOM   1035 HG12 ILE A 652      41.420  29.700  49.580  1.00  0.00           H
ATOM   1036  CD  ILE A 652      40.730  29.270  51.580  1.00  0.00           C
ATOM   1037  HD1 ILE A 652      40.270  29.900  52.380  1.00  0.00           H
ATOM   1038  HD2 ILE A 652      41.730  29.080  52.010  1.00  0.00           H
ATOM   1039  HD3 ILE A 652      40.150  28.320  51.590  1.00  0.00           H
ATOM   1040  C   ILE A 652      37.900  31.410  48.030  1.00  0.00           C
ATOM   1041  O   ILE A 652      37.720  30.780  47.000  1.00  0.00           O
ATOM   1042  N   ALA A 653      36.940  32.090  48.680  1.00  0.00           N
ATOM   1043  HN  ALA A 653      37.270  32.530  49.520  1.00  0.00           H
ATOM   1044  CA  ALA A 653      35.600  32.310  48.270  1.00  0.00           C
ATOM   1045  HA  ALA A 653      35.160  31.360  47.980  1.00  0.00           H
ATOM   1046  CB  ALA A 653      34.830  33.000  49.410  1.00  0.00           C
ATOM   1047  HB1 ALA A 653      35.180  33.990  49.820  1.00  0.00           H
ATOM   1048  HB2 ALA A 653      35.040  32.330  50.270  1.00  0.00           H
ATOM   1049  HB3 ALA A 653      33.720  33.080  49.480  1.00  0.00           H
ATOM   1050  C   ALA A 653      35.520  33.190  47.070  1.00  0.00           C
ATOM   1051  O   ALA A 653      34.820  32.830  46.140  1.00  0.00           O
ATOM   1052  N   TYR A 654      36.180  34.390  46.980  1.00  0.00           N
ATOM   1053  HN  TYR A 654      36.650  34.630  47.830  1.00  0.00           H
ATOM   1054  CA  TYR A 654      36.330  35.150  45.790  1.00  0.00           C
ATOM   1055  HA  TYR A 654      35.320  35.490  45.600  1.00  0.00           H
ATOM   1056  CB  TYR A 654      37.120  36.380  46.140  1.00  0.00           C
ATOM   1057  HB1 TYR A 654      38.130  36.270  46.590  1.00  0.00           H
ATOM   1058  HB2 TYR A 654      36.680  36.920  47.010  1.00  0.00           H
ATOM   1059  CG  TYR A 654      37.300  37.320  45.010  1.00  0.00           C
ATOM   1060  CD1 TYR A 654      38.600  37.680  44.580  1.00  0.00           C
ATOM   1061  HD1 TYR A 654      39.470  37.180  44.990  1.00  0.00           H
ATOM   1062  CE1 TYR A 654      38.800  38.720  43.640  1.00  0.00           C
ATOM   1063  HE1 TYR A 654      39.790  38.840  43.230  1.00  0.00           H
ATOM   1064  CZ  TYR A 654      37.720  39.500  43.300  1.00  0.00           C
ATOM   1065  OH  TYR A 654      37.810  40.700  42.560  1.00  0.00           O
ATOM   1066  HH  TYR A 654      38.610  40.580  42.040  1.00  0.00           H
ATOM   1067  CD2 TYR A 654      36.230  38.000  44.560  1.00  0.00           C
ATOM   1068  HD2 TYR A 654      35.220  37.830  44.870  1.00  0.00           H
ATOM   1069  CE2 TYR A 654      36.500  39.120  43.750  1.00  0.00           C
ATOM   1070  HE2 TYR A 654      35.650  39.680  43.400  1.00  0.00           H
ATOM   1071  C   TYR A 654      36.900  34.420  44.630  1.00  0.00           C
ATOM   1072  O   TYR A 654      36.540  34.650  43.430  1.00  0.00           O
ATOM   1073  N   SER A 655      37.930  33.560  44.880  1.00  0.00           N
ATOM   1074  HN  SER A 655      38.250  33.330  45.790  1.00  0.00           H
ATOM   1075  CA  SER A 655      38.620  32.890  43.760  1.00  0.00           C
ATOM   1076  HA  SER A 655      38.770  33.650  43.020  1.00  0.00           H
ATOM   1077  CB  SER A 655      39.990  32.390  44.110  1.00  0.00           C
ATOM   1078  HB1 SER A 655      40.620  33.270  44.340  1.00  0.00           H
ATOM   1079  HB2 SER A 655      40.360  31.870  43.200  1.00  0.00           H
ATOM   1080  OG  SER A 655      40.070  31.510  45.260  1.00  0.00           O
ATOM   1081  HG1 SER A 655      39.840  32.070  46.000  1.00  0.00           H
ATOM   1082  C   SER A 655      37.660  31.900  43.070  1.00  0.00           C
ATOM   1083  O   SER A 655      37.440  31.810  41.840  1.00  0.00           O
ATOM   1084  N   LEU A 656      36.970  31.140  43.940  1.00  0.00           N
ATOM   1085  HN  LEU A 656      37.090  31.200  44.920  1.00  0.00           H
ATOM   1086  CA  LEU A 656      36.000  30.180  43.420  1.00  0.00           C
ATOM   1087  HA  LEU A 656      36.520  29.580  42.670  1.00  0.00           H
ATOM   1088  CB  LEU A 656      35.500  29.210  44.580  1.00  0.00           C
ATOM   1089  HB1 LEU A 656      34.640  28.630  44.200  1.00  0.00           H
ATOM   1090  HB2 LEU A 656      35.030  29.870  45.350  1.00  0.00           H
ATOM   1091  CG  LEU A 656      36.510  28.290  45.240  1.00  0.00           C
ATOM   1092  HG  LEU A 656      37.240  28.870  45.850  1.00  0.00           H
ATOM   1093  CD1 LEU A 656      35.680  27.460  46.260  1.00  0.00           C
ATOM   1094 HD11 LEU A 656      35.030  28.160  46.850  1.00  0.00           H
ATOM   1095 HD12 LEU A 656      36.370  26.790  46.820  1.00  0.00           H
ATOM   1096 HD13 LEU A 656      34.970  26.770  45.770  1.00  0.00           H
ATOM   1097  CD2 LEU A 656      37.190  27.560  44.100  1.00  0.00           C
ATOM   1098 HD21 LEU A 656      36.430  27.250  43.360  1.00  0.00           H
ATOM   1099 HD22 LEU A 656      37.760  26.680  44.470  1.00  0.00           H
ATOM   1100 HD23 LEU A 656      38.010  28.130  43.600  1.00  0.00           H
ATOM   1101  C   LEU A 656      34.780  30.840  42.770  1.00  0.00           C
ATOM   1102  O   LEU A 656      34.220  30.410  41.760  1.00  0.00           O
ATOM   1103  N   PHE A 657      34.220  31.870  43.390  1.00  0.00           N
ATOM   1104  HN  PHE A 657      34.630  32.190  44.240  1.00  0.00           H
ATOM   1105  CA  PHE A 657      32.830  32.190  43.000  1.00  0.00           C
ATOM   1106  HA  PHE A 657      32.280  31.380  42.530  1.00  0.00           H
ATOM   1107  CB  PHE A 657      32.080  32.460  44.280  1.00  0.00           C
ATOM   1108  HB1 PHE A 657      31.130  32.880  43.890  1.00  0.00           H
ATOM   1109  HB2 PHE A 657      32.560  33.060  45.090  1.00  0.00           H
ATOM   1110  CG  PHE A 657      31.740  31.090  44.860  1.00  0.00           C
ATOM   1111  CD1 PHE A 657      32.180  30.640  46.140  1.00  0.00           C
ATOM   1112  HD1 PHE A 657      32.790  31.370  46.660  1.00  0.00           H
ATOM   1113  CE1 PHE A 657      31.740  29.540  46.830  1.00  0.00           C
ATOM   1114  HE1 PHE A 657      32.150  29.310  47.800  1.00  0.00           H
ATOM   1115  CZ  PHE A 657      30.710  28.780  46.150  1.00  0.00           C
ATOM   1116  HZ  PHE A 657      30.290  27.870  46.560  1.00  0.00           H
ATOM   1117  CD2 PHE A 657      30.770  30.310  44.280  1.00  0.00           C
ATOM   1118  HD2 PHE A 657      30.320  30.660  43.350  1.00  0.00           H
ATOM   1119  CE2 PHE A 657      30.270  29.170  44.870  1.00  0.00           C
ATOM   1120  HE2 PHE A 657      29.450  28.650  44.410  1.00  0.00           H
ATOM   1121  C   PHE A 657      32.700  33.390  42.080  1.00  0.00           C
ATOM   1122  O   PHE A 657      31.650  33.570  41.510  1.00  0.00           O
ATOM   1123  N   ALA A 658      33.830  34.110  41.760  1.00  0.00           N
ATOM   1124  HN  ALA A 658      34.690  33.780  42.140  1.00  0.00           H
ATOM   1125  CA  ALA A 658      33.800  35.070  40.660  1.00  0.00           C
ATOM   1126  HA  ALA A 658      32.850  35.580  40.660  1.00  0.00           H
ATOM   1127  CB  ALA A 658      34.950  36.070  40.810  1.00  0.00           C
ATOM   1128  HB1 ALA A 658      34.880  36.520  41.820  1.00  0.00           H
ATOM   1129  HB2 ALA A 658      34.810  37.020  40.240  1.00  0.00           H
ATOM   1130  HB3 ALA A 658      36.000  35.770  40.660  1.00  0.00           H
ATOM   1131  C   ALA A 658      33.990  34.400  39.340  1.00  0.00           C
ATOM   1132  O   ALA A 658      34.400  33.250  39.290  1.00  0.00           O
ATOM   1133  N   GLY A 659      33.570  35.070  38.230  1.00  0.00           N
ATOM   1134  HN  GLY A 659      32.980  35.870  38.310  1.00  0.00           H
ATOM   1135  CA  GLY A 659      33.520  34.480  36.870  1.00  0.00           C
ATOM   1136  HA1 GLY A 659      32.750  35.030  36.350  1.00  0.00           H
ATOM   1137  HA2 GLY A 659      33.270  33.420  36.860  1.00  0.00           H
ATOM   1138  C   GLY A 659      34.860  34.580  36.180  1.00  0.00           C
ATOM   1139  O   GLY A 659      35.270  33.690  35.450  1.00  0.00           O
ATOM   1140  N   GLN A 660      35.550  35.700  36.440  1.00  0.00           N
ATOM   1141  HN  GLN A 660      35.130  36.480  36.910  1.00  0.00           H
ATOM   1142  CA  GLN A 660      36.930  35.820  36.050  1.00  0.00           C
ATOM   1143  HA  GLN A 660      37.120  35.190  35.210  1.00  0.00           H
ATOM   1144  CB  GLN A 660      37.280  37.320  35.640  1.00  0.00           C
ATOM   1145  HB1 GLN A 660      38.380  37.490  35.480  1.00  0.00           H
ATOM   1146  HB2 GLN A 660      36.940  37.940  36.490  1.00  0.00           H
ATOM   1147  CG  GLN A 660      36.440  37.820  34.460  1.00  0.00           C
ATOM   1148  HG1 GLN A 660      36.690  38.900  34.340  1.00  0.00           H
ATOM   1149  HG2 GLN A 660      35.340  37.750  34.570  1.00  0.00           H
ATOM   1150  CD  GLN A 660      36.940  37.070  33.240  1.00  0.00           C
ATOM   1151  OE1 GLN A 660      36.430  35.990  32.890  1.00  0.00           O
ATOM   1152  NE2 GLN A 660      37.940  37.580  32.450  1.00  0.00           N
ATOM   1153 HE21 GLN A 660      38.270  37.080  31.660  1.00  0.00           H
ATOM   1154 HE22 GLN A 660      38.350  38.470  32.670  1.00  0.00           H
ATOM   1155  C   GLN A 660      37.830  35.370  37.110  1.00  0.00           C
ATOM   1156  O   GLN A 660      37.810  36.160  38.050  1.00  0.00           O
ATOM   1157  N   PRO A 661      38.650  34.300  37.240  1.00  0.00           N
ATOM   1158  CD  PRO A 661      38.770  33.290  36.190  1.00  0.00           C
ATOM   1159  HD1 PRO A 661      39.180  33.720  35.240  1.00  0.00           H
ATOM   1160  HD2 PRO A 661      37.760  32.840  36.020  1.00  0.00           H
ATOM   1161  CA  PRO A 661      39.380  34.000  38.460  1.00  0.00           C
ATOM   1162  HA  PRO A 661      38.810  34.250  39.350  1.00  0.00           H
ATOM   1163  CB  PRO A 661      39.680  32.530  38.330  1.00  0.00           C
ATOM   1164  HB1 PRO A 661      38.950  31.990  38.960  1.00  0.00           H
ATOM   1165  HB2 PRO A 661      40.700  32.260  38.660  1.00  0.00           H
ATOM   1166  CG  PRO A 661      39.670  32.210  36.760  1.00  0.00           C
ATOM   1167  HG1 PRO A 661      40.740  32.350  36.490  1.00  0.00           H
ATOM   1168  HG2 PRO A 661      39.270  31.220  36.470  1.00  0.00           H
ATOM   1169  C   PRO A 661      40.670  34.700  38.600  1.00  0.00           C
ATOM   1170  O   PRO A 661      41.380  34.350  39.560  1.00  0.00           O
ATOM   1171  N   LEU A 662      41.090  35.640  37.770  1.00  0.00           N
ATOM   1172  HN  LEU A 662      40.540  36.090  37.070  1.00  0.00           H
ATOM   1173  CA  LEU A 662      42.470  36.130  37.840  1.00  0.00           C
ATOM   1174  HA  LEU A 662      43.220  35.450  38.250  1.00  0.00           H
ATOM   1175  CB  LEU A 662      42.970  36.200  36.410  1.00  0.00           C
ATOM   1176  HB1 LEU A 662      44.040  36.500  36.340  1.00  0.00           H
ATOM   1177  HB2 LEU A 662      42.440  36.980  35.830  1.00  0.00           H
ATOM   1178  CG  LEU A 662      43.090  34.830  35.660  1.00  0.00           C
ATOM   1179  HG  LEU A 662      42.080  34.410  35.440  1.00  0.00           H
ATOM   1180  CD1 LEU A 662      43.590  35.120  34.270  1.00  0.00           C
ATOM   1181 HD11 LEU A 662      44.630  35.490  34.290  1.00  0.00           H
ATOM   1182 HD12 LEU A 662      43.100  36.040  33.880  1.00  0.00           H
ATOM   1183 HD13 LEU A 662      43.460  34.220  33.640  1.00  0.00           H
ATOM   1184  CD2 LEU A 662      43.930  33.730  36.240  1.00  0.00           C
ATOM   1185 HD21 LEU A 662      43.880  32.780  35.670  1.00  0.00           H
ATOM   1186 HD22 LEU A 662      43.630  33.550  37.300  1.00  0.00           H
ATOM   1187 HD23 LEU A 662      44.970  34.120  36.250  1.00  0.00           H
ATOM   1188  C   LEU A 662      42.730  37.430  38.670  1.00  0.00           C
ATOM   1189  O   LEU A 662      43.920  37.720  38.990  1.00  0.00           O
ATOM   1190  N   THR A 663      41.700  38.100  39.170  1.00  0.00           N
ATOM   1191  HN  THR A 663      40.740  37.880  39.180  1.00  0.00           H
ATOM   1192  CA  THR A 663      41.940  39.260  40.040  1.00  0.00           C
ATOM   1193  HA  THR A 663      42.810  39.730  39.600  1.00  0.00           H
ATOM   1194  CB  THR A 663      40.830  40.280  39.970  1.00  0.00           C
ATOM   1195  HB  THR A 663      41.180  41.220  40.470  1.00  0.00           H
ATOM   1196  OG1 THR A 663      39.690  40.020  40.740  1.00  0.00           O
ATOM   1197  HG1 THR A 663      39.510  39.120  40.470  1.00  0.00           H
ATOM   1198  CG2 THR A 663      40.320  40.490  38.570  1.00  0.00           C
ATOM   1199 HG21 THR A 663      39.610  41.350  38.490  1.00  0.00           H
ATOM   1200 HG22 THR A 663      39.820  39.580  38.190  1.00  0.00           H
ATOM   1201 HG23 THR A 663      41.210  40.690  37.930  1.00  0.00           H
ATOM   1202  C   THR A 663      42.360  38.790  41.480  1.00  0.00           C
ATOM   1203  O   THR A 663      41.720  37.830  41.990  1.00  0.00           O
ATOM   1204  N   ILE A 664      43.360  39.470  42.120  1.00  0.00           N
ATOM   1205  HN  ILE A 664      43.750  40.260  41.660  1.00  0.00           H
ATOM   1206  CA  ILE A 664      43.800  38.940  43.390  1.00  0.00           C
ATOM   1207  HA  ILE A 664      43.070  38.220  43.740  1.00  0.00           H
ATOM   1208  CB  ILE A 664      45.160  38.290  43.340  1.00  0.00           C
ATOM   1209  HB  ILE A 664      45.770  39.020  42.760  1.00  0.00           H
ATOM   1210  CG2 ILE A 664      45.650  38.210  44.780  1.00  0.00           C
ATOM   1211 HG21 ILE A 664      46.530  37.520  44.750  1.00  0.00           H
ATOM   1212 HG22 ILE A 664      44.980  37.810  45.560  1.00  0.00           H
ATOM   1213 HG23 ILE A 664      46.040  39.170  45.190  1.00  0.00           H
ATOM   1214  CG1 ILE A 664      45.270  36.960  42.560  1.00  0.00           C
ATOM   1215 HG11 ILE A 664      46.330  36.670  42.450  1.00  0.00           H
ATOM   1216 HG12 ILE A 664      44.980  37.060  41.490  1.00  0.00           H
ATOM   1217  CD  ILE A 664      44.510  35.790  43.120  1.00  0.00           C
ATOM   1218  HD1 ILE A 664      44.680  34.920  42.440  1.00  0.00           H
ATOM   1219  HD2 ILE A 664      43.430  36.040  43.250  1.00  0.00           H
ATOM   1220  HD3 ILE A 664      44.790  35.510  44.150  1.00  0.00           H
ATOM   1221  C   ILE A 664      43.590  40.130  44.400  1.00  0.00           C
ATOM   1222  O   ILE A 664      44.040  41.300  44.200  1.00  0.00           O
ATOM   1223  N   LEU A 665      42.940  39.800  45.550  1.00  0.00           N
ATOM   1224  HN  LEU A 665      42.640  38.870  45.720  1.00  0.00           H
ATOM   1225  CA  LEU A 665      42.750  40.760  46.690  1.00  0.00           C
ATOM   1226  HA  LEU A 665      42.310  41.650  46.290  1.00  0.00           H
ATOM   1227  CB  LEU A 665      42.050  39.940  47.800  1.00  0.00           C
ATOM   1228  HB1 LEU A 665      41.970  40.530  48.740  1.00  0.00           H
ATOM   1229  HB2 LEU A 665      42.670  39.070  48.110  1.00  0.00           H
ATOM   1230  CG  LEU A 665      40.560  39.520  47.420  1.00  0.00           C
ATOM   1231  HG  LEU A 665      40.610  38.660  46.720  1.00  0.00           H
ATOM   1232  CD1 LEU A 665      39.700  38.980  48.560  1.00  0.00           C
ATOM   1233 HD11 LEU A 665      38.750  38.590  48.140  1.00  0.00           H
ATOM   1234 HD12 LEU A 665      39.580  39.890  49.160  1.00  0.00           H
ATOM   1235 HD13 LEU A 665      40.300  38.240  49.150  1.00  0.00           H
ATOM   1236  CD2 LEU A 665      39.850  40.660  46.610  1.00  0.00           C
ATOM   1237 HD21 LEU A 665      38.790  40.370  46.460  1.00  0.00           H
ATOM   1238 HD22 LEU A 665      40.350  40.930  45.640  1.00  0.00           H
ATOM   1239 HD23 LEU A 665      39.910  41.570  47.220  1.00  0.00           H
ATOM   1240  C   LEU A 665      44.000  41.240  47.360  1.00  0.00           C
ATOM   1241  O   LEU A 665      45.010  40.550  47.440  1.00  0.00           O
ATOM   1242  N   GLY A 666      43.980  42.410  47.950  1.00  0.00           N
ATOM   1243  HN  GLY A 666      43.260  43.100  47.880  1.00  0.00           H
ATOM   1244  CA  GLY A 666      45.000  42.910  48.760  1.00  0.00           C
ATOM   1245  HA1 GLY A 666      45.850  43.050  48.110  1.00  0.00           H
ATOM   1246  HA2 GLY A 666      45.100  42.070  49.420  1.00  0.00           H
ATOM   1247  C   GLY A 666      44.670  44.230  49.410  1.00  0.00           C
ATOM   1248  O   GLY A 666      43.530  44.570  49.700  1.00  0.00           O
ATOM   1249  N   SER A 667      45.780  44.940  49.740  1.00  0.00           N
ATOM   1250  HN  SER A 667      46.640  44.730  49.270  1.00  0.00           H
ATOM   1251  CA  SER A 667      45.820  46.090  50.540  1.00  0.00           C
ATOM   1252  HA  SER A 667      44.920  46.040  51.130  1.00  0.00           H
ATOM   1253  CB  SER A 667      47.030  46.030  51.490  1.00  0.00           C
ATOM   1254  HB1 SER A 667      47.920  45.870  50.840  1.00  0.00           H
ATOM   1255  HB2 SER A 667      46.980  45.160  52.170  1.00  0.00           H
ATOM   1256  OG  SER A 667      47.130  47.260  52.260  1.00  0.00           O
ATOM   1257  HG1 SER A 667      46.270  47.410  52.640  1.00  0.00           H
ATOM   1258  C   SER A 667      45.760  47.400  49.720  1.00  0.00           C
ATOM   1259  O   SER A 667      46.580  47.570  48.820  1.00  0.00           O
ATOM   1260  N   THR A 668      44.850  48.310  50.110  1.00  0.00           N
ATOM   1261  HN  THR A 668      44.290  48.190  50.930  1.00  0.00           H
ATOM   1262  CA  THR A 668      44.610  49.580  49.370  1.00  0.00           C
ATOM   1263  HA  THR A 668      45.310  49.700  48.560  1.00  0.00           H
ATOM   1264  CB  THR A 668      43.220  49.450  48.780  1.00  0.00           C
ATOM   1265  HB  THR A 668      43.400  48.590  48.110  1.00  0.00           H
ATOM   1266  OG1 THR A 668      42.750  50.630  48.120  1.00  0.00           O
ATOM   1267  HG1 THR A 668      42.220  50.410  47.350  1.00  0.00           H
ATOM   1268  CG2 THR A 668      42.110  49.140  49.770  1.00  0.00           C
ATOM   1269 HG21 THR A 668      41.260  48.860  49.110  1.00  0.00           H
ATOM   1270 HG22 THR A 668      41.750  50.090  50.230  1.00  0.00           H
ATOM   1271 HG23 THR A 668      42.320  48.340  50.490  1.00  0.00           H
ATOM   1272  C   THR A 668      44.830  50.730  50.360  1.00  0.00           C
ATOM   1273  O   THR A 668      44.230  50.690  51.470  1.00  0.00           O
ATOM   1274  N   GLY A 669      45.680  51.710  50.080  1.00  0.00           N
ATOM   1275  HN  GLY A 669      46.230  51.630  49.250  1.00  0.00           H
ATOM   1276  CA  GLY A 669      46.080  52.870  50.850  1.00  0.00           C
ATOM   1277  HA1 GLY A 669      46.720  53.500  50.250  1.00  0.00           H
ATOM   1278  HA2 GLY A 669      46.460  52.460  51.780  1.00  0.00           H
ATOM   1279  C   GLY A 669      44.940  53.620  51.440  1.00  0.00           C
ATOM   1280  O   GLY A 669      45.060  53.870  52.650  1.00  0.00           O
ATOM   1281  N   PRO A 670      43.910  53.990  50.720  1.00  0.00           N
ATOM   1282  CD  PRO A 670      44.070  54.250  49.330  1.00  0.00           C
ATOM   1283  HD1 PRO A 670      43.560  53.510  48.660  1.00  0.00           H
ATOM   1284  HD2 PRO A 670      45.060  54.380  48.830  1.00  0.00           H
ATOM   1285  CA  PRO A 670      42.920  54.940  51.290  1.00  0.00           C
ATOM   1286  HA  PRO A 670      43.450  55.650  51.910  1.00  0.00           H
ATOM   1287  CB  PRO A 670      42.210  55.560  50.150  1.00  0.00           C
ATOM   1288  HB1 PRO A 670      41.780  56.520  50.480  1.00  0.00           H
ATOM   1289  HB2 PRO A 670      41.410  54.830  49.900  1.00  0.00           H
ATOM   1290  CG  PRO A 670      43.350  55.590  49.130  1.00  0.00           C
ATOM   1291  HG1 PRO A 670      42.890  55.760  48.130  1.00  0.00           H
ATOM   1292  HG2 PRO A 670      44.040  56.430  49.340  1.00  0.00           H
ATOM   1293  C   PRO A 670      42.070  54.310  52.380  1.00  0.00           C
ATOM   1294  O   PRO A 670      41.790  54.980  53.350  1.00  0.00           O
ATOM   1295  N   VAL A 671      41.710  53.060  52.280  1.00  0.00           N
ATOM   1296  HN  VAL A 671      41.730  52.610  51.390  1.00  0.00           H
ATOM   1297  CA  VAL A 671      41.150  52.300  53.430  1.00  0.00           C
ATOM   1298  HA  VAL A 671      40.320  52.870  53.840  1.00  0.00           H
ATOM   1299  CB  VAL A 671      40.580  50.920  53.040  1.00  0.00           C
ATOM   1300  HB  VAL A 671      41.260  50.420  52.310  1.00  0.00           H
ATOM   1301  CG1 VAL A 671      40.300  50.050  54.270  1.00  0.00           C
ATOM   1302 HG11 VAL A 671      41.180  49.630  54.800  1.00  0.00           H
ATOM   1303 HG12 VAL A 671      39.730  49.160  53.900  1.00  0.00           H
ATOM   1304 HG13 VAL A 671      39.710  50.610  55.020  1.00  0.00           H
ATOM   1305  CG2 VAL A 671      39.250  51.310  52.390  1.00  0.00           C
ATOM   1306 HG21 VAL A 671      38.730  51.950  53.140  1.00  0.00           H
ATOM   1307 HG22 VAL A 671      38.680  50.440  52.000  1.00  0.00           H
ATOM   1308 HG23 VAL A 671      39.410  51.910  51.470  1.00  0.00           H
ATOM   1309  C   VAL A 671      42.150  52.100  54.580  1.00  0.00           C
ATOM   1310  O   VAL A 671      41.810  52.450  55.740  1.00  0.00           O
ATOM   1311  N   LEU A 672      43.380  51.580  54.350  1.00  0.00           N
ATOM   1312  HN  LEU A 672      43.680  51.370  53.420  1.00  0.00           H
ATOM   1313  CA  LEU A 672      44.440  51.590  55.350  1.00  0.00           C
ATOM   1314  HA  LEU A 672      44.070  50.910  56.100  1.00  0.00           H
ATOM   1315  CB  LEU A 672      45.720  51.000  54.730  1.00  0.00           C
ATOM   1316  HB1 LEU A 672      45.840  51.320  53.670  1.00  0.00           H
ATOM   1317  HB2 LEU A 672      45.660  49.900  54.710  1.00  0.00           H
ATOM   1318  CG  LEU A 672      47.120  51.410  55.300  1.00  0.00           C
ATOM   1319  HG  LEU A 672      47.280  52.510  55.240  1.00  0.00           H
ATOM   1320  CD1 LEU A 672      47.460  50.910  56.740  1.00  0.00           C
ATOM   1321 HD11 LEU A 672      46.940  49.950  56.910  1.00  0.00           H
ATOM   1322 HD12 LEU A 672      46.970  51.600  57.460  1.00  0.00           H
ATOM   1323 HD13 LEU A 672      48.570  50.880  56.810  1.00  0.00           H
ATOM   1324  CD2 LEU A 672      48.150  50.980  54.310  1.00  0.00           C
ATOM   1325 HD21 LEU A 672      49.130  51.360  54.690  1.00  0.00           H
ATOM   1326 HD22 LEU A 672      48.030  51.490  53.330  1.00  0.00           H
ATOM   1327 HD23 LEU A 672      48.220  49.870  54.180  1.00  0.00           H
ATOM   1328  C   LEU A 672      44.650  52.930  56.130  1.00  0.00           C
ATOM   1329  O   LEU A 672      44.600  52.900  57.380  1.00  0.00           O
ATOM   1330  N   VAL A 673      44.750  54.090  55.410  1.00  0.00           N
ATOM   1331  HN  VAL A 673      44.750  54.030  54.410  1.00  0.00           H
ATOM   1332  CA  VAL A 673      44.640  55.350  56.010  1.00  0.00           C
ATOM   1333  HA  VAL A 673      45.440  55.500  56.740  1.00  0.00           H
ATOM   1334  CB  VAL A 673      45.000  56.320  54.900  1.00  0.00           C
ATOM   1335  HB  VAL A 673      44.370  56.190  54.000  1.00  0.00           H
ATOM   1336  CG1 VAL A 673      44.660  57.760  55.350  1.00  0.00           C
ATOM   1337 HG11 VAL A 673      44.950  58.510  54.590  1.00  0.00           H
ATOM   1338 HG12 VAL A 673      45.170  58.070  56.290  1.00  0.00           H
ATOM   1339 HG13 VAL A 673      43.560  57.870  55.470  1.00  0.00           H
ATOM   1340  CG2 VAL A 673      46.510  56.220  54.450  1.00  0.00           C
ATOM   1341 HG21 VAL A 673      46.790  55.150  54.440  1.00  0.00           H
ATOM   1342 HG22 VAL A 673      47.170  56.860  55.080  1.00  0.00           H
ATOM   1343 HG23 VAL A 673      46.520  56.600  53.410  1.00  0.00           H
ATOM   1344  C   VAL A 673      43.340  55.680  56.790  1.00  0.00           C
ATOM   1345  O   VAL A 673      43.340  56.220  57.880  1.00  0.00           O
ATOM   1346  N   PHE A 674      42.150  55.270  56.230  1.00  0.00           N
ATOM   1347  HN  PHE A 674      42.120  54.980  55.280  1.00  0.00           H
ATOM   1348  CA  PHE A 674      40.800  55.360  56.840  1.00  0.00           C
ATOM   1349  HA  PHE A 674      40.570  56.370  57.100  1.00  0.00           H
ATOM   1350  CB  PHE A 674      39.680  54.950  55.800  1.00  0.00           C
ATOM   1351  HB1 PHE A 674      39.910  53.920  55.470  1.00  0.00           H
ATOM   1352  HB2 PHE A 674      39.750  55.520  54.860  1.00  0.00           H
ATOM   1353  CG  PHE A 674      38.300  55.040  56.320  1.00  0.00           C
ATOM   1354  CD1 PHE A 674      37.620  56.260  56.200  1.00  0.00           C
ATOM   1355  HD1 PHE A 674      38.120  57.140  55.830  1.00  0.00           H
ATOM   1356  CE1 PHE A 674      36.350  56.410  56.760  1.00  0.00           C
ATOM   1357  HE1 PHE A 674      35.880  57.380  56.700  1.00  0.00           H
ATOM   1358  CZ  PHE A 674      35.740  55.390  57.340  1.00  0.00           C
ATOM   1359  HZ  PHE A 674      34.770  55.430  57.810  1.00  0.00           H
ATOM   1360  CD2 PHE A 674      37.690  53.960  56.900  1.00  0.00           C
ATOM   1361  HD2 PHE A 674      38.240  53.040  56.940  1.00  0.00           H
ATOM   1362  CE2 PHE A 674      36.420  54.120  57.510  1.00  0.00           C
ATOM   1363  HE2 PHE A 674      35.940  53.270  57.980  1.00  0.00           H
ATOM   1364  C   PHE A 674      40.580  54.570  58.140  1.00  0.00           C
ATOM   1365  O   PHE A 674      39.910  55.040  59.040  1.00  0.00           O
ATOM   1366  N   GLU A 675      41.190  53.400  58.280  1.00  0.00           N
ATOM   1367  HN  GLU A 675      41.870  53.210  57.580  1.00  0.00           H
ATOM   1368  CA  GLU A 675      41.300  52.760  59.570  1.00  0.00           C
ATOM   1369  HA  GLU A 675      40.300  52.470  59.880  1.00  0.00           H
ATOM   1370  CB  GLU A 675      42.080  51.330  59.460  1.00  0.00           C
ATOM   1371  HB1 GLU A 675      42.240  50.950  60.480  1.00  0.00           H
ATOM   1372  HB2 GLU A 675      43.100  51.530  59.080  1.00  0.00           H
ATOM   1373  CG  GLU A 675      41.470  50.330  58.560  1.00  0.00           C
ATOM   1374  HG1 GLU A 675      42.160  49.470  58.510  1.00  0.00           H
ATOM   1375  HG2 GLU A 675      41.330  50.790  57.560  1.00  0.00           H
ATOM   1376  CD  GLU A 675      40.110  49.720  58.990  1.00  0.00           C
ATOM   1377  OE1 GLU A 675      39.640  50.000  60.140  1.00  0.00           O
ATOM   1378  OE2 GLU A 675      39.540  49.010  58.220  1.00  0.00           O
ATOM   1379  C   GLU A 675      41.960  53.610  60.600  1.00  0.00           C
ATOM   1380  O   GLU A 675      41.510  53.780  61.740  1.00  0.00           O
ATOM   1381  N   LYS A 676      43.070  54.310  60.270  1.00  0.00           N
ATOM   1382  HN  LYS A 676      43.570  54.090  59.440  1.00  0.00           H
ATOM   1383  CA  LYS A 676      43.790  55.050  61.220  1.00  0.00           C
ATOM   1384  HA  LYS A 676      44.020  54.410  62.070  1.00  0.00           H
ATOM   1385  CB  LYS A 676      45.080  55.600  60.600  1.00  0.00           C
ATOM   1386  HB1 LYS A 676      45.560  56.320  61.300  1.00  0.00           H
ATOM   1387  HB2 LYS A 676      44.840  56.190  59.690  1.00  0.00           H
ATOM   1388  CG  LYS A 676      46.080  54.490  60.170  1.00  0.00           C
ATOM   1389  HG1 LYS A 676      45.510  53.870  59.450  1.00  0.00           H
ATOM   1390  HG2 LYS A 676      46.270  53.880  61.080  1.00  0.00           H
ATOM   1391  CD  LYS A 676      47.320  54.970  59.490  1.00  0.00           C
ATOM   1392  HD1 LYS A 676      47.020  55.670  58.690  1.00  0.00           H
ATOM   1393  HD2 LYS A 676      47.850  54.110  59.030  1.00  0.00           H
ATOM   1394  CE  LYS A 676      48.480  55.530  60.320  1.00  0.00           C
ATOM   1395  HE1 LYS A 676      48.730  54.850  61.150  1.00  0.00           H
ATOM   1396  HE2 LYS A 676      48.100  56.520  60.660  1.00  0.00           H
ATOM   1397  NZ  LYS A 676      49.720  55.930  59.550  1.00  0.00           N
ATOM   1398  HZ1 LYS A 676      49.500  55.410  58.680  1.00  0.00           H
ATOM   1399  HZ2 LYS A 676      50.660  55.670  59.940  1.00  0.00           H
ATOM   1400  HZ3 LYS A 676      49.690  56.900  59.180  1.00  0.00           H
ATOM   1401  C   LYS A 676      42.970  56.260  61.740  1.00  0.00           C
ATOM   1402  O   LYS A 676      42.980  56.480  62.950  1.00  0.00           O
ATOM   1403  N   ILE A 677      42.250  56.930  60.850  1.00  0.00           N
ATOM   1404  HN  ILE A 677      42.340  56.640  59.890  1.00  0.00           H
ATOM   1405  CA  ILE A 677      41.330  58.020  61.090  1.00  0.00           C
ATOM   1406  HA  ILE A 677      41.920  58.710  61.670  1.00  0.00           H
ATOM   1407  CB  ILE A 677      40.770  58.650  59.780  1.00  0.00           C
ATOM   1408  HB  ILE A 677      40.440  57.780  59.170  1.00  0.00           H
ATOM   1409  CG2 ILE A 677      39.430  59.610  59.970  1.00  0.00           C
ATOM   1410 HG21 ILE A 677      39.760  60.500  60.550  1.00  0.00           H
ATOM   1411 HG22 ILE A 677      38.510  59.070  60.280  1.00  0.00           H
ATOM   1412 HG23 ILE A 677      39.170  60.040  58.980  1.00  0.00           H
ATOM   1413  CG1 ILE A 677      41.840  59.340  59.000  1.00  0.00           C
ATOM   1414 HG11 ILE A 677      42.790  58.770  58.950  1.00  0.00           H
ATOM   1415 HG12 ILE A 677      42.110  60.330  59.450  1.00  0.00           H
ATOM   1416  CD  ILE A 677      41.610  59.660  57.500  1.00  0.00           C
ATOM   1417  HD1 ILE A 677      40.670  60.240  57.400  1.00  0.00           H
ATOM   1418  HD2 ILE A 677      41.560  58.690  56.970  1.00  0.00           H
ATOM   1419  HD3 ILE A 677      42.480  60.190  57.040  1.00  0.00           H
ATOM   1420  C   ILE A 677      40.220  57.520  62.020  1.00  0.00           C
ATOM   1421  O   ILE A 677      40.010  58.200  63.060  1.00  0.00           O
ATOM   1422  N   LEU A 678      39.490  56.420  61.730  1.00  0.00           N
ATOM   1423  HN  LEU A 678      39.730  55.810  60.970  1.00  0.00           H
ATOM   1424  CA  LEU A 678      38.540  55.770  62.590  1.00  0.00           C
ATOM   1425  HA  LEU A 678      37.830  56.580  62.780  1.00  0.00           H
ATOM   1426  CB  LEU A 678      37.830  54.650  61.820  1.00  0.00           C
ATOM   1427  HB1 LEU A 678      38.530  53.790  61.750  1.00  0.00           H
ATOM   1428  HB2 LEU A 678      37.560  54.910  60.770  1.00  0.00           H
ATOM   1429  CG  LEU A 678      36.470  54.190  62.560  1.00  0.00           C
ATOM   1430  HG  LEU A 678      36.680  53.830  63.580  1.00  0.00           H
ATOM   1431  CD1 LEU A 678      35.530  55.380  62.580  1.00  0.00           C
ATOM   1432 HD11 LEU A 678      34.530  54.980  62.840  1.00  0.00           H
ATOM   1433 HD12 LEU A 678      35.390  55.860  61.580  1.00  0.00           H
ATOM   1434 HD13 LEU A 678      35.940  56.090  63.320  1.00  0.00           H
ATOM   1435  CD2 LEU A 678      35.760  52.990  61.860  1.00  0.00           C
ATOM   1436 HD21 LEU A 678      34.910  52.580  62.460  1.00  0.00           H
ATOM   1437 HD22 LEU A 678      36.520  52.190  61.720  1.00  0.00           H
ATOM   1438 HD23 LEU A 678      35.500  53.420  60.880  1.00  0.00           H
ATOM   1439  C   LEU A 678      39.130  55.370  63.890  1.00  0.00           C
ATOM   1440  O   LEU A 678      38.520  55.730  64.880  1.00  0.00           O
ATOM   1441  N   TYR A 679      40.280  54.740  63.930  1.00  0.00           N
ATOM   1442  HN  TYR A 679      40.770  54.430  63.120  1.00  0.00           H
ATOM   1443  CA  TYR A 679      40.970  54.520  65.270  1.00  0.00           C
ATOM   1444  HA  TYR A 679      40.270  54.040  65.930  1.00  0.00           H
ATOM   1445  CB  TYR A 679      42.240  53.570  65.080  1.00  0.00           C
ATOM   1446  HB1 TYR A 679      42.920  54.090  64.360  1.00  0.00           H
ATOM   1447  HB2 TYR A 679      41.930  52.560  64.750  1.00  0.00           H
ATOM   1448  CG  TYR A 679      42.990  53.350  66.310  1.00  0.00           C
ATOM   1449  CD1 TYR A 679      42.450  52.590  67.330  1.00  0.00           C
ATOM   1450  HD1 TYR A 679      41.500  52.090  67.190  1.00  0.00           H
ATOM   1451  CE1 TYR A 679      43.080  52.500  68.590  1.00  0.00           C
ATOM   1452  HE1 TYR A 679      42.500  52.020  69.350  1.00  0.00           H
ATOM   1453  CZ  TYR A 679      44.230  53.170  68.810  1.00  0.00           C
ATOM   1454  OH  TYR A 679      44.880  52.930  70.070  1.00  0.00           O
ATOM   1455  HH  TYR A 679      45.690  53.420  70.160  1.00  0.00           H
ATOM   1456  CD2 TYR A 679      44.170  54.090  66.570  1.00  0.00           C
ATOM   1457  HD2 TYR A 679      44.490  54.660  65.710  1.00  0.00           H
ATOM   1458  CE2 TYR A 679      44.790  53.970  67.860  1.00  0.00           C
ATOM   1459  HE2 TYR A 679      45.740  54.460  67.990  1.00  0.00           H
ATOM   1460  C   TYR A 679      41.290  55.720  66.140  1.00  0.00           C
ATOM   1461  O   TYR A 679      40.910  55.910  67.260  1.00  0.00           O
ATOM   1462  N   LYS A 680      41.890  56.800  65.560  1.00  0.00           N
ATOM   1463  HN  LYS A 680      42.300  56.710  64.650  1.00  0.00           H
ATOM   1464  CA  LYS A 680      42.020  58.110  66.330  1.00  0.00           C
ATOM   1465  HA  LYS A 680      42.550  57.900  67.240  1.00  0.00           H
ATOM   1466  CB  LYS A 680      42.740  59.250  65.520  1.00  0.00           C
ATOM   1467  HB1 LYS A 680      42.230  59.220  64.530  1.00  0.00           H
ATOM   1468  HB2 LYS A 680      43.770  58.870  65.320  1.00  0.00           H
ATOM   1469  CG  LYS A 680      42.780  60.680  65.960  1.00  0.00           C
ATOM   1470  HG1 LYS A 680      41.720  60.970  66.130  1.00  0.00           H
ATOM   1471  HG2 LYS A 680      43.350  61.270  65.200  1.00  0.00           H
ATOM   1472  CD  LYS A 680      43.640  60.760  67.240  1.00  0.00           C
ATOM   1473  HD1 LYS A 680      44.420  59.970  67.320  1.00  0.00           H
ATOM   1474  HD2 LYS A 680      43.070  60.500  68.160  1.00  0.00           H
ATOM   1475  CE  LYS A 680      44.330  62.050  67.480  1.00  0.00           C
ATOM   1476  HE1 LYS A 680      44.880  62.360  66.570  1.00  0.00           H
ATOM   1477  HE2 LYS A 680      45.000  61.940  68.350  1.00  0.00           H
ATOM   1478  NZ  LYS A 680      43.270  63.020  67.710  1.00  0.00           N
ATOM   1479  HZ1 LYS A 680      42.890  63.360  66.810  1.00  0.00           H
ATOM   1480  HZ2 LYS A 680      43.580  63.840  68.270  1.00  0.00           H
ATOM   1481  HZ3 LYS A 680      42.530  62.470  68.200  1.00  0.00           H
ATOM   1482  C   LYS A 680      40.730  58.760  66.740  1.00  0.00           C
ATOM   1483  O   LYS A 680      40.560  59.240  67.850  1.00  0.00           O
ATOM   1484  N   PHE A 681      39.690  58.750  65.860  1.00  0.00           N
ATOM   1485  HN  PHE A 681      39.710  58.550  64.900  1.00  0.00           H
ATOM   1486  CA  PHE A 681      38.400  59.290  66.210  1.00  0.00           C
ATOM   1487  HA  PHE A 681      38.540  60.310  66.540  1.00  0.00           H
ATOM   1488  CB  PHE A 681      37.430  59.190  64.900  1.00  0.00           C
ATOM   1489  HB1 PHE A 681      37.430  58.090  64.720  1.00  0.00           H
ATOM   1490  HB2 PHE A 681      37.730  59.740  63.980  1.00  0.00           H
ATOM   1491  CG  PHE A 681      36.040  59.710  65.080  1.00  0.00           C
ATOM   1492  CD1 PHE A 681      35.690  61.020  65.340  1.00  0.00           C
ATOM   1493  HD1 PHE A 681      36.400  61.840  65.450  1.00  0.00           H
ATOM   1494  CE1 PHE A 681      34.340  61.290  65.520  1.00  0.00           C
ATOM   1495  HE1 PHE A 681      34.110  62.310  65.780  1.00  0.00           H
ATOM   1496  CZ  PHE A 681      33.330  60.330  65.540  1.00  0.00           C
ATOM   1497  HZ  PHE A 681      32.290  60.570  65.720  1.00  0.00           H
ATOM   1498  CD2 PHE A 681      35.060  58.690  64.950  1.00  0.00           C
ATOM   1499  HD2 PHE A 681      35.290  57.660  64.720  1.00  0.00           H
ATOM   1500  CE2 PHE A 681      33.730  59.020  65.240  1.00  0.00           C
ATOM   1501  HE2 PHE A 681      32.960  58.270  65.280  1.00  0.00           H
ATOM   1502  C   PHE A 681      37.710  58.560  67.370  1.00  0.00           C
ATOM   1503  O   PHE A 681      37.170  59.170  68.330  1.00  0.00           O
ATOM   1504  N   CYS A 682      37.880  57.190  67.400  1.00  0.00           N
ATOM   1505  HN  CYS A 682      38.090  56.670  66.580  1.00  0.00           H
ATOM   1506  CA  CYS A 682      37.510  56.370  68.520  1.00  0.00           C
ATOM   1507  HA  CYS A 682      36.490  56.560  68.830  1.00  0.00           H
ATOM   1508  CB  CYS A 682      37.630  54.890  68.130  1.00  0.00           C
ATOM   1509  HB1 CYS A 682      37.430  54.300  69.040  1.00  0.00           H
ATOM   1510  HB2 CYS A 682      38.690  54.600  67.900  1.00  0.00           H
ATOM   1511  SG  CYS A 682      36.450  54.450  66.740  1.00  0.00           S
ATOM   1512  HG1 CYS A 682      37.060  55.370  66.000  1.00  0.00           H
ATOM   1513  C   CYS A 682      38.300  56.770  69.780  1.00  0.00           C
ATOM   1514  O   CYS A 682      37.770  56.960  70.870  1.00  0.00           O
ATOM   1515  N   ARG A 683      39.680  56.930  69.650  1.00  0.00           N
ATOM   1516  HN  ARG A 683      40.140  56.950  68.770  1.00  0.00           H
ATOM   1517  CA  ARG A 683      40.480  57.380  70.840  1.00  0.00           C
ATOM   1518  HA  ARG A 683      40.280  56.610  71.580  1.00  0.00           H
ATOM   1519  CB  ARG A 683      41.970  57.270  70.510  1.00  0.00           C
ATOM   1520  HB1 ARG A 683      42.540  57.690  71.360  1.00  0.00           H
ATOM   1521  HB2 ARG A 683      42.270  57.740  69.550  1.00  0.00           H
ATOM   1522  CG  ARG A 683      42.350  55.830  70.300  1.00  0.00           C
ATOM   1523  HG1 ARG A 683      43.440  55.800  70.060  1.00  0.00           H
ATOM   1524  HG2 ARG A 683      41.880  55.310  69.430  1.00  0.00           H
ATOM   1525  CD  ARG A 683      42.160  54.810  71.450  1.00  0.00           C
ATOM   1526  HD1 ARG A 683      42.240  53.730  71.210  1.00  0.00           H
ATOM   1527  HD2 ARG A 683      41.120  54.870  71.830  1.00  0.00           H
ATOM   1528  NE  ARG A 683      43.180  55.220  72.560  1.00  0.00           N
ATOM   1529  HE  ARG A 683      44.040  55.660  72.320  1.00  0.00           H
ATOM   1530  CZ  ARG A 683      43.450  54.460  73.630  1.00  0.00           C
ATOM   1531  NH1 ARG A 683      44.470  54.800  74.370  1.00  0.00           N
ATOM   1532 HH11 ARG A 683      44.370  54.550  75.340  1.00  0.00           H
ATOM   1533 HH12 ARG A 683      44.890  55.680  74.160  1.00  0.00           H
ATOM   1534  NH2 ARG A 683      42.780  53.340  73.910  1.00  0.00           N
ATOM   1535 HH21 ARG A 683      41.890  53.140  73.520  1.00  0.00           H
ATOM   1536 HH22 ARG A 683      43.000  52.970  74.820  1.00  0.00           H
ATOM   1537  C   ARG A 683      40.010  58.720  71.430  1.00  0.00           C
ATOM   1538  O   ARG A 683      39.880  58.970  72.610  1.00  0.00           O
ATOM   1539  N   ASP A 684      39.750  59.650  70.540  1.00  0.00           N
ATOM   1540  HN  ASP A 684      39.890  59.470  69.570  1.00  0.00           H
ATOM   1541  CA  ASP A 684      39.290  60.990  70.860  1.00  0.00           C
ATOM   1542  HA  ASP A 684      40.070  61.420  71.470  1.00  0.00           H
ATOM   1543  CB  ASP A 684      39.180  61.810  69.570  1.00  0.00           C
ATOM   1544  HB1 ASP A 684      38.710  62.810  69.700  1.00  0.00           H
ATOM   1545  HB2 ASP A 684      38.530  61.220  68.880  1.00  0.00           H
ATOM   1546  CG  ASP A 684      40.530  62.070  68.990  1.00  0.00           C
ATOM   1547  OD1 ASP A 684      40.600  62.410  67.800  1.00  0.00           O
ATOM   1548  OD2 ASP A 684      41.580  62.040  69.670  1.00  0.00           O
ATOM   1549  C   ASP A 684      37.920  60.960  71.630  1.00  0.00           C
ATOM   1550  O   ASP A 684      37.840  61.710  72.610  1.00  0.00           O
ATOM   1551  N   TYR A 685      36.900  60.190  71.080  1.00  0.00           N
ATOM   1552  HN  TYR A 685      37.090  59.610  70.300  1.00  0.00           H
ATOM   1553  CA  TYR A 685      35.450  60.450  71.560  1.00  0.00           C
ATOM   1554  HA  TYR A 685      35.410  61.210  72.330  1.00  0.00           H
ATOM   1555  CB  TYR A 685      34.450  60.770  70.340  1.00  0.00           C
ATOM   1556  HB1 TYR A 685      33.390  60.780  70.680  1.00  0.00           H
ATOM   1557  HB2 TYR A 685      34.490  60.000  69.540  1.00  0.00           H
ATOM   1558  CG  TYR A 685      34.740  62.150  69.770  1.00  0.00           C
ATOM   1559  CD1 TYR A 685      35.550  62.300  68.650  1.00  0.00           C
ATOM   1560  HD1 TYR A 685      35.900  61.370  68.210  1.00  0.00           H
ATOM   1561  CE1 TYR A 685      35.890  63.620  68.250  1.00  0.00           C
ATOM   1562  HE1 TYR A 685      36.470  63.820  67.350  1.00  0.00           H
ATOM   1563  CZ  TYR A 685      35.400  64.690  68.890  1.00  0.00           C
ATOM   1564  OH  TYR A 685      35.670  66.030  68.450  1.00  0.00           O
ATOM   1565  HH  TYR A 685      35.390  66.560  69.200  1.00  0.00           H
ATOM   1566  CD2 TYR A 685      34.190  63.280  70.370  1.00  0.00           C
ATOM   1567  HD2 TYR A 685      33.520  63.270  71.220  1.00  0.00           H
ATOM   1568  CE2 TYR A 685      34.540  64.590  69.960  1.00  0.00           C
ATOM   1569  HE2 TYR A 685      34.000  65.440  70.340  1.00  0.00           H
ATOM   1570  C   TYR A 685      34.980  59.190  72.330  1.00  0.00           C
ATOM   1571  O   TYR A 685      33.780  58.990  72.530  1.00  0.00           O
ATOM   1572  N   GLN A 686      35.870  58.280  72.710  1.00  0.00           N
ATOM   1573  HN  GLN A 686      36.830  58.520  72.550  1.00  0.00           H
ATOM   1574  CA  GLN A 686      35.610  57.080  73.570  1.00  0.00           C
ATOM   1575  HA  GLN A 686      36.560  56.580  73.680  1.00  0.00           H
ATOM   1576  CB  GLN A 686      35.260  57.530  75.020  1.00  0.00           C
ATOM   1577  HB1 GLN A 686      34.860  56.640  75.560  1.00  0.00           H
ATOM   1578  HB2 GLN A 686      34.480  58.290  74.860  1.00  0.00           H
ATOM   1579  CG  GLN A 686      36.390  58.270  75.780  1.00  0.00           C
ATOM   1580  HG1 GLN A 686      36.030  58.370  76.820  1.00  0.00           H
ATOM   1581  HG2 GLN A 686      36.460  59.290  75.320  1.00  0.00           H
ATOM   1582  CD  GLN A 686      37.690  57.550  75.820  1.00  0.00           C
ATOM   1583  OE1 GLN A 686      37.650  56.460  76.370  1.00  0.00           O
ATOM   1584  NE2 GLN A 686      38.730  58.000  75.110  1.00  0.00           N
ATOM   1585 HE21 GLN A 686      39.450  57.300  75.110  1.00  0.00           H
ATOM   1586 HE22 GLN A 686      38.680  58.630  74.340  1.00  0.00           H
ATOM   1587  C   GLN A 686      34.700  56.020  72.860  1.00  0.00           C
ATOM   1588  O   GLN A 686      34.200  55.100  73.500  1.00  0.00           O
ATOM   1589  N   LEU A 687      34.520  56.050  71.540  1.00  0.00           N
ATOM   1590  HN  LEU A 687      34.940  56.800  71.040  1.00  0.00           H
ATOM   1591  CA  LEU A 687      33.710  55.110  70.780  1.00  0.00           C
ATOM   1592  HA  LEU A 687      32.810  54.850  71.320  1.00  0.00           H
ATOM   1593  CB  LEU A 687      33.400  55.810  69.420  1.00  0.00           C
ATOM   1594  HB1 LEU A 687      32.720  55.080  68.930  1.00  0.00           H
ATOM   1595  HB2 LEU A 687      34.350  56.000  68.900  1.00  0.00           H
ATOM   1596  CG  LEU A 687      32.690  57.170  69.550  1.00  0.00           C
ATOM   1597  HG  LEU A 687      33.450  57.830  69.980  1.00  0.00           H
ATOM   1598  CD1 LEU A 687      32.340  57.890  68.190  1.00  0.00           C
ATOM   1599 HD11 LEU A 687      31.770  57.180  67.550  1.00  0.00           H
ATOM   1600 HD12 LEU A 687      33.290  58.190  67.690  1.00  0.00           H
ATOM   1601 HD13 LEU A 687      31.810  58.810  68.440  1.00  0.00           H
ATOM   1602  CD2 LEU A 687      31.390  57.090  70.430  1.00  0.00           C
ATOM   1603 HD21 LEU A 687      30.820  58.040  70.330  1.00  0.00           H
ATOM   1604 HD22 LEU A 687      31.730  57.000  71.490  1.00  0.00           H
ATOM   1605 HD23 LEU A 687      30.840  56.240  69.980  1.00  0.00           H
ATOM   1606  C   LEU A 687      34.490  53.740  70.570  1.00  0.00           C
ATOM   1607  O   LEU A 687      35.710  53.670  70.770  1.00  0.00           O
ATOM   1608  N   SER A 688      33.830  52.620  70.160  1.00  0.00           N
ATOM   1609  HN  SER A 688      32.850  52.560  70.200  1.00  0.00           H
ATOM   1610  CA  SER A 688      34.460  51.300  69.900  1.00  0.00           C
ATOM   1611  HA  SER A 688      35.320  51.270  70.540  1.00  0.00           H
ATOM   1612  CB  SER A 688      33.590  50.110  70.320  1.00  0.00           C
ATOM   1613  HB1 SER A 688      32.500  50.130  70.130  1.00  0.00           H
ATOM   1614  HB2 SER A 688      33.530  50.250  71.420  1.00  0.00           H
ATOM   1615  OG  SER A 688      34.100  48.830  70.020  1.00  0.00           O
ATOM   1616  HG1 SER A 688      34.700  48.590  70.750  1.00  0.00           H
ATOM   1617  C   SER A 688      34.960  51.250  68.470  1.00  0.00           C
ATOM   1618  O   SER A 688      34.210  51.260  67.520  1.00  0.00           O
ATOM   1619  N   TYR A 689      36.250  51.070  68.280  1.00  0.00           N
ATOM   1620  HN  TYR A 689      36.830  51.040  69.100  1.00  0.00           H
ATOM   1621  CA  TYR A 689      36.830  50.820  67.010  1.00  0.00           C
ATOM   1622  HA  TYR A 689      36.510  51.560  66.300  1.00  0.00           H
ATOM   1623  CB  TYR A 689      38.280  50.900  67.150  1.00  0.00           C
ATOM   1624  HB1 TYR A 689      38.670  50.190  67.920  1.00  0.00           H
ATOM   1625  HB2 TYR A 689      38.640  51.940  67.320  1.00  0.00           H
ATOM   1626  CG  TYR A 689      39.120  50.580  65.930  1.00  0.00           C
ATOM   1627  CD1 TYR A 689      40.240  49.670  65.910  1.00  0.00           C
ATOM   1628  HD1 TYR A 689      40.430  48.980  66.720  1.00  0.00           H
ATOM   1629  CE1 TYR A 689      40.970  49.450  64.780  1.00  0.00           C
ATOM   1630  HE1 TYR A 689      41.810  48.780  64.670  1.00  0.00           H
ATOM   1631  CZ  TYR A 689      40.550  49.990  63.570  1.00  0.00           C
ATOM   1632  OH  TYR A 689      41.260  49.760  62.360  1.00  0.00           O
ATOM   1633  HH  TYR A 689      40.760  50.250  61.700  1.00  0.00           H
ATOM   1634  CD2 TYR A 689      38.860  51.230  64.750  1.00  0.00           C
ATOM   1635  HD2 TYR A 689      38.110  52.000  64.720  1.00  0.00           H
ATOM   1636  CE2 TYR A 689      39.480  50.890  63.510  1.00  0.00           C
ATOM   1637  HE2 TYR A 689      39.110  51.250  62.560  1.00  0.00           H
ATOM   1638  C   TYR A 689      36.400  49.460  66.380  1.00  0.00           C
ATOM   1639  O   TYR A 689      35.970  49.490  65.220  1.00  0.00           O
ATOM   1640  N   LEU A 690      36.290  48.410  67.200  1.00  0.00           N
ATOM   1641  HN  LEU A 690      36.690  48.490  68.120  1.00  0.00           H
ATOM   1642  CA  LEU A 690      35.690  47.140  66.670  1.00  0.00           C
ATOM   1643  HA  LEU A 690      36.130  46.730  65.770  1.00  0.00           H
ATOM   1644  CB  LEU A 690      35.800  46.020  67.730  1.00  0.00           C
ATOM   1645  HB1 LEU A 690      35.300  46.330  68.670  1.00  0.00           H
ATOM   1646  HB2 LEU A 690      36.890  45.830  67.830  1.00  0.00           H
ATOM   1647  CG  LEU A 690      35.310  44.580  67.320  1.00  0.00           C
ATOM   1648  HG  LEU A 690      34.230  44.510  67.080  1.00  0.00           H
ATOM   1649  CD1 LEU A 690      35.980  44.000  66.040  1.00  0.00           C
ATOM   1650 HD11 LEU A 690      35.420  44.280  65.120  1.00  0.00           H
ATOM   1651 HD12 LEU A 690      35.970  42.890  66.140  1.00  0.00           H
ATOM   1652 HD13 LEU A 690      37.050  44.260  66.010  1.00  0.00           H
ATOM   1653  CD2 LEU A 690      35.460  43.650  68.480  1.00  0.00           C
ATOM   1654 HD21 LEU A 690      35.020  42.670  68.210  1.00  0.00           H
ATOM   1655 HD22 LEU A 690      34.940  43.980  69.390  1.00  0.00           H
ATOM   1656 HD23 LEU A 690      36.540  43.610  68.760  1.00  0.00           H
ATOM   1657  C   LEU A 690      34.170  47.280  66.280  1.00  0.00           C
ATOM   1658  O   LEU A 690      33.700  46.830  65.200  1.00  0.00           O
ATOM   1659  N   SER A 691      33.390  47.980  67.070  1.00  0.00           N
ATOM   1660  HN  SER A 691      33.860  48.430  67.830  1.00  0.00           H
ATOM   1661  CA  SER A 691      31.990  48.270  66.810  1.00  0.00           C
ATOM   1662  HA  SER A 691      31.430  47.390  66.570  1.00  0.00           H
ATOM   1663  CB  SER A 691      31.220  48.980  67.960  1.00  0.00           C
ATOM   1664  HB1 SER A 691      31.480  50.050  68.130  1.00  0.00           H
ATOM   1665  HB2 SER A 691      31.570  48.490  68.890  1.00  0.00           H
ATOM   1666  OG  SER A 691      29.780  48.770  67.840  1.00  0.00           O
ATOM   1667  HG1 SER A 691      29.690  47.890  67.440  1.00  0.00           H
ATOM   1668  C   SER A 691      31.730  49.170  65.610  1.00  0.00           C
ATOM   1669  O   SER A 691      30.850  48.910  64.790  1.00  0.00           O
ATOM   1670  N   LEU A 692      32.470  50.300  65.370  1.00  0.00           N
ATOM   1671  HN  LEU A 692      33.150  50.490  66.080  1.00  0.00           H
ATOM   1672  CA  LEU A 692      32.410  51.150  64.220  1.00  0.00           C
ATOM   1673  HA  LEU A 692      31.400  51.400  63.960  1.00  0.00           H
ATOM   1674  CB  LEU A 692      33.030  52.580  64.590  1.00  0.00           C
ATOM   1675  HB1 LEU A 692      33.070  53.200  63.660  1.00  0.00           H
ATOM   1676  HB2 LEU A 692      34.070  52.530  64.970  1.00  0.00           H
ATOM   1677  CG  LEU A 692      32.220  53.410  65.640  1.00  0.00           C
ATOM   1678  HG  LEU A 692      32.060  52.830  66.580  1.00  0.00           H
ATOM   1679  CD1 LEU A 692      32.820  54.710  66.080  1.00  0.00           C
ATOM   1680 HD11 LEU A 692      32.940  55.260  65.120  1.00  0.00           H
ATOM   1681 HD12 LEU A 692      33.810  54.570  66.560  1.00  0.00           H
ATOM   1682 HD13 LEU A 692      32.180  55.350  66.740  1.00  0.00           H
ATOM   1683  CD2 LEU A 692      30.830  53.730  65.150  1.00  0.00           C
ATOM   1684 HD21 LEU A 692      30.880  54.130  64.110  1.00  0.00           H
ATOM   1685 HD22 LEU A 692      30.340  54.410  65.870  1.00  0.00           H
ATOM   1686 HD23 LEU A 692      30.250  52.790  65.070  1.00  0.00           H
ATOM   1687  C   LEU A 692      32.980  50.590  62.960  1.00  0.00           C
ATOM   1688  O   LEU A 692      32.390  50.710  61.880  1.00  0.00           O
ATOM   1689  N   ARG A 693      34.100  49.800  63.030  1.00  0.00           N
ATOM   1690  HN  ARG A 693      34.770  49.870  63.770  1.00  0.00           H
ATOM   1691  CA  ARG A 693      34.510  49.160  61.830  1.00  0.00           C
ATOM   1692  HA  ARG A 693      34.460  49.860  61.020  1.00  0.00           H
ATOM   1693  CB  ARG A 693      35.970  48.720  61.910  1.00  0.00           C
ATOM   1694  HB1 ARG A 693      36.440  49.530  62.520  1.00  0.00           H
ATOM   1695  HB2 ARG A 693      36.390  48.630  60.880  1.00  0.00           H
ATOM   1696  CG  ARG A 693      36.420  47.440  62.640  1.00  0.00           C
ATOM   1697  HG1 ARG A 693      36.040  46.560  62.080  1.00  0.00           H
ATOM   1698  HG2 ARG A 693      35.900  47.310  63.600  1.00  0.00           H
ATOM   1699  CD  ARG A 693      37.950  47.270  62.860  1.00  0.00           C
ATOM   1700  HD1 ARG A 693      38.190  46.350  63.430  1.00  0.00           H
ATOM   1701  HD2 ARG A 693      38.340  48.110  63.480  1.00  0.00           H
ATOM   1702  NE  ARG A 693      38.640  47.340  61.520  1.00  0.00           N
ATOM   1703  HE  ARG A 693      38.940  48.220  61.140  1.00  0.00           H
ATOM   1704  CZ  ARG A 693      38.970  46.330  60.740  1.00  0.00           C
ATOM   1705  NH1 ARG A 693      38.680  45.090  60.990  1.00  0.00           N
ATOM   1706 HH11 ARG A 693      38.410  44.900  61.940  1.00  0.00           H
ATOM   1707 HH12 ARG A 693      38.900  44.400  60.310  1.00  0.00           H
ATOM   1708  NH2 ARG A 693      39.580  46.620  59.560  1.00  0.00           N
ATOM   1709 HH21 ARG A 693      39.190  46.140  58.780  1.00  0.00           H
ATOM   1710 HH22 ARG A 693      39.580  47.600  59.330  1.00  0.00           H
ATOM   1711  C   ARG A 693      33.540  48.010  61.400  1.00  0.00           C
ATOM   1712  O   ARG A 693      33.260  47.750  60.250  1.00  0.00           O
ATOM   1713  N   THR A 694      33.040  47.160  62.350  1.00  0.00           N
ATOM   1714  HN  THR A 694      33.310  47.280  63.310  1.00  0.00           H
ATOM   1715  CA  THR A 694      32.020  46.170  62.090  1.00  0.00           C
ATOM   1716  HA  THR A 694      32.440  45.630  61.260  1.00  0.00           H
ATOM   1717  CB  THR A 694      31.730  45.170  63.150  1.00  0.00           C
ATOM   1718  HB  THR A 694      30.830  44.600  62.830  1.00  0.00           H
ATOM   1719  OG1 THR A 694      31.420  45.810  64.360  1.00  0.00           O
ATOM   1720  HG1 THR A 694      32.240  46.210  64.670  1.00  0.00           H
ATOM   1721  CG2 THR A 694      32.960  44.200  63.290  1.00  0.00           C
ATOM   1722 HG21 THR A 694      33.050  43.730  62.290  1.00  0.00           H
ATOM   1723 HG22 THR A 694      32.700  43.300  63.880  1.00  0.00           H
ATOM   1724 HG23 THR A 694      33.920  44.610  63.640  1.00  0.00           H
ATOM   1725  C   THR A 694      30.810  46.830  61.500  1.00  0.00           C
ATOM   1726  O   THR A 694      30.520  46.440  60.380  1.00  0.00           O
ATOM   1727  N   SER A 695      30.180  47.820  62.180  1.00  0.00           N
ATOM   1728  HN  SER A 695      30.580  48.220  62.990  1.00  0.00           H
ATOM   1729  CA  SER A 695      28.960  48.510  61.710  1.00  0.00           C
ATOM   1730  HA  SER A 695      28.290  47.680  61.550  1.00  0.00           H
ATOM   1731  CB  SER A 695      28.360  49.540  62.660  1.00  0.00           C
ATOM   1732  HB1 SER A 695      27.540  50.160  62.250  1.00  0.00           H
ATOM   1733  HB2 SER A 695      29.180  50.120  63.140  1.00  0.00           H
ATOM   1734  OG  SER A 695      27.790  48.850  63.790  1.00  0.00           O
ATOM   1735  HG1 SER A 695      28.330  48.100  64.020  1.00  0.00           H
ATOM   1736  C   SER A 695      29.120  49.260  60.400  1.00  0.00           C
ATOM   1737  O   SER A 695      28.190  49.260  59.570  1.00  0.00           O
ATOM   1738  N   ILE A 696      30.240  49.950  60.120  1.00  0.00           N
ATOM   1739  HN  ILE A 696      31.070  50.040  60.650  1.00  0.00           H
ATOM   1740  CA  ILE A 696      30.410  50.550  58.770  1.00  0.00           C
ATOM   1741  HA  ILE A 696      29.520  51.150  58.650  1.00  0.00           H
ATOM   1742  CB  ILE A 696      31.630  51.550  58.800  1.00  0.00           C
ATOM   1743  HB  ILE A 696      32.560  51.060  59.160  1.00  0.00           H
ATOM   1744  CG2 ILE A 696      31.960  52.160  57.390  1.00  0.00           C
ATOM   1745 HG21 ILE A 696      32.830  52.840  57.450  1.00  0.00           H
ATOM   1746 HG22 ILE A 696      31.090  52.730  56.980  1.00  0.00           H
ATOM   1747 HG23 ILE A 696      32.250  51.380  56.650  1.00  0.00           H
ATOM   1748  CG1 ILE A 696      31.410  52.730  59.840  1.00  0.00           C
ATOM   1749 HG11 ILE A 696      30.940  52.240  60.730  1.00  0.00           H
ATOM   1750 HG12 ILE A 696      30.730  53.480  59.390  1.00  0.00           H
ATOM   1751  CD  ILE A 696      32.650  53.510  60.170  1.00  0.00           C
ATOM   1752  HD1 ILE A 696      33.470  52.790  60.020  1.00  0.00           H
ATOM   1753  HD2 ILE A 696      32.600  53.800  61.240  1.00  0.00           H
ATOM   1754  HD3 ILE A 696      32.850  54.480  59.680  1.00  0.00           H
ATOM   1755  C   ILE A 696      30.580  49.490  57.700  1.00  0.00           C
ATOM   1756  O   ILE A 696      30.130  49.640  56.600  1.00  0.00           O
ATOM   1757  N   GLY A 697      31.220  48.400  58.060  1.00  0.00           N
ATOM   1758  HN  GLY A 697      31.520  48.320  59.020  1.00  0.00           H
ATOM   1759  CA  GLY A 697      31.460  47.290  57.050  1.00  0.00           C
ATOM   1760  HA1 GLY A 697      32.210  46.650  57.470  1.00  0.00           H
ATOM   1761  HA2 GLY A 697      31.740  47.650  56.060  1.00  0.00           H
ATOM   1762  C   GLY A 697      30.230  46.450  56.790  1.00  0.00           C
ATOM   1763  O   GLY A 697      29.990  46.070  55.640  1.00  0.00           O
ATOM   1764  N   LEU A 698      29.330  46.300  57.790  1.00  0.00           N
ATOM   1765  HN  LEU A 698      29.570  46.480  58.740  1.00  0.00           H
ATOM   1766  CA  LEU A 698      27.960  45.890  57.570  1.00  0.00           C
ATOM   1767  HA  LEU A 698      27.990  44.890  57.190  1.00  0.00           H
ATOM   1768  CB  LEU A 698      27.300  45.770  59.010  1.00  0.00           C
ATOM   1769  HB1 LEU A 698      26.290  45.400  58.770  1.00  0.00           H
ATOM   1770  HB2 LEU A 698      27.350  46.750  59.520  1.00  0.00           H
ATOM   1771  CG  LEU A 698      27.910  44.610  59.850  1.00  0.00           C
ATOM   1772  HG  LEU A 698      28.990  44.860  59.960  1.00  0.00           H
ATOM   1773  CD1 LEU A 698      27.370  44.490  61.250  1.00  0.00           C
ATOM   1774 HD11 LEU A 698      26.260  44.350  61.220  1.00  0.00           H
ATOM   1775 HD12 LEU A 698      27.760  45.340  61.860  1.00  0.00           H
ATOM   1776 HD13 LEU A 698      27.840  43.600  61.720  1.00  0.00           H
ATOM   1777  CD2 LEU A 698      27.870  43.220  59.180  1.00  0.00           C
ATOM   1778 HD21 LEU A 698      26.860  42.810  58.970  1.00  0.00           H
ATOM   1779 HD22 LEU A 698      28.300  42.480  59.890  1.00  0.00           H
ATOM   1780 HD23 LEU A 698      28.530  43.200  58.290  1.00  0.00           H
ATOM   1781  C   LEU A 698      27.140  46.760  56.660  1.00  0.00           C
ATOM   1782  O   LEU A 698      26.530  46.290  55.680  1.00  0.00           O
ATOM   1783  N   TRP A 699      27.250  48.130  56.850  1.00  0.00           N
ATOM   1784  HN  TRP A 699      27.640  48.550  57.660  1.00  0.00           H
ATOM   1785  CA  TRP A 699      26.550  49.000  55.910  1.00  0.00           C
ATOM   1786  HA  TRP A 699      25.530  48.630  55.800  1.00  0.00           H
ATOM   1787  CB  TRP A 699      26.460  50.510  56.420  1.00  0.00           C
ATOM   1788  HB1 TRP A 699      26.040  50.970  55.500  1.00  0.00           H
ATOM   1789  HB2 TRP A 699      27.410  51.000  56.690  1.00  0.00           H
ATOM   1790  CG  TRP A 699      25.390  50.840  57.450  1.00  0.00           C
ATOM   1791  CD1 TRP A 699      25.610  51.440  58.660  1.00  0.00           C
ATOM   1792  HD1 TRP A 699      26.560  51.840  58.980  1.00  0.00           H
ATOM   1793  NE1 TRP A 699      24.370  51.670  59.310  1.00  0.00           N
ATOM   1794  HE1 TRP A 699      24.190  52.440  59.870  1.00  0.00           H
ATOM   1795  CE2 TRP A 699      23.410  51.110  58.540  1.00  0.00           C
ATOM   1796  CD2 TRP A 699      24.000  50.540  57.390  1.00  0.00           C
ATOM   1797  CE3 TRP A 699      23.150  49.950  56.500  1.00  0.00           C
ATOM   1798  HE3 TRP A 699      23.440  49.420  55.610  1.00  0.00           H
ATOM   1799  CZ3 TRP A 699      21.770  49.800  56.720  1.00  0.00           C
ATOM   1800  HZ3 TRP A 699      21.200  49.290  55.960  1.00  0.00           H
ATOM   1801  CZ2 TRP A 699      22.000  51.100  58.770  1.00  0.00           C
ATOM   1802  HZ2 TRP A 699      21.690  51.590  59.680  1.00  0.00           H
ATOM   1803  CH2 TRP A 699      21.200  50.330  57.850  1.00  0.00           C
ATOM   1804  HH2 TRP A 699      20.150  50.210  58.040  1.00  0.00           H
ATOM   1805  C   TRP A 699      27.040  48.930  54.520  1.00  0.00           C
ATOM   1806  O   TRP A 699      26.350  48.900  53.540  1.00  0.00           O
ATOM   1807  N   THR A 700      28.430  48.800  54.430  1.00  0.00           N
ATOM   1808  HN  THR A 700      29.030  48.830  55.230  1.00  0.00           H
ATOM   1809  CA  THR A 700      29.120  48.660  53.060  1.00  0.00           C
ATOM   1810  HA  THR A 700      28.830  49.510  52.460  1.00  0.00           H
ATOM   1811  CB  THR A 700      30.650  48.750  53.360  1.00  0.00           C
ATOM   1812  HB  THR A 700      30.950  47.930  54.050  1.00  0.00           H
ATOM   1813  OG1 THR A 700      31.030  50.000  53.790  1.00  0.00           O
ATOM   1814  HG1 THR A 700      30.660  50.100  54.680  1.00  0.00           H
ATOM   1815  CG2 THR A 700      31.360  48.630  52.000  1.00  0.00           C
ATOM   1816 HG21 THR A 700      31.450  47.590  51.610  1.00  0.00           H
ATOM   1817 HG22 THR A 700      32.400  49.000  52.110  1.00  0.00           H
ATOM   1818 HG23 THR A 700      30.950  49.380  51.300  1.00  0.00           H
ATOM   1819  C   THR A 700      28.730  47.460  52.330  1.00  0.00           C
ATOM   1820  O   THR A 700      28.690  47.540  51.070  1.00  0.00           O
ATOM   1821  N   SER A 701      28.520  46.330  53.050  1.00  0.00           N
ATOM   1822  HN  SER A 701      28.500  46.240  54.040  1.00  0.00           H
ATOM   1823  CA  SER A 701      28.150  45.050  52.440  1.00  0.00           C
ATOM   1824  HA  SER A 701      28.870  44.880  51.660  1.00  0.00           H
ATOM   1825  CB  SER A 701      28.080  44.010  53.470  1.00  0.00           C
ATOM   1826  HB1 SER A 701      27.370  44.300  54.270  1.00  0.00           H
ATOM   1827  HB2 SER A 701      29.030  43.920  54.050  1.00  0.00           H
ATOM   1828  OG  SER A 701      27.680  42.740  53.020  1.00  0.00           O
ATOM   1829  HG1 SER A 701      28.200  42.510  52.240  1.00  0.00           H
ATOM   1830  C   SER A 701      26.810  45.190  51.770  1.00  0.00           C
ATOM   1831  O   SER A 701      26.700  44.870  50.580  1.00  0.00           O
ATOM   1832  N   PHE A 702      25.850  45.800  52.470  1.00  0.00           N
ATOM   1833  HN  PHE A 702      26.020  46.170  53.390  1.00  0.00           H
ATOM   1834  CA  PHE A 702      24.510  46.050  51.890  1.00  0.00           C
ATOM   1835  HA  PHE A 702      24.050  45.170  51.490  1.00  0.00           H
ATOM   1836  CB  PHE A 702      23.690  46.440  53.120  1.00  0.00           C
ATOM   1837  HB1 PHE A 702      24.120  47.330  53.620  1.00  0.00           H
ATOM   1838  HB2 PHE A 702      23.630  45.560  53.790  1.00  0.00           H
ATOM   1839  CG  PHE A 702      22.290  46.840  52.790  1.00  0.00           C
ATOM   1840  CD1 PHE A 702      21.540  45.940  52.070  1.00  0.00           C
ATOM   1841  HD1 PHE A 702      22.040  45.040  51.750  1.00  0.00           H
ATOM   1842  CE1 PHE A 702      20.150  46.190  51.770  1.00  0.00           C
ATOM   1843  HE1 PHE A 702      19.580  45.530  51.130  1.00  0.00           H
ATOM   1844  CZ  PHE A 702      19.570  47.300  52.300  1.00  0.00           C
ATOM   1845  HZ  PHE A 702      18.500  47.350  52.120  1.00  0.00           H
ATOM   1846  CD2 PHE A 702      21.750  48.170  53.080  1.00  0.00           C
ATOM   1847  HD2 PHE A 702      22.340  48.980  53.500  1.00  0.00           H
ATOM   1848  CE2 PHE A 702      20.350  48.350  52.770  1.00  0.00           C
ATOM   1849  HE2 PHE A 702      19.880  49.310  52.900  1.00  0.00           H
ATOM   1850  C   PHE A 702      24.510  47.020  50.740  1.00  0.00           C
ATOM   1851  O   PHE A 702      23.960  46.660  49.730  1.00  0.00           O
ATOM   1852  N   LEU A 703      25.270  48.180  50.830  1.00  0.00           N
ATOM   1853  HN  LEU A 703      25.650  48.320  51.730  1.00  0.00           H
ATOM   1854  CA  LEU A 703      25.470  49.150  49.840  1.00  0.00           C
ATOM   1855  HA  LEU A 703      24.520  49.500  49.480  1.00  0.00           H
ATOM   1856  CB  LEU A 703      26.280  50.260  50.420  1.00  0.00           C
ATOM   1857  HB1 LEU A 703      26.690  50.890  49.600  1.00  0.00           H
ATOM   1858  HB2 LEU A 703      27.100  49.850  51.030  1.00  0.00           H
ATOM   1859  CG  LEU A 703      25.480  51.120  51.370  1.00  0.00           C
ATOM   1860  HG  LEU A 703      25.210  50.480  52.240  1.00  0.00           H
ATOM   1861  CD1 LEU A 703      26.470  52.210  51.880  1.00  0.00           C
ATOM   1862 HD11 LEU A 703      27.350  51.980  52.510  1.00  0.00           H
ATOM   1863 HD12 LEU A 703      25.980  53.050  52.420  1.00  0.00           H
ATOM   1864 HD13 LEU A 703      26.820  52.710  50.950  1.00  0.00           H
ATOM   1865  CD2 LEU A 703      24.110  51.690  50.950  1.00  0.00           C
ATOM   1866 HD21 LEU A 703      23.310  50.930  50.890  1.00  0.00           H
ATOM   1867 HD22 LEU A 703      24.100  52.370  50.070  1.00  0.00           H
ATOM   1868 HD23 LEU A 703      23.790  52.280  51.830  1.00  0.00           H
ATOM   1869  C   LEU A 703      26.120  48.600  48.590  1.00  0.00           C
ATOM   1870  O   LEU A 703      25.870  49.080  47.450  1.00  0.00           O
ATOM   1871  N   CYS A 704      27.110  47.680  48.710  1.00  0.00           N
ATOM   1872  HN  CYS A 704      27.580  47.430  49.550  1.00  0.00           H
ATOM   1873  CA  CYS A 704      27.640  46.980  47.500  1.00  0.00           C
ATOM   1874  HA  CYS A 704      27.970  47.820  46.900  1.00  0.00           H
ATOM   1875  CB  CYS A 704      28.940  46.150  47.840  1.00  0.00           C
ATOM   1876  HB1 CYS A 704      29.270  45.750  46.850  1.00  0.00           H
ATOM   1877  HB2 CYS A 704      28.620  45.340  48.530  1.00  0.00           H
ATOM   1878  SG  CYS A 704      30.300  47.090  48.620  1.00  0.00           S
ATOM   1879  HG1 CYS A 704      29.610  47.490  49.680  1.00  0.00           H
ATOM   1880  C   CYS A 704      26.650  46.090  46.860  1.00  0.00           C
ATOM   1881  O   CYS A 704      26.550  46.150  45.640  1.00  0.00           O
ATOM   1882  N   ILE A 705      25.900  45.300  47.620  1.00  0.00           N
ATOM   1883  HN  ILE A 705      25.960  45.230  48.620  1.00  0.00           H
ATOM   1884  CA  ILE A 705      24.840  44.440  47.050  1.00  0.00           C
ATOM   1885  HA  ILE A 705      25.310  43.880  46.250  1.00  0.00           H
ATOM   1886  CB  ILE A 705      24.280  43.420  48.060  1.00  0.00           C
ATOM   1887  HB  ILE A 705      23.980  43.950  48.990  1.00  0.00           H
ATOM   1888  CG2 ILE A 705      23.080  42.690  47.480  1.00  0.00           C
ATOM   1889 HG21 ILE A 705      23.350  42.180  46.540  1.00  0.00           H
ATOM   1890 HG22 ILE A 705      22.230  43.390  47.380  1.00  0.00           H
ATOM   1891 HG23 ILE A 705      22.710  41.820  48.070  1.00  0.00           H
ATOM   1892  CG1 ILE A 705      25.430  42.500  48.490  1.00  0.00           C
ATOM   1893 HG11 ILE A 705      26.360  43.070  48.690  1.00  0.00           H
ATOM   1894 HG12 ILE A 705      25.670  41.820  47.640  1.00  0.00           H
ATOM   1895  CD  ILE A 705      25.150  41.570  49.700  1.00  0.00           C
ATOM   1896  HD1 ILE A 705      25.890  40.760  49.810  1.00  0.00           H
ATOM   1897  HD2 ILE A 705      24.210  40.970  49.630  1.00  0.00           H
ATOM   1898  HD3 ILE A 705      24.970  42.100  50.660  1.00  0.00           H
ATOM   1899  C   ILE A 705      23.710  45.240  46.350  1.00  0.00           C
ATOM   1900  O   ILE A 705      23.360  44.790  45.240  1.00  0.00           O
ATOM   1901  N   VAL A 706      23.280  46.370  46.890  1.00  0.00           N
ATOM   1902  HN  VAL A 706      23.670  46.540  47.790  1.00  0.00           H
ATOM   1903  CA  VAL A 706      22.260  47.230  46.290  1.00  0.00           C
ATOM   1904  HA  VAL A 706      21.340  46.760  45.990  1.00  0.00           H
ATOM   1905  CB  VAL A 706      21.700  48.300  47.280  1.00  0.00           C
ATOM   1906  HB  VAL A 706      22.540  48.950  47.620  1.00  0.00           H
ATOM   1907  CG1 VAL A 706      20.570  49.170  46.630  1.00  0.00           C
ATOM   1908 HG11 VAL A 706      20.060  49.760  47.420  1.00  0.00           H
ATOM   1909 HG12 VAL A 706      19.730  48.580  46.210  1.00  0.00           H
ATOM   1910 HG13 VAL A 706      20.890  49.830  45.800  1.00  0.00           H
ATOM   1911  CG2 VAL A 706      21.030  47.590  48.540  1.00  0.00           C
ATOM   1912 HG21 VAL A 706      21.640  46.700  48.820  1.00  0.00           H
ATOM   1913 HG22 VAL A 706      20.030  47.200  48.240  1.00  0.00           H
ATOM   1914 HG23 VAL A 706      20.960  48.200  49.470  1.00  0.00           H
ATOM   1915  C   VAL A 706      22.730  48.030  45.050  1.00  0.00           C
ATOM   1916  O   VAL A 706      22.050  48.160  44.070  1.00  0.00           O
ATOM   1917  N   LEU A 707      23.990  48.450  45.060  1.00  0.00           N
ATOM   1918  HN  LEU A 707      24.470  48.550  45.920  1.00  0.00           H
ATOM   1919  CA  LEU A 707      24.740  48.960  43.860  1.00  0.00           C
ATOM   1920  HA  LEU A 707      24.250  49.850  43.470  1.00  0.00           H
ATOM   1921  CB  LEU A 707      26.220  49.110  44.250  1.00  0.00           C
ATOM   1922  HB1 LEU A 707      26.530  48.220  44.840  1.00  0.00           H
ATOM   1923  HB2 LEU A 707      26.330  50.060  44.830  1.00  0.00           H
ATOM   1924  CG  LEU A 707      27.240  49.320  43.130  1.00  0.00           C
ATOM   1925  HG  LEU A 707      27.260  48.390  42.530  1.00  0.00           H
ATOM   1926  CD1 LEU A 707      26.770  50.500  42.260  1.00  0.00           C
ATOM   1927 HD11 LEU A 707      27.460  50.710  41.410  1.00  0.00           H
ATOM   1928 HD12 LEU A 707      26.680  51.400  42.900  1.00  0.00           H
ATOM   1929 HD13 LEU A 707      25.790  50.330  41.760  1.00  0.00           H
ATOM   1930  CD2 LEU A 707      28.650  49.630  43.650  1.00  0.00           C
ATOM   1931 HD21 LEU A 707      28.570  50.470  44.370  1.00  0.00           H
ATOM   1932 HD22 LEU A 707      29.400  49.820  42.860  1.00  0.00           H
ATOM   1933 HD23 LEU A 707      28.920  48.770  44.300  1.00  0.00           H
ATOM   1934  C   LEU A 707      24.690  47.970  42.780  1.00  0.00           C
ATOM   1935  O   LEU A 707      24.240  48.230  41.630  1.00  0.00           O
ATOM   1936  N   VAL A 708      25.090  46.740  43.090  1.00  0.00           N
ATOM   1937  HN  VAL A 708      25.400  46.530  44.020  1.00  0.00           H
ATOM   1938  CA  VAL A 708      24.920  45.680  42.140  1.00  0.00           C
ATOM   1939  HA  VAL A 708      25.430  45.960  41.220  1.00  0.00           H
ATOM   1940  CB  VAL A 708      25.710  44.460  42.740  1.00  0.00           C
ATOM   1941  HB  VAL A 708      25.410  44.260  43.780  1.00  0.00           H
ATOM   1942  CG1 VAL A 708      25.510  43.210  41.930  1.00  0.00           C
ATOM   1943 HG11 VAL A 708      24.460  43.090  41.570  1.00  0.00           H
ATOM   1944 HG12 VAL A 708      25.930  42.330  42.440  1.00  0.00           H
ATOM   1945 HG13 VAL A 708      25.840  43.430  40.890  1.00  0.00           H
ATOM   1946  CG2 VAL A 708      27.220  44.700  42.820  1.00  0.00           C
ATOM   1947 HG21 VAL A 708      27.430  45.730  43.180  1.00  0.00           H
ATOM   1948 HG22 VAL A 708      27.690  44.630  41.810  1.00  0.00           H
ATOM   1949 HG23 VAL A 708      27.700  43.940  43.450  1.00  0.00           H
ATOM   1950  C   VAL A 708      23.540  45.380  41.690  1.00  0.00           C
ATOM   1951  O   VAL A 708      23.290  45.270  40.470  1.00  0.00           O
ATOM   1952  N   ALA A 709      22.600  45.210  42.620  1.00  0.00           N
ATOM   1953  HN  ALA A 709      22.900  45.170  43.570  1.00  0.00           H
ATOM   1954  CA  ALA A 709      21.220  44.930  42.390  1.00  0.00           C
ATOM   1955  HA  ALA A 709      21.120  43.990  41.850  1.00  0.00           H
ATOM   1956  CB  ALA A 709      20.490  44.810  43.720  1.00  0.00           C
ATOM   1957  HB1 ALA A 709      21.190  44.420  44.500  1.00  0.00           H
ATOM   1958  HB2 ALA A 709      19.650  44.090  43.680  1.00  0.00           H
ATOM   1959  HB3 ALA A 709      20.170  45.790  44.140  1.00  0.00           H
ATOM   1960  C   ALA A 709      20.600  46.010  41.400  1.00  0.00           C
ATOM   1961  O   ALA A 709      19.880  45.620  40.480  1.00  0.00           O
ATOM   1962  N   THR A 710      20.880  47.310  41.530  1.00  0.00           N
ATOM   1963  HN  THR A 710      21.490  47.580  42.280  1.00  0.00           H
ATOM   1964  CA  THR A 710      20.240  48.340  40.690  1.00  0.00           C
ATOM   1965  HA  THR A 710      19.260  48.090  40.340  1.00  0.00           H
ATOM   1966  CB  THR A 710      19.970  49.690  41.400  1.00  0.00           C
ATOM   1967  HB  THR A 710      19.720  50.540  40.740  1.00  0.00           H
ATOM   1968  OG1 THR A 710      21.040  50.090  42.180  1.00  0.00           O
ATOM   1969  HG1 THR A 710      21.440  49.380  42.660  1.00  0.00           H
ATOM   1970  CG2 THR A 710      18.790  49.610  42.320  1.00  0.00           C
ATOM   1971 HG21 THR A 710      18.950  48.950  43.190  1.00  0.00           H
ATOM   1972 HG22 THR A 710      17.870  49.330  41.750  1.00  0.00           H
ATOM   1973 HG23 THR A 710      18.640  50.620  42.780  1.00  0.00           H
ATOM   1974  C   THR A 710      21.180  48.550  39.480  1.00  0.00           C
ATOM   1975  O   THR A 710      20.950  49.550  38.760  1.00  0.00           O
ATOM   1976  N   ASP A 711      22.120  47.660  39.180  1.00  0.00           N
ATOM   1977  HN  ASP A 711      22.240  46.860  39.750  1.00  0.00           H
ATOM   1978  CA  ASP A 711      23.170  47.750  38.210  1.00  0.00           C
ATOM   1979  HA  ASP A 711      23.600  46.760  38.270  1.00  0.00           H
ATOM   1980  CB  ASP A 711      22.530  47.560  36.730  1.00  0.00           C
ATOM   1981  HB1 ASP A 711      21.740  48.310  36.590  1.00  0.00           H
ATOM   1982  HB2 ASP A 711      21.980  46.600  36.660  1.00  0.00           H
ATOM   1983  CG  ASP A 711      23.400  47.640  35.510  1.00  0.00           C
ATOM   1984  OD1 ASP A 711      24.410  48.390  35.480  1.00  0.00           O
ATOM   1985  OD2 ASP A 711      22.930  47.190  34.430  1.00  0.00           O
ATOM   1986  C   ASP A 711      24.280  48.740  38.490  1.00  0.00           C
ATOM   1987  O   ASP A 711      23.990  49.870  38.870  1.00  0.00           O
ATOM   1988  N   ALA A 712      25.540  48.300  38.380  1.00  0.00           N
ATOM   1989  HN  ALA A 712      25.750  47.360  38.110  1.00  0.00           H
ATOM   1990  CA  ALA A 712      26.690  49.000  38.830  1.00  0.00           C
ATOM   1991  HA  ALA A 712      26.410  49.590  39.690  1.00  0.00           H
ATOM   1992  CB  ALA A 712      27.830  48.100  39.210  1.00  0.00           C
ATOM   1993  HB1 ALA A 712      27.440  47.430  39.990  1.00  0.00           H
ATOM   1994  HB2 ALA A 712      28.730  48.640  39.610  1.00  0.00           H
ATOM   1995  HB3 ALA A 712      28.180  47.370  38.460  1.00  0.00           H
ATOM   1996  C   ALA A 712      27.200  49.980  37.760  1.00  0.00           C
ATOM   1997  O   ALA A 712      28.180  50.670  37.970  1.00  0.00           O
ATOM   1998  N   SER A 713      26.470  50.130  36.620  1.00  0.00           N
ATOM   1999  HN  SER A 713      25.790  49.410  36.480  1.00  0.00           H
ATOM   2000  CA  SER A 713      26.710  51.080  35.640  1.00  0.00           C
ATOM   2001  HA  SER A 713      27.780  51.190  35.560  1.00  0.00           H
ATOM   2002  CB  SER A 713      26.330  50.690  34.200  1.00  0.00           C
ATOM   2003  HB1 SER A 713      26.760  49.690  33.960  1.00  0.00           H
ATOM   2004  HB2 SER A 713      26.690  51.360  33.390  1.00  0.00           H
ATOM   2005  OG  SER A 713      24.920  50.520  34.050  1.00  0.00           O
ATOM   2006  HG1 SER A 713      24.780  49.700  34.540  1.00  0.00           H
ATOM   2007  C   SER A 713      26.110  52.460  35.940  1.00  0.00           C
ATOM   2008  O   SER A 713      26.240  53.380  35.160  1.00  0.00           O
ATOM   2009  N   SER A 714      25.550  52.610  37.120  1.00  0.00           N
ATOM   2010  HN  SER A 714      25.370  51.910  37.800  1.00  0.00           H
ATOM   2011  CA  SER A 714      25.470  53.930  37.630  1.00  0.00           C
ATOM   2012  HA  SER A 714      24.930  54.560  36.940  1.00  0.00           H
ATOM   2013  CB  SER A 714      24.610  53.890  38.990  1.00  0.00           C
ATOM   2014  HB1 SER A 714      23.680  53.430  38.590  1.00  0.00           H
ATOM   2015  HB2 SER A 714      24.400  54.890  39.410  1.00  0.00           H
ATOM   2016  OG  SER A 714      25.110  53.060  40.030  1.00  0.00           O
ATOM   2017  HG1 SER A 714      24.370  52.520  40.270  1.00  0.00           H
ATOM   2018  C   SER A 714      26.760  54.630  38.060  1.00  0.00           C
ATOM   2019  O   SER A 714      26.960  55.850  37.830  1.00  0.00           O
ATOM   2020  N   LEU A 715      27.710  53.850  38.550  1.00  0.00           N
ATOM   2021  HN  LEU A 715      27.610  52.890  38.820  1.00  0.00           H
ATOM   2022  CA  LEU A 715      28.990  54.440  39.050  1.00  0.00           C
ATOM   2023  HA  LEU A 715      28.740  55.450  39.350  1.00  0.00           H
ATOM   2024  CB  LEU A 715      29.500  53.680  40.310  1.00  0.00           C
ATOM   2025  HB1 LEU A 715      30.560  53.910  40.530  1.00  0.00           H
ATOM   2026  HB2 LEU A 715      29.540  52.610  40.000  1.00  0.00           H
ATOM   2027  CG  LEU A 715      28.720  53.820  41.630  1.00  0.00           C
ATOM   2028  HG  LEU A 715      28.070  52.930  41.530  1.00  0.00           H
ATOM   2029  CD1 LEU A 715      29.670  53.490  42.820  1.00  0.00           C
ATOM   2030 HD11 LEU A 715      29.180  53.610  43.810  1.00  0.00           H
ATOM   2031 HD12 LEU A 715      30.490  54.230  42.760  1.00  0.00           H
ATOM   2032 HD13 LEU A 715      29.890  52.410  42.670  1.00  0.00           H
ATOM   2033  CD2 LEU A 715      28.040  55.130  42.070  1.00  0.00           C
ATOM   2034 HD21 LEU A 715      28.630  56.080  42.090  1.00  0.00           H
ATOM   2035 HD22 LEU A 715      27.530  55.060  43.050  1.00  0.00           H
ATOM   2036 HD23 LEU A 715      27.210  55.420  41.410  1.00  0.00           H
ATOM   2037  C   LEU A 715      30.140  54.580  38.070  1.00  0.00           C
ATOM   2038  O   LEU A 715      31.110  55.290  38.310  1.00  0.00           O
ATOM   2039  N   VAL A 716      30.040  53.750  36.960  1.00  0.00           N
ATOM   2040  HN  VAL A 716      29.360  53.010  36.980  1.00  0.00           H
ATOM   2041  CA  VAL A 716      31.130  53.630  36.010  1.00  0.00           C
ATOM   2042  HA  VAL A 716      32.050  53.450  36.540  1.00  0.00           H
ATOM   2043  CB  VAL A 716      30.800  52.420  35.030  1.00  0.00           C
ATOM   2044  HB  VAL A 716      30.450  51.550  35.640  1.00  0.00           H
ATOM   2045  CG1 VAL A 716      29.790  52.750  33.870  1.00  0.00           C
ATOM   2046 HG11 VAL A 716      30.250  53.350  33.060  1.00  0.00           H
ATOM   2047 HG12 VAL A 716      28.920  53.340  34.240  1.00  0.00           H
ATOM   2048 HG13 VAL A 716      29.510  51.760  33.450  1.00  0.00           H
ATOM   2049  CG2 VAL A 716      32.060  51.970  34.350  1.00  0.00           C
ATOM   2050 HG21 VAL A 716      31.850  51.150  33.630  1.00  0.00           H
ATOM   2051 HG22 VAL A 716      32.830  51.720  35.110  1.00  0.00           H
ATOM   2052 HG23 VAL A 716      32.400  52.830  33.740  1.00  0.00           H
ATOM   2053  C   VAL A 716      31.530  54.880  35.290  1.00  0.00           C
ATOM   2054  O   VAL A 716      32.720  55.110  34.990  1.00  0.00           O
ATOM   2055  N   CYS A 717      30.540  55.760  35.190  1.00  0.00           N
ATOM   2056  HN  CYS A 717      29.570  55.530  35.240  1.00  0.00           H
ATOM   2057  CA  CYS A 717      30.800  57.010  34.550  1.00  0.00           C
ATOM   2058  HA  CYS A 717      31.090  56.780  33.540  1.00  0.00           H
ATOM   2059  CB  CYS A 717      29.500  57.780  34.260  1.00  0.00           C
ATOM   2060  HB1 CYS A 717      29.060  57.180  33.430  1.00  0.00           H
ATOM   2061  HB2 CYS A 717      29.710  58.780  33.820  1.00  0.00           H
ATOM   2062  SG  CYS A 717      28.320  57.900  35.650  1.00  0.00           S
ATOM   2063  HG1 CYS A 717      28.890  56.990  36.430  1.00  0.00           H
ATOM   2064  C   CYS A 717      31.930  57.920  35.120  1.00  0.00           C
ATOM   2065  O   CYS A 717      32.440  58.780  34.490  1.00  0.00           O
ATOM   2066  N   TYR A 718      32.220  57.800  36.380  1.00  0.00           N
ATOM   2067  HN  TYR A 718      31.770  57.100  36.940  1.00  0.00           H
ATOM   2068  CA  TYR A 718      33.160  58.600  37.110  1.00  0.00           C
ATOM   2069  HA  TYR A 718      33.300  59.590  36.730  1.00  0.00           H
ATOM   2070  CB  TYR A 718      32.660  58.810  38.600  1.00  0.00           C
ATOM   2071  HB1 TYR A 718      33.290  59.610  39.060  1.00  0.00           H
ATOM   2072  HB2 TYR A 718      32.730  57.890  39.220  1.00  0.00           H
ATOM   2073  CG  TYR A 718      31.230  59.310  38.580  1.00  0.00           C
ATOM   2074  CD1 TYR A 718      30.990  60.600  37.980  1.00  0.00           C
ATOM   2075  HD1 TYR A 718      31.820  61.190  37.640  1.00  0.00           H
ATOM   2076  CE1 TYR A 718      29.640  61.040  37.870  1.00  0.00           C
ATOM   2077  HE1 TYR A 718      29.500  61.870  37.190  1.00  0.00           H
ATOM   2078  CZ  TYR A 718      28.610  60.400  38.600  1.00  0.00           C
ATOM   2079  OH  TYR A 718      27.290  60.680  38.410  1.00  0.00           O
ATOM   2080  HH  TYR A 718      26.920  59.810  38.510  1.00  0.00           H
ATOM   2081  CD2 TYR A 718      30.230  58.730  39.270  1.00  0.00           C
ATOM   2082  HD2 TYR A 718      30.350  57.810  39.820  1.00  0.00           H
ATOM   2083  CE2 TYR A 718      28.970  59.310  39.340  1.00  0.00           C
ATOM   2084  HE2 TYR A 718      28.180  58.800  39.890  1.00  0.00           H
ATOM   2085  C   TYR A 718      34.580  58.030  37.290  1.00  0.00           C
ATOM   2086  O   TYR A 718      35.490  58.700  37.810  1.00  0.00           O
ATOM   2087  N   ILE A 719      34.940  56.800  36.810  1.00  0.00           N
ATOM   2088  HN  ILE A 719      34.200  56.260  36.390  1.00  0.00           H
ATOM   2089  CA  ILE A 719      36.280  56.140  36.770  1.00  0.00           C
ATOM   2090  HA  ILE A 719      36.620  56.270  37.780  1.00  0.00           H
ATOM   2091  CB  ILE A 719      36.220  54.690  36.410  1.00  0.00           C
ATOM   2092  HB  ILE A 719      35.800  54.610  35.380  1.00  0.00           H
ATOM   2093  CG2 ILE A 719      37.570  53.940  36.470  1.00  0.00           C
ATOM   2094 HG21 ILE A 719      38.220  54.180  37.350  1.00  0.00           H
ATOM   2095 HG22 ILE A 719      38.300  54.170  35.650  1.00  0.00           H
ATOM   2096 HG23 ILE A 719      37.340  52.870  36.330  1.00  0.00           H
ATOM   2097  CG1 ILE A 719      35.280  54.010  37.390  1.00  0.00           C
ATOM   2098 HG11 ILE A 719      35.300  52.930  37.130  1.00  0.00           H
ATOM   2099 HG12 ILE A 719      34.240  54.330  37.150  1.00  0.00           H
ATOM   2100  CD  ILE A 719      35.530  54.260  38.860  1.00  0.00           C
ATOM   2101  HD1 ILE A 719      35.030  55.180  39.200  1.00  0.00           H
ATOM   2102  HD2 ILE A 719      36.630  54.300  39.070  1.00  0.00           H
ATOM   2103  HD3 ILE A 719      35.130  53.450  39.510  1.00  0.00           H
ATOM   2104  C   ILE A 719      37.220  56.920  35.870  1.00  0.00           C
ATOM   2105  O   ILE A 719      36.990  57.080  34.670  1.00  0.00           O
ATOM   2106  N   THR A 720      38.380  57.220  36.440  1.00  0.00           N
ATOM   2107  HN  THR A 720      38.590  56.960  37.390  1.00  0.00           H
ATOM   2108  CA  THR A 720      39.420  58.030  35.870  1.00  0.00           C
ATOM   2109  HA  THR A 720      39.480  57.570  34.880  1.00  0.00           H
ATOM   2110  CB  THR A 720      39.120  59.480  35.760  1.00  0.00           C
ATOM   2111  HB  THR A 720      38.320  59.850  35.080  1.00  0.00           H
ATOM   2112  OG1 THR A 720      40.230  60.180  35.170  1.00  0.00           O
ATOM   2113  HG1 THR A 720      40.470  59.740  34.350  1.00  0.00           H
ATOM   2114  CG2 THR A 720      38.890  60.110  37.130  1.00  0.00           C
ATOM   2115 HG21 THR A 720      37.950  59.680  37.540  1.00  0.00           H
ATOM   2116 HG22 THR A 720      38.700  61.200  37.020  1.00  0.00           H
ATOM   2117 HG23 THR A 720      39.750  59.960  37.820  1.00  0.00           H
ATOM   2118  C   THR A 720      40.670  57.590  36.600  1.00  0.00           C
ATOM   2119  O   THR A 720      40.560  57.380  37.810  1.00  0.00           O
ATOM   2120  N   ARG A 721      41.800  57.570  35.920  1.00  0.00           N
ATOM   2121  HN  ARG A 721      41.650  57.870  34.980  1.00  0.00           H
ATOM   2122  CA  ARG A 721      43.090  57.390  36.530  1.00  0.00           C
ATOM   2123  HA  ARG A 721      42.960  56.650  37.300  1.00  0.00           H
ATOM   2124  CB  ARG A 721      44.140  56.920  35.490  1.00  0.00           C
ATOM   2125  HB1 ARG A 721      45.180  57.160  35.810  1.00  0.00           H
ATOM   2126  HB2 ARG A 721      44.070  57.540  34.570  1.00  0.00           H
ATOM   2127  CG  ARG A 721      44.010  55.510  35.160  1.00  0.00           C
ATOM   2128  HG1 ARG A 721      44.800  55.340  34.410  1.00  0.00           H
ATOM   2129  HG2 ARG A 721      43.040  55.190  34.710  1.00  0.00           H
ATOM   2130  CD  ARG A 721      44.330  54.470  36.270  1.00  0.00           C
ATOM   2131  HD1 ARG A 721      44.190  53.440  35.890  1.00  0.00           H
ATOM   2132  HD2 ARG A 721      43.740  54.730  37.180  1.00  0.00           H
ATOM   2133  NE  ARG A 721      45.810  54.540  36.710  1.00  0.00           N
ATOM   2134  HE  ARG A 721      46.490  54.950  36.090  1.00  0.00           H
ATOM   2135  CZ  ARG A 721      46.170  53.900  37.880  1.00  0.00           C
ATOM   2136  NH1 ARG A 721      45.380  53.340  38.800  1.00  0.00           N
ATOM   2137 HH11 ARG A 721      44.390  53.270  38.630  1.00  0.00           H
ATOM   2138 HH12 ARG A 721      45.760  52.670  39.440  1.00  0.00           H
ATOM   2139  NH2 ARG A 721      47.400  53.970  38.280  1.00  0.00           N
ATOM   2140 HH21 ARG A 721      48.150  54.300  37.710  1.00  0.00           H
ATOM   2141 HH22 ARG A 721      47.580  53.910  39.260  1.00  0.00           H
ATOM   2142  C   ARG A 721      43.600  58.630  37.240  1.00  0.00           C
ATOM   2143  O   ARG A 721      44.470  58.610  38.130  1.00  0.00           O
ATOM   2144  N   PHE A 722      42.930  59.770  36.900  1.00  0.00           N
ATOM   2145  HN  PHE A 722      42.130  59.670  36.320  1.00  0.00           H
ATOM   2146  CA  PHE A 722      43.230  61.040  37.570  1.00  0.00           C
ATOM   2147  HA  PHE A 722      44.230  61.370  37.310  1.00  0.00           H
ATOM   2148  CB  PHE A 722      42.160  62.040  37.200  1.00  0.00           C
ATOM   2149  HB1 PHE A 722      41.110  61.780  37.470  1.00  0.00           H
ATOM   2150  HB2 PHE A 722      42.060  61.980  36.090  1.00  0.00           H
ATOM   2151  CG  PHE A 722      42.420  63.420  37.600  1.00  0.00           C
ATOM   2152  CD1 PHE A 722      43.200  64.280  36.790  1.00  0.00           C
ATOM   2153  HD1 PHE A 722      43.730  63.920  35.910  1.00  0.00           H
ATOM   2154  CE1 PHE A 722      43.380  65.540  37.220  1.00  0.00           C
ATOM   2155  HE1 PHE A 722      44.090  66.200  36.740  1.00  0.00           H
ATOM   2156  CZ  PHE A 722      42.870  66.000  38.450  1.00  0.00           C
ATOM   2157  HZ  PHE A 722      43.020  66.990  38.870  1.00  0.00           H
ATOM   2158  CD2 PHE A 722      41.680  63.970  38.700  1.00  0.00           C
ATOM   2159  HD2 PHE A 722      41.040  63.310  39.250  1.00  0.00           H
ATOM   2160  CE2 PHE A 722      41.940  65.250  39.080  1.00  0.00           C
ATOM   2161  HE2 PHE A 722      41.510  65.610  39.990  1.00  0.00           H
ATOM   2162  C   PHE A 722      43.210  60.960  39.090  1.00  0.00           C
ATOM   2163  O   PHE A 722      44.070  61.420  39.790  1.00  0.00           O
ATOM   2164  N   THR A 723      42.070  60.400  39.540  1.00  0.00           N
ATOM   2165  HN  THR A 723      41.330  60.320  38.880  1.00  0.00           H
ATOM   2166  CA  THR A 723      41.720  60.100  40.950  1.00  0.00           C
ATOM   2167  HA  THR A 723      41.760  61.030  41.510  1.00  0.00           H
ATOM   2168  CB  THR A 723      40.360  59.470  41.080  1.00  0.00           C
ATOM   2169  HB  THR A 723      40.320  58.470  40.600  1.00  0.00           H
ATOM   2170  OG1 THR A 723      39.370  60.230  40.420  1.00  0.00           O
ATOM   2171  HG1 THR A 723      38.590  59.670  40.370  1.00  0.00           H
ATOM   2172  CG2 THR A 723      39.880  59.210  42.530  1.00  0.00           C
ATOM   2173 HG21 THR A 723      38.850  58.790  42.600  1.00  0.00           H
ATOM   2174 HG22 THR A 723      40.010  60.050  43.250  1.00  0.00           H
ATOM   2175 HG23 THR A 723      40.560  58.470  43.000  1.00  0.00           H
ATOM   2176  C   THR A 723      42.720  59.120  41.560  1.00  0.00           C
ATOM   2177  O   THR A 723      43.250  59.330  42.620  1.00  0.00           O
ATOM   2178  N   GLU A 724      42.990  57.980  40.890  1.00  0.00           N
ATOM   2179  HN  GLU A 724      42.690  57.780  39.950  1.00  0.00           H
ATOM   2180  CA  GLU A 724      43.790  56.940  41.400  1.00  0.00           C
ATOM   2181  HA  GLU A 724      43.340  56.650  42.350  1.00  0.00           H
ATOM   2182  CB  GLU A 724      43.680  55.720  40.450  1.00  0.00           C
ATOM   2183  HB1 GLU A 724      44.190  54.920  41.010  1.00  0.00           H
ATOM   2184  HB2 GLU A 724      44.170  55.870  39.460  1.00  0.00           H
ATOM   2185  CG  GLU A 724      42.250  55.190  40.340  1.00  0.00           C
ATOM   2186  HG1 GLU A 724      41.600  55.670  39.570  1.00  0.00           H
ATOM   2187  HG2 GLU A 724      41.940  55.250  41.400  1.00  0.00           H
ATOM   2188  CD  GLU A 724      42.210  53.730  39.960  1.00  0.00           C
ATOM   2189  OE1 GLU A 724      42.660  53.280  38.890  1.00  0.00           O
ATOM   2190  OE2 GLU A 724      41.710  52.900  40.790  1.00  0.00           O
ATOM   2191  C   GLU A 724      45.230  57.210  41.630  1.00  0.00           C
ATOM   2192  O   GLU A 724      45.860  56.930  42.670  1.00  0.00           O
ATOM   2193  N   GLU A 725      45.870  57.890  40.640  1.00  0.00           N
ATOM   2194  HN  GLU A 725      45.360  58.130  39.810  1.00  0.00           H
ATOM   2195  CA  GLU A 725      47.260  58.240  40.700  1.00  0.00           C
ATOM   2196  HA  GLU A 725      47.870  57.390  40.950  1.00  0.00           H
ATOM   2197  CB  GLU A 725      47.700  58.680  39.280  1.00  0.00           C
ATOM   2198  HB1 GLU A 725      48.780  58.930  39.340  1.00  0.00           H
ATOM   2199  HB2 GLU A 725      47.010  59.530  39.080  1.00  0.00           H
ATOM   2200  CG  GLU A 725      47.510  57.630  38.190  1.00  0.00           C
ATOM   2201  HG1 GLU A 725      46.430  57.420  38.030  1.00  0.00           H
ATOM   2202  HG2 GLU A 725      47.980  56.720  38.630  1.00  0.00           H
ATOM   2203  CD  GLU A 725      48.180  57.800  36.870  1.00  0.00           C
ATOM   2204  OE1 GLU A 725      47.610  58.200  35.760  1.00  0.00           O
ATOM   2205  OE2 GLU A 725      49.420  57.580  36.880  1.00  0.00           O
ATOM   2206  C   GLU A 725      47.560  59.330  41.730  1.00  0.00           C
ATOM   2207  O   GLU A 725      48.710  59.300  42.300  1.00  0.00           O
ATOM   2208  N   ALA A 726      46.560  60.170  42.020  1.00  0.00           N
ATOM   2209  HN  ALA A 726      45.730  60.260  41.490  1.00  0.00           H
ATOM   2210  CA  ALA A 726      46.770  61.180  43.070  1.00  0.00           C
ATOM   2211  HA  ALA A 726      47.680  61.710  42.850  1.00  0.00           H
ATOM   2212  CB  ALA A 726      45.440  62.080  42.940  1.00  0.00           C
ATOM   2213  HB1 ALA A 726      45.590  62.780  42.090  1.00  0.00           H
ATOM   2214  HB2 ALA A 726      45.410  62.710  43.850  1.00  0.00           H
ATOM   2215  HB3 ALA A 726      44.510  61.480  42.860  1.00  0.00           H
ATOM   2216  C   ALA A 726      46.920  60.550  44.440  1.00  0.00           C
ATOM   2217  O   ALA A 726      47.750  60.860  45.310  1.00  0.00           O
ATOM   2218  N   PHE A 727      46.010  59.490  44.710  1.00  0.00           N
ATOM   2219  HN  PHE A 727      45.370  59.230  44.000  1.00  0.00           H
ATOM   2220  CA  PHE A 727      46.070  58.580  45.880  1.00  0.00           C
ATOM   2221  HA  PHE A 727      46.000  59.090  46.820  1.00  0.00           H
ATOM   2222  CB  PHE A 727      44.910  57.610  45.890  1.00  0.00           C
ATOM   2223  HB1 PHE A 727      45.090  56.740  46.550  1.00  0.00           H
ATOM   2224  HB2 PHE A 727      44.710  57.120  44.910  1.00  0.00           H
ATOM   2225  CG  PHE A 727      43.670  58.100  46.440  1.00  0.00           C
ATOM   2226  CD1 PHE A 727      42.400  58.030  45.790  1.00  0.00           C
ATOM   2227  HD1 PHE A 727      42.330  57.530  44.850  1.00  0.00           H
ATOM   2228  CE1 PHE A 727      41.260  58.580  46.400  1.00  0.00           C
ATOM   2229  HE1 PHE A 727      40.320  58.610  45.870  1.00  0.00           H
ATOM   2230  CZ  PHE A 727      41.370  59.070  47.690  1.00  0.00           C
ATOM   2231  HZ  PHE A 727      40.500  59.500  48.170  1.00  0.00           H
ATOM   2232  CD2 PHE A 727      43.720  58.690  47.730  1.00  0.00           C
ATOM   2233  HD2 PHE A 727      44.620  58.550  48.310  1.00  0.00           H
ATOM   2234  CE2 PHE A 727      42.550  59.120  48.380  1.00  0.00           C
ATOM   2235  HE2 PHE A 727      42.490  59.330  49.430  1.00  0.00           H
ATOM   2236  C   PHE A 727      47.390  57.850  45.900  1.00  0.00           C
ATOM   2237  O   PHE A 727      48.100  57.990  46.900  1.00  0.00           O
ATOM   2238  N   ALA A 728      47.760  57.220  44.760  1.00  0.00           N
ATOM   2239  HN  ALA A 728      47.170  57.230  43.950  1.00  0.00           H
ATOM   2240  CA  ALA A 728      49.040  56.530  44.700  1.00  0.00           C
ATOM   2241  HA  ALA A 728      49.030  55.780  45.470  1.00  0.00           H
ATOM   2242  CB  ALA A 728      49.140  55.700  43.400  1.00  0.00           C
ATOM   2243  HB1 ALA A 728      48.350  54.940  43.290  1.00  0.00           H
ATOM   2244  HB2 ALA A 728      50.070  55.080  43.540  1.00  0.00           H
ATOM   2245  HB3 ALA A 728      49.090  56.400  42.530  1.00  0.00           H
ATOM   2246  C   ALA A 728      50.210  57.410  44.990  1.00  0.00           C
ATOM   2247  O   ALA A 728      51.030  56.980  45.800  1.00  0.00           O
ATOM   2248  N   ALA A 729      50.340  58.640  44.420  1.00  0.00           N
ATOM   2249  HN  ALA A 729      49.530  59.020  43.980  1.00  0.00           H
ATOM   2250  CA  ALA A 729      51.390  59.560  44.860  1.00  0.00           C
ATOM   2251  HA  ALA A 729      52.320  58.990  44.810  1.00  0.00           H
ATOM   2252  CB  ALA A 729      51.540  60.770  43.890  1.00  0.00           C
ATOM   2253  HB1 ALA A 729      50.560  61.250  43.680  1.00  0.00           H
ATOM   2254  HB2 ALA A 729      52.030  60.380  42.970  1.00  0.00           H
ATOM   2255  HB3 ALA A 729      52.190  61.520  44.400  1.00  0.00           H
ATOM   2256  C   ALA A 729      51.280  60.010  46.340  1.00  0.00           C
ATOM   2257  O   ALA A 729      52.240  60.070  47.070  1.00  0.00           O
ATOM   2258  N   LEU A 730      50.090  60.300  46.790  1.00  0.00           N
ATOM   2259  HN  LEU A 730      49.270  60.270  46.220  1.00  0.00           H
ATOM   2260  CA  LEU A 730      49.900  60.600  48.170  1.00  0.00           C
ATOM   2261  HA  LEU A 730      50.580  61.430  48.350  1.00  0.00           H
ATOM   2262  CB  LEU A 730      48.450  61.040  48.370  1.00  0.00           C
ATOM   2263  HB1 LEU A 730      47.940  60.110  48.060  1.00  0.00           H
ATOM   2264  HB2 LEU A 730      48.130  61.860  47.690  1.00  0.00           H
ATOM   2265  CG  LEU A 730      48.020  61.450  49.750  1.00  0.00           C
ATOM   2266  HG  LEU A 730      48.150  60.580  50.420  1.00  0.00           H
ATOM   2267  CD1 LEU A 730      49.020  62.550  50.300  1.00  0.00           C
ATOM   2268 HD11 LEU A 730      48.860  63.530  49.800  1.00  0.00           H
ATOM   2269 HD12 LEU A 730      50.060  62.230  50.120  1.00  0.00           H
ATOM   2270 HD13 LEU A 730      48.930  62.720  51.400  1.00  0.00           H
ATOM   2271  CD2 LEU A 730      46.510  61.750  49.910  1.00  0.00           C
ATOM   2272 HD21 LEU A 730      46.260  62.160  50.910  1.00  0.00           H
ATOM   2273 HD22 LEU A 730      45.950  60.790  49.920  1.00  0.00           H
ATOM   2274 HD23 LEU A 730      46.140  62.440  49.120  1.00  0.00           H
ATOM   2275  C   LEU A 730      50.200  59.540  49.200  1.00  0.00           C
ATOM   2276  O   LEU A 730      51.060  59.710  50.090  1.00  0.00           O
ATOM   2277  N   ILE A 731      49.780  58.350  48.950  1.00  0.00           N
ATOM   2278  HN  ILE A 731      49.230  58.060  48.180  1.00  0.00           H
ATOM   2279  CA  ILE A 731      50.080  57.130  49.680  1.00  0.00           C
ATOM   2280  HA  ILE A 731      49.810  57.350  50.700  1.00  0.00           H
ATOM   2281  CB  ILE A 731      49.220  56.010  49.230  1.00  0.00           C
ATOM   2282  HB  ILE A 731      49.450  55.980  48.140  1.00  0.00           H
ATOM   2283  CG2 ILE A 731      49.630  54.670  49.800  1.00  0.00           C
ATOM   2284 HG21 ILE A 731      49.400  54.590  50.880  1.00  0.00           H
ATOM   2285 HG22 ILE A 731      50.690  54.430  49.600  1.00  0.00           H
ATOM   2286 HG23 ILE A 731      49.110  53.860  49.230  1.00  0.00           H
ATOM   2287  CG1 ILE A 731      47.670  56.290  49.480  1.00  0.00           C
ATOM   2288 HG11 ILE A 731      47.210  55.280  49.480  1.00  0.00           H
ATOM   2289 HG12 ILE A 731      47.110  56.830  48.680  1.00  0.00           H
ATOM   2290  CD  ILE A 731      47.210  56.900  50.810  1.00  0.00           C
ATOM   2291  HD1 ILE A 731      47.620  56.220  51.580  1.00  0.00           H
ATOM   2292  HD2 ILE A 731      46.110  56.850  50.960  1.00  0.00           H
ATOM   2293  HD3 ILE A 731      47.540  57.940  51.040  1.00  0.00           H
ATOM   2294  C   ILE A 731      51.560  56.800  49.700  1.00  0.00           C
ATOM   2295  O   ILE A 731      52.210  56.610  50.700  1.00  0.00           O
ATOM   2296  N   CYS A 732      52.200  56.930  48.540  1.00  0.00           N
ATOM   2297  HN  CYS A 732      51.750  57.320  47.740  1.00  0.00           H
ATOM   2298  CA  CYS A 732      53.670  56.700  48.520  1.00  0.00           C
ATOM   2299  HA  CYS A 732      53.880  55.750  49.000  1.00  0.00           H
ATOM   2300  CB  CYS A 732      54.260  56.860  47.050  1.00  0.00           C
ATOM   2301  HB1 CYS A 732      55.350  57.110  47.110  1.00  0.00           H
ATOM   2302  HB2 CYS A 732      53.730  57.760  46.680  1.00  0.00           H
ATOM   2303  SG  CYS A 732      53.850  55.510  46.000  1.00  0.00           S
ATOM   2304  HG1 CYS A 732      52.600  55.920  45.870  1.00  0.00           H
ATOM   2305  C   CYS A 732      54.560  57.580  49.390  1.00  0.00           C
ATOM   2306  O   CYS A 732      55.570  57.160  49.970  1.00  0.00           O
ATOM   2307  N   ILE A 733      54.200  58.890  49.410  1.00  0.00           N
ATOM   2308  HN  ILE A 733      53.390  59.170  48.910  1.00  0.00           H
ATOM   2309  CA  ILE A 733      54.950  59.940  50.100  1.00  0.00           C
ATOM   2310  HA  ILE A 733      56.000  59.690  50.070  1.00  0.00           H
ATOM   2311  CB  ILE A 733      54.910  61.350  49.480  1.00  0.00           C
ATOM   2312  HB  ILE A 733      53.840  61.680  49.510  1.00  0.00           H
ATOM   2313  CG2 ILE A 733      55.660  62.400  50.340  1.00  0.00           C
ATOM   2314 HG21 ILE A 733      55.160  62.480  51.340  1.00  0.00           H
ATOM   2315 HG22 ILE A 733      55.760  63.410  49.900  1.00  0.00           H
ATOM   2316 HG23 ILE A 733      56.620  61.880  50.550  1.00  0.00           H
ATOM   2317  CG1 ILE A 733      55.270  61.290  48.000  1.00  0.00           C
ATOM   2318 HG11 ILE A 733      55.220  62.370  47.700  1.00  0.00           H
ATOM   2319 HG12 ILE A 733      54.460  60.740  47.470  1.00  0.00           H
ATOM   2320  CD  ILE A 733      56.670  60.750  47.660  1.00  0.00           C
ATOM   2321  HD1 ILE A 733      56.650  59.650  47.800  1.00  0.00           H
ATOM   2322  HD2 ILE A 733      57.520  61.230  48.200  1.00  0.00           H
ATOM   2323  HD3 ILE A 733      56.900  60.920  46.590  1.00  0.00           H
ATOM   2324  C   ILE A 733      54.480  59.940  51.540  1.00  0.00           C
ATOM   2325  O   ILE A 733      55.310  60.160  52.460  1.00  0.00           O
ATOM   2326  N   ILE A 734      53.210  59.630  51.840  1.00  0.00           N
ATOM   2327  HN  ILE A 734      52.560  59.320  51.160  1.00  0.00           H
ATOM   2328  CA  ILE A 734      52.880  59.340  53.180  1.00  0.00           C
ATOM   2329  HA  ILE A 734      53.160  60.160  53.800  1.00  0.00           H
ATOM   2330  CB  ILE A 734      51.340  59.030  53.250  1.00  0.00           C
ATOM   2331  HB  ILE A 734      51.030  58.410  52.390  1.00  0.00           H
ATOM   2332  CG2 ILE A 734      51.020  58.190  54.460  1.00  0.00           C
ATOM   2333 HG21 ILE A 734      49.960  58.280  54.770  1.00  0.00           H
ATOM   2334 HG22 ILE A 734      51.610  58.500  55.340  1.00  0.00           H
ATOM   2335 HG23 ILE A 734      51.170  57.110  54.250  1.00  0.00           H
ATOM   2336  CG1 ILE A 734      50.550  60.340  53.140  1.00  0.00           C
ATOM   2337 HG11 ILE A 734      49.520  60.020  52.930  1.00  0.00           H
ATOM   2338 HG12 ILE A 734      50.860  61.020  52.300  1.00  0.00           H
ATOM   2339  CD  ILE A 734      50.580  61.190  54.440  1.00  0.00           C
ATOM   2340  HD1 ILE A 734      50.170  60.600  55.290  1.00  0.00           H
ATOM   2341  HD2 ILE A 734      50.050  62.150  54.260  1.00  0.00           H
ATOM   2342  HD3 ILE A 734      51.640  61.520  54.590  1.00  0.00           H
ATOM   2343  C   ILE A 734      53.720  58.130  53.730  1.00  0.00           C
ATOM   2344  O   ILE A 734      54.160  58.150  54.860  1.00  0.00           O
ATOM   2345  N   PHE A 735      53.950  57.110  52.860  1.00  0.00           N
ATOM   2346  HN  PHE A 735      53.480  57.010  51.980  1.00  0.00           H
ATOM   2347  CA  PHE A 735      54.680  55.920  53.330  1.00  0.00           C
ATOM   2348  HA  PHE A 735      54.290  55.520  54.250  1.00  0.00           H
ATOM   2349  CB  PHE A 735      54.610  54.690  52.360  1.00  0.00           C
ATOM   2350  HB1 PHE A 735      55.400  53.940  52.620  1.00  0.00           H
ATOM   2351  HB2 PHE A 735      54.680  55.170  51.360  1.00  0.00           H
ATOM   2352  CG  PHE A 735      53.310  53.940  52.340  1.00  0.00           C
ATOM   2353  CD1 PHE A 735      53.220  52.760  51.560  1.00  0.00           C
ATOM   2354  HD1 PHE A 735      54.110  52.380  51.080  1.00  0.00           H
ATOM   2355  CE1 PHE A 735      52.080  52.010  51.520  1.00  0.00           C
ATOM   2356  HE1 PHE A 735      51.950  51.210  50.820  1.00  0.00           H
ATOM   2357  CZ  PHE A 735      50.920  52.420  52.180  1.00  0.00           C
ATOM   2358  HZ  PHE A 735      49.960  51.940  52.080  1.00  0.00           H
ATOM   2359  CD2 PHE A 735      52.170  54.210  53.130  1.00  0.00           C
ATOM   2360  HD2 PHE A 735      52.200  55.090  53.760  1.00  0.00           H
ATOM   2361  CE2 PHE A 735      50.980  53.560  52.990  1.00  0.00           C
ATOM   2362  HE2 PHE A 735      50.190  53.950  53.600  1.00  0.00           H
ATOM   2363  C   PHE A 735      56.110  56.170  53.630  1.00  0.00           C
ATOM   2364  O   PHE A 735      56.690  55.470  54.460  1.00  0.00           O
ATOM   2365  N   ILE A 736      56.750  57.040  52.880  1.00  0.00           N
ATOM   2366  HN  ILE A 736      56.310  57.470  52.100  1.00  0.00           H
ATOM   2367  CA  ILE A 736      58.090  57.500  52.970  1.00  0.00           C
ATOM   2368  HA  ILE A 736      58.790  56.710  53.240  1.00  0.00           H
ATOM   2369  CB  ILE A 736      58.470  58.060  51.600  1.00  0.00           C
ATOM   2370  HB  ILE A 736      57.650  58.610  51.080  1.00  0.00           H
ATOM   2371  CG2 ILE A 736      59.720  59.030  51.730  1.00  0.00           C
ATOM   2372 HG21 ILE A 736      60.530  58.510  52.290  1.00  0.00           H
ATOM   2373 HG22 ILE A 736      59.400  60.010  52.150  1.00  0.00           H
ATOM   2374 HG23 ILE A 736      60.010  59.190  50.680  1.00  0.00           H
ATOM   2375  CG1 ILE A 736      58.950  56.820  50.730  1.00  0.00           C
ATOM   2376 HG11 ILE A 736      58.170  56.040  50.940  1.00  0.00           H
ATOM   2377 HG12 ILE A 736      59.930  56.580  51.160  1.00  0.00           H
ATOM   2378  CD  ILE A 736      58.900  57.200  49.230  1.00  0.00           C
ATOM   2379  HD1 ILE A 736      59.120  56.230  48.730  1.00  0.00           H
ATOM   2380  HD2 ILE A 736      59.810  57.810  49.060  1.00  0.00           H
ATOM   2381  HD3 ILE A 736      57.980  57.780  49.020  1.00  0.00           H
ATOM   2382  C   ILE A 736      58.260  58.530  54.020  1.00  0.00           C
ATOM   2383  O   ILE A 736      59.160  58.450  54.820  1.00  0.00           O
ATOM   2384  N   TYR A 737      57.430  59.510  54.210  1.00  0.00           N
ATOM   2385  HN  TYR A 737      56.750  59.610  53.490  1.00  0.00           H
ATOM   2386  CA  TYR A 737      57.390  60.350  55.400  1.00  0.00           C
ATOM   2387  HA  TYR A 737      58.280  60.940  55.560  1.00  0.00           H
ATOM   2388  CB  TYR A 737      56.060  61.280  55.360  1.00  0.00           C
ATOM   2389  HB1 TYR A 737      55.140  60.710  55.650  1.00  0.00           H
ATOM   2390  HB2 TYR A 737      56.000  61.790  54.360  1.00  0.00           H
ATOM   2391  CG  TYR A 737      56.070  62.430  56.340  1.00  0.00           C
ATOM   2392  CD1 TYR A 737      56.720  63.600  56.050  1.00  0.00           C
ATOM   2393  HD1 TYR A 737      57.330  63.690  55.170  1.00  0.00           H
ATOM   2394  CE1 TYR A 737      56.580  64.760  56.840  1.00  0.00           C
ATOM   2395  HE1 TYR A 737      57.140  65.660  56.610  1.00  0.00           H
ATOM   2396  CZ  TYR A 737      55.720  64.670  57.950  1.00  0.00           C
ATOM   2397  OH  TYR A 737      55.660  65.730  58.890  1.00  0.00           O
ATOM   2398  HH  TYR A 737      56.440  66.290  58.890  1.00  0.00           H
ATOM   2399  CD2 TYR A 737      55.380  62.340  57.560  1.00  0.00           C
ATOM   2400  HD2 TYR A 737      54.890  61.400  57.830  1.00  0.00           H
ATOM   2401  CE2 TYR A 737      55.210  63.470  58.330  1.00  0.00           C
ATOM   2402  HE2 TYR A 737      54.640  63.400  59.250  1.00  0.00           H
ATOM   2403  C   TYR A 737      57.300  59.540  56.740  1.00  0.00           C
ATOM   2404  O   TYR A 737      58.010  59.810  57.720  1.00  0.00           O
ATOM   2405  N   GLU A 738      56.380  58.550  56.800  1.00  0.00           N
ATOM   2406  HN  GLU A 738      55.760  58.290  56.050  1.00  0.00           H
ATOM   2407  CA  GLU A 738      56.230  57.600  57.910  1.00  0.00           C
ATOM   2408  HA  GLU A 738      56.160  58.260  58.770  1.00  0.00           H
ATOM   2409  CB  GLU A 738      54.950  56.780  57.880  1.00  0.00           C
ATOM   2410  HB1 GLU A 738      55.000  56.130  56.980  1.00  0.00           H
ATOM   2411  HB2 GLU A 738      54.160  57.540  57.780  1.00  0.00           H
ATOM   2412  CG  GLU A 738      54.690  55.750  59.080  1.00  0.00           C
ATOM   2413  HG1 GLU A 738      55.180  56.220  59.960  1.00  0.00           H
ATOM   2414  HG2 GLU A 738      55.170  54.770  58.880  1.00  0.00           H
ATOM   2415  CD  GLU A 738      53.220  55.540  59.490  1.00  0.00           C
ATOM   2416  OE1 GLU A 738      53.000  54.450  60.110  1.00  0.00           O
ATOM   2417  OE2 GLU A 738      52.330  56.390  59.240  1.00  0.00           O
ATOM   2418  C   GLU A 738      57.380  56.630  58.140  1.00  0.00           C
ATOM   2419  O   GLU A 738      57.730  56.340  59.290  1.00  0.00           O
ATOM   2420  N   ALA A 739      58.080  56.080  57.180  1.00  0.00           N
ATOM   2421  HN  ALA A 739      57.850  56.100  56.220  1.00  0.00           H
ATOM   2422  CA  ALA A 739      59.310  55.400  57.540  1.00  0.00           C
ATOM   2423  HA  ALA A 739      58.960  54.650  58.230  1.00  0.00           H
ATOM   2424  CB  ALA A 739      59.830  54.860  56.150  1.00  0.00           C
ATOM   2425  HB1 ALA A 739      60.790  54.310  56.230  1.00  0.00           H
ATOM   2426  HB2 ALA A 739      60.020  55.770  55.550  1.00  0.00           H
ATOM   2427  HB3 ALA A 739      59.030  54.290  55.660  1.00  0.00           H
ATOM   2428  C   ALA A 739      60.390  56.190  58.260  1.00  0.00           C
ATOM   2429  O   ALA A 739      61.050  55.700  59.170  1.00  0.00           O
ATOM   2430  N   LEU A 740      60.720  57.450  57.810  1.00  0.00           N
ATOM   2431  HN  LEU A 740      60.290  57.910  57.030  1.00  0.00           H
ATOM   2432  CA  LEU A 740      61.700  58.400  58.350  1.00  0.00           C
ATOM   2433  HA  LEU A 740      62.510  57.710  58.580  1.00  0.00           H
ATOM   2434  CB  LEU A 740      62.010  59.390  57.240  1.00  0.00           C
ATOM   2435  HB1 LEU A 740      62.610  60.280  57.520  1.00  0.00           H
ATOM   2436  HB2 LEU A 740      61.020  59.760  56.920  1.00  0.00           H
ATOM   2437  CG  LEU A 740      62.520  58.780  55.900  1.00  0.00           C
ATOM   2438  HG  LEU A 740      61.960  57.860  55.650  1.00  0.00           H
ATOM   2439  CD1 LEU A 740      62.420  59.680  54.670  1.00  0.00           C
ATOM   2440 HD11 LEU A 740      61.440  60.190  54.580  1.00  0.00           H
ATOM   2441 HD12 LEU A 740      62.850  59.150  53.790  1.00  0.00           H
ATOM   2442 HD13 LEU A 740      63.080  60.540  54.900  1.00  0.00           H
ATOM   2443  CD2 LEU A 740      64.010  58.330  55.990  1.00  0.00           C
ATOM   2444 HD21 LEU A 740      63.940  57.570  56.800  1.00  0.00           H
ATOM   2445 HD22 LEU A 740      64.710  59.140  56.250  1.00  0.00           H
ATOM   2446 HD23 LEU A 740      64.290  57.830  55.050  1.00  0.00           H
ATOM   2447  C   LEU A 740      61.160  59.120  59.610  1.00  0.00           C
ATOM   2448  O   LEU A 740      61.880  59.500  60.540  1.00  0.00           O
ATOM   2449  N   GLU A 741      59.780  59.160  59.800  1.00  0.00           N
ATOM   2450  HN  GLU A 741      59.120  59.010  59.050  1.00  0.00           H
ATOM   2451  CA  GLU A 741      59.130  59.390  61.060  1.00  0.00           C
ATOM   2452  HA  GLU A 741      59.450  60.340  61.470  1.00  0.00           H
ATOM   2453  CB  GLU A 741      57.580  59.400  60.970  1.00  0.00           C
ATOM   2454  HB1 GLU A 741      57.360  58.380  60.610  1.00  0.00           H
ATOM   2455  HB2 GLU A 741      57.170  59.990  60.140  1.00  0.00           H
ATOM   2456  CG  GLU A 741      56.740  59.620  62.290  1.00  0.00           C
ATOM   2457  HG1 GLU A 741      56.650  60.710  62.510  1.00  0.00           H
ATOM   2458  HG2 GLU A 741      57.290  59.170  63.140  1.00  0.00           H
ATOM   2459  CD  GLU A 741      55.270  58.930  62.390  1.00  0.00           C
ATOM   2460  OE1 GLU A 741      55.070  57.820  61.930  1.00  0.00           O
ATOM   2461  OE2 GLU A 741      54.370  59.680  62.940  1.00  0.00           O
ATOM   2462  C   GLU A 741      59.510  58.370  62.100  1.00  0.00           C
ATOM   2463  O   GLU A 741      59.810  58.660  63.240  1.00  0.00           O
ATOM   2464  N   LYS A 742      59.430  57.110  61.670  1.00  0.00           N
ATOM   2465  HN  LYS A 742      59.100  56.910  60.760  1.00  0.00           H
ATOM   2466  CA  LYS A 742      59.780  55.960  62.490  1.00  0.00           C
ATOM   2467  HA  LYS A 742      59.550  56.080  63.550  1.00  0.00           H
ATOM   2468  CB  LYS A 742      59.070  54.670  62.040  1.00  0.00           C
ATOM   2469  HB1 LYS A 742      59.250  53.870  62.790  1.00  0.00           H
ATOM   2470  HB2 LYS A 742      59.270  54.440  60.970  1.00  0.00           H
ATOM   2471  CG  LYS A 742      57.530  54.850  62.270  1.00  0.00           C
ATOM   2472  HG1 LYS A 742      57.020  54.180  61.550  1.00  0.00           H
ATOM   2473  HG2 LYS A 742      57.200  55.860  61.900  1.00  0.00           H
ATOM   2474  CD  LYS A 742      57.220  54.540  63.740  1.00  0.00           C
ATOM   2475  HD1 LYS A 742      58.030  54.880  64.420  1.00  0.00           H
ATOM   2476  HD2 LYS A 742      57.240  53.440  63.850  1.00  0.00           H
ATOM   2477  CE  LYS A 742      55.920  55.000  64.410  1.00  0.00           C
ATOM   2478  HE1 LYS A 742      55.940  54.820  65.500  1.00  0.00           H
ATOM   2479  HE2 LYS A 742      55.070  54.390  64.040  1.00  0.00           H
ATOM   2480  NZ  LYS A 742      55.770  56.440  64.120  1.00  0.00           N
ATOM   2481  HZ1 LYS A 742      54.790  56.700  64.380  1.00  0.00           H
ATOM   2482  HZ2 LYS A 742      55.790  56.670  63.110  1.00  0.00           H
ATOM   2483  HZ3 LYS A 742      56.440  56.970  64.690  1.00  0.00           H
ATOM   2484  C   LYS A 742      61.280  55.680  62.680  1.00  0.00           C
ATOM   2485  O   LYS A 742      61.660  55.010  63.670  1.00  0.00           O
ATOM   2486  N   LEU A 743      62.180  56.280  61.840  1.00  0.00           N
ATOM   2487  HN  LEU A 743      61.870  56.690  60.980  1.00  0.00           H
ATOM   2488  CA  LEU A 743      63.540  56.430  62.230  1.00  0.00           C
ATOM   2489  HA  LEU A 743      63.830  55.430  62.520  1.00  0.00           H
ATOM   2490  CB  LEU A 743      64.510  56.930  61.000  1.00  0.00           C
ATOM   2491  HB1 LEU A 743      64.100  57.890  60.640  1.00  0.00           H
ATOM   2492  HB2 LEU A 743      64.410  56.250  60.120  1.00  0.00           H
ATOM   2493  CG  LEU A 743      65.940  57.150  61.400  1.00  0.00           C
ATOM   2494  HG  LEU A 743      66.020  57.930  62.190  1.00  0.00           H
ATOM   2495  CD1 LEU A 743      66.690  55.820  61.820  1.00  0.00           C
ATOM   2496 HD11 LEU A 743      67.730  56.110  62.060  1.00  0.00           H
ATOM   2497 HD12 LEU A 743      66.740  55.120  60.960  1.00  0.00           H
ATOM   2498 HD13 LEU A 743      66.210  55.390  62.710  1.00  0.00           H
ATOM   2499  CD2 LEU A 743      66.670  57.590  60.180  1.00  0.00           C
ATOM   2500 HD21 LEU A 743      67.750  57.790  60.310  1.00  0.00           H
ATOM   2501 HD22 LEU A 743      66.310  58.550  59.740  1.00  0.00           H
ATOM   2502 HD23 LEU A 743      66.550  56.810  59.400  1.00  0.00           H
ATOM   2503  C   LEU A 743      63.740  57.280  63.530  1.00  0.00           C
ATOM   2504  O   LEU A 743      64.550  56.890  64.360  1.00  0.00           O
ATOM   2505  N   PHE A 744      63.030  58.410  63.590  1.00  0.00           N
ATOM   2506  HN  PHE A 744      62.490  58.650  62.790  1.00  0.00           H
ATOM   2507  CA  PHE A 744      63.180  59.320  64.720  1.00  0.00           C
ATOM   2508  HA  PHE A 744      64.240  59.320  64.920  1.00  0.00           H
ATOM   2509  CB  PHE A 744      62.640  60.700  64.400  1.00  0.00           C
ATOM   2510  HB1 PHE A 744      62.570  61.220  65.390  1.00  0.00           H
ATOM   2511  HB2 PHE A 744      61.610  60.680  63.990  1.00  0.00           H
ATOM   2512  CG  PHE A 744      63.600  61.410  63.460  1.00  0.00           C
ATOM   2513  CD1 PHE A 744      64.910  61.620  63.860  1.00  0.00           C
ATOM   2514  HD1 PHE A 744      65.150  61.320  64.870  1.00  0.00           H
ATOM   2515  CE1 PHE A 744      65.700  62.520  63.170  1.00  0.00           C
ATOM   2516  HE1 PHE A 744      66.730  62.580  63.500  1.00  0.00           H
ATOM   2517  CZ  PHE A 744      65.380  62.910  61.860  1.00  0.00           C
ATOM   2518  HZ  PHE A 744      65.980  63.600  61.270  1.00  0.00           H
ATOM   2519  CD2 PHE A 744      63.230  61.900  62.180  1.00  0.00           C
ATOM   2520  HD2 PHE A 744      62.250  61.610  61.830  1.00  0.00           H
ATOM   2521  CE2 PHE A 744      64.090  62.580  61.380  1.00  0.00           C
ATOM   2522  HE2 PHE A 744      63.770  62.940  60.420  1.00  0.00           H
ATOM   2523  C   PHE A 744      62.560  58.640  65.940  1.00  0.00           C
ATOM   2524  O   PHE A 744      63.090  58.750  67.010  1.00  0.00           O
ATOM   2525  N   ASP A 745      61.460  57.890  65.810  1.00  0.00           N
ATOM   2526  HN  ASP A 745      60.990  58.020  64.940  1.00  0.00           H
ATOM   2527  CA  ASP A 745      60.900  57.160  66.970  1.00  0.00           C
ATOM   2528  HA  ASP A 745      60.890  57.920  67.750  1.00  0.00           H
ATOM   2529  CB  ASP A 745      59.470  56.640  66.630  1.00  0.00           C
ATOM   2530  HB1 ASP A 745      58.990  56.060  67.440  1.00  0.00           H
ATOM   2531  HB2 ASP A 745      59.610  55.980  65.740  1.00  0.00           H
ATOM   2532  CG  ASP A 745      58.470  57.730  66.230  1.00  0.00           C
ATOM   2533  OD1 ASP A 745      58.710  58.890  66.560  1.00  0.00           O
ATOM   2534  OD2 ASP A 745      57.370  57.430  65.780  1.00  0.00           O
ATOM   2535  C   ASP A 745      61.810  56.060  67.580  1.00  0.00           C
ATOM   2536  O   ASP A 745      61.940  55.890  68.780  1.00  0.00           O
ATOM   2537  N   LEU A 746      62.580  55.320  66.730  1.00  0.00           N
ATOM   2538  HN  LEU A 746      62.540  55.410  65.740  1.00  0.00           H
ATOM   2539  CA  LEU A 746      63.660  54.570  67.290  1.00  0.00           C
ATOM   2540  HA  LEU A 746      63.230  53.950  68.070  1.00  0.00           H
ATOM   2541  CB  LEU A 746      64.140  53.510  66.230  1.00  0.00           C
ATOM   2542  HB1 LEU A 746      64.900  52.860  66.720  1.00  0.00           H
ATOM   2543  HB2 LEU A 746      64.670  54.020  65.390  1.00  0.00           H
ATOM   2544  CG  LEU A 746      63.240  52.470  65.660  1.00  0.00           C
ATOM   2545  HG  LEU A 746      62.380  53.070  65.290  1.00  0.00           H
ATOM   2546  CD1 LEU A 746      63.870  51.660  64.460  1.00  0.00           C
ATOM   2547 HD11 LEU A 746      63.120  50.960  64.050  1.00  0.00           H
ATOM   2548 HD12 LEU A 746      64.750  51.110  64.850  1.00  0.00           H
ATOM   2549 HD13 LEU A 746      64.250  52.300  63.650  1.00  0.00           H
ATOM   2550  CD2 LEU A 746      62.800  51.430  66.680  1.00  0.00           C
ATOM   2551 HD21 LEU A 746      63.620  50.710  66.840  1.00  0.00           H
ATOM   2552 HD22 LEU A 746      61.870  50.950  66.310  1.00  0.00           H
ATOM   2553 HD23 LEU A 746      62.570  51.940  67.640  1.00  0.00           H
ATOM   2554  C   LEU A 746      64.820  55.330  67.890  1.00  0.00           C
ATOM   2555  O   LEU A 746      65.260  55.150  69.020  1.00  0.00           O
ATOM   2556  N   GLY A 747      65.160  56.430  67.220  1.00  0.00           N
ATOM   2557  HN  GLY A 747      64.770  56.510  66.300  1.00  0.00           H
ATOM   2558  CA  GLY A 747      66.050  57.530  67.530  1.00  0.00           C
ATOM   2559  HA1 GLY A 747      65.760  58.390  66.950  1.00  0.00           H
ATOM   2560  HA2 GLY A 747      67.040  57.170  67.310  1.00  0.00           H
ATOM   2561  C   GLY A 747      66.030  57.980  68.930  1.00  0.00           C
ATOM   2562  O   GLY A 747      67.010  57.940  69.700  1.00  0.00           O
ATOM   2563  N   GLU A 748      64.810  58.420  69.350  1.00  0.00           N
ATOM   2564  HN  GLU A 748      64.200  58.740  68.630  1.00  0.00           H
ATOM   2565  CA  GLU A 748      64.680  59.010  70.720  1.00  0.00           C
ATOM   2566  HA  GLU A 748      65.510  59.620  71.040  1.00  0.00           H
ATOM   2567  CB  GLU A 748      63.390  59.920  70.730  1.00  0.00           C
ATOM   2568  HB1 GLU A 748      63.020  60.040  71.780  1.00  0.00           H
ATOM   2569  HB2 GLU A 748      62.450  59.520  70.290  1.00  0.00           H
ATOM   2570  CG  GLU A 748      63.660  61.330  70.290  1.00  0.00           C
ATOM   2571  HG1 GLU A 748      63.700  61.480  69.190  1.00  0.00           H
ATOM   2572  HG2 GLU A 748      64.650  61.540  70.750  1.00  0.00           H
ATOM   2573  CD  GLU A 748      62.780  62.510  70.790  1.00  0.00           C
ATOM   2574  OE1 GLU A 748      63.050  63.040  71.910  1.00  0.00           O
ATOM   2575  OE2 GLU A 748      61.980  63.030  69.970  1.00  0.00           O
ATOM   2576  C   GLU A 748      64.630  57.920  71.710  1.00  0.00           C
ATOM   2577  O   GLU A 748      64.770  58.220  72.940  1.00  0.00           O
ATOM   2578  N   THR A 749      64.380  56.580  71.390  1.00  0.00           N
ATOM   2579  HN  THR A 749      64.340  56.400  70.420  1.00  0.00           H
ATOM   2580  CA  THR A 749      64.270  55.480  72.340  1.00  0.00           C
ATOM   2581  HA  THR A 749      63.730  55.750  73.240  1.00  0.00           H
ATOM   2582  CB  THR A 749      63.470  54.330  71.810  1.00  0.00           C
ATOM   2583  HB  THR A 749      64.030  53.780  71.030  1.00  0.00           H
ATOM   2584  OG1 THR A 749      62.160  54.730  71.310  1.00  0.00           O
ATOM   2585  HG1 THR A 749      62.300  55.290  70.540  1.00  0.00           H
ATOM   2586  CG2 THR A 749      63.200  53.310  72.920  1.00  0.00           C
ATOM   2587 HG21 THR A 749      62.390  52.650  72.540  1.00  0.00           H
ATOM   2588 HG22 THR A 749      62.850  53.790  73.860  1.00  0.00           H
ATOM   2589 HG23 THR A 749      64.130  52.770  73.210  1.00  0.00           H
ATOM   2590  C   THR A 749      65.640  54.930  72.820  1.00  0.00           C
ATOM   2591  O   THR A 749      65.950  54.620  73.960  1.00  0.00           O
ATOM   2592  N   TYR A 750      66.520  54.970  71.810  1.00  0.00           N
ATOM   2593  HN  TYR A 750      66.340  55.430  70.940  1.00  0.00           H
ATOM   2594  CA  TYR A 750      67.860  54.410  71.930  1.00  0.00           C
ATOM   2595  HA  TYR A 750      67.920  53.920  72.890  1.00  0.00           H
ATOM   2596  CB  TYR A 750      68.120  53.360  70.820  1.00  0.00           C
ATOM   2597  HB1 TYR A 750      69.170  53.010  70.810  1.00  0.00           H
ATOM   2598  HB2 TYR A 750      67.870  53.810  69.840  1.00  0.00           H
ATOM   2599  CG  TYR A 750      67.140  52.240  70.870  1.00  0.00           C
ATOM   2600  CD1 TYR A 750      67.110  51.490  72.000  1.00  0.00           C
ATOM   2601  HD1 TYR A 750      67.800  51.740  72.790  1.00  0.00           H
ATOM   2602  CE1 TYR A 750      66.370  50.350  72.190  1.00  0.00           C
ATOM   2603  HE1 TYR A 750      66.300  49.830  73.120  1.00  0.00           H
ATOM   2604  CZ  TYR A 750      65.480  49.980  71.120  1.00  0.00           C
ATOM   2605  OH  TYR A 750      64.560  48.920  71.160  1.00  0.00           O
ATOM   2606  HH  TYR A 750      63.670  49.220  70.920  1.00  0.00           H
ATOM   2607  CD2 TYR A 750      66.400  51.830  69.770  1.00  0.00           C
ATOM   2608  HD2 TYR A 750      66.370  52.340  68.800  1.00  0.00           H
ATOM   2609  CE2 TYR A 750      65.550  50.760  69.940  1.00  0.00           C
ATOM   2610  HE2 TYR A 750      64.860  50.460  69.160  1.00  0.00           H
ATOM   2611  C   TYR A 750      68.900  55.470  71.710  1.00  0.00           C
ATOM   2612  O   TYR A 750      68.650  56.590  71.330  1.00  0.00           O
ATOM   2613  N   ALA A 751      70.180  55.150  72.000  1.00  0.00           N
ATOM   2614  HN  ALA A 751      70.400  54.360  72.570  1.00  0.00           H
ATOM   2615  CA  ALA A 751      71.210  56.130  71.890  1.00  0.00           C
ATOM   2616  HA  ALA A 751      70.930  56.970  71.290  1.00  0.00           H
ATOM   2617  CB  ALA A 751      71.740  56.520  73.270  1.00  0.00           C
ATOM   2618  HB1 ALA A 751      72.270  55.770  73.890  1.00  0.00           H
ATOM   2619  HB2 ALA A 751      70.910  56.960  73.850  1.00  0.00           H
ATOM   2620  HB3 ALA A 751      72.490  57.330  73.090  1.00  0.00           H
ATOM   2621  C   ALA A 751      72.270  55.510  71.080  1.00  0.00           C
ATOM   2622  O   ALA A 751      72.450  54.270  71.150  1.00  0.00           O
ATOM   2623  N   PHE A 752      72.990  56.370  70.270  1.00  0.00           N
ATOM   2624  HN  PHE A 752      72.700  57.320  70.270  1.00  0.00           H
ATOM   2625  CA  PHE A 752      74.220  55.980  69.510  1.00  0.00           C
ATOM   2626  HA  PHE A 752      73.840  55.090  69.030  1.00  0.00           H
ATOM   2627  CB  PHE A 752      74.550  57.180  68.470  1.00  0.00           C
ATOM   2628  HB1 PHE A 752      74.830  58.080  69.060  1.00  0.00           H
ATOM   2629  HB2 PHE A 752      73.620  57.420  67.900  1.00  0.00           H
ATOM   2630  CG  PHE A 752      75.590  56.970  67.460  1.00  0.00           C
ATOM   2631  CD1 PHE A 752      76.790  57.770  67.430  1.00  0.00           C
ATOM   2632  HD1 PHE A 752      76.940  58.510  68.200  1.00  0.00           H
ATOM   2633  CE1 PHE A 752      77.740  57.450  66.450  1.00  0.00           C
ATOM   2634  HE1 PHE A 752      78.680  57.980  66.510  1.00  0.00           H
ATOM   2635  CZ  PHE A 752      77.510  56.520  65.440  1.00  0.00           C
ATOM   2636  HZ  PHE A 752      78.200  56.210  64.670  1.00  0.00           H
ATOM   2637  CD2 PHE A 752      75.380  56.070  66.440  1.00  0.00           C
ATOM   2638  HD2 PHE A 752      74.430  55.540  66.450  1.00  0.00           H
ATOM   2639  CE2 PHE A 752      76.250  55.860  65.360  1.00  0.00           C
ATOM   2640  HE2 PHE A 752      76.000  55.190  64.550  1.00  0.00           H
ATOM   2641  C   PHE A 752      75.290  55.690  70.500  1.00  0.00           C
ATOM   2642  O   PHE A 752      75.350  56.330  71.560  1.00  0.00           O
ATOM   2643  N   PRO A 822      76.260  54.800  70.260  1.00  0.00           N
ATOM   2644  CD  PRO A 822      77.690  54.840  70.780  1.00  0.00           C
ATOM   2645  HD1 PRO A 822      77.750  54.130  71.640  1.00  0.00           H
ATOM   2646  HD2 PRO A 822      77.970  55.860  71.130  1.00  0.00           H
ATOM   2647  CA  PRO A 822      76.200  53.770  69.170  1.00  0.00           C
ATOM   2648  HA  PRO A 822      75.960  54.240  68.230  1.00  0.00           H
ATOM   2649  CB  PRO A 822      77.610  53.110  69.180  1.00  0.00           C
ATOM   2650  HB1 PRO A 822      77.890  52.810  68.160  1.00  0.00           H
ATOM   2651  HB2 PRO A 822      77.720  52.210  69.820  1.00  0.00           H
ATOM   2652  CG  PRO A 822      78.490  54.250  69.620  1.00  0.00           C
ATOM   2653  HG1 PRO A 822      79.500  53.840  69.810  1.00  0.00           H
ATOM   2654  HG2 PRO A 822      78.560  54.950  68.760  1.00  0.00           H
ATOM   2655  C   PRO A 822      75.140  52.690  69.320  1.00  0.00           C
ATOM   2656  O   PRO A 822      74.180  52.700  68.590  1.00  0.00           O
ATOM   2657  N   ASP A 823      75.260  51.920  70.450  1.00  0.00           N
ATOM   2658  HN  ASP A 823      75.960  52.020  71.160  1.00  0.00           H
ATOM   2659  CA  ASP A 823      74.400  50.930  70.970  1.00  0.00           C
ATOM   2660  HA  ASP A 823      75.020  50.110  71.280  1.00  0.00           H
ATOM   2661  CB  ASP A 823      73.790  51.440  72.340  1.00  0.00           C
ATOM   2662  HB1 ASP A 823      73.150  50.620  72.730  1.00  0.00           H
ATOM   2663  HB2 ASP A 823      73.180  52.350  72.190  1.00  0.00           H
ATOM   2664  CG  ASP A 823      74.880  51.530  73.430  1.00  0.00           C
ATOM   2665  OD1 ASP A 823      74.500  52.090  74.450  1.00  0.00           O
ATOM   2666  OD2 ASP A 823      75.960  50.900  73.310  1.00  0.00           O
ATOM   2667  C   ASP A 823      73.430  50.310  69.980  1.00  0.00           C
ATOM   2668  O   ASP A 823      73.790  49.700  68.980  1.00  0.00           O
ATOM   2669  N   VAL A 824      72.100  50.350  70.200  1.00  0.00           N
ATOM   2670  HN  VAL A 824      71.690  50.800  70.990  1.00  0.00           H
ATOM   2671  CA  VAL A 824      71.070  49.650  69.490  1.00  0.00           C
ATOM   2672  HA  VAL A 824      71.430  48.670  69.220  1.00  0.00           H
ATOM   2673  CB  VAL A 824      69.920  49.460  70.470  1.00  0.00           C
ATOM   2674  HB  VAL A 824      69.590  50.430  70.900  1.00  0.00           H
ATOM   2675  CG1 VAL A 824      68.710  48.700  69.830  1.00  0.00           C
ATOM   2676 HG11 VAL A 824      68.950  47.690  69.440  1.00  0.00           H
ATOM   2677 HG12 VAL A 824      68.300  49.450  69.110  1.00  0.00           H
ATOM   2678 HG13 VAL A 824      67.970  48.620  70.660  1.00  0.00           H
ATOM   2679  CG2 VAL A 824      70.510  48.680  71.620  1.00  0.00           C
ATOM   2680 HG21 VAL A 824      70.970  47.730  71.290  1.00  0.00           H
ATOM   2681 HG22 VAL A 824      69.750  48.440  72.400  1.00  0.00           H
ATOM   2682 HG23 VAL A 824      71.220  49.230  72.280  1.00  0.00           H
ATOM   2683  C   VAL A 824      70.670  50.460  68.330  1.00  0.00           C
ATOM   2684  O   VAL A 824      69.980  50.050  67.380  1.00  0.00           O
ATOM   2685  N   LEU A 825      70.960  51.810  68.350  1.00  0.00           N
ATOM   2686  HN  LEU A 825      71.540  52.100  69.100  1.00  0.00           H
ATOM   2687  CA  LEU A 825      70.530  52.870  67.490  1.00  0.00           C
ATOM   2688  HA  LEU A 825      69.540  52.530  67.240  1.00  0.00           H
ATOM   2689  CB  LEU A 825      70.510  54.250  68.110  1.00  0.00           C
ATOM   2690  HB1 LEU A 825      71.530  54.650  68.250  1.00  0.00           H
ATOM   2691  HB2 LEU A 825      69.910  54.260  69.040  1.00  0.00           H
ATOM   2692  CG  LEU A 825      69.740  55.300  67.170  1.00  0.00           C
ATOM   2693  HG  LEU A 825      70.320  55.220  66.220  1.00  0.00           H
ATOM   2694  CD1 LEU A 825      68.340  54.770  66.810  1.00  0.00           C
ATOM   2695 HD11 LEU A 825      68.350  53.900  66.120  1.00  0.00           H
ATOM   2696 HD12 LEU A 825      67.830  55.590  66.280  1.00  0.00           H
ATOM   2697 HD13 LEU A 825      67.740  54.560  67.720  1.00  0.00           H
ATOM   2698  CD2 LEU A 825      69.720  56.760  67.620  1.00  0.00           C
ATOM   2699 HD21 LEU A 825      69.240  57.320  66.800  1.00  0.00           H
ATOM   2700 HD22 LEU A 825      70.730  57.180  67.820  1.00  0.00           H
ATOM   2701 HD23 LEU A 825      69.070  56.900  68.520  1.00  0.00           H
ATOM   2702  C   LEU A 825      71.360  52.870  66.160  1.00  0.00           C
ATOM   2703  O   LEU A 825      70.760  52.890  65.100  1.00  0.00           O
ATOM   2704  N   PHE A 826      72.660  52.660  66.150  1.00  0.00           N
ATOM   2705  HN  PHE A 826      73.070  52.590  67.060  1.00  0.00           H
ATOM   2706  CA  PHE A 826      73.530  52.310  65.030  1.00  0.00           C
ATOM   2707  HA  PHE A 826      73.620  53.160  64.360  1.00  0.00           H
ATOM   2708  CB  PHE A 826      74.920  52.180  65.630  1.00  0.00           C
ATOM   2709  HB1 PHE A 826      75.110  51.470  66.470  1.00  0.00           H
ATOM   2710  HB2 PHE A 826      75.210  53.190  65.960  1.00  0.00           H
ATOM   2711  CG  PHE A 826      75.940  51.740  64.570  1.00  0.00           C
ATOM   2712  CD1 PHE A 826      76.750  50.550  64.710  1.00  0.00           C
ATOM   2713  HD1 PHE A 826      76.620  49.830  65.510  1.00  0.00           H
ATOM   2714  CE1 PHE A 826      77.720  50.190  63.780  1.00  0.00           C
ATOM   2715  HE1 PHE A 826      78.350  49.330  63.900  1.00  0.00           H
ATOM   2716  CZ  PHE A 826      78.150  51.170  62.820  1.00  0.00           C
ATOM   2717  HZ  PHE A 826      79.040  51.120  62.190  1.00  0.00           H
ATOM   2718  CD2 PHE A 826      76.270  52.560  63.470  1.00  0.00           C
ATOM   2719  HD2 PHE A 826      75.640  53.420  63.300  1.00  0.00           H
ATOM   2720  CE2 PHE A 826      77.360  52.300  62.660  1.00  0.00           C
ATOM   2721  HE2 PHE A 826      77.570  52.950  61.830  1.00  0.00           H
ATOM   2722  C   PHE A 826      73.100  51.160  64.220  1.00  0.00           C
ATOM   2723  O   PHE A 826      73.060  51.120  63.000  1.00  0.00           O
ATOM   2724  N   TRP A 827      72.850  50.040  64.930  1.00  0.00           N
ATOM   2725  HN  TRP A 827      73.240  49.910  65.840  1.00  0.00           H
ATOM   2726  CA  TRP A 827      72.370  48.880  64.270  1.00  0.00           C
ATOM   2727  HA  TRP A 827      72.980  48.640  63.410  1.00  0.00           H
ATOM   2728  CB  TRP A 827      72.420  47.630  65.340  1.00  0.00           C
ATOM   2729  HB1 TRP A 827      72.030  46.750  64.810  1.00  0.00           H
ATOM   2730  HB2 TRP A 827      71.800  47.900  66.220  1.00  0.00           H
ATOM   2731  CG  TRP A 827      73.820  47.320  65.740  1.00  0.00           C
ATOM   2732  CD1 TRP A 827      74.330  47.160  67.020  1.00  0.00           C
ATOM   2733  HD1 TRP A 827      73.760  47.320  67.920  1.00  0.00           H
ATOM   2734  NE1 TRP A 827      75.650  46.780  66.930  1.00  0.00           N
ATOM   2735  HE1 TRP A 827      76.130  46.500  67.730  1.00  0.00           H
ATOM   2736  CE2 TRP A 827      76.120  46.780  65.650  1.00  0.00           C
ATOM   2737  CD2 TRP A 827      74.940  46.990  64.830  1.00  0.00           C
ATOM   2738  CE3 TRP A 827      75.080  46.990  63.450  1.00  0.00           C
ATOM   2739  HE3 TRP A 827      74.230  47.280  62.850  1.00  0.00           H
ATOM   2740  CZ3 TRP A 827      76.310  46.630  62.870  1.00  0.00           C
ATOM   2741  HZ3 TRP A 827      76.380  46.550  61.810  1.00  0.00           H
ATOM   2742  CZ2 TRP A 827      77.330  46.440  65.150  1.00  0.00           C
ATOM   2743  HZ2 TRP A 827      78.200  46.260  65.760  1.00  0.00           H
ATOM   2744  CH2 TRP A 827      77.410  46.390  63.700  1.00  0.00           C
ATOM   2745  HH2 TRP A 827      78.290  45.990  63.230  1.00  0.00           H
ATOM   2746  C   TRP A 827      71.080  49.050  63.640  1.00  0.00           C
ATOM   2747  O   TRP A 827      70.820  48.520  62.560  1.00  0.00           O
ATOM   2748  N   CYS A 828      70.080  49.690  64.320  1.00  0.00           N
ATOM   2749  HN  CYS A 828      70.240  50.040  65.250  1.00  0.00           H
ATOM   2750  CA  CYS A 828      68.750  49.900  63.740  1.00  0.00           C
ATOM   2751  HA  CYS A 828      68.310  48.930  63.520  1.00  0.00           H
ATOM   2752  CB  CYS A 828      67.760  50.810  64.570  1.00  0.00           C
ATOM   2753  HB1 CYS A 828      66.910  51.330  64.050  1.00  0.00           H
ATOM   2754  HB2 CYS A 828      68.380  51.620  64.980  1.00  0.00           H
ATOM   2755  SG  CYS A 828      67.190  49.880  66.090  1.00  0.00           S
ATOM   2756  HG1 CYS A 828      68.350  49.470  66.590  1.00  0.00           H
ATOM   2757  C   CYS A 828      68.820  50.680  62.420  1.00  0.00           C
ATOM   2758  O   CYS A 828      68.190  50.320  61.420  1.00  0.00           O
ATOM   2759  N   VAL A 829      69.580  51.810  62.400  1.00  0.00           N
ATOM   2760  HN  VAL A 829      70.040  52.110  63.230  1.00  0.00           H
ATOM   2761  CA  VAL A 829      69.670  52.630  61.200  1.00  0.00           C
ATOM   2762  HA  VAL A 829      68.680  52.560  60.780  1.00  0.00           H
ATOM   2763  CB  VAL A 829      70.180  53.960  61.450  1.00  0.00           C
ATOM   2764  HB  VAL A 829      69.420  54.440  62.110  1.00  0.00           H
ATOM   2765  CG1 VAL A 829      71.550  54.000  62.160  1.00  0.00           C
ATOM   2766 HG11 VAL A 829      71.580  55.010  62.610  1.00  0.00           H
ATOM   2767 HG12 VAL A 829      72.500  54.030  61.580  1.00  0.00           H
ATOM   2768 HG13 VAL A 829      71.690  53.270  62.990  1.00  0.00           H
ATOM   2769  CG2 VAL A 829      70.160  54.780  60.200  1.00  0.00           C
ATOM   2770 HG21 VAL A 829      69.150  54.740  59.740  1.00  0.00           H
ATOM   2771 HG22 VAL A 829      70.840  54.440  59.400  1.00  0.00           H
ATOM   2772 HG23 VAL A 829      70.460  55.830  60.460  1.00  0.00           H
ATOM   2773  C   VAL A 829      70.390  51.900  60.060  1.00  0.00           C
ATOM   2774  O   VAL A 829      69.940  51.960  58.890  1.00  0.00           O
ATOM   2775  N   ILE A 830      71.430  51.050  60.320  1.00  0.00           N
ATOM   2776  HN  ILE A 830      71.870  50.970  61.200  1.00  0.00           H
ATOM   2777  CA  ILE A 830      72.080  50.170  59.370  1.00  0.00           C
ATOM   2778  HA  ILE A 830      72.380  50.820  58.570  1.00  0.00           H
ATOM   2779  CB  ILE A 830      73.390  49.520  60.060  1.00  0.00           C
ATOM   2780  HB  ILE A 830      73.040  49.080  61.010  1.00  0.00           H
ATOM   2781  CG2 ILE A 830      73.980  48.350  59.230  1.00  0.00           C
ATOM   2782 HG21 ILE A 830      74.060  48.530  58.130  1.00  0.00           H
ATOM   2783 HG22 ILE A 830      73.350  47.460  59.440  1.00  0.00           H
ATOM   2784 HG23 ILE A 830      75.010  48.100  59.560  1.00  0.00           H
ATOM   2785  CG1 ILE A 830      74.310  50.660  60.440  1.00  0.00           C
ATOM   2786 HG11 ILE A 830      74.870  50.310  61.340  1.00  0.00           H
ATOM   2787 HG12 ILE A 830      73.770  51.600  60.650  1.00  0.00           H
ATOM   2788  CD  ILE A 830      75.240  51.070  59.280  1.00  0.00           C
ATOM   2789  HD1 ILE A 830      74.720  50.940  58.310  1.00  0.00           H
ATOM   2790  HD2 ILE A 830      76.110  50.390  59.350  1.00  0.00           H
ATOM   2791  HD3 ILE A 830      75.620  52.100  59.470  1.00  0.00           H
ATOM   2792  C   ILE A 830      71.200  49.080  58.890  1.00  0.00           C
ATOM   2793  O   ILE A 830      71.170  48.750  57.660  1.00  0.00           O
ATOM   2794  N   LEU A 831      70.330  48.450  59.740  1.00  0.00           N
ATOM   2795  HN  LEU A 831      70.150  48.790  60.660  1.00  0.00           H
ATOM   2796  CA  LEU A 831      69.460  47.350  59.270  1.00  0.00           C
ATOM   2797  HA  LEU A 831      70.020  46.710  58.590  1.00  0.00           H
ATOM   2798  CB  LEU A 831      69.010  46.620  60.570  1.00  0.00           C
ATOM   2799  HB1 LEU A 831      68.380  47.350  61.120  1.00  0.00           H
ATOM   2800  HB2 LEU A 831      69.950  46.340  61.110  1.00  0.00           H
ATOM   2801  CG  LEU A 831      68.260  45.240  60.400  1.00  0.00           C
ATOM   2802  HG  LEU A 831      67.250  45.370  59.960  1.00  0.00           H
ATOM   2803  CD1 LEU A 831      69.120  44.250  59.590  1.00  0.00           C
ATOM   2804 HD11 LEU A 831      68.730  43.210  59.660  1.00  0.00           H
ATOM   2805 HD12 LEU A 831      70.190  44.370  59.860  1.00  0.00           H
ATOM   2806 HD13 LEU A 831      69.090  44.490  58.500  1.00  0.00           H
ATOM   2807  CD2 LEU A 831      67.940  44.530  61.770  1.00  0.00           C
ATOM   2808 HD21 LEU A 831      67.290  43.640  61.680  1.00  0.00           H
ATOM   2809 HD22 LEU A 831      67.360  45.310  62.300  1.00  0.00           H
ATOM   2810 HD23 LEU A 831      68.830  44.380  62.410  1.00  0.00           H
ATOM   2811  C   LEU A 831      68.360  47.870  58.390  1.00  0.00           C
ATOM   2812  O   LEU A 831      67.890  47.330  57.420  1.00  0.00           O
ATOM   2813  N   PHE A 832      67.870  49.040  58.730  1.00  0.00           N
ATOM   2814  HN  PHE A 832      68.200  49.530  59.540  1.00  0.00           H
ATOM   2815  CA  PHE A 832      66.850  49.800  57.990  1.00  0.00           C
ATOM   2816  HA  PHE A 832      65.950  49.240  57.780  1.00  0.00           H
ATOM   2817  CB  PHE A 832      66.510  51.030  58.810  1.00  0.00           C
ATOM   2818  HB1 PHE A 832      67.500  51.480  59.040  1.00  0.00           H
ATOM   2819  HB2 PHE A 832      66.190  50.740  59.840  1.00  0.00           H
ATOM   2820  CG  PHE A 832      65.540  52.000  58.230  1.00  0.00           C
ATOM   2821  CD1 PHE A 832      64.350  51.480  57.720  1.00  0.00           C
ATOM   2822  HD1 PHE A 832      64.130  50.420  57.740  1.00  0.00           H
ATOM   2823  CE1 PHE A 832      63.500  52.360  57.110  1.00  0.00           C
ATOM   2824  HE1 PHE A 832      62.670  51.920  56.600  1.00  0.00           H
ATOM   2825  CZ  PHE A 832      63.740  53.730  57.070  1.00  0.00           C
ATOM   2826  HZ  PHE A 832      63.040  54.350  56.540  1.00  0.00           H
ATOM   2827  CD2 PHE A 832      65.830  53.370  58.290  1.00  0.00           C
ATOM   2828  HD2 PHE A 832      66.770  53.650  58.730  1.00  0.00           H
ATOM   2829  CE2 PHE A 832      64.960  54.260  57.610  1.00  0.00           C
ATOM   2830  HE2 PHE A 832      65.120  55.330  57.580  1.00  0.00           H
ATOM   2831  C   PHE A 832      67.460  50.260  56.640  1.00  0.00           C
ATOM   2832  O   PHE A 832      66.770  50.090  55.600  1.00  0.00           O
ATOM   2833  N   PHE A 833      68.650  50.800  56.680  1.00  0.00           N
ATOM   2834  HN  PHE A 833      68.950  51.060  57.590  1.00  0.00           H
ATOM   2835  CA  PHE A 833      69.390  51.130  55.410  1.00  0.00           C
ATOM   2836  HA  PHE A 833      68.800  51.830  54.840  1.00  0.00           H
ATOM   2837  CB  PHE A 833      70.740  51.740  55.800  1.00  0.00           C
ATOM   2838  HB1 PHE A 833      71.160  51.050  56.560  1.00  0.00           H
ATOM   2839  HB2 PHE A 833      70.560  52.760  56.220  1.00  0.00           H
ATOM   2840  CG  PHE A 833      71.670  52.010  54.670  1.00  0.00           C
ATOM   2841  CD1 PHE A 833      72.880  51.310  54.590  1.00  0.00           C
ATOM   2842  HD1 PHE A 833      73.280  50.940  55.530  1.00  0.00           H
ATOM   2843  CE1 PHE A 833      73.710  51.370  53.410  1.00  0.00           C
ATOM   2844  HE1 PHE A 833      74.590  50.760  53.230  1.00  0.00           H
ATOM   2845  CZ  PHE A 833      73.360  52.200  52.370  1.00  0.00           C
ATOM   2846  HZ  PHE A 833      73.710  52.170  51.350  1.00  0.00           H
ATOM   2847  CD2 PHE A 833      71.300  52.810  53.580  1.00  0.00           C
ATOM   2848  HD2 PHE A 833      70.360  53.340  53.570  1.00  0.00           H
ATOM   2849  CE2 PHE A 833      72.140  52.900  52.460  1.00  0.00           C
ATOM   2850  HE2 PHE A 833      71.830  53.590  51.690  1.00  0.00           H
ATOM   2851  C   PHE A 833      69.650  49.950  54.460  1.00  0.00           C
ATOM   2852  O   PHE A 833      69.330  50.020  53.290  1.00  0.00           O
ATOM   2853  N   THR A 834      70.140  48.810  54.990  1.00  0.00           N
ATOM   2854  HN  THR A 834      70.110  48.730  55.980  1.00  0.00           H
ATOM   2855  CA  THR A 834      70.580  47.650  54.280  1.00  0.00           C
ATOM   2856  HA  THR A 834      71.170  47.950  53.420  1.00  0.00           H
ATOM   2857  CB  THR A 834      71.600  46.720  54.930  1.00  0.00           C
ATOM   2858  HB  THR A 834      71.720  45.750  54.400  1.00  0.00           H
ATOM   2859  OG1 THR A 834      71.210  46.410  56.250  1.00  0.00           O
ATOM   2860  HG1 THR A 834      71.310  47.180  56.820  1.00  0.00           H
ATOM   2861  CG2 THR A 834      73.020  47.420  54.990  1.00  0.00           C
ATOM   2862 HG21 THR A 834      73.040  48.410  55.490  1.00  0.00           H
ATOM   2863 HG22 THR A 834      73.430  47.560  53.970  1.00  0.00           H
ATOM   2864 HG23 THR A 834      73.670  46.790  55.630  1.00  0.00           H
ATOM   2865  C   THR A 834      69.460  46.920  53.750  1.00  0.00           C
ATOM   2866  O   THR A 834      69.570  46.330  52.670  1.00  0.00           O
ATOM   2867  N   THR A 835      68.350  46.910  54.480  1.00  0.00           N
ATOM   2868  HN  THR A 835      68.430  47.090  55.460  1.00  0.00           H
ATOM   2869  CA  THR A 835      67.100  46.330  53.980  1.00  0.00           C
ATOM   2870  HA  THR A 835      67.250  45.330  53.630  1.00  0.00           H
ATOM   2871  CB  THR A 835      65.960  46.270  55.040  1.00  0.00           C
ATOM   2872  HB  THR A 835      65.650  47.250  55.450  1.00  0.00           H
ATOM   2873  OG1 THR A 835      66.280  45.300  56.090  1.00  0.00           O
ATOM   2874  HG1 THR A 835      67.050  45.630  56.570  1.00  0.00           H
ATOM   2875  CG2 THR A 835      64.750  45.680  54.270  1.00  0.00           C
ATOM   2876 HG21 THR A 835      64.220  46.470  53.700  1.00  0.00           H
ATOM   2877 HG22 THR A 835      64.120  45.150  55.020  1.00  0.00           H
ATOM   2878 HG23 THR A 835      65.100  44.980  53.480  1.00  0.00           H
ATOM   2879  C   THR A 835      66.550  47.120  52.780  1.00  0.00           C
ATOM   2880  O   THR A 835      66.220  46.550  51.750  1.00  0.00           O
ATOM   2881  N   PHE A 836      66.590  48.450  52.740  1.00  0.00           N
ATOM   2882  HN  PHE A 836      67.080  48.920  53.470  1.00  0.00           H
ATOM   2883  CA  PHE A 836      66.320  49.170  51.490  1.00  0.00           C
ATOM   2884  HA  PHE A 836      65.350  48.810  51.170  1.00  0.00           H
ATOM   2885  CB  PHE A 836      66.290  50.710  51.810  1.00  0.00           C
ATOM   2886  HB1 PHE A 836      67.280  51.210  51.960  1.00  0.00           H
ATOM   2887  HB2 PHE A 836      65.640  51.090  52.620  1.00  0.00           H
ATOM   2888  CG  PHE A 836      65.760  51.380  50.530  1.00  0.00           C
ATOM   2889  CD1 PHE A 836      66.750  52.000  49.720  1.00  0.00           C
ATOM   2890  HD1 PHE A 836      67.790  52.060  50.040  1.00  0.00           H
ATOM   2891  CE1 PHE A 836      66.260  52.720  48.580  1.00  0.00           C
ATOM   2892  HE1 PHE A 836      66.900  53.320  47.960  1.00  0.00           H
ATOM   2893  CZ  PHE A 836      64.900  52.650  48.250  1.00  0.00           C
ATOM   2894  HZ  PHE A 836      64.530  53.230  47.410  1.00  0.00           H
ATOM   2895  CD2 PHE A 836      64.440  51.330  50.150  1.00  0.00           C
ATOM   2896  HD2 PHE A 836      63.700  50.860  50.770  1.00  0.00           H
ATOM   2897  CE2 PHE A 836      64.030  51.920  48.980  1.00  0.00           C
ATOM   2898  HE2 PHE A 836      63.010  51.910  48.660  1.00  0.00           H
ATOM   2899  C   PHE A 836      67.330  48.920  50.400  1.00  0.00           C
ATOM   2900  O   PHE A 836      66.970  48.580  49.280  1.00  0.00           O
ATOM   2901  N   PHE A 837      68.680  49.020  50.740  1.00  0.00           N
ATOM   2902  HN  PHE A 837      68.870  49.300  51.670  1.00  0.00           H
ATOM   2903  CA  PHE A 837      69.780  48.840  49.770  1.00  0.00           C
ATOM   2904  HA  PHE A 837      69.580  49.520  48.960  1.00  0.00           H
ATOM   2905  CB  PHE A 837      71.150  49.100  50.440  1.00  0.00           C
ATOM   2906  HB1 PHE A 837      71.230  48.340  51.250  1.00  0.00           H
ATOM   2907  HB2 PHE A 837      71.130  50.130  50.870  1.00  0.00           H
ATOM   2908  CG  PHE A 837      72.320  48.900  49.540  1.00  0.00           C
ATOM   2909  CD1 PHE A 837      72.310  49.050  48.130  1.00  0.00           C
ATOM   2910  HD1 PHE A 837      71.330  49.290  47.740  1.00  0.00           H
ATOM   2911  CE1 PHE A 837      73.420  48.930  47.300  1.00  0.00           C
ATOM   2912  HE1 PHE A 837      73.350  49.110  46.250  1.00  0.00           H
ATOM   2913  CZ  PHE A 837      74.690  48.670  47.840  1.00  0.00           C
ATOM   2914  HZ  PHE A 837      75.490  48.660  47.110  1.00  0.00           H
ATOM   2915  CD2 PHE A 837      73.630  48.760  50.070  1.00  0.00           C
ATOM   2916  HD2 PHE A 837      73.670  48.750  51.150  1.00  0.00           H
ATOM   2917  CE2 PHE A 837      74.790  48.620  49.260  1.00  0.00           C
ATOM   2918  HE2 PHE A 837      75.730  48.400  49.740  1.00  0.00           H
ATOM   2919  C   PHE A 837      69.790  47.410  49.060  1.00  0.00           C
ATOM   2920  O   PHE A 837      69.810  47.170  47.830  1.00  0.00           O
ATOM   2921  N   LEU A 838      69.620  46.360  49.920  1.00  0.00           N
ATOM   2922  HN  LEU A 838      69.540  46.520  50.900  1.00  0.00           H
ATOM   2923  CA  LEU A 838      69.490  44.970  49.510  1.00  0.00           C
ATOM   2924  HA  LEU A 838      70.350  44.650  48.950  1.00  0.00           H
ATOM   2925  CB  LEU A 838      69.400  44.030  50.740  1.00  0.00           C
ATOM   2926  HB1 LEU A 838      68.520  44.240  51.380  1.00  0.00           H
ATOM   2927  HB2 LEU A 838      70.270  44.330  51.360  1.00  0.00           H
ATOM   2928  CG  LEU A 838      69.210  42.490  50.480  1.00  0.00           C
ATOM   2929  HG  LEU A 838      68.220  42.330  50.000  1.00  0.00           H
ATOM   2930  CD1 LEU A 838      70.390  41.820  49.680  1.00  0.00           C
ATOM   2931 HD11 LEU A 838      71.290  41.900  50.320  1.00  0.00           H
ATOM   2932 HD12 LEU A 838      70.420  42.440  48.770  1.00  0.00           H
ATOM   2933 HD13 LEU A 838      70.190  40.740  49.530  1.00  0.00           H
ATOM   2934  CD2 LEU A 838      69.110  41.720  51.700  1.00  0.00           C
ATOM   2935 HD21 LEU A 838      70.050  41.710  52.290  1.00  0.00           H
ATOM   2936 HD22 LEU A 838      69.030  40.640  51.440  1.00  0.00           H
ATOM   2937 HD23 LEU A 838      68.310  42.010  52.420  1.00  0.00           H
ATOM   2938  C   LEU A 838      68.260  44.650  48.670  1.00  0.00           C
ATOM   2939  O   LEU A 838      68.400  44.190  47.520  1.00  0.00           O
ATOM   2940  N   SER A 839      67.050  45.030  49.170  1.00  0.00           N
ATOM   2941  HN  SER A 839      66.850  45.480  50.030  1.00  0.00           H
ATOM   2942  CA  SER A 839      65.780  44.810  48.410  1.00  0.00           C
ATOM   2943  HA  SER A 839      65.830  43.740  48.200  1.00  0.00           H
ATOM   2944  CB  SER A 839      64.420  45.050  49.120  1.00  0.00           C
ATOM   2945  HB1 SER A 839      64.250  44.240  49.860  1.00  0.00           H
ATOM   2946  HB2 SER A 839      63.600  44.960  48.370  1.00  0.00           H
ATOM   2947  OG  SER A 839      64.450  46.370  49.710  1.00  0.00           O
ATOM   2948  HG1 SER A 839      64.960  46.240  50.510  1.00  0.00           H
ATOM   2949  C   SER A 839      65.730  45.500  47.030  1.00  0.00           C
ATOM   2950  O   SER A 839      65.320  44.820  46.080  1.00  0.00           O
ATOM   2951  N   SER A 840      66.140  46.800  46.940  1.00  0.00           N
ATOM   2952  HN  SER A 840      66.440  47.310  47.750  1.00  0.00           H
ATOM   2953  CA  SER A 840      66.330  47.430  45.580  1.00  0.00           C
ATOM   2954  HA  SER A 840      65.360  47.420  45.100  1.00  0.00           H
ATOM   2955  CB  SER A 840      66.700  49.010  45.860  1.00  0.00           C
ATOM   2956  HB1 SER A 840      65.720  49.280  46.290  1.00  0.00           H
ATOM   2957  HB2 SER A 840      66.890  49.530  44.900  1.00  0.00           H
ATOM   2958  OG  SER A 840      67.860  49.220  46.670  1.00  0.00           O
ATOM   2959  HG1 SER A 840      67.530  48.870  47.500  1.00  0.00           H
ATOM   2960  C   SER A 840      67.360  46.810  44.710  1.00  0.00           C
ATOM   2961  O   SER A 840      67.140  46.600  43.500  1.00  0.00           O
ATOM   2962  N   PHE A 841      68.490  46.410  45.310  1.00  0.00           N
ATOM   2963  HN  PHE A 841      68.730  46.930  46.130  1.00  0.00           H
ATOM   2964  CA  PHE A 841      69.580  45.630  44.610  1.00  0.00           C
ATOM   2965  HA  PHE A 841      69.950  46.160  43.750  1.00  0.00           H
ATOM   2966  CB  PHE A 841      70.870  45.400  45.550  1.00  0.00           C
ATOM   2967  HB1 PHE A 841      70.600  45.220  46.610  1.00  0.00           H
ATOM   2968  HB2 PHE A 841      71.470  46.330  45.510  1.00  0.00           H
ATOM   2969  CG  PHE A 841      71.820  44.290  45.210  1.00  0.00           C
ATOM   2970  CD1 PHE A 841      71.810  43.080  46.020  1.00  0.00           C
ATOM   2971  HD1 PHE A 841      71.110  42.970  46.850  1.00  0.00           H
ATOM   2972  CE1 PHE A 841      72.710  42.070  45.740  1.00  0.00           C
ATOM   2973  HE1 PHE A 841      72.570  41.100  46.190  1.00  0.00           H
ATOM   2974  CZ  PHE A 841      73.590  42.150  44.690  1.00  0.00           C
ATOM   2975  HZ  PHE A 841      74.200  41.290  44.400  1.00  0.00           H
ATOM   2976  CD2 PHE A 841      72.690  44.320  44.170  1.00  0.00           C
ATOM   2977  HD2 PHE A 841      72.680  45.190  43.530  1.00  0.00           H
ATOM   2978  CE2 PHE A 841      73.640  43.330  43.900  1.00  0.00           C
ATOM   2979  HE2 PHE A 841      74.330  43.430  43.080  1.00  0.00           H
ATOM   2980  C   PHE A 841      69.130  44.270  44.030  1.00  0.00           C
ATOM   2981  O   PHE A 841      69.420  43.900  42.860  1.00  0.00           O
ATOM   2982  N   LEU A 842      68.250  43.550  44.770  1.00  0.00           N
ATOM   2983  HN  LEU A 842      68.040  43.870  45.690  1.00  0.00           H
ATOM   2984  CA  LEU A 842      67.600  42.240  44.330  1.00  0.00           C
ATOM   2985  HA  LEU A 842      68.390  41.580  44.000  1.00  0.00           H
ATOM   2986  CB  LEU A 842      66.820  41.580  45.520  1.00  0.00           C
ATOM   2987  HB1 LEU A 842      66.270  40.710  45.100  1.00  0.00           H
ATOM   2988  HB2 LEU A 842      66.110  42.340  45.900  1.00  0.00           H
ATOM   2989  CG  LEU A 842      67.850  41.030  46.580  1.00  0.00           C
ATOM   2990  HG  LEU A 842      68.560  41.870  46.730  1.00  0.00           H
ATOM   2991  CD1 LEU A 842      66.990  40.680  47.800  1.00  0.00           C
ATOM   2992 HD11 LEU A 842      66.410  41.490  48.300  1.00  0.00           H
ATOM   2993 HD12 LEU A 842      67.720  40.240  48.520  1.00  0.00           H
ATOM   2994 HD13 LEU A 842      66.310  39.830  47.590  1.00  0.00           H
ATOM   2995  CD2 LEU A 842      68.730  39.850  46.120  1.00  0.00           C
ATOM   2996 HD21 LEU A 842      69.210  40.160  45.160  1.00  0.00           H
ATOM   2997 HD22 LEU A 842      68.100  38.950  45.970  1.00  0.00           H
ATOM   2998 HD23 LEU A 842      69.440  39.640  46.940  1.00  0.00           H
ATOM   2999  C   LEU A 842      66.570  42.480  43.160  1.00  0.00           C
ATOM   3000  O   LEU A 842      66.630  41.820  42.140  1.00  0.00           O
ATOM   3001  N   LYS A 843      65.730  43.530  43.250  1.00  0.00           N
ATOM   3002  HN  LYS A 843      65.780  44.190  43.990  1.00  0.00           H
ATOM   3003  CA  LYS A 843      64.880  43.890  42.100  1.00  0.00           C
ATOM   3004  HA  LYS A 843      64.350  43.010  41.780  1.00  0.00           H
ATOM   3005  CB  LYS A 843      64.060  45.150  42.510  1.00  0.00           C
ATOM   3006  HB1 LYS A 843      64.760  45.910  42.930  1.00  0.00           H
ATOM   3007  HB2 LYS A 843      63.470  44.790  43.370  1.00  0.00           H
ATOM   3008  CG  LYS A 843      63.110  45.750  41.440  1.00  0.00           C
ATOM   3009  HG1 LYS A 843      63.750  46.150  40.620  1.00  0.00           H
ATOM   3010  HG2 LYS A 843      62.470  46.500  41.940  1.00  0.00           H
ATOM   3011  CD  LYS A 843      62.170  44.690  40.860  1.00  0.00           C
ATOM   3012  HD1 LYS A 843      61.760  44.100  41.730  1.00  0.00           H
ATOM   3013  HD2 LYS A 843      62.730  43.910  40.320  1.00  0.00           H
ATOM   3014  CE  LYS A 843      61.120  45.240  39.890  1.00  0.00           C
ATOM   3015  HE1 LYS A 843      60.110  45.170  40.320  1.00  0.00           H
ATOM   3016  HE2 LYS A 843      61.260  44.730  38.910  1.00  0.00           H
ATOM   3017  NZ  LYS A 843      61.170  46.630  39.480  1.00  0.00           N
ATOM   3018  HZ1 LYS A 843      60.440  47.170  39.990  1.00  0.00           H
ATOM   3019  HZ2 LYS A 843      61.060  46.690  38.440  1.00  0.00           H
ATOM   3020  HZ3 LYS A 843      62.080  47.100  39.670  1.00  0.00           H
ATOM   3021  C   LYS A 843      65.690  44.210  40.900  1.00  0.00           C
ATOM   3022  O   LYS A 843      65.240  43.910  39.760  1.00  0.00           O
ATOM   3023  N   GLN A 844      66.860  44.920  40.990  1.00  0.00           N
ATOM   3024  HN  GLN A 844      67.060  45.430  41.830  1.00  0.00           H
ATOM   3025  CA  GLN A 844      67.700  45.270  39.870  1.00  0.00           C
ATOM   3026  HA  GLN A 844      67.130  45.370  38.960  1.00  0.00           H
ATOM   3027  CB  GLN A 844      68.280  46.670  40.370  1.00  0.00           C
ATOM   3028  HB1 GLN A 844      69.180  46.890  39.750  1.00  0.00           H
ATOM   3029  HB2 GLN A 844      68.720  46.520  41.380  1.00  0.00           H
ATOM   3030  CG  GLN A 844      67.230  47.830  40.300  1.00  0.00           C
ATOM   3031  HG1 GLN A 844      66.340  47.590  40.920  1.00  0.00           H
ATOM   3032  HG2 GLN A 844      66.930  47.960  39.230  1.00  0.00           H
ATOM   3033  CD  GLN A 844      67.780  49.080  41.000  1.00  0.00           C
ATOM   3034  OE1 GLN A 844      67.650  49.410  42.190  1.00  0.00           O
ATOM   3035  NE2 GLN A 844      68.580  49.780  40.210  1.00  0.00           N
ATOM   3036 HE21 GLN A 844      69.040  50.470  40.770  1.00  0.00           H
ATOM   3037 HE22 GLN A 844      68.440  49.730  39.220  1.00  0.00           H
ATOM   3038  C   GLN A 844      68.760  44.180  39.530  1.00  0.00           C
ATOM   3039  O   GLN A 844      69.780  44.480  38.930  1.00  0.00           O
ATOM   3040  N   PHE A 845      68.600  42.970  40.050  1.00  0.00           N
ATOM   3041  HN  PHE A 845      67.860  42.720  40.690  1.00  0.00           H
ATOM   3042  CA  PHE A 845      69.320  41.810  39.690  1.00  0.00           C
ATOM   3043  HA  PHE A 845      70.300  42.270  39.760  1.00  0.00           H
ATOM   3044  CB  PHE A 845      69.130  40.780  40.740  1.00  0.00           C
ATOM   3045  HB1 PHE A 845      68.400  40.010  40.420  1.00  0.00           H
ATOM   3046  HB2 PHE A 845      68.800  41.330  41.640  1.00  0.00           H
ATOM   3047  CG  PHE A 845      70.380  40.000  40.950  1.00  0.00           C
ATOM   3048  CD1 PHE A 845      71.230  40.290  42.070  1.00  0.00           C
ATOM   3049  HD1 PHE A 845      70.860  41.050  42.750  1.00  0.00           H
ATOM   3050  CE1 PHE A 845      72.310  39.490  42.380  1.00  0.00           C
ATOM   3051  HE1 PHE A 845      72.910  39.720  43.250  1.00  0.00           H
ATOM   3052  CZ  PHE A 845      72.660  38.410  41.580  1.00  0.00           C
ATOM   3053  HZ  PHE A 845      73.580  37.860  41.710  1.00  0.00           H
ATOM   3054  CD2 PHE A 845      70.780  38.980  40.080  1.00  0.00           C
ATOM   3055  HD2 PHE A 845      70.120  38.770  39.260  1.00  0.00           H
ATOM   3056  CE2 PHE A 845      71.840  38.150  40.480  1.00  0.00           C
ATOM   3057  HE2 PHE A 845      72.210  37.340  39.880  1.00  0.00           H
ATOM   3058  C   PHE A 845      69.190  41.360  38.270  1.00  0.00           C
ATOM   3059  O   PHE A 845      70.160  41.080  37.610  1.00  0.00           O
ATOM   3060  N   LYS A 846      67.950  41.350  37.700  1.00  0.00           N
ATOM   3061  HN  LYS A 846      67.120  41.440  38.250  1.00  0.00           H
ATOM   3062  CA  LYS A 846      67.650  41.120  36.210  1.00  0.00           C
ATOM   3063  HA  LYS A 846      67.560  40.050  36.140  1.00  0.00           H
ATOM   3064  CB  LYS A 846      66.150  41.350  35.790  1.00  0.00           C
ATOM   3065  HB1 LYS A 846      65.590  40.690  36.490  1.00  0.00           H
ATOM   3066  HB2 LYS A 846      66.040  41.040  34.730  1.00  0.00           H
ATOM   3067  CG  LYS A 846      65.720  42.720  36.220  1.00  0.00           C
ATOM   3068  HG1 LYS A 846      66.390  43.500  35.790  1.00  0.00           H
ATOM   3069  HG2 LYS A 846      65.730  42.950  37.300  1.00  0.00           H
ATOM   3070  CD  LYS A 846      64.250  43.000  35.770  1.00  0.00           C
ATOM   3071  HD1 LYS A 846      63.470  42.230  35.940  1.00  0.00           H
ATOM   3072  HD2 LYS A 846      64.330  43.200  34.690  1.00  0.00           H
ATOM   3073  CE  LYS A 846      63.640  44.240  36.460  1.00  0.00           C
ATOM   3074  HE1 LYS A 846      64.240  45.160  36.410  1.00  0.00           H
ATOM   3075  HE2 LYS A 846      63.430  44.000  37.520  1.00  0.00           H
ATOM   3076  NZ  LYS A 846      62.280  44.470  35.820  1.00  0.00           N
ATOM   3077  HZ1 LYS A 846      62.270  44.580  34.780  1.00  0.00           H
ATOM   3078  HZ2 LYS A 846      61.870  45.290  36.300  1.00  0.00           H
ATOM   3079  HZ3 LYS A 846      61.760  43.600  36.040  1.00  0.00           H
ATOM   3080  C   LYS A 846      68.650  41.620  35.100  1.00  0.00           C
ATOM   3081  O   LYS A 846      69.160  40.870  34.310  1.00  0.00           O
ATOM   3082  N   THR A 847      69.120  42.880  35.180  1.00  0.00           N
ATOM   3083  HN  THR A 847      68.850  43.520  35.900  1.00  0.00           H
ATOM   3084  CA  THR A 847      70.150  43.500  34.260  1.00  0.00           C
ATOM   3085  HA  THR A 847      70.050  43.020  33.300  1.00  0.00           H
ATOM   3086  CB  THR A 847      69.660  44.890  33.950  1.00  0.00           C
ATOM   3087  HB  THR A 847      70.370  45.600  33.460  1.00  0.00           H
ATOM   3088  OG1 THR A 847      69.120  45.500  35.130  1.00  0.00           O
ATOM   3089  HG1 THR A 847      69.710  46.170  35.480  1.00  0.00           H
ATOM   3090  CG2 THR A 847      68.480  44.690  32.960  1.00  0.00           C
ATOM   3091 HG21 THR A 847      68.000  45.570  32.490  1.00  0.00           H
ATOM   3092 HG22 THR A 847      67.680  44.100  33.460  1.00  0.00           H
ATOM   3093 HG23 THR A 847      68.830  43.990  32.160  1.00  0.00           H
ATOM   3094  C   THR A 847      71.580  43.360  34.680  1.00  0.00           C
ATOM   3095  O   THR A 847      72.510  43.980  34.200  1.00  0.00           O
ATOM   3096  N   LYS A 848      71.860  42.600  35.780  1.00  0.00           N
ATOM   3097  HN  LYS A 848      71.060  42.160  36.170  1.00  0.00           H
ATOM   3098  CA  LYS A 848      73.250  42.240  36.090  1.00  0.00           C
ATOM   3099  HA  LYS A 848      73.720  43.210  36.080  1.00  0.00           H
ATOM   3100  CB  LYS A 848      73.440  41.740  37.560  1.00  0.00           C
ATOM   3101  HB1 LYS A 848      74.420  41.240  37.690  1.00  0.00           H
ATOM   3102  HB2 LYS A 848      72.840  40.840  37.840  1.00  0.00           H
ATOM   3103  CG  LYS A 848      73.220  42.840  38.630  1.00  0.00           C
ATOM   3104  HG1 LYS A 848      73.490  42.450  39.640  1.00  0.00           H
ATOM   3105  HG2 LYS A 848      72.170  43.200  38.620  1.00  0.00           H
ATOM   3106  CD  LYS A 848      74.240  43.960  38.480  1.00  0.00           C
ATOM   3107  HD1 LYS A 848      74.020  44.520  37.540  1.00  0.00           H
ATOM   3108  HD2 LYS A 848      75.250  43.510  38.500  1.00  0.00           H
ATOM   3109  CE  LYS A 848      74.230  44.850  39.740  1.00  0.00           C
ATOM   3110  HE1 LYS A 848      75.080  45.570  39.780  1.00  0.00           H
ATOM   3111  HE2 LYS A 848      74.330  44.140  40.590  1.00  0.00           H
ATOM   3112  NZ  LYS A 848      73.050  45.720  39.780  1.00  0.00           N
ATOM   3113  HZ1 LYS A 848      72.980  46.290  38.910  1.00  0.00           H
ATOM   3114  HZ2 LYS A 848      72.910  46.210  40.690  1.00  0.00           H
ATOM   3115  HZ3 LYS A 848      72.290  45.050  39.580  1.00  0.00           H
ATOM   3116  C   LYS A 848      73.930  41.400  35.000  1.00  0.00           C
ATOM   3117  O   LYS A 848      73.320  40.540  34.390  1.00  0.00           O
ATOM   3118  N   ARG A 849      75.250  41.610  34.880  1.00  0.00           N
ATOM   3119  HN  ARG A 849      75.740  42.340  35.350  1.00  0.00           H
ATOM   3120  CA  ARG A 849      76.110  40.630  34.150  1.00  0.00           C
ATOM   3121  HA  ARG A 849      75.750  40.720  33.140  1.00  0.00           H
ATOM   3122  CB  ARG A 849      77.590  41.120  34.160  1.00  0.00           C
ATOM   3123  HB1 ARG A 849      78.210  40.350  33.670  1.00  0.00           H
ATOM   3124  HB2 ARG A 849      78.050  41.210  35.170  1.00  0.00           H
ATOM   3125  CG  ARG A 849      77.900  42.460  33.340  1.00  0.00           C
ATOM   3126  HG1 ARG A 849      79.000  42.600  33.250  1.00  0.00           H
ATOM   3127  HG2 ARG A 849      77.370  43.170  34.020  1.00  0.00           H
ATOM   3128  CD  ARG A 849      77.210  42.480  31.880  1.00  0.00           C
ATOM   3129  HD1 ARG A 849      77.640  43.370  31.390  1.00  0.00           H
ATOM   3130  HD2 ARG A 849      76.100  42.430  31.860  1.00  0.00           H
ATOM   3131  NE  ARG A 849      77.780  41.380  31.090  1.00  0.00           N
ATOM   3132  HE  ARG A 849      78.520  40.850  31.500  1.00  0.00           H
ATOM   3133  CZ  ARG A 849      77.490  40.980  29.840  1.00  0.00           C
ATOM   3134  NH1 ARG A 849      77.970  39.900  29.250  1.00  0.00           N
ATOM   3135 HH11 ARG A 849      78.720  39.340  29.610  1.00  0.00           H
ATOM   3136 HH12 ARG A 849      77.570  39.610  28.380  1.00  0.00           H
ATOM   3137  NH2 ARG A 849      76.640  41.750  29.130  1.00  0.00           N
ATOM   3138 HH21 ARG A 849      76.310  42.660  29.390  1.00  0.00           H
ATOM   3139 HH22 ARG A 849      76.660  41.510  28.160  1.00  0.00           H
ATOM   3140  C   ARG A 849      76.030  39.200  34.540  1.00  0.00           C
ATOM   3141  O   ARG A 849      75.730  38.360  33.740  1.00  0.00           O
ATOM   3142  N   TYR A 850      76.170  38.920  35.800  1.00  0.00           N
ATOM   3143  HN  TYR A 850      76.410  39.610  36.470  1.00  0.00           H
ATOM   3144  CA  TYR A 850      76.300  37.620  36.360  1.00  0.00           C
ATOM   3145  HA  TYR A 850      76.980  37.060  35.730  1.00  0.00           H
ATOM   3146  CB  TYR A 850      76.950  37.590  37.680  1.00  0.00           C
ATOM   3147  HB1 TYR A 850      78.030  37.470  37.450  1.00  0.00           H
ATOM   3148  HB2 TYR A 850      76.620  36.780  38.360  1.00  0.00           H
ATOM   3149  CG  TYR A 850      76.700  38.820  38.550  1.00  0.00           C
ATOM   3150  CD1 TYR A 850      75.460  38.990  39.220  1.00  0.00           C
ATOM   3151  HD1 TYR A 850      74.700  38.230  39.120  1.00  0.00           H
ATOM   3152  CE1 TYR A 850      75.250  40.050  40.110  1.00  0.00           C
ATOM   3153  HE1 TYR A 850      74.290  40.170  40.580  1.00  0.00           H
ATOM   3154  CZ  TYR A 850      76.230  41.040  40.180  1.00  0.00           C
ATOM   3155  OH  TYR A 850      76.090  42.090  41.100  1.00  0.00           O
ATOM   3156  HH  TYR A 850      76.590  42.840  40.770  1.00  0.00           H
ATOM   3157  CD2 TYR A 850      77.660  39.860  38.650  1.00  0.00           C
ATOM   3158  HD2 TYR A 850      78.600  39.750  38.150  1.00  0.00           H
ATOM   3159  CE2 TYR A 850      77.430  40.960  39.450  1.00  0.00           C
ATOM   3160  HE2 TYR A 850      78.190  41.720  39.540  1.00  0.00           H
ATOM   3161  C   TYR A 850      75.060  36.730  36.230  1.00  0.00           C
ATOM   3162  O   TYR A 850      73.970  37.270  36.290  1.00  0.00           O
ATOM   3163  N   PHE A 851      75.270  35.430  36.130  1.00  0.00           N
ATOM   3164  HN  PHE A 851      76.230  35.190  36.020  1.00  0.00           H
ATOM   3165  CA  PHE A 851      74.220  34.400  36.140  1.00  0.00           C
ATOM   3166  HA  PHE A 851      74.840  33.520  36.190  1.00  0.00           H
ATOM   3167  CB  PHE A 851      73.400  34.380  37.460  1.00  0.00           C
ATOM   3168  HB1 PHE A 851      72.760  33.470  37.440  1.00  0.00           H
ATOM   3169  HB2 PHE A 851      72.710  35.240  37.490  1.00  0.00           H
ATOM   3170  CG  PHE A 851      74.150  34.370  38.770  1.00  0.00           C
ATOM   3171  CD1 PHE A 851      75.520  33.950  39.040  1.00  0.00           C
ATOM   3172  HD1 PHE A 851      76.100  33.670  38.170  1.00  0.00           H
ATOM   3173  CE1 PHE A 851      76.100  34.140  40.300  1.00  0.00           C
ATOM   3174  HE1 PHE A 851      77.120  33.870  40.510  1.00  0.00           H
ATOM   3175  CZ  PHE A 851      75.310  34.530  41.380  1.00  0.00           C
ATOM   3176  HZ  PHE A 851      75.810  34.550  42.340  1.00  0.00           H
ATOM   3177  CD2 PHE A 851      73.390  34.730  39.910  1.00  0.00           C
ATOM   3178  HD2 PHE A 851      72.360  35.030  39.760  1.00  0.00           H
ATOM   3179  CE2 PHE A 851      73.940  34.780  41.180  1.00  0.00           C
ATOM   3180  HE2 PHE A 851      73.390  35.000  42.080  1.00  0.00           H
ATOM   3181  C   PHE A 851      73.320  34.200  34.900  1.00  0.00           C
ATOM   3182  O   PHE A 851      73.210  35.160  34.130  1.00  0.00           O
ATOM   3183  N   PRO A 852      72.650  33.050  34.600  1.00  0.00           N
ATOM   3184  CD  PRO A 852      72.950  31.730  35.180  1.00  0.00           C
ATOM   3185  HD1 PRO A 852      72.530  31.720  36.210  1.00  0.00           H
ATOM   3186  HD2 PRO A 852      74.050  31.580  35.310  1.00  0.00           H
ATOM   3187  CA  PRO A 852      71.690  32.980  33.500  1.00  0.00           C
ATOM   3188  HA  PRO A 852      72.150  33.130  32.550  1.00  0.00           H
ATOM   3189  CB  PRO A 852      71.250  31.480  33.510  1.00  0.00           C
ATOM   3190  HB1 PRO A 852      70.880  31.100  32.540  1.00  0.00           H
ATOM   3191  HB2 PRO A 852      70.530  31.390  34.340  1.00  0.00           H
ATOM   3192  CG  PRO A 852      72.430  30.740  34.130  1.00  0.00           C
ATOM   3193  HG1 PRO A 852      72.150  29.750  34.550  1.00  0.00           H
ATOM   3194  HG2 PRO A 852      73.170  30.600  33.310  1.00  0.00           H
ATOM   3195  C   PRO A 852      70.510  33.890  33.640  1.00  0.00           C
ATOM   3196  O   PRO A 852      70.200  34.110  34.810  1.00  0.00           O
ATOM   3197  N   THR A 853      69.840  34.320  32.540  1.00  0.00           N
ATOM   3198  HN  THR A 853      70.200  34.190  31.620  1.00  0.00           H
ATOM   3199  CA  THR A 853      68.690  35.160  32.580  1.00  0.00           C
ATOM   3200  HA  THR A 853      69.100  36.120  32.870  1.00  0.00           H
ATOM   3201  CB  THR A 853      68.140  35.380  31.170  1.00  0.00           C
ATOM   3202  HB  THR A 853      67.670  34.390  30.950  1.00  0.00           H
ATOM   3203  OG1 THR A 853      69.070  35.810  30.150  1.00  0.00           O
ATOM   3204  HG1 THR A 853      69.610  35.090  29.810  1.00  0.00           H
ATOM   3205  CG2 THR A 853      66.980  36.380  31.270  1.00  0.00           C
ATOM   3206 HG21 THR A 853      66.160  35.760  31.700  1.00  0.00           H
ATOM   3207 HG22 THR A 853      66.820  36.710  30.210  1.00  0.00           H
ATOM   3208 HG23 THR A 853      67.140  37.270  31.890  1.00  0.00           H
ATOM   3209  C   THR A 853      67.580  34.710  33.580  1.00  0.00           C
ATOM   3210  O   THR A 853      67.110  35.460  34.390  1.00  0.00           O
ATOM   3211  N   LYS A 854      67.230  33.420  33.600  1.00  0.00           N
ATOM   3212  HN  LYS A 854      67.680  32.850  32.900  1.00  0.00           H
ATOM   3213  CA  LYS A 854      66.110  32.840  34.430  1.00  0.00           C
ATOM   3214  HA  LYS A 854      65.220  33.440  34.370  1.00  0.00           H
ATOM   3215  CB  LYS A 854      65.770  31.420  33.940  1.00  0.00           C
ATOM   3216  HB1 LYS A 854      65.030  30.920  34.590  1.00  0.00           H
ATOM   3217  HB2 LYS A 854      66.720  30.860  34.040  1.00  0.00           H
ATOM   3218  CG  LYS A 854      65.190  31.290  32.480  1.00  0.00           C
ATOM   3219  HG1 LYS A 854      65.840  31.840  31.760  1.00  0.00           H
ATOM   3220  HG2 LYS A 854      64.190  31.770  32.510  1.00  0.00           H
ATOM   3221  CD  LYS A 854      65.000  29.820  32.050  1.00  0.00           C
ATOM   3222  HD1 LYS A 854      64.260  29.350  32.720  1.00  0.00           H
ATOM   3223  HD2 LYS A 854      66.000  29.340  32.180  1.00  0.00           H
ATOM   3224  CE  LYS A 854      64.660  29.580  30.580  1.00  0.00           C
ATOM   3225  HE1 LYS A 854      63.900  30.340  30.310  1.00  0.00           H
ATOM   3226  HE2 LYS A 854      64.230  28.560  30.580  1.00  0.00           H
ATOM   3227  NZ  LYS A 854      65.860  29.650  29.700  1.00  0.00           N
ATOM   3228  HZ1 LYS A 854      66.240  30.610  29.580  1.00  0.00           H
ATOM   3229  HZ2 LYS A 854      65.700  29.490  28.680  1.00  0.00           H
ATOM   3230  HZ3 LYS A 854      66.520  29.000  30.170  1.00  0.00           H
ATOM   3231  C   LYS A 854      66.470  32.780  35.880  1.00  0.00           C
ATOM   3232  O   LYS A 854      65.680  32.970  36.840  1.00  0.00           O
ATOM   3233  N   VAL A 855      67.830  32.700  36.230  1.00  0.00           N
ATOM   3234  HN  VAL A 855      68.480  32.460  35.510  1.00  0.00           H
ATOM   3235  CA  VAL A 855      68.390  32.930  37.580  1.00  0.00           C
ATOM   3236  HA  VAL A 855      67.720  32.500  38.300  1.00  0.00           H
ATOM   3237  CB  VAL A 855      69.780  32.410  37.710  1.00  0.00           C
ATOM   3238  HB  VAL A 855      70.370  32.840  36.870  1.00  0.00           H
ATOM   3239  CG1 VAL A 855      70.490  32.730  39.010  1.00  0.00           C
ATOM   3240 HG11 VAL A 855      71.440  32.160  39.030  1.00  0.00           H
ATOM   3241 HG12 VAL A 855      69.930  32.440  39.930  1.00  0.00           H
ATOM   3242 HG13 VAL A 855      70.670  33.830  39.050  1.00  0.00           H
ATOM   3243  CG2 VAL A 855      69.850  30.840  37.640  1.00  0.00           C
ATOM   3244 HG21 VAL A 855      69.440  30.510  36.660  1.00  0.00           H
ATOM   3245 HG22 VAL A 855      69.210  30.380  38.420  1.00  0.00           H
ATOM   3246 HG23 VAL A 855      70.920  30.550  37.650  1.00  0.00           H
ATOM   3247  C   VAL A 855      68.320  34.390  37.930  1.00  0.00           C
ATOM   3248  O   VAL A 855      67.690  34.730  38.990  1.00  0.00           O
ATOM   3249  N   ARG A 856      68.820  35.320  37.070  1.00  0.00           N
ATOM   3250  HN  ARG A 856      69.250  34.960  36.250  1.00  0.00           H
ATOM   3251  CA  ARG A 856      68.710  36.750  37.320  1.00  0.00           C
ATOM   3252  HA  ARG A 856      69.270  37.080  38.180  1.00  0.00           H
ATOM   3253  CB  ARG A 856      69.260  37.570  36.140  1.00  0.00           C
ATOM   3254  HB1 ARG A 856      69.180  38.650  36.420  1.00  0.00           H
ATOM   3255  HB2 ARG A 856      68.750  37.360  35.170  1.00  0.00           H
ATOM   3256  CG  ARG A 856      70.760  37.330  36.000  1.00  0.00           C
ATOM   3257  HG1 ARG A 856      71.030  36.330  35.600  1.00  0.00           H
ATOM   3258  HG2 ARG A 856      71.300  37.350  36.960  1.00  0.00           H
ATOM   3259  CD  ARG A 856      71.410  38.410  35.130  1.00  0.00           C
ATOM   3260  HD1 ARG A 856      72.520  38.420  35.000  1.00  0.00           H
ATOM   3261  HD2 ARG A 856      71.270  39.380  35.650  1.00  0.00           H
ATOM   3262  NE  ARG A 856      70.670  38.550  33.850  1.00  0.00           N
ATOM   3263  HE  ARG A 856      70.160  39.400  33.710  1.00  0.00           H
ATOM   3264  CZ  ARG A 856      71.030  37.920  32.780  1.00  0.00           C
ATOM   3265  NH1 ARG A 856      72.100  37.150  32.630  1.00  0.00           N
ATOM   3266 HH11 ARG A 856      72.410  36.580  33.390  1.00  0.00           H
ATOM   3267 HH12 ARG A 856      72.170  36.600  31.800  1.00  0.00           H
ATOM   3268  NH2 ARG A 856      70.340  38.100  31.680  1.00  0.00           N
ATOM   3269 HH21 ARG A 856      70.670  37.710  30.820  1.00  0.00           H
ATOM   3270 HH22 ARG A 856      69.600  38.760  31.590  1.00  0.00           H
ATOM   3271  C   ARG A 856      67.250  37.330  37.590  1.00  0.00           C
ATOM   3272  O   ARG A 856      66.980  38.050  38.540  1.00  0.00           O
ATOM   3273  N   SER A 857      66.280  36.930  36.720  1.00  0.00           N
ATOM   3274  HN  SER A 857      66.620  36.570  35.850  1.00  0.00           H
ATOM   3275  CA  SER A 857      64.900  37.310  36.730  1.00  0.00           C
ATOM   3276  HA  SER A 857      64.850  38.390  36.850  1.00  0.00           H
ATOM   3277  CB  SER A 857      64.150  37.010  35.400  1.00  0.00           C
ATOM   3278  HB1 SER A 857      64.310  35.930  35.200  1.00  0.00           H
ATOM   3279  HB2 SER A 857      64.660  37.650  34.640  1.00  0.00           H
ATOM   3280  OG  SER A 857      62.750  37.400  35.330  1.00  0.00           O
ATOM   3281  HG1 SER A 857      62.210  36.670  35.650  1.00  0.00           H
ATOM   3282  C   SER A 857      64.230  36.690  37.930  1.00  0.00           C
ATOM   3283  O   SER A 857      63.470  37.310  38.610  1.00  0.00           O
ATOM   3284  N   THR A 858      64.590  35.430  38.280  1.00  0.00           N
ATOM   3285  HN  THR A 858      65.190  34.870  37.720  1.00  0.00           H
ATOM   3286  CA  THR A 858      64.140  34.820  39.530  1.00  0.00           C
ATOM   3287  HA  THR A 858      63.060  34.860  39.520  1.00  0.00           H
ATOM   3288  CB  THR A 858      64.530  33.370  39.710  1.00  0.00           C
ATOM   3289  HB  THR A 858      65.630  33.290  39.560  1.00  0.00           H
ATOM   3290  OG1 THR A 858      63.840  32.530  38.800  1.00  0.00           O
ATOM   3291  HG1 THR A 858      64.420  32.560  38.030  1.00  0.00           H
ATOM   3292  CG2 THR A 858      64.150  32.840  41.120  1.00  0.00           C
ATOM   3293 HG21 THR A 858      64.580  31.830  41.230  1.00  0.00           H
ATOM   3294 HG22 THR A 858      63.050  32.940  41.220  1.00  0.00           H
ATOM   3295 HG23 THR A 858      64.740  33.330  41.920  1.00  0.00           H
ATOM   3296  C   THR A 858      64.540  35.590  40.800  1.00  0.00           C
ATOM   3297  O   THR A 858      63.710  35.670  41.660  1.00  0.00           O
ATOM   3298  N   ILE A 859      65.740  36.150  40.950  1.00  0.00           N
ATOM   3299  HN  ILE A 859      66.430  36.070  40.220  1.00  0.00           H
ATOM   3300  CA  ILE A 859      66.080  36.970  42.120  1.00  0.00           C
ATOM   3301  HA  ILE A 859      65.840  36.430  43.030  1.00  0.00           H
ATOM   3302  CB  ILE A 859      67.590  37.210  42.180  1.00  0.00           C
ATOM   3303  HB  ILE A 859      67.800  37.550  41.130  1.00  0.00           H
ATOM   3304  CG2 ILE A 859      67.820  38.310  43.160  1.00  0.00           C
ATOM   3305 HG21 ILE A 859      67.520  39.340  42.880  1.00  0.00           H
ATOM   3306 HG22 ILE A 859      68.920  38.500  43.230  1.00  0.00           H
ATOM   3307 HG23 ILE A 859      67.290  38.100  44.110  1.00  0.00           H
ATOM   3308  CG1 ILE A 859      68.250  35.840  42.520  1.00  0.00           C
ATOM   3309 HG11 ILE A 859      67.990  34.990  41.870  1.00  0.00           H
ATOM   3310 HG12 ILE A 859      67.940  35.530  43.540  1.00  0.00           H
ATOM   3311  CD  ILE A 859      69.800  35.920  42.440  1.00  0.00           C
ATOM   3312  HD1 ILE A 859      70.180  36.700  43.130  1.00  0.00           H
ATOM   3313  HD2 ILE A 859      70.150  36.190  41.430  1.00  0.00           H
ATOM   3314  HD3 ILE A 859      70.440  35.080  42.760  1.00  0.00           H
ATOM   3315  C   ILE A 859      65.320  38.280  42.210  1.00  0.00           C
ATOM   3316  O   ILE A 859      64.870  38.760  43.240  1.00  0.00           O
ATOM   3317  N   SER A 860      64.980  38.870  40.990  1.00  0.00           N
ATOM   3318  HN  SER A 860      65.190  38.610  40.050  1.00  0.00           H
ATOM   3319  CA  SER A 860      64.010  39.940  40.870  1.00  0.00           C
ATOM   3320  HA  SER A 860      64.360  40.770  41.460  1.00  0.00           H
ATOM   3321  CB  SER A 860      64.060  40.390  39.420  1.00  0.00           C
ATOM   3322  HB1 SER A 860      63.410  41.290  39.440  1.00  0.00           H
ATOM   3323  HB2 SER A 860      63.690  39.650  38.690  1.00  0.00           H
ATOM   3324  OG  SER A 860      65.350  40.890  39.020  1.00  0.00           O
ATOM   3325  HG1 SER A 860      65.480  41.650  39.580  1.00  0.00           H
ATOM   3326  C   SER A 860      62.660  39.570  41.320  1.00  0.00           C
ATOM   3327  O   SER A 860      62.060  40.290  42.100  1.00  0.00           O
ATOM   3328  N   ASP A 861      62.030  38.420  40.860  1.00  0.00           N
ATOM   3329  HN  ASP A 861      62.440  37.800  40.190  1.00  0.00           H
ATOM   3330  CA  ASP A 861      60.650  38.100  41.160  1.00  0.00           C
ATOM   3331  HA  ASP A 861      60.010  38.940  40.950  1.00  0.00           H
ATOM   3332  CB  ASP A 861      60.290  36.920  40.230  1.00  0.00           C
ATOM   3333  HB1 ASP A 861      59.340  36.470  40.620  1.00  0.00           H
ATOM   3334  HB2 ASP A 861      61.160  36.230  40.140  1.00  0.00           H
ATOM   3335  CG  ASP A 861      59.930  37.450  38.860  1.00  0.00           C
ATOM   3336  OD1 ASP A 861      59.580  38.630  38.760  1.00  0.00           O
ATOM   3337  OD2 ASP A 861      59.920  36.710  37.820  1.00  0.00           O
ATOM   3338  C   ASP A 861      60.360  37.890  42.610  1.00  0.00           C
ATOM   3339  O   ASP A 861      59.340  38.380  43.160  1.00  0.00           O
ATOM   3340  N   PHE A 862      61.120  37.180  43.370  1.00  0.00           N
ATOM   3341  HN  PHE A 862      61.910  36.750  42.940  1.00  0.00           H
ATOM   3342  CA  PHE A 862      60.830  36.950  44.750  1.00  0.00           C
ATOM   3343  HA  PHE A 862      59.770  36.940  44.930  1.00  0.00           H
ATOM   3344  CB  PHE A 862      61.250  35.470  45.170  1.00  0.00           C
ATOM   3345  HB1 PHE A 862      60.970  35.340  46.240  1.00  0.00           H
ATOM   3346  HB2 PHE A 862      62.340  35.360  45.110  1.00  0.00           H
ATOM   3347  CG  PHE A 862      60.540  34.470  44.360  1.00  0.00           C
ATOM   3348  CD1 PHE A 862      59.500  33.780  44.990  1.00  0.00           C
ATOM   3349  HD1 PHE A 862      59.190  33.900  46.010  1.00  0.00           H
ATOM   3350  CE1 PHE A 862      58.850  32.760  44.350  1.00  0.00           C
ATOM   3351  HE1 PHE A 862      57.990  32.310  44.810  1.00  0.00           H
ATOM   3352  CZ  PHE A 862      59.260  32.320  43.080  1.00  0.00           C
ATOM   3353  HZ  PHE A 862      58.650  31.590  42.570  1.00  0.00           H
ATOM   3354  CD2 PHE A 862      60.860  34.100  43.010  1.00  0.00           C
ATOM   3355  HD2 PHE A 862      61.660  34.610  42.490  1.00  0.00           H
ATOM   3356  CE2 PHE A 862      60.220  33.000  42.420  1.00  0.00           C
ATOM   3357  HE2 PHE A 862      60.470  32.730  41.410  1.00  0.00           H
ATOM   3358  C   PHE A 862      61.560  37.870  45.670  1.00  0.00           C
ATOM   3359  O   PHE A 862      61.590  37.660  46.890  1.00  0.00           O
ATOM   3360  N   ALA A 863      62.130  39.000  45.100  1.00  0.00           N
ATOM   3361  HN  ALA A 863      62.130  39.150  44.120  1.00  0.00           H
ATOM   3362  CA  ALA A 863      63.060  39.890  45.880  1.00  0.00           C
ATOM   3363  HA  ALA A 863      64.020  39.390  46.010  1.00  0.00           H
ATOM   3364  CB  ALA A 863      63.320  41.160  45.050  1.00  0.00           C
ATOM   3365  HB1 ALA A 863      64.020  41.760  45.660  1.00  0.00           H
ATOM   3366  HB2 ALA A 863      62.370  41.730  45.030  1.00  0.00           H
ATOM   3367  HB3 ALA A 863      63.710  40.890  44.050  1.00  0.00           H
ATOM   3368  C   ALA A 863      62.640  40.370  47.290  1.00  0.00           C
ATOM   3369  O   ALA A 863      63.480  40.280  48.180  1.00  0.00           O
ATOM   3370  N   VAL A 864      61.430  40.870  47.560  1.00  0.00           N
ATOM   3371  HN  VAL A 864      60.750  40.850  46.820  1.00  0.00           H
ATOM   3372  CA  VAL A 864      60.950  41.210  48.890  1.00  0.00           C
ATOM   3373  HA  VAL A 864      61.670  41.830  49.400  1.00  0.00           H
ATOM   3374  CB  VAL A 864      59.690  42.020  48.870  1.00  0.00           C
ATOM   3375  HB  VAL A 864      58.940  41.570  48.190  1.00  0.00           H
ATOM   3376  CG1 VAL A 864      59.040  42.080  50.310  1.00  0.00           C
ATOM   3377 HG11 VAL A 864      59.780  42.670  50.890  1.00  0.00           H
ATOM   3378 HG12 VAL A 864      58.790  41.110  50.800  1.00  0.00           H
ATOM   3379 HG13 VAL A 864      58.070  42.640  50.370  1.00  0.00           H
ATOM   3380  CG2 VAL A 864      60.010  43.470  48.420  1.00  0.00           C
ATOM   3381 HG21 VAL A 864      60.800  43.800  49.120  1.00  0.00           H
ATOM   3382 HG22 VAL A 864      59.100  44.090  48.500  1.00  0.00           H
ATOM   3383 HG23 VAL A 864      60.520  43.590  47.430  1.00  0.00           H
ATOM   3384  C   VAL A 864      60.900  40.000  49.860  1.00  0.00           C
ATOM   3385  O   VAL A 864      61.470  39.990  50.950  1.00  0.00           O
ATOM   3386  N   PHE A 865      60.240  38.910  49.480  1.00  0.00           N
ATOM   3387  HN  PHE A 865      59.600  39.120  48.740  1.00  0.00           H
ATOM   3388  CA  PHE A 865      60.140  37.680  50.220  1.00  0.00           C
ATOM   3389  HA  PHE A 865      59.690  37.990  51.150  1.00  0.00           H
ATOM   3390  CB  PHE A 865      59.210  36.730  49.470  1.00  0.00           C
ATOM   3391  HB1 PHE A 865      59.640  36.430  48.500  1.00  0.00           H
ATOM   3392  HB2 PHE A 865      58.290  37.330  49.270  1.00  0.00           H
ATOM   3393  CG  PHE A 865      58.860  35.440  50.130  1.00  0.00           C
ATOM   3394  CD1 PHE A 865      57.700  35.370  50.940  1.00  0.00           C
ATOM   3395  HD1 PHE A 865      56.890  36.090  50.790  1.00  0.00           H
ATOM   3396  CE1 PHE A 865      57.430  34.280  51.750  1.00  0.00           C
ATOM   3397  HE1 PHE A 865      56.530  34.200  52.330  1.00  0.00           H
ATOM   3398  CZ  PHE A 865      58.340  33.220  51.740  1.00  0.00           C
ATOM   3399  HZ  PHE A 865      58.120  32.490  52.500  1.00  0.00           H
ATOM   3400  CD2 PHE A 865      59.710  34.320  50.150  1.00  0.00           C
ATOM   3401  HD2 PHE A 865      60.660  34.340  49.630  1.00  0.00           H
ATOM   3402  CE2 PHE A 865      59.470  33.270  51.010  1.00  0.00           C
ATOM   3403  HE2 PHE A 865      60.190  32.500  51.220  1.00  0.00           H
ATOM   3404  C   PHE A 865      61.580  37.130  50.410  1.00  0.00           C
ATOM   3405  O   PHE A 865      62.020  36.790  51.460  1.00  0.00           O
ATOM   3406  N   LEU A 866      62.460  37.170  49.390  1.00  0.00           N
ATOM   3407  HN  LEU A 866      62.120  37.560  48.540  1.00  0.00           H
ATOM   3408  CA  LEU A 866      63.860  36.920  49.530  1.00  0.00           C
ATOM   3409  HA  LEU A 866      64.010  35.960  49.990  1.00  0.00           H
ATOM   3410  CB  LEU A 866      64.440  36.820  48.060  1.00  0.00           C
ATOM   3411  HB1 LEU A 866      63.980  37.620  47.440  1.00  0.00           H
ATOM   3412  HB2 LEU A 866      64.010  35.850  47.710  1.00  0.00           H
ATOM   3413  CG  LEU A 866      65.940  36.630  47.840  1.00  0.00           C
ATOM   3414  HG  LEU A 866      66.410  37.600  48.120  1.00  0.00           H
ATOM   3415  CD1 LEU A 866      66.490  35.490  48.630  1.00  0.00           C
ATOM   3416 HD11 LEU A 866      67.590  35.400  48.530  1.00  0.00           H
ATOM   3417 HD12 LEU A 866      66.050  34.480  48.440  1.00  0.00           H
ATOM   3418 HD13 LEU A 866      66.330  35.810  49.680  1.00  0.00           H
ATOM   3419  CD2 LEU A 866      66.140  36.580  46.320  1.00  0.00           C
ATOM   3420 HD21 LEU A 866      67.220  36.600  46.080  1.00  0.00           H
ATOM   3421 HD22 LEU A 866      65.620  37.290  45.640  1.00  0.00           H
ATOM   3422 HD23 LEU A 866      65.760  35.590  45.970  1.00  0.00           H
ATOM   3423  C   LEU A 866      64.620  37.840  50.560  1.00  0.00           C
ATOM   3424  O   LEU A 866      65.390  37.340  51.340  1.00  0.00           O
ATOM   3425  N   THR A 867      64.360  39.210  50.590  1.00  0.00           N
ATOM   3426  HN  THR A 867      63.770  39.580  49.890  1.00  0.00           H
ATOM   3427  CA  THR A 867      64.920  40.100  51.560  1.00  0.00           C
ATOM   3428  HA  THR A 867      66.000  40.090  51.440  1.00  0.00           H
ATOM   3429  CB  THR A 867      64.470  41.530  51.300  1.00  0.00           C
ATOM   3430  HB  THR A 867      63.370  41.630  51.390  1.00  0.00           H
ATOM   3431  OG1 THR A 867      64.740  41.940  49.900  1.00  0.00           O
ATOM   3432  HG1 THR A 867      64.300  41.190  49.500  1.00  0.00           H
ATOM   3433  CG2 THR A 867      65.280  42.510  52.230  1.00  0.00           C
ATOM   3434 HG21 THR A 867      65.060  42.470  53.320  1.00  0.00           H
ATOM   3435 HG22 THR A 867      65.010  43.480  51.770  1.00  0.00           H
ATOM   3436 HG23 THR A 867      66.370  42.380  52.110  1.00  0.00           H
ATOM   3437  C   THR A 867      64.480  39.780  52.990  1.00  0.00           C
ATOM   3438  O   THR A 867      65.290  39.850  53.940  1.00  0.00           O
ATOM   3439  N   ILE A 868      63.180  39.440  53.160  1.00  0.00           N
ATOM   3440  HN  ILE A 868      62.540  39.710  52.450  1.00  0.00           H
ATOM   3441  CA  ILE A 868      62.700  38.900  54.420  1.00  0.00           C
ATOM   3442  HA  ILE A 868      62.930  39.660  55.140  1.00  0.00           H
ATOM   3443  CB  ILE A 868      61.130  38.760  54.380  1.00  0.00           C
ATOM   3444  HB  ILE A 868      61.020  38.320  53.370  1.00  0.00           H
ATOM   3445  CG2 ILE A 868      60.640  37.820  55.430  1.00  0.00           C
ATOM   3446 HG21 ILE A 868      61.170  37.960  56.410  1.00  0.00           H
ATOM   3447 HG22 ILE A 868      60.630  36.780  55.060  1.00  0.00           H
ATOM   3448 HG23 ILE A 868      59.550  37.920  55.590  1.00  0.00           H
ATOM   3449  CG1 ILE A 868      60.220  40.050  54.410  1.00  0.00           C
ATOM   3450 HG11 ILE A 868      59.120  39.890  54.440  1.00  0.00           H
ATOM   3451 HG12 ILE A 868      60.190  40.500  53.400  1.00  0.00           H
ATOM   3452  CD  ILE A 868      60.510  41.060  55.560  1.00  0.00           C
ATOM   3453  HD1 ILE A 868      60.480  40.530  56.530  1.00  0.00           H
ATOM   3454  HD2 ILE A 868      59.730  41.850  55.440  1.00  0.00           H
ATOM   3455  HD3 ILE A 868      61.460  41.620  55.390  1.00  0.00           H
ATOM   3456  C   ILE A 868      63.430  37.690  54.880  1.00  0.00           C
ATOM   3457  O   ILE A 868      63.750  37.670  56.090  1.00  0.00           O
ATOM   3458  N   VAL A 869      63.710  36.690  54.050  1.00  0.00           N
ATOM   3459  HN  VAL A 869      63.370  36.800  53.120  1.00  0.00           H
ATOM   3460  CA  VAL A 869      64.460  35.460  54.270  1.00  0.00           C
ATOM   3461  HA  VAL A 869      64.070  35.030  55.180  1.00  0.00           H
ATOM   3462  CB  VAL A 869      64.340  34.390  53.150  1.00  0.00           C
ATOM   3463  HB  VAL A 869      64.770  34.820  52.230  1.00  0.00           H
ATOM   3464  CG1 VAL A 869      65.210  33.130  53.610  1.00  0.00           C
ATOM   3465 HG11 VAL A 869      65.000  32.850  54.660  1.00  0.00           H
ATOM   3466 HG12 VAL A 869      66.300  33.320  53.510  1.00  0.00           H
ATOM   3467 HG13 VAL A 869      64.990  32.270  52.950  1.00  0.00           H
ATOM   3468  CG2 VAL A 869      62.880  33.840  52.940  1.00  0.00           C
ATOM   3469 HG21 VAL A 869      62.440  33.340  53.810  1.00  0.00           H
ATOM   3470 HG22 VAL A 869      63.000  33.080  52.130  1.00  0.00           H
ATOM   3471 HG23 VAL A 869      62.200  34.620  52.530  1.00  0.00           H
ATOM   3472  C   VAL A 869      65.910  35.750  54.590  1.00  0.00           C
ATOM   3473  O   VAL A 869      66.410  35.320  55.610  1.00  0.00           O
ATOM   3474  N   ILE A 870      66.600  36.610  53.840  1.00  0.00           N
ATOM   3475  HN  ILE A 870      66.180  36.960  53.000  1.00  0.00           H
ATOM   3476  CA  ILE A 870      67.970  36.990  54.190  1.00  0.00           C
ATOM   3477  HA  ILE A 870      68.500  36.060  54.350  1.00  0.00           H
ATOM   3478  CB  ILE A 870      68.640  37.810  53.050  1.00  0.00           C
ATOM   3479  HB  ILE A 870      67.960  38.660  52.840  1.00  0.00           H
ATOM   3480  CG2 ILE A 870      70.030  38.330  53.470  1.00  0.00           C
ATOM   3481 HG21 ILE A 870      70.660  38.670  52.620  1.00  0.00           H
ATOM   3482 HG22 ILE A 870      70.590  37.530  54.010  1.00  0.00           H
ATOM   3483 HG23 ILE A 870      69.990  39.230  54.120  1.00  0.00           H
ATOM   3484  CG1 ILE A 870      68.780  36.900  51.740  1.00  0.00           C
ATOM   3485 HG11 ILE A 870      67.940  36.170  51.600  1.00  0.00           H
ATOM   3486 HG12 ILE A 870      69.690  36.290  51.890  1.00  0.00           H
ATOM   3487  CD  ILE A 870      68.930  37.700  50.440  1.00  0.00           C
ATOM   3488  HD1 ILE A 870      68.200  38.510  50.240  1.00  0.00           H
ATOM   3489  HD2 ILE A 870      68.900  37.110  49.510  1.00  0.00           H
ATOM   3490  HD3 ILE A 870      69.950  38.110  50.290  1.00  0.00           H
ATOM   3491  C   ILE A 870      68.100  37.660  55.530  1.00  0.00           C
ATOM   3492  O   ILE A 870      69.010  37.300  56.280  1.00  0.00           O
ATOM   3493  N   MET A 871      67.230  38.620  55.810  1.00  0.00           N
ATOM   3494  HN  MET A 871      66.570  38.980  55.150  1.00  0.00           H
ATOM   3495  CA  MET A 871      67.240  39.300  57.080  1.00  0.00           C
ATOM   3496  HA  MET A 871      68.270  39.500  57.310  1.00  0.00           H
ATOM   3497  CB  MET A 871      66.620  40.630  57.030  1.00  0.00           C
ATOM   3498  HB1 MET A 871      66.620  41.070  58.040  1.00  0.00           H
ATOM   3499  HB2 MET A 871      65.570  40.500  56.690  1.00  0.00           H
ATOM   3500  CG  MET A 871      67.190  41.710  56.140  1.00  0.00           C
ATOM   3501  HG1 MET A 871      66.660  42.640  56.460  1.00  0.00           H
ATOM   3502  HG2 MET A 871      66.970  41.470  55.080  1.00  0.00           H
ATOM   3503  SD  MET A 871      68.990  41.960  56.510  1.00  0.00           S
ATOM   3504  CE  MET A 871      69.400  43.520  55.710  1.00  0.00           C
ATOM   3505  HE1 MET A 871      68.910  44.360  56.260  1.00  0.00           H
ATOM   3506  HE2 MET A 871      69.050  43.560  54.650  1.00  0.00           H
ATOM   3507  HE3 MET A 871      70.510  43.620  55.720  1.00  0.00           H
ATOM   3508  C   MET A 871      66.940  38.390  58.240  1.00  0.00           C
ATOM   3509  O   MET A 871      67.520  38.540  59.290  1.00  0.00           O
ATOM   3510  N   VAL A 872      66.070  37.430  58.130  1.00  0.00           N
ATOM   3511  HN  VAL A 872      65.530  37.340  57.290  1.00  0.00           H
ATOM   3512  CA  VAL A 872      65.810  36.530  59.240  1.00  0.00           C
ATOM   3513  HA  VAL A 872      65.750  37.160  60.110  1.00  0.00           H
ATOM   3514  CB  VAL A 872      64.500  35.770  59.270  1.00  0.00           C
ATOM   3515  HB  VAL A 872      64.410  35.090  60.140  1.00  0.00           H
ATOM   3516  CG1 VAL A 872      63.310  36.730  59.290  1.00  0.00           C
ATOM   3517 HG11 VAL A 872      63.310  37.430  60.160  1.00  0.00           H
ATOM   3518 HG12 VAL A 872      62.350  36.170  59.130  1.00  0.00           H
ATOM   3519 HG13 VAL A 872      63.460  37.470  58.480  1.00  0.00           H
ATOM   3520  CG2 VAL A 872      64.360  34.770  58.090  1.00  0.00           C
ATOM   3521 HG21 VAL A 872      64.300  35.280  57.110  1.00  0.00           H
ATOM   3522 HG22 VAL A 872      63.510  34.100  58.340  1.00  0.00           H
ATOM   3523 HG23 VAL A 872      65.240  34.110  57.980  1.00  0.00           H
ATOM   3524  C   VAL A 872      66.960  35.580  59.450  1.00  0.00           C
ATOM   3525  O   VAL A 872      67.310  35.140  60.570  1.00  0.00           O
ATOM   3526  N   THR A 873      67.620  35.140  58.370  1.00  0.00           N
ATOM   3527  HN  THR A 873      67.270  35.460  57.490  1.00  0.00           H
ATOM   3528  CA  THR A 873      68.820  34.360  58.420  1.00  0.00           C
ATOM   3529  HA  THR A 873      68.650  33.370  58.800  1.00  0.00           H
ATOM   3530  CB  THR A 873      69.360  33.960  57.050  1.00  0.00           C
ATOM   3531  HB  THR A 873      69.600  34.830  56.400  1.00  0.00           H
ATOM   3532  OG1 THR A 873      68.270  33.260  56.370  1.00  0.00           O
ATOM   3533  HG1 THR A 873      67.580  33.920  56.320  1.00  0.00           H
ATOM   3534  CG2 THR A 873      70.410  32.850  57.200  1.00  0.00           C
ATOM   3535 HG21 THR A 873      70.330  32.230  58.110  1.00  0.00           H
ATOM   3536 HG22 THR A 873      71.350  33.420  57.380  1.00  0.00           H
ATOM   3537 HG23 THR A 873      70.620  32.360  56.220  1.00  0.00           H
ATOM   3538  C   THR A 873      69.990  35.000  59.190  1.00  0.00           C
ATOM   3539  O   THR A 873      70.570  34.440  60.110  1.00  0.00           O
ATOM   3540  N   ILE A 874      70.280  36.240  58.910  1.00  0.00           N
ATOM   3541  HN  ILE A 874      69.740  36.750  58.240  1.00  0.00           H
ATOM   3542  CA  ILE A 874      71.270  37.040  59.570  1.00  0.00           C
ATOM   3543  HA  ILE A 874      72.240  36.580  59.570  1.00  0.00           H
ATOM   3544  CB  ILE A 874      71.440  38.410  59.010  1.00  0.00           C
ATOM   3545  HB  ILE A 874      70.390  38.740  58.900  1.00  0.00           H
ATOM   3546  CG2 ILE A 874      72.090  39.530  59.920  1.00  0.00           C
ATOM   3547 HG21 ILE A 874      72.190  40.460  59.310  1.00  0.00           H
ATOM   3548 HG22 ILE A 874      73.080  39.190  60.270  1.00  0.00           H
ATOM   3549 HG23 ILE A 874      71.400  39.800  60.740  1.00  0.00           H
ATOM   3550  CG1 ILE A 874      72.070  38.280  57.640  1.00  0.00           C
ATOM   3551 HG11 ILE A 874      71.500  37.560  57.020  1.00  0.00           H
ATOM   3552 HG12 ILE A 874      73.060  37.780  57.680  1.00  0.00           H
ATOM   3553  CD  ILE A 874      72.090  39.560  56.760  1.00  0.00           C
ATOM   3554  HD1 ILE A 874      72.490  40.430  57.310  1.00  0.00           H
ATOM   3555  HD2 ILE A 874      71.020  39.740  56.560  1.00  0.00           H
ATOM   3556  HD3 ILE A 874      72.460  39.360  55.730  1.00  0.00           H
ATOM   3557  C   ILE A 874      70.970  37.150  61.030  1.00  0.00           C
ATOM   3558  O   ILE A 874      71.850  36.950  61.830  1.00  0.00           O
ATOM   3559  N   ASP A 875      69.690  37.480  61.390  1.00  0.00           N
ATOM   3560  HN  ASP A 875      68.980  37.710  60.730  1.00  0.00           H
ATOM   3561  CA  ASP A 875      69.260  37.510  62.790  1.00  0.00           C
ATOM   3562  HA  ASP A 875      69.990  38.120  63.330  1.00  0.00           H
ATOM   3563  CB  ASP A 875      67.860  38.120  62.980  1.00  0.00           C
ATOM   3564  HB1 ASP A 875      67.020  37.590  62.510  1.00  0.00           H
ATOM   3565  HB2 ASP A 875      67.850  39.100  62.450  1.00  0.00           H
ATOM   3566  CG  ASP A 875      67.730  38.510  64.400  1.00  0.00           C
ATOM   3567  OD1 ASP A 875      66.760  38.100  65.030  1.00  0.00           O
ATOM   3568  OD2 ASP A 875      68.570  39.330  64.880  1.00  0.00           O
ATOM   3569  C   ASP A 875      69.390  36.140  63.510  1.00  0.00           C
ATOM   3570  O   ASP A 875      69.790  36.030  64.710  1.00  0.00           O
ATOM   3571  N   TYR A 876      69.000  35.000  62.810  1.00  0.00           N
ATOM   3572  HN  TYR A 876      68.600  35.070  61.910  1.00  0.00           H
ATOM   3573  CA  TYR A 876      69.140  33.640  63.370  1.00  0.00           C
ATOM   3574  HA  TYR A 876      68.630  33.440  64.310  1.00  0.00           H
ATOM   3575  CB  TYR A 876      68.460  32.680  62.320  1.00  0.00           C
ATOM   3576  HB1 TYR A 876      69.040  32.750  61.370  1.00  0.00           H
ATOM   3577  HB2 TYR A 876      67.420  32.950  62.020  1.00  0.00           H
ATOM   3578  CG  TYR A 876      68.510  31.230  62.830  1.00  0.00           C
ATOM   3579  CD1 TYR A 876      69.420  30.350  62.250  1.00  0.00           C
ATOM   3580  HD1 TYR A 876      70.120  30.730  61.520  1.00  0.00           H
ATOM   3581  CE1 TYR A 876      69.580  29.070  62.830  1.00  0.00           C
ATOM   3582  HE1 TYR A 876      70.390  28.410  62.560  1.00  0.00           H
ATOM   3583  CZ  TYR A 876      68.700  28.670  63.880  1.00  0.00           C
ATOM   3584  OH  TYR A 876      68.910  27.400  64.520  1.00  0.00           O
ATOM   3585  HH  TYR A 876      69.860  27.370  64.460  1.00  0.00           H
ATOM   3586  CD2 TYR A 876      67.600  30.760  63.730  1.00  0.00           C
ATOM   3587  HD2 TYR A 876      66.780  31.420  64.000  1.00  0.00           H
ATOM   3588  CE2 TYR A 876      67.660  29.450  64.280  1.00  0.00           C
ATOM   3589  HE2 TYR A 876      66.880  29.060  64.930  1.00  0.00           H
ATOM   3590  C   TYR A 876      70.590  33.350  63.710  1.00  0.00           C
ATOM   3591  O   TYR A 876      70.920  32.890  64.810  1.00  0.00           O
ATOM   3592  N   LEU A 877      71.540  33.690  62.830  1.00  0.00           N
ATOM   3593  HN  LEU A 877      71.260  34.100  61.970  1.00  0.00           H
ATOM   3594  CA  LEU A 877      72.970  33.250  62.830  1.00  0.00           C
ATOM   3595  HA  LEU A 877      72.980  32.280  63.290  1.00  0.00           H
ATOM   3596  CB  LEU A 877      73.580  33.240  61.430  1.00  0.00           C
ATOM   3597  HB1 LEU A 877      74.680  33.050  61.470  1.00  0.00           H
ATOM   3598  HB2 LEU A 877      73.410  34.220  60.940  1.00  0.00           H
ATOM   3599  CG  LEU A 877      72.970  32.090  60.540  1.00  0.00           C
ATOM   3600  HG  LEU A 877      71.880  32.270  60.430  1.00  0.00           H
ATOM   3601  CD1 LEU A 877      73.550  32.220  59.150  1.00  0.00           C
ATOM   3602 HD11 LEU A 877      73.510  33.270  58.780  1.00  0.00           H
ATOM   3603 HD12 LEU A 877      73.100  31.500  58.430  1.00  0.00           H
ATOM   3604 HD13 LEU A 877      74.630  31.970  59.200  1.00  0.00           H
ATOM   3605  CD2 LEU A 877      73.020  30.640  61.040  1.00  0.00           C
ATOM   3606 HD21 LEU A 877      73.700  30.030  60.410  1.00  0.00           H
ATOM   3607 HD22 LEU A 877      72.030  30.170  60.810  1.00  0.00           H
ATOM   3608 HD23 LEU A 877      73.330  30.440  62.090  1.00  0.00           H
ATOM   3609  C   LEU A 877      73.810  34.130  63.760  1.00  0.00           C
ATOM   3610  O   LEU A 877      74.670  33.680  64.380  1.00  0.00           O
ATOM   3611  N   VAL A 878      73.640  35.420  63.770  1.00  0.00           N
ATOM   3612  HN  VAL A 878      73.080  35.830  63.060  1.00  0.00           H
ATOM   3613  CA  VAL A 878      74.560  36.310  64.440  1.00  0.00           C
ATOM   3614  HA  VAL A 878      75.370  35.780  64.920  1.00  0.00           H
ATOM   3615  CB  VAL A 878      75.060  37.400  63.490  1.00  0.00           C
ATOM   3616  HB  VAL A 878      74.260  37.980  63.000  1.00  0.00           H
ATOM   3617  CG1 VAL A 878      75.980  38.340  64.260  1.00  0.00           C
ATOM   3618 HG11 VAL A 878      76.750  37.770  64.820  1.00  0.00           H
ATOM   3619 HG12 VAL A 878      75.450  38.800  65.130  1.00  0.00           H
ATOM   3620 HG13 VAL A 878      76.380  39.150  63.620  1.00  0.00           H
ATOM   3621  CG2 VAL A 878      75.910  36.720  62.370  1.00  0.00           C
ATOM   3622 HG21 VAL A 878      75.210  36.120  61.760  1.00  0.00           H
ATOM   3623 HG22 VAL A 878      76.640  36.020  62.820  1.00  0.00           H
ATOM   3624 HG23 VAL A 878      76.220  37.510  61.640  1.00  0.00           H
ATOM   3625  C   VAL A 878      73.800  37.020  65.570  1.00  0.00           C
ATOM   3626  O   VAL A 878      74.330  37.120  66.660  1.00  0.00           O
ATOM   3627  N   GLY A 879      72.500  37.490  65.300  1.00  0.00           N
ATOM   3628  HN  GLY A 879      72.050  37.230  64.450  1.00  0.00           H
ATOM   3629  CA  GLY A 879      71.810  38.260  66.280  1.00  0.00           C
ATOM   3630  HA1 GLY A 879      72.070  37.890  67.270  1.00  0.00           H
ATOM   3631  HA2 GLY A 879      70.790  38.010  66.060  1.00  0.00           H
ATOM   3632  C   GLY A 879      72.100  39.710  66.140  1.00  0.00           C
ATOM   3633  O   GLY A 879      73.170  40.190  66.590  1.00  0.00           O
ATOM   3634  N   VAL A 880      71.230  40.430  65.520  1.00  0.00           N
ATOM   3635  HN  VAL A 880      70.450  39.900  65.200  1.00  0.00           H
ATOM   3636  CA  VAL A 880      71.390  41.850  65.280  1.00  0.00           C
ATOM   3637  HA  VAL A 880      72.390  42.230  65.430  1.00  0.00           H
ATOM   3638  CB  VAL A 880      71.100  42.170  63.860  1.00  0.00           C
ATOM   3639  HB  VAL A 880      70.080  41.730  63.800  1.00  0.00           H
ATOM   3640  CG1 VAL A 880      71.210  43.680  63.540  1.00  0.00           C
ATOM   3641 HG11 VAL A 880      70.580  44.200  64.280  1.00  0.00           H
ATOM   3642 HG12 VAL A 880      70.930  43.920  62.490  1.00  0.00           H
ATOM   3643 HG13 VAL A 880      72.260  44.000  63.760  1.00  0.00           H
ATOM   3644  CG2 VAL A 880      71.940  41.360  62.890  1.00  0.00           C
ATOM   3645 HG21 VAL A 880      71.790  41.660  61.820  1.00  0.00           H
ATOM   3646 HG22 VAL A 880      71.620  40.300  62.910  1.00  0.00           H
ATOM   3647 HG23 VAL A 880      73.040  41.460  63.030  1.00  0.00           H
ATOM   3648  C   VAL A 880      70.390  42.420  66.330  1.00  0.00           C
ATOM   3649  O   VAL A 880      69.170  42.280  66.170  1.00  0.00           O
ATOM   3650  N   PRO A 881      70.760  43.160  67.330  1.00  0.00           N
ATOM   3651  CD  PRO A 881      72.140  43.410  67.800  1.00  0.00           C
ATOM   3652  HD1 PRO A 881      72.630  44.050  67.040  1.00  0.00           H
ATOM   3653  HD2 PRO A 881      72.840  42.560  67.970  1.00  0.00           H
ATOM   3654  CA  PRO A 881      69.870  44.140  67.910  1.00  0.00           C
ATOM   3655  HA  PRO A 881      69.180  43.540  68.500  1.00  0.00           H
ATOM   3656  CB  PRO A 881      70.740  45.070  68.760  1.00  0.00           C
ATOM   3657  HB1 PRO A 881      70.220  45.520  69.620  1.00  0.00           H
ATOM   3658  HB2 PRO A 881      71.140  45.910  68.140  1.00  0.00           H
ATOM   3659  CG  PRO A 881      71.860  44.100  69.090  1.00  0.00           C
ATOM   3660  HG1 PRO A 881      72.660  44.710  69.570  1.00  0.00           H
ATOM   3661  HG2 PRO A 881      71.500  43.450  69.900  1.00  0.00           H
ATOM   3662  C   PRO A 881      68.820  45.000  67.060  1.00  0.00           C
ATOM   3663  O   PRO A 881      69.300  45.620  66.080  1.00  0.00           O
ATOM   3664  N   SER A 882      67.540  45.100  67.510  1.00  0.00           N
ATOM   3665  HN  SER A 882      67.350  44.610  68.370  1.00  0.00           H
ATOM   3666  CA  SER A 882      66.420  45.690  66.730  1.00  0.00           C
ATOM   3667  HA  SER A 882      66.400  46.700  67.090  1.00  0.00           H
ATOM   3668  CB  SER A 882      66.430  45.530  65.150  1.00  0.00           C
ATOM   3669  HB1 SER A 882      65.400  45.660  64.760  1.00  0.00           H
ATOM   3670  HB2 SER A 882      66.850  44.570  64.810  1.00  0.00           H
ATOM   3671  OG  SER A 882      67.330  46.570  64.600  1.00  0.00           O
ATOM   3672  HG1 SER A 882      68.200  46.470  65.010  1.00  0.00           H
ATOM   3673  C   SER A 882      65.150  45.180  67.290  1.00  0.00           C
ATOM   3674  O   SER A 882      65.160  44.030  67.690  1.00  0.00           O
ATOM   3675  N   PRO A 883      64.060  45.890  67.550  1.00  0.00           N
ATOM   3676  CD  PRO A 883      63.980  47.360  67.290  1.00  0.00           C
ATOM   3677  HD1 PRO A 883      64.420  47.680  66.320  1.00  0.00           H
ATOM   3678  HD2 PRO A 883      64.590  47.770  68.130  1.00  0.00           H
ATOM   3679  CA  PRO A 883      62.740  45.360  67.980  1.00  0.00           C
ATOM   3680  HA  PRO A 883      62.970  44.790  68.870  1.00  0.00           H
ATOM   3681  CB  PRO A 883      61.960  46.590  68.270  1.00  0.00           C
ATOM   3682  HB1 PRO A 883      62.320  47.020  69.230  1.00  0.00           H
ATOM   3683  HB2 PRO A 883      60.850  46.460  68.250  1.00  0.00           H
ATOM   3684  CG  PRO A 883      62.460  47.580  67.270  1.00  0.00           C
ATOM   3685  HG1 PRO A 883      61.990  47.350  66.290  1.00  0.00           H
ATOM   3686  HG2 PRO A 883      62.160  48.620  67.510  1.00  0.00           H
ATOM   3687  C   PRO A 883      62.120  44.360  67.030  1.00  0.00           C
ATOM   3688  O   PRO A 883      62.580  44.090  65.950  1.00  0.00           O
ATOM   3689  N   LYS A 884      61.070  43.670  67.520  1.00  0.00           N
ATOM   3690  HN  LYS A 884      60.640  44.010  68.350  1.00  0.00           H
ATOM   3691  CA  LYS A 884      60.510  42.620  66.670  1.00  0.00           C
ATOM   3692  HA  LYS A 884      60.790  42.720  65.630  1.00  0.00           H
ATOM   3693  CB  LYS A 884      60.790  41.110  67.140  1.00  0.00           C
ATOM   3694  HB1 LYS A 884      60.120  40.440  66.550  1.00  0.00           H
ATOM   3695  HB2 LYS A 884      60.390  41.040  68.180  1.00  0.00           H
ATOM   3696  CG  LYS A 884      62.220  40.780  66.960  1.00  0.00           C
ATOM   3697  HG1 LYS A 884      62.930  41.460  67.480  1.00  0.00           H
ATOM   3698  HG2 LYS A 884      62.490  40.970  65.900  1.00  0.00           H
ATOM   3699  CD  LYS A 884      62.450  39.290  67.280  1.00  0.00           C
ATOM   3700  HD1 LYS A 884      61.780  38.670  66.660  1.00  0.00           H
ATOM   3701  HD2 LYS A 884      62.180  39.110  68.340  1.00  0.00           H
ATOM   3702  CE  LYS A 884      63.870  38.720  66.950  1.00  0.00           C
ATOM   3703  HE1 LYS A 884      64.090  37.630  67.040  1.00  0.00           H
ATOM   3704  HE2 LYS A 884      64.540  39.270  67.630  1.00  0.00           H
ATOM   3705  NZ  LYS A 884      64.180  39.080  65.510  1.00  0.00           N
ATOM   3706  HZ1 LYS A 884      63.470  38.900  64.780  1.00  0.00           H
ATOM   3707  HZ2 LYS A 884      65.160  38.830  65.290  1.00  0.00           H
ATOM   3708  HZ3 LYS A 884      64.220  40.120  65.530  1.00  0.00           H
ATOM   3709  C   LYS A 884      58.970  42.870  66.670  1.00  0.00           C
ATOM   3710  O   LYS A 884      58.390  43.660  67.410  1.00  0.00           O
ATOM   3711  N   LEU A 885      58.220  42.130  65.780  1.00  0.00           N
ATOM   3712  HN  LEU A 885      58.710  41.450  65.250  1.00  0.00           H
ATOM   3713  CA  LEU A 885      56.870  42.350  65.320  1.00  0.00           C
ATOM   3714  HA  LEU A 885      56.720  43.420  65.290  1.00  0.00           H
ATOM   3715  CB  LEU A 885      56.670  41.720  63.820  1.00  0.00           C
ATOM   3716  HB1 LEU A 885      57.260  40.790  63.690  1.00  0.00           H
ATOM   3717  HB2 LEU A 885      57.010  42.470  63.080  1.00  0.00           H
ATOM   3718  CG  LEU A 885      55.150  41.440  63.390  1.00  0.00           C
ATOM   3719  HG  LEU A 885      54.780  40.670  64.100  1.00  0.00           H
ATOM   3720  CD1 LEU A 885      54.360  42.690  63.450  1.00  0.00           C
ATOM   3721 HD11 LEU A 885      53.260  42.570  63.350  1.00  0.00           H
ATOM   3722 HD12 LEU A 885      54.650  43.320  62.580  1.00  0.00           H
ATOM   3723 HD13 LEU A 885      54.550  43.260  64.390  1.00  0.00           H
ATOM   3724  CD2 LEU A 885      55.200  41.030  61.960  1.00  0.00           C
ATOM   3725 HD21 LEU A 885      55.540  41.790  61.210  1.00  0.00           H
ATOM   3726 HD22 LEU A 885      54.160  40.740  61.720  1.00  0.00           H
ATOM   3727 HD23 LEU A 885      55.720  40.060  61.800  1.00  0.00           H
ATOM   3728  C   LEU A 885      55.840  41.850  66.340  1.00  0.00           C
ATOM   3729  O   LEU A 885      55.870  40.650  66.650  1.00  0.00           O
ATOM   3730  N   HSD A 886      55.040  42.740  66.970  1.00  0.00           N
ATOM   3731  HN  HSD A 886      55.100  43.680  66.660  1.00  0.00           H
ATOM   3732  CA  HSD A 886      54.020  42.460  67.970  1.00  0.00           C
ATOM   3733  HA  HSD A 886      54.440  41.690  68.590  1.00  0.00           H
ATOM   3734  CB  HSD A 886      53.660  43.810  68.770  1.00  0.00           C
ATOM   3735  HB1 HSD A 886      53.070  43.470  69.650  1.00  0.00           H
ATOM   3736  HB2 HSD A 886      53.160  44.500  68.050  1.00  0.00           H
ATOM   3737  ND1 HSD A 886      55.060  46.060  69.260  1.00  0.00           N
ATOM   3738  HD1 HSD A 886      54.340  46.580  68.790  1.00  0.00           H
ATOM   3739  CG  HSD A 886      54.910  44.670  69.330  1.00  0.00           C
ATOM   3740  CE1 HSD A 886      56.210  46.350  69.880  1.00  0.00           C
ATOM   3741  HE1 HSD A 886      56.610  47.360  70.000  1.00  0.00           H
ATOM   3742  NE2 HSD A 886      56.860  45.350  70.250  1.00  0.00           N
ATOM   3743  CD2 HSD A 886      56.000  44.260  69.980  1.00  0.00           C
ATOM   3744  HD2 HSD A 886      56.350  43.260  70.190  1.00  0.00           H
ATOM   3745  C   HSD A 886      52.710  41.960  67.310  1.00  0.00           C
ATOM   3746  O   HSD A 886      52.010  42.610  66.470  1.00  0.00           O
ATOM   3747  N   VAL A 887      52.360  40.760  67.800  1.00  0.00           N
ATOM   3748  HN  VAL A 887      52.860  40.250  68.500  1.00  0.00           H
ATOM   3749  CA  VAL A 887      51.220  40.120  67.250  1.00  0.00           C
ATOM   3750  HA  VAL A 887      50.790  40.630  66.400  1.00  0.00           H
ATOM   3751  CB  VAL A 887      51.420  38.740  66.800  1.00  0.00           C
ATOM   3752  HB  VAL A 887      51.950  38.110  67.560  1.00  0.00           H
ATOM   3753  CG1 VAL A 887      50.110  38.050  66.290  1.00  0.00           C
ATOM   3754 HG11 VAL A 887      49.610  38.640  65.490  1.00  0.00           H
ATOM   3755 HG12 VAL A 887      49.430  37.920  67.150  1.00  0.00           H
ATOM   3756 HG13 VAL A 887      50.370  37.110  65.740  1.00  0.00           H
ATOM   3757  CG2 VAL A 887      52.400  38.770  65.610  1.00  0.00           C
ATOM   3758 HG21 VAL A 887      52.760  37.790  65.240  1.00  0.00           H
ATOM   3759 HG22 VAL A 887      53.360  39.210  65.950  1.00  0.00           H
ATOM   3760 HG23 VAL A 887      51.960  39.300  64.730  1.00  0.00           H
ATOM   3761  C   VAL A 887      50.180  40.040  68.370  1.00  0.00           C
ATOM   3762  O   VAL A 887      50.500  39.430  69.380  1.00  0.00           O
ATOM   3763  N   PRO A 888      49.000  40.550  68.220  1.00  0.00           N
ATOM   3764  CD  PRO A 888      48.580  41.570  67.190  1.00  0.00           C
ATOM   3765  HD1 PRO A 888      48.290  41.070  66.230  1.00  0.00           H
ATOM   3766  HD2 PRO A 888      49.410  42.270  66.980  1.00  0.00           H
ATOM   3767  CA  PRO A 888      47.920  40.410  69.180  1.00  0.00           C
ATOM   3768  HA  PRO A 888      48.280  40.980  70.030  1.00  0.00           H
ATOM   3769  CB  PRO A 888      46.730  41.230  68.660  1.00  0.00           C
ATOM   3770  HB1 PRO A 888      46.320  41.780  69.530  1.00  0.00           H
ATOM   3771  HB2 PRO A 888      46.060  40.520  68.150  1.00  0.00           H
ATOM   3772  CG  PRO A 888      47.420  42.260  67.760  1.00  0.00           C
ATOM   3773  HG1 PRO A 888      46.730  42.510  66.930  1.00  0.00           H
ATOM   3774  HG2 PRO A 888      47.780  43.180  68.250  1.00  0.00           H
ATOM   3775  C   PRO A 888      47.620  39.040  69.750  1.00  0.00           C
ATOM   3776  O   PRO A 888      47.750  38.090  68.990  1.00  0.00           O
ATOM   3777  N   GLU A 889      47.270  38.850  71.070  1.00  0.00           N
ATOM   3778  HN  GLU A 889      47.190  39.600  71.730  1.00  0.00           H
ATOM   3779  CA  GLU A 889      46.570  37.590  71.520  1.00  0.00           C
ATOM   3780  HA  GLU A 889      47.390  36.910  71.710  1.00  0.00           H
ATOM   3781  CB  GLU A 889      45.760  37.870  72.930  1.00  0.00           C
ATOM   3782  HB1 GLU A 889      45.140  36.960  73.120  1.00  0.00           H
ATOM   3783  HB2 GLU A 889      44.940  38.590  72.740  1.00  0.00           H
ATOM   3784  CG  GLU A 889      46.670  38.250  74.140  1.00  0.00           C
ATOM   3785  HG1 GLU A 889      46.070  38.890  74.820  1.00  0.00           H
ATOM   3786  HG2 GLU A 889      47.580  38.870  73.930  1.00  0.00           H
ATOM   3787  CD  GLU A 889      47.210  37.020  74.950  1.00  0.00           C
ATOM   3788  OE1 GLU A 889      46.420  36.320  75.650  1.00  0.00           O
ATOM   3789  OE2 GLU A 889      48.440  36.720  74.750  1.00  0.00           O
ATOM   3790  C   GLU A 889      45.600  36.840  70.600  1.00  0.00           C
ATOM   3791  O   GLU A 889      44.890  37.420  69.770  1.00  0.00           O
ATOM   3792  N   LYS A 890      45.520  35.510  70.810  1.00  0.00           N
ATOM   3793  HN  LYS A 890      45.990  35.110  71.590  1.00  0.00           H
ATOM   3794  CA  LYS A 890      44.930  34.590  69.850  1.00  0.00           C
ATOM   3795  HA  LYS A 890      45.110  34.960  68.850  1.00  0.00           H
ATOM   3796  CB  LYS A 890      45.550  33.150  69.910  1.00  0.00           C
ATOM   3797  HB1 LYS A 890      44.980  32.540  69.170  1.00  0.00           H
ATOM   3798  HB2 LYS A 890      45.280  32.680  70.880  1.00  0.00           H
ATOM   3799  CG  LYS A 890      47.020  33.080  69.530  1.00  0.00           C
ATOM   3800  HG1 LYS A 890      47.590  33.660  70.290  1.00  0.00           H
ATOM   3801  HG2 LYS A 890      47.360  33.320  68.500  1.00  0.00           H
ATOM   3802  CD  LYS A 890      47.620  31.640  69.730  1.00  0.00           C
ATOM   3803  HD1 LYS A 890      47.250  30.890  69.000  1.00  0.00           H
ATOM   3804  HD2 LYS A 890      47.420  31.170  70.720  1.00  0.00           H
ATOM   3805  CE  LYS A 890      49.170  31.600  69.680  1.00  0.00           C
ATOM   3806  HE1 LYS A 890      49.680  32.300  70.390  1.00  0.00           H
ATOM   3807  HE2 LYS A 890      49.480  31.910  68.650  1.00  0.00           H
ATOM   3808  NZ  LYS A 890      49.700  30.280  69.860  1.00  0.00           N
ATOM   3809  HZ1 LYS A 890      49.730  30.090  70.880  1.00  0.00           H
ATOM   3810  HZ2 LYS A 890      50.680  30.220  69.520  1.00  0.00           H
ATOM   3811  HZ3 LYS A 890      49.170  29.540  69.360  1.00  0.00           H
ATOM   3812  C   LYS A 890      43.400  34.480  69.970  1.00  0.00           C
ATOM   3813  O   LYS A 890      42.870  34.040  70.960  1.00  0.00           O
ATOM   3814  N   PHE A 891      42.650  35.040  68.960  1.00  0.00           N
ATOM   3815  HN  PHE A 891      43.190  35.560  68.290  1.00  0.00           H
ATOM   3816  CA  PHE A 891      41.250  35.090  68.720  1.00  0.00           C
ATOM   3817  HA  PHE A 891      40.880  35.870  68.070  1.00  0.00           H
ATOM   3818  CB  PHE A 891      40.790  33.820  67.900  1.00  0.00           C
ATOM   3819  HB1 PHE A 891      39.690  33.700  67.760  1.00  0.00           H
ATOM   3820  HB2 PHE A 891      41.120  32.900  68.410  1.00  0.00           H
ATOM   3821  CG  PHE A 891      41.520  33.760  66.590  1.00  0.00           C
ATOM   3822  CD1 PHE A 891      42.680  32.930  66.450  1.00  0.00           C
ATOM   3823  HD1 PHE A 891      43.050  32.360  67.290  1.00  0.00           H
ATOM   3824  CE1 PHE A 891      43.440  33.020  65.280  1.00  0.00           C
ATOM   3825  HE1 PHE A 891      44.350  32.460  65.140  1.00  0.00           H
ATOM   3826  CZ  PHE A 891      42.950  33.730  64.150  1.00  0.00           C
ATOM   3827  HZ  PHE A 891      43.400  33.680  63.180  1.00  0.00           H
ATOM   3828  CD2 PHE A 891      41.140  34.530  65.490  1.00  0.00           C
ATOM   3829  HD2 PHE A 891      40.310  35.200  65.580  1.00  0.00           H
ATOM   3830  CE2 PHE A 891      41.750  34.490  64.220  1.00  0.00           C
ATOM   3831  HE2 PHE A 891      41.520  34.880  63.240  1.00  0.00           H
ATOM   3832  C   PHE A 891      40.310  35.400  69.860  1.00  0.00           C
ATOM   3833  O   PHE A 891      39.360  34.680  70.150  1.00  0.00           O
ATOM   3834  N   GLU A 892      40.550  36.410  70.660  1.00  0.00           N
ATOM   3835  HN  GLU A 892      41.300  37.040  70.490  1.00  0.00           H
ATOM   3836  CA  GLU A 892      39.650  36.820  71.740  1.00  0.00           C
ATOM   3837  HA  GLU A 892      39.610  36.010  72.450  1.00  0.00           H
ATOM   3838  CB  GLU A 892      40.300  37.980  72.500  1.00  0.00           C
ATOM   3839  HB1 GLU A 892      39.710  38.040  73.440  1.00  0.00           H
ATOM   3840  HB2 GLU A 892      40.100  38.910  71.940  1.00  0.00           H
ATOM   3841  CG  GLU A 892      41.730  37.640  72.950  1.00  0.00           C
ATOM   3842  HG1 GLU A 892      42.350  38.150  72.180  1.00  0.00           H
ATOM   3843  HG2 GLU A 892      42.010  36.570  72.930  1.00  0.00           H
ATOM   3844  CD  GLU A 892      42.120  38.060  74.320  1.00  0.00           C
ATOM   3845  OE1 GLU A 892      42.520  37.120  75.060  1.00  0.00           O
ATOM   3846  OE2 GLU A 892      42.130  39.220  74.710  1.00  0.00           O
ATOM   3847  C   GLU A 892      38.200  37.280  71.320  1.00  0.00           C
ATOM   3848  O   GLU A 892      37.960  37.820  70.230  1.00  0.00           O
ATOM   3849  N   PRO A 893      37.220  37.060  72.170  1.00  0.00           N
ATOM   3850  CD  PRO A 893      37.320  36.050  73.190  1.00  0.00           C
ATOM   3851  HD1 PRO A 893      37.800  36.530  74.060  1.00  0.00           H
ATOM   3852  HD2 PRO A 893      37.780  35.160  72.720  1.00  0.00           H
ATOM   3853  CA  PRO A 893      35.870  37.590  72.090  1.00  0.00           C
ATOM   3854  HA  PRO A 893      35.300  37.090  71.320  1.00  0.00           H
ATOM   3855  CB  PRO A 893      35.200  37.150  73.440  1.00  0.00           C
ATOM   3856  HB1 PRO A 893      34.120  37.120  73.200  1.00  0.00           H
ATOM   3857  HB2 PRO A 893      35.520  37.770  74.300  1.00  0.00           H
ATOM   3858  CG  PRO A 893      35.900  35.800  73.670  1.00  0.00           C
ATOM   3859  HG1 PRO A 893      35.810  35.360  74.680  1.00  0.00           H
ATOM   3860  HG2 PRO A 893      35.580  35.060  72.900  1.00  0.00           H
ATOM   3861  C   PRO A 893      35.810  39.100  71.990  1.00  0.00           C
ATOM   3862  O   PRO A 893      36.680  39.770  72.560  1.00  0.00           O
ATOM   3863  N   THR A 894      34.790  39.650  71.260  1.00  0.00           N
ATOM   3864  HN  THR A 894      34.100  39.040  70.890  1.00  0.00           H
ATOM   3865  CA  THR A 894      34.660  41.020  70.870  1.00  0.00           C
ATOM   3866  HA  THR A 894      35.540  41.180  70.280  1.00  0.00           H
ATOM   3867  CB  THR A 894      33.390  41.250  70.050  1.00  0.00           C
ATOM   3868  HB  THR A 894      33.390  42.310  69.720  1.00  0.00           H
ATOM   3869  OG1 THR A 894      32.180  40.990  70.750  1.00  0.00           O
ATOM   3870  HG1 THR A 894      32.150  40.040  70.870  1.00  0.00           H
ATOM   3871  CG2 THR A 894      33.470  40.390  68.700  1.00  0.00           C
ATOM   3872 HG21 THR A 894      34.190  40.910  68.030  1.00  0.00           H
ATOM   3873 HG22 THR A 894      32.470  40.250  68.230  1.00  0.00           H
ATOM   3874 HG23 THR A 894      33.770  39.330  68.870  1.00  0.00           H
ATOM   3875  C   THR A 894      34.680  41.990  71.930  1.00  0.00           C
ATOM   3876  O   THR A 894      35.340  43.030  71.810  1.00  0.00           O
ATOM   3877  N   HSD A 895      33.900  41.660  72.980  1.00  0.00           N
ATOM   3878  HN  HSD A 895      33.390  40.820  72.950  1.00  0.00           H
ATOM   3879  CA  HSD A 895      33.780  42.510  74.150  1.00  0.00           C
ATOM   3880  HA  HSD A 895      34.740  42.980  74.320  1.00  0.00           H
ATOM   3881  CB  HSD A 895      32.680  43.580  74.120  1.00  0.00           C
ATOM   3882  HB1 HSD A 895      32.900  44.310  74.930  1.00  0.00           H
ATOM   3883  HB2 HSD A 895      31.660  43.200  74.320  1.00  0.00           H
ATOM   3884  ND1 HSD A 895      33.610  45.230  72.220  1.00  0.00           N
ATOM   3885  HD1 HSD A 895      34.550  44.930  72.360  1.00  0.00           H
ATOM   3886  CG  HSD A 895      32.660  44.430  72.820  1.00  0.00           C
ATOM   3887  CE1 HSD A 895      33.000  45.920  71.270  1.00  0.00           C
ATOM   3888  HE1 HSD A 895      33.550  46.570  70.610  1.00  0.00           H
ATOM   3889  NE2 HSD A 895      31.700  45.570  71.160  1.00  0.00           N
ATOM   3890  CD2 HSD A 895      31.530  44.640  72.130  1.00  0.00           C
ATOM   3891  HD2 HSD A 895      30.630  44.060  71.980  1.00  0.00           H
ATOM   3892  C   HSD A 895      33.490  41.650  75.360  1.00  0.00           C
ATOM   3893  O   HSD A 895      32.960  40.500  75.200  1.00  0.00           O
ATOM   3894  N   PRO A 896      33.640  42.200  76.570  1.00  0.00           N
ATOM   3895  CD  PRO A 896      34.610  43.230  76.770  1.00  0.00           C
ATOM   3896  HD1 PRO A 896      34.290  44.210  76.370  1.00  0.00           H
ATOM   3897  HD2 PRO A 896      35.510  43.050  76.130  1.00  0.00           H
ATOM   3898  CA  PRO A 896      33.270  41.650  77.900  1.00  0.00           C
ATOM   3899  HA  PRO A 896      33.940  40.810  77.870  1.00  0.00           H
ATOM   3900  CB  PRO A 896      33.670  42.710  78.920  1.00  0.00           C
ATOM   3901  HB1 PRO A 896      33.860  42.210  79.910  1.00  0.00           H
ATOM   3902  HB2 PRO A 896      32.890  43.490  79.060  1.00  0.00           H
ATOM   3903  CG  PRO A 896      34.960  43.210  78.210  1.00  0.00           C
ATOM   3904  HG1 PRO A 896      35.280  44.180  78.640  1.00  0.00           H
ATOM   3905  HG2 PRO A 896      35.710  42.390  78.340  1.00  0.00           H
ATOM   3906  C   PRO A 896      31.910  40.920  78.030  1.00  0.00           C
ATOM   3907  O   PRO A 896      31.920  39.810  78.600  1.00  0.00           O
ATOM   3908  N   GLU A 897      30.800  41.430  77.590  1.00  0.00           N
ATOM   3909  HN  GLU A 897      30.790  42.410  77.400  1.00  0.00           H
ATOM   3910  CA  GLU A 897      29.570  40.640  77.580  1.00  0.00           C
ATOM   3911  HA  GLU A 897      29.710  39.670  78.050  1.00  0.00           H
ATOM   3912  CB  GLU A 897      28.500  41.440  78.290  1.00  0.00           C
ATOM   3913  HB1 GLU A 897      27.680  40.700  78.220  1.00  0.00           H
ATOM   3914  HB2 GLU A 897      28.310  42.440  77.870  1.00  0.00           H
ATOM   3915  CG  GLU A 897      28.820  41.550  79.780  1.00  0.00           C
ATOM   3916  HG1 GLU A 897      29.870  41.890  79.930  1.00  0.00           H
ATOM   3917  HG2 GLU A 897      28.690  40.550  80.250  1.00  0.00           H
ATOM   3918  CD  GLU A 897      27.870  42.450  80.520  1.00  0.00           C
ATOM   3919  OE1 GLU A 897      27.040  42.110  81.380  1.00  0.00           O
ATOM   3920  OE2 GLU A 897      28.000  43.650  80.220  1.00  0.00           O
ATOM   3921  C   GLU A 897      29.200  40.220  76.190  1.00  0.00           C
ATOM   3922  O   GLU A 897      28.040  39.860  75.980  1.00  0.00           O
ATOM   3923  N   ARG A 898      30.190  40.200  75.190  1.00  0.00           N
ATOM   3924  HN  ARG A 898      31.140  40.490  75.320  1.00  0.00           H
ATOM   3925  CA  ARG A 898      29.870  39.850  73.780  1.00  0.00           C
ATOM   3926  HA  ARG A 898      28.870  39.450  73.730  1.00  0.00           H
ATOM   3927  CB  ARG A 898      29.820  41.110  72.910  1.00  0.00           C
ATOM   3928  HB1 ARG A 898      29.730  41.010  71.810  1.00  0.00           H
ATOM   3929  HB2 ARG A 898      30.740  41.660  73.170  1.00  0.00           H
ATOM   3930  CG  ARG A 898      28.620  42.050  73.240  1.00  0.00           C
ATOM   3931  HG1 ARG A 898      28.840  42.980  72.670  1.00  0.00           H
ATOM   3932  HG2 ARG A 898      28.550  42.200  74.340  1.00  0.00           H
ATOM   3933  CD  ARG A 898      27.260  41.500  72.830  1.00  0.00           C
ATOM   3934  HD1 ARG A 898      26.960  40.580  73.380  1.00  0.00           H
ATOM   3935  HD2 ARG A 898      27.170  41.310  71.740  1.00  0.00           H
ATOM   3936  NE  ARG A 898      26.330  42.590  73.130  1.00  0.00           N
ATOM   3937  HE  ARG A 898      26.250  43.270  72.400  1.00  0.00           H
ATOM   3938  CZ  ARG A 898      25.850  42.960  74.280  1.00  0.00           C
ATOM   3939  NH1 ARG A 898      25.880  42.170  75.330  1.00  0.00           N
ATOM   3940 HH11 ARG A 898      25.260  42.350  76.090  1.00  0.00           H
ATOM   3941 HH12 ARG A 898      26.250  41.260  75.130  1.00  0.00           H
ATOM   3942  NH2 ARG A 898      25.240  44.110  74.470  1.00  0.00           N
ATOM   3943 HH21 ARG A 898      25.100  44.450  75.400  1.00  0.00           H
ATOM   3944 HH22 ARG A 898      25.220  44.740  73.700  1.00  0.00           H
ATOM   3945  C   ARG A 898      30.780  38.780  73.210  1.00  0.00           C
ATOM   3946  O   ARG A 898      32.010  38.810  73.390  1.00  0.00           O
ATOM   3947  N   GLY A 899      30.330  37.810  72.340  1.00  0.00           N
ATOM   3948  HN  GLY A 899      29.360  37.650  72.130  1.00  0.00           H
ATOM   3949  CA  GLY A 899      31.200  36.650  71.880  1.00  0.00           C
ATOM   3950  HA1 GLY A 899      30.600  35.870  71.440  1.00  0.00           H
ATOM   3951  HA2 GLY A 899      31.700  36.350  72.790  1.00  0.00           H
ATOM   3952  C   GLY A 899      32.110  37.130  70.680  1.00  0.00           C
ATOM   3953  O   GLY A 899      32.400  38.300  70.550  1.00  0.00           O
ATOM   3954  N   TRP A 900      32.570  36.130  69.910  1.00  0.00           N
ATOM   3955  HN  TRP A 900      32.390  35.200  70.220  1.00  0.00           H
ATOM   3956  CA  TRP A 900      33.400  36.230  68.760  1.00  0.00           C
ATOM   3957  HA  TRP A 900      34.200  36.930  68.960  1.00  0.00           H
ATOM   3958  CB  TRP A 900      34.040  34.800  68.600  1.00  0.00           C
ATOM   3959  HB1 TRP A 900      33.260  34.030  68.370  1.00  0.00           H
ATOM   3960  HB2 TRP A 900      34.400  34.450  69.600  1.00  0.00           H
ATOM   3961  CG  TRP A 900      35.230  34.740  67.620  1.00  0.00           C
ATOM   3962  CD1 TRP A 900      36.510  35.170  68.050  1.00  0.00           C
ATOM   3963  HD1 TRP A 900      36.720  35.390  69.080  1.00  0.00           H
ATOM   3964  NE1 TRP A 900      37.320  35.250  66.910  1.00  0.00           N
ATOM   3965  HE1 TRP A 900      37.980  35.930  66.650  1.00  0.00           H
ATOM   3966  CE2 TRP A 900      36.650  34.800  65.840  1.00  0.00           C
ATOM   3967  CD2 TRP A 900      35.360  34.390  66.280  1.00  0.00           C
ATOM   3968  CE3 TRP A 900      34.490  33.730  65.380  1.00  0.00           C
ATOM   3969  HE3 TRP A 900      33.570  33.300  65.760  1.00  0.00           H
ATOM   3970  CZ3 TRP A 900      34.930  33.530  64.020  1.00  0.00           C
ATOM   3971  HZ3 TRP A 900      34.300  33.260  63.200  1.00  0.00           H
ATOM   3972  CZ2 TRP A 900      37.030  34.690  64.580  1.00  0.00           C
ATOM   3973  HZ2 TRP A 900      37.960  35.060  64.190  1.00  0.00           H
ATOM   3974  CH2 TRP A 900      36.190  34.050  63.670  1.00  0.00           C
ATOM   3975  HH2 TRP A 900      36.570  34.010  62.660  1.00  0.00           H
ATOM   3976  C   TRP A 900      32.670  36.530  67.490  1.00  0.00           C
ATOM   3977  O   TRP A 900      33.170  36.870  66.420  1.00  0.00           O
ATOM   3978  N   ILE A 901      31.300  36.240  67.600  1.00  0.00           N
ATOM   3979  HN  ILE A 901      31.010  35.750  68.420  1.00  0.00           H
ATOM   3980  CA  ILE A 901      30.360  36.690  66.600  1.00  0.00           C
ATOM   3981  HA  ILE A 901      30.900  36.940  65.690  1.00  0.00           H
ATOM   3982  CB  ILE A 901      29.400  35.570  66.150  1.00  0.00           C
ATOM   3983  HB  ILE A 901      28.890  35.250  67.090  1.00  0.00           H
ATOM   3984  CG2 ILE A 901      28.340  35.960  65.120  1.00  0.00           C
ATOM   3985 HG21 ILE A 901      27.680  35.110  64.870  1.00  0.00           H
ATOM   3986 HG22 ILE A 901      28.760  36.420  64.200  1.00  0.00           H
ATOM   3987 HG23 ILE A 901      27.590  36.650  65.580  1.00  0.00           H
ATOM   3988  CG1 ILE A 901      30.170  34.290  65.790  1.00  0.00           C
ATOM   3989 HG11 ILE A 901      29.380  33.600  65.460  1.00  0.00           H
ATOM   3990 HG12 ILE A 901      30.680  33.770  66.630  1.00  0.00           H
ATOM   3991  CD  ILE A 901      31.130  34.550  64.570  1.00  0.00           C
ATOM   3992  HD1 ILE A 901      30.570  34.890  63.670  1.00  0.00           H
ATOM   3993  HD2 ILE A 901      31.600  33.680  64.070  1.00  0.00           H
ATOM   3994  HD3 ILE A 901      31.910  35.310  64.800  1.00  0.00           H
ATOM   3995  C   ILE A 901      29.650  37.970  66.970  1.00  0.00           C
ATOM   3996  O   ILE A 901      28.900  38.060  67.920  1.00  0.00           O
ATOM   3997  N   ILE A 902      29.830  38.990  66.120  1.00  0.00           N
ATOM   3998  HN  ILE A 902      30.310  38.780  65.260  1.00  0.00           H
ATOM   3999  CA  ILE A 902      29.190  40.320  66.210  1.00  0.00           C
ATOM   4000  HA  ILE A 902      29.660  40.810  67.050  1.00  0.00           H
ATOM   4001  CB  ILE A 902      29.690  41.280  65.120  1.00  0.00           C
ATOM   4002  HB  ILE A 902      29.350  40.850  64.150  1.00  0.00           H
ATOM   4003  CG2 ILE A 902      29.070  42.650  65.370  1.00  0.00           C
ATOM   4004 HG21 ILE A 902      28.960  43.010  66.420  1.00  0.00           H
ATOM   4005 HG22 ILE A 902      28.060  42.730  64.890  1.00  0.00           H
ATOM   4006 HG23 ILE A 902      29.710  43.320  64.760  1.00  0.00           H
ATOM   4007  CG1 ILE A 902      31.180  41.370  65.090  1.00  0.00           C
ATOM   4008 HG11 ILE A 902      31.480  41.680  64.060  1.00  0.00           H
ATOM   4009 HG12 ILE A 902      31.720  40.420  65.250  1.00  0.00           H
ATOM   4010  CD  ILE A 902      31.770  42.270  66.160  1.00  0.00           C
ATOM   4011  HD1 ILE A 902      31.370  42.050  67.170  1.00  0.00           H
ATOM   4012  HD2 ILE A 902      31.620  43.330  65.850  1.00  0.00           H
ATOM   4013  HD3 ILE A 902      32.860  42.130  66.050  1.00  0.00           H
ATOM   4014  C   ILE A 902      27.750  40.280  66.270  1.00  0.00           C
ATOM   4015  O   ILE A 902      27.050  39.840  65.350  1.00  0.00           O
ATOM   4016  N   SER A 903      27.100  40.720  67.340  1.00  0.00           N
ATOM   4017  HN  SER A 903      27.520  40.950  68.210  1.00  0.00           H
ATOM   4018  CA  SER A 903      25.750  41.170  67.310  1.00  0.00           C
ATOM   4019  HA  SER A 903      25.270  40.290  66.930  1.00  0.00           H
ATOM   4020  CB  SER A 903      25.220  41.630  68.680  1.00  0.00           C
ATOM   4021  HB1 SER A 903      24.200  42.020  68.640  1.00  0.00           H
ATOM   4022  HB2 SER A 903      25.940  42.450  68.890  1.00  0.00           H
ATOM   4023  OG  SER A 903      25.250  40.580  69.570  1.00  0.00           O
ATOM   4024  HG1 SER A 903      26.140  40.380  69.840  1.00  0.00           H
ATOM   4025  C   SER A 903      25.440  42.380  66.430  1.00  0.00           C
ATOM   4026  O   SER A 903      26.090  43.460  66.500  1.00  0.00           O
ATOM   4027  N   PRO A 904      24.490  42.390  65.480  1.00  0.00           N
ATOM   4028  CD  PRO A 904      23.630  41.240  65.300  1.00  0.00           C
ATOM   4029  HD1 PRO A 904      23.110  40.920  66.230  1.00  0.00           H
ATOM   4030  HD2 PRO A 904      24.290  40.420  64.940  1.00  0.00           H
ATOM   4031  CA  PRO A 904      24.460  43.330  64.310  1.00  0.00           C
ATOM   4032  HA  PRO A 904      25.340  43.200  63.690  1.00  0.00           H
ATOM   4033  CB  PRO A 904      23.280  42.830  63.470  1.00  0.00           C
ATOM   4034  HB1 PRO A 904      23.660  42.390  62.520  1.00  0.00           H
ATOM   4035  HB2 PRO A 904      22.620  43.650  63.130  1.00  0.00           H
ATOM   4036  CG  PRO A 904      22.530  41.800  64.300  1.00  0.00           C
ATOM   4037  HG1 PRO A 904      21.760  42.250  64.940  1.00  0.00           H
ATOM   4038  HG2 PRO A 904      22.050  41.100  63.580  1.00  0.00           H
ATOM   4039  C   PRO A 904      24.270  44.770  64.780  1.00  0.00           C
ATOM   4040  O   PRO A 904      23.320  45.070  65.520  1.00  0.00           O
ATOM   4041  N   LEU A 905      25.180  45.670  64.470  1.00  0.00           N
ATOM   4042  HN  LEU A 905      26.000  45.370  63.970  1.00  0.00           H
ATOM   4043  CA  LEU A 905      25.120  47.070  64.730  1.00  0.00           C
ATOM   4044  HA  LEU A 905      25.890  47.550  64.160  1.00  0.00           H
ATOM   4045  CB  LEU A 905      23.880  47.710  63.980  1.00  0.00           C
ATOM   4046  HB1 LEU A 905      24.060  48.800  64.080  1.00  0.00           H
ATOM   4047  HB2 LEU A 905      22.960  47.470  64.540  1.00  0.00           H
ATOM   4048  CG  LEU A 905      23.740  47.290  62.510  1.00  0.00           C
ATOM   4049  HG  LEU A 905      23.410  46.250  62.320  1.00  0.00           H
ATOM   4050  CD1 LEU A 905      22.680  48.230  61.890  1.00  0.00           C
ATOM   4051 HD11 LEU A 905      21.770  48.140  62.530  1.00  0.00           H
ATOM   4052 HD12 LEU A 905      22.500  48.090  60.800  1.00  0.00           H
ATOM   4053 HD13 LEU A 905      23.060  49.260  62.070  1.00  0.00           H
ATOM   4054  CD2 LEU A 905      25.010  47.520  61.770  1.00  0.00           C
ATOM   4055 HD21 LEU A 905      24.800  47.370  60.690  1.00  0.00           H
ATOM   4056 HD22 LEU A 905      25.810  46.830  62.160  1.00  0.00           H
ATOM   4057 HD23 LEU A 905      25.400  48.550  61.900  1.00  0.00           H
ATOM   4058  C   LEU A 905      25.220  47.390  66.220  1.00  0.00           C
ATOM   4059  O   LEU A 905      24.990  48.550  66.630  1.00  0.00           O
ATOM   4060  N   GLY A 906      25.740  46.480  67.070  1.00  0.00           N
ATOM   4061  HN  GLY A 906      25.980  45.590  66.720  1.00  0.00           H
ATOM   4062  CA  GLY A 906      26.170  46.500  68.500  1.00  0.00           C
ATOM   4063  HA1 GLY A 906      27.150  46.940  68.590  1.00  0.00           H
ATOM   4064  HA2 GLY A 906      26.130  45.490  68.880  1.00  0.00           H
ATOM   4065  C   GLY A 906      25.290  47.250  69.440  1.00  0.00           C
ATOM   4066  O   GLY A 906      24.070  46.970  69.520  1.00  0.00           O
ATOM   4067  N   ASP A 907      25.910  48.190  70.290  1.00  0.00           N
ATOM   4068  HN  ASP A 907      26.890  48.370  70.180  1.00  0.00           H
ATOM   4069  CA  ASP A 907      25.210  48.880  71.360  1.00  0.00           C
ATOM   4070  HA  ASP A 907      24.290  48.380  71.580  1.00  0.00           H
ATOM   4071  CB  ASP A 907      25.990  49.040  72.710  1.00  0.00           C
ATOM   4072  HB1 ASP A 907      25.480  49.720  73.420  1.00  0.00           H
ATOM   4073  HB2 ASP A 907      27.010  49.400  72.480  1.00  0.00           H
ATOM   4074  CG  ASP A 907      26.050  47.680  73.350  1.00  0.00           C
ATOM   4075  OD1 ASP A 907      26.780  47.430  74.340  1.00  0.00           O
ATOM   4076  OD2 ASP A 907      25.270  46.760  72.870  1.00  0.00           O
ATOM   4077  C   ASP A 907      25.050  50.340  70.860  1.00  0.00           C
ATOM   4078  O   ASP A 907      24.740  51.220  71.630  1.00  0.00           O
ATOM   4079  N   ASN A 908      25.300  50.560  69.560  1.00  0.00           N
ATOM   4080  HN  ASN A 908      25.400  49.780  68.960  1.00  0.00           H
ATOM   4081  CA  ASN A 908      25.310  51.910  68.950  1.00  0.00           C
ATOM   4082  HA  ASN A 908      25.870  52.540  69.640  1.00  0.00           H
ATOM   4083  CB  ASN A 908      25.930  52.060  67.490  1.00  0.00           C
ATOM   4084  HB1 ASN A 908      25.980  53.070  67.030  1.00  0.00           H
ATOM   4085  HB2 ASN A 908      25.310  51.290  66.990  1.00  0.00           H
ATOM   4086  CG  ASN A 908      27.360  51.640  67.540  1.00  0.00           C
ATOM   4087  OD1 ASN A 908      28.260  52.420  67.980  1.00  0.00           O
ATOM   4088  ND2 ASN A 908      27.660  50.450  66.980  1.00  0.00           N
ATOM   4089 HD21 ASN A 908      28.600  50.090  66.990  1.00  0.00           H
ATOM   4090 HD22 ASN A 908      26.900  49.830  66.770  1.00  0.00           H
ATOM   4091  C   ASN A 908      23.910  52.510  68.870  1.00  0.00           C
ATOM   4092  O   ASN A 908      22.880  51.830  68.550  1.00  0.00           O
ATOM   4093  N   PRO A 909      23.680  53.790  69.190  1.00  0.00           N
ATOM   4094  CD  PRO A 909      24.510  54.470  70.090  1.00  0.00           C
ATOM   4095  HD1 PRO A 909      25.350  54.930  69.540  1.00  0.00           H
ATOM   4096  HD2 PRO A 909      24.940  53.860  70.920  1.00  0.00           H
ATOM   4097  CA  PRO A 909      22.390  54.520  68.900  1.00  0.00           C
ATOM   4098  HA  PRO A 909      21.610  54.040  69.460  1.00  0.00           H
ATOM   4099  CB  PRO A 909      22.770  55.880  69.400  1.00  0.00           C
ATOM   4100  HB1 PRO A 909      21.900  56.480  69.730  1.00  0.00           H
ATOM   4101  HB2 PRO A 909      23.220  56.450  68.570  1.00  0.00           H
ATOM   4102  CG  PRO A 909      23.680  55.600  70.630  1.00  0.00           C
ATOM   4103  HG1 PRO A 909      24.240  56.530  70.860  1.00  0.00           H
ATOM   4104  HG2 PRO A 909      23.080  55.410  71.540  1.00  0.00           H
ATOM   4105  C   PRO A 909      21.880  54.450  67.550  1.00  0.00           C
ATOM   4106  O   PRO A 909      22.720  54.340  66.700  1.00  0.00           O
ATOM   4107  N   TRP A 910      20.570  54.500  67.310  1.00  0.00           N
ATOM   4108  HN  TRP A 910      19.900  54.690  68.020  1.00  0.00           H
ATOM   4109  CA  TRP A 910      20.120  54.600  65.940  1.00  0.00           C
ATOM   4110  HA  TRP A 910      20.680  53.810  65.450  1.00  0.00           H
ATOM   4111  CB  TRP A 910      18.650  54.310  65.840  1.00  0.00           C
ATOM   4112  HB1 TRP A 910      18.290  54.570  64.830  1.00  0.00           H
ATOM   4113  HB2 TRP A 910      18.160  55.020  66.550  1.00  0.00           H
ATOM   4114  CG  TRP A 910      18.160  52.950  66.140  1.00  0.00           C
ATOM   4115  CD1 TRP A 910      17.430  52.550  67.250  1.00  0.00           C
ATOM   4116  HD1 TRP A 910      16.950  53.180  68.010  1.00  0.00           H
ATOM   4117  NE1 TRP A 910      17.190  51.210  67.230  1.00  0.00           N
ATOM   4118  HE1 TRP A 910      16.720  50.640  67.860  1.00  0.00           H
ATOM   4119  CE2 TRP A 910      17.700  50.660  66.110  1.00  0.00           C
ATOM   4120  CD2 TRP A 910      18.420  51.740  65.410  1.00  0.00           C
ATOM   4121  CE3 TRP A 910      19.070  51.390  64.190  1.00  0.00           C
ATOM   4122  HE3 TRP A 910      19.700  52.070  63.630  1.00  0.00           H
ATOM   4123  CZ3 TRP A 910      19.120  50.030  63.840  1.00  0.00           C
ATOM   4124  HZ3 TRP A 910      19.450  49.820  62.840  1.00  0.00           H
ATOM   4125  CZ2 TRP A 910      17.640  49.390  65.670  1.00  0.00           C
ATOM   4126  HZ2 TRP A 910      17.050  48.620  66.160  1.00  0.00           H
ATOM   4127  CH2 TRP A 910      18.370  49.050  64.500  1.00  0.00           C
ATOM   4128  HH2 TRP A 910      18.500  48.010  64.230  1.00  0.00           H
ATOM   4129  C   TRP A 910      20.570  55.820  65.120  1.00  0.00           C
ATOM   4130  O   TRP A 910      20.890  55.700  63.960  1.00  0.00           O
ATOM   4131  N   TRP A 911      20.640  57.030  65.710  1.00  0.00           N
ATOM   4132  HN  TRP A 911      20.230  57.210  66.600  1.00  0.00           H
ATOM   4133  CA  TRP A 911      21.210  58.180  65.060  1.00  0.00           C
ATOM   4134  HA  TRP A 911      20.660  58.350  64.140  1.00  0.00           H
ATOM   4135  CB  TRP A 911      21.140  59.450  65.980  1.00  0.00           C
ATOM   4136  HB1 TRP A 911      21.820  59.200  66.830  1.00  0.00           H
ATOM   4137  HB2 TRP A 911      20.120  59.350  66.400  1.00  0.00           H
ATOM   4138  CG  TRP A 911      21.500  60.880  65.480  1.00  0.00           C
ATOM   4139  CD1 TRP A 911      22.480  61.730  65.960  1.00  0.00           C
ATOM   4140  HD1 TRP A 911      22.890  61.630  66.950  1.00  0.00           H
ATOM   4141  NE1 TRP A 911      22.510  62.870  65.170  1.00  0.00           N
ATOM   4142  HE1 TRP A 911      23.050  63.650  65.390  1.00  0.00           H
ATOM   4143  CE2 TRP A 911      21.700  62.760  64.070  1.00  0.00           C
ATOM   4144  CD2 TRP A 911      21.040  61.500  64.210  1.00  0.00           C
ATOM   4145  CE3 TRP A 911      20.270  61.090  63.140  1.00  0.00           C
ATOM   4146  HE3 TRP A 911      19.750  60.150  63.140  1.00  0.00           H
ATOM   4147  CZ3 TRP A 911      20.230  61.810  61.970  1.00  0.00           C
ATOM   4148  HZ3 TRP A 911      19.610  61.420  61.190  1.00  0.00           H
ATOM   4149  CZ2 TRP A 911      21.460  63.650  63.020  1.00  0.00           C
ATOM   4150  HZ2 TRP A 911      21.860  64.640  62.850  1.00  0.00           H
ATOM   4151  CH2 TRP A 911      20.720  63.110  61.960  1.00  0.00           C
ATOM   4152  HH2 TRP A 911      20.590  63.760  61.110  1.00  0.00           H
ATOM   4153  C   TRP A 911      22.680  58.060  64.640  1.00  0.00           C
ATOM   4154  O   TRP A 911      23.090  58.440  63.580  1.00  0.00           O
ATOM   4155  N   THR A 912      23.490  57.520  65.550  1.00  0.00           N
ATOM   4156  HN  THR A 912      23.030  57.390  66.430  1.00  0.00           H
ATOM   4157  CA  THR A 912      24.900  57.170  65.300  1.00  0.00           C
ATOM   4158  HA  THR A 912      25.480  58.030  64.990  1.00  0.00           H
ATOM   4159  CB  THR A 912      25.600  56.630  66.570  1.00  0.00           C
ATOM   4160  HB  THR A 912      24.880  55.870  66.940  1.00  0.00           H
ATOM   4161  OG1 THR A 912      25.890  57.650  67.470  1.00  0.00           O
ATOM   4162  HG1 THR A 912      26.440  57.220  68.120  1.00  0.00           H
ATOM   4163  CG2 THR A 912      26.910  55.900  66.370  1.00  0.00           C
ATOM   4164 HG21 THR A 912      27.620  56.510  65.760  1.00  0.00           H
ATOM   4165 HG22 THR A 912      26.770  54.930  65.860  1.00  0.00           H
ATOM   4166 HG23 THR A 912      27.350  55.600  67.350  1.00  0.00           H
ATOM   4167  C   THR A 912      25.010  56.180  64.140  1.00  0.00           C
ATOM   4168  O   THR A 912      25.850  56.240  63.230  1.00  0.00           O
ATOM   4169  N   LEU A 913      24.150  55.110  64.180  1.00  0.00           N
ATOM   4170  HN  LEU A 913      23.570  55.000  64.970  1.00  0.00           H
ATOM   4171  CA  LEU A 913      24.010  54.130  63.140  1.00  0.00           C
ATOM   4172  HA  LEU A 913      24.950  53.670  62.890  1.00  0.00           H
ATOM   4173  CB  LEU A 913      23.110  52.900  63.500  1.00  0.00           C
ATOM   4174  HB1 LEU A 913      22.950  52.310  62.570  1.00  0.00           H
ATOM   4175  HB2 LEU A 913      22.140  53.290  63.860  1.00  0.00           H
ATOM   4176  CG  LEU A 913      23.930  52.070  64.500  1.00  0.00           C
ATOM   4177  HG  LEU A 913      24.350  52.770  65.250  1.00  0.00           H
ATOM   4178  CD1 LEU A 913      22.940  51.160  65.220  1.00  0.00           C
ATOM   4179 HD11 LEU A 913      22.480  50.360  64.620  1.00  0.00           H
ATOM   4180 HD12 LEU A 913      22.200  51.750  65.800  1.00  0.00           H
ATOM   4181 HD13 LEU A 913      23.510  50.550  65.960  1.00  0.00           H
ATOM   4182  CD2 LEU A 913      25.080  51.270  63.860  1.00  0.00           C
ATOM   4183 HD21 LEU A 913      25.710  50.760  64.620  1.00  0.00           H
ATOM   4184 HD22 LEU A 913      25.640  52.040  63.290  1.00  0.00           H
ATOM   4185 HD23 LEU A 913      24.630  50.560  63.140  1.00  0.00           H
ATOM   4186  C   LEU A 913      23.600  54.690  61.810  1.00  0.00           C
ATOM   4187  O   LEU A 913      24.140  54.260  60.790  1.00  0.00           O
ATOM   4188  N   LEU A 914      22.700  55.730  61.750  1.00  0.00           N
ATOM   4189  HN  LEU A 914      22.210  55.990  62.570  1.00  0.00           H
ATOM   4190  CA  LEU A 914      22.440  56.510  60.560  1.00  0.00           C
ATOM   4191  HA  LEU A 914      22.250  55.760  59.810  1.00  0.00           H
ATOM   4192  CB  LEU A 914      21.110  57.220  60.610  1.00  0.00           C
ATOM   4193  HB1 LEU A 914      21.100  57.910  61.480  1.00  0.00           H
ATOM   4194  HB2 LEU A 914      20.290  56.480  60.720  1.00  0.00           H
ATOM   4195  CG  LEU A 914      20.770  58.110  59.400  1.00  0.00           C
ATOM   4196  HG  LEU A 914      21.640  58.800  59.230  1.00  0.00           H
ATOM   4197  CD1 LEU A 914      20.620  57.240  58.150  1.00  0.00           C
ATOM   4198 HD11 LEU A 914      19.750  56.540  58.210  1.00  0.00           H
ATOM   4199 HD12 LEU A 914      21.490  56.550  58.020  1.00  0.00           H
ATOM   4200 HD13 LEU A 914      20.520  57.800  57.200  1.00  0.00           H
ATOM   4201  CD2 LEU A 914      19.530  58.980  59.610  1.00  0.00           C
ATOM   4202 HD21 LEU A 914      19.620  59.690  58.770  1.00  0.00           H
ATOM   4203 HD22 LEU A 914      19.690  59.590  60.530  1.00  0.00           H
ATOM   4204 HD23 LEU A 914      18.580  58.410  59.690  1.00  0.00           H
ATOM   4205  C   LEU A 914      23.640  57.370  60.020  1.00  0.00           C
ATOM   4206  O   LEU A 914      23.910  57.500  58.830  1.00  0.00           O
ATOM   4207  N   ILE A 915      24.460  58.040  60.900  1.00  0.00           N
ATOM   4208  HN  ILE A 915      24.130  58.170  61.840  1.00  0.00           H
ATOM   4209  CA  ILE A 915      25.600  58.860  60.510  1.00  0.00           C
ATOM   4210  HA  ILE A 915      25.380  59.510  59.680  1.00  0.00           H
ATOM   4211  CB  ILE A 915      26.120  59.740  61.660  1.00  0.00           C
ATOM   4212  HB  ILE A 915      26.500  59.140  62.510  1.00  0.00           H
ATOM   4213  CG2 ILE A 915      27.380  60.560  61.130  1.00  0.00           C
ATOM   4214 HG21 ILE A 915      27.660  61.220  61.960  1.00  0.00           H
ATOM   4215 HG22 ILE A 915      27.060  61.190  60.280  1.00  0.00           H
ATOM   4216 HG23 ILE A 915      28.180  59.850  60.820  1.00  0.00           H
ATOM   4217  CG1 ILE A 915      25.030  60.700  62.230  1.00  0.00           C
ATOM   4218 HG11 ILE A 915      24.000  60.280  62.160  1.00  0.00           H
ATOM   4219 HG12 ILE A 915      25.000  61.600  61.580  1.00  0.00           H
ATOM   4220  CD  ILE A 915      25.260  61.050  63.680  1.00  0.00           C
ATOM   4221  HD1 ILE A 915      25.470  60.120  64.250  1.00  0.00           H
ATOM   4222  HD2 ILE A 915      24.440  61.460  64.310  1.00  0.00           H
ATOM   4223  HD3 ILE A 915      26.130  61.730  63.800  1.00  0.00           H
ATOM   4224  C   ILE A 915      26.700  57.970  59.990  1.00  0.00           C
ATOM   4225  O   ILE A 915      27.420  58.260  59.100  1.00  0.00           O
ATOM   4226  N   ALA A 916      26.880  56.740  60.530  1.00  0.00           N
ATOM   4227  HN  ALA A 916      26.240  56.510  61.260  1.00  0.00           H
ATOM   4228  CA  ALA A 916      27.850  55.760  60.240  1.00  0.00           C
ATOM   4229  HA  ALA A 916      28.800  56.250  60.130  1.00  0.00           H
ATOM   4230  CB  ALA A 916      27.840  54.590  61.250  1.00  0.00           C
ATOM   4231  HB1 ALA A 916      28.050  54.970  62.270  1.00  0.00           H
ATOM   4232  HB2 ALA A 916      28.460  53.730  60.930  1.00  0.00           H
ATOM   4233  HB3 ALA A 916      26.820  54.190  61.420  1.00  0.00           H
ATOM   4234  C   ALA A 916      27.560  55.130  58.870  1.00  0.00           C
ATOM   4235  O   ALA A 916      28.400  54.580  58.170  1.00  0.00           O
ATOM   4236  N   ALA A 917      26.300  55.280  58.360  1.00  0.00           N
ATOM   4237  HN  ALA A 917      25.560  55.610  58.940  1.00  0.00           H
ATOM   4238  CA  ALA A 917      25.950  54.880  56.990  1.00  0.00           C
ATOM   4239  HA  ALA A 917      26.340  53.890  56.820  1.00  0.00           H
ATOM   4240  CB  ALA A 917      24.390  54.970  56.860  1.00  0.00           C
ATOM   4241  HB1 ALA A 917      24.000  54.570  55.910  1.00  0.00           H
ATOM   4242  HB2 ALA A 917      23.970  55.990  56.910  1.00  0.00           H
ATOM   4243  HB3 ALA A 917      23.950  54.390  57.710  1.00  0.00           H
ATOM   4244  C   ALA A 917      26.650  55.730  55.980  1.00  0.00           C
ATOM   4245  O   ALA A 917      26.970  55.240  54.840  1.00  0.00           O
ATOM   4246  N   ILE A 918      26.910  56.950  56.330  1.00  0.00           N
ATOM   4247  HN  ILE A 918      26.660  57.280  57.230  1.00  0.00           H
ATOM   4248  CA  ILE A 918      27.750  57.830  55.540  1.00  0.00           C
ATOM   4249  HA  ILE A 918      27.250  57.880  54.590  1.00  0.00           H
ATOM   4250  CB  ILE A 918      27.610  59.270  56.050  1.00  0.00           C
ATOM   4251  HB  ILE A 918      28.090  59.290  57.040  1.00  0.00           H
ATOM   4252  CG2 ILE A 918      28.150  60.310  55.140  1.00  0.00           C
ATOM   4253 HG21 ILE A 918      27.490  60.410  54.240  1.00  0.00           H
ATOM   4254 HG22 ILE A 918      29.180  60.120  54.750  1.00  0.00           H
ATOM   4255 HG23 ILE A 918      28.190  61.350  55.540  1.00  0.00           H
ATOM   4256  CG1 ILE A 918      26.090  59.570  56.330  1.00  0.00           C
ATOM   4257 HG11 ILE A 918      25.760  58.960  57.200  1.00  0.00           H
ATOM   4258 HG12 ILE A 918      25.570  59.300  55.380  1.00  0.00           H
ATOM   4259  CD  ILE A 918      25.710  61.000  56.720  1.00  0.00           C
ATOM   4260  HD1 ILE A 918      26.050  61.730  55.970  1.00  0.00           H
ATOM   4261  HD2 ILE A 918      26.220  61.270  57.680  1.00  0.00           H
ATOM   4262  HD3 ILE A 918      24.620  61.050  56.900  1.00  0.00           H
ATOM   4263  C   ILE A 918      29.230  57.550  55.230  1.00  0.00           C
ATOM   4264  O   ILE A 918      29.510  57.520  54.030  1.00  0.00           O
ATOM   4265  N   PRO A 919      30.160  57.230  56.060  1.00  0.00           N
ATOM   4266  CD  PRO A 919      30.030  57.410  57.480  1.00  0.00           C
ATOM   4267  HD1 PRO A 919      29.110  56.930  57.900  1.00  0.00           H
ATOM   4268  HD2 PRO A 919      30.100  58.500  57.650  1.00  0.00           H
ATOM   4269  CA  PRO A 919      31.470  56.690  55.660  1.00  0.00           C
ATOM   4270  HA  PRO A 919      31.960  57.390  55.010  1.00  0.00           H
ATOM   4271  CB  PRO A 919      32.230  56.490  56.950  1.00  0.00           C
ATOM   4272  HB1 PRO A 919      32.950  57.340  57.010  1.00  0.00           H
ATOM   4273  HB2 PRO A 919      32.880  55.580  56.970  1.00  0.00           H
ATOM   4274  CG  PRO A 919      31.200  56.640  58.080  1.00  0.00           C
ATOM   4275  HG1 PRO A 919      30.870  55.620  58.360  1.00  0.00           H
ATOM   4276  HG2 PRO A 919      31.730  57.000  58.990  1.00  0.00           H
ATOM   4277  C   PRO A 919      31.330  55.390  54.910  1.00  0.00           C
ATOM   4278  O   PRO A 919      32.410  55.150  54.290  1.00  0.00           O
ATOM   4279  N   ALA A 920      30.290  54.520  55.130  1.00  0.00           N
ATOM   4280  HN  ALA A 920      29.550  54.770  55.740  1.00  0.00           H
ATOM   4281  CA  ALA A 920      30.110  53.340  54.270  1.00  0.00           C
ATOM   4282  HA  ALA A 920      30.960  52.670  54.320  1.00  0.00           H
ATOM   4283  CB  ALA A 920      28.960  52.510  54.900  1.00  0.00           C
ATOM   4284  HB1 ALA A 920      28.640  51.660  54.270  1.00  0.00           H
ATOM   4285  HB2 ALA A 920      28.070  53.140  55.120  1.00  0.00           H
ATOM   4286  HB3 ALA A 920      29.320  52.180  55.910  1.00  0.00           H
ATOM   4287  C   ALA A 920      29.700  53.630  52.860  1.00  0.00           C
ATOM   4288  O   ALA A 920      30.170  52.920  51.930  1.00  0.00           O
ATOM   4289  N   LEU A 921      28.950  54.720  52.590  1.00  0.00           N
ATOM   4290  HN  LEU A 921      28.470  55.240  53.290  1.00  0.00           H
ATOM   4291  CA  LEU A 921      28.760  55.100  51.210  1.00  0.00           C
ATOM   4292  HA  LEU A 921      28.430  54.190  50.720  1.00  0.00           H
ATOM   4293  CB  LEU A 921      27.810  56.280  51.110  1.00  0.00           C
ATOM   4294  HB1 LEU A 921      27.830  56.580  50.050  1.00  0.00           H
ATOM   4295  HB2 LEU A 921      28.260  57.140  51.660  1.00  0.00           H
ATOM   4296  CG  LEU A 921      26.350  56.090  51.590  1.00  0.00           C
ATOM   4297  HG  LEU A 921      26.410  55.400  52.460  1.00  0.00           H
ATOM   4298  CD1 LEU A 921      25.670  57.440  51.850  1.00  0.00           C
ATOM   4299 HD11 LEU A 921      25.810  58.060  50.950  1.00  0.00           H
ATOM   4300 HD12 LEU A 921      26.130  57.960  52.720  1.00  0.00           H
ATOM   4301 HD13 LEU A 921      24.570  57.350  51.950  1.00  0.00           H
ATOM   4302  CD2 LEU A 921      25.540  55.370  50.490  1.00  0.00           C
ATOM   4303 HD21 LEU A 921      24.510  55.120  50.800  1.00  0.00           H
ATOM   4304 HD22 LEU A 921      26.050  54.430  50.180  1.00  0.00           H
ATOM   4305 HD23 LEU A 921      25.520  56.090  49.640  1.00  0.00           H
ATOM   4306  C   LEU A 921      30.050  55.400  50.490  1.00  0.00           C
ATOM   4307  O   LEU A 921      30.230  54.890  49.410  1.00  0.00           O
ATOM   4308  N   LEU A 922      31.000  56.170  51.180  1.00  0.00           N
ATOM   4309  HN  LEU A 922      30.700  56.570  52.050  1.00  0.00           H
ATOM   4310  CA  LEU A 922      32.360  56.470  50.760  1.00  0.00           C
ATOM   4311  HA  LEU A 922      32.360  56.820  49.730  1.00  0.00           H
ATOM   4312  CB  LEU A 922      32.890  57.600  51.640  1.00  0.00           C
ATOM   4313  HB1 LEU A 922      33.980  57.750  51.570  1.00  0.00           H
ATOM   4314  HB2 LEU A 922      32.550  57.450  52.690  1.00  0.00           H
ATOM   4315  CG  LEU A 922      32.280  59.010  51.120  1.00  0.00           C
ATOM   4316  HG  LEU A 922      31.240  58.780  50.810  1.00  0.00           H
ATOM   4317  CD1 LEU A 922      32.060  59.970  52.340  1.00  0.00           C
ATOM   4318 HD11 LEU A 922      31.330  59.530  53.040  1.00  0.00           H
ATOM   4319 HD12 LEU A 922      31.560  60.930  52.050  1.00  0.00           H
ATOM   4320 HD13 LEU A 922      33.080  60.100  52.760  1.00  0.00           H
ATOM   4321  CD2 LEU A 922      33.040  59.590  49.910  1.00  0.00           C
ATOM   4322 HD21 LEU A 922      33.020  58.920  49.020  1.00  0.00           H
ATOM   4323 HD22 LEU A 922      34.040  59.800  50.310  1.00  0.00           H
ATOM   4324 HD23 LEU A 922      32.490  60.530  49.690  1.00  0.00           H
ATOM   4325  C   LEU A 922      33.280  55.260  50.640  1.00  0.00           C
ATOM   4326  O   LEU A 922      33.940  55.080  49.660  1.00  0.00           O
ATOM   4327  N   CYS A 923      33.220  54.320  51.560  1.00  0.00           N
ATOM   4328  HN  CYS A 923      32.540  54.550  52.260  1.00  0.00           H
ATOM   4329  CA  CYS A 923      33.850  52.980  51.590  1.00  0.00           C
ATOM   4330  HA  CYS A 923      34.880  53.150  51.340  1.00  0.00           H
ATOM   4331  CB  CYS A 923      33.800  52.220  52.950  1.00  0.00           C
ATOM   4332  HB1 CYS A 923      34.180  51.180  52.800  1.00  0.00           H
ATOM   4333  HB2 CYS A 923      32.740  52.210  53.290  1.00  0.00           H
ATOM   4334  SG  CYS A 923      34.770  53.070  54.250  1.00  0.00           S
ATOM   4335  HG1 CYS A 923      33.890  54.060  54.350  1.00  0.00           H
ATOM   4336  C   CYS A 923      33.420  52.150  50.320  1.00  0.00           C
ATOM   4337  O   CYS A 923      34.200  51.540  49.610  1.00  0.00           O
ATOM   4338  N   THR A 924      32.100  52.090  50.020  1.00  0.00           N
ATOM   4339  HN  THR A 924      31.420  52.480  50.630  1.00  0.00           H
ATOM   4340  CA  THR A 924      31.510  51.460  48.800  1.00  0.00           C
ATOM   4341  HA  THR A 924      31.770  50.410  48.810  1.00  0.00           H
ATOM   4342  CB  THR A 924      30.010  51.620  48.930  1.00  0.00           C
ATOM   4343  HB  THR A 924      29.810  52.710  48.900  1.00  0.00           H
ATOM   4344  OG1 THR A 924      29.530  51.170  50.140  1.00  0.00           O
ATOM   4345  HG1 THR A 924      29.930  51.770  50.780  1.00  0.00           H
ATOM   4346  CG2 THR A 924      29.340  50.760  47.820  1.00  0.00           C
ATOM   4347 HG21 THR A 924      28.230  50.810  47.760  1.00  0.00           H
ATOM   4348 HG22 THR A 924      29.570  49.690  47.970  1.00  0.00           H
ATOM   4349 HG23 THR A 924      29.630  51.080  46.800  1.00  0.00           H
ATOM   4350  C   THR A 924      32.000  52.050  47.560  1.00  0.00           C
ATOM   4351  O   THR A 924      32.180  51.400  46.530  1.00  0.00           O
ATOM   4352  N   ILE A 925      32.240  53.420  47.570  1.00  0.00           N
ATOM   4353  HN  ILE A 925      31.900  54.040  48.280  1.00  0.00           H
ATOM   4354  CA  ILE A 925      32.990  54.140  46.520  1.00  0.00           C
ATOM   4355  HA  ILE A 925      32.590  53.840  45.560  1.00  0.00           H
ATOM   4356  CB  ILE A 925      32.870  55.670  46.680  1.00  0.00           C
ATOM   4357  HB  ILE A 925      33.070  55.880  47.750  1.00  0.00           H
ATOM   4358  CG2 ILE A 925      33.950  56.390  45.870  1.00  0.00           C
ATOM   4359 HG21 ILE A 925      33.750  57.480  45.970  1.00  0.00           H
ATOM   4360 HG22 ILE A 925      33.870  56.110  44.800  1.00  0.00           H
ATOM   4361 HG23 ILE A 925      35.000  56.250  46.200  1.00  0.00           H
ATOM   4362  CG1 ILE A 925      31.410  56.120  46.390  1.00  0.00           C
ATOM   4363 HG11 ILE A 925      30.630  55.500  46.880  1.00  0.00           H
ATOM   4364 HG12 ILE A 925      31.210  55.810  45.340  1.00  0.00           H
ATOM   4365  CD  ILE A 925      31.070  57.600  46.610  1.00  0.00           C
ATOM   4366  HD1 ILE A 925      29.960  57.620  46.680  1.00  0.00           H
ATOM   4367  HD2 ILE A 925      31.430  58.190  45.750  1.00  0.00           H
ATOM   4368  HD3 ILE A 925      31.460  58.020  47.570  1.00  0.00           H
ATOM   4369  C   ILE A 925      34.490  53.690  46.410  1.00  0.00           C
ATOM   4370  O   ILE A 925      34.950  53.400  45.300  1.00  0.00           O
ATOM   4371  N   LEU A 926      35.210  53.530  47.520  1.00  0.00           N
ATOM   4372  HN  LEU A 926      34.900  53.680  48.460  1.00  0.00           H
ATOM   4373  CA  LEU A 926      36.610  53.030  47.480  1.00  0.00           C
ATOM   4374  HA  LEU A 926      37.290  53.570  46.850  1.00  0.00           H
ATOM   4375  CB  LEU A 926      37.170  53.000  48.910  1.00  0.00           C
ATOM   4376  HB1 LEU A 926      38.100  52.400  49.020  1.00  0.00           H
ATOM   4377  HB2 LEU A 926      36.390  52.490  49.520  1.00  0.00           H
ATOM   4378  CG  LEU A 926      37.300  54.380  49.590  1.00  0.00           C
ATOM   4379  HG  LEU A 926      36.350  54.870  49.860  1.00  0.00           H
ATOM   4380  CD1 LEU A 926      38.300  54.250  50.880  1.00  0.00           C
ATOM   4381 HD11 LEU A 926      39.260  53.890  50.460  1.00  0.00           H
ATOM   4382 HD12 LEU A 926      37.870  53.790  51.790  1.00  0.00           H
ATOM   4383 HD13 LEU A 926      38.390  55.280  51.280  1.00  0.00           H
ATOM   4384  CD2 LEU A 926      38.040  55.360  48.630  1.00  0.00           C
ATOM   4385 HD21 LEU A 926      37.600  55.490  47.620  1.00  0.00           H
ATOM   4386 HD22 LEU A 926      39.130  55.250  48.520  1.00  0.00           H
ATOM   4387 HD23 LEU A 926      37.880  56.330  49.150  1.00  0.00           H
ATOM   4388  C   LEU A 926      36.650  51.580  46.960  1.00  0.00           C
ATOM   4389  O   LEU A 926      37.640  51.110  46.440  1.00  0.00           O
ATOM   4390  N   ILE A 927      35.640  50.730  47.230  1.00  0.00           N
ATOM   4391  HN  ILE A 927      34.870  51.060  47.770  1.00  0.00           H
ATOM   4392  CA  ILE A 927      35.500  49.340  46.750  1.00  0.00           C
ATOM   4393  HA  ILE A 927      36.420  48.830  46.980  1.00  0.00           H
ATOM   4394  CB  ILE A 927      34.440  48.580  47.600  1.00  0.00           C
ATOM   4395  HB  ILE A 927      33.490  49.130  47.580  1.00  0.00           H
ATOM   4396  CG2 ILE A 927      34.140  47.120  47.020  1.00  0.00           C
ATOM   4397 HG21 ILE A 927      34.050  47.020  45.920  1.00  0.00           H
ATOM   4398 HG22 ILE A 927      33.260  46.700  47.570  1.00  0.00           H
ATOM   4399 HG23 ILE A 927      34.960  46.460  47.370  1.00  0.00           H
ATOM   4400  CG1 ILE A 927      34.890  48.500  49.060  1.00  0.00           C
ATOM   4401 HG11 ILE A 927      35.330  49.480  49.350  1.00  0.00           H
ATOM   4402 HG12 ILE A 927      35.700  47.760  49.240  1.00  0.00           H
ATOM   4403  CD  ILE A 927      33.690  48.220  49.940  1.00  0.00           C
ATOM   4404  HD1 ILE A 927      33.950  48.040  51.000  1.00  0.00           H
ATOM   4405  HD2 ILE A 927      33.140  47.330  49.560  1.00  0.00           H
ATOM   4406  HD3 ILE A 927      33.020  49.100  49.920  1.00  0.00           H
ATOM   4407  C   ILE A 927      35.300  49.210  45.300  1.00  0.00           C
ATOM   4408  O   ILE A 927      36.000  48.570  44.510  1.00  0.00           O
ATOM   4409  N   PHE A 928      34.310  50.020  44.820  1.00  0.00           N
ATOM   4410  HN  PHE A 928      33.960  50.690  45.470  1.00  0.00           H
ATOM   4411  CA  PHE A 928      33.900  50.190  43.430  1.00  0.00           C
ATOM   4412  HA  PHE A 928      33.440  49.290  43.050  1.00  0.00           H
ATOM   4413  CB  PHE A 928      32.710  51.190  43.220  1.00  0.00           C
ATOM   4414  HB1 PHE A 928      32.900  52.220  43.590  1.00  0.00           H
ATOM   4415  HB2 PHE A 928      31.800  50.820  43.760  1.00  0.00           H
ATOM   4416  CG  PHE A 928      32.350  51.240  41.750  1.00  0.00           C
ATOM   4417  CD1 PHE A 928      32.880  52.270  40.950  1.00  0.00           C
ATOM   4418  HD1 PHE A 928      33.450  53.040  41.450  1.00  0.00           H
ATOM   4419  CE1 PHE A 928      32.800  52.220  39.610  1.00  0.00           C
ATOM   4420  HE1 PHE A 928      33.220  53.040  39.030  1.00  0.00           H
ATOM   4421  CZ  PHE A 928      32.070  51.190  38.970  1.00  0.00           C
ATOM   4422  HZ  PHE A 928      31.900  51.340  37.910  1.00  0.00           H
ATOM   4423  CD2 PHE A 928      31.710  50.200  41.080  1.00  0.00           C
ATOM   4424  HD2 PHE A 928      31.240  49.330  41.530  1.00  0.00           H
ATOM   4425  CE2 PHE A 928      31.470  50.240  39.670  1.00  0.00           C
ATOM   4426  HE2 PHE A 928      30.870  49.480  39.210  1.00  0.00           H
ATOM   4427  C   PHE A 928      35.080  50.540  42.570  1.00  0.00           C
ATOM   4428  O   PHE A 928      35.330  49.940  41.550  1.00  0.00           O
ATOM   4429  N   MET A 929      35.780  51.650  42.890  1.00  0.00           N
ATOM   4430  HN  MET A 929      35.580  52.150  43.720  1.00  0.00           H
ATOM   4431  CA  MET A 929      36.960  52.100  42.160  1.00  0.00           C
ATOM   4432  HA  MET A 929      36.620  52.370  41.170  1.00  0.00           H
ATOM   4433  CB  MET A 929      37.680  53.260  42.890  1.00  0.00           C
ATOM   4434  HB1 MET A 929      38.690  53.320  42.410  1.00  0.00           H
ATOM   4435  HB2 MET A 929      37.880  53.120  43.970  1.00  0.00           H
ATOM   4436  CG  MET A 929      37.010  54.730  42.760  1.00  0.00           C
ATOM   4437  HG1 MET A 929      36.140  54.630  43.450  1.00  0.00           H
ATOM   4438  HG2 MET A 929      36.700  54.870  41.710  1.00  0.00           H
ATOM   4439  SD  MET A 929      38.080  56.110  43.260  1.00  0.00           S
ATOM   4440  CE  MET A 929      38.550  55.680  44.920  1.00  0.00           C
ATOM   4441  HE1 MET A 929      39.060  54.700  44.850  1.00  0.00           H
ATOM   4442  HE2 MET A 929      37.640  55.420  45.510  1.00  0.00           H
ATOM   4443  HE3 MET A 929      39.200  56.510  45.290  1.00  0.00           H
ATOM   4444  C   MET A 929      38.060  51.050  41.890  1.00  0.00           C
ATOM   4445  O   MET A 929      38.540  50.870  40.740  1.00  0.00           O
ATOM   4446  N   ASP A 930      38.520  50.350  42.990  1.00  0.00           N
ATOM   4447  HN  ASP A 930      38.040  50.510  43.850  1.00  0.00           H
ATOM   4448  CA  ASP A 930      39.510  49.320  42.900  1.00  0.00           C
ATOM   4449  HA  ASP A 930      40.300  49.700  42.290  1.00  0.00           H
ATOM   4450  CB  ASP A 930      40.080  48.950  44.320  1.00  0.00           C
ATOM   4451  HB1 ASP A 930      40.620  48.000  44.180  1.00  0.00           H
ATOM   4452  HB2 ASP A 930      39.240  48.880  45.030  1.00  0.00           H
ATOM   4453  CG  ASP A 930      41.070  50.020  44.750  1.00  0.00           C
ATOM   4454  OD1 ASP A 930      41.360  50.110  45.950  1.00  0.00           O
ATOM   4455  OD2 ASP A 930      41.790  50.520  43.820  1.00  0.00           O
ATOM   4456  C   ASP A 930      39.010  48.040  42.150  1.00  0.00           C
ATOM   4457  O   ASP A 930      39.680  47.480  41.280  1.00  0.00           O
ATOM   4458  N   GLN A 931      37.790  47.570  42.410  1.00  0.00           N
ATOM   4459  HN  GLN A 931      37.340  48.140  43.090  1.00  0.00           H
ATOM   4460  CA  GLN A 931      37.040  46.540  41.660  1.00  0.00           C
ATOM   4461  HA  GLN A 931      37.750  45.730  41.540  1.00  0.00           H
ATOM   4462  CB  GLN A 931      35.720  46.260  42.420  1.00  0.00           C
ATOM   4463  HB1 GLN A 931      35.040  45.610  41.830  1.00  0.00           H
ATOM   4464  HB2 GLN A 931      35.130  47.200  42.550  1.00  0.00           H
ATOM   4465  CG  GLN A 931      35.790  45.510  43.810  1.00  0.00           C
ATOM   4466  HG1 GLN A 931      34.770  45.120  44.070  1.00  0.00           H
ATOM   4467  HG2 GLN A 931      35.910  46.210  44.660  1.00  0.00           H
ATOM   4468  CD  GLN A 931      36.930  44.490  43.840  1.00  0.00           C
ATOM   4469  OE1 GLN A 931      37.850  44.650  44.620  1.00  0.00           O
ATOM   4470  NE2 GLN A 931      36.720  43.450  42.970  1.00  0.00           N
ATOM   4471 HE21 GLN A 931      36.040  43.510  42.240  1.00  0.00           H
ATOM   4472 HE22 GLN A 931      37.310  42.650  42.930  1.00  0.00           H
ATOM   4473  C   GLN A 931      36.780  46.900  40.160  1.00  0.00           C
ATOM   4474  O   GLN A 931      36.960  46.060  39.340  1.00  0.00           O
ATOM   4475  N   GLN A 932      36.410  48.200  39.860  1.00  0.00           N
ATOM   4476  HN  GLN A 932      36.120  48.780  40.620  1.00  0.00           H
ATOM   4477  CA  GLN A 932      36.300  48.540  38.470  1.00  0.00           C
ATOM   4478  HA  GLN A 932      35.550  47.930  37.970  1.00  0.00           H
ATOM   4479  CB  GLN A 932      35.550  49.850  38.480  1.00  0.00           C
ATOM   4480  HB1 GLN A 932      36.140  50.530  39.130  1.00  0.00           H
ATOM   4481  HB2 GLN A 932      34.600  49.680  39.040  1.00  0.00           H
ATOM   4482  CG  GLN A 932      35.170  50.420  37.120  1.00  0.00           C
ATOM   4483  HG1 GLN A 932      36.020  50.870  36.570  1.00  0.00           H
ATOM   4484  HG2 GLN A 932      34.460  51.250  37.330  1.00  0.00           H
ATOM   4485  CD  GLN A 932      34.380  49.390  36.250  1.00  0.00           C
ATOM   4486  OE1 GLN A 932      33.160  49.330  36.400  1.00  0.00           O
ATOM   4487  NE2 GLN A 932      35.120  48.630  35.430  1.00  0.00           N
ATOM   4488 HE21 GLN A 932      36.040  48.370  35.710  1.00  0.00           H
ATOM   4489 HE22 GLN A 932      34.580  48.080  34.780  1.00  0.00           H
ATOM   4490  C   GLN A 932      37.640  48.590  37.700  1.00  0.00           C
ATOM   4491  O   GLN A 932      37.780  48.140  36.550  1.00  0.00           O
ATOM   4492  N   ILE A 933      38.780  49.120  38.250  1.00  0.00           N
ATOM   4493  HN  ILE A 933      38.830  49.540  39.150  1.00  0.00           H
ATOM   4494  CA  ILE A 933      39.990  49.150  37.450  1.00  0.00           C
ATOM   4495  HA  ILE A 933      39.670  49.580  36.510  1.00  0.00           H
ATOM   4496  CB  ILE A 933      41.080  50.090  38.000  1.00  0.00           C
ATOM   4497  HB  ILE A 933      40.490  51.000  38.220  1.00  0.00           H
ATOM   4498  CG2 ILE A 933      41.640  49.570  39.360  1.00  0.00           C
ATOM   4499 HG21 ILE A 933      41.860  48.490  39.280  1.00  0.00           H
ATOM   4500 HG22 ILE A 933      41.000  49.500  40.260  1.00  0.00           H
ATOM   4501 HG23 ILE A 933      42.520  50.190  39.630  1.00  0.00           H
ATOM   4502  CG1 ILE A 933      42.290  50.400  37.110  1.00  0.00           C
ATOM   4503 HG11 ILE A 933      42.920  49.490  37.030  1.00  0.00           H
ATOM   4504 HG12 ILE A 933      42.770  51.250  37.630  1.00  0.00           H
ATOM   4505  CD  ILE A 933      41.920  50.760  35.670  1.00  0.00           C
ATOM   4506  HD1 ILE A 933      42.910  50.970  35.210  1.00  0.00           H
ATOM   4507  HD2 ILE A 933      41.340  51.700  35.620  1.00  0.00           H
ATOM   4508  HD3 ILE A 933      41.300  50.000  35.160  1.00  0.00           H
ATOM   4509  C   ILE A 933      40.520  47.740  37.110  1.00  0.00           C
ATOM   4510  O   ILE A 933      40.970  47.410  36.060  1.00  0.00           O
ATOM   4511  N   THR A 934      40.490  46.810  38.090  1.00  0.00           N
ATOM   4512  HN  THR A 934      40.290  47.120  39.010  1.00  0.00           H
ATOM   4513  CA  THR A 934      40.880  45.450  38.040  1.00  0.00           C
ATOM   4514  HA  THR A 934      41.880  45.460  37.650  1.00  0.00           H
ATOM   4515  CB  THR A 934      40.920  44.680  39.410  1.00  0.00           C
ATOM   4516  HB  THR A 934      41.040  43.580  39.250  1.00  0.00           H
ATOM   4517  OG1 THR A 934      39.680  44.850  40.150  1.00  0.00           O
ATOM   4518  HG1 THR A 934      39.720  45.680  40.630  1.00  0.00           H
ATOM   4519  CG2 THR A 934      42.140  45.040  40.320  1.00  0.00           C
ATOM   4520 HG21 THR A 934      43.030  44.810  39.710  1.00  0.00           H
ATOM   4521 HG22 THR A 934      42.180  44.490  41.290  1.00  0.00           H
ATOM   4522 HG23 THR A 934      42.000  46.130  40.450  1.00  0.00           H
ATOM   4523  C   THR A 934      40.090  44.710  37.030  1.00  0.00           C
ATOM   4524  O   THR A 934      40.640  43.850  36.350  1.00  0.00           O
ATOM   4525  N   ALA A 935      38.770  45.000  36.870  1.00  0.00           N
ATOM   4526  HN  ALA A 935      38.220  45.600  37.460  1.00  0.00           H
ATOM   4527  CA  ALA A 935      37.930  44.500  35.840  1.00  0.00           C
ATOM   4528  HA  ALA A 935      37.900  43.430  35.890  1.00  0.00           H
ATOM   4529  CB  ALA A 935      36.500  45.080  35.850  1.00  0.00           C
ATOM   4530  HB1 ALA A 935      36.090  45.130  36.870  1.00  0.00           H
ATOM   4531  HB2 ALA A 935      35.920  44.330  35.270  1.00  0.00           H
ATOM   4532  HB3 ALA A 935      36.350  46.140  35.560  1.00  0.00           H
ATOM   4533  C   ALA A 935      38.370  44.850  34.360  1.00  0.00           C
ATOM   4534  O   ALA A 935      38.510  43.970  33.540  1.00  0.00           O
ATOM   4535  N   VAL A 936      38.690  46.110  34.140  1.00  0.00           N
ATOM   4536  HN  VAL A 936      38.870  46.700  34.910  1.00  0.00           H
ATOM   4537  CA  VAL A 936      39.220  46.680  32.870  1.00  0.00           C
ATOM   4538  HA  VAL A 936      38.450  46.470  32.150  1.00  0.00           H
ATOM   4539  CB  VAL A 936      39.470  48.150  32.980  1.00  0.00           C
ATOM   4540  HB  VAL A 936      40.150  48.400  33.830  1.00  0.00           H
ATOM   4541  CG1 VAL A 936      39.940  48.750  31.660  1.00  0.00           C
ATOM   4542 HG11 VAL A 936      40.780  48.250  31.130  1.00  0.00           H
ATOM   4543 HG12 VAL A 936      40.150  49.810  31.910  1.00  0.00           H
ATOM   4544 HG13 VAL A 936      39.120  48.730  30.890  1.00  0.00           H
ATOM   4545  CG2 VAL A 936      38.180  48.920  33.380  1.00  0.00           C
ATOM   4546 HG21 VAL A 936      37.320  48.240  33.170  1.00  0.00           H
ATOM   4547 HG22 VAL A 936      37.940  49.820  32.790  1.00  0.00           H
ATOM   4548 HG23 VAL A 936      38.230  49.210  34.450  1.00  0.00           H
ATOM   4549  C   VAL A 936      40.530  45.960  32.400  1.00  0.00           C
ATOM   4550  O   VAL A 936      40.680  45.450  31.270  1.00  0.00           O
ATOM   4551  N   ILE A 937      41.400  45.870  33.380  1.00  0.00           N
ATOM   4552  HN  ILE A 937      41.300  46.270  34.290  1.00  0.00           H
ATOM   4553  CA  ILE A 937      42.670  45.090  33.200  1.00  0.00           C
ATOM   4554  HA  ILE A 937      43.210  45.490  32.350  1.00  0.00           H
ATOM   4555  CB  ILE A 937      43.520  45.210  34.400  1.00  0.00           C
ATOM   4556  HB  ILE A 937      42.930  44.900  35.300  1.00  0.00           H
ATOM   4557  CG2 ILE A 937      44.850  44.350  34.260  1.00  0.00           C
ATOM   4558 HG21 ILE A 937      45.650  44.740  34.920  1.00  0.00           H
ATOM   4559 HG22 ILE A 937      45.260  44.470  33.230  1.00  0.00           H
ATOM   4560 HG23 ILE A 937      44.730  43.250  34.310  1.00  0.00           H
ATOM   4561  CG1 ILE A 937      43.890  46.630  34.650  1.00  0.00           C
ATOM   4562 HG11 ILE A 937      44.180  46.710  35.720  1.00  0.00           H
ATOM   4563 HG12 ILE A 937      43.050  47.280  34.330  1.00  0.00           H
ATOM   4564  CD  ILE A 937      45.090  47.200  33.840  1.00  0.00           C
ATOM   4565  HD1 ILE A 937      44.720  47.210  32.800  1.00  0.00           H
ATOM   4566  HD2 ILE A 937      46.070  46.680  33.950  1.00  0.00           H
ATOM   4567  HD3 ILE A 937      45.280  48.240  34.180  1.00  0.00           H
ATOM   4568  C   ILE A 937      42.470  43.680  32.770  1.00  0.00           C
ATOM   4569  O   ILE A 937      43.170  43.070  31.970  1.00  0.00           O
ATOM   4570  N   ILE A 938      41.430  43.030  33.320  1.00  0.00           N
ATOM   4571  HN  ILE A 938      40.850  43.470  34.000  1.00  0.00           H
ATOM   4572  CA  ILE A 938      41.160  41.610  33.290  1.00  0.00           C
ATOM   4573  HA  ILE A 938      42.080  41.100  33.060  1.00  0.00           H
ATOM   4574  CB  ILE A 938      40.720  40.980  34.630  1.00  0.00           C
ATOM   4575  HB  ILE A 938      40.880  41.760  35.410  1.00  0.00           H
ATOM   4576  CG2 ILE A 938      39.250  40.540  34.720  1.00  0.00           C
ATOM   4577 HG21 ILE A 938      38.580  41.380  34.420  1.00  0.00           H
ATOM   4578 HG22 ILE A 938      38.870  40.320  35.750  1.00  0.00           H
ATOM   4579 HG23 ILE A 938      39.150  39.620  34.120  1.00  0.00           H
ATOM   4580  CG1 ILE A 938      41.630  39.750  35.020  1.00  0.00           C
ATOM   4581 HG11 ILE A 938      41.560  38.840  34.390  1.00  0.00           H
ATOM   4582 HG12 ILE A 938      41.250  39.360  36.000  1.00  0.00           H
ATOM   4583  CD  ILE A 938      43.130  40.190  35.200  1.00  0.00           C
ATOM   4584  HD1 ILE A 938      43.090  41.230  35.550  1.00  0.00           H
ATOM   4585  HD2 ILE A 938      43.750  40.100  34.290  1.00  0.00           H
ATOM   4586  HD3 ILE A 938      43.610  39.500  35.920  1.00  0.00           H
ATOM   4587  C   ILE A 938      40.340  41.280  32.110  1.00  0.00           C
ATOM   4588  O   ILE A 938      40.200  40.090  31.870  1.00  0.00           O
ATOM   4589  N   ASN A 939      39.930  42.320  31.310  1.00  0.00           N
ATOM   4590  HN  ASN A 939      40.170  43.240  31.630  1.00  0.00           H
ATOM   4591  CA  ASN A 939      39.230  42.120  30.070  1.00  0.00           C
ATOM   4592  HA  ASN A 939      39.150  41.070  29.820  1.00  0.00           H
ATOM   4593  CB  ASN A 939      37.740  42.480  30.200  1.00  0.00           C
ATOM   4594  HB1 ASN A 939      37.280  42.460  29.190  1.00  0.00           H
ATOM   4595  HB2 ASN A 939      37.610  43.520  30.560  1.00  0.00           H
ATOM   4596  CG  ASN A 939      36.910  41.490  30.950  1.00  0.00           C
ATOM   4597  OD1 ASN A 939      36.090  40.830  30.210  1.00  0.00           O
ATOM   4598  ND2 ASN A 939      36.820  41.590  32.290  1.00  0.00           N
ATOM   4599 HD21 ASN A 939      36.170  40.990  32.760  1.00  0.00           H
ATOM   4600 HD22 ASN A 939      37.310  42.250  32.850  1.00  0.00           H
ATOM   4601  C   ASN A 939      40.020  42.870  28.990  1.00  0.00           C
ATOM   4602  O   ASN A 939      39.500  43.430  28.030  1.00  0.00           O
ATOM   4603  N   ARG A 940      41.380  42.980  29.200  1.00  0.00           N
ATOM   4604  HN  ARG A 940      41.830  42.580  29.980  1.00  0.00           H
ATOM   4605  CA  ARG A 940      42.280  43.580  28.190  1.00  0.00           C
ATOM   4606  HA  ARG A 940      42.040  44.620  27.990  1.00  0.00           H
ATOM   4607  CB  ARG A 940      43.740  43.580  28.780  1.00  0.00           C
ATOM   4608  HB1 ARG A 940      44.560  43.480  28.040  1.00  0.00           H
ATOM   4609  HB2 ARG A 940      43.760  42.670  29.420  1.00  0.00           H
ATOM   4610  CG  ARG A 940      44.120  44.870  29.540  1.00  0.00           C
ATOM   4611  HG1 ARG A 940      43.280  45.030  30.240  1.00  0.00           H
ATOM   4612  HG2 ARG A 940      44.100  45.660  28.760  1.00  0.00           H
ATOM   4613  CD  ARG A 940      45.440  44.760  30.130  1.00  0.00           C
ATOM   4614  HD1 ARG A 940      46.250  44.400  29.460  1.00  0.00           H
ATOM   4615  HD2 ARG A 940      45.370  44.220  31.100  1.00  0.00           H
ATOM   4616  NE  ARG A 940      45.810  46.170  30.630  1.00  0.00           N
ATOM   4617  HE  ARG A 940      45.090  46.860  30.500  1.00  0.00           H
ATOM   4618  CZ  ARG A 940      47.030  46.560  30.940  1.00  0.00           C
ATOM   4619  NH1 ARG A 940      47.190  47.890  31.250  1.00  0.00           N
ATOM   4620 HH11 ARG A 940      46.610  48.510  30.740  1.00  0.00           H
ATOM   4621 HH12 ARG A 940      48.100  48.310  31.340  1.00  0.00           H
ATOM   4622  NH2 ARG A 940      47.940  45.710  31.170  1.00  0.00           N
ATOM   4623 HH21 ARG A 940      47.760  44.750  30.950  1.00  0.00           H
ATOM   4624 HH22 ARG A 940      48.790  45.880  31.660  1.00  0.00           H
ATOM   4625  C   ARG A 940      42.270  42.790  26.900  1.00  0.00           C
ATOM   4626  O   ARG A 940      42.250  41.590  27.000  1.00  0.00           O
ATOM   4627  N   LYS A 941      42.380  43.410  25.750  1.00  0.00           N
ATOM   4628  HN  LYS A 941      42.530  44.390  25.730  1.00  0.00           H
ATOM   4629  CA  LYS A 941      42.650  42.800  24.460  1.00  0.00           C
ATOM   4630  HA  LYS A 941      41.910  42.060  24.210  1.00  0.00           H
ATOM   4631  CB  LYS A 941      42.290  43.730  23.240  1.00  0.00           C
ATOM   4632  HB1 LYS A 941      42.820  43.280  22.370  1.00  0.00           H
ATOM   4633  HB2 LYS A 941      42.700  44.730  23.500  1.00  0.00           H
ATOM   4634  CG  LYS A 941      40.800  43.780  23.020  1.00  0.00           C
ATOM   4635  HG1 LYS A 941      40.270  44.270  23.870  1.00  0.00           H
ATOM   4636  HG2 LYS A 941      40.380  42.760  23.000  1.00  0.00           H
ATOM   4637  CD  LYS A 941      40.460  44.410  21.710  1.00  0.00           C
ATOM   4638  HD1 LYS A 941      39.360  44.530  21.680  1.00  0.00           H
ATOM   4639  HD2 LYS A 941      40.710  43.630  20.960  1.00  0.00           H
ATOM   4640  CE  LYS A 941      41.150  45.760  21.320  1.00  0.00           C
ATOM   4641  HE1 LYS A 941      41.210  45.900  20.220  1.00  0.00           H
ATOM   4642  HE2 LYS A 941      42.190  45.720  21.690  1.00  0.00           H
ATOM   4643  NZ  LYS A 941      40.550  46.930  21.970  1.00  0.00           N
ATOM   4644  HZ1 LYS A 941      40.970  47.830  21.710  1.00  0.00           H
ATOM   4645  HZ2 LYS A 941      40.360  46.850  23.000  1.00  0.00           H
ATOM   4646  HZ3 LYS A 941      39.580  46.990  21.610  1.00  0.00           H
ATOM   4647  C   LYS A 941      44.090  42.140  24.360  1.00  0.00           C
ATOM   4648  O   LYS A 941      44.260  40.960  23.920  1.00  0.00           O
ATOM   4649  N   GLU A 942      45.170  42.780  24.850  1.00  0.00           N
ATOM   4650  HN  GLU A 942      45.130  43.750  25.090  1.00  0.00           H
ATOM   4651  CA  GLU A 942      46.390  42.140  25.260  1.00  0.00           C
ATOM   4652  HA  GLU A 942      46.940  41.730  24.430  1.00  0.00           H
ATOM   4653  CB  GLU A 942      47.410  43.170  25.880  1.00  0.00           C
ATOM   4654  HB1 GLU A 942      48.360  42.650  26.160  1.00  0.00           H
ATOM   4655  HB2 GLU A 942      46.850  43.540  26.760  1.00  0.00           H
ATOM   4656  CG  GLU A 942      47.740  44.300  24.810  1.00  0.00           C
ATOM   4657  HG1 GLU A 942      47.050  45.170  24.890  1.00  0.00           H
ATOM   4658  HG2 GLU A 942      47.790  43.970  23.760  1.00  0.00           H
ATOM   4659  CD  GLU A 942      49.170  44.800  24.930  1.00  0.00           C
ATOM   4660  OE1 GLU A 942      50.060  44.420  24.090  1.00  0.00           O
ATOM   4661  OE2 GLU A 942      49.440  45.560  25.880  1.00  0.00           O
ATOM   4662  C   GLU A 942      46.270  40.870  26.080  1.00  0.00           C
ATOM   4663  O   GLU A 942      45.400  40.660  26.880  1.00  0.00           O
ATOM   4664  N   HSD A 943      47.090  39.820  25.690  1.00  0.00           N
ATOM   4665  HN  HSD A 943      47.710  40.010  24.920  1.00  0.00           H
ATOM   4666  CA  HSD A 943      47.260  38.460  26.250  1.00  0.00           C
ATOM   4667  HA  HSD A 943      47.990  37.940  25.660  1.00  0.00           H
ATOM   4668  CB  HSD A 943      47.640  38.510  27.780  1.00  0.00           C
ATOM   4669  HB1 HSD A 943      47.600  37.460  28.130  1.00  0.00           H
ATOM   4670  HB2 HSD A 943      47.000  39.150  28.390  1.00  0.00           H
ATOM   4671  ND1 HSD A 943      50.140  38.570  27.220  1.00  0.00           N
ATOM   4672  HD1 HSD A 943      50.100  37.900  26.470  1.00  0.00           H
ATOM   4673  CG  HSD A 943      49.060  38.970  27.940  1.00  0.00           C
ATOM   4674  CE1 HSD A 943      51.210  39.140  27.760  1.00  0.00           C
ATOM   4675  HE1 HSD A 943      52.170  39.040  27.250  1.00  0.00           H
ATOM   4676  NE2 HSD A 943      50.860  39.910  28.800  1.00  0.00           N
ATOM   4677  CD2 HSD A 943      49.510  39.760  28.900  1.00  0.00           C
ATOM   4678  HD2 HSD A 943      48.920  40.320  29.630  1.00  0.00           H
ATOM   4679  C   HSD A 943      46.000  37.580  26.080  1.00  0.00           C
ATOM   4680  O   HSD A 943      45.910  36.470  26.600  1.00  0.00           O
ATOM   4681  N   LYS A 944      44.950  38.130  25.390  1.00  0.00           N
ATOM   4682  HN  LYS A 944      45.090  39.040  25.000  1.00  0.00           H
ATOM   4683  CA  LYS A 944      43.610  37.590  25.130  1.00  0.00           C
ATOM   4684  HA  LYS A 944      43.020  38.320  24.590  1.00  0.00           H
ATOM   4685  CB  LYS A 944      43.840  36.340  24.220  1.00  0.00           C
ATOM   4686  HB1 LYS A 944      43.100  35.550  24.490  1.00  0.00           H
ATOM   4687  HB2 LYS A 944      44.740  35.790  24.570  1.00  0.00           H
ATOM   4688  CG  LYS A 944      43.890  36.510  22.640  1.00  0.00           C
ATOM   4689  HG1 LYS A 944      43.040  37.160  22.340  1.00  0.00           H
ATOM   4690  HG2 LYS A 944      43.710  35.510  22.170  1.00  0.00           H
ATOM   4691  CD  LYS A 944      45.210  37.110  22.090  1.00  0.00           C
ATOM   4692  HD1 LYS A 944      46.020  36.600  22.650  1.00  0.00           H
ATOM   4693  HD2 LYS A 944      45.450  38.170  22.310  1.00  0.00           H
ATOM   4694  CE  LYS A 944      45.500  36.980  20.580  1.00  0.00           C
ATOM   4695  HE1 LYS A 944      44.720  37.470  19.950  1.00  0.00           H
ATOM   4696  HE2 LYS A 944      45.350  35.910  20.310  1.00  0.00           H
ATOM   4697  NZ  LYS A 944      46.870  37.400  20.320  1.00  0.00           N
ATOM   4698  HZ1 LYS A 944      46.750  38.360  19.950  1.00  0.00           H
ATOM   4699  HZ2 LYS A 944      47.370  36.890  19.570  1.00  0.00           H
ATOM   4700  HZ3 LYS A 944      47.360  37.280  21.230  1.00  0.00           H
ATOM   4701  C   LYS A 944      42.740  37.360  26.410  1.00  0.00           C
ATOM   4702  O   LYS A 944      42.110  36.330  26.630  1.00  0.00           O
ATOM   4703  N   LEU A 945      42.770  38.330  27.350  1.00  0.00           N
ATOM   4704  HN  LEU A 945      43.360  39.130  27.220  1.00  0.00           H
ATOM   4705  CA  LEU A 945      41.970  38.340  28.600  1.00  0.00           C
ATOM   4706  HA  LEU A 945      41.910  37.400  29.120  1.00  0.00           H
ATOM   4707  CB  LEU A 945      42.670  39.290  29.590  1.00  0.00           C
ATOM   4708  HB1 LEU A 945      42.130  39.400  30.560  1.00  0.00           H
ATOM   4709  HB2 LEU A 945      42.680  40.320  29.160  1.00  0.00           H
ATOM   4710  CG  LEU A 945      44.230  39.090  29.840  1.00  0.00           C
ATOM   4711  HG  LEU A 945      44.680  38.970  28.830  1.00  0.00           H
ATOM   4712  CD1 LEU A 945      44.880  40.270  30.630  1.00  0.00           C
ATOM   4713 HD11 LEU A 945      44.370  40.370  31.610  1.00  0.00           H
ATOM   4714 HD12 LEU A 945      44.740  41.210  30.050  1.00  0.00           H
ATOM   4715 HD13 LEU A 945      45.950  40.040  30.820  1.00  0.00           H
ATOM   4716  CD2 LEU A 945      44.510  37.750  30.560  1.00  0.00           C
ATOM   4717 HD21 LEU A 945      44.250  37.980  31.620  1.00  0.00           H
ATOM   4718 HD22 LEU A 945      45.600  37.520  30.540  1.00  0.00           H
ATOM   4719 HD23 LEU A 945      43.910  36.930  30.110  1.00  0.00           H
ATOM   4720  C   LEU A 945      40.480  38.740  28.380  1.00  0.00           C
ATOM   4721  O   LEU A 945      39.530  38.470  29.120  1.00  0.00           O
ATOM   4722  N   LYS A 946      40.270  39.390  27.300  1.00  0.00           N
ATOM   4723  HN  LYS A 946      41.090  39.440  26.730  1.00  0.00           H
ATOM   4724  CA  LYS A 946      39.050  39.950  26.690  1.00  0.00           C
ATOM   4725  HA  LYS A 946      38.830  40.860  27.230  1.00  0.00           H
ATOM   4726  CB  LYS A 946      39.200  40.470  25.180  1.00  0.00           C
ATOM   4727  HB1 LYS A 946      40.060  41.190  25.160  1.00  0.00           H
ATOM   4728  HB2 LYS A 946      38.390  41.160  24.880  1.00  0.00           H
ATOM   4729  CG  LYS A 946      39.440  39.400  24.150  1.00  0.00           C
ATOM   4730  HG1 LYS A 946      38.490  38.880  23.930  1.00  0.00           H
ATOM   4731  HG2 LYS A 946      40.080  38.550  24.500  1.00  0.00           H
ATOM   4732  CD  LYS A 946      39.970  39.960  22.830  1.00  0.00           C
ATOM   4733  HD1 LYS A 946      40.940  40.400  23.120  1.00  0.00           H
ATOM   4734  HD2 LYS A 946      39.200  40.750  22.710  1.00  0.00           H
ATOM   4735  CE  LYS A 946      39.880  38.850  21.780  1.00  0.00           C
ATOM   4736  HE1 LYS A 946      38.820  38.650  21.550  1.00  0.00           H
ATOM   4737  HE2 LYS A 946      40.250  37.880  22.160  1.00  0.00           H
ATOM   4738  NZ  LYS A 946      40.600  39.380  20.640  1.00  0.00           N
ATOM   4739  HZ1 LYS A 946      40.520  38.650  19.910  1.00  0.00           H
ATOM   4740  HZ2 LYS A 946      41.610  39.520  20.850  1.00  0.00           H
ATOM   4741  HZ3 LYS A 946      40.180  40.240  20.220  1.00  0.00           H
ATOM   4742  C   LYS A 946      37.750  39.130  26.820  1.00  0.00           C
ATOM   4743  O   LYS A 946      37.810  37.880  26.770  1.00  0.00           O
ATOM   4744  N   LYS A 947      36.620  39.810  26.800  1.00  0.00           N
ATOM   4745  HN  LYS A 947      36.630  40.810  26.790  1.00  0.00           H
ATOM   4746  CA  LYS A 947      35.320  39.150  26.500  1.00  0.00           C
ATOM   4747  HA  LYS A 947      34.570  39.910  26.730  1.00  0.00           H
ATOM   4748  CB  LYS A 947      35.120  38.660  25.010  1.00  0.00           C
ATOM   4749  HB1 LYS A 947      34.240  37.990  24.910  1.00  0.00           H
ATOM   4750  HB2 LYS A 947      35.990  38.010  24.750  1.00  0.00           H
ATOM   4751  CG  LYS A 947      34.940  39.650  23.840  1.00  0.00           C
ATOM   4752  HG1 LYS A 947      34.800  39.130  22.870  1.00  0.00           H
ATOM   4753  HG2 LYS A 947      35.860  40.250  23.700  1.00  0.00           H
ATOM   4754  CD  LYS A 947      33.820  40.630  24.120  1.00  0.00           C
ATOM   4755  HD1 LYS A 947      33.790  41.170  23.140  1.00  0.00           H
ATOM   4756  HD2 LYS A 947      34.210  41.390  24.840  1.00  0.00           H
ATOM   4757  CE  LYS A 947      32.490  40.070  24.570  1.00  0.00           C
ATOM   4758  HE1 LYS A 947      31.800  40.930  24.740  1.00  0.00           H
ATOM   4759  HE2 LYS A 947      32.570  39.590  25.570  1.00  0.00           H
ATOM   4760  NZ  LYS A 947      31.830  39.190  23.530  1.00  0.00           N
ATOM   4761  HZ1 LYS A 947      32.320  38.270  23.500  1.00  0.00           H
ATOM   4762  HZ2 LYS A 947      31.760  39.670  22.610  1.00  0.00           H
ATOM   4763  HZ3 LYS A 947      30.880  38.970  23.900  1.00  0.00           H
ATOM   4764  C   LYS A 947      34.890  38.160  27.510  1.00  0.00           C
ATOM   4765  O   LYS A 947      34.180  37.190  27.210  1.00  0.00           O
ATOM   4766  N   GLY A 948      35.250  38.470  28.810  1.00  0.00           N
ATOM   4767  HN  GLY A 948      35.720  39.350  28.880  1.00  0.00           H
ATOM   4768  CA  GLY A 948      35.220  37.690  30.040  1.00  0.00           C
ATOM   4769  HA1 GLY A 948      35.760  38.110  30.880  1.00  0.00           H
ATOM   4770  HA2 GLY A 948      35.690  36.750  29.810  1.00  0.00           H
ATOM   4771  C   GLY A 948      33.820  37.450  30.540  1.00  0.00           C
ATOM   4772  O   GLY A 948      32.800  38.080  30.210  1.00  0.00           O
ATOM   4773  N   ALA A 949      33.710  36.590  31.580  1.00  0.00           N
ATOM   4774  HN  ALA A 949      34.450  35.950  31.770  1.00  0.00           H
ATOM   4775  CA  ALA A 949      32.620  36.660  32.560  1.00  0.00           C
ATOM   4776  HA  ALA A 949      31.760  36.300  32.030  1.00  0.00           H
ATOM   4777  CB  ALA A 949      32.960  35.730  33.740  1.00  0.00           C
ATOM   4778  HB1 ALA A 949      33.440  36.290  34.570  1.00  0.00           H
ATOM   4779  HB2 ALA A 949      33.680  34.930  33.500  1.00  0.00           H
ATOM   4780  HB3 ALA A 949      31.990  35.340  34.120  1.00  0.00           H
ATOM   4781  C   ALA A 949      32.190  38.020  33.070  1.00  0.00           C
ATOM   4782  O   ALA A 949      32.900  39.030  33.160  1.00  0.00           O
ATOM   4783  N   GLY A 950      30.860  38.080  33.450  1.00  0.00           N
ATOM   4784  HN  GLY A 950      30.290  37.260  33.400  1.00  0.00           H
ATOM   4785  CA  GLY A 950      30.240  39.270  34.030  1.00  0.00           C
ATOM   4786  HA1 GLY A 950      29.210  38.980  34.220  1.00  0.00           H
ATOM   4787  HA2 GLY A 950      30.190  39.920  33.180  1.00  0.00           H
ATOM   4788  C   GLY A 950      30.940  39.870  35.280  1.00  0.00           C
ATOM   4789  O   GLY A 950      31.250  39.060  36.190  1.00  0.00           O
ATOM   4790  N   TYR A 951      31.030  41.280  35.340  1.00  0.00           N
ATOM   4791  HN  TYR A 951      30.760  41.810  34.540  1.00  0.00           H
ATOM   4792  CA  TYR A 951      31.570  42.090  36.430  1.00  0.00           C
ATOM   4793  HA  TYR A 951      32.450  41.490  36.640  1.00  0.00           H
ATOM   4794  CB  TYR A 951      32.090  43.480  36.000  1.00  0.00           C
ATOM   4795  HB1 TYR A 951      31.300  43.960  35.400  1.00  0.00           H
ATOM   4796  HB2 TYR A 951      33.000  43.370  35.390  1.00  0.00           H
ATOM   4797  CG  TYR A 951      32.370  44.440  37.120  1.00  0.00           C
ATOM   4798  CD1 TYR A 951      31.660  45.600  37.110  1.00  0.00           C
ATOM   4799  HD1 TYR A 951      30.780  45.730  36.490  1.00  0.00           H
ATOM   4800  CE1 TYR A 951      31.950  46.680  38.010  1.00  0.00           C
ATOM   4801  HE1 TYR A 951      31.380  47.600  38.010  1.00  0.00           H
ATOM   4802  CZ  TYR A 951      33.040  46.540  38.880  1.00  0.00           C
ATOM   4803  OH  TYR A 951      33.350  47.660  39.690  1.00  0.00           O
ATOM   4804  HH  TYR A 951      32.800  48.340  39.290  1.00  0.00           H
ATOM   4805  CD2 TYR A 951      33.490  44.300  38.020  1.00  0.00           C
ATOM   4806  HD2 TYR A 951      34.120  43.430  37.930  1.00  0.00           H
ATOM   4807  CE2 TYR A 951      33.740  45.300  38.950  1.00  0.00           C
ATOM   4808  HE2 TYR A 951      34.590  45.180  39.600  1.00  0.00           H
ATOM   4809  C   TYR A 951      30.690  42.070  37.710  1.00  0.00           C
ATOM   4810  O   TYR A 951      31.160  42.260  38.800  1.00  0.00           O
ATOM   4811  N   HSD A 952      29.380  41.890  37.520  1.00  0.00           N
ATOM   4812  HN  HSD A 952      29.010  41.700  36.610  1.00  0.00           H
ATOM   4813  CA  HSD A 952      28.460  41.990  38.590  1.00  0.00           C
ATOM   4814  HA  HSD A 952      28.760  42.880  39.120  1.00  0.00           H
ATOM   4815  CB  HSD A 952      26.950  42.150  38.280  1.00  0.00           C
ATOM   4816  HB1 HSD A 952      26.410  42.100  39.260  1.00  0.00           H
ATOM   4817  HB2 HSD A 952      26.610  41.260  37.710  1.00  0.00           H
ATOM   4818  ND1 HSD A 952      26.470  43.720  36.320  1.00  0.00           N
ATOM   4819  HD1 HSD A 952      26.910  43.170  35.610  1.00  0.00           H
ATOM   4820  CG  HSD A 952      26.570  43.520  37.690  1.00  0.00           C
ATOM   4821  CE1 HSD A 952      25.910  44.960  36.080  1.00  0.00           C
ATOM   4822  HE1 HSD A 952      25.660  45.350  35.090  1.00  0.00           H
ATOM   4823  NE2 HSD A 952      25.580  45.510  37.260  1.00  0.00           N
ATOM   4824  CD2 HSD A 952      25.990  44.640  38.250  1.00  0.00           C
ATOM   4825  HD2 HSD A 952      25.880  44.770  39.320  1.00  0.00           H
ATOM   4826  C   HSD A 952      28.590  40.770  39.600  1.00  0.00           C
ATOM   4827  O   HSD A 952      28.380  41.020  40.730  1.00  0.00           O
ATOM   4828  N   LEU A 953      28.840  39.530  39.080  1.00  0.00           N
ATOM   4829  HN  LEU A 953      28.690  39.350  38.110  1.00  0.00           H
ATOM   4830  CA  LEU A 953      29.140  38.420  39.980  1.00  0.00           C
ATOM   4831  HA  LEU A 953      28.280  38.320  40.630  1.00  0.00           H
ATOM   4832  CB  LEU A 953      29.440  37.100  39.190  1.00  0.00           C
ATOM   4833  HB1 LEU A 953      30.300  37.280  38.520  1.00  0.00           H
ATOM   4834  HB2 LEU A 953      28.490  37.070  38.620  1.00  0.00           H
ATOM   4835  CG  LEU A 953      29.530  35.800  40.000  1.00  0.00           C
ATOM   4836  HG  LEU A 953      30.370  35.880  40.720  1.00  0.00           H
ATOM   4837  CD1 LEU A 953      28.290  35.580  40.850  1.00  0.00           C
ATOM   4838 HD11 LEU A 953      27.630  35.120  40.080  1.00  0.00           H
ATOM   4839 HD12 LEU A 953      27.840  36.470  41.320  1.00  0.00           H
ATOM   4840 HD13 LEU A 953      28.280  34.750  41.580  1.00  0.00           H
ATOM   4841  CD2 LEU A 953      29.940  34.570  39.070  1.00  0.00           C
ATOM   4842 HD21 LEU A 953      30.070  33.720  39.790  1.00  0.00           H
ATOM   4843 HD22 LEU A 953      30.910  34.680  38.560  1.00  0.00           H
ATOM   4844 HD23 LEU A 953      29.070  34.310  38.440  1.00  0.00           H
ATOM   4845  C   LEU A 953      30.390  38.680  40.850  1.00  0.00           C
ATOM   4846  O   LEU A 953      30.450  38.480  42.080  1.00  0.00           O
ATOM   4847  N   ASP A 954      31.550  39.120  40.200  1.00  0.00           N
ATOM   4848  HN  ASP A 954      31.520  39.250  39.210  1.00  0.00           H
ATOM   4849  CA  ASP A 954      32.750  39.590  40.930  1.00  0.00           C
ATOM   4850  HA  ASP A 954      33.160  38.750  41.470  1.00  0.00           H
ATOM   4851  CB  ASP A 954      33.670  40.160  39.810  1.00  0.00           C
ATOM   4852  HB1 ASP A 954      33.200  40.990  39.250  1.00  0.00           H
ATOM   4853  HB2 ASP A 954      33.840  39.280  39.150  1.00  0.00           H
ATOM   4854  CG  ASP A 954      34.950  40.740  40.340  1.00  0.00           C
ATOM   4855  OD1 ASP A 954      35.200  41.850  40.780  1.00  0.00           O
ATOM   4856  OD2 ASP A 954      36.130  39.920  40.100  1.00  0.00           O
ATOM   4857  HD2 ASP A 954      36.760  40.160  40.790  1.00  0.00           H
ATOM   4858  C   ASP A 954      32.600  40.640  42.060  1.00  0.00           C
ATOM   4859  O   ASP A 954      33.110  40.460  43.130  1.00  0.00           O
ATOM   4860  N   LEU A 955      31.800  41.750  41.710  1.00  0.00           N
ATOM   4861  HN  LEU A 955      31.450  41.780  40.780  1.00  0.00           H
ATOM   4862  CA  LEU A 955      31.530  42.820  42.630  1.00  0.00           C
ATOM   4863  HA  LEU A 955      32.490  43.010  43.090  1.00  0.00           H
ATOM   4864  CB  LEU A 955      30.930  44.070  41.870  1.00  0.00           C
ATOM   4865  HB1 LEU A 955      30.040  43.940  41.200  1.00  0.00           H
ATOM   4866  HB2 LEU A 955      31.710  44.250  41.100  1.00  0.00           H
ATOM   4867  CG  LEU A 955      30.770  45.410  42.610  1.00  0.00           C
ATOM   4868  HG  LEU A 955      30.110  45.250  43.500  1.00  0.00           H
ATOM   4869  CD1 LEU A 955      32.190  45.790  43.270  1.00  0.00           C
ATOM   4870 HD11 LEU A 955      32.690  44.970  43.820  1.00  0.00           H
ATOM   4871 HD12 LEU A 955      32.110  46.630  43.990  1.00  0.00           H
ATOM   4872 HD13 LEU A 955      32.930  46.190  42.540  1.00  0.00           H
ATOM   4873  CD2 LEU A 955      30.220  46.520  41.680  1.00  0.00           C
ATOM   4874 HD21 LEU A 955      31.000  46.700  40.910  1.00  0.00           H
ATOM   4875 HD22 LEU A 955      30.170  47.450  42.270  1.00  0.00           H
ATOM   4876 HD23 LEU A 955      29.230  46.410  41.200  1.00  0.00           H
ATOM   4877  C   LEU A 955      30.580  42.300  43.710  1.00  0.00           C
ATOM   4878  O   LEU A 955      30.770  42.560  44.890  1.00  0.00           O
ATOM   4879  N   LEU A 956      29.600  41.400  43.400  1.00  0.00           N
ATOM   4880  HN  LEU A 956      29.510  41.060  42.470  1.00  0.00           H
ATOM   4881  CA  LEU A 956      28.740  40.870  44.400  1.00  0.00           C
ATOM   4882  HA  LEU A 956      28.240  41.710  44.860  1.00  0.00           H
ATOM   4883  CB  LEU A 956      27.630  39.990  43.840  1.00  0.00           C
ATOM   4884  HB1 LEU A 956      28.110  39.140  43.300  1.00  0.00           H
ATOM   4885  HB2 LEU A 956      27.280  40.490  42.920  1.00  0.00           H
ATOM   4886  CG  LEU A 956      26.560  39.440  44.780  1.00  0.00           C
ATOM   4887  HG  LEU A 956      26.960  39.130  45.760  1.00  0.00           H
ATOM   4888  CD1 LEU A 956      25.520  40.470  45.130  1.00  0.00           C
ATOM   4889 HD11 LEU A 956      24.790  40.470  44.280  1.00  0.00           H
ATOM   4890 HD12 LEU A 956      26.090  41.420  45.150  1.00  0.00           H
ATOM   4891 HD13 LEU A 956      25.100  40.290  46.140  1.00  0.00           H
ATOM   4892  CD2 LEU A 956      25.780  38.160  44.180  1.00  0.00           C
ATOM   4893 HD21 LEU A 956      24.950  37.880  44.870  1.00  0.00           H
ATOM   4894 HD22 LEU A 956      26.470  37.300  44.060  1.00  0.00           H
ATOM   4895 HD23 LEU A 956      25.530  38.420  43.130  1.00  0.00           H
ATOM   4896  C   LEU A 956      29.440  40.050  45.470  1.00  0.00           C
ATOM   4897  O   LEU A 956      29.220  40.200  46.660  1.00  0.00           O
ATOM   4898  N   MET A 957      30.340  39.170  45.060  1.00  0.00           N
ATOM   4899  HN  MET A 957      30.490  38.970  44.090  1.00  0.00           H
ATOM   4900  CA  MET A 957      31.200  38.470  45.990  1.00  0.00           C
ATOM   4901  HA  MET A 957      30.540  37.930  46.680  1.00  0.00           H
ATOM   4902  CB  MET A 957      32.120  37.470  45.270  1.00  0.00           C
ATOM   4903  HB1 MET A 957      32.820  37.070  46.020  1.00  0.00           H
ATOM   4904  HB2 MET A 957      32.710  37.970  44.460  1.00  0.00           H
ATOM   4905  CG  MET A 957      31.270  36.340  44.590  1.00  0.00           C
ATOM   4906  HG1 MET A 957      32.030  35.730  44.050  1.00  0.00           H
ATOM   4907  HG2 MET A 957      30.540  36.770  43.850  1.00  0.00           H
ATOM   4908  SD  MET A 957      30.370  35.330  45.760  1.00  0.00           S
ATOM   4909  CE  MET A 957      29.230  34.620  44.570  1.00  0.00           C
ATOM   4910  HE1 MET A 957      29.190  33.520  44.520  1.00  0.00           H
ATOM   4911  HE2 MET A 957      29.610  34.830  43.540  1.00  0.00           H
ATOM   4912  HE3 MET A 957      28.230  35.090  44.670  1.00  0.00           H
ATOM   4913  C   MET A 957      32.000  39.320  46.930  1.00  0.00           C
ATOM   4914  O   MET A 957      31.980  39.070  48.100  1.00  0.00           O
ATOM   4915  N   VAL A 958      32.540  40.430  46.380  1.00  0.00           N
ATOM   4916  HN  VAL A 958      32.490  40.520  45.390  1.00  0.00           H
ATOM   4917  CA  VAL A 958      33.050  41.520  47.190  1.00  0.00           C
ATOM   4918  HA  VAL A 958      33.910  41.140  47.720  1.00  0.00           H
ATOM   4919  CB  VAL A 958      33.830  42.610  46.480  1.00  0.00           C
ATOM   4920  HB  VAL A 958      33.160  43.250  45.870  1.00  0.00           H
ATOM   4921  CG1 VAL A 958      34.540  43.410  47.510  1.00  0.00           C
ATOM   4922 HG11 VAL A 958      35.250  44.070  46.960  1.00  0.00           H
ATOM   4923 HG12 VAL A 958      35.130  42.830  48.250  1.00  0.00           H
ATOM   4924 HG13 VAL A 958      33.900  44.070  48.120  1.00  0.00           H
ATOM   4925  CG2 VAL A 958      34.810  41.900  45.530  1.00  0.00           C
ATOM   4926 HG21 VAL A 958      34.350  41.500  44.600  1.00  0.00           H
ATOM   4927 HG22 VAL A 958      35.380  41.190  46.160  1.00  0.00           H
ATOM   4928 HG23 VAL A 958      35.610  42.620  45.230  1.00  0.00           H
ATOM   4929  C   VAL A 958      32.020  41.960  48.240  1.00  0.00           C
ATOM   4930  O   VAL A 958      32.380  42.070  49.430  1.00  0.00           O
ATOM   4931  N   GLY A 959      30.780  42.280  47.930  1.00  0.00           N
ATOM   4932  HN  GLY A 959      30.500  42.150  46.980  1.00  0.00           H
ATOM   4933  CA  GLY A 959      29.810  42.780  48.910  1.00  0.00           C
ATOM   4934  HA1 GLY A 959      28.910  43.020  48.380  1.00  0.00           H
ATOM   4935  HA2 GLY A 959      30.240  43.610  49.460  1.00  0.00           H
ATOM   4936  C   GLY A 959      29.220  41.700  49.890  1.00  0.00           C
ATOM   4937  O   GLY A 959      29.110  41.880  51.120  1.00  0.00           O
ATOM   4938  N   VAL A 960      28.990  40.490  49.430  1.00  0.00           N
ATOM   4939  HN  VAL A 960      29.120  40.380  48.440  1.00  0.00           H
ATOM   4940  CA  VAL A 960      28.690  39.300  50.280  1.00  0.00           C
ATOM   4941  HA  VAL A 960      27.810  39.510  50.880  1.00  0.00           H
ATOM   4942  CB  VAL A 960      28.350  38.110  49.390  1.00  0.00           C
ATOM   4943  HB  VAL A 960      29.160  37.780  48.720  1.00  0.00           H
ATOM   4944  CG1 VAL A 960      28.090  36.940  50.360  1.00  0.00           C
ATOM   4945 HG11 VAL A 960      27.830  37.190  51.410  1.00  0.00           H
ATOM   4946 HG12 VAL A 960      29.020  36.340  50.470  1.00  0.00           H
ATOM   4947 HG13 VAL A 960      27.510  36.090  49.930  1.00  0.00           H
ATOM   4948  CG2 VAL A 960      27.080  38.440  48.500  1.00  0.00           C
ATOM   4949 HG21 VAL A 960      27.170  37.770  47.610  1.00  0.00           H
ATOM   4950 HG22 VAL A 960      26.940  39.500  48.240  1.00  0.00           H
ATOM   4951 HG23 VAL A 960      26.190  38.070  49.060  1.00  0.00           H
ATOM   4952  C   VAL A 960      29.910  38.950  51.230  1.00  0.00           C
ATOM   4953  O   VAL A 960      29.710  38.760  52.420  1.00  0.00           O
ATOM   4954  N   MET A 961      31.160  38.870  50.680  1.00  0.00           N
ATOM   4955  HN  MET A 961      31.370  38.950  49.720  1.00  0.00           H
ATOM   4956  CA  MET A 961      32.310  38.420  51.480  1.00  0.00           C
ATOM   4957  HA  MET A 961      32.040  37.690  52.230  1.00  0.00           H
ATOM   4958  CB  MET A 961      33.480  37.900  50.580  1.00  0.00           C
ATOM   4959  HB1 MET A 961      34.330  37.560  51.200  1.00  0.00           H
ATOM   4960  HB2 MET A 961      33.750  38.710  49.880  1.00  0.00           H
ATOM   4961  CG  MET A 961      33.060  36.620  49.770  1.00  0.00           C
ATOM   4962  HG1 MET A 961      33.890  36.280  49.100  1.00  0.00           H
ATOM   4963  HG2 MET A 961      32.310  36.820  48.970  1.00  0.00           H
ATOM   4964  SD  MET A 961      32.440  35.190  50.850  1.00  0.00           S
ATOM   4965  CE  MET A 961      33.690  35.050  52.250  1.00  0.00           C
ATOM   4966  HE1 MET A 961      33.780  33.990  52.580  1.00  0.00           H
ATOM   4967  HE2 MET A 961      33.330  35.710  53.070  1.00  0.00           H
ATOM   4968  HE3 MET A 961      34.660  35.490  51.930  1.00  0.00           H
ATOM   4969  C   MET A 961      32.840  39.520  52.520  1.00  0.00           C
ATOM   4970  O   MET A 961      33.370  39.270  53.580  1.00  0.00           O
ATOM   4971  N   LEU A 962      32.610  40.760  52.190  1.00  0.00           N
ATOM   4972  HN  LEU A 962      32.250  41.030  51.300  1.00  0.00           H
ATOM   4973  CA  LEU A 962      32.920  41.810  53.070  1.00  0.00           C
ATOM   4974  HA  LEU A 962      33.860  41.590  53.560  1.00  0.00           H
ATOM   4975  CB  LEU A 962      32.930  43.190  52.350  1.00  0.00           C
ATOM   4976  HB1 LEU A 962      31.950  43.540  51.960  1.00  0.00           H
ATOM   4977  HB2 LEU A 962      33.660  42.840  51.610  1.00  0.00           H
ATOM   4978  CG  LEU A 962      33.490  44.370  53.180  1.00  0.00           C
ATOM   4979  HG  LEU A 962      34.180  44.020  53.970  1.00  0.00           H
ATOM   4980  CD1 LEU A 962      34.230  45.370  52.310  1.00  0.00           C
ATOM   4981 HD11 LEU A 962      35.230  45.100  51.910  1.00  0.00           H
ATOM   4982 HD12 LEU A 962      34.450  46.250  52.930  1.00  0.00           H
ATOM   4983 HD13 LEU A 962      33.720  45.680  51.380  1.00  0.00           H
ATOM   4984  CD2 LEU A 962      32.240  45.240  53.790  1.00  0.00           C
ATOM   4985 HD21 LEU A 962      31.620  45.710  52.990  1.00  0.00           H
ATOM   4986 HD22 LEU A 962      32.720  46.090  54.330  1.00  0.00           H
ATOM   4987 HD23 LEU A 962      31.430  44.680  54.310  1.00  0.00           H
ATOM   4988  C   LEU A 962      31.850  41.820  54.210  1.00  0.00           C
ATOM   4989  O   LEU A 962      32.250  41.890  55.410  1.00  0.00           O
ATOM   4990  N   GLY A 963      30.610  41.460  53.850  1.00  0.00           N
ATOM   4991  HN  GLY A 963      30.470  41.490  52.860  1.00  0.00           H
ATOM   4992  CA  GLY A 963      29.600  41.090  54.840  1.00  0.00           C
ATOM   4993  HA1 GLY A 963      28.780  40.780  54.200  1.00  0.00           H
ATOM   4994  HA2 GLY A 963      29.440  41.990  55.400  1.00  0.00           H
ATOM   4995  C   GLY A 963      29.890  39.870  55.760  1.00  0.00           C
ATOM   4996  O   GLY A 963      29.770  39.950  57.000  1.00  0.00           O
ATOM   4997  N   VAL A 964      30.300  38.680  55.220  1.00  0.00           N
ATOM   4998  HN  VAL A 964      30.170  38.540  54.240  1.00  0.00           H
ATOM   4999  CA  VAL A 964      30.600  37.440  55.950  1.00  0.00           C
ATOM   5000  HA  VAL A 964      29.780  37.320  56.630  1.00  0.00           H
ATOM   5001  CB  VAL A 964      30.880  36.260  55.020  1.00  0.00           C
ATOM   5002  HB  VAL A 964      31.670  36.510  54.290  1.00  0.00           H
ATOM   5003  CG1 VAL A 964      31.250  35.010  55.870  1.00  0.00           C
ATOM   5004 HG11 VAL A 964      31.200  34.080  55.260  1.00  0.00           H
ATOM   5005 HG12 VAL A 964      30.560  34.830  56.720  1.00  0.00           H
ATOM   5006 HG13 VAL A 964      32.270  35.290  56.220  1.00  0.00           H
ATOM   5007  CG2 VAL A 964      29.500  35.930  54.260  1.00  0.00           C
ATOM   5008 HG21 VAL A 964      29.480  36.500  53.310  1.00  0.00           H
ATOM   5009 HG22 VAL A 964      28.650  36.180  54.940  1.00  0.00           H
ATOM   5010 HG23 VAL A 964      29.490  34.870  53.920  1.00  0.00           H
ATOM   5011  C   VAL A 964      31.770  37.710  56.870  1.00  0.00           C
ATOM   5012  O   VAL A 964      31.620  37.370  58.040  1.00  0.00           O
ATOM   5013  N   CYS A 965      32.800  38.460  56.480  1.00  0.00           N
ATOM   5014  HN  CYS A 965      32.930  38.760  55.530  1.00  0.00           H
ATOM   5015  CA  CYS A 965      33.820  38.740  57.480  1.00  0.00           C
ATOM   5016  HA  CYS A 965      34.110  37.860  58.030  1.00  0.00           H
ATOM   5017  CB  CYS A 965      34.990  39.380  56.740  1.00  0.00           C
ATOM   5018  HB1 CYS A 965      35.580  39.970  57.470  1.00  0.00           H
ATOM   5019  HB2 CYS A 965      34.550  40.060  55.990  1.00  0.00           H
ATOM   5020  SG  CYS A 965      36.100  38.140  56.010  1.00  0.00           S
ATOM   5021  HG1 CYS A 965      37.170  38.920  55.920  1.00  0.00           H
ATOM   5022  C   CYS A 965      33.420  39.790  58.500  1.00  0.00           C
ATOM   5023  O   CYS A 965      33.750  39.550  59.680  1.00  0.00           O
ATOM   5024  N   SER A 966      32.670  40.820  58.120  1.00  0.00           N
ATOM   5025  HN  SER A 966      32.220  41.020  57.250  1.00  0.00           H
ATOM   5026  CA  SER A 966      32.230  41.810  59.030  1.00  0.00           C
ATOM   5027  HA  SER A 966      33.090  42.200  59.550  1.00  0.00           H
ATOM   5028  CB  SER A 966      31.510  43.020  58.430  1.00  0.00           C
ATOM   5029  HB1 SER A 966      31.250  43.820  59.150  1.00  0.00           H
ATOM   5030  HB2 SER A 966      30.550  42.690  57.960  1.00  0.00           H
ATOM   5031  OG  SER A 966      32.370  43.670  57.460  1.00  0.00           O
ATOM   5032  HG1 SER A 966      32.250  43.220  56.630  1.00  0.00           H
ATOM   5033  C   SER A 966      31.370  41.300  60.150  1.00  0.00           C
ATOM   5034  O   SER A 966      31.370  41.920  61.220  1.00  0.00           O
ATOM   5035  N   VAL A 967      30.530  40.230  59.910  1.00  0.00           N
ATOM   5036  HN  VAL A 967      30.480  39.650  59.110  1.00  0.00           H
ATOM   5037  CA  VAL A 967      29.790  39.530  61.000  1.00  0.00           C
ATOM   5038  HA  VAL A 967      29.310  40.250  61.630  1.00  0.00           H
ATOM   5039  CB  VAL A 967      28.750  38.570  60.370  1.00  0.00           C
ATOM   5040  HB  VAL A 967      29.290  38.010  59.580  1.00  0.00           H
ATOM   5041  CG1 VAL A 967      28.050  37.500  61.240  1.00  0.00           C
ATOM   5042 HG11 VAL A 967      27.260  36.960  60.700  1.00  0.00           H
ATOM   5043 HG12 VAL A 967      27.570  37.970  62.130  1.00  0.00           H
ATOM   5044 HG13 VAL A 967      28.730  36.770  61.740  1.00  0.00           H
ATOM   5045  CG2 VAL A 967      27.630  39.440  59.760  1.00  0.00           C
ATOM   5046 HG21 VAL A 967      26.840  38.830  59.280  1.00  0.00           H
ATOM   5047 HG22 VAL A 967      28.010  40.090  58.950  1.00  0.00           H
ATOM   5048 HG23 VAL A 967      27.160  40.040  60.570  1.00  0.00           H
ATOM   5049  C   VAL A 967      30.670  38.820  61.990  1.00  0.00           C
ATOM   5050  O   VAL A 967      30.350  38.700  63.140  1.00  0.00           O
ATOM   5051  N   MET A 968      31.830  38.380  61.560  1.00  0.00           N
ATOM   5052  HN  MET A 968      32.030  38.390  60.570  1.00  0.00           H
ATOM   5053  CA  MET A 968      32.840  37.680  62.320  1.00  0.00           C
ATOM   5054  HA  MET A 968      32.430  37.290  63.250  1.00  0.00           H
ATOM   5055  CB  MET A 968      33.530  36.710  61.440  1.00  0.00           C
ATOM   5056  HB1 MET A 968      34.400  36.340  62.010  1.00  0.00           H
ATOM   5057  HB2 MET A 968      33.990  37.350  60.670  1.00  0.00           H
ATOM   5058  CG  MET A 968      32.760  35.490  60.830  1.00  0.00           C
ATOM   5059  HG1 MET A 968      32.040  35.980  60.150  1.00  0.00           H
ATOM   5060  HG2 MET A 968      32.250  35.110  61.730  1.00  0.00           H
[truncated: 6,873,249 more chars]
