# Supplementary material for: CryoEM and computational modeling structural insights into the pH regulator NBCn1
Source: Nat Commun. 2025 Nov 11;16:9932. doi: 10.1038/s41467-025-64868-z (PMC12606367; doi:10.1038/s41467-025-64868-z)
Supplement: Supplementary file 7 — Supplementary Data 5 [file 41467_2025_64868_MOESM7_ESM.zip › 100ns_z_restr_MD_NBCn1_2NaCO3/hNBCn1_IF/z-restr_hNBCn1_IF_2NaCO3_last_step_28.pdb]

REMARK    GENERATED BY TRJCONV
TITLE     Title t= 101000.00000 step= 50500000
REMARK    THIS IS A SIMULATION BOX
CRYST1   92.069   92.069  105.553  90.00  90.00  90.00 P 1           1
MODEL        1
ATOM      1  N   LEU A 585      22.700  35.160  40.610  1.00  0.00           N
ATOM      2  HT1 LEU A 585      22.440  36.160  40.520  1.00  0.00           H
ATOM      3  HT2 LEU A 585      22.010  34.760  41.270  1.00  0.00           H
ATOM      4  HT3 LEU A 585      22.450  34.670  39.730  1.00  0.00           H
ATOM      5  CA  LEU A 585      24.050  34.770  41.210  1.00  0.00           C
ATOM      6  HA  LEU A 585      24.910  35.140  40.680  1.00  0.00           H
ATOM      7  CB  LEU A 585      24.020  35.380  42.660  1.00  0.00           C
ATOM      8  HB1 LEU A 585      23.010  35.380  43.130  1.00  0.00           H
ATOM      9  HB2 LEU A 585      24.260  36.460  42.510  1.00  0.00           H
ATOM     10  CG  LEU A 585      25.060  34.900  43.660  1.00  0.00           C
ATOM     11  HG  LEU A 585      24.990  33.790  43.730  1.00  0.00           H
ATOM     12  CD1 LEU A 585      26.490  35.200  43.220  1.00  0.00           C
ATOM     13 HD11 LEU A 585      27.070  34.620  43.970  1.00  0.00           H
ATOM     14 HD12 LEU A 585      26.620  36.300  43.260  1.00  0.00           H
ATOM     15 HD13 LEU A 585      26.620  34.840  42.180  1.00  0.00           H
ATOM     16  CD2 LEU A 585      24.740  35.560  44.950  1.00  0.00           C
ATOM     17 HD21 LEU A 585      23.710  35.390  45.330  1.00  0.00           H
ATOM     18 HD22 LEU A 585      24.840  36.670  44.910  1.00  0.00           H
ATOM     19 HD23 LEU A 585      25.420  35.110  45.710  1.00  0.00           H
ATOM     20  C   LEU A 585      24.240  33.310  41.340  1.00  0.00           C
ATOM     21  O   LEU A 585      25.320  32.790  41.060  1.00  0.00           O
ATOM     22  N   ILE A 586      23.220  32.500  41.750  1.00  0.00           N
ATOM     23  HN  ILE A 586      22.340  32.830  42.070  1.00  0.00           H
ATOM     24  CA  ILE A 586      23.380  31.010  41.860  1.00  0.00           C
ATOM     25  HA  ILE A 586      24.250  30.750  42.440  1.00  0.00           H
ATOM     26  CB  ILE A 586      22.260  30.330  42.700  1.00  0.00           C
ATOM     27  HB  ILE A 586      21.280  30.450  42.180  1.00  0.00           H
ATOM     28  CG2 ILE A 586      22.650  28.850  42.900  1.00  0.00           C
ATOM     29 HG21 ILE A 586      22.140  28.280  43.700  1.00  0.00           H
ATOM     30 HG22 ILE A 586      23.700  28.760  43.230  1.00  0.00           H
ATOM     31 HG23 ILE A 586      22.450  28.320  41.940  1.00  0.00           H
ATOM     32  CG1 ILE A 586      21.970  30.990  44.100  1.00  0.00           C
ATOM     33 HG11 ILE A 586      21.390  30.220  44.660  1.00  0.00           H
ATOM     34 HG12 ILE A 586      21.350  31.900  43.970  1.00  0.00           H
ATOM     35  CD  ILE A 586      23.220  31.290  44.960  1.00  0.00           C
ATOM     36  HD1 ILE A 586      23.030  31.090  46.030  1.00  0.00           H
ATOM     37  HD2 ILE A 586      23.540  32.340  44.780  1.00  0.00           H
ATOM     38  HD3 ILE A 586      24.010  30.640  44.540  1.00  0.00           H
ATOM     39  C   ILE A 586      23.690  30.430  40.540  1.00  0.00           C
ATOM     40  O   ILE A 586      24.520  29.560  40.430  1.00  0.00           O
ATOM     41  N   LEU A 587      23.090  30.850  39.360  1.00  0.00           N
ATOM     42  HN  LEU A 587      22.330  31.510  39.400  1.00  0.00           H
ATOM     43  CA  LEU A 587      23.280  30.280  38.060  1.00  0.00           C
ATOM     44  HA  LEU A 587      23.030  29.230  38.110  1.00  0.00           H
ATOM     45  CB  LEU A 587      22.360  31.040  37.030  1.00  0.00           C
ATOM     46  HB1 LEU A 587      22.670  32.110  36.990  1.00  0.00           H
ATOM     47  HB2 LEU A 587      21.320  30.990  37.400  1.00  0.00           H
ATOM     48  CG  LEU A 587      22.260  30.390  35.640  1.00  0.00           C
ATOM     49  HG  LEU A 587      23.290  30.550  35.240  1.00  0.00           H
ATOM     50  CD1 LEU A 587      21.820  28.930  35.700  1.00  0.00           C
ATOM     51 HD11 LEU A 587      20.940  28.820  36.360  1.00  0.00           H
ATOM     52 HD12 LEU A 587      22.510  28.260  36.260  1.00  0.00           H
ATOM     53 HD13 LEU A 587      21.570  28.630  34.660  1.00  0.00           H
ATOM     54  CD2 LEU A 587      21.340  31.220  34.700  1.00  0.00           C
ATOM     55 HD21 LEU A 587      20.270  31.230  35.000  1.00  0.00           H
ATOM     56 HD22 LEU A 587      21.400  30.870  33.640  1.00  0.00           H
ATOM     57 HD23 LEU A 587      21.630  32.290  34.720  1.00  0.00           H
ATOM     58  C   LEU A 587      24.770  30.320  37.590  1.00  0.00           C
ATOM     59  O   LEU A 587      25.210  29.300  37.180  1.00  0.00           O
ATOM     60  N   ASP A 588      25.480  31.450  37.730  1.00  0.00           N
ATOM     61  HN  ASP A 588      25.140  32.300  38.120  1.00  0.00           H
ATOM     62  CA  ASP A 588      26.830  31.540  37.270  1.00  0.00           C
ATOM     63  HA  ASP A 588      26.820  31.410  36.210  1.00  0.00           H
ATOM     64  CB  ASP A 588      27.340  32.970  37.670  1.00  0.00           C
ATOM     65  HB1 ASP A 588      28.330  33.200  37.240  1.00  0.00           H
ATOM     66  HB2 ASP A 588      27.450  33.070  38.770  1.00  0.00           H
ATOM     67  CG  ASP A 588      26.340  33.940  37.130  1.00  0.00           C
ATOM     68  OD1 ASP A 588      25.530  34.420  37.980  1.00  0.00           O
ATOM     69  OD2 ASP A 588      26.230  34.180  35.940  1.00  0.00           O
ATOM     70  C   ASP A 588      27.740  30.520  37.860  1.00  0.00           C
ATOM     71  O   ASP A 588      28.570  29.950  37.210  1.00  0.00           O
ATOM     72  N   ILE A 589      27.550  30.290  39.160  1.00  0.00           N
ATOM     73  HN  ILE A 589      26.870  30.780  39.700  1.00  0.00           H
ATOM     74  CA  ILE A 589      28.350  29.390  40.050  1.00  0.00           C
ATOM     75  HA  ILE A 589      29.400  29.530  39.790  1.00  0.00           H
ATOM     76  CB  ILE A 589      28.210  29.780  41.490  1.00  0.00           C
ATOM     77  HB  ILE A 589      27.120  29.980  41.610  1.00  0.00           H
ATOM     78  CG2 ILE A 589      28.560  28.570  42.350  1.00  0.00           C
ATOM     79 HG21 ILE A 589      28.410  28.980  43.380  1.00  0.00           H
ATOM     80 HG22 ILE A 589      29.620  28.260  42.230  1.00  0.00           H
ATOM     81 HG23 ILE A 589      27.850  27.710  42.250  1.00  0.00           H
ATOM     82  CG1 ILE A 589      29.040  30.980  41.750  1.00  0.00           C
ATOM     83 HG11 ILE A 589      29.240  31.500  40.780  1.00  0.00           H
ATOM     84 HG12 ILE A 589      30.070  30.610  41.900  1.00  0.00           H
ATOM     85  CD  ILE A 589      28.420  31.810  42.830  1.00  0.00           C
ATOM     86  HD1 ILE A 589      29.180  32.600  42.990  1.00  0.00           H
ATOM     87  HD2 ILE A 589      28.260  31.320  43.820  1.00  0.00           H
ATOM     88  HD3 ILE A 589      27.490  32.240  42.420  1.00  0.00           H
ATOM     89  C   ILE A 589      27.970  27.960  39.640  1.00  0.00           C
ATOM     90  O   ILE A 589      28.860  27.120  39.560  1.00  0.00           O
ATOM     91  N   LYS A 590      26.690  27.650  39.220  1.00  0.00           N
ATOM     92  HN  LYS A 590      26.030  28.390  39.220  1.00  0.00           H
ATOM     93  CA  LYS A 590      26.270  26.380  38.640  1.00  0.00           C
ATOM     94  HA  LYS A 590      26.540  25.550  39.270  1.00  0.00           H
ATOM     95  CB  LYS A 590      24.640  26.260  38.630  1.00  0.00           C
ATOM     96  HB1 LYS A 590      24.230  25.630  37.810  1.00  0.00           H
ATOM     97  HB2 LYS A 590      24.140  27.230  38.390  1.00  0.00           H
ATOM     98  CG  LYS A 590      24.090  25.790  39.980  1.00  0.00           C
ATOM     99  HG1 LYS A 590      24.540  26.500  40.710  1.00  0.00           H
ATOM    100  HG2 LYS A 590      24.470  24.770  40.240  1.00  0.00           H
ATOM    101  CD  LYS A 590      22.580  26.020  40.040  1.00  0.00           C
ATOM    102  HD1 LYS A 590      22.400  27.120  40.040  1.00  0.00           H
ATOM    103  HD2 LYS A 590      22.150  25.610  40.980  1.00  0.00           H
ATOM    104  CE  LYS A 590      21.710  25.430  38.920  1.00  0.00           C
ATOM    105  HE1 LYS A 590      21.820  24.320  38.950  1.00  0.00           H
ATOM    106  HE2 LYS A 590      22.010  25.780  37.900  1.00  0.00           H
ATOM    107  NZ  LYS A 590      20.270  25.680  39.130  1.00  0.00           N
ATOM    108  HZ1 LYS A 590      20.210  26.710  39.230  1.00  0.00           H
ATOM    109  HZ2 LYS A 590      20.090  25.320  40.090  1.00  0.00           H
ATOM    110  HZ3 LYS A 590      19.650  25.350  38.370  1.00  0.00           H
ATOM    111  C   LYS A 590      26.730  26.100  37.230  1.00  0.00           C
ATOM    112  O   LYS A 590      26.880  24.890  36.940  1.00  0.00           O
ATOM    113  N   ARG A 591      27.020  27.130  36.380  1.00  0.00           N
ATOM    114  HN  ARG A 591      26.930  28.100  36.620  1.00  0.00           H
ATOM    115  CA  ARG A 591      27.620  26.850  35.040  1.00  0.00           C
ATOM    116  HA  ARG A 591      27.000  26.040  34.660  1.00  0.00           H
ATOM    117  CB  ARG A 591      27.610  28.060  34.050  1.00  0.00           C
ATOM    118  HB1 ARG A 591      28.470  28.030  33.350  1.00  0.00           H
ATOM    119  HB2 ARG A 591      27.610  28.930  34.750  1.00  0.00           H
ATOM    120  CG  ARG A 591      26.340  28.120  33.190  1.00  0.00           C
ATOM    121  HG1 ARG A 591      26.240  27.190  32.600  1.00  0.00           H
ATOM    122  HG2 ARG A 591      26.450  28.850  32.350  1.00  0.00           H
ATOM    123  CD  ARG A 591      24.990  28.430  33.960  1.00  0.00           C
ATOM    124  HD1 ARG A 591      25.120  29.490  34.270  1.00  0.00           H
ATOM    125  HD2 ARG A 591      24.950  27.890  34.930  1.00  0.00           H
ATOM    126  NE  ARG A 591      23.840  28.230  33.070  1.00  0.00           N
ATOM    127  HE  ARG A 591      23.560  27.280  33.030  1.00  0.00           H
ATOM    128  CZ  ARG A 591      23.100  29.110  32.460  1.00  0.00           C
ATOM    129  NH1 ARG A 591      23.580  30.290  32.150  1.00  0.00           N
ATOM    130 HH11 ARG A 591      24.510  30.540  32.430  1.00  0.00           H
ATOM    131 HH12 ARG A 591      23.170  30.900  31.470  1.00  0.00           H
ATOM    132  NH2 ARG A 591      21.890  28.770  31.920  1.00  0.00           N
ATOM    133 HH21 ARG A 591      21.430  29.540  31.500  1.00  0.00           H
ATOM    134 HH22 ARG A 591      21.300  28.040  32.250  1.00  0.00           H
ATOM    135  C   ARG A 591      29.050  26.270  35.140  1.00  0.00           C
ATOM    136  O   ARG A 591      29.390  25.440  34.310  1.00  0.00           O
ATOM    137  N   LYS A 592      29.780  26.640  36.190  1.00  0.00           N
ATOM    138  HN  LYS A 592      29.430  27.260  36.880  1.00  0.00           H
ATOM    139  CA  LYS A 592      31.120  26.230  36.500  1.00  0.00           C
ATOM    140  HA  LYS A 592      31.620  26.050  35.560  1.00  0.00           H
ATOM    141  CB  LYS A 592      31.870  27.300  37.260  1.00  0.00           C
ATOM    142  HB1 LYS A 592      32.950  27.040  37.240  1.00  0.00           H
ATOM    143  HB2 LYS A 592      31.480  27.280  38.290  1.00  0.00           H
ATOM    144  CG  LYS A 592      31.740  28.730  36.670  1.00  0.00           C
ATOM    145  HG1 LYS A 592      32.070  29.430  37.470  1.00  0.00           H
ATOM    146  HG2 LYS A 592      30.650  28.980  36.570  1.00  0.00           H
ATOM    147  CD  LYS A 592      32.580  29.000  35.420  1.00  0.00           C
ATOM    148  HD1 LYS A 592      32.420  28.110  34.790  1.00  0.00           H
ATOM    149  HD2 LYS A 592      33.660  29.210  35.620  1.00  0.00           H
ATOM    150  CE  LYS A 592      32.190  30.280  34.770  1.00  0.00           C
ATOM    151  HE1 LYS A 592      32.410  31.140  35.430  1.00  0.00           H
ATOM    152  HE2 LYS A 592      31.120  30.190  34.480  1.00  0.00           H
ATOM    153  NZ  LYS A 592      32.880  30.470  33.510  1.00  0.00           N
ATOM    154  HZ1 LYS A 592      32.880  29.560  33.010  1.00  0.00           H
ATOM    155  HZ2 LYS A 592      33.840  30.750  33.820  1.00  0.00           H
ATOM    156  HZ3 LYS A 592      32.370  31.230  33.010  1.00  0.00           H
ATOM    157  C   LYS A 592      31.120  24.920  37.280  1.00  0.00           C
ATOM    158  O   LYS A 592      32.140  24.210  37.340  1.00  0.00           O
ATOM    159  N   ALA A 593      30.030  24.510  37.980  1.00  0.00           N
ATOM    160  HN  ALA A 593      29.240  25.120  37.950  1.00  0.00           H
ATOM    161  CA  ALA A 593      29.890  23.240  38.630  1.00  0.00           C
ATOM    162  HA  ALA A 593      30.690  23.150  39.350  1.00  0.00           H
ATOM    163  CB  ALA A 593      28.510  23.220  39.290  1.00  0.00           C
ATOM    164  HB1 ALA A 593      27.720  23.240  38.530  1.00  0.00           H
ATOM    165  HB2 ALA A 593      28.440  24.100  39.980  1.00  0.00           H
ATOM    166  HB3 ALA A 593      28.230  22.360  39.940  1.00  0.00           H
ATOM    167  C   ALA A 593      30.050  21.910  37.840  1.00  0.00           C
ATOM    168  O   ALA A 593      30.550  20.910  38.480  1.00  0.00           O
ATOM    169  N   PRO A 594      29.790  21.630  36.580  1.00  0.00           N
ATOM    170  CD  PRO A 594      28.950  22.440  35.760  1.00  0.00           C
ATOM    171  HD1 PRO A 594      29.290  23.500  35.790  1.00  0.00           H
ATOM    172  HD2 PRO A 594      27.890  22.550  36.060  1.00  0.00           H
ATOM    173  CA  PRO A 594      30.190  20.350  35.990  1.00  0.00           C
ATOM    174  HA  PRO A 594      30.110  19.490  36.640  1.00  0.00           H
ATOM    175  CB  PRO A 594      29.240  20.260  34.800  1.00  0.00           C
ATOM    176  HB1 PRO A 594      28.290  19.790  35.150  1.00  0.00           H
ATOM    177  HB2 PRO A 594      29.590  19.660  33.940  1.00  0.00           H
ATOM    178  CG  PRO A 594      29.000  21.680  34.370  1.00  0.00           C
ATOM    179  HG1 PRO A 594      29.800  22.020  33.680  1.00  0.00           H
ATOM    180  HG2 PRO A 594      28.050  21.800  33.800  1.00  0.00           H
ATOM    181  C   PRO A 594      31.680  20.400  35.600  1.00  0.00           C
ATOM    182  O   PRO A 594      32.200  19.460  35.030  1.00  0.00           O
ATOM    183  N   PHE A 595      32.360  21.550  35.920  1.00  0.00           N
ATOM    184  HN  PHE A 595      31.950  22.390  36.280  1.00  0.00           H
ATOM    185  CA  PHE A 595      33.710  21.640  35.650  1.00  0.00           C
ATOM    186  HA  PHE A 595      34.090  20.780  35.120  1.00  0.00           H
ATOM    187  CB  PHE A 595      34.070  22.830  34.790  1.00  0.00           C
ATOM    188  HB1 PHE A 595      35.150  22.720  34.540  1.00  0.00           H
ATOM    189  HB2 PHE A 595      33.890  23.780  35.330  1.00  0.00           H
ATOM    190  CG  PHE A 595      33.370  22.820  33.560  1.00  0.00           C
ATOM    191  CD1 PHE A 595      32.300  23.760  33.390  1.00  0.00           C
ATOM    192  HD1 PHE A 595      31.930  24.310  34.250  1.00  0.00           H
ATOM    193  CE1 PHE A 595      31.820  24.030  32.040  1.00  0.00           C
ATOM    194  HE1 PHE A 595      31.010  24.740  31.930  1.00  0.00           H
ATOM    195  CZ  PHE A 595      32.360  23.350  30.950  1.00  0.00           C
ATOM    196  HZ  PHE A 595      32.000  23.600  29.970  1.00  0.00           H
ATOM    197  CD2 PHE A 595      33.800  22.100  32.480  1.00  0.00           C
ATOM    198  HD2 PHE A 595      34.450  21.240  32.550  1.00  0.00           H
ATOM    199  CE2 PHE A 595      33.330  22.420  31.200  1.00  0.00           C
ATOM    200  HE2 PHE A 595      33.660  21.780  30.390  1.00  0.00           H
ATOM    201  C   PHE A 595      34.500  21.750  37.020  1.00  0.00           C
ATOM    202  O   PHE A 595      35.640  22.220  37.030  1.00  0.00           O
ATOM    203  N   PHE A 596      33.880  21.410  38.170  1.00  0.00           N
ATOM    204  HN  PHE A 596      32.900  21.240  38.070  1.00  0.00           H
ATOM    205  CA  PHE A 596      34.440  21.450  39.540  1.00  0.00           C
ATOM    206  HA  PHE A 596      34.670  22.410  39.990  1.00  0.00           H
ATOM    207  CB  PHE A 596      33.310  20.970  40.430  1.00  0.00           C
ATOM    208  HB1 PHE A 596      32.880  20.020  40.050  1.00  0.00           H
ATOM    209  HB2 PHE A 596      32.510  21.740  40.390  1.00  0.00           H
ATOM    210  CG  PHE A 596      33.590  20.730  41.920  1.00  0.00           C
ATOM    211  CD1 PHE A 596      34.570  21.460  42.550  1.00  0.00           C
ATOM    212  HD1 PHE A 596      35.160  22.240  42.090  1.00  0.00           H
ATOM    213  CE1 PHE A 596      34.920  21.260  43.890  1.00  0.00           C
ATOM    214  HE1 PHE A 596      35.490  21.990  44.460  1.00  0.00           H
ATOM    215  CZ  PHE A 596      34.230  20.240  44.540  1.00  0.00           C
ATOM    216  HZ  PHE A 596      34.500  20.050  45.570  1.00  0.00           H
ATOM    217  CD2 PHE A 596      32.800  19.810  42.590  1.00  0.00           C
ATOM    218  HD2 PHE A 596      31.950  19.290  42.160  1.00  0.00           H
ATOM    219  CE2 PHE A 596      33.210  19.460  43.930  1.00  0.00           C
ATOM    220  HE2 PHE A 596      32.680  18.660  44.420  1.00  0.00           H
ATOM    221  C   PHE A 596      35.700  20.660  39.680  1.00  0.00           C
ATOM    222  O   PHE A 596      36.680  21.100  40.230  1.00  0.00           O
ATOM    223  N   LEU A 597      35.660  19.480  39.040  1.00  0.00           N
ATOM    224  HN  LEU A 597      34.870  19.160  38.530  1.00  0.00           H
ATOM    225  CA  LEU A 597      36.760  18.530  39.200  1.00  0.00           C
ATOM    226  HA  LEU A 597      37.470  18.840  39.960  1.00  0.00           H
ATOM    227  CB  LEU A 597      36.200  17.080  39.680  1.00  0.00           C
ATOM    228  HB1 LEU A 597      37.100  16.450  39.840  1.00  0.00           H
ATOM    229  HB2 LEU A 597      35.660  16.600  38.840  1.00  0.00           H
ATOM    230  CG  LEU A 597      35.360  17.140  40.960  1.00  0.00           C
ATOM    231  HG  LEU A 597      34.480  17.790  40.790  1.00  0.00           H
ATOM    232  CD1 LEU A 597      35.040  15.720  41.470  1.00  0.00           C
ATOM    233 HD11 LEU A 597      34.440  15.860  42.400  1.00  0.00           H
ATOM    234 HD12 LEU A 597      35.950  15.110  41.640  1.00  0.00           H
ATOM    235 HD13 LEU A 597      34.340  15.110  40.860  1.00  0.00           H
ATOM    236  CD2 LEU A 597      36.110  17.840  42.050  1.00  0.00           C
ATOM    237 HD21 LEU A 597      36.120  18.920  41.790  1.00  0.00           H
ATOM    238 HD22 LEU A 597      37.150  17.490  42.170  1.00  0.00           H
ATOM    239 HD23 LEU A 597      35.560  17.770  43.020  1.00  0.00           H
ATOM    240  C   LEU A 597      37.630  18.560  37.960  1.00  0.00           C
ATOM    241  O   LEU A 597      38.790  18.090  37.920  1.00  0.00           O
ATOM    242  N   SER A 598      37.320  19.360  36.940  1.00  0.00           N
ATOM    243  HN  SER A 598      36.340  19.580  36.860  1.00  0.00           H
ATOM    244  CA  SER A 598      38.090  19.680  35.720  1.00  0.00           C
ATOM    245  HA  SER A 598      38.480  18.780  35.260  1.00  0.00           H
ATOM    246  CB  SER A 598      37.270  20.330  34.580  1.00  0.00           C
ATOM    247  HB1 SER A 598      37.880  20.610  33.710  1.00  0.00           H
ATOM    248  HB2 SER A 598      36.860  21.340  34.800  1.00  0.00           H
ATOM    249  OG  SER A 598      36.100  19.590  34.220  1.00  0.00           O
ATOM    250  HG1 SER A 598      36.350  18.690  34.420  1.00  0.00           H
ATOM    251  C   SER A 598      39.320  20.550  36.050  1.00  0.00           C
ATOM    252  O   SER A 598      40.410  20.190  35.630  1.00  0.00           O
ATOM    253  N   ASP A 599      39.100  21.540  36.860  1.00  0.00           N
ATOM    254  HN  ASP A 599      38.220  21.860  37.180  1.00  0.00           H
ATOM    255  CA  ASP A 599      40.150  22.280  37.480  1.00  0.00           C
ATOM    256  HA  ASP A 599      40.720  22.780  36.700  1.00  0.00           H
ATOM    257  CB  ASP A 599      39.530  23.360  38.390  1.00  0.00           C
ATOM    258  HB1 ASP A 599      40.270  23.750  39.120  1.00  0.00           H
ATOM    259  HB2 ASP A 599      38.730  22.930  39.030  1.00  0.00           H
ATOM    260  CG  ASP A 599      38.900  24.490  37.650  1.00  0.00           C
ATOM    261  OD1 ASP A 599      38.710  24.630  36.420  1.00  0.00           O
ATOM    262  OD2 ASP A 599      38.420  25.380  38.430  1.00  0.00           O
ATOM    263  C   ASP A 599      41.160  21.470  38.260  1.00  0.00           C
ATOM    264  O   ASP A 599      42.380  21.800  38.210  1.00  0.00           O
ATOM    265  N   PHE A 600      40.750  20.400  39.040  1.00  0.00           N
ATOM    266  HN  PHE A 600      39.790  20.160  38.980  1.00  0.00           H
ATOM    267  CA  PHE A 600      41.650  19.440  39.640  1.00  0.00           C
ATOM    268  HA  PHE A 600      42.380  20.020  40.160  1.00  0.00           H
ATOM    269  CB  PHE A 600      41.060  18.490  40.720  1.00  0.00           C
ATOM    270  HB1 PHE A 600      41.870  17.820  41.100  1.00  0.00           H
ATOM    271  HB2 PHE A 600      40.220  17.870  40.360  1.00  0.00           H
ATOM    272  CG  PHE A 600      40.630  19.160  41.980  1.00  0.00           C
ATOM    273  CD1 PHE A 600      39.370  19.760  41.960  1.00  0.00           C
ATOM    274  HD1 PHE A 600      38.880  19.840  41.010  1.00  0.00           H
ATOM    275  CE1 PHE A 600      38.830  20.490  43.050  1.00  0.00           C
ATOM    276  HE1 PHE A 600      37.780  20.770  43.040  1.00  0.00           H
ATOM    277  CZ  PHE A 600      39.600  20.680  44.160  1.00  0.00           C
ATOM    278  HZ  PHE A 600      39.270  21.160  45.070  1.00  0.00           H
ATOM    279  CD2 PHE A 600      41.410  19.310  43.130  1.00  0.00           C
ATOM    280  HD2 PHE A 600      42.490  19.160  43.130  1.00  0.00           H
ATOM    281  CE2 PHE A 600      40.860  19.990  44.210  1.00  0.00           C
ATOM    282  HE2 PHE A 600      41.500  20.030  45.060  1.00  0.00           H
ATOM    283  C   PHE A 600      42.420  18.620  38.560  1.00  0.00           C
ATOM    284  O   PHE A 600      43.590  18.320  38.670  1.00  0.00           O
ATOM    285  N   LYS A 601      41.790  18.160  37.410  1.00  0.00           N
ATOM    286  HN  LYS A 601      40.820  18.240  37.190  1.00  0.00           H
ATOM    287  CA  LYS A 601      42.550  17.520  36.320  1.00  0.00           C
ATOM    288  HA  LYS A 601      43.140  16.700  36.690  1.00  0.00           H
ATOM    289  CB  LYS A 601      41.490  17.100  35.270  1.00  0.00           C
ATOM    290  HB1 LYS A 601      42.110  17.020  34.350  1.00  0.00           H
ATOM    291  HB2 LYS A 601      40.720  17.880  35.150  1.00  0.00           H
ATOM    292  CG  LYS A 601      40.710  15.780  35.570  1.00  0.00           C
ATOM    293  HG1 LYS A 601      39.850  15.680  34.870  1.00  0.00           H
ATOM    294  HG2 LYS A 601      40.170  15.900  36.530  1.00  0.00           H
ATOM    295  CD  LYS A 601      41.580  14.550  35.630  1.00  0.00           C
ATOM    296  HD1 LYS A 601      40.970  13.700  36.010  1.00  0.00           H
ATOM    297  HD2 LYS A 601      42.500  14.610  36.250  1.00  0.00           H
ATOM    298  CE  LYS A 601      42.100  14.100  34.220  1.00  0.00           C
ATOM    299  HE1 LYS A 601      42.720  14.920  33.790  1.00  0.00           H
ATOM    300  HE2 LYS A 601      41.220  13.850  33.570  1.00  0.00           H
ATOM    301  NZ  LYS A 601      42.940  12.850  34.470  1.00  0.00           N
ATOM    302  HZ1 LYS A 601      42.330  12.150  34.940  1.00  0.00           H
ATOM    303  HZ2 LYS A 601      43.810  13.040  35.020  1.00  0.00           H
ATOM    304  HZ3 LYS A 601      43.130  12.500  33.500  1.00  0.00           H
ATOM    305  C   LYS A 601      43.660  18.260  35.620  1.00  0.00           C
ATOM    306  O   LYS A 601      44.720  17.670  35.420  1.00  0.00           O
ATOM    307  N   ASP A 602      43.410  19.560  35.360  1.00  0.00           N
ATOM    308  HN  ASP A 602      42.520  19.910  35.650  1.00  0.00           H
ATOM    309  CA  ASP A 602      44.340  20.570  34.880  1.00  0.00           C
ATOM    310  HA  ASP A 602      44.890  20.150  34.050  1.00  0.00           H
ATOM    311  CB  ASP A 602      43.560  21.870  34.560  1.00  0.00           C
ATOM    312  HB1 ASP A 602      44.090  22.830  34.360  1.00  0.00           H
ATOM    313  HB2 ASP A 602      43.070  22.210  35.510  1.00  0.00           H
ATOM    314  CG  ASP A 602      42.620  21.760  33.400  1.00  0.00           C
ATOM    315  OD1 ASP A 602      43.030  21.060  32.440  1.00  0.00           O
ATOM    316  OD2 ASP A 602      41.480  22.290  33.370  1.00  0.00           O
ATOM    317  C   ASP A 602      45.440  20.950  35.810  1.00  0.00           C
ATOM    318  O   ASP A 602      46.510  21.370  35.470  1.00  0.00           O
ATOM    319  N   ALA A 603      45.200  20.840  37.180  1.00  0.00           N
ATOM    320  HN  ALA A 603      44.310  20.570  37.540  1.00  0.00           H
ATOM    321  CA  ALA A 603      46.130  21.310  38.230  1.00  0.00           C
ATOM    322  HA  ALA A 603      46.620  22.210  37.890  1.00  0.00           H
ATOM    323  CB  ALA A 603      45.270  21.800  39.400  1.00  0.00           C
ATOM    324  HB1 ALA A 603      45.840  22.240  40.260  1.00  0.00           H
ATOM    325  HB2 ALA A 603      44.560  21.050  39.800  1.00  0.00           H
ATOM    326  HB3 ALA A 603      44.540  22.600  39.140  1.00  0.00           H
ATOM    327  C   ALA A 603      47.280  20.390  38.640  1.00  0.00           C
ATOM    328  O   ALA A 603      48.190  20.690  39.400  1.00  0.00           O
ATOM    329  N   LEU A 604      47.230  19.120  38.200  1.00  0.00           N
ATOM    330  HN  LEU A 604      46.460  18.910  37.610  1.00  0.00           H
ATOM    331  CA  LEU A 604      48.200  18.050  38.340  1.00  0.00           C
ATOM    332  HA  LEU A 604      48.560  18.080  39.370  1.00  0.00           H
ATOM    333  CB  LEU A 604      47.600  16.650  38.000  1.00  0.00           C
ATOM    334  HB1 LEU A 604      48.430  15.890  37.980  1.00  0.00           H
ATOM    335  HB2 LEU A 604      47.110  16.730  37.010  1.00  0.00           H
ATOM    336  CG  LEU A 604      46.530  16.130  38.880  1.00  0.00           C
ATOM    337  HG  LEU A 604      45.690  16.830  38.700  1.00  0.00           H
ATOM    338  CD1 LEU A 604      46.020  14.790  38.460  1.00  0.00           C
ATOM    339 HD11 LEU A 604      45.210  14.360  39.080  1.00  0.00           H
ATOM    340 HD12 LEU A 604      46.870  14.070  38.360  1.00  0.00           H
ATOM    341 HD13 LEU A 604      45.660  14.820  37.410  1.00  0.00           H
ATOM    342  CD2 LEU A 604      47.110  16.150  40.340  1.00  0.00           C
ATOM    343 HD21 LEU A 604      47.040  17.190  40.720  1.00  0.00           H
ATOM    344 HD22 LEU A 604      48.160  15.780  40.310  1.00  0.00           H
ATOM    345 HD23 LEU A 604      46.510  15.600  41.070  1.00  0.00           H
ATOM    346  C   LEU A 604      49.410  18.310  37.370  1.00  0.00           C
ATOM    347  O   LEU A 604      49.650  17.540  36.480  1.00  0.00           O
ATOM    348  N   SER A 605      50.240  19.260  37.640  1.00  0.00           N
ATOM    349  HN  SER A 605      49.970  19.890  38.370  1.00  0.00           H
ATOM    350  CA  SER A 605      51.360  19.720  36.820  1.00  0.00           C
ATOM    351  HA  SER A 605      51.710  18.850  36.290  1.00  0.00           H
ATOM    352  CB  SER A 605      50.920  20.640  35.730  1.00  0.00           C
ATOM    353  HB1 SER A 605      50.070  21.280  36.010  1.00  0.00           H
ATOM    354  HB2 SER A 605      50.650  20.030  34.840  1.00  0.00           H
ATOM    355  OG  SER A 605      51.910  21.570  35.300  1.00  0.00           O
ATOM    356  HG1 SER A 605      52.570  21.160  34.750  1.00  0.00           H
ATOM    357  C   SER A 605      52.380  20.310  37.740  1.00  0.00           C
ATOM    358  O   SER A 605      52.180  20.890  38.810  1.00  0.00           O
ATOM    359  N   LEU A 606      53.680  20.100  37.370  1.00  0.00           N
ATOM    360  HN  LEU A 606      53.930  19.530  36.590  1.00  0.00           H
ATOM    361  CA  LEU A 606      54.820  20.520  38.150  1.00  0.00           C
ATOM    362  HA  LEU A 606      54.690  20.290  39.210  1.00  0.00           H
ATOM    363  CB  LEU A 606      56.210  20.020  37.710  1.00  0.00           C
ATOM    364  HB1 LEU A 606      56.510  20.520  36.770  1.00  0.00           H
ATOM    365  HB2 LEU A 606      56.280  18.920  37.550  1.00  0.00           H
ATOM    366  CG  LEU A 606      57.370  20.460  38.610  1.00  0.00           C
ATOM    367  HG  LEU A 606      57.220  21.460  39.080  1.00  0.00           H
ATOM    368  CD1 LEU A 606      57.680  19.310  39.650  1.00  0.00           C
ATOM    369 HD11 LEU A 606      56.850  18.900  40.270  1.00  0.00           H
ATOM    370 HD12 LEU A 606      58.440  19.770  40.320  1.00  0.00           H
ATOM    371 HD13 LEU A 606      58.180  18.460  39.130  1.00  0.00           H
ATOM    372  CD2 LEU A 606      58.650  20.480  37.670  1.00  0.00           C
ATOM    373 HD21 LEU A 606      58.660  21.240  36.860  1.00  0.00           H
ATOM    374 HD22 LEU A 606      58.680  19.440  37.260  1.00  0.00           H
ATOM    375 HD23 LEU A 606      59.560  20.520  38.300  1.00  0.00           H
ATOM    376  C   LEU A 606      54.820  22.080  38.190  1.00  0.00           C
ATOM    377  O   LEU A 606      54.890  22.660  39.280  1.00  0.00           O
ATOM    378  N   GLN A 607      54.610  22.690  37.020  1.00  0.00           N
ATOM    379  HN  GLN A 607      54.460  22.130  36.210  1.00  0.00           H
ATOM    380  CA  GLN A 607      54.470  24.160  36.900  1.00  0.00           C
ATOM    381  HA  GLN A 607      55.310  24.650  37.370  1.00  0.00           H
ATOM    382  CB  GLN A 607      54.380  24.660  35.450  1.00  0.00           C
ATOM    383  HB1 GLN A 607      53.800  23.870  34.930  1.00  0.00           H
ATOM    384  HB2 GLN A 607      55.440  24.620  35.110  1.00  0.00           H
ATOM    385  CG  GLN A 607      53.980  26.120  35.140  1.00  0.00           C
ATOM    386  HG1 GLN A 607      54.450  26.780  35.890  1.00  0.00           H
ATOM    387  HG2 GLN A 607      52.860  26.180  35.200  1.00  0.00           H
ATOM    388  CD  GLN A 607      54.610  26.540  33.770  1.00  0.00           C
ATOM    389  OE1 GLN A 607      55.770  26.810  33.560  1.00  0.00           O
ATOM    390  NE2 GLN A 607      53.690  26.380  32.770  1.00  0.00           N
ATOM    391 HE21 GLN A 607      54.040  26.480  31.840  1.00  0.00           H
ATOM    392 HE22 GLN A 607      52.750  26.110  32.990  1.00  0.00           H
ATOM    393  C   GLN A 607      53.340  24.700  37.750  1.00  0.00           C
ATOM    394  O   GLN A 607      53.410  25.820  38.350  1.00  0.00           O
ATOM    395  N   CYS A 608      52.110  23.980  37.840  1.00  0.00           N
ATOM    396  HN  CYS A 608      51.840  23.100  37.480  1.00  0.00           H
ATOM    397  CA  CYS A 608      50.990  24.430  38.740  1.00  0.00           C
ATOM    398  HA  CYS A 608      50.770  25.480  38.630  1.00  0.00           H
ATOM    399  CB  CYS A 608      49.840  23.420  38.430  1.00  0.00           C
ATOM    400  HB1 CYS A 608      49.160  23.410  39.320  1.00  0.00           H
ATOM    401  HB2 CYS A 608      50.220  22.380  38.390  1.00  0.00           H
ATOM    402  SG  CYS A 608      49.120  23.810  36.800  1.00  0.00           S
ATOM    403  HG1 CYS A 608      48.190  22.860  36.830  1.00  0.00           H
ATOM    404  C   CYS A 608      51.500  24.370  40.190  1.00  0.00           C
ATOM    405  O   CYS A 608      51.320  25.270  40.970  1.00  0.00           O
ATOM    406  N   LEU A 609      52.180  23.220  40.590  1.00  0.00           N
ATOM    407  HN  LEU A 609      52.320  22.440  40.000  1.00  0.00           H
ATOM    408  CA  LEU A 609      52.760  23.090  41.830  1.00  0.00           C
ATOM    409  HA  LEU A 609      51.940  23.260  42.530  1.00  0.00           H
ATOM    410  CB  LEU A 609      53.240  21.620  41.980  1.00  0.00           C
ATOM    411  HB1 LEU A 609      53.790  21.310  41.060  1.00  0.00           H
ATOM    412  HB2 LEU A 609      52.360  20.940  41.850  1.00  0.00           H
ATOM    413  CG  LEU A 609      54.000  21.270  43.240  1.00  0.00           C
ATOM    414  HG  LEU A 609      54.870  21.970  43.280  1.00  0.00           H
ATOM    415  CD1 LEU A 609      53.110  21.410  44.430  1.00  0.00           C
ATOM    416 HD11 LEU A 609      52.980  20.410  44.870  1.00  0.00           H
ATOM    417 HD12 LEU A 609      52.090  21.790  44.200  1.00  0.00           H
ATOM    418 HD13 LEU A 609      53.610  21.990  45.230  1.00  0.00           H
ATOM    419  CD2 LEU A 609      54.550  19.750  43.190  1.00  0.00           C
ATOM    420 HD21 LEU A 609      55.350  19.580  43.950  1.00  0.00           H
ATOM    421 HD22 LEU A 609      55.020  19.650  42.200  1.00  0.00           H
ATOM    422 HD23 LEU A 609      53.930  18.830  43.310  1.00  0.00           H
ATOM    423  C   LEU A 609      53.820  24.110  42.240  1.00  0.00           C
ATOM    424  O   LEU A 609      53.810  24.450  43.390  1.00  0.00           O
ATOM    425  N   ALA A 610      54.720  24.550  41.320  1.00  0.00           N
ATOM    426  HN  ALA A 610      54.860  24.040  40.480  1.00  0.00           H
ATOM    427  CA  ALA A 610      55.720  25.580  41.660  1.00  0.00           C
ATOM    428  HA  ALA A 610      56.280  25.260  42.520  1.00  0.00           H
ATOM    429  CB  ALA A 610      56.770  25.680  40.470  1.00  0.00           C
ATOM    430  HB1 ALA A 610      57.190  24.690  40.230  1.00  0.00           H
ATOM    431  HB2 ALA A 610      57.580  26.400  40.760  1.00  0.00           H
ATOM    432  HB3 ALA A 610      56.360  26.110  39.530  1.00  0.00           H
ATOM    433  C   ALA A 610      55.030  26.980  41.840  1.00  0.00           C
ATOM    434  O   ALA A 610      55.380  27.730  42.770  1.00  0.00           O
ATOM    435  N   SER A 611      53.930  27.250  41.080  1.00  0.00           N
ATOM    436  HN  SER A 611      53.490  26.580  40.500  1.00  0.00           H
ATOM    437  CA  SER A 611      53.110  28.440  41.220  1.00  0.00           C
ATOM    438  HA  SER A 611      53.730  29.310  41.060  1.00  0.00           H
ATOM    439  CB  SER A 611      51.990  28.520  40.090  1.00  0.00           C
ATOM    440  HB1 SER A 611      51.390  29.460  40.100  1.00  0.00           H
ATOM    441  HB2 SER A 611      51.230  27.730  40.280  1.00  0.00           H
ATOM    442  OG  SER A 611      52.500  28.360  38.760  1.00  0.00           O
ATOM    443  HG1 SER A 611      52.520  27.420  38.570  1.00  0.00           H
ATOM    444  C   SER A 611      52.450  28.610  42.550  1.00  0.00           C
ATOM    445  O   SER A 611      52.440  29.650  43.240  1.00  0.00           O
ATOM    446  N   ILE A 612      51.880  27.540  43.060  1.00  0.00           N
ATOM    447  HN  ILE A 612      51.820  26.730  42.480  1.00  0.00           H
ATOM    448  CA  ILE A 612      51.370  27.470  44.430  1.00  0.00           C
ATOM    449  HA  ILE A 612      50.520  28.140  44.450  1.00  0.00           H
ATOM    450  CB  ILE A 612      50.840  26.110  44.840  1.00  0.00           C
ATOM    451  HB  ILE A 612      51.550  25.320  44.540  1.00  0.00           H
ATOM    452  CG2 ILE A 612      50.540  25.990  46.370  1.00  0.00           C
ATOM    453 HG21 ILE A 612      50.000  26.880  46.770  1.00  0.00           H
ATOM    454 HG22 ILE A 612      51.370  25.860  47.090  1.00  0.00           H
ATOM    455 HG23 ILE A 612      49.930  25.070  46.490  1.00  0.00           H
ATOM    456  CG1 ILE A 612      49.580  25.990  43.960  1.00  0.00           C
ATOM    457 HG11 ILE A 612      49.800  26.060  42.870  1.00  0.00           H
ATOM    458 HG12 ILE A 612      48.790  26.740  44.120  1.00  0.00           H
ATOM    459  CD  ILE A 612      48.890  24.560  43.920  1.00  0.00           C
ATOM    460  HD1 ILE A 612      48.960  24.160  44.950  1.00  0.00           H
ATOM    461  HD2 ILE A 612      49.380  23.850  43.220  1.00  0.00           H
ATOM    462  HD3 ILE A 612      47.830  24.620  43.620  1.00  0.00           H
ATOM    463  C   ILE A 612      52.330  27.980  45.520  1.00  0.00           C
ATOM    464  O   ILE A 612      51.900  28.820  46.290  1.00  0.00           O
ATOM    465  N   LEU A 613      53.510  27.460  45.570  1.00  0.00           N
ATOM    466  HN  LEU A 613      53.740  26.740  44.910  1.00  0.00           H
ATOM    467  CA  LEU A 613      54.520  27.810  46.550  1.00  0.00           C
ATOM    468  HA  LEU A 613      54.170  27.620  47.560  1.00  0.00           H
ATOM    469  CB  LEU A 613      55.700  26.820  46.380  1.00  0.00           C
ATOM    470  HB1 LEU A 613      56.580  27.030  47.010  1.00  0.00           H
ATOM    471  HB2 LEU A 613      56.070  26.890  45.320  1.00  0.00           H
ATOM    472  CG  LEU A 613      55.340  25.280  46.750  1.00  0.00           C
ATOM    473  HG  LEU A 613      54.330  25.060  46.340  1.00  0.00           H
ATOM    474  CD1 LEU A 613      56.480  24.330  46.140  1.00  0.00           C
ATOM    475 HD11 LEU A 613      57.520  24.500  46.500  1.00  0.00           H
ATOM    476 HD12 LEU A 613      56.510  24.580  45.060  1.00  0.00           H
ATOM    477 HD13 LEU A 613      56.250  23.270  46.370  1.00  0.00           H
ATOM    478  CD2 LEU A 613      55.330  25.100  48.220  1.00  0.00           C
ATOM    479 HD21 LEU A 613      54.580  25.800  48.650  1.00  0.00           H
ATOM    480 HD22 LEU A 613      56.350  25.200  48.650  1.00  0.00           H
ATOM    481 HD23 LEU A 613      54.890  24.100  48.370  1.00  0.00           H
ATOM    482  C   LEU A 613      55.010  29.260  46.360  1.00  0.00           C
ATOM    483  O   LEU A 613      55.150  30.020  47.290  1.00  0.00           O
ATOM    484  N   PHE A 614      55.300  29.640  45.160  1.00  0.00           N
ATOM    485  HN  PHE A 614      55.210  28.920  44.480  1.00  0.00           H
ATOM    486  CA  PHE A 614      55.620  31.010  44.710  1.00  0.00           C
ATOM    487  HA  PHE A 614      56.600  31.250  45.060  1.00  0.00           H
ATOM    488  CB  PHE A 614      55.880  30.960  43.140  1.00  0.00           C
ATOM    489  HB1 PHE A 614      55.040  30.360  42.720  1.00  0.00           H
ATOM    490  HB2 PHE A 614      56.770  30.360  42.870  1.00  0.00           H
ATOM    491  CG  PHE A 614      55.970  32.320  42.540  1.00  0.00           C
ATOM    492  CD1 PHE A 614      56.590  33.380  43.200  1.00  0.00           C
ATOM    493  HD1 PHE A 614      57.030  33.200  44.170  1.00  0.00           H
ATOM    494  CE1 PHE A 614      56.570  34.650  42.640  1.00  0.00           C
ATOM    495  HE1 PHE A 614      57.130  35.420  43.160  1.00  0.00           H
ATOM    496  CZ  PHE A 614      56.030  34.890  41.360  1.00  0.00           C
ATOM    497  HZ  PHE A 614      56.180  35.860  40.890  1.00  0.00           H
ATOM    498  CD2 PHE A 614      55.380  32.540  41.290  1.00  0.00           C
ATOM    499  HD2 PHE A 614      54.860  31.760  40.770  1.00  0.00           H
ATOM    500  CE2 PHE A 614      55.460  33.840  40.710  1.00  0.00           C
ATOM    501  HE2 PHE A 614      55.050  34.070  39.740  1.00  0.00           H
ATOM    502  C   PHE A 614      54.610  32.110  45.160  1.00  0.00           C
ATOM    503  O   PHE A 614      54.980  33.140  45.690  1.00  0.00           O
ATOM    504  N   LEU A 615      53.310  31.830  44.980  1.00  0.00           N
ATOM    505  HN  LEU A 615      52.980  31.010  44.490  1.00  0.00           H
ATOM    506  CA  LEU A 615      52.360  32.830  45.270  1.00  0.00           C
ATOM    507  HA  LEU A 615      52.880  33.780  45.290  1.00  0.00           H
ATOM    508  CB  LEU A 615      51.380  32.990  44.090  1.00  0.00           C
ATOM    509  HB1 LEU A 615      50.420  33.500  44.320  1.00  0.00           H
ATOM    510  HB2 LEU A 615      50.970  31.970  43.900  1.00  0.00           H
ATOM    511  CG  LEU A 615      52.020  33.480  42.810  1.00  0.00           C
ATOM    512  HG  LEU A 615      53.100  33.700  42.930  1.00  0.00           H
ATOM    513  CD1 LEU A 615      51.690  32.440  41.650  1.00  0.00           C
ATOM    514 HD11 LEU A 615      52.160  31.480  41.990  1.00  0.00           H
ATOM    515 HD12 LEU A 615      52.240  32.660  40.710  1.00  0.00           H
ATOM    516 HD13 LEU A 615      50.620  32.480  41.380  1.00  0.00           H
ATOM    517  CD2 LEU A 615      51.390  34.880  42.450  1.00  0.00           C
ATOM    518 HD21 LEU A 615      51.570  35.510  43.330  1.00  0.00           H
ATOM    519 HD22 LEU A 615      50.310  34.730  42.260  1.00  0.00           H
ATOM    520 HD23 LEU A 615      51.920  35.230  41.540  1.00  0.00           H
ATOM    521  C   LEU A 615      51.720  32.730  46.610  1.00  0.00           C
ATOM    522  O   LEU A 615      51.270  33.730  47.090  1.00  0.00           O
ATOM    523  N   TYR A 616      51.870  31.570  47.360  1.00  0.00           N
ATOM    524  HN  TYR A 616      52.140  30.720  46.920  1.00  0.00           H
ATOM    525  CA  TYR A 616      51.790  31.540  48.780  1.00  0.00           C
ATOM    526  HA  TYR A 616      50.800  31.770  49.150  1.00  0.00           H
ATOM    527  CB  TYR A 616      52.190  30.080  49.210  1.00  0.00           C
ATOM    528  HB1 TYR A 616      53.130  29.880  48.650  1.00  0.00           H
ATOM    529  HB2 TYR A 616      51.360  29.370  49.010  1.00  0.00           H
ATOM    530  CG  TYR A 616      52.470  29.900  50.650  1.00  0.00           C
ATOM    531  CD1 TYR A 616      53.660  29.240  51.100  1.00  0.00           C
ATOM    532  HD1 TYR A 616      54.440  28.950  50.410  1.00  0.00           H
ATOM    533  CE1 TYR A 616      53.990  29.230  52.470  1.00  0.00           C
ATOM    534  HE1 TYR A 616      54.840  28.680  52.850  1.00  0.00           H
ATOM    535  CZ  TYR A 616      53.070  29.630  53.430  1.00  0.00           C
ATOM    536  OH  TYR A 616      53.340  29.380  54.780  1.00  0.00           O
ATOM    537  HH  TYR A 616      52.620  29.750  55.300  1.00  0.00           H
ATOM    538  CD2 TYR A 616      51.570  30.400  51.620  1.00  0.00           C
ATOM    539  HD2 TYR A 616      50.660  30.890  51.320  1.00  0.00           H
ATOM    540  CE2 TYR A 616      51.900  30.280  53.000  1.00  0.00           C
ATOM    541  HE2 TYR A 616      51.170  30.660  53.710  1.00  0.00           H
ATOM    542  C   TYR A 616      52.730  32.520  49.420  1.00  0.00           C
ATOM    543  O   TYR A 616      52.400  33.270  50.300  1.00  0.00           O
ATOM    544  N   CYS A 617      54.000  32.510  48.910  1.00  0.00           N
ATOM    545  HN  CYS A 617      54.230  31.910  48.150  1.00  0.00           H
ATOM    546  CA  CYS A 617      55.100  33.240  49.560  1.00  0.00           C
ATOM    547  HA  CYS A 617      54.920  33.160  50.620  1.00  0.00           H
ATOM    548  CB  CYS A 617      56.550  32.830  49.170  1.00  0.00           C
ATOM    549  HB1 CYS A 617      57.240  33.540  49.690  1.00  0.00           H
ATOM    550  HB2 CYS A 617      56.800  32.920  48.090  1.00  0.00           H
ATOM    551  SG  CYS A 617      56.840  31.110  49.730  1.00  0.00           S
ATOM    552  HG1 CYS A 617      56.020  30.550  48.850  1.00  0.00           H
ATOM    553  C   CYS A 617      54.840  34.740  49.150  1.00  0.00           C
ATOM    554  O   CYS A 617      55.100  35.620  49.940  1.00  0.00           O
ATOM    555  N   ALA A 618      54.390  34.990  47.910  1.00  0.00           N
ATOM    556  HN  ALA A 618      54.350  34.260  47.230  1.00  0.00           H
ATOM    557  CA  ALA A 618      54.040  36.360  47.620  1.00  0.00           C
ATOM    558  HA  ALA A 618      54.830  37.020  47.880  1.00  0.00           H
ATOM    559  CB  ALA A 618      53.760  36.470  46.080  1.00  0.00           C
ATOM    560  HB1 ALA A 618      54.620  36.000  45.540  1.00  0.00           H
ATOM    561  HB2 ALA A 618      54.030  37.520  45.820  1.00  0.00           H
ATOM    562  HB3 ALA A 618      52.740  36.280  45.700  1.00  0.00           H
ATOM    563  C   ALA A 618      52.790  36.930  48.290  1.00  0.00           C
ATOM    564  O   ALA A 618      52.650  38.140  48.490  1.00  0.00           O
ATOM    565  N   CYS A 619      51.680  36.140  48.400  1.00  0.00           N
ATOM    566  HN  CYS A 619      51.730  35.250  47.970  1.00  0.00           H
ATOM    567  CA  CYS A 619      50.500  36.410  49.210  1.00  0.00           C
ATOM    568  HA  CYS A 619      50.160  37.320  48.720  1.00  0.00           H
ATOM    569  CB  CYS A 619      49.480  35.180  49.050  1.00  0.00           C
ATOM    570  HB1 CYS A 619      49.690  34.200  49.520  1.00  0.00           H
ATOM    571  HB2 CYS A 619      49.530  35.010  47.960  1.00  0.00           H
ATOM    572  SG  CYS A 619      47.690  35.670  49.530  1.00  0.00           S
ATOM    573  HG1 CYS A 619      47.700  36.670  48.650  1.00  0.00           H
ATOM    574  C   CYS A 619      50.720  36.690  50.630  1.00  0.00           C
ATOM    575  O   CYS A 619      50.180  37.730  51.100  1.00  0.00           O
ATOM    576  N   MET A 620      51.560  35.900  51.340  1.00  0.00           N
ATOM    577  HN  MET A 620      51.990  35.090  50.940  1.00  0.00           H
ATOM    578  CA  MET A 620      51.820  35.960  52.720  1.00  0.00           C
ATOM    579  HA  MET A 620      50.890  35.970  53.250  1.00  0.00           H
ATOM    580  CB  MET A 620      52.660  34.670  53.130  1.00  0.00           C
ATOM    581  HB1 MET A 620      53.440  34.660  52.330  1.00  0.00           H
ATOM    582  HB2 MET A 620      52.110  33.740  52.870  1.00  0.00           H
ATOM    583  CG  MET A 620      53.240  34.720  54.520  1.00  0.00           C
ATOM    584  HG1 MET A 620      52.390  34.930  55.200  1.00  0.00           H
ATOM    585  HG2 MET A 620      53.920  35.590  54.690  1.00  0.00           H
ATOM    586  SD  MET A 620      53.990  33.240  55.240  1.00  0.00           S
ATOM    587  CE  MET A 620      55.430  32.930  54.080  1.00  0.00           C
ATOM    588  HE1 MET A 620      55.810  31.900  54.220  1.00  0.00           H
ATOM    589  HE2 MET A 620      56.200  33.730  54.150  1.00  0.00           H
ATOM    590  HE3 MET A 620      55.060  32.910  53.030  1.00  0.00           H
ATOM    591  C   MET A 620      52.500  37.220  53.210  1.00  0.00           C
ATOM    592  O   MET A 620      52.200  37.740  54.240  1.00  0.00           O
ATOM    593  N   SER A 621      53.530  37.660  52.420  1.00  0.00           N
ATOM    594  HN  SER A 621      53.940  37.100  51.690  1.00  0.00           H
ATOM    595  CA  SER A 621      54.430  38.750  52.870  1.00  0.00           C
ATOM    596  HA  SER A 621      54.750  38.450  53.860  1.00  0.00           H
ATOM    597  CB  SER A 621      55.660  38.810  51.890  1.00  0.00           C
ATOM    598  HB1 SER A 621      56.370  39.600  52.220  1.00  0.00           H
ATOM    599  HB2 SER A 621      55.380  39.180  50.880  1.00  0.00           H
ATOM    600  OG  SER A 621      56.370  37.600  51.830  1.00  0.00           O
ATOM    601  HG1 SER A 621      55.920  36.950  51.270  1.00  0.00           H
ATOM    602  C   SER A 621      53.660  40.050  53.070  1.00  0.00           C
ATOM    603  O   SER A 621      53.760  40.640  54.180  1.00  0.00           O
ATOM    604  N   PRO A 622      52.830  40.580  52.220  1.00  0.00           N
ATOM    605  CD  PRO A 622      52.700  40.220  50.750  1.00  0.00           C
ATOM    606  HD1 PRO A 622      52.470  39.130  50.710  1.00  0.00           H
ATOM    607  HD2 PRO A 622      53.640  40.470  50.210  1.00  0.00           H
ATOM    608  CA  PRO A 622      52.070  41.850  52.410  1.00  0.00           C
ATOM    609  HA  PRO A 622      52.760  42.520  52.900  1.00  0.00           H
ATOM    610  CB  PRO A 622      51.530  42.310  51.030  1.00  0.00           C
ATOM    611  HB1 PRO A 622      52.270  43.010  50.570  1.00  0.00           H
ATOM    612  HB2 PRO A 622      50.550  42.820  50.910  1.00  0.00           H
ATOM    613  CG  PRO A 622      51.550  41.050  50.180  1.00  0.00           C
ATOM    614  HG1 PRO A 622      50.600  40.480  50.220  1.00  0.00           H
ATOM    615  HG2 PRO A 622      51.760  41.240  49.100  1.00  0.00           H
ATOM    616  C   PRO A 622      50.990  41.650  53.470  1.00  0.00           C
ATOM    617  O   PRO A 622      50.770  42.590  54.250  1.00  0.00           O
ATOM    618  N   VAL A 623      50.390  40.470  53.610  1.00  0.00           N
ATOM    619  HN  VAL A 623      50.580  39.660  53.070  1.00  0.00           H
ATOM    620  CA  VAL A 623      49.430  40.190  54.710  1.00  0.00           C
ATOM    621  HA  VAL A 623      48.630  40.910  54.600  1.00  0.00           H
ATOM    622  CB  VAL A 623      48.710  38.840  54.460  1.00  0.00           C
ATOM    623  HB  VAL A 623      49.460  38.030  54.320  1.00  0.00           H
ATOM    624  CG1 VAL A 623      47.900  38.550  55.680  1.00  0.00           C
ATOM    625 HG11 VAL A 623      48.580  38.240  56.500  1.00  0.00           H
ATOM    626 HG12 VAL A 623      47.200  37.720  55.480  1.00  0.00           H
ATOM    627 HG13 VAL A 623      47.310  39.450  55.970  1.00  0.00           H
ATOM    628  CG2 VAL A 623      47.730  38.820  53.240  1.00  0.00           C
ATOM    629 HG21 VAL A 623      46.880  39.510  53.500  1.00  0.00           H
ATOM    630 HG22 VAL A 623      47.410  37.790  53.020  1.00  0.00           H
ATOM    631 HG23 VAL A 623      48.180  39.190  52.300  1.00  0.00           H
ATOM    632  C   VAL A 623      50.040  40.450  56.140  1.00  0.00           C
ATOM    633  O   VAL A 623      49.410  41.150  56.890  1.00  0.00           O
ATOM    634  N   ILE A 624      51.190  39.900  56.490  1.00  0.00           N
ATOM    635  HN  ILE A 624      51.680  39.300  55.860  1.00  0.00           H
ATOM    636  CA  ILE A 624      51.930  40.130  57.760  1.00  0.00           C
ATOM    637  HA  ILE A 624      51.160  39.940  58.490  1.00  0.00           H
ATOM    638  CB  ILE A 624      53.080  39.140  58.010  1.00  0.00           C
ATOM    639  HB  ILE A 624      53.640  39.170  57.040  1.00  0.00           H
ATOM    640  CG2 ILE A 624      54.070  39.470  59.120  1.00  0.00           C
ATOM    641 HG21 ILE A 624      53.570  39.250  60.080  1.00  0.00           H
ATOM    642 HG22 ILE A 624      54.410  40.530  59.120  1.00  0.00           H
ATOM    643 HG23 ILE A 624      54.910  38.730  59.150  1.00  0.00           H
ATOM    644  CG1 ILE A 624      52.580  37.670  57.960  1.00  0.00           C
ATOM    645 HG11 ILE A 624      51.570  37.650  57.500  1.00  0.00           H
ATOM    646 HG12 ILE A 624      52.360  37.360  59.000  1.00  0.00           H
ATOM    647  CD  ILE A 624      53.550  36.730  57.260  1.00  0.00           C
ATOM    648  HD1 ILE A 624      53.650  37.060  56.210  1.00  0.00           H
ATOM    649  HD2 ILE A 624      53.190  35.680  57.180  1.00  0.00           H
ATOM    650  HD3 ILE A 624      54.550  36.670  57.730  1.00  0.00           H
ATOM    651  C   ILE A 624      52.330  41.550  57.900  1.00  0.00           C
ATOM    652  O   ILE A 624      52.220  42.140  58.990  1.00  0.00           O
ATOM    653  N   THR A 625      52.850  42.180  56.910  1.00  0.00           N
ATOM    654  HN  THR A 625      53.040  41.610  56.110  1.00  0.00           H
ATOM    655  CA  THR A 625      53.300  43.580  56.990  1.00  0.00           C
ATOM    656  HA  THR A 625      54.000  43.750  57.800  1.00  0.00           H
ATOM    657  CB  THR A 625      53.850  43.910  55.540  1.00  0.00           C
ATOM    658  HB  THR A 625      53.010  43.870  54.810  1.00  0.00           H
ATOM    659  OG1 THR A 625      54.820  42.950  55.150  1.00  0.00           O
ATOM    660  HG1 THR A 625      54.380  42.160  54.840  1.00  0.00           H
ATOM    661  CG2 THR A 625      54.610  45.280  55.550  1.00  0.00           C
ATOM    662 HG21 THR A 625      54.920  45.570  54.530  1.00  0.00           H
ATOM    663 HG22 THR A 625      55.520  45.290  56.180  1.00  0.00           H
ATOM    664 HG23 THR A 625      53.950  46.080  55.970  1.00  0.00           H
ATOM    665  C   THR A 625      52.200  44.470  57.250  1.00  0.00           C
ATOM    666  O   THR A 625      52.330  45.390  58.060  1.00  0.00           O
ATOM    667  N   PHE A 626      51.060  44.250  56.530  1.00  0.00           N
ATOM    668  HN  PHE A 626      51.050  43.630  55.750  1.00  0.00           H
ATOM    669  CA  PHE A 626      49.770  44.920  56.670  1.00  0.00           C
ATOM    670  HA  PHE A 626      49.950  45.980  56.540  1.00  0.00           H
ATOM    671  CB  PHE A 626      48.760  44.440  55.530  1.00  0.00           C
ATOM    672  HB1 PHE A 626      48.910  43.340  55.560  1.00  0.00           H
ATOM    673  HB2 PHE A 626      49.070  44.750  54.510  1.00  0.00           H
ATOM    674  CG  PHE A 626      47.330  44.770  55.660  1.00  0.00           C
ATOM    675  CD1 PHE A 626      46.340  43.910  56.060  1.00  0.00           C
ATOM    676  HD1 PHE A 626      46.530  42.870  56.190  1.00  0.00           H
ATOM    677  CE1 PHE A 626      44.980  44.310  56.040  1.00  0.00           C
ATOM    678  HE1 PHE A 626      44.240  43.750  56.590  1.00  0.00           H
ATOM    679  CZ  PHE A 626      44.720  45.590  55.510  1.00  0.00           C
ATOM    680  HZ  PHE A 626      43.710  45.980  55.570  1.00  0.00           H
ATOM    681  CD2 PHE A 626      47.010  46.020  55.160  1.00  0.00           C
ATOM    682  HD2 PHE A 626      47.710  46.810  54.890  1.00  0.00           H
ATOM    683  CE2 PHE A 626      45.720  46.470  55.140  1.00  0.00           C
ATOM    684  HE2 PHE A 626      45.400  47.470  54.880  1.00  0.00           H
ATOM    685  C   PHE A 626      49.190  44.790  58.030  1.00  0.00           C
ATOM    686  O   PHE A 626      48.830  45.750  58.700  1.00  0.00           O
ATOM    687  N   GLY A 627      49.190  43.610  58.620  1.00  0.00           N
ATOM    688  HN  GLY A 627      49.570  42.820  58.140  1.00  0.00           H
ATOM    689  CA  GLY A 627      48.650  43.360  59.970  1.00  0.00           C
ATOM    690  HA1 GLY A 627      48.830  42.320  60.220  1.00  0.00           H
ATOM    691  HA2 GLY A 627      47.620  43.650  60.080  1.00  0.00           H
ATOM    692  C   GLY A 627      49.480  44.090  61.090  1.00  0.00           C
ATOM    693  O   GLY A 627      48.850  44.530  62.070  1.00  0.00           O
ATOM    694  N   GLY A 628      50.810  44.270  60.950  1.00  0.00           N
ATOM    695  HN  GLY A 628      51.380  44.020  60.170  1.00  0.00           H
ATOM    696  CA  GLY A 628      51.650  45.130  61.770  1.00  0.00           C
ATOM    697  HA1 GLY A 628      52.680  44.990  61.480  1.00  0.00           H
ATOM    698  HA2 GLY A 628      51.550  44.840  62.820  1.00  0.00           H
ATOM    699  C   GLY A 628      51.320  46.660  61.630  1.00  0.00           C
ATOM    700  O   GLY A 628      51.290  47.430  62.580  1.00  0.00           O
ATOM    701  N   LEU A 629      51.120  47.110  60.390  1.00  0.00           N
ATOM    702  HN  LEU A 629      51.260  46.520  59.600  1.00  0.00           H
ATOM    703  CA  LEU A 629      50.800  48.520  60.090  1.00  0.00           C
ATOM    704  HA  LEU A 629      51.530  49.200  60.540  1.00  0.00           H
ATOM    705  CB  LEU A 629      50.740  48.800  58.580  1.00  0.00           C
ATOM    706  HB1 LEU A 629      50.460  49.850  58.320  1.00  0.00           H
ATOM    707  HB2 LEU A 629      50.150  48.030  58.040  1.00  0.00           H
ATOM    708  CG  LEU A 629      52.210  48.790  58.050  1.00  0.00           C
ATOM    709  HG  LEU A 629      52.650  47.820  58.370  1.00  0.00           H
ATOM    710  CD1 LEU A 629      52.240  48.690  56.530  1.00  0.00           C
ATOM    711 HD11 LEU A 629      51.650  47.850  56.110  1.00  0.00           H
ATOM    712 HD12 LEU A 629      53.250  48.630  56.070  1.00  0.00           H
ATOM    713 HD13 LEU A 629      51.730  49.580  56.110  1.00  0.00           H
ATOM    714  CD2 LEU A 629      53.000  50.080  58.530  1.00  0.00           C
ATOM    715 HD21 LEU A 629      52.370  50.910  58.130  1.00  0.00           H
ATOM    716 HD22 LEU A 629      54.040  50.110  58.140  1.00  0.00           H
ATOM    717 HD23 LEU A 629      53.020  50.060  59.630  1.00  0.00           H
ATOM    718  C   LEU A 629      49.470  48.880  60.660  1.00  0.00           C
ATOM    719  O   LEU A 629      49.230  49.870  61.380  1.00  0.00           O
ATOM    720  N   LEU A 630      48.500  47.940  60.500  1.00  0.00           N
ATOM    721  HN  LEU A 630      48.730  47.130  59.970  1.00  0.00           H
ATOM    722  CA  LEU A 630      47.210  48.210  61.060  1.00  0.00           C
ATOM    723  HA  LEU A 630      46.950  49.220  60.820  1.00  0.00           H
ATOM    724  CB  LEU A 630      46.050  47.440  60.340  1.00  0.00           C
ATOM    725  HB1 LEU A 630      46.270  46.380  60.580  1.00  0.00           H
ATOM    726  HB2 LEU A 630      46.130  47.600  59.240  1.00  0.00           H
ATOM    727  CG  LEU A 630      44.600  47.770  60.720  1.00  0.00           C
ATOM    728  HG  LEU A 630      44.340  47.510  61.770  1.00  0.00           H
ATOM    729  CD1 LEU A 630      44.280  49.260  60.610  1.00  0.00           C
ATOM    730 HD11 LEU A 630      44.360  49.600  59.550  1.00  0.00           H
ATOM    731 HD12 LEU A 630      44.930  49.870  61.280  1.00  0.00           H
ATOM    732 HD13 LEU A 630      43.250  49.470  60.980  1.00  0.00           H
ATOM    733  CD2 LEU A 630      43.690  47.050  59.790  1.00  0.00           C
ATOM    734 HD21 LEU A 630      43.960  46.000  59.600  1.00  0.00           H
ATOM    735 HD22 LEU A 630      43.520  47.590  58.820  1.00  0.00           H
ATOM    736 HD23 LEU A 630      42.690  46.800  60.210  1.00  0.00           H
ATOM    737  C   LEU A 630      47.190  48.090  62.640  1.00  0.00           C
ATOM    738  O   LEU A 630      46.410  48.720  63.350  1.00  0.00           O
ATOM    739  N   GLY A 631      48.090  47.250  63.100  1.00  0.00           N
ATOM    740  HN  GLY A 631      48.690  46.710  62.500  1.00  0.00           H
ATOM    741  CA  GLY A 631      48.430  47.140  64.530  1.00  0.00           C
ATOM    742  HA1 GLY A 631      49.160  46.360  64.650  1.00  0.00           H
ATOM    743  HA2 GLY A 631      47.460  46.830  64.920  1.00  0.00           H
ATOM    744  C   GLY A 631      48.950  48.290  65.200  1.00  0.00           C
ATOM    745  O   GLY A 631      48.450  48.820  66.190  1.00  0.00           O
ATOM    746  N   GLU A 632      49.940  48.970  64.600  1.00  0.00           N
ATOM    747  HN  GLU A 632      50.410  48.440  63.890  1.00  0.00           H
ATOM    748  CA  GLU A 632      50.440  50.290  64.970  1.00  0.00           C
ATOM    749  HA  GLU A 632      50.420  50.230  66.050  1.00  0.00           H
ATOM    750  CB  GLU A 632      51.700  50.720  64.220  1.00  0.00           C
ATOM    751  HB1 GLU A 632      51.790  51.820  64.040  1.00  0.00           H
ATOM    752  HB2 GLU A 632      51.590  50.460  63.140  1.00  0.00           H
ATOM    753  CG  GLU A 632      53.030  50.030  64.600  1.00  0.00           C
ATOM    754  HG1 GLU A 632      53.890  50.460  64.060  1.00  0.00           H
ATOM    755  HG2 GLU A 632      52.990  48.920  64.540  1.00  0.00           H
ATOM    756  CD  GLU A 632      53.290  50.240  66.130  1.00  0.00           C
ATOM    757  OE1 GLU A 632      53.400  51.420  66.540  1.00  0.00           O
ATOM    758  OE2 GLU A 632      53.410  49.260  66.920  1.00  0.00           O
ATOM    759  C   GLU A 632      49.380  51.360  64.820  1.00  0.00           C
ATOM    760  O   GLU A 632      49.290  52.290  65.600  1.00  0.00           O
ATOM    761  N   ALA A 633      48.630  51.370  63.750  1.00  0.00           N
ATOM    762  HN  ALA A 633      48.680  50.720  63.000  1.00  0.00           H
ATOM    763  CA  ALA A 633      47.730  52.430  63.390  1.00  0.00           C
ATOM    764  HA  ALA A 633      48.280  53.370  63.370  1.00  0.00           H
ATOM    765  CB  ALA A 633      47.240  52.140  61.910  1.00  0.00           C
ATOM    766  HB1 ALA A 633      46.740  52.990  61.400  1.00  0.00           H
ATOM    767  HB2 ALA A 633      46.610  51.230  61.870  1.00  0.00           H
ATOM    768  HB3 ALA A 633      48.220  52.040  61.410  1.00  0.00           H
ATOM    769  C   ALA A 633      46.470  52.500  64.240  1.00  0.00           C
ATOM    770  O   ALA A 633      46.060  53.570  64.610  1.00  0.00           O
ATOM    771  N   THR A 634      45.860  51.330  64.610  1.00  0.00           N
ATOM    772  HN  THR A 634      46.150  50.400  64.380  1.00  0.00           H
ATOM    773  CA  THR A 634      44.640  51.330  65.390  1.00  0.00           C
ATOM    774  HA  THR A 634      44.330  52.340  65.590  1.00  0.00           H
ATOM    775  CB  THR A 634      43.350  50.910  64.700  1.00  0.00           C
ATOM    776  HB  THR A 634      42.490  51.130  65.360  1.00  0.00           H
ATOM    777  OG1 THR A 634      43.330  49.570  64.270  1.00  0.00           O
ATOM    778  HG1 THR A 634      42.670  49.730  63.580  1.00  0.00           H
ATOM    779  CG2 THR A 634      43.200  51.740  63.390  1.00  0.00           C
ATOM    780 HG21 THR A 634      43.170  52.790  63.730  1.00  0.00           H
ATOM    781 HG22 THR A 634      42.230  51.470  62.910  1.00  0.00           H
ATOM    782 HG23 THR A 634      44.080  51.660  62.720  1.00  0.00           H
ATOM    783  C   THR A 634      44.790  50.850  66.810  1.00  0.00           C
ATOM    784  O   THR A 634      43.910  50.480  67.530  1.00  0.00           O
ATOM    785  N   GLU A 635      45.990  50.970  67.280  1.00  0.00           N
ATOM    786  HN  GLU A 635      46.570  51.410  66.600  1.00  0.00           H
ATOM    787  CA  GLU A 635      46.550  50.490  68.510  1.00  0.00           C
ATOM    788  HA  GLU A 635      47.580  50.360  68.210  1.00  0.00           H
ATOM    789  CB  GLU A 635      46.420  51.420  69.740  1.00  0.00           C
ATOM    790  HB1 GLU A 635      46.560  50.970  70.750  1.00  0.00           H
ATOM    791  HB2 GLU A 635      45.430  51.900  69.850  1.00  0.00           H
ATOM    792  CG  GLU A 635      47.340  52.650  69.470  1.00  0.00           C
ATOM    793  HG1 GLU A 635      47.420  52.940  68.390  1.00  0.00           H
ATOM    794  HG2 GLU A 635      48.380  52.370  69.720  1.00  0.00           H
ATOM    795  CD  GLU A 635      46.870  53.860  70.230  1.00  0.00           C
ATOM    796  OE1 GLU A 635      46.070  54.650  69.700  1.00  0.00           O
ATOM    797  OE2 GLU A 635      47.390  54.050  71.330  1.00  0.00           O
ATOM    798  C   GLU A 635      46.190  49.100  68.890  1.00  0.00           C
ATOM    799  O   GLU A 635      45.510  48.920  69.890  1.00  0.00           O
ATOM    800  N   GLY A 636      46.720  48.080  68.230  1.00  0.00           N
ATOM    801  HN  GLY A 636      47.110  48.420  67.380  1.00  0.00           H
ATOM    802  CA  GLY A 636      46.740  46.680  68.490  1.00  0.00           C
ATOM    803  HA1 GLY A 636      47.300  46.530  69.400  1.00  0.00           H
ATOM    804  HA2 GLY A 636      47.060  46.170  67.580  1.00  0.00           H
ATOM    805  C   GLY A 636      45.390  46.040  68.840  1.00  0.00           C
ATOM    806  O   GLY A 636      45.220  45.480  69.920  1.00  0.00           O
ATOM    807  N   ARG A 637      44.500  45.990  67.860  1.00  0.00           N
ATOM    808  HN  ARG A 637      44.630  46.580  67.070  1.00  0.00           H
ATOM    809  CA  ARG A 637      43.330  45.100  67.840  1.00  0.00           C
ATOM    810  HA  ARG A 637      43.260  44.430  68.690  1.00  0.00           H
ATOM    811  CB  ARG A 637      42.010  45.900  67.510  1.00  0.00           C
ATOM    812  HB1 ARG A 637      41.160  45.210  67.370  1.00  0.00           H
ATOM    813  HB2 ARG A 637      42.100  46.590  66.640  1.00  0.00           H
ATOM    814  CG  ARG A 637      41.530  46.760  68.730  1.00  0.00           C
ATOM    815  HG1 ARG A 637      41.630  46.220  69.690  1.00  0.00           H
ATOM    816  HG2 ARG A 637      40.430  46.890  68.580  1.00  0.00           H
ATOM    817  CD  ARG A 637      42.190  48.070  68.970  1.00  0.00           C
ATOM    818  HD1 ARG A 637      42.010  48.650  68.040  1.00  0.00           H
ATOM    819  HD2 ARG A 637      43.280  47.880  69.070  1.00  0.00           H
ATOM    820  NE  ARG A 637      41.690  48.760  70.240  1.00  0.00           N
ATOM    821  HE  ARG A 637      41.120  48.220  70.870  1.00  0.00           H
ATOM    822  CZ  ARG A 637      42.130  49.900  70.680  1.00  0.00           C
ATOM    823  NH1 ARG A 637      41.560  50.440  71.780  1.00  0.00           N
ATOM    824 HH11 ARG A 637      42.120  51.170  72.160  1.00  0.00           H
ATOM    825 HH12 ARG A 637      40.970  49.760  72.200  1.00  0.00           H
ATOM    826  NH2 ARG A 637      42.900  50.710  70.020  1.00  0.00           N
ATOM    827 HH21 ARG A 637      43.190  50.440  69.100  1.00  0.00           H
ATOM    828 HH22 ARG A 637      43.170  51.600  70.410  1.00  0.00           H
ATOM    829  C   ARG A 637      43.520  44.170  66.710  1.00  0.00           C
ATOM    830  O   ARG A 637      42.770  43.250  66.500  1.00  0.00           O
ATOM    831  N   ILE A 638      44.620  44.390  65.980  1.00  0.00           N
ATOM    832  HN  ILE A 638      45.280  45.100  66.220  1.00  0.00           H
ATOM    833  CA  ILE A 638      44.810  43.590  64.800  1.00  0.00           C
ATOM    834  HA  ILE A 638      44.270  42.660  64.780  1.00  0.00           H
ATOM    835  CB  ILE A 638      44.440  44.440  63.480  1.00  0.00           C
ATOM    836  HB  ILE A 638      44.950  45.420  63.600  1.00  0.00           H
ATOM    837  CG2 ILE A 638      44.880  43.750  62.190  1.00  0.00           C
ATOM    838 HG21 ILE A 638      44.700  42.650  62.250  1.00  0.00           H
ATOM    839 HG22 ILE A 638      45.950  43.960  61.980  1.00  0.00           H
ATOM    840 HG23 ILE A 638      44.290  44.190  61.360  1.00  0.00           H
ATOM    841  CG1 ILE A 638      42.940  44.770  63.400  1.00  0.00           C
ATOM    842 HG11 ILE A 638      42.580  45.330  62.510  1.00  0.00           H
ATOM    843 HG12 ILE A 638      42.550  45.360  64.250  1.00  0.00           H
ATOM    844  CD  ILE A 638      42.040  43.470  63.440  1.00  0.00           C
ATOM    845  HD1 ILE A 638      42.370  42.750  64.210  1.00  0.00           H
ATOM    846  HD2 ILE A 638      42.140  42.910  62.480  1.00  0.00           H
ATOM    847  HD3 ILE A 638      40.970  43.800  63.470  1.00  0.00           H
ATOM    848  C   ILE A 638      46.240  43.070  64.580  1.00  0.00           C
ATOM    849  O   ILE A 638      47.160  43.920  64.540  1.00  0.00           O
ATOM    850  N   SER A 639      46.480  41.740  64.490  1.00  0.00           N
ATOM    851  HN  SER A 639      45.740  41.100  64.680  1.00  0.00           H
ATOM    852  CA  SER A 639      47.780  41.170  64.190  1.00  0.00           C
ATOM    853  HA  SER A 639      48.490  41.970  64.310  1.00  0.00           H
ATOM    854  CB  SER A 639      48.040  39.990  65.090  1.00  0.00           C
ATOM    855  HB1 SER A 639      47.800  40.300  66.130  1.00  0.00           H
ATOM    856  HB2 SER A 639      49.110  39.690  65.060  1.00  0.00           H
ATOM    857  OG  SER A 639      47.180  38.910  64.810  1.00  0.00           O
ATOM    858  HG1 SER A 639      46.340  39.180  65.190  1.00  0.00           H
ATOM    859  C   SER A 639      47.980  40.750  62.750  1.00  0.00           C
ATOM    860  O   SER A 639      47.120  40.870  61.850  1.00  0.00           O
ATOM    861  N   ALA A 640      49.190  40.300  62.560  1.00  0.00           N
ATOM    862  HN  ALA A 640      49.900  40.540  63.190  1.00  0.00           H
ATOM    863  CA  ALA A 640      49.600  39.590  61.350  1.00  0.00           C
ATOM    864  HA  ALA A 640      49.350  40.240  60.530  1.00  0.00           H
ATOM    865  CB  ALA A 640      51.100  39.490  61.370  1.00  0.00           C
ATOM    866  HB1 ALA A 640      51.480  38.890  60.500  1.00  0.00           H
ATOM    867  HB2 ALA A 640      51.510  39.080  62.310  1.00  0.00           H
ATOM    868  HB3 ALA A 640      51.420  40.510  61.060  1.00  0.00           H
ATOM    869  C   ALA A 640      48.960  38.250  61.160  1.00  0.00           C
ATOM    870  O   ALA A 640      48.570  37.910  60.050  1.00  0.00           O
ATOM    871  N   ILE A 641      48.900  37.450  62.220  1.00  0.00           N
ATOM    872  HN  ILE A 641      49.220  37.830  63.080  1.00  0.00           H
ATOM    873  CA  ILE A 641      48.050  36.200  62.200  1.00  0.00           C
ATOM    874  HA  ILE A 641      48.570  35.520  61.540  1.00  0.00           H
ATOM    875  CB  ILE A 641      47.950  35.540  63.610  1.00  0.00           C
ATOM    876  HB  ILE A 641      47.390  36.250  64.250  1.00  0.00           H
ATOM    877  CG2 ILE A 641      47.180  34.170  63.540  1.00  0.00           C
ATOM    878 HG21 ILE A 641      46.090  34.140  63.360  1.00  0.00           H
ATOM    879 HG22 ILE A 641      47.440  33.660  64.510  1.00  0.00           H
ATOM    880 HG23 ILE A 641      47.700  33.560  62.780  1.00  0.00           H
ATOM    881  CG1 ILE A 641      49.370  35.320  64.240  1.00  0.00           C
ATOM    882 HG11 ILE A 641      49.190  35.170  65.330  1.00  0.00           H
ATOM    883 HG12 ILE A 641      49.900  36.300  64.290  1.00  0.00           H
ATOM    884  CD  ILE A 641      50.260  34.310  63.490  1.00  0.00           C
ATOM    885  HD1 ILE A 641      51.220  34.160  64.030  1.00  0.00           H
ATOM    886  HD2 ILE A 641      50.500  34.650  62.460  1.00  0.00           H
ATOM    887  HD3 ILE A 641      49.710  33.350  63.420  1.00  0.00           H
ATOM    888  C   ILE A 641      46.620  36.450  61.810  1.00  0.00           C
ATOM    889  O   ILE A 641      46.140  35.780  60.900  1.00  0.00           O
ATOM    890  N   GLU A 642      45.930  37.440  62.430  1.00  0.00           N
ATOM    891  HN  GLU A 642      46.460  38.030  63.020  1.00  0.00           H
ATOM    892  CA  GLU A 642      44.560  37.800  62.180  1.00  0.00           C
ATOM    893  HA  GLU A 642      43.980  36.880  62.300  1.00  0.00           H
ATOM    894  CB  GLU A 642      44.030  38.870  63.110  1.00  0.00           C
ATOM    895  HB1 GLU A 642      43.120  39.300  62.630  1.00  0.00           H
ATOM    896  HB2 GLU A 642      44.760  39.670  63.350  1.00  0.00           H
ATOM    897  CG  GLU A 642      43.590  38.340  64.530  1.00  0.00           C
ATOM    898  HG1 GLU A 642      44.150  37.400  64.780  1.00  0.00           H
ATOM    899  HG2 GLU A 642      42.570  37.950  64.390  1.00  0.00           H
ATOM    900  CD  GLU A 642      43.750  39.380  65.630  1.00  0.00           C
ATOM    901  OE1 GLU A 642      42.790  39.790  66.310  1.00  0.00           O
ATOM    902  OE2 GLU A 642      44.940  39.770  65.800  1.00  0.00           O
ATOM    903  C   GLU A 642      44.380  38.170  60.710  1.00  0.00           C
ATOM    904  O   GLU A 642      43.450  37.860  59.980  1.00  0.00           O
ATOM    905  N   SER A 643      45.350  38.910  60.180  1.00  0.00           N
ATOM    906  HN  SER A 643      45.990  39.410  60.770  1.00  0.00           H
ATOM    907  CA  SER A 643      45.480  39.140  58.750  1.00  0.00           C
ATOM    908  HA  SER A 643      44.560  39.620  58.430  1.00  0.00           H
ATOM    909  CB  SER A 643      46.560  40.210  58.470  1.00  0.00           C
ATOM    910  HB1 SER A 643      46.590  40.500  57.400  1.00  0.00           H
ATOM    911  HB2 SER A 643      47.610  39.950  58.740  1.00  0.00           H
ATOM    912  OG  SER A 643      46.190  41.480  59.100  1.00  0.00           O
ATOM    913  HG1 SER A 643      46.420  41.520  60.030  1.00  0.00           H
ATOM    914  C   SER A 643      45.590  37.930  57.840  1.00  0.00           C
ATOM    915  O   SER A 643      44.860  37.850  56.870  1.00  0.00           O
ATOM    916  N   LEU A 644      46.460  36.940  58.090  1.00  0.00           N
ATOM    917  HN  LEU A 644      47.250  37.170  58.650  1.00  0.00           H
ATOM    918  CA  LEU A 644      46.390  35.690  57.420  1.00  0.00           C
ATOM    919  HA  LEU A 644      46.500  35.820  56.360  1.00  0.00           H
ATOM    920  CB  LEU A 644      47.550  34.720  57.900  1.00  0.00           C
ATOM    921  HB1 LEU A 644      47.530  33.810  57.250  1.00  0.00           H
ATOM    922  HB2 LEU A 644      47.330  34.490  58.960  1.00  0.00           H
ATOM    923  CG  LEU A 644      48.980  35.280  57.860  1.00  0.00           C
ATOM    924  HG  LEU A 644      48.930  36.340  58.190  1.00  0.00           H
ATOM    925  CD1 LEU A 644      49.880  34.410  58.810  1.00  0.00           C
ATOM    926 HD11 LEU A 644      50.710  35.030  59.220  1.00  0.00           H
ATOM    927 HD12 LEU A 644      50.240  33.470  58.330  1.00  0.00           H
ATOM    928 HD13 LEU A 644      49.380  34.110  59.750  1.00  0.00           H
ATOM    929  CD2 LEU A 644      49.680  35.280  56.450  1.00  0.00           C
ATOM    930 HD21 LEU A 644      49.090  35.860  55.720  1.00  0.00           H
ATOM    931 HD22 LEU A 644      49.760  34.190  56.230  1.00  0.00           H
ATOM    932 HD23 LEU A 644      50.700  35.690  56.570  1.00  0.00           H
ATOM    933  C   LEU A 644      45.020  34.970  57.530  1.00  0.00           C
ATOM    934  O   LEU A 644      44.500  34.410  56.530  1.00  0.00           O
ATOM    935  N   PHE A 645      44.400  35.070  58.710  1.00  0.00           N
ATOM    936  HN  PHE A 645      44.850  35.240  59.580  1.00  0.00           H
ATOM    937  CA  PHE A 645      43.130  34.410  58.990  1.00  0.00           C
ATOM    938  HA  PHE A 645      43.290  33.390  58.690  1.00  0.00           H
ATOM    939  CB  PHE A 645      42.940  34.530  60.530  1.00  0.00           C
ATOM    940  HB1 PHE A 645      42.990  35.630  60.700  1.00  0.00           H
ATOM    941  HB2 PHE A 645      43.810  33.980  60.950  1.00  0.00           H
ATOM    942  CG  PHE A 645      41.710  33.990  61.070  1.00  0.00           C
ATOM    943  CD1 PHE A 645      41.310  32.670  60.670  1.00  0.00           C
ATOM    944  HD1 PHE A 645      41.920  32.200  59.910  1.00  0.00           H
ATOM    945  CE1 PHE A 645      40.250  31.980  61.210  1.00  0.00           C
ATOM    946  HE1 PHE A 645      39.900  31.030  60.860  1.00  0.00           H
ATOM    947  CZ  PHE A 645      39.440  32.630  62.190  1.00  0.00           C
ATOM    948  HZ  PHE A 645      38.770  32.020  62.780  1.00  0.00           H
ATOM    949  CD2 PHE A 645      40.950  34.490  62.100  1.00  0.00           C
ATOM    950  HD2 PHE A 645      41.350  35.410  62.520  1.00  0.00           H
ATOM    951  CE2 PHE A 645      39.850  33.830  62.640  1.00  0.00           C
ATOM    952  HE2 PHE A 645      39.340  34.270  63.480  1.00  0.00           H
ATOM    953  C   PHE A 645      41.950  34.970  58.130  1.00  0.00           C
ATOM    954  O   PHE A 645      41.220  34.170  57.540  1.00  0.00           O
ATOM    955  N   GLY A 646      41.770  36.280  57.960  1.00  0.00           N
ATOM    956  HN  GLY A 646      42.440  36.860  58.410  1.00  0.00           H
ATOM    957  CA  GLY A 646      40.820  37.110  57.190  1.00  0.00           C
ATOM    958  HA1 GLY A 646      40.920  38.160  57.420  1.00  0.00           H
ATOM    959  HA2 GLY A 646      39.800  36.820  57.400  1.00  0.00           H
ATOM    960  C   GLY A 646      41.250  36.930  55.740  1.00  0.00           C
ATOM    961  O   GLY A 646      40.280  36.770  54.930  1.00  0.00           O
ATOM    962  N   ALA A 647      42.530  36.970  55.350  1.00  0.00           N
ATOM    963  HN  ALA A 647      43.310  37.170  55.940  1.00  0.00           H
ATOM    964  CA  ALA A 647      42.880  36.750  53.930  1.00  0.00           C
ATOM    965  HA  ALA A 647      42.420  37.440  53.230  1.00  0.00           H
ATOM    966  CB  ALA A 647      44.380  37.010  53.690  1.00  0.00           C
ATOM    967  HB1 ALA A 647      44.610  37.080  52.600  1.00  0.00           H
ATOM    968  HB2 ALA A 647      44.830  36.130  54.180  1.00  0.00           H
ATOM    969  HB3 ALA A 647      44.690  37.970  54.160  1.00  0.00           H
ATOM    970  C   ALA A 647      42.450  35.350  53.370  1.00  0.00           C
ATOM    971  O   ALA A 647      41.750  35.200  52.360  1.00  0.00           O
ATOM    972  N   SER A 648      42.790  34.310  54.140  1.00  0.00           N
ATOM    973  HN  SER A 648      43.430  34.560  54.860  1.00  0.00           H
ATOM    974  CA  SER A 648      42.460  32.880  53.970  1.00  0.00           C
ATOM    975  HA  SER A 648      42.690  32.500  52.980  1.00  0.00           H
ATOM    976  CB  SER A 648      43.390  31.900  54.690  1.00  0.00           C
ATOM    977  HB1 SER A 648      44.340  32.180  54.210  1.00  0.00           H
ATOM    978  HB2 SER A 648      43.120  30.850  54.480  1.00  0.00           H
ATOM    979  OG  SER A 648      43.330  32.010  56.080  1.00  0.00           O
ATOM    980  HG1 SER A 648      43.690  32.870  56.330  1.00  0.00           H
ATOM    981  C   SER A 648      40.950  32.510  54.070  1.00  0.00           C
ATOM    982  O   SER A 648      40.480  31.760  53.230  1.00  0.00           O
ATOM    983  N   LEU A 649      40.240  32.960  55.100  1.00  0.00           N
ATOM    984  HN  LEU A 649      40.680  33.430  55.860  1.00  0.00           H
ATOM    985  CA  LEU A 649      38.800  32.880  55.260  1.00  0.00           C
ATOM    986  HA  LEU A 649      38.670  31.810  55.240  1.00  0.00           H
ATOM    987  CB  LEU A 649      38.340  33.500  56.680  1.00  0.00           C
ATOM    988  HB1 LEU A 649      38.290  34.610  56.600  1.00  0.00           H
ATOM    989  HB2 LEU A 649      38.940  33.130  57.530  1.00  0.00           H
ATOM    990  CG  LEU A 649      36.840  33.410  57.000  1.00  0.00           C
ATOM    991  HG  LEU A 649      36.390  33.990  56.170  1.00  0.00           H
ATOM    992  CD1 LEU A 649      36.230  32.000  56.840  1.00  0.00           C
ATOM    993 HD11 LEU A 649      35.150  32.040  57.040  1.00  0.00           H
ATOM    994 HD12 LEU A 649      36.540  31.180  57.520  1.00  0.00           H
ATOM    995 HD13 LEU A 649      36.310  31.670  55.780  1.00  0.00           H
ATOM    996  CD2 LEU A 649      36.430  33.920  58.390  1.00  0.00           C
ATOM    997 HD21 LEU A 649      36.230  35.010  58.480  1.00  0.00           H
ATOM    998 HD22 LEU A 649      37.300  33.660  59.030  1.00  0.00           H
ATOM    999 HD23 LEU A 649      35.620  33.400  58.940  1.00  0.00           H
ATOM   1000  C   LEU A 649      38.020  33.520  54.140  1.00  0.00           C
ATOM   1001  O   LEU A 649      37.130  32.930  53.550  1.00  0.00           O
ATOM   1002  N   THR A 650      38.330  34.790  53.760  1.00  0.00           N
ATOM   1003  HN  THR A 650      38.920  35.330  54.370  1.00  0.00           H
ATOM   1004  CA  THR A 650      37.760  35.360  52.520  1.00  0.00           C
ATOM   1005  HA  THR A 650      36.700  35.380  52.670  1.00  0.00           H
ATOM   1006  CB  THR A 650      38.280  36.760  52.150  1.00  0.00           C
ATOM   1007  HB  THR A 650      39.370  36.730  51.910  1.00  0.00           H
ATOM   1008  OG1 THR A 650      38.170  37.740  53.190  1.00  0.00           O
ATOM   1009  HG1 THR A 650      38.920  37.600  53.790  1.00  0.00           H
ATOM   1010  CG2 THR A 650      37.530  37.510  51.070  1.00  0.00           C
ATOM   1011 HG21 THR A 650      38.200  38.330  50.750  1.00  0.00           H
ATOM   1012 HG22 THR A 650      36.480  37.730  51.350  1.00  0.00           H
ATOM   1013 HG23 THR A 650      37.500  36.880  50.150  1.00  0.00           H
ATOM   1014  C   THR A 650      38.030  34.520  51.280  1.00  0.00           C
ATOM   1015  O   THR A 650      37.150  34.310  50.410  1.00  0.00           O
ATOM   1016  N   GLY A 651      39.270  34.060  51.150  1.00  0.00           N
ATOM   1017  HN  GLY A 651      39.920  34.250  51.880  1.00  0.00           H
ATOM   1018  CA  GLY A 651      39.850  33.470  49.920  1.00  0.00           C
ATOM   1019  HA1 GLY A 651      40.930  33.520  49.940  1.00  0.00           H
ATOM   1020  HA2 GLY A 651      39.430  33.990  49.070  1.00  0.00           H
ATOM   1021  C   GLY A 651      39.430  32.110  49.560  1.00  0.00           C
ATOM   1022  O   GLY A 651      39.280  31.730  48.350  1.00  0.00           O
ATOM   1023  N   ILE A 652      39.170  31.280  50.590  1.00  0.00           N
ATOM   1024  HN  ILE A 652      39.340  31.610  51.510  1.00  0.00           H
ATOM   1025  CA  ILE A 652      38.530  29.950  50.370  1.00  0.00           C
ATOM   1026  HA  ILE A 652      39.150  29.480  49.630  1.00  0.00           H
ATOM   1027  CB  ILE A 652      38.430  29.130  51.650  1.00  0.00           C
ATOM   1028  HB  ILE A 652      38.120  29.890  52.400  1.00  0.00           H
ATOM   1029  CG2 ILE A 652      37.430  27.940  51.670  1.00  0.00           C
ATOM   1030 HG21 ILE A 652      37.520  27.320  50.760  1.00  0.00           H
ATOM   1031 HG22 ILE A 652      36.360  28.230  51.690  1.00  0.00           H
ATOM   1032 HG23 ILE A 652      37.670  27.200  52.450  1.00  0.00           H
ATOM   1033  CG1 ILE A 652      39.840  28.580  52.040  1.00  0.00           C
ATOM   1034 HG11 ILE A 652      39.750  28.050  53.020  1.00  0.00           H
ATOM   1035 HG12 ILE A 652      40.590  29.390  52.190  1.00  0.00           H
ATOM   1036  CD  ILE A 652      40.470  27.590  51.040  1.00  0.00           C
ATOM   1037  HD1 ILE A 652      40.680  28.170  50.120  1.00  0.00           H
ATOM   1038  HD2 ILE A 652      39.820  26.700  50.850  1.00  0.00           H
ATOM   1039  HD3 ILE A 652      41.400  27.180  51.490  1.00  0.00           H
ATOM   1040  C   ILE A 652      37.200  29.970  49.720  1.00  0.00           C
ATOM   1041  O   ILE A 652      37.020  29.350  48.650  1.00  0.00           O
ATOM   1042  N   ALA A 653      36.250  30.780  50.260  1.00  0.00           N
ATOM   1043  HN  ALA A 653      36.400  31.230  51.150  1.00  0.00           H
ATOM   1044  CA  ALA A 653      34.930  30.880  49.580  1.00  0.00           C
ATOM   1045  HA  ALA A 653      34.460  29.930  49.410  1.00  0.00           H
ATOM   1046  CB  ALA A 653      33.890  31.710  50.390  1.00  0.00           C
ATOM   1047  HB1 ALA A 653      33.020  32.140  49.840  1.00  0.00           H
ATOM   1048  HB2 ALA A 653      34.370  32.650  50.740  1.00  0.00           H
ATOM   1049  HB3 ALA A 653      33.580  31.240  51.340  1.00  0.00           H
ATOM   1050  C   ALA A 653      34.960  31.630  48.260  1.00  0.00           C
ATOM   1051  O   ALA A 653      34.350  31.200  47.250  1.00  0.00           O
ATOM   1052  N   TYR A 654      35.750  32.740  48.230  1.00  0.00           N
ATOM   1053  HN  TYR A 654      36.300  32.860  49.050  1.00  0.00           H
ATOM   1054  CA  TYR A 654      35.960  33.530  47.110  1.00  0.00           C
ATOM   1055  HA  TYR A 654      35.070  34.020  46.750  1.00  0.00           H
ATOM   1056  CB  TYR A 654      36.900  34.760  47.350  1.00  0.00           C
ATOM   1057  HB1 TYR A 654      37.880  34.470  47.750  1.00  0.00           H
ATOM   1058  HB2 TYR A 654      36.380  35.370  48.120  1.00  0.00           H
ATOM   1059  CG  TYR A 654      37.240  35.670  46.220  1.00  0.00           C
ATOM   1060  CD1 TYR A 654      38.460  35.570  45.540  1.00  0.00           C
ATOM   1061  HD1 TYR A 654      38.960  34.630  45.640  1.00  0.00           H
ATOM   1062  CE1 TYR A 654      38.800  36.420  44.450  1.00  0.00           C
ATOM   1063  HE1 TYR A 654      39.740  36.210  43.980  1.00  0.00           H
ATOM   1064  CZ  TYR A 654      37.960  37.470  44.100  1.00  0.00           C
ATOM   1065  OH  TYR A 654      38.230  38.270  43.020  1.00  0.00           O
ATOM   1066  HH  TYR A 654      38.970  37.950  42.480  1.00  0.00           H
ATOM   1067  CD2 TYR A 654      36.360  36.660  45.800  1.00  0.00           C
ATOM   1068  HD2 TYR A 654      35.380  36.720  46.250  1.00  0.00           H
ATOM   1069  CE2 TYR A 654      36.710  37.560  44.730  1.00  0.00           C
ATOM   1070  HE2 TYR A 654      36.000  38.310  44.420  1.00  0.00           H
ATOM   1071  C   TYR A 654      36.450  32.710  45.910  1.00  0.00           C
ATOM   1072  O   TYR A 654      35.860  32.740  44.830  1.00  0.00           O
ATOM   1073  N   SER A 655      37.500  31.810  46.100  1.00  0.00           N
ATOM   1074  HN  SER A 655      37.990  31.810  46.970  1.00  0.00           H
ATOM   1075  CA  SER A 655      37.980  30.950  45.070  1.00  0.00           C
ATOM   1076  HA  SER A 655      37.800  31.500  44.150  1.00  0.00           H
ATOM   1077  CB  SER A 655      39.470  30.620  45.290  1.00  0.00           C
ATOM   1078  HB1 SER A 655      40.200  31.460  45.290  1.00  0.00           H
ATOM   1079  HB2 SER A 655      39.750  30.000  44.410  1.00  0.00           H
ATOM   1080  OG  SER A 655      39.660  29.930  46.490  1.00  0.00           O
ATOM   1081  HG1 SER A 655      39.520  30.550  47.220  1.00  0.00           H
ATOM   1082  C   SER A 655      37.250  29.700  44.930  1.00  0.00           C
ATOM   1083  O   SER A 655      37.180  29.170  43.840  1.00  0.00           O
ATOM   1084  N   LEU A 656      36.750  28.950  45.960  1.00  0.00           N
ATOM   1085  HN  LEU A 656      36.890  29.300  46.890  1.00  0.00           H
ATOM   1086  CA  LEU A 656      36.100  27.680  45.620  1.00  0.00           C
ATOM   1087  HA  LEU A 656      36.810  27.080  45.070  1.00  0.00           H
ATOM   1088  CB  LEU A 656      35.930  26.790  46.890  1.00  0.00           C
ATOM   1089  HB1 LEU A 656      35.300  27.390  47.570  1.00  0.00           H
ATOM   1090  HB2 LEU A 656      36.900  26.440  47.300  1.00  0.00           H
ATOM   1091  CG  LEU A 656      35.130  25.420  46.810  1.00  0.00           C
ATOM   1092  HG  LEU A 656      34.100  25.780  46.610  1.00  0.00           H
ATOM   1093  CD1 LEU A 656      35.550  24.500  45.620  1.00  0.00           C
ATOM   1094 HD11 LEU A 656      36.660  24.380  45.560  1.00  0.00           H
ATOM   1095 HD12 LEU A 656      35.340  24.930  44.620  1.00  0.00           H
ATOM   1096 HD13 LEU A 656      34.950  23.590  45.820  1.00  0.00           H
ATOM   1097  CD2 LEU A 656      35.070  24.700  48.140  1.00  0.00           C
ATOM   1098 HD21 LEU A 656      34.530  25.140  49.010  1.00  0.00           H
ATOM   1099 HD22 LEU A 656      36.080  24.390  48.520  1.00  0.00           H
ATOM   1100 HD23 LEU A 656      34.430  23.840  47.900  1.00  0.00           H
ATOM   1101  C   LEU A 656      34.880  27.790  44.700  1.00  0.00           C
ATOM   1102  O   LEU A 656      34.680  27.120  43.690  1.00  0.00           O
ATOM   1103  N   PHE A 657      34.040  28.800  44.950  1.00  0.00           N
ATOM   1104  HN  PHE A 657      34.190  29.420  45.710  1.00  0.00           H
ATOM   1105  CA  PHE A 657      32.890  29.190  44.100  1.00  0.00           C
ATOM   1106  HA  PHE A 657      32.410  28.330  43.650  1.00  0.00           H
ATOM   1107  CB  PHE A 657      31.790  29.910  44.880  1.00  0.00           C
ATOM   1108  HB1 PHE A 657      30.970  30.290  44.230  1.00  0.00           H
ATOM   1109  HB2 PHE A 657      32.190  30.820  45.360  1.00  0.00           H
ATOM   1110  CG  PHE A 657      31.190  29.050  45.910  1.00  0.00           C
ATOM   1111  CD1 PHE A 657      30.840  27.700  45.580  1.00  0.00           C
ATOM   1112  HD1 PHE A 657      31.060  27.290  44.610  1.00  0.00           H
ATOM   1113  CE1 PHE A 657      29.960  27.010  46.430  1.00  0.00           C
ATOM   1114  HE1 PHE A 657      29.550  26.080  46.060  1.00  0.00           H
ATOM   1115  CZ  PHE A 657      29.610  27.570  47.640  1.00  0.00           C
ATOM   1116  HZ  PHE A 657      29.090  26.870  48.280  1.00  0.00           H
ATOM   1117  CD2 PHE A 657      30.810  29.630  47.110  1.00  0.00           C
ATOM   1118  HD2 PHE A 657      31.040  30.630  47.440  1.00  0.00           H
ATOM   1119  CE2 PHE A 657      30.030  28.850  48.030  1.00  0.00           C
ATOM   1120  HE2 PHE A 657      29.910  29.170  49.050  1.00  0.00           H
ATOM   1121  C   PHE A 657      33.310  29.960  42.860  1.00  0.00           C
ATOM   1122  O   PHE A 657      32.590  29.960  41.890  1.00  0.00           O
ATOM   1123  N   ALA A 658      34.580  30.410  42.900  1.00  0.00           N
ATOM   1124  HN  ALA A 658      35.180  30.210  43.680  1.00  0.00           H
ATOM   1125  CA  ALA A 658      35.220  31.080  41.790  1.00  0.00           C
ATOM   1126  HA  ALA A 658      36.240  31.240  42.100  1.00  0.00           H
ATOM   1127  CB  ALA A 658      35.220  30.160  40.490  1.00  0.00           C
ATOM   1128  HB1 ALA A 658      35.620  29.140  40.670  1.00  0.00           H
ATOM   1129  HB2 ALA A 658      35.780  30.670  39.680  1.00  0.00           H
ATOM   1130  HB3 ALA A 658      34.220  29.960  40.060  1.00  0.00           H
ATOM   1131  C   ALA A 658      34.590  32.420  41.420  1.00  0.00           C
ATOM   1132  O   ALA A 658      34.090  32.630  40.320  1.00  0.00           O
ATOM   1133  N   GLY A 659      34.730  33.380  42.340  1.00  0.00           N
ATOM   1134  HN  GLY A 659      35.080  33.110  43.230  1.00  0.00           H
ATOM   1135  CA  GLY A 659      34.420  34.840  42.120  1.00  0.00           C
ATOM   1136  HA1 GLY A 659      34.740  35.410  42.980  1.00  0.00           H
ATOM   1137  HA2 GLY A 659      33.350  34.900  42.030  1.00  0.00           H
ATOM   1138  C   GLY A 659      35.160  35.460  40.900  1.00  0.00           C
ATOM   1139  O   GLY A 659      34.560  36.090  40.060  1.00  0.00           O
ATOM   1140  N   GLN A 660      36.480  35.200  40.640  1.00  0.00           N
ATOM   1141  HN  GLN A 660      36.840  34.610  41.360  1.00  0.00           H
ATOM   1142  CA  GLN A 660      37.220  35.380  39.360  1.00  0.00           C
ATOM   1143  HA  GLN A 660      36.630  34.940  38.570  1.00  0.00           H
ATOM   1144  CB  GLN A 660      37.610  36.840  39.050  1.00  0.00           C
ATOM   1145  HB1 GLN A 660      38.110  37.300  39.930  1.00  0.00           H
ATOM   1146  HB2 GLN A 660      36.690  37.450  39.010  1.00  0.00           H
ATOM   1147  CG  GLN A 660      38.430  37.120  37.780  1.00  0.00           C
ATOM   1148  HG1 GLN A 660      39.360  36.510  37.800  1.00  0.00           H
ATOM   1149  HG2 GLN A 660      38.570  38.220  37.660  1.00  0.00           H
ATOM   1150  CD  GLN A 660      37.750  36.600  36.530  1.00  0.00           C
ATOM   1151  OE1 GLN A 660      38.000  35.500  36.040  1.00  0.00           O
ATOM   1152  NE2 GLN A 660      36.850  37.440  35.980  1.00  0.00           N
ATOM   1153 HE21 GLN A 660      36.560  37.300  35.030  1.00  0.00           H
ATOM   1154 HE22 GLN A 660      36.780  38.350  36.410  1.00  0.00           H
ATOM   1155  C   GLN A 660      38.560  34.610  39.650  1.00  0.00           C
ATOM   1156  O   GLN A 660      39.430  35.120  40.340  1.00  0.00           O
ATOM   1157  N   PRO A 661      38.720  33.330  39.210  1.00  0.00           N
ATOM   1158  CD  PRO A 661      37.860  32.590  38.250  1.00  0.00           C
ATOM   1159  HD1 PRO A 661      37.570  33.160  37.330  1.00  0.00           H
ATOM   1160  HD2 PRO A 661      36.930  32.390  38.810  1.00  0.00           H
ATOM   1161  CA  PRO A 661      39.400  32.300  40.080  1.00  0.00           C
ATOM   1162  HA  PRO A 661      38.970  32.220  41.070  1.00  0.00           H
ATOM   1163  CB  PRO A 661      39.060  30.950  39.400  1.00  0.00           C
ATOM   1164  HB1 PRO A 661      38.290  30.360  39.950  1.00  0.00           H
ATOM   1165  HB2 PRO A 661      39.870  30.200  39.290  1.00  0.00           H
ATOM   1166  CG  PRO A 661      38.520  31.260  38.000  1.00  0.00           C
ATOM   1167  HG1 PRO A 661      39.380  31.390  37.300  1.00  0.00           H
ATOM   1168  HG2 PRO A 661      37.850  30.480  37.600  1.00  0.00           H
ATOM   1169  C   PRO A 661      40.920  32.590  40.130  1.00  0.00           C
ATOM   1170  O   PRO A 661      41.530  32.270  41.130  1.00  0.00           O
ATOM   1171  N   LEU A 662      41.550  33.080  39.070  1.00  0.00           N
ATOM   1172  HN  LEU A 662      41.070  33.310  38.230  1.00  0.00           H
ATOM   1173  CA  LEU A 662      43.000  33.290  39.170  1.00  0.00           C
ATOM   1174  HA  LEU A 662      43.350  32.480  39.800  1.00  0.00           H
ATOM   1175  CB  LEU A 662      43.770  33.240  37.790  1.00  0.00           C
ATOM   1176  HB1 LEU A 662      44.850  33.410  37.890  1.00  0.00           H
ATOM   1177  HB2 LEU A 662      43.380  34.110  37.210  1.00  0.00           H
ATOM   1178  CG  LEU A 662      43.620  31.950  36.990  1.00  0.00           C
ATOM   1179  HG  LEU A 662      42.570  31.580  37.030  1.00  0.00           H
ATOM   1180  CD1 LEU A 662      43.960  32.150  35.520  1.00  0.00           C
ATOM   1181 HD11 LEU A 662      43.520  33.070  35.070  1.00  0.00           H
ATOM   1182 HD12 LEU A 662      43.630  31.230  35.010  1.00  0.00           H
ATOM   1183 HD13 LEU A 662      45.060  32.100  35.410  1.00  0.00           H
ATOM   1184  CD2 LEU A 662      44.390  30.800  37.680  1.00  0.00           C
ATOM   1185 HD21 LEU A 662      44.050  29.770  37.430  1.00  0.00           H
ATOM   1186 HD22 LEU A 662      44.270  30.750  38.770  1.00  0.00           H
ATOM   1187 HD23 LEU A 662      45.460  31.010  37.440  1.00  0.00           H
ATOM   1188  C   LEU A 662      43.360  34.600  39.870  1.00  0.00           C
ATOM   1189  O   LEU A 662      44.530  34.850  40.020  1.00  0.00           O
ATOM   1190  N   THR A 663      42.360  35.400  40.300  1.00  0.00           N
ATOM   1191  HN  THR A 663      41.420  35.090  40.190  1.00  0.00           H
ATOM   1192  CA  THR A 663      42.730  36.610  41.020  1.00  0.00           C
ATOM   1193  HA  THR A 663      43.690  36.930  40.620  1.00  0.00           H
ATOM   1194  CB  THR A 663      41.620  37.700  40.910  1.00  0.00           C
ATOM   1195  HB  THR A 663      42.100  38.570  41.410  1.00  0.00           H
ATOM   1196  OG1 THR A 663      40.310  37.380  41.500  1.00  0.00           O
ATOM   1197  HG1 THR A 663      40.060  36.540  41.120  1.00  0.00           H
ATOM   1198  CG2 THR A 663      41.300  38.220  39.480  1.00  0.00           C
ATOM   1199 HG21 THR A 663      40.520  39.010  39.480  1.00  0.00           H
ATOM   1200 HG22 THR A 663      41.020  37.290  38.930  1.00  0.00           H
ATOM   1201 HG23 THR A 663      42.240  38.610  39.040  1.00  0.00           H
ATOM   1202  C   THR A 663      42.970  36.280  42.460  1.00  0.00           C
ATOM   1203  O   THR A 663      42.300  35.480  43.030  1.00  0.00           O
ATOM   1204  N   ILE A 664      44.030  36.870  43.120  1.00  0.00           N
ATOM   1205  HN  ILE A 664      44.380  37.710  42.700  1.00  0.00           H
ATOM   1206  CA  ILE A 664      44.510  36.570  44.420  1.00  0.00           C
ATOM   1207  HA  ILE A 664      43.940  35.770  44.900  1.00  0.00           H
ATOM   1208  CB  ILE A 664      46.020  36.250  44.430  1.00  0.00           C
ATOM   1209  HB  ILE A 664      46.590  37.120  44.050  1.00  0.00           H
ATOM   1210  CG2 ILE A 664      46.530  35.920  45.840  1.00  0.00           C
ATOM   1211 HG21 ILE A 664      47.630  35.890  45.960  1.00  0.00           H
ATOM   1212 HG22 ILE A 664      46.080  35.000  46.290  1.00  0.00           H
ATOM   1213 HG23 ILE A 664      46.210  36.740  46.510  1.00  0.00           H
ATOM   1214  CG1 ILE A 664      46.320  35.090  43.500  1.00  0.00           C
ATOM   1215 HG11 ILE A 664      47.390  35.140  43.200  1.00  0.00           H
ATOM   1216 HG12 ILE A 664      45.840  35.250  42.520  1.00  0.00           H
ATOM   1217  CD  ILE A 664      45.900  33.700  43.950  1.00  0.00           C
ATOM   1218  HD1 ILE A 664      46.470  32.970  43.330  1.00  0.00           H
ATOM   1219  HD2 ILE A 664      44.810  33.510  43.860  1.00  0.00           H
ATOM   1220  HD3 ILE A 664      46.190  33.410  44.980  1.00  0.00           H
ATOM   1221  C   ILE A 664      44.210  37.830  45.160  1.00  0.00           C
ATOM   1222  O   ILE A 664      44.400  38.950  44.700  1.00  0.00           O
ATOM   1223  N   LEU A 665      43.630  37.750  46.320  1.00  0.00           N
ATOM   1224  HN  LEU A 665      43.450  36.810  46.600  1.00  0.00           H
ATOM   1225  CA  LEU A 665      43.420  38.790  47.330  1.00  0.00           C
ATOM   1226  HA  LEU A 665      42.900  39.610  46.850  1.00  0.00           H
ATOM   1227  CB  LEU A 665      42.510  38.280  48.430  1.00  0.00           C
ATOM   1228  HB1 LEU A 665      42.200  39.080  49.140  1.00  0.00           H
ATOM   1229  HB2 LEU A 665      43.120  37.530  48.970  1.00  0.00           H
ATOM   1230  CG  LEU A 665      41.140  37.610  48.050  1.00  0.00           C
ATOM   1231  HG  LEU A 665      41.350  36.870  47.240  1.00  0.00           H
ATOM   1232  CD1 LEU A 665      40.630  37.060  49.330  1.00  0.00           C
ATOM   1233 HD11 LEU A 665      41.310  36.310  49.780  1.00  0.00           H
ATOM   1234 HD12 LEU A 665      39.620  36.620  49.180  1.00  0.00           H
ATOM   1235 HD13 LEU A 665      40.420  37.850  50.080  1.00  0.00           H
ATOM   1236  CD2 LEU A 665      40.160  38.690  47.460  1.00  0.00           C
ATOM   1237 HD21 LEU A 665      40.750  39.100  46.620  1.00  0.00           H
ATOM   1238 HD22 LEU A 665      39.830  39.450  48.200  1.00  0.00           H
ATOM   1239 HD23 LEU A 665      39.280  38.170  47.000  1.00  0.00           H
ATOM   1240  C   LEU A 665      44.680  39.330  47.910  1.00  0.00           C
ATOM   1241  O   LEU A 665      45.520  38.490  48.350  1.00  0.00           O
ATOM   1242  N   GLY A 666      44.890  40.660  48.000  1.00  0.00           N
ATOM   1243  HN  GLY A 666      44.180  41.330  47.800  1.00  0.00           H
ATOM   1244  CA  GLY A 666      46.060  41.210  48.660  1.00  0.00           C
ATOM   1245  HA1 GLY A 666      46.780  41.450  47.890  1.00  0.00           H
ATOM   1246  HA2 GLY A 666      46.530  40.470  49.290  1.00  0.00           H
ATOM   1247  C   GLY A 666      45.700  42.410  49.390  1.00  0.00           C
ATOM   1248  O   GLY A 666      44.550  42.810  49.480  1.00  0.00           O
ATOM   1249  N   SER A 667      46.690  43.000  49.990  1.00  0.00           N
ATOM   1250  HN  SER A 667      47.650  42.740  49.890  1.00  0.00           H
ATOM   1251  CA  SER A 667      46.410  44.050  50.980  1.00  0.00           C
ATOM   1252  HA  SER A 667      45.430  43.840  51.390  1.00  0.00           H
ATOM   1253  CB  SER A 667      47.520  44.290  52.070  1.00  0.00           C
ATOM   1254  HB1 SER A 667      47.560  43.450  52.790  1.00  0.00           H
ATOM   1255  HB2 SER A 667      47.250  45.140  52.740  1.00  0.00           H
ATOM   1256  OG  SER A 667      48.770  44.510  51.610  1.00  0.00           O
ATOM   1257  HG1 SER A 667      48.790  45.250  50.990  1.00  0.00           H
ATOM   1258  C   SER A 667      46.170  45.440  50.230  1.00  0.00           C
ATOM   1259  O   SER A 667      46.930  45.970  49.540  1.00  0.00           O
ATOM   1260  N   THR A 668      45.000  46.040  50.410  1.00  0.00           N
ATOM   1261  HN  THR A 668      44.310  45.630  51.020  1.00  0.00           H
ATOM   1262  CA  THR A 668      44.660  47.380  49.910  1.00  0.00           C
ATOM   1263  HA  THR A 668      45.220  47.570  49.010  1.00  0.00           H
ATOM   1264  CB  THR A 668      43.240  47.440  49.220  1.00  0.00           C
ATOM   1265  HB  THR A 668      43.350  46.980  48.220  1.00  0.00           H
ATOM   1266  OG1 THR A 668      42.650  48.750  49.130  1.00  0.00           O
ATOM   1267  HG1 THR A 668      42.460  48.830  48.190  1.00  0.00           H
ATOM   1268  CG2 THR A 668      42.220  46.730  50.070  1.00  0.00           C
ATOM   1269 HG21 THR A 668      41.160  46.800  49.740  1.00  0.00           H
ATOM   1270 HG22 THR A 668      42.270  47.280  51.040  1.00  0.00           H
ATOM   1271 HG23 THR A 668      42.460  45.660  50.210  1.00  0.00           H
ATOM   1272  C   THR A 668      44.840  48.500  50.900  1.00  0.00           C
ATOM   1273  O   THR A 668      44.140  48.600  51.900  1.00  0.00           O
ATOM   1274  N   GLY A 669      45.800  49.350  50.630  1.00  0.00           N
ATOM   1275  HN  GLY A 669      46.460  49.000  49.960  1.00  0.00           H
ATOM   1276  CA  GLY A 669      46.230  50.540  51.380  1.00  0.00           C
ATOM   1277  HA1 GLY A 669      47.150  50.900  50.950  1.00  0.00           H
ATOM   1278  HA2 GLY A 669      46.450  50.250  52.400  1.00  0.00           H
ATOM   1279  C   GLY A 669      45.350  51.770  51.510  1.00  0.00           C
ATOM   1280  O   GLY A 669      45.420  52.440  52.510  1.00  0.00           O
ATOM   1281  N   PRO A 670      44.470  52.020  50.590  1.00  0.00           N
ATOM   1282  CD  PRO A 670      44.690  51.800  49.130  1.00  0.00           C
ATOM   1283  HD1 PRO A 670      44.510  50.740  48.890  1.00  0.00           H
ATOM   1284  HD2 PRO A 670      45.730  52.040  48.850  1.00  0.00           H
ATOM   1285  CA  PRO A 670      43.340  52.980  50.790  1.00  0.00           C
ATOM   1286  HA  PRO A 670      43.710  53.970  51.040  1.00  0.00           H
ATOM   1287  CB  PRO A 670      42.630  52.980  49.360  1.00  0.00           C
ATOM   1288  HB1 PRO A 670      42.060  53.930  49.200  1.00  0.00           H
ATOM   1289  HB2 PRO A 670      41.890  52.150  49.450  1.00  0.00           H
ATOM   1290  CG  PRO A 670      43.730  52.790  48.430  1.00  0.00           C
ATOM   1291  HG1 PRO A 670      43.430  52.490  47.410  1.00  0.00           H
ATOM   1292  HG2 PRO A 670      44.380  53.680  48.270  1.00  0.00           H
ATOM   1293  C   PRO A 670      42.370  52.570  51.860  1.00  0.00           C
ATOM   1294  O   PRO A 670      41.830  53.460  52.470  1.00  0.00           O
ATOM   1295  N   VAL A 671      42.050  51.290  52.040  1.00  0.00           N
ATOM   1296  HN  VAL A 671      42.480  50.630  51.430  1.00  0.00           H
ATOM   1297  CA  VAL A 671      41.490  50.680  53.190  1.00  0.00           C
ATOM   1298  HA  VAL A 671      40.650  51.330  53.390  1.00  0.00           H
ATOM   1299  CB  VAL A 671      40.860  49.300  52.930  1.00  0.00           C
ATOM   1300  HB  VAL A 671      41.670  48.600  52.590  1.00  0.00           H
ATOM   1301  CG1 VAL A 671      40.210  48.780  54.230  1.00  0.00           C
ATOM   1302 HG11 VAL A 671      40.100  47.690  54.000  1.00  0.00           H
ATOM   1303 HG12 VAL A 671      39.270  49.310  54.480  1.00  0.00           H
ATOM   1304 HG13 VAL A 671      40.800  48.870  55.160  1.00  0.00           H
ATOM   1305  CG2 VAL A 671      39.770  49.240  51.810  1.00  0.00           C
ATOM   1306 HG21 VAL A 671      40.260  49.200  50.810  1.00  0.00           H
ATOM   1307 HG22 VAL A 671      39.110  50.110  52.040  1.00  0.00           H
ATOM   1308 HG23 VAL A 671      39.300  48.250  51.910  1.00  0.00           H
ATOM   1309  C   VAL A 671      42.280  50.810  54.510  1.00  0.00           C
ATOM   1310  O   VAL A 671      41.780  51.110  55.570  1.00  0.00           O
ATOM   1311  N   LEU A 672      43.590  50.630  54.450  1.00  0.00           N
ATOM   1312  HN  LEU A 672      44.090  50.380  53.630  1.00  0.00           H
ATOM   1313  CA  LEU A 672      44.460  50.880  55.560  1.00  0.00           C
ATOM   1314  HA  LEU A 672      44.120  50.420  56.460  1.00  0.00           H
ATOM   1315  CB  LEU A 672      45.970  50.530  55.260  1.00  0.00           C
ATOM   1316  HB1 LEU A 672      46.270  50.810  54.230  1.00  0.00           H
ATOM   1317  HB2 LEU A 672      46.010  49.430  55.370  1.00  0.00           H
ATOM   1318  CG  LEU A 672      47.090  50.990  56.160  1.00  0.00           C
ATOM   1319  HG  LEU A 672      47.210  52.090  56.280  1.00  0.00           H
ATOM   1320  CD1 LEU A 672      46.950  50.370  57.560  1.00  0.00           C
ATOM   1321 HD11 LEU A 672      47.050  49.260  57.580  1.00  0.00           H
ATOM   1322 HD12 LEU A 672      46.030  50.590  58.140  1.00  0.00           H
ATOM   1323 HD13 LEU A 672      47.870  50.610  58.150  1.00  0.00           H
ATOM   1324  CD2 LEU A 672      48.460  50.470  55.560  1.00  0.00           C
ATOM   1325 HD21 LEU A 672      48.530  50.600  54.470  1.00  0.00           H
ATOM   1326 HD22 LEU A 672      48.800  49.520  56.020  1.00  0.00           H
ATOM   1327 HD23 LEU A 672      49.190  51.220  55.940  1.00  0.00           H
ATOM   1328  C   LEU A 672      44.510  52.320  56.030  1.00  0.00           C
ATOM   1329  O   LEU A 672      44.450  52.700  57.230  1.00  0.00           O
ATOM   1330  N   VAL A 673      44.520  53.290  55.130  1.00  0.00           N
ATOM   1331  HN  VAL A 673      44.750  52.980  54.210  1.00  0.00           H
ATOM   1332  CA  VAL A 673      44.330  54.730  55.440  1.00  0.00           C
ATOM   1333  HA  VAL A 673      45.080  55.130  56.110  1.00  0.00           H
ATOM   1334  CB  VAL A 673      44.430  55.700  54.250  1.00  0.00           C
ATOM   1335  HB  VAL A 673      43.790  55.300  53.440  1.00  0.00           H
ATOM   1336  CG1 VAL A 673      43.900  57.140  54.530  1.00  0.00           C
ATOM   1337 HG11 VAL A 673      42.790  57.100  54.570  1.00  0.00           H
ATOM   1338 HG12 VAL A 673      44.080  57.740  53.600  1.00  0.00           H
ATOM   1339 HG13 VAL A 673      44.250  57.810  55.340  1.00  0.00           H
ATOM   1340  CG2 VAL A 673      45.960  55.770  53.930  1.00  0.00           C
ATOM   1341 HG21 VAL A 673      46.630  55.990  54.780  1.00  0.00           H
ATOM   1342 HG22 VAL A 673      46.040  56.670  53.290  1.00  0.00           H
ATOM   1343 HG23 VAL A 673      46.300  54.930  53.290  1.00  0.00           H
ATOM   1344  C   VAL A 673      42.940  54.950  56.060  1.00  0.00           C
ATOM   1345  O   VAL A 673      42.790  55.550  57.110  1.00  0.00           O
ATOM   1346  N   PHE A 674      41.840  54.350  55.480  1.00  0.00           N
ATOM   1347  HN  PHE A 674      41.960  53.770  54.670  1.00  0.00           H
ATOM   1348  CA  PHE A 674      40.460  54.410  56.060  1.00  0.00           C
ATOM   1349  HA  PHE A 674      40.130  55.430  56.000  1.00  0.00           H
ATOM   1350  CB  PHE A 674      39.530  53.650  55.060  1.00  0.00           C
ATOM   1351  HB1 PHE A 674      39.790  52.570  55.020  1.00  0.00           H
ATOM   1352  HB2 PHE A 674      39.750  54.070  54.050  1.00  0.00           H
ATOM   1353  CG  PHE A 674      37.980  53.730  55.320  1.00  0.00           C
ATOM   1354  CD1 PHE A 674      37.470  53.010  56.440  1.00  0.00           C
ATOM   1355  HD1 PHE A 674      38.120  52.250  56.860  1.00  0.00           H
ATOM   1356  CE1 PHE A 674      36.120  53.030  56.740  1.00  0.00           C
ATOM   1357  HE1 PHE A 674      35.700  52.490  57.570  1.00  0.00           H
ATOM   1358  CZ  PHE A 674      35.250  53.470  55.700  1.00  0.00           C
ATOM   1359  HZ  PHE A 674      34.180  53.450  55.910  1.00  0.00           H
ATOM   1360  CD2 PHE A 674      37.100  54.320  54.470  1.00  0.00           C
ATOM   1361  HD2 PHE A 674      37.480  54.840  53.600  1.00  0.00           H
ATOM   1362  CE2 PHE A 674      35.750  54.160  54.610  1.00  0.00           C
ATOM   1363  HE2 PHE A 674      35.060  54.680  53.960  1.00  0.00           H
ATOM   1364  C   PHE A 674      40.360  53.930  57.500  1.00  0.00           C
ATOM   1365  O   PHE A 674      39.710  54.610  58.310  1.00  0.00           O
ATOM   1366  N   GLU A 675      40.950  52.790  57.860  1.00  0.00           N
ATOM   1367  HN  GLU A 675      41.430  52.310  57.140  1.00  0.00           H
ATOM   1368  CA  GLU A 675      40.860  52.130  59.200  1.00  0.00           C
ATOM   1369  HA  GLU A 675      39.820  51.950  59.420  1.00  0.00           H
ATOM   1370  CB  GLU A 675      41.660  50.770  59.230  1.00  0.00           C
ATOM   1371  HB1 GLU A 675      41.680  50.460  60.280  1.00  0.00           H
ATOM   1372  HB2 GLU A 675      42.660  51.070  58.840  1.00  0.00           H
ATOM   1373  CG  GLU A 675      40.940  49.650  58.460  1.00  0.00           C
ATOM   1374  HG1 GLU A 675      41.700  48.940  58.060  1.00  0.00           H
ATOM   1375  HG2 GLU A 675      40.440  49.940  57.510  1.00  0.00           H
ATOM   1376  CD  GLU A 675      39.970  48.800  59.310  1.00  0.00           C
ATOM   1377  OE1 GLU A 675      39.440  49.150  60.380  1.00  0.00           O
ATOM   1378  OE2 GLU A 675      39.650  47.690  58.730  1.00  0.00           O
ATOM   1379  C   GLU A 675      41.370  53.010  60.320  1.00  0.00           C
ATOM   1380  O   GLU A 675      40.690  53.220  61.380  1.00  0.00           O
ATOM   1381  N   LYS A 676      42.500  53.640  60.160  1.00  0.00           N
ATOM   1382  HN  LYS A 676      42.890  53.510  59.250  1.00  0.00           H
ATOM   1383  CA  LYS A 676      43.080  54.730  61.050  1.00  0.00           C
ATOM   1384  HA  LYS A 676      43.240  54.350  62.050  1.00  0.00           H
ATOM   1385  CB  LYS A 676      44.470  55.140  60.440  1.00  0.00           C
ATOM   1386  HB1 LYS A 676      44.230  55.770  59.560  1.00  0.00           H
ATOM   1387  HB2 LYS A 676      44.960  54.170  60.240  1.00  0.00           H
ATOM   1388  CG  LYS A 676      45.240  55.990  61.410  1.00  0.00           C
ATOM   1389  HG1 LYS A 676      45.230  55.470  62.390  1.00  0.00           H
ATOM   1390  HG2 LYS A 676      44.730  56.980  61.520  1.00  0.00           H
ATOM   1391  CD  LYS A 676      46.650  56.270  60.940  1.00  0.00           C
ATOM   1392  HD1 LYS A 676      46.580  57.330  60.590  1.00  0.00           H
ATOM   1393  HD2 LYS A 676      47.000  55.780  60.000  1.00  0.00           H
ATOM   1394  CE  LYS A 676      47.760  56.170  61.970  1.00  0.00           C
ATOM   1395  HE1 LYS A 676      48.290  55.190  61.970  1.00  0.00           H
ATOM   1396  HE2 LYS A 676      47.220  56.260  62.940  1.00  0.00           H
ATOM   1397  NZ  LYS A 676      48.780  57.310  61.980  1.00  0.00           N
ATOM   1398  HZ1 LYS A 676      48.370  58.260  62.130  1.00  0.00           H
ATOM   1399  HZ2 LYS A 676      49.270  57.390  61.060  1.00  0.00           H
ATOM   1400  HZ3 LYS A 676      49.460  57.030  62.710  1.00  0.00           H
ATOM   1401  C   LYS A 676      42.230  56.000  61.270  1.00  0.00           C
ATOM   1402  O   LYS A 676      42.150  56.490  62.360  1.00  0.00           O
ATOM   1403  N   ILE A 677      41.640  56.510  60.110  1.00  0.00           N
ATOM   1404  HN  ILE A 677      41.720  56.150  59.180  1.00  0.00           H
ATOM   1405  CA  ILE A 677      40.830  57.720  60.100  1.00  0.00           C
ATOM   1406  HA  ILE A 677      41.320  58.490  60.690  1.00  0.00           H
ATOM   1407  CB  ILE A 677      40.780  58.320  58.660  1.00  0.00           C
ATOM   1408  HB  ILE A 677      40.360  57.450  58.120  1.00  0.00           H
ATOM   1409  CG2 ILE A 677      39.770  59.480  58.580  1.00  0.00           C
ATOM   1410 HG21 ILE A 677      39.590  59.870  57.550  1.00  0.00           H
ATOM   1411 HG22 ILE A 677      40.260  60.280  59.180  1.00  0.00           H
ATOM   1412 HG23 ILE A 677      38.780  59.210  59.020  1.00  0.00           H
ATOM   1413  CG1 ILE A 677      42.220  58.650  58.160  1.00  0.00           C
ATOM   1414 HG11 ILE A 677      42.800  57.730  57.980  1.00  0.00           H
ATOM   1415 HG12 ILE A 677      42.770  59.200  58.960  1.00  0.00           H
ATOM   1416  CD  ILE A 677      42.300  59.490  56.890  1.00  0.00           C
ATOM   1417  HD1 ILE A 677      41.570  59.070  56.150  1.00  0.00           H
ATOM   1418  HD2 ILE A 677      43.330  59.430  56.460  1.00  0.00           H
ATOM   1419  HD3 ILE A 677      42.130  60.570  57.060  1.00  0.00           H
ATOM   1420  C   ILE A 677      39.440  57.520  60.830  1.00  0.00           C
ATOM   1421  O   ILE A 677      39.040  58.290  61.700  1.00  0.00           O
ATOM   1422  N   LEU A 678      38.870  56.300  60.580  1.00  0.00           N
ATOM   1423  HN  LEU A 678      39.340  55.750  59.890  1.00  0.00           H
ATOM   1424  CA  LEU A 678      37.790  55.730  61.430  1.00  0.00           C
ATOM   1425  HA  LEU A 678      36.920  56.310  61.210  1.00  0.00           H
ATOM   1426  CB  LEU A 678      37.400  54.370  60.870  1.00  0.00           C
ATOM   1427  HB1 LEU A 678      38.330  53.770  60.920  1.00  0.00           H
ATOM   1428  HB2 LEU A 678      37.080  54.490  59.810  1.00  0.00           H
ATOM   1429  CG  LEU A 678      36.420  53.440  61.600  1.00  0.00           C
ATOM   1430  HG  LEU A 678      36.810  53.130  62.590  1.00  0.00           H
ATOM   1431  CD1 LEU A 678      35.130  54.190  61.940  1.00  0.00           C
ATOM   1432 HD11 LEU A 678      34.570  54.520  61.040  1.00  0.00           H
ATOM   1433 HD12 LEU A 678      35.460  55.080  62.530  1.00  0.00           H
ATOM   1434 HD13 LEU A 678      34.380  53.650  62.560  1.00  0.00           H
ATOM   1435  CD2 LEU A 678      36.050  52.220  60.740  1.00  0.00           C
ATOM   1436 HD21 LEU A 678      35.380  51.520  61.290  1.00  0.00           H
ATOM   1437 HD22 LEU A 678      36.990  51.650  60.550  1.00  0.00           H
ATOM   1438 HD23 LEU A 678      35.560  52.460  59.780  1.00  0.00           H
ATOM   1439  C   LEU A 678      38.080  55.670  62.900  1.00  0.00           C
ATOM   1440  O   LEU A 678      37.290  56.070  63.750  1.00  0.00           O
ATOM   1441  N   TYR A 679      39.280  55.130  63.280  1.00  0.00           N
ATOM   1442  HN  TYR A 679      39.830  54.670  62.570  1.00  0.00           H
ATOM   1443  CA  TYR A 679      39.800  55.010  64.580  1.00  0.00           C
ATOM   1444  HA  TYR A 679      39.100  54.490  65.200  1.00  0.00           H
ATOM   1445  CB  TYR A 679      41.070  54.190  64.640  1.00  0.00           C
ATOM   1446  HB1 TYR A 679      41.880  54.620  64.030  1.00  0.00           H
ATOM   1447  HB2 TYR A 679      40.850  53.160  64.250  1.00  0.00           H
ATOM   1448  CG  TYR A 679      41.590  54.190  66.040  1.00  0.00           C
ATOM   1449  CD1 TYR A 679      40.900  53.530  67.040  1.00  0.00           C
ATOM   1450  HD1 TYR A 679      39.870  53.280  66.790  1.00  0.00           H
ATOM   1451  CE1 TYR A 679      41.410  53.380  68.330  1.00  0.00           C
ATOM   1452  HE1 TYR A 679      40.870  52.900  69.140  1.00  0.00           H
ATOM   1453  CZ  TYR A 679      42.720  53.880  68.580  1.00  0.00           C
ATOM   1454  OH  TYR A 679      43.390  53.580  69.750  1.00  0.00           O
ATOM   1455  HH  TYR A 679      44.180  54.120  69.690  1.00  0.00           H
ATOM   1456  CD2 TYR A 679      42.890  54.670  66.300  1.00  0.00           C
ATOM   1457  HD2 TYR A 679      43.540  55.160  65.590  1.00  0.00           H
ATOM   1458  CE2 TYR A 679      43.480  54.440  67.570  1.00  0.00           C
ATOM   1459  HE2 TYR A 679      44.500  54.750  67.770  1.00  0.00           H
ATOM   1460  C   TYR A 679      40.000  56.360  65.220  1.00  0.00           C
ATOM   1461  O   TYR A 679      39.490  56.610  66.320  1.00  0.00           O
ATOM   1462  N   LYS A 680      40.630  57.300  64.530  1.00  0.00           N
ATOM   1463  HN  LYS A 680      40.970  57.070  63.620  1.00  0.00           H
ATOM   1464  CA  LYS A 680      40.720  58.670  65.000  1.00  0.00           C
ATOM   1465  HA  LYS A 680      41.210  58.540  65.950  1.00  0.00           H
ATOM   1466  CB  LYS A 680      41.630  59.410  63.970  1.00  0.00           C
ATOM   1467  HB1 LYS A 680      41.670  60.510  64.120  1.00  0.00           H
ATOM   1468  HB2 LYS A 680      41.350  59.320  62.900  1.00  0.00           H
ATOM   1469  CG  LYS A 680      43.130  58.990  64.080  1.00  0.00           C
ATOM   1470  HG1 LYS A 680      43.630  59.410  63.180  1.00  0.00           H
ATOM   1471  HG2 LYS A 680      43.350  57.910  63.920  1.00  0.00           H
ATOM   1472  CD  LYS A 680      43.650  59.490  65.400  1.00  0.00           C
ATOM   1473  HD1 LYS A 680      43.130  59.020  66.260  1.00  0.00           H
ATOM   1474  HD2 LYS A 680      43.360  60.560  65.320  1.00  0.00           H
ATOM   1475  CE  LYS A 680      45.130  59.390  65.600  1.00  0.00           C
ATOM   1476  HE1 LYS A 680      45.680  59.730  64.700  1.00  0.00           H
ATOM   1477  HE2 LYS A 680      45.330  58.300  65.630  1.00  0.00           H
ATOM   1478  NZ  LYS A 680      45.560  60.020  66.890  1.00  0.00           N
ATOM   1479  HZ1 LYS A 680      46.560  59.750  66.830  1.00  0.00           H
ATOM   1480  HZ2 LYS A 680      44.990  59.650  67.670  1.00  0.00           H
ATOM   1481  HZ3 LYS A 680      45.310  61.020  66.780  1.00  0.00           H
ATOM   1482  C   LYS A 680      39.440  59.430  65.270  1.00  0.00           C
ATOM   1483  O   LYS A 680      39.340  60.150  66.250  1.00  0.00           O
ATOM   1484  N   PHE A 681      38.400  59.200  64.470  1.00  0.00           N
ATOM   1485  HN  PHE A 681      38.510  58.630  63.660  1.00  0.00           H
ATOM   1486  CA  PHE A 681      37.030  59.570  64.730  1.00  0.00           C
ATOM   1487  HA  PHE A 681      37.020  60.620  64.920  1.00  0.00           H
ATOM   1488  CB  PHE A 681      36.140  59.290  63.430  1.00  0.00           C
ATOM   1489  HB1 PHE A 681      35.040  59.310  63.650  1.00  0.00           H
ATOM   1490  HB2 PHE A 681      36.460  58.300  63.020  1.00  0.00           H
ATOM   1491  CG  PHE A 681      36.460  60.320  62.340  1.00  0.00           C
ATOM   1492  CD1 PHE A 681      36.250  61.690  62.720  1.00  0.00           C
ATOM   1493  HD1 PHE A 681      35.920  61.880  63.720  1.00  0.00           H
ATOM   1494  CE1 PHE A 681      36.310  62.700  61.810  1.00  0.00           C
ATOM   1495  HE1 PHE A 681      36.210  63.710  62.180  1.00  0.00           H
ATOM   1496  CZ  PHE A 681      36.690  62.480  60.500  1.00  0.00           C
ATOM   1497  HZ  PHE A 681      36.820  63.180  59.690  1.00  0.00           H
ATOM   1498  CD2 PHE A 681      36.650  60.090  60.950  1.00  0.00           C
ATOM   1499  HD2 PHE A 681      36.880  59.120  60.540  1.00  0.00           H
ATOM   1500  CE2 PHE A 681      36.760  61.180  60.090  1.00  0.00           C
ATOM   1501  HE2 PHE A 681      36.950  60.990  59.050  1.00  0.00           H
ATOM   1502  C   PHE A 681      36.430  58.880  66.010  1.00  0.00           C
ATOM   1503  O   PHE A 681      35.870  59.490  66.890  1.00  0.00           O
ATOM   1504  N   CYS A 682      36.650  57.530  66.160  1.00  0.00           N
ATOM   1505  HN  CYS A 682      37.180  57.010  65.500  1.00  0.00           H
ATOM   1506  CA  CYS A 682      36.200  56.900  67.380  1.00  0.00           C
ATOM   1507  HA  CYS A 682      35.180  57.190  67.540  1.00  0.00           H
ATOM   1508  CB  CYS A 682      36.230  55.320  67.300  1.00  0.00           C
ATOM   1509  HB1 CYS A 682      35.880  54.840  68.240  1.00  0.00           H
ATOM   1510  HB2 CYS A 682      37.280  54.970  67.130  1.00  0.00           H
ATOM   1511  SG  CYS A 682      35.230  54.750  65.890  1.00  0.00           S
ATOM   1512  HG1 CYS A 682      36.020  55.270  64.960  1.00  0.00           H
ATOM   1513  C   CYS A 682      36.920  57.410  68.630  1.00  0.00           C
ATOM   1514  O   CYS A 682      36.290  57.630  69.670  1.00  0.00           O
ATOM   1515  N   ARG A 683      38.290  57.670  68.610  1.00  0.00           N
ATOM   1516  HN  ARG A 683      38.890  57.320  67.880  1.00  0.00           H
ATOM   1517  CA  ARG A 683      39.050  58.250  69.710  1.00  0.00           C
ATOM   1518  HA  ARG A 683      38.730  57.650  70.560  1.00  0.00           H
ATOM   1519  CB  ARG A 683      40.620  58.080  69.600  1.00  0.00           C
ATOM   1520  HB1 ARG A 683      41.000  58.650  70.470  1.00  0.00           H
ATOM   1521  HB2 ARG A 683      41.030  58.640  68.720  1.00  0.00           H
ATOM   1522  CG  ARG A 683      41.060  56.620  69.510  1.00  0.00           C
ATOM   1523  HG1 ARG A 683      42.150  56.550  69.300  1.00  0.00           H
ATOM   1524  HG2 ARG A 683      40.560  56.150  68.640  1.00  0.00           H
ATOM   1525  CD  ARG A 683      40.830  55.740  70.770  1.00  0.00           C
ATOM   1526  HD1 ARG A 683      41.060  54.670  70.640  1.00  0.00           H
ATOM   1527  HD2 ARG A 683      39.720  55.700  70.870  1.00  0.00           H
ATOM   1528  NE  ARG A 683      41.430  56.470  71.940  1.00  0.00           N
ATOM   1529  HE  ARG A 683      42.430  56.370  72.020  1.00  0.00           H
ATOM   1530  CZ  ARG A 683      40.840  56.550  73.090  1.00  0.00           C
ATOM   1531  NH1 ARG A 683      41.550  56.920  74.070  1.00  0.00           N
ATOM   1532 HH11 ARG A 683      41.000  57.000  74.920  1.00  0.00           H
ATOM   1533 HH12 ARG A 683      42.530  56.790  73.970  1.00  0.00           H
ATOM   1534  NH2 ARG A 683      39.580  56.390  73.360  1.00  0.00           N
ATOM   1535 HH21 ARG A 683      38.910  56.210  72.650  1.00  0.00           H
ATOM   1536 HH22 ARG A 683      39.180  56.540  74.270  1.00  0.00           H
ATOM   1537  C   ARG A 683      38.700  59.700  70.070  1.00  0.00           C
ATOM   1538  O   ARG A 683      38.770  60.130  71.230  1.00  0.00           O
ATOM   1539  N   ASP A 684      38.250  60.490  69.120  1.00  0.00           N
ATOM   1540  HN  ASP A 684      38.430  60.260  68.160  1.00  0.00           H
ATOM   1541  CA  ASP A 684      37.670  61.850  69.390  1.00  0.00           C
ATOM   1542  HA  ASP A 684      38.330  62.410  70.030  1.00  0.00           H
ATOM   1543  CB  ASP A 684      37.500  62.710  68.060  1.00  0.00           C
ATOM   1544  HB1 ASP A 684      36.930  63.600  68.360  1.00  0.00           H
ATOM   1545  HB2 ASP A 684      36.940  62.170  67.260  1.00  0.00           H
ATOM   1546  CG  ASP A 684      38.910  63.220  67.650  1.00  0.00           C
ATOM   1547  OD1 ASP A 684      39.830  63.430  68.450  1.00  0.00           O
ATOM   1548  OD2 ASP A 684      38.940  63.670  66.460  1.00  0.00           O
ATOM   1549  C   ASP A 684      36.350  61.830  70.170  1.00  0.00           C
ATOM   1550  O   ASP A 684      36.190  62.550  71.140  1.00  0.00           O
ATOM   1551  N   TYR A 685      35.470  60.900  69.800  1.00  0.00           N
ATOM   1552  HN  TYR A 685      35.580  60.350  68.980  1.00  0.00           H
ATOM   1553  CA  TYR A 685      34.060  60.870  70.310  1.00  0.00           C
ATOM   1554  HA  TYR A 685      33.930  61.800  70.860  1.00  0.00           H
ATOM   1555  CB  TYR A 685      33.160  60.800  69.080  1.00  0.00           C
ATOM   1556  HB1 TYR A 685      32.140  60.870  69.520  1.00  0.00           H
ATOM   1557  HB2 TYR A 685      33.410  59.870  68.520  1.00  0.00           H
ATOM   1558  CG  TYR A 685      33.470  61.930  68.070  1.00  0.00           C
ATOM   1559  CD1 TYR A 685      33.400  61.660  66.680  1.00  0.00           C
ATOM   1560  HD1 TYR A 685      33.250  60.640  66.350  1.00  0.00           H
ATOM   1561  CE1 TYR A 685      33.600  62.630  65.770  1.00  0.00           C
ATOM   1562  HE1 TYR A 685      33.590  62.440  64.720  1.00  0.00           H
ATOM   1563  CZ  TYR A 685      33.730  64.010  66.160  1.00  0.00           C
ATOM   1564  OH  TYR A 685      33.920  65.120  65.280  1.00  0.00           O
ATOM   1565  HH  TYR A 685      33.690  65.860  65.860  1.00  0.00           H
ATOM   1566  CD2 TYR A 685      33.650  63.270  68.500  1.00  0.00           C
ATOM   1567  HD2 TYR A 685      33.670  63.680  69.510  1.00  0.00           H
ATOM   1568  CE2 TYR A 685      33.740  64.300  67.530  1.00  0.00           C
ATOM   1569  HE2 TYR A 685      33.870  65.320  67.870  1.00  0.00           H
ATOM   1570  C   TYR A 685      33.890  59.870  71.380  1.00  0.00           C
ATOM   1571  O   TYR A 685      32.840  59.730  72.020  1.00  0.00           O
ATOM   1572  N   GLN A 686      34.960  59.070  71.690  1.00  0.00           N
ATOM   1573  HN  GLN A 686      35.800  59.120  71.140  1.00  0.00           H
ATOM   1574  CA  GLN A 686      35.210  58.190  72.770  1.00  0.00           C
ATOM   1575  HA  GLN A 686      36.220  57.860  72.560  1.00  0.00           H
ATOM   1576  CB  GLN A 686      35.080  58.940  74.130  1.00  0.00           C
ATOM   1577  HB1 GLN A 686      34.820  58.230  74.950  1.00  0.00           H
ATOM   1578  HB2 GLN A 686      34.100  59.460  74.110  1.00  0.00           H
ATOM   1579  CG  GLN A 686      36.180  59.900  74.510  1.00  0.00           C
ATOM   1580  HG1 GLN A 686      35.950  60.500  75.410  1.00  0.00           H
ATOM   1581  HG2 GLN A 686      36.360  60.570  73.640  1.00  0.00           H
ATOM   1582  CD  GLN A 686      37.480  59.120  74.880  1.00  0.00           C
ATOM   1583  OE1 GLN A 686      37.520  58.000  75.340  1.00  0.00           O
ATOM   1584  NE2 GLN A 686      38.680  59.710  74.750  1.00  0.00           N
ATOM   1585 HE21 GLN A 686      39.470  59.170  75.010  1.00  0.00           H
ATOM   1586 HE22 GLN A 686      38.770  60.640  74.390  1.00  0.00           H
ATOM   1587  C   GLN A 686      34.400  56.930  72.540  1.00  0.00           C
ATOM   1588  O   GLN A 686      33.770  56.510  73.500  1.00  0.00           O
ATOM   1589  N   LEU A 687      34.460  56.280  71.350  1.00  0.00           N
ATOM   1590  HN  LEU A 687      35.100  56.670  70.690  1.00  0.00           H
ATOM   1591  CA  LEU A 687      33.500  55.250  70.920  1.00  0.00           C
ATOM   1592  HA  LEU A 687      32.880  55.000  71.770  1.00  0.00           H
ATOM   1593  CB  LEU A 687      32.610  55.650  69.660  1.00  0.00           C
ATOM   1594  HB1 LEU A 687      31.900  54.840  69.450  1.00  0.00           H
ATOM   1595  HB2 LEU A 687      33.380  55.720  68.850  1.00  0.00           H
ATOM   1596  CG  LEU A 687      31.900  57.010  69.780  1.00  0.00           C
ATOM   1597  HG  LEU A 687      32.640  57.780  70.100  1.00  0.00           H
ATOM   1598  CD1 LEU A 687      31.510  57.410  68.300  1.00  0.00           C
ATOM   1599 HD11 LEU A 687      31.070  58.420  68.370  1.00  0.00           H
ATOM   1600 HD12 LEU A 687      30.770  56.680  67.910  1.00  0.00           H
ATOM   1601 HD13 LEU A 687      32.400  57.350  67.650  1.00  0.00           H
ATOM   1602  CD2 LEU A 687      30.680  56.950  70.620  1.00  0.00           C
ATOM   1603 HD21 LEU A 687      30.950  56.670  71.650  1.00  0.00           H
ATOM   1604 HD22 LEU A 687      29.860  56.290  70.270  1.00  0.00           H
ATOM   1605 HD23 LEU A 687      30.270  57.990  70.540  1.00  0.00           H
ATOM   1606  C   LEU A 687      34.300  53.950  70.640  1.00  0.00           C
ATOM   1607  O   LEU A 687      35.470  53.980  70.380  1.00  0.00           O
ATOM   1608  N   SER A 688      33.580  52.840  70.710  1.00  0.00           N
ATOM   1609  HN  SER A 688      32.610  52.820  70.950  1.00  0.00           H
ATOM   1610  CA  SER A 688      34.250  51.500  70.670  1.00  0.00           C
ATOM   1611  HA  SER A 688      35.220  51.740  71.070  1.00  0.00           H
ATOM   1612  CB  SER A 688      33.410  50.400  71.420  1.00  0.00           C
ATOM   1613  HB1 SER A 688      32.630  50.130  70.690  1.00  0.00           H
ATOM   1614  HB2 SER A 688      32.960  50.750  72.380  1.00  0.00           H
ATOM   1615  OG  SER A 688      34.230  49.270  71.680  1.00  0.00           O
ATOM   1616  HG1 SER A 688      34.620  49.410  72.550  1.00  0.00           H
ATOM   1617  C   SER A 688      34.510  51.090  69.230  1.00  0.00           C
ATOM   1618  O   SER A 688      33.620  50.660  68.510  1.00  0.00           O
ATOM   1619  N   TYR A 689      35.800  51.100  68.810  1.00  0.00           N
ATOM   1620  HN  TYR A 689      36.400  51.200  69.590  1.00  0.00           H
ATOM   1621  CA  TYR A 689      36.260  50.910  67.420  1.00  0.00           C
ATOM   1622  HA  TYR A 689      35.850  51.750  66.860  1.00  0.00           H
ATOM   1623  CB  TYR A 689      37.830  51.060  67.310  1.00  0.00           C
ATOM   1624  HB1 TYR A 689      38.120  50.470  68.220  1.00  0.00           H
ATOM   1625  HB2 TYR A 689      38.190  52.110  67.360  1.00  0.00           H
ATOM   1626  CG  TYR A 689      38.510  50.510  66.100  1.00  0.00           C
ATOM   1627  CD1 TYR A 689      39.720  49.810  66.280  1.00  0.00           C
ATOM   1628  HD1 TYR A 689      40.130  49.790  67.280  1.00  0.00           H
ATOM   1629  CE1 TYR A 689      40.300  49.290  65.170  1.00  0.00           C
ATOM   1630  HE1 TYR A 689      41.240  48.760  65.210  1.00  0.00           H
ATOM   1631  CZ  TYR A 689      39.890  49.670  63.860  1.00  0.00           C
ATOM   1632  OH  TYR A 689      40.690  49.220  62.810  1.00  0.00           O
ATOM   1633  HH  TYR A 689      40.210  49.410  62.000  1.00  0.00           H
ATOM   1634  CD2 TYR A 689      38.150  50.950  64.800  1.00  0.00           C
ATOM   1635  HD2 TYR A 689      37.350  51.660  64.670  1.00  0.00           H
ATOM   1636  CE2 TYR A 689      38.880  50.540  63.640  1.00  0.00           C
ATOM   1637  HE2 TYR A 689      38.560  50.860  62.660  1.00  0.00           H
ATOM   1638  C   TYR A 689      35.670  49.720  66.690  1.00  0.00           C
ATOM   1639  O   TYR A 689      35.330  49.840  65.520  1.00  0.00           O
ATOM   1640  N   LEU A 690      35.600  48.610  67.340  1.00  0.00           N
ATOM   1641  HN  LEU A 690      35.800  48.740  68.310  1.00  0.00           H
ATOM   1642  CA  LEU A 690      35.380  47.250  66.850  1.00  0.00           C
ATOM   1643  HA  LEU A 690      35.900  47.190  65.900  1.00  0.00           H
ATOM   1644  CB  LEU A 690      36.040  46.290  67.780  1.00  0.00           C
ATOM   1645  HB1 LEU A 690      35.690  45.320  67.380  1.00  0.00           H
ATOM   1646  HB2 LEU A 690      35.660  46.410  68.820  1.00  0.00           H
ATOM   1647  CG  LEU A 690      37.580  46.320  67.800  1.00  0.00           C
ATOM   1648  HG  LEU A 690      37.860  47.310  68.200  1.00  0.00           H
ATOM   1649  CD1 LEU A 690      38.140  45.220  68.760  1.00  0.00           C
ATOM   1650 HD11 LEU A 690      38.080  45.690  69.770  1.00  0.00           H
ATOM   1651 HD12 LEU A 690      39.190  44.980  68.490  1.00  0.00           H
ATOM   1652 HD13 LEU A 690      37.480  44.330  68.640  1.00  0.00           H
ATOM   1653  CD2 LEU A 690      38.260  46.250  66.440  1.00  0.00           C
ATOM   1654 HD21 LEU A 690      37.970  45.390  65.800  1.00  0.00           H
ATOM   1655 HD22 LEU A 690      39.350  46.140  66.630  1.00  0.00           H
ATOM   1656 HD23 LEU A 690      38.150  47.140  65.780  1.00  0.00           H
ATOM   1657  C   LEU A 690      33.900  46.960  66.390  1.00  0.00           C
ATOM   1658  O   LEU A 690      33.660  46.530  65.250  1.00  0.00           O
ATOM   1659  N   SER A 691      32.870  47.350  67.190  1.00  0.00           N
ATOM   1660  HN  SER A 691      33.010  47.660  68.130  1.00  0.00           H
ATOM   1661  CA  SER A 691      31.460  47.330  66.840  1.00  0.00           C
ATOM   1662  HA  SER A 691      31.260  46.350  66.470  1.00  0.00           H
ATOM   1663  CB  SER A 691      30.490  47.600  68.070  1.00  0.00           C
ATOM   1664  HB1 SER A 691      30.730  48.620  68.460  1.00  0.00           H
ATOM   1665  HB2 SER A 691      30.730  47.000  68.960  1.00  0.00           H
ATOM   1666  OG  SER A 691      29.050  47.410  67.720  1.00  0.00           O
ATOM   1667  HG1 SER A 691      29.030  46.490  67.430  1.00  0.00           H
ATOM   1668  C   SER A 691      31.140  48.280  65.710  1.00  0.00           C
ATOM   1669  O   SER A 691      30.500  47.920  64.750  1.00  0.00           O
ATOM   1670  N   LEU A 692      31.630  49.540  65.810  1.00  0.00           N
ATOM   1671  HN  LEU A 692      32.250  49.880  66.520  1.00  0.00           H
ATOM   1672  CA  LEU A 692      31.320  50.610  64.860  1.00  0.00           C
ATOM   1673  HA  LEU A 692      30.250  50.720  64.900  1.00  0.00           H
ATOM   1674  CB  LEU A 692      31.860  51.970  65.460  1.00  0.00           C
ATOM   1675  HB1 LEU A 692      32.880  52.310  65.160  1.00  0.00           H
ATOM   1676  HB2 LEU A 692      32.120  51.820  66.540  1.00  0.00           H
ATOM   1677  CG  LEU A 692      30.940  53.170  65.270  1.00  0.00           C
ATOM   1678  HG  LEU A 692      29.920  52.900  65.640  1.00  0.00           H
ATOM   1679  CD1 LEU A 692      31.350  54.450  66.140  1.00  0.00           C
ATOM   1680 HD11 LEU A 692      31.660  54.070  67.150  1.00  0.00           H
ATOM   1681 HD12 LEU A 692      30.390  55.010  66.270  1.00  0.00           H
ATOM   1682 HD13 LEU A 692      32.100  55.140  65.710  1.00  0.00           H
ATOM   1683  CD2 LEU A 692      30.750  53.470  63.720  1.00  0.00           C
ATOM   1684 HD21 LEU A 692      31.740  53.780  63.290  1.00  0.00           H
ATOM   1685 HD22 LEU A 692      29.980  54.250  63.520  1.00  0.00           H
ATOM   1686 HD23 LEU A 692      30.280  52.590  63.250  1.00  0.00           H
ATOM   1687  C   LEU A 692      31.990  50.330  63.530  1.00  0.00           C
ATOM   1688  O   LEU A 692      31.450  50.420  62.430  1.00  0.00           O
ATOM   1689  N   ARG A 693      33.210  49.700  63.560  1.00  0.00           N
ATOM   1690  HN  ARG A 693      33.760  49.730  64.390  1.00  0.00           H
ATOM   1691  CA  ARG A 693      33.790  49.160  62.360  1.00  0.00           C
ATOM   1692  HA  ARG A 693      34.030  49.840  61.560  1.00  0.00           H
ATOM   1693  CB  ARG A 693      35.170  48.590  62.830  1.00  0.00           C
ATOM   1694  HB1 ARG A 693      34.960  47.730  63.520  1.00  0.00           H
ATOM   1695  HB2 ARG A 693      35.760  49.380  63.350  1.00  0.00           H
ATOM   1696  CG  ARG A 693      36.100  48.110  61.710  1.00  0.00           C
ATOM   1697  HG1 ARG A 693      36.410  49.030  61.160  1.00  0.00           H
ATOM   1698  HG2 ARG A 693      35.620  47.420  60.980  1.00  0.00           H
ATOM   1699  CD  ARG A 693      37.240  47.370  62.410  1.00  0.00           C
ATOM   1700  HD1 ARG A 693      36.830  46.570  63.060  1.00  0.00           H
ATOM   1701  HD2 ARG A 693      37.900  48.040  62.990  1.00  0.00           H
ATOM   1702  NE  ARG A 693      38.110  46.880  61.290  1.00  0.00           N
ATOM   1703  HE  ARG A 693      38.740  47.510  60.830  1.00  0.00           H
ATOM   1704  CZ  ARG A 693      38.040  45.670  60.790  1.00  0.00           C
ATOM   1705  NH1 ARG A 693      37.400  44.640  61.260  1.00  0.00           N
ATOM   1706 HH11 ARG A 693      36.740  44.760  62.000  1.00  0.00           H
ATOM   1707 HH12 ARG A 693      37.520  43.800  60.720  1.00  0.00           H
ATOM   1708  NH2 ARG A 693      38.760  45.300  59.790  1.00  0.00           N
ATOM   1709 HH21 ARG A 693      39.110  46.040  59.220  1.00  0.00           H
ATOM   1710 HH22 ARG A 693      38.500  44.390  59.470  1.00  0.00           H
ATOM   1711  C   ARG A 693      32.980  48.020  61.670  1.00  0.00           C
ATOM   1712  O   ARG A 693      32.960  47.880  60.460  1.00  0.00           O
ATOM   1713  N   THR A 694      32.370  47.140  62.460  1.00  0.00           N
ATOM   1714  HN  THR A 694      32.440  47.290  63.440  1.00  0.00           H
ATOM   1715  CA  THR A 694      31.560  45.930  62.120  1.00  0.00           C
ATOM   1716  HA  THR A 694      32.010  45.280  61.380  1.00  0.00           H
ATOM   1717  CB  THR A 694      31.220  44.960  63.230  1.00  0.00           C
ATOM   1718  HB  THR A 694      30.640  45.520  64.000  1.00  0.00           H
ATOM   1719  OG1 THR A 694      32.440  44.560  63.860  1.00  0.00           O
ATOM   1720  HG1 THR A 694      32.740  45.300  64.390  1.00  0.00           H
ATOM   1721  CG2 THR A 694      30.420  43.690  62.800  1.00  0.00           C
ATOM   1722 HG21 THR A 694      31.060  43.100  62.120  1.00  0.00           H
ATOM   1723 HG22 THR A 694      29.520  43.980  62.190  1.00  0.00           H
ATOM   1724 HG23 THR A 694      30.110  43.110  63.700  1.00  0.00           H
ATOM   1725  C   THR A 694      30.260  46.400  61.470  1.00  0.00           C
ATOM   1726  O   THR A 694      29.720  45.910  60.500  1.00  0.00           O
ATOM   1727  N   SER A 695      29.720  47.490  61.980  1.00  0.00           N
ATOM   1728  HN  SER A 695      30.170  47.870  62.790  1.00  0.00           H
ATOM   1729  CA  SER A 695      28.480  48.080  61.520  1.00  0.00           C
ATOM   1730  HA  SER A 695      27.630  47.430  61.540  1.00  0.00           H
ATOM   1731  CB  SER A 695      28.180  49.240  62.440  1.00  0.00           C
ATOM   1732  HB1 SER A 695      27.350  49.860  62.040  1.00  0.00           H
ATOM   1733  HB2 SER A 695      28.940  50.030  62.630  1.00  0.00           H
ATOM   1734  OG  SER A 695      27.830  48.790  63.730  1.00  0.00           O
ATOM   1735  HG1 SER A 695      27.870  49.610  64.230  1.00  0.00           H
ATOM   1736  C   SER A 695      28.710  48.670  60.070  1.00  0.00           C
ATOM   1737  O   SER A 695      28.050  48.340  59.090  1.00  0.00           O
ATOM   1738  N   ILE A 696      29.900  49.400  59.880  1.00  0.00           N
ATOM   1739  HN  ILE A 696      30.390  49.600  60.720  1.00  0.00           H
ATOM   1740  CA  ILE A 696      30.370  49.960  58.550  1.00  0.00           C
ATOM   1741  HA  ILE A 696      29.570  50.600  58.200  1.00  0.00           H
ATOM   1742  CB  ILE A 696      31.650  50.870  58.600  1.00  0.00           C
ATOM   1743  HB  ILE A 696      32.490  50.260  59.000  1.00  0.00           H
ATOM   1744  CG2 ILE A 696      32.220  51.370  57.190  1.00  0.00           C
ATOM   1745 HG21 ILE A 696      32.530  50.570  56.480  1.00  0.00           H
ATOM   1746 HG22 ILE A 696      33.170  51.930  57.290  1.00  0.00           H
ATOM   1747 HG23 ILE A 696      31.470  52.010  56.690  1.00  0.00           H
ATOM   1748  CG1 ILE A 696      31.430  52.020  59.520  1.00  0.00           C
ATOM   1749 HG11 ILE A 696      30.920  51.720  60.460  1.00  0.00           H
ATOM   1750 HG12 ILE A 696      30.760  52.720  58.970  1.00  0.00           H
ATOM   1751  CD  ILE A 696      32.610  52.820  59.970  1.00  0.00           C
ATOM   1752  HD1 ILE A 696      33.190  52.190  60.670  1.00  0.00           H
ATOM   1753  HD2 ILE A 696      32.130  53.660  60.510  1.00  0.00           H
ATOM   1754  HD3 ILE A 696      33.270  53.020  59.090  1.00  0.00           H
ATOM   1755  C   ILE A 696      30.610  48.740  57.570  1.00  0.00           C
ATOM   1756  O   ILE A 696      30.150  48.680  56.460  1.00  0.00           O
ATOM   1757  N   GLY A 697      31.220  47.660  58.070  1.00  0.00           N
ATOM   1758  HN  GLY A 697      31.720  47.780  58.920  1.00  0.00           H
ATOM   1759  CA  GLY A 697      31.370  46.320  57.500  1.00  0.00           C
ATOM   1760  HA1 GLY A 697      31.820  45.750  58.290  1.00  0.00           H
ATOM   1761  HA2 GLY A 697      31.970  46.370  56.600  1.00  0.00           H
ATOM   1762  C   GLY A 697      30.100  45.840  56.930  1.00  0.00           C
ATOM   1763  O   GLY A 697      30.110  45.500  55.720  1.00  0.00           O
ATOM   1764  N   LEU A 698      29.050  45.800  57.720  1.00  0.00           N
ATOM   1765  HN  LEU A 698      29.080  46.050  58.690  1.00  0.00           H
ATOM   1766  CA  LEU A 698      27.780  45.160  57.310  1.00  0.00           C
ATOM   1767  HA  LEU A 698      28.060  44.310  56.680  1.00  0.00           H
ATOM   1768  CB  LEU A 698      26.910  44.800  58.450  1.00  0.00           C
ATOM   1769  HB1 LEU A 698      25.830  44.710  58.270  1.00  0.00           H
ATOM   1770  HB2 LEU A 698      26.940  45.620  59.200  1.00  0.00           H
ATOM   1771  CG  LEU A 698      27.320  43.500  59.100  1.00  0.00           C
ATOM   1772  HG  LEU A 698      28.300  43.640  59.610  1.00  0.00           H
ATOM   1773  CD1 LEU A 698      26.370  43.120  60.240  1.00  0.00           C
ATOM   1774 HD11 LEU A 698      26.870  42.580  61.070  1.00  0.00           H
ATOM   1775 HD12 LEU A 698      25.630  42.370  59.920  1.00  0.00           H
ATOM   1776 HD13 LEU A 698      25.910  44.060  60.630  1.00  0.00           H
ATOM   1777  CD2 LEU A 698      27.380  42.300  58.220  1.00  0.00           C
ATOM   1778 HD21 LEU A 698      28.440  42.270  57.880  1.00  0.00           H
ATOM   1779 HD22 LEU A 698      26.620  42.170  57.430  1.00  0.00           H
ATOM   1780 HD23 LEU A 698      27.140  41.400  58.820  1.00  0.00           H
ATOM   1781  C   LEU A 698      27.010  46.100  56.390  1.00  0.00           C
ATOM   1782  O   LEU A 698      26.370  45.620  55.410  1.00  0.00           O
ATOM   1783  N   TRP A 699      27.180  47.380  56.570  1.00  0.00           N
ATOM   1784  HN  TRP A 699      27.600  47.770  57.380  1.00  0.00           H
ATOM   1785  CA  TRP A 699      26.700  48.240  55.490  1.00  0.00           C
ATOM   1786  HA  TRP A 699      25.670  47.970  55.280  1.00  0.00           H
ATOM   1787  CB  TRP A 699      26.710  49.770  55.910  1.00  0.00           C
ATOM   1788  HB1 TRP A 699      26.550  50.400  55.000  1.00  0.00           H
ATOM   1789  HB2 TRP A 699      27.600  49.970  56.540  1.00  0.00           H
ATOM   1790  CG  TRP A 699      25.470  50.180  56.600  1.00  0.00           C
ATOM   1791  CD1 TRP A 699      25.360  50.240  57.930  1.00  0.00           C
ATOM   1792  HD1 TRP A 699      26.100  49.890  58.630  1.00  0.00           H
ATOM   1793  NE1 TRP A 699      24.190  50.800  58.300  1.00  0.00           N
ATOM   1794  HE1 TRP A 699      23.920  51.240  59.140  1.00  0.00           H
ATOM   1795  CE2 TRP A 699      23.490  51.120  57.190  1.00  0.00           C
ATOM   1796  CD2 TRP A 699      24.250  50.740  56.080  1.00  0.00           C
ATOM   1797  CE3 TRP A 699      23.880  51.150  54.790  1.00  0.00           C
ATOM   1798  HE3 TRP A 699      24.460  50.910  53.920  1.00  0.00           H
ATOM   1799  CZ3 TRP A 699      22.630  51.760  54.640  1.00  0.00           C
ATOM   1800  HZ3 TRP A 699      22.320  52.100  53.660  1.00  0.00           H
ATOM   1801  CZ2 TRP A 699      22.240  51.790  57.030  1.00  0.00           C
ATOM   1802  HZ2 TRP A 699      21.640  52.060  57.880  1.00  0.00           H
ATOM   1803  CH2 TRP A 699      21.850  52.100  55.750  1.00  0.00           C
ATOM   1804  HH2 TRP A 699      20.870  52.560  55.620  1.00  0.00           H
ATOM   1805  C   TRP A 699      27.450  48.090  54.180  1.00  0.00           C
ATOM   1806  O   TRP A 699      26.930  48.030  53.030  1.00  0.00           O
ATOM   1807  N   THR A 700      28.780  48.040  54.250  1.00  0.00           N
ATOM   1808  HN  THR A 700      29.270  48.090  55.120  1.00  0.00           H
ATOM   1809  CA  THR A 700      29.640  47.730  53.060  1.00  0.00           C
ATOM   1810  HA  THR A 700      29.400  48.490  52.330  1.00  0.00           H
ATOM   1811  CB  THR A 700      31.120  47.600  53.370  1.00  0.00           C
ATOM   1812  HB  THR A 700      31.360  46.760  54.050  1.00  0.00           H
ATOM   1813  OG1 THR A 700      31.620  48.730  54.160  1.00  0.00           O
ATOM   1814  HG1 THR A 700      31.200  48.670  55.020  1.00  0.00           H
ATOM   1815  CG2 THR A 700      31.980  47.510  52.160  1.00  0.00           C
ATOM   1816 HG21 THR A 700      32.040  48.460  51.580  1.00  0.00           H
ATOM   1817 HG22 THR A 700      31.660  46.610  51.580  1.00  0.00           H
ATOM   1818 HG23 THR A 700      33.040  47.280  52.410  1.00  0.00           H
ATOM   1819  C   THR A 700      29.270  46.410  52.370  1.00  0.00           C
ATOM   1820  O   THR A 700      29.220  46.290  51.160  1.00  0.00           O
ATOM   1821  N   SER A 701      28.900  45.400  53.230  1.00  0.00           N
ATOM   1822  HN  SER A 701      29.130  45.460  54.210  1.00  0.00           H
ATOM   1823  CA  SER A 701      28.400  44.170  52.730  1.00  0.00           C
ATOM   1824  HA  SER A 701      29.220  43.790  52.130  1.00  0.00           H
ATOM   1825  CB  SER A 701      28.330  43.130  53.920  1.00  0.00           C
ATOM   1826  HB1 SER A 701      27.490  43.400  54.600  1.00  0.00           H
ATOM   1827  HB2 SER A 701      29.300  43.170  54.470  1.00  0.00           H
ATOM   1828  OG  SER A 701      27.950  41.790  53.430  1.00  0.00           O
ATOM   1829  HG1 SER A 701      28.580  41.610  52.730  1.00  0.00           H
ATOM   1830  C   SER A 701      27.080  44.320  51.900  1.00  0.00           C
ATOM   1831  O   SER A 701      26.870  43.730  50.850  1.00  0.00           O
ATOM   1832  N   PHE A 702      26.150  45.100  52.420  1.00  0.00           N
ATOM   1833  HN  PHE A 702      26.240  45.470  53.340  1.00  0.00           H
ATOM   1834  CA  PHE A 702      24.870  45.350  51.720  1.00  0.00           C
ATOM   1835  HA  PHE A 702      24.460  44.390  51.470  1.00  0.00           H
ATOM   1836  CB  PHE A 702      23.890  46.000  52.770  1.00  0.00           C
ATOM   1837  HB1 PHE A 702      24.400  46.760  53.400  1.00  0.00           H
ATOM   1838  HB2 PHE A 702      23.490  45.200  53.430  1.00  0.00           H
ATOM   1839  CG  PHE A 702      22.700  46.670  52.110  1.00  0.00           C
ATOM   1840  CD1 PHE A 702      22.730  48.080  51.990  1.00  0.00           C
ATOM   1841  HD1 PHE A 702      23.640  48.640  52.100  1.00  0.00           H
ATOM   1842  CE1 PHE A 702      21.710  48.770  51.330  1.00  0.00           C
ATOM   1843  HE1 PHE A 702      21.760  49.840  51.200  1.00  0.00           H
ATOM   1844  CZ  PHE A 702      20.600  48.050  51.010  1.00  0.00           C
ATOM   1845  HZ  PHE A 702      19.870  48.490  50.340  1.00  0.00           H
ATOM   1846  CD2 PHE A 702      21.580  45.920  51.640  1.00  0.00           C
ATOM   1847  HD2 PHE A 702      21.640  44.860  51.820  1.00  0.00           H
ATOM   1848  CE2 PHE A 702      20.530  46.630  51.070  1.00  0.00           C
ATOM   1849  HE2 PHE A 702      19.690  46.160  50.580  1.00  0.00           H
ATOM   1850  C   PHE A 702      25.060  46.170  50.520  1.00  0.00           C
ATOM   1851  O   PHE A 702      24.430  45.920  49.520  1.00  0.00           O
ATOM   1852  N   LEU A 703      25.990  47.130  50.570  1.00  0.00           N
ATOM   1853  HN  LEU A 703      26.480  47.220  51.440  1.00  0.00           H
ATOM   1854  CA  LEU A 703      26.210  48.100  49.480  1.00  0.00           C
ATOM   1855  HA  LEU A 703      25.260  48.350  49.020  1.00  0.00           H
ATOM   1856  CB  LEU A 703      26.880  49.400  50.050  1.00  0.00           C
ATOM   1857  HB1 LEU A 703      27.290  49.860  49.120  1.00  0.00           H
ATOM   1858  HB2 LEU A 703      27.750  49.040  50.630  1.00  0.00           H
ATOM   1859  CG  LEU A 703      25.970  50.360  50.850  1.00  0.00           C
ATOM   1860  HG  LEU A 703      25.670  49.780  51.740  1.00  0.00           H
ATOM   1861  CD1 LEU A 703      26.820  51.610  51.330  1.00  0.00           C
ATOM   1862 HD11 LEU A 703      26.080  52.190  51.930  1.00  0.00           H
ATOM   1863 HD12 LEU A 703      26.880  52.170  50.370  1.00  0.00           H
ATOM   1864 HD13 LEU A 703      27.780  51.430  51.860  1.00  0.00           H
ATOM   1865  CD2 LEU A 703      24.670  50.840  50.150  1.00  0.00           C
ATOM   1866 HD21 LEU A 703      24.120  49.980  49.700  1.00  0.00           H
ATOM   1867 HD22 LEU A 703      24.960  51.550  49.340  1.00  0.00           H
ATOM   1868 HD23 LEU A 703      23.890  51.250  50.830  1.00  0.00           H
ATOM   1869  C   LEU A 703      26.940  47.500  48.280  1.00  0.00           C
ATOM   1870  O   LEU A 703      26.830  48.000  47.200  1.00  0.00           O
ATOM   1871  N   CYS A 704      27.880  46.480  48.510  1.00  0.00           N
ATOM   1872  HN  CYS A 704      28.260  46.260  49.410  1.00  0.00           H
ATOM   1873  CA  CYS A 704      28.390  45.620  47.480  1.00  0.00           C
ATOM   1874  HA  CYS A 704      28.910  46.230  46.750  1.00  0.00           H
ATOM   1875  CB  CYS A 704      29.240  44.530  48.160  1.00  0.00           C
ATOM   1876  HB1 CYS A 704      29.290  43.620  47.520  1.00  0.00           H
ATOM   1877  HB2 CYS A 704      28.770  44.100  49.080  1.00  0.00           H
ATOM   1878  SG  CYS A 704      30.980  45.200  48.480  1.00  0.00           S
ATOM   1879  HG1 CYS A 704      30.550  45.690  49.630  1.00  0.00           H
ATOM   1880  C   CYS A 704      27.290  44.960  46.660  1.00  0.00           C
ATOM   1881  O   CYS A 704      27.320  44.910  45.450  1.00  0.00           O
ATOM   1882  N   ILE A 705      26.230  44.390  47.380  1.00  0.00           N
ATOM   1883  HN  ILE A 705      26.350  44.190  48.350  1.00  0.00           H
ATOM   1884  CA  ILE A 705      25.080  43.810  46.610  1.00  0.00           C
ATOM   1885  HA  ILE A 705      25.520  43.150  45.880  1.00  0.00           H
ATOM   1886  CB  ILE A 705      24.170  43.020  47.550  1.00  0.00           C
ATOM   1887  HB  ILE A 705      24.310  43.510  48.540  1.00  0.00           H
ATOM   1888  CG2 ILE A 705      22.650  42.950  47.150  1.00  0.00           C
ATOM   1889 HG21 ILE A 705      22.100  43.900  47.360  1.00  0.00           H
ATOM   1890 HG22 ILE A 705      22.140  42.310  47.900  1.00  0.00           H
ATOM   1891 HG23 ILE A 705      22.390  42.490  46.170  1.00  0.00           H
ATOM   1892  CG1 ILE A 705      24.800  41.660  47.690  1.00  0.00           C
ATOM   1893 HG11 ILE A 705      25.140  41.180  46.750  1.00  0.00           H
ATOM   1894 HG12 ILE A 705      24.020  41.070  48.210  1.00  0.00           H
ATOM   1895  CD  ILE A 705      25.940  41.540  48.750  1.00  0.00           C
ATOM   1896  HD1 ILE A 705      25.630  41.990  49.720  1.00  0.00           H
ATOM   1897  HD2 ILE A 705      26.920  41.970  48.430  1.00  0.00           H
ATOM   1898  HD3 ILE A 705      26.050  40.480  49.050  1.00  0.00           H
ATOM   1899  C   ILE A 705      24.260  44.860  45.910  1.00  0.00           C
ATOM   1900  O   ILE A 705      23.770  44.690  44.740  1.00  0.00           O
ATOM   1901  N   VAL A 706      23.980  45.930  46.610  1.00  0.00           N
ATOM   1902  HN  VAL A 706      24.180  45.980  47.590  1.00  0.00           H
ATOM   1903  CA  VAL A 706      23.370  47.110  45.970  1.00  0.00           C
ATOM   1904  HA  VAL A 706      22.500  46.670  45.510  1.00  0.00           H
ATOM   1905  CB  VAL A 706      22.770  48.160  46.920  1.00  0.00           C
ATOM   1906  HB  VAL A 706      23.540  48.710  47.490  1.00  0.00           H
ATOM   1907  CG1 VAL A 706      22.030  49.350  46.200  1.00  0.00           C
ATOM   1908 HG11 VAL A 706      21.390  48.890  45.430  1.00  0.00           H
ATOM   1909 HG12 VAL A 706      22.740  50.000  45.650  1.00  0.00           H
ATOM   1910 HG13 VAL A 706      21.420  49.910  46.940  1.00  0.00           H
ATOM   1911  CG2 VAL A 706      21.840  47.420  47.950  1.00  0.00           C
ATOM   1912 HG21 VAL A 706      21.270  48.140  48.570  1.00  0.00           H
ATOM   1913 HG22 VAL A 706      22.410  46.870  48.720  1.00  0.00           H
ATOM   1914 HG23 VAL A 706      21.190  46.780  47.310  1.00  0.00           H
ATOM   1915  C   VAL A 706      24.060  47.780  44.780  1.00  0.00           C
ATOM   1916  O   VAL A 706      23.270  48.110  43.840  1.00  0.00           O
ATOM   1917  N   LEU A 707      25.380  47.970  44.790  1.00  0.00           N
ATOM   1918  HN  LEU A 707      25.920  47.750  45.600  1.00  0.00           H
ATOM   1919  CA  LEU A 707      26.110  48.460  43.690  1.00  0.00           C
ATOM   1920  HA  LEU A 707      25.810  49.480  43.500  1.00  0.00           H
ATOM   1921  CB  LEU A 707      27.690  48.540  44.100  1.00  0.00           C
ATOM   1922  HB1 LEU A 707      28.040  47.550  44.470  1.00  0.00           H
ATOM   1923  HB2 LEU A 707      27.810  49.220  44.970  1.00  0.00           H
ATOM   1924  CG  LEU A 707      28.730  48.860  42.990  1.00  0.00           C
ATOM   1925  HG  LEU A 707      28.590  48.090  42.200  1.00  0.00           H
ATOM   1926  CD1 LEU A 707      28.380  50.260  42.370  1.00  0.00           C
ATOM   1927 HD11 LEU A 707      29.060  50.270  41.480  1.00  0.00           H
ATOM   1928 HD12 LEU A 707      28.590  51.120  43.020  1.00  0.00           H
ATOM   1929 HD13 LEU A 707      27.300  50.400  42.150  1.00  0.00           H
ATOM   1930  CD2 LEU A 707      30.160  48.860  43.500  1.00  0.00           C
ATOM   1931 HD21 LEU A 707      30.180  49.340  44.510  1.00  0.00           H
ATOM   1932 HD22 LEU A 707      30.850  49.450  42.870  1.00  0.00           H
ATOM   1933 HD23 LEU A 707      30.570  47.860  43.760  1.00  0.00           H
ATOM   1934  C   LEU A 707      25.980  47.730  42.390  1.00  0.00           C
ATOM   1935  O   LEU A 707      25.680  48.260  41.340  1.00  0.00           O
ATOM   1936  N   VAL A 708      26.050  46.360  42.470  1.00  0.00           N
ATOM   1937  HN  VAL A 708      26.270  45.930  43.340  1.00  0.00           H
ATOM   1938  CA  VAL A 708      25.830  45.550  41.310  1.00  0.00           C
ATOM   1939  HA  VAL A 708      26.490  45.940  40.570  1.00  0.00           H
ATOM   1940  CB  VAL A 708      26.280  44.170  41.500  1.00  0.00           C
ATOM   1941  HB  VAL A 708      25.740  43.570  42.260  1.00  0.00           H
ATOM   1942  CG1 VAL A 708      26.150  43.370  40.160  1.00  0.00           C
ATOM   1943 HG11 VAL A 708      26.560  42.350  40.290  1.00  0.00           H
ATOM   1944 HG12 VAL A 708      26.840  44.010  39.570  1.00  0.00           H
ATOM   1945 HG13 VAL A 708      25.100  43.380  39.800  1.00  0.00           H
ATOM   1946  CG2 VAL A 708      27.770  44.170  41.970  1.00  0.00           C
ATOM   1947 HG21 VAL A 708      27.830  44.000  43.070  1.00  0.00           H
ATOM   1948 HG22 VAL A 708      28.180  45.170  41.680  1.00  0.00           H
ATOM   1949 HG23 VAL A 708      28.340  43.410  41.400  1.00  0.00           H
ATOM   1950  C   VAL A 708      24.410  45.610  40.790  1.00  0.00           C
ATOM   1951  O   VAL A 708      24.140  45.680  39.600  1.00  0.00           O
ATOM   1952  N   ALA A 709      23.410  45.580  41.710  1.00  0.00           N
ATOM   1953  HN  ALA A 709      23.600  45.420  42.680  1.00  0.00           H
ATOM   1954  CA  ALA A 709      22.000  45.670  41.320  1.00  0.00           C
ATOM   1955  HA  ALA A 709      21.820  44.960  40.540  1.00  0.00           H
ATOM   1956  CB  ALA A 709      20.990  45.330  42.450  1.00  0.00           C
ATOM   1957  HB1 ALA A 709      20.860  46.080  43.250  1.00  0.00           H
ATOM   1958  HB2 ALA A 709      21.400  44.430  42.960  1.00  0.00           H
ATOM   1959  HB3 ALA A 709      20.010  45.000  42.020  1.00  0.00           H
ATOM   1960  C   ALA A 709      21.600  46.990  40.680  1.00  0.00           C
ATOM   1961  O   ALA A 709      21.080  47.040  39.600  1.00  0.00           O
ATOM   1962  N   THR A 710      22.050  48.090  41.350  1.00  0.00           N
ATOM   1963  HN  THR A 710      22.480  47.950  42.240  1.00  0.00           H
ATOM   1964  CA  THR A 710      21.880  49.460  40.880  1.00  0.00           C
ATOM   1965  HA  THR A 710      20.830  49.580  40.640  1.00  0.00           H
ATOM   1966  CB  THR A 710      22.020  50.590  42.000  1.00  0.00           C
ATOM   1967  HB  THR A 710      21.630  50.190  42.960  1.00  0.00           H
ATOM   1968  OG1 THR A 710      21.390  51.830  41.620  1.00  0.00           O
ATOM   1969  HG1 THR A 710      21.320  51.740  40.660  1.00  0.00           H
ATOM   1970  CG2 THR A 710      23.540  50.860  42.140  1.00  0.00           C
ATOM   1971 HG21 THR A 710      24.100  49.890  42.110  1.00  0.00           H
ATOM   1972 HG22 THR A 710      23.830  51.370  43.080  1.00  0.00           H
ATOM   1973 HG23 THR A 710      23.880  51.610  41.410  1.00  0.00           H
ATOM   1974  C   THR A 710      22.670  49.870  39.610  1.00  0.00           C
ATOM   1975  O   THR A 710      22.070  50.660  38.850  1.00  0.00           O
ATOM   1976  N   ASP A 711      23.880  49.300  39.310  1.00  0.00           N
ATOM   1977  HN  ASP A 711      24.220  48.740  40.050  1.00  0.00           H
ATOM   1978  CA  ASP A 711      24.670  49.470  38.090  1.00  0.00           C
ATOM   1979  HA  ASP A 711      25.210  48.540  38.020  1.00  0.00           H
ATOM   1980  CB  ASP A 711      23.820  49.800  36.810  1.00  0.00           C
ATOM   1981  HB1 ASP A 711      23.340  50.790  36.950  1.00  0.00           H
ATOM   1982  HB2 ASP A 711      23.070  49.050  36.500  1.00  0.00           H
ATOM   1983  CG  ASP A 711      24.630  50.080  35.570  1.00  0.00           C
ATOM   1984  OD1 ASP A 711      25.850  49.830  35.490  1.00  0.00           O
ATOM   1985  OD2 ASP A 711      24.010  50.320  34.480  1.00  0.00           O
ATOM   1986  C   ASP A 711      25.830  50.410  38.320  1.00  0.00           C
ATOM   1987  O   ASP A 711      25.640  51.410  38.870  1.00  0.00           O
ATOM   1988  N   ALA A 712      27.020  49.910  38.060  1.00  0.00           N
ATOM   1989  HN  ALA A 712      27.170  49.060  37.560  1.00  0.00           H
ATOM   1990  CA  ALA A 712      28.350  50.530  38.490  1.00  0.00           C
ATOM   1991  HA  ALA A 712      28.090  51.240  39.270  1.00  0.00           H
ATOM   1992  CB  ALA A 712      29.370  49.440  38.970  1.00  0.00           C
ATOM   1993  HB1 ALA A 712      28.800  48.850  39.720  1.00  0.00           H
ATOM   1994  HB2 ALA A 712      30.250  49.960  39.410  1.00  0.00           H
ATOM   1995  HB3 ALA A 712      29.700  48.820  38.110  1.00  0.00           H
ATOM   1996  C   ALA A 712      28.930  51.330  37.270  1.00  0.00           C
ATOM   1997  O   ALA A 712      30.030  51.900  37.280  1.00  0.00           O
ATOM   1998  N   SER A 713      28.220  51.350  36.110  1.00  0.00           N
ATOM   1999  HN  SER A 713      27.330  50.920  36.220  1.00  0.00           H
ATOM   2000  CA  SER A 713      28.730  51.890  34.840  1.00  0.00           C
ATOM   2001  HA  SER A 713      29.610  51.290  34.640  1.00  0.00           H
ATOM   2002  CB  SER A 713      27.740  51.630  33.630  1.00  0.00           C
ATOM   2003  HB1 SER A 713      28.230  52.050  32.720  1.00  0.00           H
ATOM   2004  HB2 SER A 713      26.790  52.160  33.860  1.00  0.00           H
ATOM   2005  OG  SER A 713      27.500  50.230  33.410  1.00  0.00           O
ATOM   2006  HG1 SER A 713      26.910  50.040  34.140  1.00  0.00           H
ATOM   2007  C   SER A 713      29.110  53.410  34.910  1.00  0.00           C
ATOM   2008  O   SER A 713      30.170  53.830  34.480  1.00  0.00           O
ATOM   2009  N   SER A 714      28.180  54.170  35.590  1.00  0.00           N
ATOM   2010  HN  SER A 714      27.320  53.730  35.820  1.00  0.00           H
ATOM   2011  CA  SER A 714      28.370  55.520  36.010  1.00  0.00           C
ATOM   2012  HA  SER A 714      28.550  56.130  35.140  1.00  0.00           H
ATOM   2013  CB  SER A 714      27.140  56.200  36.730  1.00  0.00           C
ATOM   2014  HB1 SER A 714      27.340  57.270  36.960  1.00  0.00           H
ATOM   2015  HB2 SER A 714      26.940  55.670  37.690  1.00  0.00           H
ATOM   2016  OG  SER A 714      25.990  56.100  35.940  1.00  0.00           O
ATOM   2017  HG1 SER A 714      25.600  55.260  36.210  1.00  0.00           H
ATOM   2018  C   SER A 714      29.560  55.690  36.900  1.00  0.00           C
ATOM   2019  O   SER A 714      30.360  56.570  36.690  1.00  0.00           O
ATOM   2020  N   LEU A 715      29.790  54.810  37.950  1.00  0.00           N
ATOM   2021  HN  LEU A 715      29.140  54.120  38.220  1.00  0.00           H
ATOM   2022  CA  LEU A 715      30.990  54.890  38.790  1.00  0.00           C
ATOM   2023  HA  LEU A 715      31.000  55.840  39.310  1.00  0.00           H
ATOM   2024  CB  LEU A 715      30.800  53.870  39.900  1.00  0.00           C
ATOM   2025  HB1 LEU A 715      30.570  52.850  39.530  1.00  0.00           H
ATOM   2026  HB2 LEU A 715      29.910  54.170  40.490  1.00  0.00           H
ATOM   2027  CG  LEU A 715      31.990  53.810  40.920  1.00  0.00           C
ATOM   2028  HG  LEU A 715      32.930  53.510  40.410  1.00  0.00           H
ATOM   2029  CD1 LEU A 715      32.340  55.100  41.640  1.00  0.00           C
ATOM   2030 HD11 LEU A 715      33.140  54.930  42.400  1.00  0.00           H
ATOM   2031 HD12 LEU A 715      31.440  55.500  42.160  1.00  0.00           H
ATOM   2032 HD13 LEU A 715      32.850  55.870  41.020  1.00  0.00           H
ATOM   2033  CD2 LEU A 715      31.710  52.730  41.930  1.00  0.00           C
ATOM   2034 HD21 LEU A 715      32.610  52.660  42.600  1.00  0.00           H
ATOM   2035 HD22 LEU A 715      31.480  51.760  41.440  1.00  0.00           H
ATOM   2036 HD23 LEU A 715      30.850  53.050  42.550  1.00  0.00           H
ATOM   2037  C   LEU A 715      32.330  54.720  38.020  1.00  0.00           C
ATOM   2038  O   LEU A 715      33.260  55.450  38.270  1.00  0.00           O
ATOM   2039  N   VAL A 716      32.390  53.810  37.010  1.00  0.00           N
ATOM   2040  HN  VAL A 716      31.740  53.060  36.880  1.00  0.00           H
ATOM   2041  CA  VAL A 716      33.530  53.850  35.960  1.00  0.00           C
ATOM   2042  HA  VAL A 716      34.430  53.680  36.520  1.00  0.00           H
ATOM   2043  CB  VAL A 716      33.350  52.730  34.910  1.00  0.00           C
ATOM   2044  HB  VAL A 716      32.400  52.760  34.340  1.00  0.00           H
ATOM   2045  CG1 VAL A 716      34.550  52.770  33.860  1.00  0.00           C
ATOM   2046 HG11 VAL A 716      34.300  51.970  33.130  1.00  0.00           H
ATOM   2047 HG12 VAL A 716      35.560  52.620  34.280  1.00  0.00           H
ATOM   2048 HG13 VAL A 716      34.520  53.720  33.290  1.00  0.00           H
ATOM   2049  CG2 VAL A 716      33.310  51.380  35.690  1.00  0.00           C
ATOM   2050 HG21 VAL A 716      32.440  51.220  36.360  1.00  0.00           H
ATOM   2051 HG22 VAL A 716      34.260  51.210  36.260  1.00  0.00           H
ATOM   2052 HG23 VAL A 716      33.160  50.630  34.890  1.00  0.00           H
ATOM   2053  C   VAL A 716      33.720  55.170  35.170  1.00  0.00           C
ATOM   2054  O   VAL A 716      34.790  55.670  34.920  1.00  0.00           O
ATOM   2055  N   CYS A 717      32.530  55.720  34.730  1.00  0.00           N
ATOM   2056  HN  CYS A 717      31.720  55.160  34.870  1.00  0.00           H
ATOM   2057  CA  CYS A 717      32.510  57.020  34.150  1.00  0.00           C
ATOM   2058  HA  CYS A 717      33.140  56.970  33.280  1.00  0.00           H
ATOM   2059  CB  CYS A 717      31.140  57.380  33.570  1.00  0.00           C
ATOM   2060  HB1 CYS A 717      31.200  58.450  33.260  1.00  0.00           H
ATOM   2061  HB2 CYS A 717      30.420  57.340  34.410  1.00  0.00           H
ATOM   2062  SG  CYS A 717      30.570  56.200  32.280  1.00  0.00           S
ATOM   2063  HG1 CYS A 717      30.430  55.110  33.000  1.00  0.00           H
ATOM   2064  C   CYS A 717      33.030  58.150  35.010  1.00  0.00           C
ATOM   2065  O   CYS A 717      33.760  59.050  34.570  1.00  0.00           O
ATOM   2066  N   TYR A 718      32.610  58.170  36.300  1.00  0.00           N
ATOM   2067  HN  TYR A 718      31.950  57.480  36.570  1.00  0.00           H
ATOM   2068  CA  TYR A 718      33.120  59.110  37.330  1.00  0.00           C
ATOM   2069  HA  TYR A 718      32.930  60.130  37.020  1.00  0.00           H
ATOM   2070  CB  TYR A 718      32.330  58.890  38.610  1.00  0.00           C
ATOM   2071  HB1 TYR A 718      32.710  59.640  39.340  1.00  0.00           H
ATOM   2072  HB2 TYR A 718      32.650  57.890  38.950  1.00  0.00           H
ATOM   2073  CG  TYR A 718      30.850  59.060  38.640  1.00  0.00           C
ATOM   2074  CD1 TYR A 718      30.240  59.700  37.610  1.00  0.00           C
ATOM   2075  HD1 TYR A 718      30.680  60.260  36.780  1.00  0.00           H
ATOM   2076  CE1 TYR A 718      28.790  59.880  37.530  1.00  0.00           C
ATOM   2077  HE1 TYR A 718      28.400  60.370  36.650  1.00  0.00           H
ATOM   2078  CZ  TYR A 718      28.050  59.390  38.560  1.00  0.00           C
ATOM   2079  OH  TYR A 718      26.590  59.520  38.560  1.00  0.00           O
ATOM   2080  HH  TYR A 718      26.380  60.110  37.820  1.00  0.00           H
ATOM   2081  CD2 TYR A 718      30.070  58.390  39.580  1.00  0.00           C
ATOM   2082  HD2 TYR A 718      30.510  57.690  40.290  1.00  0.00           H
ATOM   2083  CE2 TYR A 718      28.660  58.550  39.590  1.00  0.00           C
ATOM   2084  HE2 TYR A 718      28.030  57.950  40.230  1.00  0.00           H
ATOM   2085  C   TYR A 718      34.630  59.100  37.550  1.00  0.00           C
ATOM   2086  O   TYR A 718      35.160  60.190  37.680  1.00  0.00           O
ATOM   2087  N   ILE A 719      35.390  57.970  37.520  1.00  0.00           N
ATOM   2088  HN  ILE A 719      34.910  57.100  37.420  1.00  0.00           H
ATOM   2089  CA  ILE A 719      36.830  58.040  37.640  1.00  0.00           C
ATOM   2090  HA  ILE A 719      37.070  58.840  38.330  1.00  0.00           H
ATOM   2091  CB  ILE A 719      37.450  56.780  38.330  1.00  0.00           C
ATOM   2092  HB  ILE A 719      36.830  56.630  39.250  1.00  0.00           H
ATOM   2093  CG2 ILE A 719      37.350  55.540  37.510  1.00  0.00           C
ATOM   2094 HG21 ILE A 719      37.640  54.640  38.100  1.00  0.00           H
ATOM   2095 HG22 ILE A 719      38.030  55.690  36.640  1.00  0.00           H
ATOM   2096 HG23 ILE A 719      36.380  55.380  37.020  1.00  0.00           H
ATOM   2097  CG1 ILE A 719      38.930  57.030  38.710  1.00  0.00           C
ATOM   2098 HG11 ILE A 719      39.550  57.270  37.820  1.00  0.00           H
ATOM   2099 HG12 ILE A 719      39.250  56.080  39.200  1.00  0.00           H
ATOM   2100  CD  ILE A 719      39.180  58.080  39.790  1.00  0.00           C
ATOM   2101  HD1 ILE A 719      40.260  58.250  39.950  1.00  0.00           H
ATOM   2102  HD2 ILE A 719      38.840  57.630  40.750  1.00  0.00           H
ATOM   2103  HD3 ILE A 719      38.570  59.000  39.630  1.00  0.00           H
ATOM   2104  C   ILE A 719      37.330  58.590  36.270  1.00  0.00           C
ATOM   2105  O   ILE A 719      36.770  58.490  35.220  1.00  0.00           O
ATOM   2106  N   THR A 720      38.490  59.360  36.310  1.00  0.00           N
ATOM   2107  HN  THR A 720      38.980  59.540  37.160  1.00  0.00           H
ATOM   2108  CA  THR A 720      39.020  59.980  35.130  1.00  0.00           C
ATOM   2109  HA  THR A 720      38.920  59.290  34.290  1.00  0.00           H
ATOM   2110  CB  THR A 720      38.320  61.300  34.720  1.00  0.00           C
ATOM   2111  HB  THR A 720      37.250  61.060  34.870  1.00  0.00           H
ATOM   2112  OG1 THR A 720      38.600  61.780  33.430  1.00  0.00           O
ATOM   2113  HG1 THR A 720      38.170  61.160  32.840  1.00  0.00           H
ATOM   2114  CG2 THR A 720      38.680  62.480  35.700  1.00  0.00           C
ATOM   2115 HG21 THR A 720      39.750  62.740  35.790  1.00  0.00           H
ATOM   2116 HG22 THR A 720      38.250  62.340  36.720  1.00  0.00           H
ATOM   2117 HG23 THR A 720      38.250  63.400  35.250  1.00  0.00           H
ATOM   2118  C   THR A 720      40.500  60.140  35.360  1.00  0.00           C
ATOM   2119  O   THR A 720      40.980  60.150  36.490  1.00  0.00           O
ATOM   2120  N   ARG A 721      41.300  60.060  34.370  1.00  0.00           N
ATOM   2121  HN  ARG A 721      40.930  59.990  33.440  1.00  0.00           H
ATOM   2122  CA  ARG A 721      42.760  59.910  34.540  1.00  0.00           C
ATOM   2123  HA  ARG A 721      42.880  59.050  35.190  1.00  0.00           H
ATOM   2124  CB  ARG A 721      43.520  59.680  33.100  1.00  0.00           C
ATOM   2125  HB1 ARG A 721      43.480  60.610  32.500  1.00  0.00           H
ATOM   2126  HB2 ARG A 721      43.010  58.930  32.460  1.00  0.00           H
ATOM   2127  CG  ARG A 721      45.020  59.360  33.260  1.00  0.00           C
ATOM   2128  HG1 ARG A 721      45.580  60.120  33.840  1.00  0.00           H
ATOM   2129  HG2 ARG A 721      45.420  59.510  32.240  1.00  0.00           H
ATOM   2130  CD  ARG A 721      45.290  57.940  33.950  1.00  0.00           C
ATOM   2131  HD1 ARG A 721      44.810  57.190  33.290  1.00  0.00           H
ATOM   2132  HD2 ARG A 721      44.770  57.780  34.910  1.00  0.00           H
ATOM   2133  NE  ARG A 721      46.720  57.720  34.180  1.00  0.00           N
ATOM   2134  HE  ARG A 721      47.270  58.370  33.660  1.00  0.00           H
ATOM   2135  CZ  ARG A 721      47.190  56.490  34.490  1.00  0.00           C
ATOM   2136  NH1 ARG A 721      46.350  55.500  34.770  1.00  0.00           N
ATOM   2137 HH11 ARG A 721      45.420  55.750  35.070  1.00  0.00           H
ATOM   2138 HH12 ARG A 721      46.760  54.620  34.960  1.00  0.00           H
ATOM   2139  NH2 ARG A 721      48.490  56.160  34.390  1.00  0.00           N
ATOM   2140 HH21 ARG A 721      48.980  56.940  34.000  1.00  0.00           H
ATOM   2141 HH22 ARG A 721      48.770  55.240  34.660  1.00  0.00           H
ATOM   2142  C   ARG A 721      43.450  61.010  35.370  1.00  0.00           C
ATOM   2143  O   ARG A 721      44.320  60.740  36.190  1.00  0.00           O
ATOM   2144  N   PHE A 722      43.080  62.330  35.260  1.00  0.00           N
ATOM   2145  HN  PHE A 722      42.470  62.520  34.490  1.00  0.00           H
ATOM   2146  CA  PHE A 722      43.410  63.480  36.130  1.00  0.00           C
ATOM   2147  HA  PHE A 722      44.480  63.560  36.010  1.00  0.00           H
ATOM   2148  CB  PHE A 722      42.670  64.650  35.610  1.00  0.00           C
ATOM   2149  HB1 PHE A 722      41.570  64.590  35.740  1.00  0.00           H
ATOM   2150  HB2 PHE A 722      42.930  64.920  34.560  1.00  0.00           H
ATOM   2151  CG  PHE A 722      43.040  65.880  36.360  1.00  0.00           C
ATOM   2152  CD1 PHE A 722      44.130  66.640  35.900  1.00  0.00           C
ATOM   2153  HD1 PHE A 722      44.710  66.290  35.070  1.00  0.00           H
ATOM   2154  CE1 PHE A 722      44.440  67.920  36.440  1.00  0.00           C
ATOM   2155  HE1 PHE A 722      45.180  68.610  36.060  1.00  0.00           H
ATOM   2156  CZ  PHE A 722      43.590  68.470  37.370  1.00  0.00           C
ATOM   2157  HZ  PHE A 722      43.820  69.490  37.630  1.00  0.00           H
ATOM   2158  CD2 PHE A 722      42.320  66.450  37.430  1.00  0.00           C
ATOM   2159  HD2 PHE A 722      41.500  65.850  37.820  1.00  0.00           H
ATOM   2160  CE2 PHE A 722      42.620  67.740  37.990  1.00  0.00           C
ATOM   2161  HE2 PHE A 722      41.930  68.050  38.750  1.00  0.00           H
ATOM   2162  C   PHE A 722      43.150  63.190  37.620  1.00  0.00           C
ATOM   2163  O   PHE A 722      44.000  63.490  38.420  1.00  0.00           O
ATOM   2164  N   THR A 723      42.000  62.620  37.920  1.00  0.00           N
ATOM   2165  HN  THR A 723      41.280  62.500  37.250  1.00  0.00           H
ATOM   2166  CA  THR A 723      41.680  62.360  39.300  1.00  0.00           C
ATOM   2167  HA  THR A 723      42.010  63.170  39.920  1.00  0.00           H
ATOM   2168  CB  THR A 723      40.220  62.190  39.670  1.00  0.00           C
ATOM   2169  HB  THR A 723      39.870  61.210  39.290  1.00  0.00           H
ATOM   2170  OG1 THR A 723      39.420  63.250  39.150  1.00  0.00           O
ATOM   2171  HG1 THR A 723      38.510  62.960  39.200  1.00  0.00           H
ATOM   2172  CG2 THR A 723      40.150  62.310  41.260  1.00  0.00           C
ATOM   2173 HG21 THR A 723      40.370  63.350  41.570  1.00  0.00           H
ATOM   2174 HG22 THR A 723      41.020  61.820  41.760  1.00  0.00           H
ATOM   2175 HG23 THR A 723      39.210  61.950  41.730  1.00  0.00           H
ATOM   2176  C   THR A 723      42.480  61.110  39.780  1.00  0.00           C
ATOM   2177  O   THR A 723      42.990  61.000  40.920  1.00  0.00           O
ATOM   2178  N   GLU A 724      42.530  60.090  38.840  1.00  0.00           N
ATOM   2179  HN  GLU A 724      42.170  60.260  37.930  1.00  0.00           H
ATOM   2180  CA  GLU A 724      43.120  58.800  39.160  1.00  0.00           C
ATOM   2181  HA  GLU A 724      42.590  58.420  40.020  1.00  0.00           H
ATOM   2182  CB  GLU A 724      42.860  57.980  37.950  1.00  0.00           C
ATOM   2183  HB1 GLU A 724      43.480  58.330  37.100  1.00  0.00           H
ATOM   2184  HB2 GLU A 724      41.790  58.090  37.640  1.00  0.00           H
ATOM   2185  CG  GLU A 724      43.040  56.480  38.260  1.00  0.00           C
ATOM   2186  HG1 GLU A 724      42.240  56.010  38.860  1.00  0.00           H
ATOM   2187  HG2 GLU A 724      44.060  56.310  38.710  1.00  0.00           H
ATOM   2188  CD  GLU A 724      43.200  55.700  36.890  1.00  0.00           C
ATOM   2189  OE1 GLU A 724      42.930  56.270  35.820  1.00  0.00           O
ATOM   2190  OE2 GLU A 724      43.480  54.490  36.990  1.00  0.00           O
ATOM   2191  C   GLU A 724      44.560  58.750  39.580  1.00  0.00           C
ATOM   2192  O   GLU A 724      44.920  58.130  40.590  1.00  0.00           O
ATOM   2193  N   GLU A 725      45.450  59.480  38.880  1.00  0.00           N
ATOM   2194  HN  GLU A 725      45.140  59.800  38.000  1.00  0.00           H
ATOM   2195  CA  GLU A 725      46.770  59.660  39.360  1.00  0.00           C
ATOM   2196  HA  GLU A 725      47.240  58.710  39.580  1.00  0.00           H
ATOM   2197  CB  GLU A 725      47.740  60.250  38.270  1.00  0.00           C
ATOM   2198  HB1 GLU A 725      48.790  60.370  38.590  1.00  0.00           H
ATOM   2199  HB2 GLU A 725      47.400  61.260  37.980  1.00  0.00           H
ATOM   2200  CG  GLU A 725      47.920  59.370  37.010  1.00  0.00           C
ATOM   2201  HG1 GLU A 725      47.000  59.270  36.390  1.00  0.00           H
ATOM   2202  HG2 GLU A 725      48.210  58.360  37.340  1.00  0.00           H
ATOM   2203  CD  GLU A 725      49.050  59.860  36.140  1.00  0.00           C
ATOM   2204  OE1 GLU A 725      50.130  59.310  36.200  1.00  0.00           O
ATOM   2205  OE2 GLU A 725      48.860  60.830  35.400  1.00  0.00           O
ATOM   2206  C   GLU A 725      46.940  60.550  40.610  1.00  0.00           C
ATOM   2207  O   GLU A 725      47.850  60.320  41.380  1.00  0.00           O
ATOM   2208  N   ALA A 726      46.130  61.610  40.730  1.00  0.00           N
ATOM   2209  HN  ALA A 726      45.400  61.750  40.060  1.00  0.00           H
ATOM   2210  CA  ALA A 726      46.180  62.570  41.850  1.00  0.00           C
ATOM   2211  HA  ALA A 726      47.200  62.870  42.050  1.00  0.00           H
ATOM   2212  CB  ALA A 726      45.580  63.890  41.440  1.00  0.00           C
ATOM   2213  HB1 ALA A 726      44.510  63.640  41.280  1.00  0.00           H
ATOM   2214  HB2 ALA A 726      46.100  64.260  40.530  1.00  0.00           H
ATOM   2215  HB3 ALA A 726      45.660  64.690  42.210  1.00  0.00           H
ATOM   2216  C   ALA A 726      45.750  62.010  43.170  1.00  0.00           C
ATOM   2217  O   ALA A 726      46.450  62.280  44.150  1.00  0.00           O
ATOM   2218  N   PHE A 727      44.690  61.170  43.250  1.00  0.00           N
ATOM   2219  HN  PHE A 727      44.060  61.070  42.480  1.00  0.00           H
ATOM   2220  CA  PHE A 727      44.310  60.440  44.440  1.00  0.00           C
ATOM   2221  HA  PHE A 727      44.380  61.130  45.270  1.00  0.00           H
ATOM   2222  CB  PHE A 727      42.910  59.830  44.270  1.00  0.00           C
ATOM   2223  HB1 PHE A 727      42.880  59.150  43.380  1.00  0.00           H
ATOM   2224  HB2 PHE A 727      42.170  60.630  44.040  1.00  0.00           H
ATOM   2225  CG  PHE A 727      42.400  59.010  45.470  1.00  0.00           C
ATOM   2226  CD1 PHE A 727      42.100  59.680  46.700  1.00  0.00           C
ATOM   2227  HD1 PHE A 727      42.360  60.680  46.980  1.00  0.00           H
ATOM   2228  CE1 PHE A 727      41.360  59.000  47.680  1.00  0.00           C
ATOM   2229  HE1 PHE A 727      41.130  59.490  48.610  1.00  0.00           H
ATOM   2230  CZ  PHE A 727      40.800  57.730  47.440  1.00  0.00           C
ATOM   2231  HZ  PHE A 727      40.130  57.230  48.130  1.00  0.00           H
ATOM   2232  CD2 PHE A 727      41.880  57.710  45.330  1.00  0.00           C
ATOM   2233  HD2 PHE A 727      41.960  57.260  44.350  1.00  0.00           H
ATOM   2234  CE2 PHE A 727      41.140  57.040  46.250  1.00  0.00           C
ATOM   2235  HE2 PHE A 727      40.660  56.090  46.050  1.00  0.00           H
ATOM   2236  C   PHE A 727      45.320  59.320  44.740  1.00  0.00           C
ATOM   2237  O   PHE A 727      45.600  59.150  45.900  1.00  0.00           O
ATOM   2238  N   ALA A 728      45.880  58.560  43.670  1.00  0.00           N
ATOM   2239  HN  ALA A 728      45.580  58.630  42.720  1.00  0.00           H
ATOM   2240  CA  ALA A 728      46.920  57.570  43.940  1.00  0.00           C
ATOM   2241  HA  ALA A 728      46.450  56.880  44.640  1.00  0.00           H
ATOM   2242  CB  ALA A 728      47.180  56.850  42.540  1.00  0.00           C
ATOM   2243  HB1 ALA A 728      46.260  56.280  42.320  1.00  0.00           H
ATOM   2244  HB2 ALA A 728      47.960  56.070  42.650  1.00  0.00           H
ATOM   2245  HB3 ALA A 728      47.460  57.550  41.720  1.00  0.00           H
ATOM   2246  C   ALA A 728      48.210  58.070  44.560  1.00  0.00           C
ATOM   2247  O   ALA A 728      48.680  57.620  45.570  1.00  0.00           O
ATOM   2248  N   ALA A 729      48.760  59.160  43.950  1.00  0.00           N
ATOM   2249  HN  ALA A 729      48.330  59.670  43.220  1.00  0.00           H
ATOM   2250  CA  ALA A 729      49.780  59.910  44.560  1.00  0.00           C
ATOM   2251  HA  ALA A 729      50.600  59.200  44.600  1.00  0.00           H
ATOM   2252  CB  ALA A 729      50.310  60.920  43.540  1.00  0.00           C
ATOM   2253  HB1 ALA A 729      51.290  61.330  43.870  1.00  0.00           H
ATOM   2254  HB2 ALA A 729      49.570  61.740  43.470  1.00  0.00           H
ATOM   2255  HB3 ALA A 729      50.500  60.370  42.590  1.00  0.00           H
ATOM   2256  C   ALA A 729      49.480  60.510  45.910  1.00  0.00           C
ATOM   2257  O   ALA A 729      50.410  60.590  46.680  1.00  0.00           O
ATOM   2258  N   LEU A 730      48.250  60.870  46.240  1.00  0.00           N
ATOM   2259  HN  LEU A 730      47.490  60.850  45.580  1.00  0.00           H
ATOM   2260  CA  LEU A 730      47.870  61.270  47.570  1.00  0.00           C
ATOM   2261  HA  LEU A 730      48.470  62.140  47.850  1.00  0.00           H
ATOM   2262  CB  LEU A 730      46.400  61.810  47.780  1.00  0.00           C
ATOM   2263  HB1 LEU A 730      45.660  60.980  47.680  1.00  0.00           H
ATOM   2264  HB2 LEU A 730      46.300  62.640  47.040  1.00  0.00           H
ATOM   2265  CG  LEU A 730      46.050  62.360  49.160  1.00  0.00           C
ATOM   2266  HG  LEU A 730      46.070  61.590  49.960  1.00  0.00           H
ATOM   2267  CD1 LEU A 730      46.960  63.570  49.540  1.00  0.00           C
ATOM   2268 HD11 LEU A 730      47.990  63.170  49.670  1.00  0.00           H
ATOM   2269 HD12 LEU A 730      46.630  64.060  50.480  1.00  0.00           H
ATOM   2270 HD13 LEU A 730      46.960  64.320  48.720  1.00  0.00           H
ATOM   2271  CD2 LEU A 730      44.560  62.940  49.090  1.00  0.00           C
ATOM   2272 HD21 LEU A 730      44.380  63.530  48.170  1.00  0.00           H
ATOM   2273 HD22 LEU A 730      44.490  63.630  49.950  1.00  0.00           H
ATOM   2274 HD23 LEU A 730      43.850  62.090  49.000  1.00  0.00           H
ATOM   2275  C   LEU A 730      48.030  60.300  48.650  1.00  0.00           C
ATOM   2276  O   LEU A 730      48.560  60.600  49.720  1.00  0.00           O
ATOM   2277  N   ILE A 731      47.540  59.080  48.500  1.00  0.00           N
ATOM   2278  HN  ILE A 731      47.060  58.820  47.670  1.00  0.00           H
ATOM   2279  CA  ILE A 731      47.720  58.040  49.490  1.00  0.00           C
ATOM   2280  HA  ILE A 731      47.370  58.370  50.460  1.00  0.00           H
ATOM   2281  CB  ILE A 731      46.950  56.820  49.050  1.00  0.00           C
ATOM   2282  HB  ILE A 731      47.320  56.470  48.070  1.00  0.00           H
ATOM   2283  CG2 ILE A 731      47.210  55.780  50.130  1.00  0.00           C
ATOM   2284 HG21 ILE A 731      46.360  55.070  50.080  1.00  0.00           H
ATOM   2285 HG22 ILE A 731      47.260  56.230  51.150  1.00  0.00           H
ATOM   2286 HG23 ILE A 731      48.150  55.250  49.880  1.00  0.00           H
ATOM   2287  CG1 ILE A 731      45.430  57.270  48.860  1.00  0.00           C
ATOM   2288 HG11 ILE A 731      44.820  56.410  48.510  1.00  0.00           H
ATOM   2289 HG12 ILE A 731      45.320  57.930  47.980  1.00  0.00           H
ATOM   2290  CD  ILE A 731      44.750  57.920  50.080  1.00  0.00           C
ATOM   2291  HD1 ILE A 731      45.170  58.940  50.270  1.00  0.00           H
ATOM   2292  HD2 ILE A 731      45.030  57.310  50.960  1.00  0.00           H
ATOM   2293  HD3 ILE A 731      43.660  58.020  49.880  1.00  0.00           H
ATOM   2294  C   ILE A 731      49.260  57.780  49.640  1.00  0.00           C
ATOM   2295  O   ILE A 731      49.840  57.710  50.760  1.00  0.00           O
ATOM   2296  N   CYS A 732      49.980  57.670  48.530  1.00  0.00           N
ATOM   2297  HN  CYS A 732      49.550  57.750  47.620  1.00  0.00           H
ATOM   2298  CA  CYS A 732      51.420  57.510  48.530  1.00  0.00           C
ATOM   2299  HA  CYS A 732      51.570  56.630  49.130  1.00  0.00           H
ATOM   2300  CB  CYS A 732      52.010  57.110  47.180  1.00  0.00           C
ATOM   2301  HB1 CYS A 732      51.580  57.760  46.410  1.00  0.00           H
ATOM   2302  HB2 CYS A 732      51.530  56.120  47.010  1.00  0.00           H
ATOM   2303  SG  CYS A 732      53.790  56.970  46.830  1.00  0.00           S
ATOM   2304  HG1 CYS A 732      54.330  57.420  47.950  1.00  0.00           H
ATOM   2305  C   CYS A 732      52.130  58.590  49.340  1.00  0.00           C
ATOM   2306  O   CYS A 732      53.040  58.270  50.090  1.00  0.00           O
ATOM   2307  N   ILE A 733      51.770  59.890  49.390  1.00  0.00           N
ATOM   2308  HN  ILE A 733      51.010  60.150  48.820  1.00  0.00           H
ATOM   2309  CA  ILE A 733      52.510  60.890  50.200  1.00  0.00           C
ATOM   2310  HA  ILE A 733      53.540  60.610  50.050  1.00  0.00           H
ATOM   2311  CB  ILE A 733      52.460  62.350  49.610  1.00  0.00           C
ATOM   2312  HB  ILE A 733      52.960  62.950  50.400  1.00  0.00           H
ATOM   2313  CG2 ILE A 733      53.300  62.320  48.350  1.00  0.00           C
ATOM   2314 HG21 ILE A 733      54.330  61.960  48.500  1.00  0.00           H
ATOM   2315 HG22 ILE A 733      53.360  63.340  47.920  1.00  0.00           H
ATOM   2316 HG23 ILE A 733      52.760  61.760  47.550  1.00  0.00           H
ATOM   2317  CG1 ILE A 733      51.030  62.840  49.400  1.00  0.00           C
ATOM   2318 HG11 ILE A 733      50.540  62.710  50.390  1.00  0.00           H
ATOM   2319 HG12 ILE A 733      50.650  62.140  48.630  1.00  0.00           H
ATOM   2320  CD  ILE A 733      50.990  64.280  48.810  1.00  0.00           C
ATOM   2321  HD1 ILE A 733      51.770  64.420  48.040  1.00  0.00           H
ATOM   2322  HD2 ILE A 733      51.100  65.080  49.570  1.00  0.00           H
ATOM   2323  HD3 ILE A 733      49.990  64.420  48.340  1.00  0.00           H
ATOM   2324  C   ILE A 733      52.270  60.800  51.700  1.00  0.00           C
ATOM   2325  O   ILE A 733      53.210  61.070  52.500  1.00  0.00           O
ATOM   2326  N   ILE A 734      51.040  60.410  52.120  1.00  0.00           N
ATOM   2327  HN  ILE A 734      50.250  60.520  51.520  1.00  0.00           H
ATOM   2328  CA  ILE A 734      50.620  60.000  53.400  1.00  0.00           C
ATOM   2329  HA  ILE A 734      50.750  60.810  54.110  1.00  0.00           H
ATOM   2330  CB  ILE A 734      49.120  59.680  53.380  1.00  0.00           C
ATOM   2331  HB  ILE A 734      48.910  59.040  52.500  1.00  0.00           H
ATOM   2332  CG2 ILE A 734      48.670  58.980  54.650  1.00  0.00           C
ATOM   2333 HG21 ILE A 734      47.570  58.950  54.820  1.00  0.00           H
ATOM   2334 HG22 ILE A 734      49.070  59.500  55.540  1.00  0.00           H
ATOM   2335 HG23 ILE A 734      48.960  57.910  54.670  1.00  0.00           H
ATOM   2336  CG1 ILE A 734      48.320  61.000  53.060  1.00  0.00           C
ATOM   2337 HG11 ILE A 734      48.650  61.580  52.170  1.00  0.00           H
ATOM   2338 HG12 ILE A 734      48.450  61.610  53.970  1.00  0.00           H
ATOM   2339  CD  ILE A 734      46.880  60.770  52.760  1.00  0.00           C
ATOM   2340  HD1 ILE A 734      46.250  61.670  52.630  1.00  0.00           H
ATOM   2341  HD2 ILE A 734      46.290  60.100  53.430  1.00  0.00           H
ATOM   2342  HD3 ILE A 734      46.960  60.210  51.800  1.00  0.00           H
ATOM   2343  C   ILE A 734      51.420  58.840  53.960  1.00  0.00           C
ATOM   2344  O   ILE A 734      51.940  58.890  55.090  1.00  0.00           O
ATOM   2345  N   PHE A 735      51.670  57.770  53.180  1.00  0.00           N
ATOM   2346  HN  PHE A 735      51.060  57.640  52.400  1.00  0.00           H
ATOM   2347  CA  PHE A 735      52.570  56.680  53.580  1.00  0.00           C
ATOM   2348  HA  PHE A 735      52.250  56.340  54.560  1.00  0.00           H
ATOM   2349  CB  PHE A 735      52.470  55.420  52.650  1.00  0.00           C
ATOM   2350  HB1 PHE A 735      53.210  54.590  52.750  1.00  0.00           H
ATOM   2351  HB2 PHE A 735      52.660  55.870  51.640  1.00  0.00           H
ATOM   2352  CG  PHE A 735      51.090  54.750  52.630  1.00  0.00           C
ATOM   2353  CD1 PHE A 735      50.280  54.900  53.810  1.00  0.00           C
ATOM   2354  HD1 PHE A 735      50.470  55.600  54.600  1.00  0.00           H
ATOM   2355  CE1 PHE A 735      49.130  54.130  53.790  1.00  0.00           C
ATOM   2356  HE1 PHE A 735      48.520  54.120  54.690  1.00  0.00           H
ATOM   2357  CZ  PHE A 735      48.720  53.320  52.720  1.00  0.00           C
ATOM   2358  HZ  PHE A 735      47.790  52.830  52.960  1.00  0.00           H
ATOM   2359  CD2 PHE A 735      50.690  53.960  51.570  1.00  0.00           C
ATOM   2360  HD2 PHE A 735      51.510  53.880  50.870  1.00  0.00           H
ATOM   2361  CE2 PHE A 735      49.480  53.280  51.610  1.00  0.00           C
ATOM   2362  HE2 PHE A 735      49.240  52.600  50.800  1.00  0.00           H
ATOM   2363  C   PHE A 735      53.960  57.140  53.840  1.00  0.00           C
ATOM   2364  O   PHE A 735      54.450  56.910  54.980  1.00  0.00           O
ATOM   2365  N   ILE A 736      54.570  58.010  52.980  1.00  0.00           N
ATOM   2366  HN  ILE A 736      54.210  58.330  52.120  1.00  0.00           H
ATOM   2367  CA  ILE A 736      55.970  58.440  53.200  1.00  0.00           C
ATOM   2368  HA  ILE A 736      56.480  57.530  53.450  1.00  0.00           H
ATOM   2369  CB  ILE A 736      56.520  59.100  51.930  1.00  0.00           C
ATOM   2370  HB  ILE A 736      55.830  59.940  51.680  1.00  0.00           H
ATOM   2371  CG2 ILE A 736      57.950  59.590  52.150  1.00  0.00           C
ATOM   2372 HG21 ILE A 736      57.980  60.450  52.840  1.00  0.00           H
ATOM   2373 HG22 ILE A 736      58.450  59.860  51.190  1.00  0.00           H
ATOM   2374 HG23 ILE A 736      58.580  58.770  52.570  1.00  0.00           H
ATOM   2375  CG1 ILE A 736      56.430  58.240  50.610  1.00  0.00           C
ATOM   2376 HG11 ILE A 736      56.570  58.940  49.770  1.00  0.00           H
ATOM   2377 HG12 ILE A 736      55.360  57.980  50.430  1.00  0.00           H
ATOM   2378  CD  ILE A 736      57.180  56.890  50.600  1.00  0.00           C
ATOM   2379  HD1 ILE A 736      56.750  56.220  51.380  1.00  0.00           H
ATOM   2380  HD2 ILE A 736      58.270  56.910  50.760  1.00  0.00           H
ATOM   2381  HD3 ILE A 736      56.940  56.420  49.610  1.00  0.00           H
ATOM   2382  C   ILE A 736      56.040  59.330  54.420  1.00  0.00           C
ATOM   2383  O   ILE A 736      57.070  59.310  55.130  1.00  0.00           O
ATOM   2384  N   TYR A 737      55.020  60.120  54.770  1.00  0.00           N
ATOM   2385  HN  TYR A 737      54.190  60.120  54.200  1.00  0.00           H
ATOM   2386  CA  TYR A 737      54.930  60.930  55.970  1.00  0.00           C
ATOM   2387  HA  TYR A 737      55.930  61.310  56.090  1.00  0.00           H
ATOM   2388  CB  TYR A 737      53.960  62.140  55.850  1.00  0.00           C
ATOM   2389  HB1 TYR A 737      52.910  61.780  55.850  1.00  0.00           H
ATOM   2390  HB2 TYR A 737      54.070  62.880  55.040  1.00  0.00           H
ATOM   2391  CG  TYR A 737      54.100  63.090  56.910  1.00  0.00           C
ATOM   2392  CD1 TYR A 737      52.950  63.370  57.650  1.00  0.00           C
ATOM   2393  HD1 TYR A 737      52.000  62.850  57.580  1.00  0.00           H
ATOM   2394  CE1 TYR A 737      53.030  64.280  58.680  1.00  0.00           C
ATOM   2395  HE1 TYR A 737      52.170  64.400  59.320  1.00  0.00           H
ATOM   2396  CZ  TYR A 737      54.260  64.910  58.920  1.00  0.00           C
ATOM   2397  OH  TYR A 737      54.270  65.760  60.010  1.00  0.00           O
ATOM   2398  HH  TYR A 737      53.370  65.880  60.320  1.00  0.00           H
ATOM   2399  CD2 TYR A 737      55.300  63.730  57.200  1.00  0.00           C
ATOM   2400  HD2 TYR A 737      56.220  63.520  56.680  1.00  0.00           H
ATOM   2401  CE2 TYR A 737      55.360  64.670  58.220  1.00  0.00           C
ATOM   2402  HE2 TYR A 737      56.280  65.210  58.460  1.00  0.00           H
ATOM   2403  C   TYR A 737      54.680  60.100  57.260  1.00  0.00           C
ATOM   2404  O   TYR A 737      55.180  60.420  58.320  1.00  0.00           O
ATOM   2405  N   GLU A 738      53.930  59.010  57.160  1.00  0.00           N
ATOM   2406  HN  GLU A 738      53.250  58.900  56.450  1.00  0.00           H
ATOM   2407  CA  GLU A 738      53.700  58.060  58.220  1.00  0.00           C
ATOM   2408  HA  GLU A 738      53.370  58.670  59.060  1.00  0.00           H
ATOM   2409  CB  GLU A 738      52.580  56.990  57.830  1.00  0.00           C
ATOM   2410  HB1 GLU A 738      52.570  56.070  58.460  1.00  0.00           H
ATOM   2411  HB2 GLU A 738      52.750  56.660  56.770  1.00  0.00           H
ATOM   2412  CG  GLU A 738      51.220  57.660  57.750  1.00  0.00           C
ATOM   2413  HG1 GLU A 738      50.550  57.080  57.080  1.00  0.00           H
ATOM   2414  HG2 GLU A 738      51.330  58.720  57.470  1.00  0.00           H
ATOM   2415  CD  GLU A 738      50.560  57.510  59.100  1.00  0.00           C
ATOM   2416  OE1 GLU A 738      49.660  56.750  59.310  1.00  0.00           O
ATOM   2417  OE2 GLU A 738      51.090  58.200  60.020  1.00  0.00           O
ATOM   2418  C   GLU A 738      54.870  57.370  58.660  1.00  0.00           C
ATOM   2419  O   GLU A 738      55.140  57.300  59.880  1.00  0.00           O
ATOM   2420  N   ALA A 739      55.720  56.870  57.720  1.00  0.00           N
ATOM   2421  HN  ALA A 739      55.380  57.070  56.800  1.00  0.00           H
ATOM   2422  CA  ALA A 739      57.020  56.290  57.910  1.00  0.00           C
ATOM   2423  HA  ALA A 739      56.930  55.500  58.640  1.00  0.00           H
ATOM   2424  CB  ALA A 739      57.650  55.770  56.600  1.00  0.00           C
ATOM   2425  HB1 ALA A 739      57.900  56.640  55.950  1.00  0.00           H
ATOM   2426  HB2 ALA A 739      56.850  55.200  56.060  1.00  0.00           H
ATOM   2427  HB3 ALA A 739      58.570  55.160  56.730  1.00  0.00           H
ATOM   2428  C   ALA A 739      57.990  57.270  58.580  1.00  0.00           C
ATOM   2429  O   ALA A 739      58.770  56.860  59.490  1.00  0.00           O
ATOM   2430  N   LEU A 740      57.910  58.590  58.240  1.00  0.00           N
ATOM   2431  HN  LEU A 740      57.410  58.980  57.470  1.00  0.00           H
ATOM   2432  CA  LEU A 740      58.700  59.600  58.890  1.00  0.00           C
ATOM   2433  HA  LEU A 740      59.730  59.280  58.910  1.00  0.00           H
ATOM   2434  CB  LEU A 740      58.710  60.860  58.070  1.00  0.00           C
ATOM   2435  HB1 LEU A 740      57.670  61.190  58.000  1.00  0.00           H
ATOM   2436  HB2 LEU A 740      59.060  60.590  57.050  1.00  0.00           H
ATOM   2437  CG  LEU A 740      59.550  62.050  58.570  1.00  0.00           C
ATOM   2438  HG  LEU A 740      59.090  62.450  59.500  1.00  0.00           H
ATOM   2439  CD1 LEU A 740      60.990  61.720  58.860  1.00  0.00           C
ATOM   2440 HD11 LEU A 740      61.460  61.350  57.920  1.00  0.00           H
ATOM   2441 HD12 LEU A 740      61.220  61.050  59.720  1.00  0.00           H
ATOM   2442 HD13 LEU A 740      61.500  62.680  59.060  1.00  0.00           H
ATOM   2443  CD2 LEU A 740      59.440  63.310  57.660  1.00  0.00           C
ATOM   2444 HD21 LEU A 740      58.450  63.790  57.860  1.00  0.00           H
ATOM   2445 HD22 LEU A 740      59.620  63.190  56.560  1.00  0.00           H
ATOM   2446 HD23 LEU A 740      60.210  64.040  57.990  1.00  0.00           H
ATOM   2447  C   LEU A 740      58.220  59.830  60.330  1.00  0.00           C
ATOM   2448  O   LEU A 740      59.030  59.840  61.260  1.00  0.00           O
ATOM   2449  N   GLU A 741      56.840  60.000  60.630  1.00  0.00           N
ATOM   2450  HN  GLU A 741      56.220  60.270  59.900  1.00  0.00           H
ATOM   2451  CA  GLU A 741      56.390  60.150  62.020  1.00  0.00           C
ATOM   2452  HA  GLU A 741      57.050  60.900  62.430  1.00  0.00           H
ATOM   2453  CB  GLU A 741      54.930  60.570  61.980  1.00  0.00           C
ATOM   2454  HB1 GLU A 741      54.520  60.590  63.010  1.00  0.00           H
ATOM   2455  HB2 GLU A 741      54.400  59.780  61.390  1.00  0.00           H
ATOM   2456  CG  GLU A 741      54.620  61.930  61.300  1.00  0.00           C
ATOM   2457  HG1 GLU A 741      54.590  61.970  60.190  1.00  0.00           H
ATOM   2458  HG2 GLU A 741      55.460  62.580  61.640  1.00  0.00           H
ATOM   2459  CD  GLU A 741      53.320  62.520  61.760  1.00  0.00           C
ATOM   2460  OE1 GLU A 741      52.220  61.940  61.420  1.00  0.00           O
ATOM   2461  OE2 GLU A 741      53.350  63.620  62.440  1.00  0.00           O
ATOM   2462  C   GLU A 741      56.640  58.960  62.930  1.00  0.00           C
ATOM   2463  O   GLU A 741      56.940  59.090  64.110  1.00  0.00           O
ATOM   2464  N   LYS A 742      56.450  57.730  62.400  1.00  0.00           N
ATOM   2465  HN  LYS A 742      56.200  57.740  61.430  1.00  0.00           H
ATOM   2466  CA  LYS A 742      56.820  56.450  63.160  1.00  0.00           C
ATOM   2467  HA  LYS A 742      56.210  56.540  64.050  1.00  0.00           H
ATOM   2468  CB  LYS A 742      56.270  55.250  62.390  1.00  0.00           C
ATOM   2469  HB1 LYS A 742      56.960  55.040  61.540  1.00  0.00           H
ATOM   2470  HB2 LYS A 742      55.230  55.580  62.250  1.00  0.00           H
ATOM   2471  CG  LYS A 742      56.340  53.840  63.060  1.00  0.00           C
ATOM   2472  HG1 LYS A 742      57.380  53.480  63.230  1.00  0.00           H
ATOM   2473  HG2 LYS A 742      55.770  53.090  62.460  1.00  0.00           H
ATOM   2474  CD  LYS A 742      55.610  53.730  64.410  1.00  0.00           C
ATOM   2475  HD1 LYS A 742      55.870  54.500  65.170  1.00  0.00           H
ATOM   2476  HD2 LYS A 742      55.840  52.750  64.880  1.00  0.00           H
ATOM   2477  CE  LYS A 742      54.140  53.900  64.370  1.00  0.00           C
ATOM   2478  HE1 LYS A 742      53.650  53.050  63.860  1.00  0.00           H
ATOM   2479  HE2 LYS A 742      53.810  54.830  63.850  1.00  0.00           H
ATOM   2480  NZ  LYS A 742      53.550  53.930  65.770  1.00  0.00           N
ATOM   2481  HZ1 LYS A 742      52.600  54.350  65.710  1.00  0.00           H
ATOM   2482  HZ2 LYS A 742      54.020  54.360  66.580  1.00  0.00           H
ATOM   2483  HZ3 LYS A 742      53.350  52.950  66.060  1.00  0.00           H
ATOM   2484  C   LYS A 742      58.390  56.470  63.580  1.00  0.00           C
ATOM   2485  O   LYS A 742      58.750  56.160  64.710  1.00  0.00           O
ATOM   2486  N   LEU A 743      59.310  56.880  62.700  1.00  0.00           N
ATOM   2487  HN  LEU A 743      59.060  56.970  61.720  1.00  0.00           H
ATOM   2488  CA  LEU A 743      60.710  57.100  63.030  1.00  0.00           C
ATOM   2489  HA  LEU A 743      61.040  56.220  63.560  1.00  0.00           H
ATOM   2490  CB  LEU A 743      61.480  57.450  61.750  1.00  0.00           C
ATOM   2491  HB1 LEU A 743      61.210  58.410  61.260  1.00  0.00           H
ATOM   2492  HB2 LEU A 743      61.340  56.670  60.970  1.00  0.00           H
ATOM   2493  CG  LEU A 743      63.010  57.670  61.940  1.00  0.00           C
ATOM   2494  HG  LEU A 743      63.270  58.450  62.690  1.00  0.00           H
ATOM   2495  CD1 LEU A 743      63.840  56.380  62.380  1.00  0.00           C
ATOM   2496 HD11 LEU A 743      63.860  56.090  63.460  1.00  0.00           H
ATOM   2497 HD12 LEU A 743      64.880  56.450  61.980  1.00  0.00           H
ATOM   2498 HD13 LEU A 743      63.340  55.490  61.960  1.00  0.00           H
ATOM   2499  CD2 LEU A 743      63.580  57.980  60.550  1.00  0.00           C
ATOM   2500 HD21 LEU A 743      64.690  58.140  60.590  1.00  0.00           H
ATOM   2501 HD22 LEU A 743      63.190  58.980  60.270  1.00  0.00           H
ATOM   2502 HD23 LEU A 743      63.250  57.330  59.710  1.00  0.00           H
ATOM   2503  C   LEU A 743      60.870  58.260  64.130  1.00  0.00           C
ATOM   2504  O   LEU A 743      61.610  58.110  65.080  1.00  0.00           O
ATOM   2505  N   PHE A 744      60.070  59.350  64.050  1.00  0.00           N
ATOM   2506  HN  PHE A 744      59.490  59.560  63.270  1.00  0.00           H
ATOM   2507  CA  PHE A 744      60.070  60.370  65.150  1.00  0.00           C
ATOM   2508  HA  PHE A 744      61.130  60.600  65.220  1.00  0.00           H
ATOM   2509  CB  PHE A 744      59.280  61.650  64.850  1.00  0.00           C
ATOM   2510  HB1 PHE A 744      59.270  62.320  65.730  1.00  0.00           H
ATOM   2511  HB2 PHE A 744      58.210  61.400  64.680  1.00  0.00           H
ATOM   2512  CG  PHE A 744      59.920  62.500  63.760  1.00  0.00           C
ATOM   2513  CD1 PHE A 744      61.290  62.860  63.740  1.00  0.00           C
ATOM   2514  HD1 PHE A 744      61.910  62.480  64.530  1.00  0.00           H
ATOM   2515  CE1 PHE A 744      61.840  63.820  62.890  1.00  0.00           C
ATOM   2516  HE1 PHE A 744      62.870  64.100  63.060  1.00  0.00           H
ATOM   2517  CZ  PHE A 744      60.980  64.350  61.980  1.00  0.00           C
ATOM   2518  HZ  PHE A 744      61.400  65.020  61.240  1.00  0.00           H
ATOM   2519  CD2 PHE A 744      59.040  63.150  62.830  1.00  0.00           C
ATOM   2520  HD2 PHE A 744      57.960  63.030  62.830  1.00  0.00           H
ATOM   2521  CE2 PHE A 744      59.610  63.970  61.820  1.00  0.00           C
ATOM   2522  HE2 PHE A 744      58.930  64.390  61.100  1.00  0.00           H
ATOM   2523  C   PHE A 744      59.630  59.850  66.500  1.00  0.00           C
ATOM   2524  O   PHE A 744      60.260  60.160  67.540  1.00  0.00           O
ATOM   2525  N   ASP A 745      58.550  58.980  66.580  1.00  0.00           N
ATOM   2526  HN  ASP A 745      58.010  58.760  65.780  1.00  0.00           H
ATOM   2527  CA  ASP A 745      58.140  58.200  67.780  1.00  0.00           C
ATOM   2528  HA  ASP A 745      58.090  58.960  68.550  1.00  0.00           H
ATOM   2529  CB  ASP A 745      56.750  57.430  67.570  1.00  0.00           C
ATOM   2530  HB1 ASP A 745      56.580  56.740  68.420  1.00  0.00           H
ATOM   2531  HB2 ASP A 745      56.770  56.860  66.610  1.00  0.00           H
ATOM   2532  CG  ASP A 745      55.470  58.300  67.540  1.00  0.00           C
ATOM   2533  OD1 ASP A 745      55.410  59.350  68.240  1.00  0.00           O
ATOM   2534  OD2 ASP A 745      54.450  57.780  66.950  1.00  0.00           O
ATOM   2535  C   ASP A 745      59.290  57.240  68.260  1.00  0.00           C
ATOM   2536  O   ASP A 745      59.500  57.160  69.450  1.00  0.00           O
ATOM   2537  N   LEU A 746      60.050  56.630  67.380  1.00  0.00           N
ATOM   2538  HN  LEU A 746      59.870  56.740  66.400  1.00  0.00           H
ATOM   2539  CA  LEU A 746      61.170  55.730  67.690  1.00  0.00           C
ATOM   2540  HA  LEU A 746      60.730  54.920  68.270  1.00  0.00           H
ATOM   2541  CB  LEU A 746      61.630  55.110  66.340  1.00  0.00           C
ATOM   2542  HB1 LEU A 746      62.180  55.820  65.690  1.00  0.00           H
ATOM   2543  HB2 LEU A 746      60.640  54.920  65.860  1.00  0.00           H
ATOM   2544  CG  LEU A 746      62.340  53.740  66.410  1.00  0.00           C
ATOM   2545  HG  LEU A 746      61.810  53.200  67.220  1.00  0.00           H
ATOM   2546  CD1 LEU A 746      62.140  52.890  65.190  1.00  0.00           C
ATOM   2547 HD11 LEU A 746      62.630  53.450  64.370  1.00  0.00           H
ATOM   2548 HD12 LEU A 746      61.070  52.840  64.880  1.00  0.00           H
ATOM   2549 HD13 LEU A 746      62.630  51.900  65.370  1.00  0.00           H
ATOM   2550  CD2 LEU A 746      63.840  53.820  66.590  1.00  0.00           C
ATOM   2551 HD21 LEU A 746      64.350  53.940  65.610  1.00  0.00           H
ATOM   2552 HD22 LEU A 746      64.080  52.790  66.930  1.00  0.00           H
ATOM   2553 HD23 LEU A 746      64.150  54.530  67.390  1.00  0.00           H
ATOM   2554  C   LEU A 746      62.250  56.560  68.470  1.00  0.00           C
ATOM   2555  O   LEU A 746      62.840  56.140  69.430  1.00  0.00           O
ATOM   2556  N   GLY A 747      62.530  57.780  67.950  1.00  0.00           N
ATOM   2557  HN  GLY A 747      61.930  58.070  67.210  1.00  0.00           H
ATOM   2558  CA  GLY A 747      63.470  58.750  68.530  1.00  0.00           C
ATOM   2559  HA1 GLY A 747      63.440  59.550  67.810  1.00  0.00           H
ATOM   2560  HA2 GLY A 747      64.420  58.260  68.600  1.00  0.00           H
ATOM   2561  C   GLY A 747      63.000  59.250  69.850  1.00  0.00           C
ATOM   2562  O   GLY A 747      63.830  59.170  70.770  1.00  0.00           O
ATOM   2563  N   GLU A 748      61.720  59.700  69.990  1.00  0.00           N
ATOM   2564  HN  GLU A 748      61.110  59.760  69.210  1.00  0.00           H
ATOM   2565  CA  GLU A 748      61.250  59.900  71.340  1.00  0.00           C
ATOM   2566  HA  GLU A 748      61.740  60.770  71.770  1.00  0.00           H
ATOM   2567  CB  GLU A 748      59.740  60.350  71.360  1.00  0.00           C
ATOM   2568  HB1 GLU A 748      59.370  60.270  72.400  1.00  0.00           H
ATOM   2569  HB2 GLU A 748      59.120  59.640  70.770  1.00  0.00           H
ATOM   2570  CG  GLU A 748      59.470  61.710  70.670  1.00  0.00           C
ATOM   2571  HG1 GLU A 748      59.500  61.730  69.560  1.00  0.00           H
ATOM   2572  HG2 GLU A 748      60.250  62.460  70.940  1.00  0.00           H
ATOM   2573  CD  GLU A 748      58.110  62.210  71.070  1.00  0.00           C
ATOM   2574  OE1 GLU A 748      57.140  61.470  70.820  1.00  0.00           O
ATOM   2575  OE2 GLU A 748      57.970  63.350  71.450  1.00  0.00           O
ATOM   2576  C   GLU A 748      61.450  58.640  72.240  1.00  0.00           C
ATOM   2577  O   GLU A 748      61.830  58.780  73.390  1.00  0.00           O
ATOM   2578  N   THR A 749      61.130  57.420  71.710  1.00  0.00           N
ATOM   2579  HN  THR A 749      60.920  57.220  70.750  1.00  0.00           H
ATOM   2580  CA  THR A 749      61.200  56.240  72.570  1.00  0.00           C
ATOM   2581  HA  THR A 749      60.670  56.410  73.500  1.00  0.00           H
ATOM   2582  CB  THR A 749      60.560  54.970  71.940  1.00  0.00           C
ATOM   2583  HB  THR A 749      61.220  54.840  71.060  1.00  0.00           H
ATOM   2584  OG1 THR A 749      59.180  55.260  71.580  1.00  0.00           O
ATOM   2585  HG1 THR A 749      59.250  55.810  70.800  1.00  0.00           H
ATOM   2586  CG2 THR A 749      60.560  53.720  72.820  1.00  0.00           C
ATOM   2587 HG21 THR A 749      60.170  54.020  73.820  1.00  0.00           H
ATOM   2588 HG22 THR A 749      61.580  53.330  73.010  1.00  0.00           H
ATOM   2589 HG23 THR A 749      59.900  53.010  72.290  1.00  0.00           H
ATOM   2590  C   THR A 749      62.550  55.840  73.130  1.00  0.00           C
ATOM   2591  O   THR A 749      62.720  55.540  74.280  1.00  0.00           O
ATOM   2592  N   TYR A 750      63.590  55.920  72.310  1.00  0.00           N
ATOM   2593  HN  TYR A 750      63.490  56.380  71.430  1.00  0.00           H
ATOM   2594  CA  TYR A 750      64.860  55.440  72.690  1.00  0.00           C
ATOM   2595  HA  TYR A 750      64.880  55.170  73.740  1.00  0.00           H
ATOM   2596  CB  TYR A 750      65.260  54.190  71.880  1.00  0.00           C
ATOM   2597  HB1 TYR A 750      66.270  53.910  72.230  1.00  0.00           H
ATOM   2598  HB2 TYR A 750      65.490  54.490  70.830  1.00  0.00           H
ATOM   2599  CG  TYR A 750      64.320  53.040  71.980  1.00  0.00           C
ATOM   2600  CD1 TYR A 750      63.350  52.780  70.980  1.00  0.00           C
ATOM   2601  HD1 TYR A 750      63.290  53.580  70.260  1.00  0.00           H
ATOM   2602  CE1 TYR A 750      62.580  51.620  70.940  1.00  0.00           C
ATOM   2603  HE1 TYR A 750      61.800  51.430  70.230  1.00  0.00           H
ATOM   2604  CZ  TYR A 750      62.650  50.770  72.090  1.00  0.00           C
ATOM   2605  OH  TYR A 750      61.860  49.570  72.030  1.00  0.00           O
ATOM   2606  HH  TYR A 750      61.070  49.840  71.580  1.00  0.00           H
ATOM   2607  CD2 TYR A 750      64.410  52.150  73.040  1.00  0.00           C
ATOM   2608  HD2 TYR A 750      65.110  52.380  73.840  1.00  0.00           H
ATOM   2609  CE2 TYR A 750      63.570  51.060  73.160  1.00  0.00           C
ATOM   2610  HE2 TYR A 750      63.630  50.430  74.020  1.00  0.00           H
ATOM   2611  C   TYR A 750      65.950  56.500  72.550  1.00  0.00           C
ATOM   2612  O   TYR A 750      65.850  57.390  71.710  1.00  0.00           O
ATOM   2613  N   ALA A 751      67.020  56.420  73.320  1.00  0.00           N
ATOM   2614  HN  ALA A 751      67.090  55.850  74.130  1.00  0.00           H
ATOM   2615  CA  ALA A 751      68.150  57.280  73.110  1.00  0.00           C
ATOM   2616  HA  ALA A 751      67.860  58.190  72.610  1.00  0.00           H
ATOM   2617  CB  ALA A 751      68.810  57.750  74.370  1.00  0.00           C
ATOM   2618  HB1 ALA A 751      69.350  56.950  74.910  1.00  0.00           H
ATOM   2619  HB2 ALA A 751      68.070  58.190  75.070  1.00  0.00           H
ATOM   2620  HB3 ALA A 751      69.510  58.580  74.210  1.00  0.00           H
ATOM   2621  C   ALA A 751      69.050  56.710  71.980  1.00  0.00           C
ATOM   2622  O   ALA A 751      68.890  55.590  71.530  1.00  0.00           O
ATOM   2623  N   PHE A 752      69.970  57.500  71.440  1.00  0.00           N
ATOM   2624  HN  PHE A 752      70.140  58.450  71.670  1.00  0.00           H
ATOM   2625  CA  PHE A 752      71.030  57.080  70.590  1.00  0.00           C
ATOM   2626  HA  PHE A 752      70.640  56.210  70.100  1.00  0.00           H
ATOM   2627  CB  PHE A 752      71.290  58.310  69.590  1.00  0.00           C
ATOM   2628  HB1 PHE A 752      71.840  59.140  70.070  1.00  0.00           H
ATOM   2629  HB2 PHE A 752      70.340  58.700  69.170  1.00  0.00           H
ATOM   2630  CG  PHE A 752      72.160  57.820  68.480  1.00  0.00           C
ATOM   2631  CD1 PHE A 752      73.560  58.150  68.480  1.00  0.00           C
ATOM   2632  HD1 PHE A 752      73.950  58.790  69.260  1.00  0.00           H
ATOM   2633  CE1 PHE A 752      74.430  57.610  67.550  1.00  0.00           C
ATOM   2634  HE1 PHE A 752      75.470  57.890  67.550  1.00  0.00           H
ATOM   2635  CZ  PHE A 752      73.950  56.740  66.600  1.00  0.00           C
ATOM   2636  HZ  PHE A 752      74.490  56.330  65.760  1.00  0.00           H
ATOM   2637  CD2 PHE A 752      71.590  57.170  67.420  1.00  0.00           C
ATOM   2638  HD2 PHE A 752      70.530  56.950  67.390  1.00  0.00           H
ATOM   2639  CE2 PHE A 752      72.510  56.560  66.490  1.00  0.00           C
ATOM   2640  HE2 PHE A 752      72.200  55.930  65.680  1.00  0.00           H
ATOM   2641  C   PHE A 752      72.190  56.780  71.470  1.00  0.00           C
ATOM   2642  O   PHE A 752      72.350  57.490  72.510  1.00  0.00           O
ATOM   2643  N   PRO A 822      73.010  55.830  71.080  1.00  0.00           N
ATOM   2644  CD  PRO A 822      74.340  55.660  71.710  1.00  0.00           C
ATOM   2645  HD1 PRO A 822      74.280  55.250  72.730  1.00  0.00           H
ATOM   2646  HD2 PRO A 822      74.880  56.630  71.690  1.00  0.00           H
ATOM   2647  CA  PRO A 822      72.900  54.910  69.920  1.00  0.00           C
ATOM   2648  HA  PRO A 822      72.500  55.330  69.000  1.00  0.00           H
ATOM   2649  CB  PRO A 822      74.300  54.290  69.660  1.00  0.00           C
ATOM   2650  HB1 PRO A 822      74.750  54.810  68.800  1.00  0.00           H
ATOM   2651  HB2 PRO A 822      74.300  53.200  69.450  1.00  0.00           H
ATOM   2652  CG  PRO A 822      75.100  54.600  70.890  1.00  0.00           C
ATOM   2653  HG1 PRO A 822      75.270  53.610  71.350  1.00  0.00           H
ATOM   2654  HG2 PRO A 822      76.150  54.920  70.730  1.00  0.00           H
ATOM   2655  C   PRO A 822      71.890  53.840  70.250  1.00  0.00           C
ATOM   2656  O   PRO A 822      70.930  53.730  69.470  1.00  0.00           O
ATOM   2657  N   ASP A 823      72.010  53.070  71.320  1.00  0.00           N
ATOM   2658  HN  ASP A 823      72.810  53.090  71.910  1.00  0.00           H
ATOM   2659  CA  ASP A 823      71.100  52.010  71.780  1.00  0.00           C
ATOM   2660  HA  ASP A 823      71.800  51.300  72.190  1.00  0.00           H
ATOM   2661  CB  ASP A 823      70.250  52.550  73.000  1.00  0.00           C
ATOM   2662  HB1 ASP A 823      69.420  53.200  72.620  1.00  0.00           H
ATOM   2663  HB2 ASP A 823      70.830  53.250  73.640  1.00  0.00           H
ATOM   2664  CG  ASP A 823      69.620  51.460  73.770  1.00  0.00           C
ATOM   2665  OD1 ASP A 823      70.160  50.240  73.830  1.00  0.00           O
ATOM   2666  OD2 ASP A 823      68.510  51.630  74.300  1.00  0.00           O
ATOM   2667  C   ASP A 823      70.380  51.200  70.730  1.00  0.00           C
ATOM   2668  O   ASP A 823      70.890  50.350  69.960  1.00  0.00           O
ATOM   2669  N   VAL A 824      69.010  51.460  70.690  1.00  0.00           N
ATOM   2670  HN  VAL A 824      68.640  52.110  71.350  1.00  0.00           H
ATOM   2671  CA  VAL A 824      68.030  50.900  69.790  1.00  0.00           C
ATOM   2672  HA  VAL A 824      68.310  49.910  69.440  1.00  0.00           H
ATOM   2673  CB  VAL A 824      66.760  50.650  70.560  1.00  0.00           C
ATOM   2674  HB  VAL A 824      66.380  51.540  71.110  1.00  0.00           H
ATOM   2675  CG1 VAL A 824      65.620  50.130  69.630  1.00  0.00           C
ATOM   2676 HG11 VAL A 824      65.350  50.910  68.890  1.00  0.00           H
ATOM   2677 HG12 VAL A 824      64.710  50.140  70.260  1.00  0.00           H
ATOM   2678 HG13 VAL A 824      65.780  49.100  69.250  1.00  0.00           H
ATOM   2679  CG2 VAL A 824      67.050  49.610  71.640  1.00  0.00           C
ATOM   2680 HG21 VAL A 824      66.180  49.340  72.280  1.00  0.00           H
ATOM   2681 HG22 VAL A 824      67.940  49.920  72.220  1.00  0.00           H
ATOM   2682 HG23 VAL A 824      67.410  48.720  71.090  1.00  0.00           H
ATOM   2683  C   VAL A 824      67.830  51.770  68.500  1.00  0.00           C
ATOM   2684  O   VAL A 824      67.630  51.300  67.360  1.00  0.00           O
ATOM   2685  N   LEU A 825      67.890  53.100  68.720  1.00  0.00           N
ATOM   2686  HN  LEU A 825      68.010  53.410  69.650  1.00  0.00           H
ATOM   2687  CA  LEU A 825      67.680  54.040  67.620  1.00  0.00           C
ATOM   2688  HA  LEU A 825      66.660  53.850  67.300  1.00  0.00           H
ATOM   2689  CB  LEU A 825      67.780  55.470  68.250  1.00  0.00           C
ATOM   2690  HB1 LEU A 825      68.770  55.560  68.750  1.00  0.00           H
ATOM   2691  HB2 LEU A 825      66.950  55.550  68.980  1.00  0.00           H
ATOM   2692  CG  LEU A 825      67.650  56.630  67.220  1.00  0.00           C
ATOM   2693  HG  LEU A 825      68.520  56.810  66.550  1.00  0.00           H
ATOM   2694  CD1 LEU A 825      66.370  56.550  66.390  1.00  0.00           C
ATOM   2695 HD11 LEU A 825      65.430  56.630  66.980  1.00  0.00           H
ATOM   2696 HD12 LEU A 825      66.320  55.550  65.900  1.00  0.00           H
ATOM   2697 HD13 LEU A 825      66.420  57.260  65.530  1.00  0.00           H
ATOM   2698  CD2 LEU A 825      67.480  57.930  68.100  1.00  0.00           C
ATOM   2699 HD21 LEU A 825      67.200  58.800  67.470  1.00  0.00           H
ATOM   2700 HD22 LEU A 825      68.440  58.280  68.550  1.00  0.00           H
ATOM   2701 HD23 LEU A 825      66.670  57.870  68.860  1.00  0.00           H
ATOM   2702  C   LEU A 825      68.680  53.900  66.460  1.00  0.00           C
ATOM   2703  O   LEU A 825      68.310  53.910  65.300  1.00  0.00           O
ATOM   2704  N   PHE A 826      69.980  53.720  66.790  1.00  0.00           N
ATOM   2705  HN  PHE A 826      70.300  53.620  67.730  1.00  0.00           H
ATOM   2706  CA  PHE A 826      71.040  53.400  65.790  1.00  0.00           C
ATOM   2707  HA  PHE A 826      71.200  54.200  65.090  1.00  0.00           H
ATOM   2708  CB  PHE A 826      72.420  53.060  66.480  1.00  0.00           C
ATOM   2709  HB1 PHE A 826      72.240  52.250  67.220  1.00  0.00           H
ATOM   2710  HB2 PHE A 826      72.800  53.900  67.110  1.00  0.00           H
ATOM   2711  CG  PHE A 826      73.550  52.710  65.530  1.00  0.00           C
ATOM   2712  CD1 PHE A 826      74.340  51.580  65.770  1.00  0.00           C
ATOM   2713  HD1 PHE A 826      74.030  50.930  66.580  1.00  0.00           H
ATOM   2714  CE1 PHE A 826      75.400  51.210  64.930  1.00  0.00           C
ATOM   2715  HE1 PHE A 826      75.820  50.230  65.150  1.00  0.00           H
ATOM   2716  CZ  PHE A 826      75.880  52.220  64.160  1.00  0.00           C
ATOM   2717  HZ  PHE A 826      76.800  52.120  63.610  1.00  0.00           H
ATOM   2718  CD2 PHE A 826      73.950  53.610  64.490  1.00  0.00           C
ATOM   2719  HD2 PHE A 826      73.340  54.490  64.360  1.00  0.00           H
ATOM   2720  CE2 PHE A 826      75.200  53.440  63.910  1.00  0.00           C
ATOM   2721  HE2 PHE A 826      75.590  54.240  63.300  1.00  0.00           H
ATOM   2722  C   PHE A 826      70.700  52.240  64.910  1.00  0.00           C
ATOM   2723  O   PHE A 826      70.680  52.280  63.710  1.00  0.00           O
ATOM   2724  N   TRP A 827      70.470  51.030  65.550  1.00  0.00           N
ATOM   2725  HN  TRP A 827      70.610  50.950  66.540  1.00  0.00           H
ATOM   2726  CA  TRP A 827      70.180  49.850  64.720  1.00  0.00           C
ATOM   2727  HA  TRP A 827      70.960  49.720  63.980  1.00  0.00           H
ATOM   2728  CB  TRP A 827      70.250  48.540  65.490  1.00  0.00           C
ATOM   2729  HB1 TRP A 827      69.940  47.690  64.830  1.00  0.00           H
ATOM   2730  HB2 TRP A 827      69.640  48.640  66.410  1.00  0.00           H
ATOM   2731  CG  TRP A 827      71.710  48.140  65.860  1.00  0.00           C
ATOM   2732  CD1 TRP A 827      72.110  48.160  67.200  1.00  0.00           C
ATOM   2733  HD1 TRP A 827      71.490  48.450  68.040  1.00  0.00           H
ATOM   2734  NE1 TRP A 827      73.480  47.890  67.350  1.00  0.00           N
ATOM   2735  HE1 TRP A 827      73.940  47.750  68.200  1.00  0.00           H
ATOM   2736  CE2 TRP A 827      73.930  47.560  66.040  1.00  0.00           C
ATOM   2737  CD2 TRP A 827      72.900  47.800  65.100  1.00  0.00           C
ATOM   2738  CE3 TRP A 827      73.160  47.620  63.700  1.00  0.00           C
ATOM   2739  HE3 TRP A 827      72.430  47.830  62.940  1.00  0.00           H
ATOM   2740  CZ3 TRP A 827      74.400  47.190  63.350  1.00  0.00           C
ATOM   2741  HZ3 TRP A 827      74.690  47.110  62.310  1.00  0.00           H
ATOM   2742  CZ2 TRP A 827      75.190  47.080  65.640  1.00  0.00           C
ATOM   2743  HZ2 TRP A 827      75.920  46.950  66.410  1.00  0.00           H
ATOM   2744  CH2 TRP A 827      75.390  46.940  64.290  1.00  0.00           C
ATOM   2745  HH2 TRP A 827      76.330  46.630  63.840  1.00  0.00           H
ATOM   2746  C   TRP A 827      68.960  49.910  63.850  1.00  0.00           C
ATOM   2747  O   TRP A 827      68.920  49.500  62.710  1.00  0.00           O
ATOM   2748  N   CYS A 828      67.860  50.470  64.460  1.00  0.00           N
ATOM   2749  HN  CYS A 828      67.920  50.710  65.420  1.00  0.00           H
ATOM   2750  CA  CYS A 828      66.650  50.710  63.710  1.00  0.00           C
ATOM   2751  HA  CYS A 828      66.260  49.740  63.440  1.00  0.00           H
ATOM   2752  CB  CYS A 828      65.580  51.300  64.560  1.00  0.00           C
ATOM   2753  HB1 CYS A 828      64.600  51.380  64.030  1.00  0.00           H
ATOM   2754  HB2 CYS A 828      65.830  52.250  65.090  1.00  0.00           H
ATOM   2755  SG  CYS A 828      65.020  50.100  65.850  1.00  0.00           S
ATOM   2756  HG1 CYS A 828      66.010  50.630  66.540  1.00  0.00           H
ATOM   2757  C   CYS A 828      66.820  51.630  62.510  1.00  0.00           C
ATOM   2758  O   CYS A 828      66.200  51.380  61.480  1.00  0.00           O
ATOM   2759  N   VAL A 829      67.770  52.600  62.540  1.00  0.00           N
ATOM   2760  HN  VAL A 829      68.370  52.580  63.340  1.00  0.00           H
ATOM   2761  CA  VAL A 829      68.260  53.290  61.340  1.00  0.00           C
ATOM   2762  HA  VAL A 829      67.360  53.680  60.880  1.00  0.00           H
ATOM   2763  CB  VAL A 829      69.060  54.500  61.840  1.00  0.00           C
ATOM   2764  HB  VAL A 829      69.640  54.170  62.730  1.00  0.00           H
ATOM   2765  CG1 VAL A 829      69.950  55.100  60.700  1.00  0.00           C
ATOM   2766 HG11 VAL A 829      70.630  54.340  60.270  1.00  0.00           H
ATOM   2767 HG12 VAL A 829      70.480  55.970  61.140  1.00  0.00           H
ATOM   2768 HG13 VAL A 829      69.360  55.460  59.820  1.00  0.00           H
ATOM   2769  CG2 VAL A 829      68.050  55.560  62.320  1.00  0.00           C
ATOM   2770 HG21 VAL A 829      67.390  55.810  61.470  1.00  0.00           H
ATOM   2771 HG22 VAL A 829      68.600  56.450  62.700  1.00  0.00           H
ATOM   2772 HG23 VAL A 829      67.490  55.190  63.210  1.00  0.00           H
ATOM   2773  C   VAL A 829      69.040  52.490  60.360  1.00  0.00           C
ATOM   2774  O   VAL A 829      68.700  52.490  59.160  1.00  0.00           O
ATOM   2775  N   ILE A 830      69.920  51.580  60.730  1.00  0.00           N
ATOM   2776  HN  ILE A 830      70.210  51.600  61.680  1.00  0.00           H
ATOM   2777  CA  ILE A 830      70.530  50.630  59.890  1.00  0.00           C
ATOM   2778  HA  ILE A 830      71.130  51.130  59.140  1.00  0.00           H
ATOM   2779  CB  ILE A 830      71.500  49.770  60.780  1.00  0.00           C
ATOM   2780  HB  ILE A 830      71.030  49.270  61.650  1.00  0.00           H
ATOM   2781  CG2 ILE A 830      72.130  48.710  59.770  1.00  0.00           C
ATOM   2782 HG21 ILE A 830      73.180  48.560  60.070  1.00  0.00           H
ATOM   2783 HG22 ILE A 830      72.180  49.100  58.740  1.00  0.00           H
ATOM   2784 HG23 ILE A 830      71.610  47.730  59.800  1.00  0.00           H
ATOM   2785  CG1 ILE A 830      72.610  50.670  61.360  1.00  0.00           C
ATOM   2786 HG11 ILE A 830      73.450  50.140  61.850  1.00  0.00           H
ATOM   2787 HG12 ILE A 830      72.120  51.240  62.180  1.00  0.00           H
ATOM   2788  CD  ILE A 830      73.310  51.530  60.350  1.00  0.00           C
ATOM   2789  HD1 ILE A 830      74.260  51.900  60.790  1.00  0.00           H
ATOM   2790  HD2 ILE A 830      72.640  52.340  60.000  1.00  0.00           H
ATOM   2791  HD3 ILE A 830      73.550  51.010  59.390  1.00  0.00           H
ATOM   2792  C   ILE A 830      69.520  49.740  59.220  1.00  0.00           C
ATOM   2793  O   ILE A 830      69.380  49.800  58.020  1.00  0.00           O
ATOM   2794  N   LEU A 831      68.650  48.990  59.960  1.00  0.00           N
ATOM   2795  HN  LEU A 831      68.680  49.120  60.940  1.00  0.00           H
ATOM   2796  CA  LEU A 831      67.800  47.900  59.490  1.00  0.00           C
ATOM   2797  HA  LEU A 831      68.400  47.360  58.780  1.00  0.00           H
ATOM   2798  CB  LEU A 831      67.540  46.940  60.750  1.00  0.00           C
ATOM   2799  HB1 LEU A 831      67.200  47.540  61.630  1.00  0.00           H
ATOM   2800  HB2 LEU A 831      68.550  46.550  60.980  1.00  0.00           H
ATOM   2801  CG  LEU A 831      66.690  45.670  60.440  1.00  0.00           C
ATOM   2802  HG  LEU A 831      65.650  46.000  60.220  1.00  0.00           H
ATOM   2803  CD1 LEU A 831      67.350  44.880  59.290  1.00  0.00           C
ATOM   2804 HD11 LEU A 831      66.930  43.870  59.090  1.00  0.00           H
ATOM   2805 HD12 LEU A 831      68.430  44.710  59.500  1.00  0.00           H
ATOM   2806 HD13 LEU A 831      67.260  45.440  58.340  1.00  0.00           H
ATOM   2807  CD2 LEU A 831      66.660  44.710  61.620  1.00  0.00           C
ATOM   2808 HD21 LEU A 831      67.700  44.490  61.940  1.00  0.00           H
ATOM   2809 HD22 LEU A 831      65.960  43.870  61.520  1.00  0.00           H
ATOM   2810 HD23 LEU A 831      66.230  45.200  62.520  1.00  0.00           H
ATOM   2811  C   LEU A 831      66.520  48.310  58.830  1.00  0.00           C
ATOM   2812  O   LEU A 831      65.890  47.630  58.030  1.00  0.00           O
ATOM   2813  N   PHE A 832      66.190  49.550  59.000  1.00  0.00           N
ATOM   2814  HN  PHE A 832      66.620  50.200  59.630  1.00  0.00           H
ATOM   2815  CA  PHE A 832      65.080  50.100  58.200  1.00  0.00           C
ATOM   2816  HA  PHE A 832      64.180  49.520  58.140  1.00  0.00           H
ATOM   2817  CB  PHE A 832      64.560  51.350  59.000  1.00  0.00           C
ATOM   2818  HB1 PHE A 832      65.420  52.040  59.160  1.00  0.00           H
ATOM   2819  HB2 PHE A 832      64.280  50.990  60.010  1.00  0.00           H
ATOM   2820  CG  PHE A 832      63.470  52.100  58.490  1.00  0.00           C
ATOM   2821  CD1 PHE A 832      62.650  51.810  57.450  1.00  0.00           C
ATOM   2822  HD1 PHE A 832      62.620  50.850  56.950  1.00  0.00           H
ATOM   2823  CE1 PHE A 832      61.530  52.520  57.130  1.00  0.00           C
ATOM   2824  HE1 PHE A 832      60.890  52.110  56.380  1.00  0.00           H
ATOM   2825  CZ  PHE A 832      61.250  53.670  57.890  1.00  0.00           C
ATOM   2826  HZ  PHE A 832      60.350  54.210  57.660  1.00  0.00           H
ATOM   2827  CD2 PHE A 832      63.060  53.220  59.320  1.00  0.00           C
ATOM   2828  HD2 PHE A 832      63.640  53.350  60.210  1.00  0.00           H
ATOM   2829  CE2 PHE A 832      61.990  54.120  58.970  1.00  0.00           C
ATOM   2830  HE2 PHE A 832      61.560  54.920  59.550  1.00  0.00           H
ATOM   2831  C   PHE A 832      65.540  50.390  56.830  1.00  0.00           C
ATOM   2832  O   PHE A 832      65.100  49.740  55.860  1.00  0.00           O
ATOM   2833  N   PHE A 833      66.500  51.270  56.650  1.00  0.00           N
ATOM   2834  HN  PHE A 833      66.730  51.810  57.460  1.00  0.00           H
ATOM   2835  CA  PHE A 833      67.020  51.640  55.350  1.00  0.00           C
ATOM   2836  HA  PHE A 833      66.180  51.820  54.710  1.00  0.00           H
ATOM   2837  CB  PHE A 833      67.970  52.870  55.460  1.00  0.00           C
ATOM   2838  HB1 PHE A 833      68.300  53.070  54.420  1.00  0.00           H
ATOM   2839  HB2 PHE A 833      68.820  52.640  56.130  1.00  0.00           H
ATOM   2840  CG  PHE A 833      67.160  54.070  55.890  1.00  0.00           C
ATOM   2841  CD1 PHE A 833      67.860  54.970  56.760  1.00  0.00           C
ATOM   2842  HD1 PHE A 833      68.810  54.710  57.170  1.00  0.00           H
ATOM   2843  CE1 PHE A 833      67.150  56.100  57.230  1.00  0.00           C
ATOM   2844  HE1 PHE A 833      67.720  56.710  57.920  1.00  0.00           H
ATOM   2845  CZ  PHE A 833      65.860  56.380  56.840  1.00  0.00           C
ATOM   2846  HZ  PHE A 833      65.440  57.320  57.180  1.00  0.00           H
ATOM   2847  CD2 PHE A 833      65.840  54.320  55.490  1.00  0.00           C
ATOM   2848  HD2 PHE A 833      65.370  53.660  54.770  1.00  0.00           H
ATOM   2849  CE2 PHE A 833      65.150  55.520  55.930  1.00  0.00           C
ATOM   2850  HE2 PHE A 833      64.100  55.640  55.690  1.00  0.00           H
ATOM   2851  C   PHE A 833      67.750  50.560  54.610  1.00  0.00           C
ATOM   2852  O   PHE A 833      67.710  50.550  53.380  1.00  0.00           O
ATOM   2853  N   THR A 834      68.400  49.640  55.300  1.00  0.00           N
ATOM   2854  HN  THR A 834      68.370  49.600  56.300  1.00  0.00           H
ATOM   2855  CA  THR A 834      68.920  48.450  54.590  1.00  0.00           C
ATOM   2856  HA  THR A 834      69.560  48.800  53.800  1.00  0.00           H
ATOM   2857  CB  THR A 834      69.840  47.610  55.460  1.00  0.00           C
ATOM   2858  HB  THR A 834      70.000  46.670  54.870  1.00  0.00           H
ATOM   2859  OG1 THR A 834      69.390  47.300  56.750  1.00  0.00           O
ATOM   2860  HG1 THR A 834      69.390  48.180  57.120  1.00  0.00           H
ATOM   2861  CG2 THR A 834      71.140  48.370  55.520  1.00  0.00           C
ATOM   2862 HG21 THR A 834      71.460  48.830  54.560  1.00  0.00           H
ATOM   2863 HG22 THR A 834      71.880  47.630  55.900  1.00  0.00           H
ATOM   2864 HG23 THR A 834      71.010  49.200  56.250  1.00  0.00           H
ATOM   2865  C   THR A 834      67.860  47.530  54.020  1.00  0.00           C
ATOM   2866  O   THR A 834      68.020  47.080  52.900  1.00  0.00           O
ATOM   2867  N   THR A 835      66.720  47.190  54.790  1.00  0.00           N
ATOM   2868  HN  THR A 835      66.650  47.270  55.790  1.00  0.00           H
ATOM   2869  CA  THR A 835      65.620  46.370  54.310  1.00  0.00           C
ATOM   2870  HA  THR A 835      66.040  45.410  54.060  1.00  0.00           H
ATOM   2871  CB  THR A 835      64.550  46.050  55.370  1.00  0.00           C
ATOM   2872  HB  THR A 835      64.250  47.050  55.730  1.00  0.00           H
ATOM   2873  OG1 THR A 835      65.040  45.380  56.490  1.00  0.00           O
ATOM   2874  HG1 THR A 835      65.540  46.060  56.950  1.00  0.00           H
ATOM   2875  CG2 THR A 835      63.260  45.290  54.990  1.00  0.00           C
ATOM   2876 HG21 THR A 835      63.460  44.250  55.310  1.00  0.00           H
ATOM   2877 HG22 THR A 835      63.110  45.120  53.900  1.00  0.00           H
ATOM   2878 HG23 THR A 835      62.390  45.800  55.450  1.00  0.00           H
ATOM   2879  C   THR A 835      65.000  46.870  53.060  1.00  0.00           C
ATOM   2880  O   THR A 835      64.810  46.070  52.130  1.00  0.00           O
ATOM   2881  N   PHE A 836      64.630  48.160  53.060  1.00  0.00           N
ATOM   2882  HN  PHE A 836      64.680  48.730  53.880  1.00  0.00           H
ATOM   2883  CA  PHE A 836      64.150  48.830  51.890  1.00  0.00           C
ATOM   2884  HA  PHE A 836      63.210  48.310  51.780  1.00  0.00           H
ATOM   2885  CB  PHE A 836      64.050  50.270  52.400  1.00  0.00           C
ATOM   2886  HB1 PHE A 836      64.900  50.580  53.030  1.00  0.00           H
ATOM   2887  HB2 PHE A 836      63.080  50.300  52.950  1.00  0.00           H
ATOM   2888  CG  PHE A 836      63.900  51.480  51.380  1.00  0.00           C
ATOM   2889  CD1 PHE A 836      62.970  51.380  50.340  1.00  0.00           C
ATOM   2890  HD1 PHE A 836      62.380  50.470  50.250  1.00  0.00           H
ATOM   2891  CE1 PHE A 836      62.740  52.470  49.450  1.00  0.00           C
ATOM   2892  HE1 PHE A 836      62.020  52.270  48.660  1.00  0.00           H
ATOM   2893  CZ  PHE A 836      63.560  53.610  49.570  1.00  0.00           C
ATOM   2894  HZ  PHE A 836      63.380  54.360  48.810  1.00  0.00           H
ATOM   2895  CD2 PHE A 836      64.660  52.630  51.490  1.00  0.00           C
ATOM   2896  HD2 PHE A 836      65.510  52.550  52.160  1.00  0.00           H
ATOM   2897  CE2 PHE A 836      64.590  53.660  50.570  1.00  0.00           C
ATOM   2898  HE2 PHE A 836      65.160  54.560  50.730  1.00  0.00           H
ATOM   2899  C   PHE A 836      65.040  48.800  50.590  1.00  0.00           C
ATOM   2900  O   PHE A 836      64.520  48.630  49.490  1.00  0.00           O
ATOM   2901  N   PHE A 837      66.400  48.930  50.760  1.00  0.00           N
ATOM   2902  HN  PHE A 837      66.790  49.060  51.660  1.00  0.00           H
ATOM   2903  CA  PHE A 837      67.380  48.610  49.690  1.00  0.00           C
ATOM   2904  HA  PHE A 837      66.960  48.950  48.750  1.00  0.00           H
ATOM   2905  CB  PHE A 837      68.730  49.330  49.930  1.00  0.00           C
ATOM   2906  HB1 PHE A 837      69.120  48.940  50.890  1.00  0.00           H
ATOM   2907  HB2 PHE A 837      68.540  50.420  50.010  1.00  0.00           H
ATOM   2908  CG  PHE A 837      69.730  49.290  48.760  1.00  0.00           C
ATOM   2909  CD1 PHE A 837      71.080  49.180  49.080  1.00  0.00           C
ATOM   2910  HD1 PHE A 837      71.370  49.000  50.110  1.00  0.00           H
ATOM   2911  CE1 PHE A 837      72.020  49.370  48.030  1.00  0.00           C
ATOM   2912  HE1 PHE A 837      73.060  49.280  48.350  1.00  0.00           H
ATOM   2913  CZ  PHE A 837      71.670  49.630  46.680  1.00  0.00           C
ATOM   2914  HZ  PHE A 837      72.450  49.790  45.950  1.00  0.00           H
ATOM   2915  CD2 PHE A 837      69.320  49.610  47.490  1.00  0.00           C
ATOM   2916  HD2 PHE A 837      68.290  49.820  47.260  1.00  0.00           H
ATOM   2917  CE2 PHE A 837      70.270  49.750  46.440  1.00  0.00           C
ATOM   2918  HE2 PHE A 837      70.020  50.010  45.420  1.00  0.00           H
ATOM   2919  C   PHE A 837      67.540  47.140  49.240  1.00  0.00           C
ATOM   2920  O   PHE A 837      67.540  46.820  48.060  1.00  0.00           O
ATOM   2921  N   LEU A 838      67.650  46.160  50.120  1.00  0.00           N
ATOM   2922  HN  LEU A 838      67.660  46.470  51.070  1.00  0.00           H
ATOM   2923  CA  LEU A 838      67.760  44.740  49.840  1.00  0.00           C
ATOM   2924  HA  LEU A 838      68.630  44.680  49.210  1.00  0.00           H
ATOM   2925  CB  LEU A 838      68.040  43.890  51.120  1.00  0.00           C
ATOM   2926  HB1 LEU A 838      67.200  44.270  51.760  1.00  0.00           H
ATOM   2927  HB2 LEU A 838      68.970  44.230  51.630  1.00  0.00           H
ATOM   2928  CG  LEU A 838      67.910  42.390  51.070  1.00  0.00           C
ATOM   2929  HG  LEU A 838      66.910  42.100  50.700  1.00  0.00           H
ATOM   2930  CD1 LEU A 838      68.890  41.620  50.170  1.00  0.00           C
ATOM   2931 HD11 LEU A 838      68.630  41.940  49.150  1.00  0.00           H
ATOM   2932 HD12 LEU A 838      68.780  40.520  50.130  1.00  0.00           H
ATOM   2933 HD13 LEU A 838      69.930  41.910  50.440  1.00  0.00           H
ATOM   2934  CD2 LEU A 838      67.850  41.690  52.440  1.00  0.00           C
ATOM   2935 HD21 LEU A 838      68.810  41.840  52.980  1.00  0.00           H
ATOM   2936 HD22 LEU A 838      67.680  40.600  52.380  1.00  0.00           H
ATOM   2937 HD23 LEU A 838      67.050  42.040  53.130  1.00  0.00           H
ATOM   2938  C   LEU A 838      66.650  44.160  49.030  1.00  0.00           C
ATOM   2939  O   LEU A 838      66.770  43.560  47.960  1.00  0.00           O
ATOM   2940  N   SER A 839      65.420  44.490  49.360  1.00  0.00           N
ATOM   2941  HN  SER A 839      65.250  45.260  49.970  1.00  0.00           H
ATOM   2942  CA  SER A 839      64.260  44.220  48.560  1.00  0.00           C
ATOM   2943  HA  SER A 839      64.180  43.150  48.460  1.00  0.00           H
ATOM   2944  CB  SER A 839      63.030  44.670  49.270  1.00  0.00           C
ATOM   2945  HB1 SER A 839      62.750  43.990  50.090  1.00  0.00           H
ATOM   2946  HB2 SER A 839      62.180  44.590  48.560  1.00  0.00           H
ATOM   2947  OG  SER A 839      63.160  46.040  49.810  1.00  0.00           O
ATOM   2948  HG1 SER A 839      63.540  46.020  50.690  1.00  0.00           H
ATOM   2949  C   SER A 839      64.240  44.830  47.130  1.00  0.00           C
ATOM   2950  O   SER A 839      63.840  44.110  46.200  1.00  0.00           O
ATOM   2951  N   SER A 840      64.650  46.110  46.900  1.00  0.00           N
ATOM   2952  HN  SER A 840      64.770  46.720  47.670  1.00  0.00           H
ATOM   2953  CA  SER A 840      64.810  46.780  45.580  1.00  0.00           C
ATOM   2954  HA  SER A 840      63.940  46.590  44.960  1.00  0.00           H
ATOM   2955  CB  SER A 840      65.150  48.330  45.670  1.00  0.00           C
ATOM   2956  HB1 SER A 840      65.460  48.780  44.690  1.00  0.00           H
ATOM   2957  HB2 SER A 840      65.990  48.560  46.360  1.00  0.00           H
ATOM   2958  OG  SER A 840      64.080  49.040  46.310  1.00  0.00           O
ATOM   2959  HG1 SER A 840      64.160  48.970  47.260  1.00  0.00           H
ATOM   2960  C   SER A 840      65.970  46.110  44.860  1.00  0.00           C
ATOM   2961  O   SER A 840      65.950  46.010  43.620  1.00  0.00           O
ATOM   2962  N   PHE A 841      67.030  45.770  45.540  1.00  0.00           N
ATOM   2963  HN  PHE A 841      67.040  46.050  46.500  1.00  0.00           H
ATOM   2964  CA  PHE A 841      68.190  45.040  45.050  1.00  0.00           C
ATOM   2965  HA  PHE A 841      68.380  45.580  44.120  1.00  0.00           H
ATOM   2966  CB  PHE A 841      69.340  45.160  46.030  1.00  0.00           C
ATOM   2967  HB1 PHE A 841      69.140  44.720  47.030  1.00  0.00           H
ATOM   2968  HB2 PHE A 841      69.560  46.240  46.170  1.00  0.00           H
ATOM   2969  CG  PHE A 841      70.630  44.560  45.630  1.00  0.00           C
ATOM   2970  CD1 PHE A 841      70.990  43.220  46.030  1.00  0.00           C
ATOM   2971  HD1 PHE A 841      70.240  42.640  46.560  1.00  0.00           H
ATOM   2972  CE1 PHE A 841      72.250  42.670  45.850  1.00  0.00           C
ATOM   2973  HE1 PHE A 841      72.430  41.700  46.260  1.00  0.00           H
ATOM   2974  CZ  PHE A 841      73.250  43.470  45.280  1.00  0.00           C
ATOM   2975  HZ  PHE A 841      74.220  42.990  45.160  1.00  0.00           H
ATOM   2976  CD2 PHE A 841      71.650  45.260  44.930  1.00  0.00           C
ATOM   2977  HD2 PHE A 841      71.480  46.330  44.890  1.00  0.00           H
ATOM   2978  CE2 PHE A 841      72.970  44.800  44.880  1.00  0.00           C
ATOM   2979  HE2 PHE A 841      73.790  45.420  44.530  1.00  0.00           H
ATOM   2980  C   PHE A 841      67.890  43.670  44.490  1.00  0.00           C
ATOM   2981  O   PHE A 841      68.410  43.250  43.420  1.00  0.00           O
ATOM   2982  N   LEU A 842      66.990  42.930  45.100  1.00  0.00           N
ATOM   2983  HN  LEU A 842      66.780  43.150  46.050  1.00  0.00           H
ATOM   2984  CA  LEU A 842      66.340  41.710  44.730  1.00  0.00           C
ATOM   2985  HA  LEU A 842      67.110  41.090  44.330  1.00  0.00           H
ATOM   2986  CB  LEU A 842      65.690  40.970  45.980  1.00  0.00           C
ATOM   2987  HB1 LEU A 842      65.240  40.150  45.400  1.00  0.00           H
ATOM   2988  HB2 LEU A 842      64.980  41.700  46.420  1.00  0.00           H
ATOM   2989  CG  LEU A 842      66.660  40.440  47.100  1.00  0.00           C
ATOM   2990  HG  LEU A 842      67.240  41.290  47.530  1.00  0.00           H
ATOM   2991  CD1 LEU A 842      65.890  39.850  48.240  1.00  0.00           C
ATOM   2992 HD11 LEU A 842      65.310  38.940  48.010  1.00  0.00           H
ATOM   2993 HD12 LEU A 842      65.200  40.640  48.610  1.00  0.00           H
ATOM   2994 HD13 LEU A 842      66.660  39.550  49.000  1.00  0.00           H
ATOM   2995  CD2 LEU A 842      67.650  39.430  46.560  1.00  0.00           C
ATOM   2996 HD21 LEU A 842      67.010  38.580  46.280  1.00  0.00           H
ATOM   2997 HD22 LEU A 842      68.360  39.120  47.360  1.00  0.00           H
ATOM   2998 HD23 LEU A 842      68.210  39.860  45.690  1.00  0.00           H
ATOM   2999  C   LEU A 842      65.370  41.910  43.550  1.00  0.00           C
ATOM   3000  O   LEU A 842      65.320  41.190  42.550  1.00  0.00           O
ATOM   3001  N   LYS A 843      64.550  43.040  43.600  1.00  0.00           N
ATOM   3002  HN  LYS A 843      64.500  43.610  44.410  1.00  0.00           H
ATOM   3003  CA  LYS A 843      63.600  43.420  42.520  1.00  0.00           C
ATOM   3004  HA  LYS A 843      62.910  42.630  42.280  1.00  0.00           H
ATOM   3005  CB  LYS A 843      62.740  44.700  42.980  1.00  0.00           C
ATOM   3006  HB1 LYS A 843      63.480  45.450  43.310  1.00  0.00           H
ATOM   3007  HB2 LYS A 843      62.130  44.270  43.810  1.00  0.00           H
ATOM   3008  CG  LYS A 843      61.710  45.180  41.910  1.00  0.00           C
ATOM   3009  HG1 LYS A 843      62.300  45.490  41.030  1.00  0.00           H
ATOM   3010  HG2 LYS A 843      61.220  46.100  42.320  1.00  0.00           H
ATOM   3011  CD  LYS A 843      60.630  44.100  41.590  1.00  0.00           C
ATOM   3012  HD1 LYS A 843      60.280  43.700  42.560  1.00  0.00           H
ATOM   3013  HD2 LYS A 843      61.100  43.250  41.050  1.00  0.00           H
ATOM   3014  CE  LYS A 843      59.570  44.550  40.580  1.00  0.00           C
ATOM   3015  HE1 LYS A 843      58.880  43.840  40.090  1.00  0.00           H
ATOM   3016  HE2 LYS A 843      59.980  45.200  39.770  1.00  0.00           H
ATOM   3017  NZ  LYS A 843      58.670  45.540  41.290  1.00  0.00           N
ATOM   3018  HZ1 LYS A 843      57.990  44.870  41.700  1.00  0.00           H
ATOM   3019  HZ2 LYS A 843      58.140  46.140  40.610  1.00  0.00           H
ATOM   3020  HZ3 LYS A 843      59.140  46.120  42.020  1.00  0.00           H
ATOM   3021  C   LYS A 843      64.250  43.700  41.170  1.00  0.00           C
ATOM   3022  O   LYS A 843      63.650  43.430  40.110  1.00  0.00           O
ATOM   3023  N   GLN A 844      65.450  44.290  41.130  1.00  0.00           N
ATOM   3024  HN  GLN A 844      65.890  44.510  42.000  1.00  0.00           H
ATOM   3025  CA  GLN A 844      66.080  44.670  39.930  1.00  0.00           C
ATOM   3026  HA  GLN A 844      65.320  44.650  39.160  1.00  0.00           H
ATOM   3027  CB  GLN A 844      66.690  46.140  40.030  1.00  0.00           C
ATOM   3028  HB1 GLN A 844      67.270  46.320  39.100  1.00  0.00           H
ATOM   3029  HB2 GLN A 844      67.430  46.220  40.850  1.00  0.00           H
ATOM   3030  CG  GLN A 844      65.640  47.270  40.170  1.00  0.00           C
ATOM   3031  HG1 GLN A 844      66.130  48.270  40.170  1.00  0.00           H
ATOM   3032  HG2 GLN A 844      65.090  47.190  41.140  1.00  0.00           H
ATOM   3033  CD  GLN A 844      64.540  47.280  39.070  1.00  0.00           C
ATOM   3034  OE1 GLN A 844      63.380  46.970  39.270  1.00  0.00           O
ATOM   3035  NE2 GLN A 844      64.950  47.730  37.890  1.00  0.00           N
ATOM   3036 HE21 GLN A 844      64.430  47.690  37.030  1.00  0.00           H
ATOM   3037 HE22 GLN A 844      65.920  47.730  37.650  1.00  0.00           H
ATOM   3038  C   GLN A 844      67.200  43.610  39.560  1.00  0.00           C
ATOM   3039  O   GLN A 844      68.050  43.760  38.720  1.00  0.00           O
ATOM   3040  N   PHE A 845      67.220  42.460  40.230  1.00  0.00           N
ATOM   3041  HN  PHE A 845      66.570  42.290  40.960  1.00  0.00           H
ATOM   3042  CA  PHE A 845      68.290  41.460  40.190  1.00  0.00           C
ATOM   3043  HA  PHE A 845      69.210  41.970  40.430  1.00  0.00           H
ATOM   3044  CB  PHE A 845      68.140  40.490  41.420  1.00  0.00           C
ATOM   3045  HB1 PHE A 845      67.190  39.920  41.290  1.00  0.00           H
ATOM   3046  HB2 PHE A 845      68.020  41.090  42.350  1.00  0.00           H
ATOM   3047  CG  PHE A 845      69.280  39.570  41.540  1.00  0.00           C
ATOM   3048  CD1 PHE A 845      69.300  38.310  40.870  1.00  0.00           C
ATOM   3049  HD1 PHE A 845      68.530  37.900  40.260  1.00  0.00           H
ATOM   3050  CE1 PHE A 845      70.490  37.530  41.050  1.00  0.00           C
ATOM   3051  HE1 PHE A 845      70.710  36.590  40.570  1.00  0.00           H
ATOM   3052  CZ  PHE A 845      71.560  37.990  41.730  1.00  0.00           C
ATOM   3053  HZ  PHE A 845      72.380  37.290  41.760  1.00  0.00           H
ATOM   3054  CD2 PHE A 845      70.400  39.910  42.340  1.00  0.00           C
ATOM   3055  HD2 PHE A 845      70.340  40.870  42.810  1.00  0.00           H
ATOM   3056  CE2 PHE A 845      71.550  39.150  42.450  1.00  0.00           C
ATOM   3057  HE2 PHE A 845      72.430  39.300  43.060  1.00  0.00           H
ATOM   3058  C   PHE A 845      68.280  40.850  38.790  1.00  0.00           C
ATOM   3059  O   PHE A 845      69.370  40.720  38.160  1.00  0.00           O
ATOM   3060  N   LYS A 846      67.120  40.620  38.170  1.00  0.00           N
ATOM   3061  HN  LYS A 846      66.280  40.550  38.690  1.00  0.00           H
ATOM   3062  CA  LYS A 846      66.890  40.240  36.780  1.00  0.00           C
ATOM   3063  HA  LYS A 846      67.300  39.270  36.620  1.00  0.00           H
ATOM   3064  CB  LYS A 846      65.440  40.000  36.490  1.00  0.00           C
ATOM   3065  HB1 LYS A 846      65.130  39.220  37.200  1.00  0.00           H
ATOM   3066  HB2 LYS A 846      65.230  39.580  35.490  1.00  0.00           H
ATOM   3067  CG  LYS A 846      64.440  41.210  36.650  1.00  0.00           C
ATOM   3068  HG1 LYS A 846      64.830  42.060  36.060  1.00  0.00           H
ATOM   3069  HG2 LYS A 846      64.400  41.690  37.640  1.00  0.00           H
ATOM   3070  CD  LYS A 846      63.060  40.830  36.030  1.00  0.00           C
ATOM   3071  HD1 LYS A 846      62.640  39.990  36.620  1.00  0.00           H
ATOM   3072  HD2 LYS A 846      63.210  40.450  35.000  1.00  0.00           H
ATOM   3073  CE  LYS A 846      62.060  41.970  35.980  1.00  0.00           C
ATOM   3074  HE1 LYS A 846      62.500  42.840  35.450  1.00  0.00           H
ATOM   3075  HE2 LYS A 846      61.860  42.280  37.040  1.00  0.00           H
ATOM   3076  NZ  LYS A 846      60.800  41.640  35.290  1.00  0.00           N
ATOM   3077  HZ1 LYS A 846      61.090  41.280  34.360  1.00  0.00           H
ATOM   3078  HZ2 LYS A 846      60.140  42.430  35.160  1.00  0.00           H
ATOM   3079  HZ3 LYS A 846      60.280  40.900  35.800  1.00  0.00           H
ATOM   3080  C   LYS A 846      67.460  41.180  35.760  1.00  0.00           C
ATOM   3081  O   LYS A 846      67.820  40.820  34.650  1.00  0.00           O
ATOM   3082  N   THR A 847      67.510  42.470  36.040  1.00  0.00           N
ATOM   3083  HN  THR A 847      67.290  42.730  36.970  1.00  0.00           H
ATOM   3084  CA  THR A 847      68.050  43.460  35.150  1.00  0.00           C
ATOM   3085  HA  THR A 847      67.700  43.230  34.160  1.00  0.00           H
ATOM   3086  CB  THR A 847      67.490  44.820  35.480  1.00  0.00           C
ATOM   3087  HB  THR A 847      68.000  45.260  36.360  1.00  0.00           H
ATOM   3088  OG1 THR A 847      66.030  44.670  35.730  1.00  0.00           O
ATOM   3089  HG1 THR A 847      65.540  44.760  34.910  1.00  0.00           H
ATOM   3090  CG2 THR A 847      67.550  45.710  34.190  1.00  0.00           C
ATOM   3091 HG21 THR A 847      67.110  45.160  33.330  1.00  0.00           H
ATOM   3092 HG22 THR A 847      68.590  46.040  33.970  1.00  0.00           H
ATOM   3093 HG23 THR A 847      67.000  46.670  34.250  1.00  0.00           H
ATOM   3094  C   THR A 847      69.520  43.510  35.250  1.00  0.00           C
ATOM   3095  O   THR A 847      70.210  43.820  34.280  1.00  0.00           O
ATOM   3096  N   LYS A 848      70.060  43.150  36.410  1.00  0.00           N
ATOM   3097  HN  LYS A 848      69.490  42.950  37.200  1.00  0.00           H
ATOM   3098  CA  LYS A 848      71.480  42.820  36.630  1.00  0.00           C
ATOM   3099  HA  LYS A 848      72.010  43.680  36.260  1.00  0.00           H
ATOM   3100  CB  LYS A 848      71.880  42.630  38.130  1.00  0.00           C
ATOM   3101  HB1 LYS A 848      72.960  42.390  38.210  1.00  0.00           H
ATOM   3102  HB2 LYS A 848      71.420  41.710  38.550  1.00  0.00           H
ATOM   3103  CG  LYS A 848      71.520  43.830  39.040  1.00  0.00           C
ATOM   3104  HG1 LYS A 848      70.430  44.040  38.950  1.00  0.00           H
ATOM   3105  HG2 LYS A 848      72.180  44.670  38.720  1.00  0.00           H
ATOM   3106  CD  LYS A 848      71.770  43.340  40.530  1.00  0.00           C
ATOM   3107  HD1 LYS A 848      72.790  43.550  40.910  1.00  0.00           H
ATOM   3108  HD2 LYS A 848      71.600  42.240  40.530  1.00  0.00           H
ATOM   3109  CE  LYS A 848      70.790  44.080  41.490  1.00  0.00           C
ATOM   3110  HE1 LYS A 848      70.860  43.810  42.560  1.00  0.00           H
ATOM   3111  HE2 LYS A 848      69.720  43.890  41.240  1.00  0.00           H
ATOM   3112  NZ  LYS A 848      71.050  45.480  41.340  1.00  0.00           N
ATOM   3113  HZ1 LYS A 848      70.820  45.800  40.380  1.00  0.00           H
ATOM   3114  HZ2 LYS A 848      72.070  45.580  41.520  1.00  0.00           H
ATOM   3115  HZ3 LYS A 848      70.520  46.110  41.970  1.00  0.00           H
ATOM   3116  C   LYS A 848      72.050  41.770  35.720  1.00  0.00           C
ATOM   3117  O   LYS A 848      71.360  40.910  35.210  1.00  0.00           O
ATOM   3118  N   ARG A 849      73.410  41.770  35.520  1.00  0.00           N
ATOM   3119  HN  ARG A 849      74.080  42.440  35.860  1.00  0.00           H
ATOM   3120  CA  ARG A 849      73.960  40.870  34.590  1.00  0.00           C
ATOM   3121  HA  ARG A 849      73.190  40.600  33.900  1.00  0.00           H
ATOM   3122  CB  ARG A 849      75.040  41.660  33.750  1.00  0.00           C
ATOM   3123  HB1 ARG A 849      75.420  41.030  32.920  1.00  0.00           H
ATOM   3124  HB2 ARG A 849      75.910  41.810  34.410  1.00  0.00           H
ATOM   3125  CG  ARG A 849      74.540  43.020  33.230  1.00  0.00           C
ATOM   3126  HG1 ARG A 849      75.290  43.360  32.480  1.00  0.00           H
ATOM   3127  HG2 ARG A 849      74.560  43.750  34.070  1.00  0.00           H
ATOM   3128  CD  ARG A 849      73.240  43.030  32.390  1.00  0.00           C
ATOM   3129  HD1 ARG A 849      72.470  42.480  32.970  1.00  0.00           H
ATOM   3130  HD2 ARG A 849      73.510  42.520  31.430  1.00  0.00           H
ATOM   3131  NE  ARG A 849      72.900  44.490  32.040  1.00  0.00           N
ATOM   3132  HE  ARG A 849      73.500  45.290  32.000  1.00  0.00           H
ATOM   3133  CZ  ARG A 849      71.710  44.960  31.600  1.00  0.00           C
ATOM   3134  NH1 ARG A 849      71.640  46.210  31.330  1.00  0.00           N
ATOM   3135 HH11 ARG A 849      72.450  46.780  31.450  1.00  0.00           H
ATOM   3136 HH12 ARG A 849      70.890  46.480  30.730  1.00  0.00           H
ATOM   3137  NH2 ARG A 849      70.680  44.190  31.350  1.00  0.00           N
ATOM   3138 HH21 ARG A 849      70.780  43.220  31.600  1.00  0.00           H
ATOM   3139 HH22 ARG A 849      69.790  44.580  31.170  1.00  0.00           H
ATOM   3140  C   ARG A 849      74.480  39.600  35.210  1.00  0.00           C
ATOM   3141  O   ARG A 849      75.170  38.810  34.570  1.00  0.00           O
ATOM   3142  N   TYR A 850      74.120  39.260  36.520  1.00  0.00           N
ATOM   3143  HN  TYR A 850      73.350  39.730  36.950  1.00  0.00           H
ATOM   3144  CA  TYR A 850      74.880  38.330  37.400  1.00  0.00           C
ATOM   3145  HA  TYR A 850      75.680  37.980  36.760  1.00  0.00           H
ATOM   3146  CB  TYR A 850      75.330  39.000  38.720  1.00  0.00           C
ATOM   3147  HB1 TYR A 850      75.690  38.310  39.510  1.00  0.00           H
ATOM   3148  HB2 TYR A 850      74.520  39.650  39.130  1.00  0.00           H
ATOM   3149  CG  TYR A 850      76.520  39.910  38.390  1.00  0.00           C
ATOM   3150  CD1 TYR A 850      77.780  39.410  37.970  1.00  0.00           C
ATOM   3151  HD1 TYR A 850      78.030  38.370  37.870  1.00  0.00           H
ATOM   3152  CE1 TYR A 850      78.840  40.270  37.620  1.00  0.00           C
ATOM   3153  HE1 TYR A 850      79.770  39.850  37.260  1.00  0.00           H
ATOM   3154  CZ  TYR A 850      78.720  41.580  37.670  1.00  0.00           C
ATOM   3155  OH  TYR A 850      79.740  42.330  37.120  1.00  0.00           O
ATOM   3156  HH  TYR A 850      79.470  43.210  36.840  1.00  0.00           H
ATOM   3157  CD2 TYR A 850      76.390  41.320  38.360  1.00  0.00           C
ATOM   3158  HD2 TYR A 850      75.390  41.710  38.540  1.00  0.00           H
ATOM   3159  CE2 TYR A 850      77.460  42.180  38.030  1.00  0.00           C
ATOM   3160  HE2 TYR A 850      77.360  43.240  37.850  1.00  0.00           H
ATOM   3161  C   TYR A 850      74.060  37.120  37.760  1.00  0.00           C
ATOM   3162  O   TYR A 850      72.920  37.250  38.200  1.00  0.00           O
ATOM   3163  N   PHE A 851      74.720  35.910  37.570  1.00  0.00           N
ATOM   3164  HN  PHE A 851      75.680  35.900  37.310  1.00  0.00           H
ATOM   3165  CA  PHE A 851      74.030  34.560  37.470  1.00  0.00           C
ATOM   3166  HA  PHE A 851      74.740  33.740  37.430  1.00  0.00           H
ATOM   3167  CB  PHE A 851      73.120  34.300  38.730  1.00  0.00           C
ATOM   3168  HB1 PHE A 851      72.650  33.290  38.700  1.00  0.00           H
ATOM   3169  HB2 PHE A 851      72.210  34.940  38.770  1.00  0.00           H
ATOM   3170  CG  PHE A 851      73.720  34.350  40.120  1.00  0.00           C
ATOM   3171  CD1 PHE A 851      75.070  34.160  40.330  1.00  0.00           C
ATOM   3172  HD1 PHE A 851      75.790  33.860  39.580  1.00  0.00           H
ATOM   3173  CE1 PHE A 851      75.610  34.110  41.680  1.00  0.00           C
ATOM   3174  HE1 PHE A 851      76.670  33.970  41.830  1.00  0.00           H
ATOM   3175  CZ  PHE A 851      74.790  34.440  42.760  1.00  0.00           C
ATOM   3176  HZ  PHE A 851      75.150  34.380  43.780  1.00  0.00           H
ATOM   3177  CD2 PHE A 851      72.870  34.480  41.240  1.00  0.00           C
ATOM   3178  HD2 PHE A 851      71.800  34.470  41.140  1.00  0.00           H
ATOM   3179  CE2 PHE A 851      73.390  34.550  42.530  1.00  0.00           C
ATOM   3180  HE2 PHE A 851      72.740  34.510  43.400  1.00  0.00           H
ATOM   3181  C   PHE A 851      73.200  34.440  36.170  1.00  0.00           C
ATOM   3182  O   PHE A 851      72.820  35.480  35.500  1.00  0.00           O
ATOM   3183  N   PRO A 852      72.960  33.310  35.620  1.00  0.00           N
ATOM   3184  CD  PRO A 852      73.910  32.230  35.690  1.00  0.00           C
ATOM   3185  HD1 PRO A 852      73.610  31.570  36.540  1.00  0.00           H
ATOM   3186  HD2 PRO A 852      74.950  32.580  35.880  1.00  0.00           H
ATOM   3187  CA  PRO A 852      72.050  33.110  34.560  1.00  0.00           C
ATOM   3188  HA  PRO A 852      72.380  33.750  33.750  1.00  0.00           H
ATOM   3189  CB  PRO A 852      72.250  31.650  34.120  1.00  0.00           C
ATOM   3190  HB1 PRO A 852      71.920  31.520  33.060  1.00  0.00           H
ATOM   3191  HB2 PRO A 852      71.550  31.040  34.730  1.00  0.00           H
ATOM   3192  CG  PRO A 852      73.740  31.470  34.390  1.00  0.00           C
ATOM   3193  HG1 PRO A 852      73.890  30.370  34.450  1.00  0.00           H
ATOM   3194  HG2 PRO A 852      74.100  31.980  33.480  1.00  0.00           H
ATOM   3195  C   PRO A 852      70.590  33.630  34.820  1.00  0.00           C
ATOM   3196  O   PRO A 852      70.170  33.850  35.940  1.00  0.00           O
ATOM   3197  N   THR A 853      69.860  33.890  33.660  1.00  0.00           N
ATOM   3198  HN  THR A 853      70.270  33.760  32.760  1.00  0.00           H
ATOM   3199  CA  THR A 853      68.550  34.540  33.700  1.00  0.00           C
ATOM   3200  HA  THR A 853      68.690  35.550  34.030  1.00  0.00           H
ATOM   3201  CB  THR A 853      67.950  34.810  32.350  1.00  0.00           C
ATOM   3202  HB  THR A 853      67.460  33.940  31.850  1.00  0.00           H
ATOM   3203  OG1 THR A 853      69.010  35.340  31.500  1.00  0.00           O
ATOM   3204  HG1 THR A 853      69.600  34.590  31.420  1.00  0.00           H
ATOM   3205  CG2 THR A 853      67.020  36.020  32.510  1.00  0.00           C
ATOM   3206 HG21 THR A 853      66.760  36.290  31.460  1.00  0.00           H
ATOM   3207 HG22 THR A 853      67.500  36.940  32.910  1.00  0.00           H
ATOM   3208 HG23 THR A 853      66.080  35.860  33.080  1.00  0.00           H
ATOM   3209  C   THR A 853      67.520  33.920  34.570  1.00  0.00           C
ATOM   3210  O   THR A 853      66.810  34.610  35.290  1.00  0.00           O
ATOM   3211  N   LYS A 854      67.260  32.630  34.480  1.00  0.00           N
ATOM   3212  HN  LYS A 854      67.700  32.110  33.750  1.00  0.00           H
ATOM   3213  CA  LYS A 854      66.260  31.890  35.260  1.00  0.00           C
ATOM   3214  HA  LYS A 854      65.260  32.300  35.280  1.00  0.00           H
ATOM   3215  CB  LYS A 854      66.140  30.400  34.740  1.00  0.00           C
ATOM   3216  HB1 LYS A 854      65.570  29.930  35.560  1.00  0.00           H
ATOM   3217  HB2 LYS A 854      67.190  30.040  34.670  1.00  0.00           H
ATOM   3218  CG  LYS A 854      65.350  30.420  33.450  1.00  0.00           C
ATOM   3219  HG1 LYS A 854      65.820  31.190  32.800  1.00  0.00           H
ATOM   3220  HG2 LYS A 854      64.360  30.910  33.530  1.00  0.00           H
ATOM   3221  CD  LYS A 854      65.080  29.030  32.860  1.00  0.00           C
ATOM   3222  HD1 LYS A 854      64.280  28.490  33.430  1.00  0.00           H
ATOM   3223  HD2 LYS A 854      66.020  28.440  32.920  1.00  0.00           H
ATOM   3224  CE  LYS A 854      64.610  29.050  31.420  1.00  0.00           C
ATOM   3225  HE1 LYS A 854      65.420  29.430  30.760  1.00  0.00           H
ATOM   3226  HE2 LYS A 854      63.600  29.520  31.450  1.00  0.00           H
ATOM   3227  NZ  LYS A 854      64.450  27.630  30.910  1.00  0.00           N
ATOM   3228  HZ1 LYS A 854      64.220  27.620  29.900  1.00  0.00           H
ATOM   3229  HZ2 LYS A 854      63.620  27.160  31.340  1.00  0.00           H
ATOM   3230  HZ3 LYS A 854      65.270  27.000  31.010  1.00  0.00           H
ATOM   3231  C   LYS A 854      66.450  31.940  36.760  1.00  0.00           C
ATOM   3232  O   LYS A 854      65.480  32.100  37.520  1.00  0.00           O
ATOM   3233  N   VAL A 855      67.750  31.770  37.240  1.00  0.00           N
ATOM   3234  HN  VAL A 855      68.490  31.520  36.620  1.00  0.00           H
ATOM   3235  CA  VAL A 855      68.080  32.020  38.660  1.00  0.00           C
ATOM   3236  HA  VAL A 855      67.480  31.320  39.210  1.00  0.00           H
ATOM   3237  CB  VAL A 855      69.500  31.540  38.810  1.00  0.00           C
ATOM   3238  HB  VAL A 855      70.020  32.070  37.990  1.00  0.00           H
ATOM   3239  CG1 VAL A 855      70.170  31.850  40.150  1.00  0.00           C
ATOM   3240 HG11 VAL A 855      70.040  32.930  40.360  1.00  0.00           H
ATOM   3241 HG12 VAL A 855      71.260  31.630  40.120  1.00  0.00           H
ATOM   3242 HG13 VAL A 855      69.740  31.230  40.960  1.00  0.00           H
ATOM   3243  CG2 VAL A 855      69.600  29.980  38.540  1.00  0.00           C
ATOM   3244 HG21 VAL A 855      68.960  29.380  39.220  1.00  0.00           H
ATOM   3245 HG22 VAL A 855      70.650  29.680  38.760  1.00  0.00           H
ATOM   3246 HG23 VAL A 855      69.330  29.750  37.490  1.00  0.00           H
ATOM   3247  C   VAL A 855      67.790  33.500  39.120  1.00  0.00           C
ATOM   3248  O   VAL A 855      67.190  33.830  40.110  1.00  0.00           O
ATOM   3249  N   ARG A 856      68.320  34.470  38.240  1.00  0.00           N
ATOM   3250  HN  ARG A 856      68.800  34.130  37.430  1.00  0.00           H
ATOM   3251  CA  ARG A 856      67.930  35.860  38.310  1.00  0.00           C
ATOM   3252  HA  ARG A 856      68.310  36.170  39.280  1.00  0.00           H
ATOM   3253  CB  ARG A 856      68.440  36.610  37.080  1.00  0.00           C
ATOM   3254  HB1 ARG A 856      67.690  37.270  36.580  1.00  0.00           H
ATOM   3255  HB2 ARG A 856      68.660  35.840  36.320  1.00  0.00           H
ATOM   3256  CG  ARG A 856      69.620  37.480  37.440  1.00  0.00           C
ATOM   3257  HG1 ARG A 856      70.350  36.810  37.960  1.00  0.00           H
ATOM   3258  HG2 ARG A 856      69.260  38.170  38.230  1.00  0.00           H
ATOM   3259  CD  ARG A 856      70.280  38.380  36.460  1.00  0.00           C
ATOM   3260  HD1 ARG A 856      71.140  38.980  36.820  1.00  0.00           H
ATOM   3261  HD2 ARG A 856      69.510  39.110  36.110  1.00  0.00           H
ATOM   3262  NE  ARG A 856      70.850  37.410  35.510  1.00  0.00           N
ATOM   3263  HE  ARG A 856      71.500  36.740  35.870  1.00  0.00           H
ATOM   3264  CZ  ARG A 856      70.770  37.530  34.190  1.00  0.00           C
ATOM   3265  NH1 ARG A 856      69.880  38.410  33.650  1.00  0.00           N
ATOM   3266 HH11 ARG A 856      69.530  39.120  34.260  1.00  0.00           H
ATOM   3267 HH12 ARG A 856      69.820  38.530  32.660  1.00  0.00           H
ATOM   3268  NH2 ARG A 856      71.630  36.950  33.400  1.00  0.00           N
ATOM   3269 HH21 ARG A 856      71.590  37.190  32.430  1.00  0.00           H
ATOM   3270 HH22 ARG A 856      72.440  36.460  33.720  1.00  0.00           H
ATOM   3271  C   ARG A 856      66.510  36.170  38.420  1.00  0.00           C
ATOM   3272  O   ARG A 856      66.000  36.850  39.310  1.00  0.00           O
ATOM   3273  N   SER A 857      65.620  35.620  37.550  1.00  0.00           N
ATOM   3274  HN  SER A 857      65.970  35.060  36.800  1.00  0.00           H
ATOM   3275  CA  SER A 857      64.140  35.920  37.580  1.00  0.00           C
ATOM   3276  HA  SER A 857      64.020  37.000  37.610  1.00  0.00           H
ATOM   3277  CB  SER A 857      63.340  35.430  36.280  1.00  0.00           C
ATOM   3278  HB1 SER A 857      62.370  35.930  36.420  1.00  0.00           H
ATOM   3279  HB2 SER A 857      63.240  34.320  36.350  1.00  0.00           H
ATOM   3280  OG  SER A 857      64.000  35.760  35.040  1.00  0.00           O
ATOM   3281  HG1 SER A 857      64.640  35.100  34.790  1.00  0.00           H
ATOM   3282  C   SER A 857      63.410  35.460  38.780  1.00  0.00           C
ATOM   3283  O   SER A 857      62.560  36.120  39.330  1.00  0.00           O
ATOM   3284  N   THR A 858      63.790  34.200  39.230  1.00  0.00           N
ATOM   3285  HN  THR A 858      64.520  33.770  38.710  1.00  0.00           H
ATOM   3286  CA  THR A 858      63.400  33.510  40.460  1.00  0.00           C
ATOM   3287  HA  THR A 858      62.330  33.380  40.470  1.00  0.00           H
ATOM   3288  CB  THR A 858      64.030  32.080  40.590  1.00  0.00           C
ATOM   3289  HB  THR A 858      65.110  32.220  40.350  1.00  0.00           H
ATOM   3290  OG1 THR A 858      63.660  31.290  39.460  1.00  0.00           O
ATOM   3291  HG1 THR A 858      64.470  31.010  39.020  1.00  0.00           H
ATOM   3292  CG2 THR A 858      63.490  31.380  41.790  1.00  0.00           C
ATOM   3293 HG21 THR A 858      62.380  31.350  41.680  1.00  0.00           H
ATOM   3294 HG22 THR A 858      63.840  31.920  42.690  1.00  0.00           H
ATOM   3295 HG23 THR A 858      63.890  30.340  41.840  1.00  0.00           H
ATOM   3296  C   THR A 858      63.730  34.300  41.710  1.00  0.00           C
ATOM   3297  O   THR A 858      62.910  34.470  42.650  1.00  0.00           O
ATOM   3298  N   ILE A 859      64.980  34.760  41.790  1.00  0.00           N
ATOM   3299  HN  ILE A 859      65.640  34.530  41.080  1.00  0.00           H
ATOM   3300  CA  ILE A 859      65.510  35.680  42.770  1.00  0.00           C
ATOM   3301  HA  ILE A 859      65.470  35.200  43.730  1.00  0.00           H
ATOM   3302  CB  ILE A 859      67.000  35.910  42.710  1.00  0.00           C
ATOM   3303  HB  ILE A 859      67.320  36.030  41.650  1.00  0.00           H
ATOM   3304  CG2 ILE A 859      67.370  37.160  43.590  1.00  0.00           C
ATOM   3305 HG21 ILE A 859      67.020  38.080  43.090  1.00  0.00           H
ATOM   3306 HG22 ILE A 859      68.480  37.170  43.640  1.00  0.00           H
ATOM   3307 HG23 ILE A 859      66.950  37.020  44.610  1.00  0.00           H
ATOM   3308  CG1 ILE A 859      67.830  34.650  43.100  1.00  0.00           C
ATOM   3309 HG11 ILE A 859      67.420  33.800  42.510  1.00  0.00           H
ATOM   3310 HG12 ILE A 859      67.750  34.450  44.190  1.00  0.00           H
ATOM   3311  CD  ILE A 859      69.270  34.570  42.700  1.00  0.00           C
ATOM   3312  HD1 ILE A 859      69.900  34.010  43.410  1.00  0.00           H
ATOM   3313  HD2 ILE A 859      69.900  35.480  42.640  1.00  0.00           H
ATOM   3314  HD3 ILE A 859      69.320  34.000  41.740  1.00  0.00           H
ATOM   3315  C   ILE A 859      64.640  36.970  42.850  1.00  0.00           C
ATOM   3316  O   ILE A 859      64.190  37.400  43.950  1.00  0.00           O
ATOM   3317  N   SER A 860      64.320  37.630  41.700  1.00  0.00           N
ATOM   3318  HN  SER A 860      64.800  37.460  40.840  1.00  0.00           H
ATOM   3319  CA  SER A 860      63.370  38.720  41.640  1.00  0.00           C
ATOM   3320  HA  SER A 860      63.810  39.400  42.350  1.00  0.00           H
ATOM   3321  CB  SER A 860      63.440  39.570  40.290  1.00  0.00           C
ATOM   3322  HB1 SER A 860      62.550  40.220  40.150  1.00  0.00           H
ATOM   3323  HB2 SER A 860      63.390  38.770  39.510  1.00  0.00           H
ATOM   3324  OG  SER A 860      64.700  40.210  40.090  1.00  0.00           O
ATOM   3325  HG1 SER A 860      64.840  40.750  40.880  1.00  0.00           H
ATOM   3326  C   SER A 860      61.940  38.520  41.940  1.00  0.00           C
ATOM   3327  O   SER A 860      61.260  39.380  42.500  1.00  0.00           O
ATOM   3328  N   ASP A 861      61.360  37.350  41.540  1.00  0.00           N
ATOM   3329  HN  ASP A 861      61.850  36.600  41.090  1.00  0.00           H
ATOM   3330  CA  ASP A 861      59.970  36.890  41.890  1.00  0.00           C
ATOM   3331  HA  ASP A 861      59.270  37.650  41.600  1.00  0.00           H
ATOM   3332  CB  ASP A 861      59.780  35.540  41.060  1.00  0.00           C
ATOM   3333  HB1 ASP A 861      58.990  34.950  41.580  1.00  0.00           H
ATOM   3334  HB2 ASP A 861      60.750  34.990  41.050  1.00  0.00           H
ATOM   3335  CG  ASP A 861      59.260  35.870  39.710  1.00  0.00           C
ATOM   3336  OD1 ASP A 861      58.740  36.970  39.430  1.00  0.00           O
ATOM   3337  OD2 ASP A 861      59.410  34.910  38.830  1.00  0.00           O
ATOM   3338  C   ASP A 861      59.730  36.720  43.400  1.00  0.00           C
ATOM   3339  O   ASP A 861      58.670  37.140  43.970  1.00  0.00           O
ATOM   3340  N   PHE A 862      60.660  36.180  44.210  1.00  0.00           N
ATOM   3341  HN  PHE A 862      61.440  35.780  43.740  1.00  0.00           H
ATOM   3342  CA  PHE A 862      60.590  35.940  45.640  1.00  0.00           C
ATOM   3343  HA  PHE A 862      59.590  35.930  46.040  1.00  0.00           H
ATOM   3344  CB  PHE A 862      61.160  34.540  46.000  1.00  0.00           C
ATOM   3345  HB1 PHE A 862      61.210  34.440  47.110  1.00  0.00           H
ATOM   3346  HB2 PHE A 862      62.150  34.400  45.520  1.00  0.00           H
ATOM   3347  CG  PHE A 862      60.250  33.360  45.510  1.00  0.00           C
ATOM   3348  CD1 PHE A 862      60.310  32.880  44.220  1.00  0.00           C
ATOM   3349  HD1 PHE A 862      60.910  33.470  43.540  1.00  0.00           H
ATOM   3350  CE1 PHE A 862      59.680  31.660  43.870  1.00  0.00           C
ATOM   3351  HE1 PHE A 862      59.690  31.280  42.860  1.00  0.00           H
ATOM   3352  CZ  PHE A 862      59.000  30.940  44.870  1.00  0.00           C
ATOM   3353  HZ  PHE A 862      58.450  30.010  44.760  1.00  0.00           H
ATOM   3354  CD2 PHE A 862      59.510  32.620  46.500  1.00  0.00           C
ATOM   3355  HD2 PHE A 862      59.440  32.980  47.510  1.00  0.00           H
ATOM   3356  CE2 PHE A 862      58.890  31.420  46.180  1.00  0.00           C
ATOM   3357  HE2 PHE A 862      58.390  30.890  46.980  1.00  0.00           H
ATOM   3358  C   PHE A 862      61.330  37.010  46.440  1.00  0.00           C
ATOM   3359  O   PHE A 862      61.610  36.800  47.610  1.00  0.00           O
ATOM   3360  N   ALA A 863      61.570  38.270  45.880  1.00  0.00           N
ATOM   3361  HN  ALA A 863      61.470  38.330  44.900  1.00  0.00           H
ATOM   3362  CA  ALA A 863      62.160  39.310  46.520  1.00  0.00           C
ATOM   3363  HA  ALA A 863      63.170  39.040  46.790  1.00  0.00           H
ATOM   3364  CB  ALA A 863      62.240  40.450  45.490  1.00  0.00           C
ATOM   3365  HB1 ALA A 863      61.220  40.860  45.320  1.00  0.00           H
ATOM   3366  HB2 ALA A 863      62.830  40.100  44.630  1.00  0.00           H
ATOM   3367  HB3 ALA A 863      62.880  41.280  45.860  1.00  0.00           H
ATOM   3368  C   ALA A 863      61.580  39.880  47.720  1.00  0.00           C
ATOM   3369  O   ALA A 863      62.350  40.190  48.660  1.00  0.00           O
ATOM   3370  N   VAL A 864      60.250  40.020  47.820  1.00  0.00           N
ATOM   3371  HN  VAL A 864      59.660  39.650  47.110  1.00  0.00           H
ATOM   3372  CA  VAL A 864      59.590  40.620  49.000  1.00  0.00           C
ATOM   3373  HA  VAL A 864      59.990  41.590  49.280  1.00  0.00           H
ATOM   3374  CB  VAL A 864      58.150  40.880  48.800  1.00  0.00           C
ATOM   3375  HB  VAL A 864      57.600  39.960  48.480  1.00  0.00           H
ATOM   3376  CG1 VAL A 864      57.470  41.470  50.010  1.00  0.00           C
ATOM   3377 HG11 VAL A 864      57.790  42.510  50.240  1.00  0.00           H
ATOM   3378 HG12 VAL A 864      57.350  40.870  50.950  1.00  0.00           H
ATOM   3379 HG13 VAL A 864      56.410  41.640  49.720  1.00  0.00           H
ATOM   3380  CG2 VAL A 864      58.110  41.890  47.560  1.00  0.00           C
ATOM   3381 HG21 VAL A 864      57.120  42.380  47.440  1.00  0.00           H
ATOM   3382 HG22 VAL A 864      58.320  41.320  46.630  1.00  0.00           H
ATOM   3383 HG23 VAL A 864      58.910  42.660  47.570  1.00  0.00           H
ATOM   3384  C   VAL A 864      59.770  39.620  50.200  1.00  0.00           C
ATOM   3385  O   VAL A 864      60.160  39.950  51.260  1.00  0.00           O
ATOM   3386  N   PHE A 865      59.630  38.290  49.950  1.00  0.00           N
ATOM   3387  HN  PHE A 865      59.340  37.980  49.050  1.00  0.00           H
ATOM   3388  CA  PHE A 865      59.750  37.250  50.900  1.00  0.00           C
ATOM   3389  HA  PHE A 865      59.090  37.470  51.730  1.00  0.00           H
ATOM   3390  CB  PHE A 865      59.140  36.050  50.050  1.00  0.00           C
ATOM   3391  HB1 PHE A 865      59.660  36.020  49.060  1.00  0.00           H
ATOM   3392  HB2 PHE A 865      58.060  36.260  50.000  1.00  0.00           H
ATOM   3393  CG  PHE A 865      59.380  34.710  50.780  1.00  0.00           C
ATOM   3394  CD1 PHE A 865      58.760  34.540  52.090  1.00  0.00           C
ATOM   3395  HD1 PHE A 865      58.140  35.360  52.400  1.00  0.00           H
ATOM   3396  CE1 PHE A 865      59.120  33.370  52.860  1.00  0.00           C
ATOM   3397  HE1 PHE A 865      58.690  33.330  53.840  1.00  0.00           H
ATOM   3398  CZ  PHE A 865      59.970  32.430  52.370  1.00  0.00           C
ATOM   3399  HZ  PHE A 865      60.290  31.530  52.900  1.00  0.00           H
ATOM   3400  CD2 PHE A 865      60.140  33.610  50.270  1.00  0.00           C
ATOM   3401  HD2 PHE A 865      60.390  33.680  49.210  1.00  0.00           H
ATOM   3402  CE2 PHE A 865      60.480  32.550  51.090  1.00  0.00           C
ATOM   3403  HE2 PHE A 865      61.170  31.790  50.750  1.00  0.00           H
ATOM   3404  C   PHE A 865      61.240  37.020  51.350  1.00  0.00           C
ATOM   3405  O   PHE A 865      61.600  37.040  52.570  1.00  0.00           O
ATOM   3406  N   LEU A 866      62.150  36.890  50.370  1.00  0.00           N
ATOM   3407  HN  LEU A 866      61.950  36.850  49.390  1.00  0.00           H
ATOM   3408  CA  LEU A 866      63.610  36.630  50.630  1.00  0.00           C
ATOM   3409  HA  LEU A 866      63.580  35.770  51.280  1.00  0.00           H
ATOM   3410  CB  LEU A 866      64.330  36.430  49.340  1.00  0.00           C
ATOM   3411  HB1 LEU A 866      65.410  36.640  49.460  1.00  0.00           H
ATOM   3412  HB2 LEU A 866      64.110  37.320  48.700  1.00  0.00           H
ATOM   3413  CG  LEU A 866      64.090  35.130  48.530  1.00  0.00           C
ATOM   3414  HG  LEU A 866      62.980  35.030  48.590  1.00  0.00           H
ATOM   3415  CD1 LEU A 866      64.710  35.260  47.120  1.00  0.00           C
ATOM   3416 HD11 LEU A 866      65.820  35.270  47.170  1.00  0.00           H
ATOM   3417 HD12 LEU A 866      64.220  36.150  46.670  1.00  0.00           H
ATOM   3418 HD13 LEU A 866      64.470  34.320  46.570  1.00  0.00           H
ATOM   3419  CD2 LEU A 866      64.620  33.970  49.360  1.00  0.00           C
ATOM   3420 HD21 LEU A 866      65.720  34.090  49.480  1.00  0.00           H
ATOM   3421 HD22 LEU A 866      64.450  33.030  48.800  1.00  0.00           H
ATOM   3422 HD23 LEU A 866      64.160  33.940  50.360  1.00  0.00           H
ATOM   3423  C   LEU A 866      64.280  37.620  51.600  1.00  0.00           C
ATOM   3424  O   LEU A 866      65.120  37.260  52.510  1.00  0.00           O
ATOM   3425  N   THR A 867      63.910  38.890  51.430  1.00  0.00           N
ATOM   3426  HN  THR A 867      63.300  39.130  50.690  1.00  0.00           H
ATOM   3427  CA  THR A 867      64.380  40.060  52.200  1.00  0.00           C
ATOM   3428  HA  THR A 867      65.460  40.180  52.190  1.00  0.00           H
ATOM   3429  CB  THR A 867      63.690  41.360  51.710  1.00  0.00           C
ATOM   3430  HB  THR A 867      62.610  41.180  51.880  1.00  0.00           H
ATOM   3431  OG1 THR A 867      63.950  41.710  50.390  1.00  0.00           O
ATOM   3432  HG1 THR A 867      63.540  41.010  49.890  1.00  0.00           H
ATOM   3433  CG2 THR A 867      64.310  42.540  52.500  1.00  0.00           C
ATOM   3434 HG21 THR A 867      65.370  42.770  52.210  1.00  0.00           H
ATOM   3435 HG22 THR A 867      64.330  42.310  53.590  1.00  0.00           H
ATOM   3436 HG23 THR A 867      63.670  43.430  52.430  1.00  0.00           H
ATOM   3437  C   THR A 867      64.050  39.830  53.650  1.00  0.00           C
ATOM   3438  O   THR A 867      64.910  39.840  54.550  1.00  0.00           O
ATOM   3439  N   ILE A 868      62.830  39.480  53.980  1.00  0.00           N
ATOM   3440  HN  ILE A 868      62.130  39.330  53.280  1.00  0.00           H
ATOM   3441  CA  ILE A 868      62.350  39.280  55.260  1.00  0.00           C
ATOM   3442  HA  ILE A 868      62.420  40.170  55.860  1.00  0.00           H
ATOM   3443  CB  ILE A 868      60.850  38.920  55.220  1.00  0.00           C
ATOM   3444  HB  ILE A 868      60.820  37.990  54.600  1.00  0.00           H
ATOM   3445  CG2 ILE A 868      60.200  38.570  56.550  1.00  0.00           C
ATOM   3446 HG21 ILE A 868      59.100  38.620  56.530  1.00  0.00           H
ATOM   3447 HG22 ILE A 868      60.470  39.330  57.320  1.00  0.00           H
ATOM   3448 HG23 ILE A 868      60.450  37.510  56.800  1.00  0.00           H
ATOM   3449  CG1 ILE A 868      60.100  40.080  54.450  1.00  0.00           C
ATOM   3450 HG11 ILE A 868      60.580  40.230  53.470  1.00  0.00           H
ATOM   3451 HG12 ILE A 868      60.370  41.060  54.880  1.00  0.00           H
ATOM   3452  CD  ILE A 868      58.540  39.840  54.400  1.00  0.00           C
ATOM   3453  HD1 ILE A 868      58.140  39.890  55.420  1.00  0.00           H
ATOM   3454  HD2 ILE A 868      58.340  38.850  53.920  1.00  0.00           H
ATOM   3455  HD3 ILE A 868      57.940  40.600  53.860  1.00  0.00           H
ATOM   3456  C   ILE A 868      63.110  38.060  55.940  1.00  0.00           C
ATOM   3457  O   ILE A 868      63.620  38.160  57.010  1.00  0.00           O
ATOM   3458  N   VAL A 869      63.300  36.900  55.150  1.00  0.00           N
ATOM   3459  HN  VAL A 869      63.020  36.940  54.200  1.00  0.00           H
ATOM   3460  CA  VAL A 869      63.910  35.610  55.510  1.00  0.00           C
ATOM   3461  HA  VAL A 869      63.330  35.260  56.360  1.00  0.00           H
ATOM   3462  CB  VAL A 869      63.890  34.480  54.320  1.00  0.00           C
ATOM   3463  HB  VAL A 869      64.340  34.880  53.380  1.00  0.00           H
ATOM   3464  CG1 VAL A 869      64.660  33.160  54.510  1.00  0.00           C
ATOM   3465 HG11 VAL A 869      65.720  33.400  54.260  1.00  0.00           H
ATOM   3466 HG12 VAL A 869      64.280  32.410  53.790  1.00  0.00           H
ATOM   3467 HG13 VAL A 869      64.580  32.780  55.550  1.00  0.00           H
ATOM   3468  CG2 VAL A 869      62.400  34.250  54.060  1.00  0.00           C
ATOM   3469 HG21 VAL A 869      61.880  35.200  53.800  1.00  0.00           H
ATOM   3470 HG22 VAL A 869      61.880  33.910  54.990  1.00  0.00           H
ATOM   3471 HG23 VAL A 869      62.190  33.450  53.310  1.00  0.00           H
ATOM   3472  C   VAL A 869      65.390  35.810  55.810  1.00  0.00           C
ATOM   3473  O   VAL A 869      65.870  35.250  56.760  1.00  0.00           O
ATOM   3474  N   ILE A 870      66.170  36.580  55.050  1.00  0.00           N
ATOM   3475  HN  ILE A 870      65.790  36.910  54.190  1.00  0.00           H
ATOM   3476  CA  ILE A 870      67.520  36.940  55.360  1.00  0.00           C
ATOM   3477  HA  ILE A 870      68.080  36.030  55.450  1.00  0.00           H
ATOM   3478  CB  ILE A 870      68.120  37.440  53.980  1.00  0.00           C
ATOM   3479  HB  ILE A 870      67.290  38.080  53.600  1.00  0.00           H
ATOM   3480  CG2 ILE A 870      69.370  38.380  54.210  1.00  0.00           C
ATOM   3481 HG21 ILE A 870      70.210  37.760  54.620  1.00  0.00           H
ATOM   3482 HG22 ILE A 870      69.140  39.270  54.830  1.00  0.00           H
ATOM   3483 HG23 ILE A 870      69.700  38.670  53.200  1.00  0.00           H
ATOM   3484  CG1 ILE A 870      68.340  36.290  52.980  1.00  0.00           C
ATOM   3485 HG11 ILE A 870      67.690  35.390  53.030  1.00  0.00           H
ATOM   3486 HG12 ILE A 870      69.370  35.930  53.190  1.00  0.00           H
ATOM   3487  CD  ILE A 870      68.560  36.640  51.470  1.00  0.00           C
ATOM   3488  HD1 ILE A 870      68.860  35.700  50.980  1.00  0.00           H
ATOM   3489  HD2 ILE A 870      69.370  37.410  51.380  1.00  0.00           H
ATOM   3490  HD3 ILE A 870      67.560  36.880  51.060  1.00  0.00           H
ATOM   3491  C   ILE A 870      67.770  37.710  56.580  1.00  0.00           C
ATOM   3492  O   ILE A 870      68.640  37.380  57.330  1.00  0.00           O
ATOM   3493  N   MET A 871      66.900  38.770  56.800  1.00  0.00           N
ATOM   3494  HN  MET A 871      66.260  38.900  56.030  1.00  0.00           H
ATOM   3495  CA  MET A 871      66.960  39.670  57.940  1.00  0.00           C
ATOM   3496  HA  MET A 871      68.010  39.930  58.070  1.00  0.00           H
ATOM   3497  CB  MET A 871      66.200  41.020  57.650  1.00  0.00           C
ATOM   3498  HB1 MET A 871      66.160  41.690  58.530  1.00  0.00           H
ATOM   3499  HB2 MET A 871      65.160  40.800  57.300  1.00  0.00           H
ATOM   3500  CG  MET A 871      66.860  41.900  56.530  1.00  0.00           C
ATOM   3501  HG1 MET A 871      66.270  42.840  56.410  1.00  0.00           H
ATOM   3502  HG2 MET A 871      66.770  41.370  55.550  1.00  0.00           H
ATOM   3503  SD  MET A 871      68.600  42.180  56.600  1.00  0.00           S
ATOM   3504  CE  MET A 871      68.640  43.730  55.680  1.00  0.00           C
ATOM   3505  HE1 MET A 871      68.780  44.560  56.390  1.00  0.00           H
ATOM   3506  HE2 MET A 871      67.700  43.940  55.120  1.00  0.00           H
ATOM   3507  HE3 MET A 871      69.540  43.700  55.030  1.00  0.00           H
ATOM   3508  C   MET A 871      66.520  38.950  59.220  1.00  0.00           C
ATOM   3509  O   MET A 871      67.060  39.150  60.290  1.00  0.00           O
ATOM   3510  N   VAL A 872      65.550  38.120  59.040  1.00  0.00           N
ATOM   3511  HN  VAL A 872      65.180  37.930  58.140  1.00  0.00           H
ATOM   3512  CA  VAL A 872      65.080  37.310  60.200  1.00  0.00           C
ATOM   3513  HA  VAL A 872      64.970  37.880  61.110  1.00  0.00           H
ATOM   3514  CB  VAL A 872      63.620  36.840  59.940  1.00  0.00           C
ATOM   3515  HB  VAL A 872      63.570  36.220  59.020  1.00  0.00           H
ATOM   3516  CG1 VAL A 872      63.130  35.990  61.210  1.00  0.00           C
ATOM   3517 HG11 VAL A 872      63.680  35.040  61.020  1.00  0.00           H
ATOM   3518 HG12 VAL A 872      62.050  35.770  61.080  1.00  0.00           H
ATOM   3519 HG13 VAL A 872      63.320  36.430  62.210  1.00  0.00           H
ATOM   3520  CG2 VAL A 872      62.700  38.060  59.870  1.00  0.00           C
ATOM   3521 HG21 VAL A 872      62.370  38.350  60.890  1.00  0.00           H
ATOM   3522 HG22 VAL A 872      61.740  37.770  59.410  1.00  0.00           H
ATOM   3523 HG23 VAL A 872      62.990  38.880  59.180  1.00  0.00           H
ATOM   3524  C   VAL A 872      65.990  36.190  60.580  1.00  0.00           C
ATOM   3525  O   VAL A 872      66.180  35.820  61.690  1.00  0.00           O
ATOM   3526  N   THR A 873      66.750  35.690  59.560  1.00  0.00           N
ATOM   3527  HN  THR A 873      66.370  35.840  58.650  1.00  0.00           H
ATOM   3528  CA  THR A 873      67.860  34.800  59.830  1.00  0.00           C
ATOM   3529  HA  THR A 873      67.470  34.060  60.510  1.00  0.00           H
ATOM   3530  CB  THR A 873      68.330  34.080  58.650  1.00  0.00           C
ATOM   3531  HB  THR A 873      68.850  34.760  57.940  1.00  0.00           H
ATOM   3532  OG1 THR A 873      67.350  33.350  58.000  1.00  0.00           O
ATOM   3533  HG1 THR A 873      66.900  34.050  57.520  1.00  0.00           H
ATOM   3534  CG2 THR A 873      69.480  33.080  58.930  1.00  0.00           C
ATOM   3535 HG21 THR A 873      69.790  32.660  57.940  1.00  0.00           H
ATOM   3536 HG22 THR A 873      69.030  32.230  59.470  1.00  0.00           H
ATOM   3537 HG23 THR A 873      70.300  33.420  59.590  1.00  0.00           H
ATOM   3538  C   THR A 873      69.000  35.410  60.640  1.00  0.00           C
ATOM   3539  O   THR A 873      69.460  34.900  61.650  1.00  0.00           O
ATOM   3540  N   ILE A 874      69.470  36.640  60.220  1.00  0.00           N
ATOM   3541  HN  ILE A 874      68.930  37.090  59.510  1.00  0.00           H
ATOM   3542  CA  ILE A 874      70.470  37.420  61.050  1.00  0.00           C
ATOM   3543  HA  ILE A 874      71.250  36.680  61.180  1.00  0.00           H
ATOM   3544  CB  ILE A 874      70.850  38.730  60.340  1.00  0.00           C
ATOM   3545  HB  ILE A 874      69.930  39.350  60.260  1.00  0.00           H
ATOM   3546  CG2 ILE A 874      71.740  39.650  61.310  1.00  0.00           C
ATOM   3547 HG21 ILE A 874      71.250  39.890  62.280  1.00  0.00           H
ATOM   3548 HG22 ILE A 874      71.860  40.610  60.780  1.00  0.00           H
ATOM   3549 HG23 ILE A 874      72.690  39.090  61.450  1.00  0.00           H
ATOM   3550  CG1 ILE A 874      71.440  38.510  58.910  1.00  0.00           C
ATOM   3551 HG11 ILE A 874      70.740  37.820  58.400  1.00  0.00           H
ATOM   3552 HG12 ILE A 874      72.450  38.050  59.030  1.00  0.00           H
ATOM   3553  CD  ILE A 874      71.530  39.820  58.120  1.00  0.00           C
ATOM   3554  HD1 ILE A 874      72.180  39.730  57.220  1.00  0.00           H
ATOM   3555  HD2 ILE A 874      72.130  40.480  58.770  1.00  0.00           H
ATOM   3556  HD3 ILE A 874      70.550  40.210  57.780  1.00  0.00           H
ATOM   3557  C   ILE A 874      69.840  37.650  62.480  1.00  0.00           C
ATOM   3558  O   ILE A 874      70.440  37.430  63.530  1.00  0.00           O
ATOM   3559  N   ASP A 875      68.500  38.140  62.600  1.00  0.00           N
ATOM   3560  HN  ASP A 875      67.860  38.310  61.860  1.00  0.00           H
ATOM   3561  CA  ASP A 875      67.920  38.360  63.910  1.00  0.00           C
ATOM   3562  HA  ASP A 875      68.720  38.860  64.450  1.00  0.00           H
ATOM   3563  CB  ASP A 875      66.650  39.230  63.830  1.00  0.00           C
ATOM   3564  HB1 ASP A 875      65.790  38.650  63.440  1.00  0.00           H
ATOM   3565  HB2 ASP A 875      66.920  40.040  63.130  1.00  0.00           H
ATOM   3566  CG  ASP A 875      66.460  39.900  65.200  1.00  0.00           C
ATOM   3567  OD1 ASP A 875      67.370  40.180  66.010  1.00  0.00           O
ATOM   3568  OD2 ASP A 875      65.330  40.290  65.390  1.00  0.00           O
ATOM   3569  C   ASP A 875      67.760  37.100  64.800  1.00  0.00           C
ATOM   3570  O   ASP A 875      68.030  37.060  66.000  1.00  0.00           O
ATOM   3571  N   TYR A 876      67.380  35.990  64.210  1.00  0.00           N
ATOM   3572  HN  TYR A 876      67.210  36.070  63.230  1.00  0.00           H
ATOM   3573  CA  TYR A 876      67.300  34.740  64.860  1.00  0.00           C
ATOM   3574  HA  TYR A 876      66.570  34.810  65.660  1.00  0.00           H
ATOM   3575  CB  TYR A 876      66.680  33.640  63.940  1.00  0.00           C
ATOM   3576  HB1 TYR A 876      67.390  33.600  63.090  1.00  0.00           H
ATOM   3577  HB2 TYR A 876      65.700  34.000  63.570  1.00  0.00           H
ATOM   3578  CG  TYR A 876      66.560  32.210  64.620  1.00  0.00           C
ATOM   3579  CD1 TYR A 876      67.150  31.020  64.020  1.00  0.00           C
ATOM   3580  HD1 TYR A 876      67.690  31.080  63.090  1.00  0.00           H
ATOM   3581  CE1 TYR A 876      67.070  29.790  64.680  1.00  0.00           C
ATOM   3582  HE1 TYR A 876      67.590  28.900  64.320  1.00  0.00           H
ATOM   3583  CZ  TYR A 876      66.260  29.640  65.820  1.00  0.00           C
ATOM   3584  OH  TYR A 876      66.310  28.390  66.480  1.00  0.00           O
ATOM   3585  HH  TYR A 876      66.760  27.710  65.970  1.00  0.00           H
ATOM   3586  CD2 TYR A 876      65.740  31.980  65.800  1.00  0.00           C
ATOM   3587  HD2 TYR A 876      65.170  32.790  66.240  1.00  0.00           H
ATOM   3588  CE2 TYR A 876      65.580  30.700  66.320  1.00  0.00           C
ATOM   3589  HE2 TYR A 876      64.960  30.530  67.200  1.00  0.00           H
ATOM   3590  C   TYR A 876      68.640  34.200  65.560  1.00  0.00           C
ATOM   3591  O   TYR A 876      68.580  33.640  66.670  1.00  0.00           O
ATOM   3592  N   LEU A 877      69.720  34.280  64.840  1.00  0.00           N
ATOM   3593  HN  LEU A 877      69.630  34.550  63.890  1.00  0.00           H
ATOM   3594  CA  LEU A 877      70.990  33.690  65.310  1.00  0.00           C
ATOM   3595  HA  LEU A 877      70.860  32.940  66.080  1.00  0.00           H
ATOM   3596  CB  LEU A 877      71.730  32.970  64.130  1.00  0.00           C
ATOM   3597  HB1 LEU A 877      72.740  32.650  64.470  1.00  0.00           H
ATOM   3598  HB2 LEU A 877      71.920  33.730  63.340  1.00  0.00           H
ATOM   3599  CG  LEU A 877      70.890  31.720  63.580  1.00  0.00           C
ATOM   3600  HG  LEU A 877      69.860  31.780  64.000  1.00  0.00           H
ATOM   3601  CD1 LEU A 877      70.800  31.680  62.020  1.00  0.00           C
ATOM   3602 HD11 LEU A 877      70.370  30.710  61.720  1.00  0.00           H
ATOM   3603 HD12 LEU A 877      71.870  31.750  61.740  1.00  0.00           H
ATOM   3604 HD13 LEU A 877      70.230  32.560  61.630  1.00  0.00           H
ATOM   3605  CD2 LEU A 877      71.490  30.440  63.990  1.00  0.00           C
ATOM   3606 HD21 LEU A 877      72.590  30.590  63.880  1.00  0.00           H
ATOM   3607 HD22 LEU A 877      71.080  29.570  63.440  1.00  0.00           H
ATOM   3608 HD23 LEU A 877      71.400  30.250  65.080  1.00  0.00           H
ATOM   3609  C   LEU A 877      72.080  34.550  65.900  1.00  0.00           C
ATOM   3610  O   LEU A 877      72.850  34.200  66.790  1.00  0.00           O
ATOM   3611  N   VAL A 878      72.200  35.780  65.440  1.00  0.00           N
ATOM   3612  HN  VAL A 878      71.520  36.060  64.760  1.00  0.00           H
ATOM   3613  CA  VAL A 878      73.250  36.700  65.880  1.00  0.00           C
ATOM   3614  HA  VAL A 878      73.940  36.300  66.590  1.00  0.00           H
ATOM   3615  CB  VAL A 878      74.070  37.260  64.660  1.00  0.00           C
ATOM   3616  HB  VAL A 878      73.420  37.260  63.760  1.00  0.00           H
ATOM   3617  CG1 VAL A 878      74.680  38.660  64.990  1.00  0.00           C
ATOM   3618 HG11 VAL A 878      75.110  38.770  66.010  1.00  0.00           H
ATOM   3619 HG12 VAL A 878      73.900  39.390  64.690  1.00  0.00           H
ATOM   3620 HG13 VAL A 878      75.520  38.800  64.280  1.00  0.00           H
ATOM   3621  CG2 VAL A 878      75.170  36.190  64.580  1.00  0.00           C
ATOM   3622 HG21 VAL A 878      74.790  35.160  64.390  1.00  0.00           H
ATOM   3623 HG22 VAL A 878      75.660  36.120  65.570  1.00  0.00           H
ATOM   3624 HG23 VAL A 878      75.890  36.380  63.760  1.00  0.00           H
ATOM   3625  C   VAL A 878      72.530  37.770  66.720  1.00  0.00           C
ATOM   3626  O   VAL A 878      73.000  38.120  67.840  1.00  0.00           O
ATOM   3627  N   GLY A 879      71.350  38.260  66.230  1.00  0.00           N
ATOM   3628  HN  GLY A 879      71.060  38.020  65.310  1.00  0.00           H
ATOM   3629  CA  GLY A 879      70.440  39.290  66.860  1.00  0.00           C
ATOM   3630  HA1 GLY A 879      70.490  39.090  67.920  1.00  0.00           H
ATOM   3631  HA2 GLY A 879      69.420  39.060  66.600  1.00  0.00           H
ATOM   3632  C   GLY A 879      70.770  40.770  66.650  1.00  0.00           C
ATOM   3633  O   GLY A 879      71.890  41.190  66.960  1.00  0.00           O
ATOM   3634  N   VAL A 880      69.730  41.600  66.300  1.00  0.00           N
ATOM   3635  HN  VAL A 880      68.890  41.160  65.990  1.00  0.00           H
ATOM   3636  CA  VAL A 880      69.840  43.010  66.240  1.00  0.00           C
ATOM   3637  HA  VAL A 880      70.850  43.370  66.350  1.00  0.00           H
ATOM   3638  CB  VAL A 880      69.390  43.470  64.790  1.00  0.00           C
ATOM   3639  HB  VAL A 880      68.320  43.340  64.500  1.00  0.00           H
ATOM   3640  CG1 VAL A 880      69.860  44.960  64.650  1.00  0.00           C
ATOM   3641 HG11 VAL A 880      69.240  45.600  65.310  1.00  0.00           H
ATOM   3642 HG12 VAL A 880      69.690  45.340  63.620  1.00  0.00           H
ATOM   3643 HG13 VAL A 880      70.920  45.200  64.890  1.00  0.00           H
ATOM   3644  CG2 VAL A 880      70.110  42.710  63.630  1.00  0.00           C
ATOM   3645 HG21 VAL A 880      70.150  43.420  62.800  1.00  0.00           H
ATOM   3646 HG22 VAL A 880      69.450  41.920  63.220  1.00  0.00           H
ATOM   3647 HG23 VAL A 880      71.160  42.400  63.830  1.00  0.00           H
ATOM   3648  C   VAL A 880      68.940  43.790  67.230  1.00  0.00           C
ATOM   3649  O   VAL A 880      67.830  43.470  67.310  1.00  0.00           O
ATOM   3650  N   PRO A 881      69.400  44.730  68.030  1.00  0.00           N
ATOM   3651  CD  PRO A 881      70.870  44.980  68.370  1.00  0.00           C
ATOM   3652  HD1 PRO A 881      71.400  45.670  67.680  1.00  0.00           H
ATOM   3653  HD2 PRO A 881      71.420  44.020  68.420  1.00  0.00           H
ATOM   3654  CA  PRO A 881      68.520  45.570  68.850  1.00  0.00           C
ATOM   3655  HA  PRO A 881      68.010  44.840  69.460  1.00  0.00           H
ATOM   3656  CB  PRO A 881      69.390  46.520  69.560  1.00  0.00           C
ATOM   3657  HB1 PRO A 881      68.920  46.960  70.460  1.00  0.00           H
ATOM   3658  HB2 PRO A 881      69.680  47.440  68.990  1.00  0.00           H
ATOM   3659  CG  PRO A 881      70.780  45.820  69.730  1.00  0.00           C
ATOM   3660  HG1 PRO A 881      71.590  46.570  69.820  1.00  0.00           H
ATOM   3661  HG2 PRO A 881      70.700  45.140  70.590  1.00  0.00           H
ATOM   3662  C   PRO A 881      67.420  46.270  68.070  1.00  0.00           C
ATOM   3663  O   PRO A 881      67.690  46.730  66.960  1.00  0.00           O
ATOM   3664  N   SER A 882      66.130  46.300  68.600  1.00  0.00           N
ATOM   3665  HN  SER A 882      65.950  45.930  69.500  1.00  0.00           H
ATOM   3666  CA  SER A 882      64.990  46.680  67.760  1.00  0.00           C
ATOM   3667  HA  SER A 882      64.990  47.760  67.710  1.00  0.00           H
ATOM   3668  CB  SER A 882      64.890  46.300  66.310  1.00  0.00           C
ATOM   3669  HB1 SER A 882      65.620  46.920  65.750  1.00  0.00           H
ATOM   3670  HB2 SER A 882      63.930  46.560  65.820  1.00  0.00           H
ATOM   3671  OG  SER A 882      65.200  44.960  66.070  1.00  0.00           O
ATOM   3672  HG1 SER A 882      66.130  44.890  66.290  1.00  0.00           H
ATOM   3673  C   SER A 882      63.660  46.170  68.330  1.00  0.00           C
ATOM   3674  O   SER A 882      63.630  45.070  68.880  1.00  0.00           O
ATOM   3675  N   PRO A 883      62.500  46.940  68.330  1.00  0.00           N
ATOM   3676  CD  PRO A 883      62.530  48.380  68.080  1.00  0.00           C
ATOM   3677  HD1 PRO A 883      62.500  48.660  67.000  1.00  0.00           H
ATOM   3678  HD2 PRO A 883      63.290  48.850  68.740  1.00  0.00           H
ATOM   3679  CA  PRO A 883      61.140  46.400  68.560  1.00  0.00           C
ATOM   3680  HA  PRO A 883      60.980  46.000  69.550  1.00  0.00           H
ATOM   3681  CB  PRO A 883      60.220  47.580  68.370  1.00  0.00           C
ATOM   3682  HB1 PRO A 883      59.230  47.670  68.870  1.00  0.00           H
ATOM   3683  HB2 PRO A 883      59.920  47.720  67.310  1.00  0.00           H
ATOM   3684  CG  PRO A 883      61.180  48.770  68.650  1.00  0.00           C
ATOM   3685  HG1 PRO A 883      60.890  49.720  68.160  1.00  0.00           H
ATOM   3686  HG2 PRO A 883      61.280  48.970  69.740  1.00  0.00           H
ATOM   3687  C   PRO A 883      60.910  45.170  67.680  1.00  0.00           C
ATOM   3688  O   PRO A 883      61.330  45.110  66.510  1.00  0.00           O
ATOM   3689  N   LYS A 884      60.170  44.160  68.150  1.00  0.00           N
ATOM   3690  HN  LYS A 884      59.740  44.270  69.050  1.00  0.00           H
ATOM   3691  CA  LYS A 884      59.850  43.020  67.310  1.00  0.00           C
ATOM   3692  HA  LYS A 884      60.340  43.070  66.350  1.00  0.00           H
ATOM   3693  CB  LYS A 884      60.270  41.660  68.010  1.00  0.00           C
ATOM   3694  HB1 LYS A 884      60.130  40.820  67.290  1.00  0.00           H
ATOM   3695  HB2 LYS A 884      59.670  41.440  68.920  1.00  0.00           H
ATOM   3696  CG  LYS A 884      61.740  41.720  68.450  1.00  0.00           C
ATOM   3697  HG1 LYS A 884      61.950  40.700  68.810  1.00  0.00           H
ATOM   3698  HG2 LYS A 884      61.780  42.400  69.320  1.00  0.00           H
ATOM   3699  CD  LYS A 884      62.830  41.940  67.370  1.00  0.00           C
ATOM   3700  HD1 LYS A 884      62.780  42.930  66.890  1.00  0.00           H
ATOM   3701  HD2 LYS A 884      62.680  41.240  66.530  1.00  0.00           H
ATOM   3702  CE  LYS A 884      64.280  41.650  67.980  1.00  0.00           C
ATOM   3703  HE1 LYS A 884      64.550  40.570  68.100  1.00  0.00           H
ATOM   3704  HE2 LYS A 884      64.230  42.190  68.930  1.00  0.00           H
ATOM   3705  NZ  LYS A 884      65.340  42.160  67.150  1.00  0.00           N
ATOM   3706  HZ1 LYS A 884      65.180  43.110  66.770  1.00  0.00           H
ATOM   3707  HZ2 LYS A 884      65.590  41.570  66.320  1.00  0.00           H
ATOM   3708  HZ3 LYS A 884      66.250  42.190  67.640  1.00  0.00           H
ATOM   3709  C   LYS A 884      58.340  42.910  67.240  1.00  0.00           C
ATOM   3710  O   LYS A 884      57.610  43.380  68.100  1.00  0.00           O
ATOM   3711  N   LEU A 885      57.800  42.070  66.280  1.00  0.00           N
ATOM   3712  HN  LEU A 885      58.400  41.770  65.550  1.00  0.00           H
ATOM   3713  CA  LEU A 885      56.350  41.810  65.990  1.00  0.00           C
ATOM   3714  HA  LEU A 885      55.990  42.810  65.770  1.00  0.00           H
ATOM   3715  CB  LEU A 885      56.300  40.950  64.710  1.00  0.00           C
ATOM   3716  HB1 LEU A 885      56.790  39.960  64.870  1.00  0.00           H
ATOM   3717  HB2 LEU A 885      57.130  41.430  64.150  1.00  0.00           H
ATOM   3718  CG  LEU A 885      54.960  40.800  64.010  1.00  0.00           C
ATOM   3719  HG  LEU A 885      54.320  40.260  64.730  1.00  0.00           H
ATOM   3720  CD1 LEU A 885      54.310  42.130  63.690  1.00  0.00           C
ATOM   3721 HD11 LEU A 885      53.770  42.100  62.720  1.00  0.00           H
ATOM   3722 HD12 LEU A 885      55.080  42.910  63.500  1.00  0.00           H
ATOM   3723 HD13 LEU A 885      53.650  42.500  64.500  1.00  0.00           H
ATOM   3724  CD2 LEU A 885      55.070  39.810  62.730  1.00  0.00           C
ATOM   3725 HD21 LEU A 885      55.650  38.910  63.010  1.00  0.00           H
ATOM   3726 HD22 LEU A 885      55.540  40.490  61.980  1.00  0.00           H
ATOM   3727 HD23 LEU A 885      54.040  39.510  62.460  1.00  0.00           H
ATOM   3728  C   LEU A 885      55.560  41.140  67.040  1.00  0.00           C
ATOM   3729  O   LEU A 885      56.060  40.220  67.660  1.00  0.00           O
ATOM   3730  N   HSD A 886      54.250  41.520  67.250  1.00  0.00           N
ATOM   3731  HN  HSD A 886      53.800  42.210  66.680  1.00  0.00           H
ATOM   3732  CA  HSD A 886      53.320  40.920  68.240  1.00  0.00           C
ATOM   3733  HA  HSD A 886      53.910  40.440  69.000  1.00  0.00           H
ATOM   3734  CB  HSD A 886      52.570  42.060  69.020  1.00  0.00           C
ATOM   3735  HB1 HSD A 886      51.660  42.340  68.460  1.00  0.00           H
ATOM   3736  HB2 HSD A 886      53.310  42.890  69.070  1.00  0.00           H
ATOM   3737  ND1 HSD A 886      51.270  40.530  70.610  1.00  0.00           N
ATOM   3738  HD1 HSD A 886      50.720  40.120  69.870  1.00  0.00           H
ATOM   3739  CG  HSD A 886      52.120  41.630  70.420  1.00  0.00           C
ATOM   3740  CE1 HSD A 886      51.000  40.480  71.940  1.00  0.00           C
ATOM   3741  HE1 HSD A 886      50.260  39.830  72.420  1.00  0.00           H
ATOM   3742  NE2 HSD A 886      51.640  41.430  72.590  1.00  0.00           N
ATOM   3743  CD2 HSD A 886      52.300  42.130  71.650  1.00  0.00           C
ATOM   3744  HD2 HSD A 886      52.800  43.040  71.960  1.00  0.00           H
ATOM   3745  C   HSD A 886      52.410  39.930  67.640  1.00  0.00           C
ATOM   3746  O   HSD A 886      51.890  40.110  66.550  1.00  0.00           O
ATOM   3747  N   VAL A 887      52.130  38.800  68.280  1.00  0.00           N
ATOM   3748  HN  VAL A 887      52.540  38.480  69.130  1.00  0.00           H
ATOM   3749  CA  VAL A 887      51.080  37.920  67.830  1.00  0.00           C
ATOM   3750  HA  VAL A 887      50.490  38.450  67.090  1.00  0.00           H
ATOM   3751  CB  VAL A 887      51.640  36.630  67.270  1.00  0.00           C
ATOM   3752  HB  VAL A 887      50.810  35.930  67.020  1.00  0.00           H
ATOM   3753  CG1 VAL A 887      52.450  36.930  65.970  1.00  0.00           C
ATOM   3754 HG11 VAL A 887      53.510  37.230  66.100  1.00  0.00           H
ATOM   3755 HG12 VAL A 887      51.820  37.650  65.400  1.00  0.00           H
ATOM   3756 HG13 VAL A 887      52.710  36.010  65.400  1.00  0.00           H
ATOM   3757  CG2 VAL A 887      52.580  35.870  68.300  1.00  0.00           C
ATOM   3758 HG21 VAL A 887      52.190  36.010  69.330  1.00  0.00           H
ATOM   3759 HG22 VAL A 887      53.580  36.350  68.220  1.00  0.00           H
ATOM   3760 HG23 VAL A 887      52.690  34.820  67.940  1.00  0.00           H
ATOM   3761  C   VAL A 887      50.230  37.520  69.060  1.00  0.00           C
ATOM   3762  O   VAL A 887      50.670  37.650  70.200  1.00  0.00           O
ATOM   3763  N   PRO A 888      49.020  37.050  68.900  1.00  0.00           N
ATOM   3764  CD  PRO A 888      48.170  37.530  67.800  1.00  0.00           C
ATOM   3765  HD1 PRO A 888      48.660  37.300  66.830  1.00  0.00           H
ATOM   3766  HD2 PRO A 888      47.910  38.600  67.950  1.00  0.00           H
ATOM   3767  CA  PRO A 888      48.140  36.450  69.920  1.00  0.00           C
ATOM   3768  HA  PRO A 888      48.390  36.850  70.880  1.00  0.00           H
ATOM   3769  CB  PRO A 888      46.730  36.950  69.550  1.00  0.00           C
ATOM   3770  HB1 PRO A 888      46.620  37.920  70.090  1.00  0.00           H
ATOM   3771  HB2 PRO A 888      46.010  36.140  69.810  1.00  0.00           H
ATOM   3772  CG  PRO A 888      46.790  36.930  68.080  1.00  0.00           C
ATOM   3773  HG1 PRO A 888      46.790  35.900  67.690  1.00  0.00           H
ATOM   3774  HG2 PRO A 888      45.980  37.520  67.590  1.00  0.00           H
ATOM   3775  C   PRO A 888      48.380  35.000  69.920  1.00  0.00           C
ATOM   3776  O   PRO A 888      48.610  34.460  68.810  1.00  0.00           O
ATOM   3777  N   GLU A 889      48.360  34.340  71.160  1.00  0.00           N
ATOM   3778  HN  GLU A 889      48.170  34.820  72.010  1.00  0.00           H
ATOM   3779  CA  GLU A 889      48.590  32.920  71.360  1.00  0.00           C
ATOM   3780  HA  GLU A 889      49.070  32.630  70.430  1.00  0.00           H
ATOM   3781  CB  GLU A 889      49.530  32.540  72.510  1.00  0.00           C
ATOM   3782  HB1 GLU A 889      49.560  31.440  72.710  1.00  0.00           H
ATOM   3783  HB2 GLU A 889      49.040  33.020  73.380  1.00  0.00           H
ATOM   3784  CG  GLU A 889      50.990  32.880  72.300  1.00  0.00           C
ATOM   3785  HG1 GLU A 889      51.120  33.900  71.880  1.00  0.00           H
ATOM   3786  HG2 GLU A 889      51.630  32.190  71.730  1.00  0.00           H
ATOM   3787  CD  GLU A 889      51.860  32.790  73.650  1.00  0.00           C
ATOM   3788  OE1 GLU A 889      52.290  31.720  74.120  1.00  0.00           O
ATOM   3789  OE2 GLU A 889      52.060  33.950  74.120  1.00  0.00           O
ATOM   3790  C   GLU A 889      47.300  32.170  71.440  1.00  0.00           C
ATOM   3791  O   GLU A 889      46.310  32.650  72.020  1.00  0.00           O
ATOM   3792  N   LYS A 890      47.330  31.050  70.800  1.00  0.00           N
ATOM   3793  HN  LYS A 890      48.170  30.690  70.400  1.00  0.00           H
ATOM   3794  CA  LYS A 890      46.380  29.910  70.900  1.00  0.00           C
ATOM   3795  HA  LYS A 890      46.930  29.040  70.590  1.00  0.00           H
ATOM   3796  CB  LYS A 890      46.110  29.430  72.360  1.00  0.00           C
ATOM   3797  HB1 LYS A 890      45.250  28.730  72.410  1.00  0.00           H
ATOM   3798  HB2 LYS A 890      45.780  30.210  73.090  1.00  0.00           H
ATOM   3799  CG  LYS A 890      47.330  28.760  73.010  1.00  0.00           C
ATOM   3800  HG1 LYS A 890      47.320  28.960  74.100  1.00  0.00           H
ATOM   3801  HG2 LYS A 890      48.220  29.300  72.620  1.00  0.00           H
ATOM   3802  CD  LYS A 890      47.310  27.220  72.690  1.00  0.00           C
ATOM   3803  HD1 LYS A 890      47.180  26.970  71.620  1.00  0.00           H
ATOM   3804  HD2 LYS A 890      46.360  26.850  73.160  1.00  0.00           H
ATOM   3805  CE  LYS A 890      48.580  26.550  73.250  1.00  0.00           C
ATOM   3806  HE1 LYS A 890      48.790  26.890  74.300  1.00  0.00           H
ATOM   3807  HE2 LYS A 890      49.480  26.960  72.730  1.00  0.00           H
ATOM   3808  NZ  LYS A 890      48.640  25.080  73.090  1.00  0.00           N
ATOM   3809  HZ1 LYS A 890      48.120  24.570  73.840  1.00  0.00           H
ATOM   3810  HZ2 LYS A 890      49.640  24.850  73.210  1.00  0.00           H
ATOM   3811  HZ3 LYS A 890      48.270  24.690  72.200  1.00  0.00           H
ATOM   3812  C   LYS A 890      45.120  30.020  70.060  1.00  0.00           C
ATOM   3813  O   LYS A 890      44.120  29.430  70.400  1.00  0.00           O
ATOM   3814  N   PHE A 891      45.110  30.610  68.820  1.00  0.00           N
ATOM   3815  HN  PHE A 891      45.990  31.050  68.620  1.00  0.00           H
ATOM   3816  CA  PHE A 891      44.040  30.710  67.920  1.00  0.00           C
ATOM   3817  HA  PHE A 891      44.550  31.300  67.180  1.00  0.00           H
ATOM   3818  CB  PHE A 891      43.690  29.260  67.350  1.00  0.00           C
ATOM   3819  HB1 PHE A 891      43.530  28.500  68.160  1.00  0.00           H
ATOM   3820  HB2 PHE A 891      44.620  28.950  66.830  1.00  0.00           H
ATOM   3821  CG  PHE A 891      42.540  29.190  66.330  1.00  0.00           C
ATOM   3822  CD1 PHE A 891      41.470  28.330  66.640  1.00  0.00           C
ATOM   3823  HD1 PHE A 891      41.590  27.800  67.580  1.00  0.00           H
ATOM   3824  CE1 PHE A 891      40.340  28.250  65.750  1.00  0.00           C
ATOM   3825  HE1 PHE A 891      39.470  27.720  66.110  1.00  0.00           H
ATOM   3826  CZ  PHE A 891      40.390  28.840  64.560  1.00  0.00           C
ATOM   3827  HZ  PHE A 891      39.510  28.840  63.910  1.00  0.00           H
ATOM   3828  CD2 PHE A 891      42.570  29.820  65.030  1.00  0.00           C
ATOM   3829  HD2 PHE A 891      43.390  30.490  64.850  1.00  0.00           H
ATOM   3830  CE2 PHE A 891      41.500  29.620  64.180  1.00  0.00           C
ATOM   3831  HE2 PHE A 891      41.410  30.070  63.210  1.00  0.00           H
ATOM   3832  C   PHE A 891      42.980  31.700  68.450  1.00  0.00           C
ATOM   3833  O   PHE A 891      41.760  31.490  68.200  1.00  0.00           O
ATOM   3834  N   GLU A 892      43.370  32.780  69.090  1.00  0.00           N
ATOM   3835  HN  GLU A 892      44.340  32.900  69.260  1.00  0.00           H
ATOM   3836  CA  GLU A 892      42.570  33.750  69.820  1.00  0.00           C
ATOM   3837  HA  GLU A 892      41.520  33.560  69.660  1.00  0.00           H
ATOM   3838  CB  GLU A 892      42.880  33.900  71.310  1.00  0.00           C
ATOM   3839  HB1 GLU A 892      42.120  34.600  71.710  1.00  0.00           H
ATOM   3840  HB2 GLU A 892      43.880  34.340  71.460  1.00  0.00           H
ATOM   3841  CG  GLU A 892      42.900  32.510  71.910  1.00  0.00           C
ATOM   3842  HG1 GLU A 892      43.730  31.860  71.550  1.00  0.00           H
ATOM   3843  HG2 GLU A 892      41.900  32.040  71.820  1.00  0.00           H
ATOM   3844  CD  GLU A 892      43.180  32.500  73.410  1.00  0.00           C
ATOM   3845  OE1 GLU A 892      43.040  31.380  74.020  1.00  0.00           O
ATOM   3846  OE2 GLU A 892      43.420  33.580  74.100  1.00  0.00           O
ATOM   3847  C   GLU A 892      42.630  35.130  69.060  1.00  0.00           C
ATOM   3848  O   GLU A 892      43.590  35.250  68.280  1.00  0.00           O
ATOM   3849  N   PRO A 893      41.740  36.120  69.260  1.00  0.00           N
ATOM   3850  CD  PRO A 893      40.440  35.940  69.800  1.00  0.00           C
ATOM   3851  HD1 PRO A 893      40.580  35.780  70.900  1.00  0.00           H
ATOM   3852  HD2 PRO A 893      39.960  35.050  69.330  1.00  0.00           H
ATOM   3853  CA  PRO A 893      42.100  37.580  69.210  1.00  0.00           C
ATOM   3854  HA  PRO A 893      42.360  37.760  68.180  1.00  0.00           H
ATOM   3855  CB  PRO A 893      40.860  38.300  69.740  1.00  0.00           C
ATOM   3856  HB1 PRO A 893      40.630  39.200  69.130  1.00  0.00           H
ATOM   3857  HB2 PRO A 893      41.100  38.470  70.820  1.00  0.00           H
ATOM   3858  CG  PRO A 893      39.750  37.260  69.680  1.00  0.00           C
ATOM   3859  HG1 PRO A 893      38.990  37.490  70.450  1.00  0.00           H
ATOM   3860  HG2 PRO A 893      39.230  37.220  68.700  1.00  0.00           H
ATOM   3861  C   PRO A 893      43.390  38.090  69.900  1.00  0.00           C
ATOM   3862  O   PRO A 893      43.810  37.550  70.880  1.00  0.00           O
ATOM   3863  N   THR A 894      43.960  39.120  69.330  1.00  0.00           N
ATOM   3864  HN  THR A 894      43.580  39.320  68.420  1.00  0.00           H
ATOM   3865  CA  THR A 894      44.930  40.160  69.840  1.00  0.00           C
ATOM   3866  HA  THR A 894      45.790  39.640  70.240  1.00  0.00           H
ATOM   3867  CB  THR A 894      45.200  41.280  68.850  1.00  0.00           C
ATOM   3868  HB  THR A 894      44.250  41.670  68.420  1.00  0.00           H
ATOM   3869  OG1 THR A 894      46.170  40.800  67.890  1.00  0.00           O
ATOM   3870  HG1 THR A 894      45.600  40.560  67.160  1.00  0.00           H
ATOM   3871  CG2 THR A 894      45.870  42.530  69.350  1.00  0.00           C
ATOM   3872 HG21 THR A 894      46.840  42.240  69.830  1.00  0.00           H
ATOM   3873 HG22 THR A 894      45.270  43.010  70.160  1.00  0.00           H
ATOM   3874 HG23 THR A 894      45.990  43.300  68.570  1.00  0.00           H
ATOM   3875  C   THR A 894      44.330  40.820  71.060  1.00  0.00           C
ATOM   3876  O   THR A 894      44.960  40.870  72.150  1.00  0.00           O
ATOM   3877  N   HSD A 895      43.060  41.240  71.020  1.00  0.00           N
ATOM   3878  HN  HSD A 895      42.590  41.190  70.140  1.00  0.00           H
ATOM   3879  CA  HSD A 895      42.260  41.730  72.040  1.00  0.00           C
ATOM   3880  HA  HSD A 895      42.640  42.690  72.370  1.00  0.00           H
ATOM   3881  CB  HSD A 895      40.860  42.190  71.380  1.00  0.00           C
ATOM   3882  HB1 HSD A 895      40.520  41.430  70.660  1.00  0.00           H
ATOM   3883  HB2 HSD A 895      41.100  43.120  70.820  1.00  0.00           H
ATOM   3884  ND1 HSD A 895      39.240  43.800  72.770  1.00  0.00           N
ATOM   3885  HD1 HSD A 895      39.840  44.600  72.810  1.00  0.00           H
ATOM   3886  CG  HSD A 895      39.550  42.600  72.190  1.00  0.00           C
ATOM   3887  CE1 HSD A 895      38.030  43.620  73.310  1.00  0.00           C
ATOM   3888  HE1 HSD A 895      37.620  44.420  73.940  1.00  0.00           H
ATOM   3889  NE2 HSD A 895      37.520  42.450  73.020  1.00  0.00           N
ATOM   3890  CD2 HSD A 895      38.450  41.820  72.250  1.00  0.00           C
ATOM   3891  HD2 HSD A 895      38.360  40.820  71.840  1.00  0.00           H
ATOM   3892  C   HSD A 895      41.920  40.770  73.180  1.00  0.00           C
ATOM   3893  O   HSD A 895      41.580  39.630  72.890  1.00  0.00           O
ATOM   3894  N   PRO A 896      41.850  41.080  74.480  1.00  0.00           N
ATOM   3895  CD  PRO A 896      42.310  42.410  74.890  1.00  0.00           C
ATOM   3896  HD1 PRO A 896      41.640  43.240  74.570  1.00  0.00           H
ATOM   3897  HD2 PRO A 896      43.360  42.520  74.520  1.00  0.00           H
ATOM   3898  CA  PRO A 896      42.030  40.040  75.510  1.00  0.00           C
ATOM   3899  HA  PRO A 896      42.530  39.160  75.110  1.00  0.00           H
ATOM   3900  CB  PRO A 896      42.790  40.760  76.640  1.00  0.00           C
ATOM   3901  HB1 PRO A 896      43.880  40.790  76.400  1.00  0.00           H
ATOM   3902  HB2 PRO A 896      42.600  40.350  77.650  1.00  0.00           H
ATOM   3903  CG  PRO A 896      42.350  42.220  76.400  1.00  0.00           C
ATOM   3904  HG1 PRO A 896      41.360  42.410  76.860  1.00  0.00           H
ATOM   3905  HG2 PRO A 896      43.050  42.890  76.920  1.00  0.00           H
ATOM   3906  C   PRO A 896      40.660  39.580  75.910  1.00  0.00           C
ATOM   3907  O   PRO A 896      40.620  38.500  76.470  1.00  0.00           O
ATOM   3908  N   GLU A 897      39.560  40.290  75.570  1.00  0.00           N
ATOM   3909  HN  GLU A 897      39.540  41.160  75.110  1.00  0.00           H
ATOM   3910  CA  GLU A 897      38.400  40.080  76.480  1.00  0.00           C
ATOM   3911  HA  GLU A 897      38.730  39.820  77.480  1.00  0.00           H
ATOM   3912  CB  GLU A 897      37.630  41.450  76.410  1.00  0.00           C
ATOM   3913  HB1 GLU A 897      36.750  41.400  77.070  1.00  0.00           H
ATOM   3914  HB2 GLU A 897      37.250  41.660  75.380  1.00  0.00           H
ATOM   3915  CG  GLU A 897      38.350  42.660  77.020  1.00  0.00           C
ATOM   3916  HG1 GLU A 897      38.930  43.150  76.210  1.00  0.00           H
ATOM   3917  HG2 GLU A 897      39.090  42.330  77.770  1.00  0.00           H
ATOM   3918  CD  GLU A 897      37.460  43.800  77.530  1.00  0.00           C
ATOM   3919  OE1 GLU A 897      36.990  44.630  76.720  1.00  0.00           O
ATOM   3920  OE2 GLU A 897      37.260  43.860  78.780  1.00  0.00           O
ATOM   3921  C   GLU A 897      37.400  39.010  76.030  1.00  0.00           C
ATOM   3922  O   GLU A 897      36.560  38.480  76.760  1.00  0.00           O
ATOM   3923  N   ARG A 898      37.520  38.670  74.740  1.00  0.00           N
ATOM   3924  HN  ARG A 898      38.220  39.100  74.170  1.00  0.00           H
ATOM   3925  CA  ARG A 898      36.730  37.600  74.190  1.00  0.00           C
ATOM   3926  HA  ARG A 898      36.530  36.890  75.000  1.00  0.00           H
ATOM   3927  CB  ARG A 898      35.390  38.140  73.550  1.00  0.00           C
ATOM   3928  HB1 ARG A 898      34.770  38.610  74.340  1.00  0.00           H
ATOM   3929  HB2 ARG A 898      34.820  37.230  73.260  1.00  0.00           H
ATOM   3930  CG  ARG A 898      35.590  39.210  72.460  1.00  0.00           C
ATOM   3931  HG1 ARG A 898      36.450  38.980  71.780  1.00  0.00           H
ATOM   3932  HG2 ARG A 898      35.780  40.110  73.060  1.00  0.00           H
ATOM   3933  CD  ARG A 898      34.390  39.440  71.520  1.00  0.00           C
ATOM   3934  HD1 ARG A 898      33.490  39.680  72.110  1.00  0.00           H
ATOM   3935  HD2 ARG A 898      34.190  38.500  70.950  1.00  0.00           H
ATOM   3936  NE  ARG A 898      34.840  40.630  70.690  1.00  0.00           N
ATOM   3937  HE  ARG A 898      34.860  41.500  71.180  1.00  0.00           H
ATOM   3938  CZ  ARG A 898      35.680  40.530  69.610  1.00  0.00           C
ATOM   3939  NH1 ARG A 898      35.960  39.390  69.040  1.00  0.00           N
ATOM   3940 HH11 ARG A 898      36.700  39.360  68.360  1.00  0.00           H
ATOM   3941 HH12 ARG A 898      35.820  38.610  69.640  1.00  0.00           H
ATOM   3942  NH2 ARG A 898      36.310  41.650  69.320  1.00  0.00           N
ATOM   3943 HH21 ARG A 898      37.100  41.600  68.710  1.00  0.00           H
ATOM   3944 HH22 ARG A 898      36.150  42.370  70.000  1.00  0.00           H
ATOM   3945  C   ARG A 898      37.470  36.690  73.200  1.00  0.00           C
ATOM   3946  O   ARG A 898      38.560  37.010  72.830  1.00  0.00           O
ATOM   3947  N   GLY A 899      36.750  35.710  72.680  1.00  0.00           N
ATOM   3948  HN  GLY A 899      35.830  35.520  73.020  1.00  0.00           H
ATOM   3949  CA  GLY A 899      37.140  34.890  71.550  1.00  0.00           C
ATOM   3950  HA1 GLY A 899      36.740  33.880  71.620  1.00  0.00           H
ATOM   3951  HA2 GLY A 899      38.220  34.890  71.540  1.00  0.00           H
ATOM   3952  C   GLY A 899      36.540  35.560  70.270  1.00  0.00           C
ATOM   3953  O   GLY A 899      36.220  36.760  70.280  1.00  0.00           O
ATOM   3954  N   TRP A 900      36.470  34.970  69.140  1.00  0.00           N
ATOM   3955  HN  TRP A 900      36.750  34.010  69.090  1.00  0.00           H
ATOM   3956  CA  TRP A 900      35.940  35.440  67.890  1.00  0.00           C
ATOM   3957  HA  TRP A 900      36.490  36.350  67.730  1.00  0.00           H
ATOM   3958  CB  TRP A 900      36.070  34.370  66.860  1.00  0.00           C
ATOM   3959  HB1 TRP A 900      35.610  34.560  65.870  1.00  0.00           H
ATOM   3960  HB2 TRP A 900      35.440  33.550  67.280  1.00  0.00           H
ATOM   3961  CG  TRP A 900      37.390  33.680  66.640  1.00  0.00           C
ATOM   3962  CD1 TRP A 900      37.840  32.380  66.900  1.00  0.00           C
ATOM   3963  HD1 TRP A 900      37.110  31.680  67.290  1.00  0.00           H
ATOM   3964  NE1 TRP A 900      39.120  32.230  66.700  1.00  0.00           N
ATOM   3965  HE1 TRP A 900      39.750  31.580  67.070  1.00  0.00           H
ATOM   3966  CE2 TRP A 900      39.650  33.420  66.220  1.00  0.00           C
ATOM   3967  CD2 TRP A 900      38.540  34.340  66.170  1.00  0.00           C
ATOM   3968  CE3 TRP A 900      38.880  35.650  65.810  1.00  0.00           C
ATOM   3969  HE3 TRP A 900      38.080  36.370  65.720  1.00  0.00           H
ATOM   3970  CZ3 TRP A 900      40.180  36.010  65.430  1.00  0.00           C
ATOM   3971  HZ3 TRP A 900      40.430  37.010  65.110  1.00  0.00           H
ATOM   3972  CZ2 TRP A 900      40.990  33.760  65.940  1.00  0.00           C
ATOM   3973  HZ2 TRP A 900      41.780  33.030  65.980  1.00  0.00           H
ATOM   3974  CH2 TRP A 900      41.240  35.090  65.670  1.00  0.00           C
ATOM   3975  HH2 TRP A 900      42.270  35.400  65.580  1.00  0.00           H
ATOM   3976  C   TRP A 900      34.480  35.770  68.000  1.00  0.00           C
ATOM   3977  O   TRP A 900      33.870  35.260  68.960  1.00  0.00           O
ATOM   3978  N   ILE A 901      34.000  36.670  67.120  1.00  0.00           N
ATOM   3979  HN  ILE A 901      34.550  37.250  66.540  1.00  0.00           H
ATOM   3980  CA  ILE A 901      32.620  37.230  67.080  1.00  0.00           C
ATOM   3981  HA  ILE A 901      32.500  37.460  66.040  1.00  0.00           H
ATOM   3982  CB  ILE A 901      31.450  36.290  67.490  1.00  0.00           C
ATOM   3983  HB  ILE A 901      31.430  36.100  68.590  1.00  0.00           H
ATOM   3984  CG2 ILE A 901      30.150  37.010  67.130  1.00  0.00           C
ATOM   3985 HG21 ILE A 901      30.000  37.890  67.790  1.00  0.00           H
ATOM   3986 HG22 ILE A 901      29.280  36.380  67.380  1.00  0.00           H
ATOM   3987 HG23 ILE A 901      30.170  37.280  66.050  1.00  0.00           H
ATOM   3988  CG1 ILE A 901      31.340  34.860  66.860  1.00  0.00           C
ATOM   3989 HG11 ILE A 901      30.450  34.250  67.120  1.00  0.00           H
ATOM   3990 HG12 ILE A 901      32.180  34.240  67.240  1.00  0.00           H
ATOM   3991  CD  ILE A 901      31.480  34.970  65.340  1.00  0.00           C
ATOM   3992  HD1 ILE A 901      32.500  35.360  65.120  1.00  0.00           H
ATOM   3993  HD2 ILE A 901      30.680  35.630  64.930  1.00  0.00           H
ATOM   3994  HD3 ILE A 901      31.250  34.000  64.850  1.00  0.00           H
ATOM   3995  C   ILE A 901      32.500  38.610  67.770  1.00  0.00           C
ATOM   3996  O   ILE A 901      32.500  38.720  68.980  1.00  0.00           O
ATOM   3997  N   ILE A 902      32.460  39.700  66.970  1.00  0.00           N
ATOM   3998  HN  ILE A 902      32.450  39.670  65.980  1.00  0.00           H
ATOM   3999  CA  ILE A 902      32.210  41.060  67.400  1.00  0.00           C
ATOM   4000  HA  ILE A 902      32.250  41.120  68.480  1.00  0.00           H
ATOM   4001  CB  ILE A 902      33.200  42.080  66.830  1.00  0.00           C
ATOM   4002  HB  ILE A 902      34.190  41.940  67.300  1.00  0.00           H
ATOM   4003  CG2 ILE A 902      33.490  41.920  65.300  1.00  0.00           C
ATOM   4004 HG21 ILE A 902      34.060  40.970  65.150  1.00  0.00           H
ATOM   4005 HG22 ILE A 902      34.090  42.750  64.850  1.00  0.00           H
ATOM   4006 HG23 ILE A 902      32.510  41.930  64.780  1.00  0.00           H
ATOM   4007  CG1 ILE A 902      32.810  43.500  67.220  1.00  0.00           C
ATOM   4008 HG11 ILE A 902      31.790  43.840  66.960  1.00  0.00           H
ATOM   4009 HG12 ILE A 902      33.590  44.170  66.780  1.00  0.00           H
ATOM   4010  CD  ILE A 902      32.920  43.750  68.750  1.00  0.00           C
ATOM   4011  HD1 ILE A 902      32.220  43.080  69.300  1.00  0.00           H
ATOM   4012  HD2 ILE A 902      32.740  44.820  68.970  1.00  0.00           H
ATOM   4013  HD3 ILE A 902      33.960  43.530  69.070  1.00  0.00           H
ATOM   4014  C   ILE A 902      30.810  41.440  66.900  1.00  0.00           C
ATOM   4015  O   ILE A 902      30.370  40.980  65.860  1.00  0.00           O
ATOM   4016  N   SER A 903      30.020  42.160  67.750  1.00  0.00           N
ATOM   4017  HN  SER A 903      30.380  42.480  68.640  1.00  0.00           H
ATOM   4018  CA  SER A 903      28.590  42.420  67.450  1.00  0.00           C
ATOM   4019  HA  SER A 903      28.160  41.640  66.860  1.00  0.00           H
ATOM   4020  CB  SER A 903      27.800  42.590  68.760  1.00  0.00           C
ATOM   4021  HB1 SER A 903      28.260  43.350  69.410  1.00  0.00           H
ATOM   4022  HB2 SER A 903      27.990  41.670  69.360  1.00  0.00           H
ATOM   4023  OG  SER A 903      26.370  42.890  68.550  1.00  0.00           O
ATOM   4024  HG1 SER A 903      26.260  43.650  67.970  1.00  0.00           H
ATOM   4025  C   SER A 903      28.490  43.730  66.630  1.00  0.00           C
ATOM   4026  O   SER A 903      29.120  44.750  66.960  1.00  0.00           O
ATOM   4027  N   PRO A 904      27.760  43.780  65.530  1.00  0.00           N
ATOM   4028  CD  PRO A 904      27.060  42.670  64.820  1.00  0.00           C
ATOM   4029  HD1 PRO A 904      26.540  41.930  65.470  1.00  0.00           H
ATOM   4030  HD2 PRO A 904      27.890  42.140  64.310  1.00  0.00           H
ATOM   4031  CA  PRO A 904      27.330  45.090  65.100  1.00  0.00           C
ATOM   4032  HA  PRO A 904      28.170  45.770  65.050  1.00  0.00           H
ATOM   4033  CB  PRO A 904      26.770  44.780  63.670  1.00  0.00           C
ATOM   4034  HB1 PRO A 904      27.560  44.620  62.920  1.00  0.00           H
ATOM   4035  HB2 PRO A 904      26.140  45.620  63.310  1.00  0.00           H
ATOM   4036  CG  PRO A 904      26.090  43.410  63.870  1.00  0.00           C
ATOM   4037  HG1 PRO A 904      25.160  43.590  64.450  1.00  0.00           H
ATOM   4038  HG2 PRO A 904      25.920  42.940  62.870  1.00  0.00           H
ATOM   4039  C   PRO A 904      26.260  45.740  65.970  1.00  0.00           C
ATOM   4040  O   PRO A 904      25.440  45.010  66.590  1.00  0.00           O
ATOM   4041  N   LEU A 905      26.320  47.090  66.040  1.00  0.00           N
ATOM   4042  HN  LEU A 905      27.020  47.590  65.540  1.00  0.00           H
ATOM   4043  CA  LEU A 905      25.400  48.000  66.800  1.00  0.00           C
ATOM   4044  HA  LEU A 905      25.660  49.000  66.490  1.00  0.00           H
ATOM   4045  CB  LEU A 905      23.890  47.760  66.510  1.00  0.00           C
ATOM   4046  HB1 LEU A 905      23.540  46.720  66.660  1.00  0.00           H
ATOM   4047  HB2 LEU A 905      23.780  48.050  65.450  1.00  0.00           H
ATOM   4048  CG  LEU A 905      22.870  48.640  67.270  1.00  0.00           C
ATOM   4049  HG  LEU A 905      22.860  48.440  68.370  1.00  0.00           H
ATOM   4050  CD1 LEU A 905      23.090  50.270  67.140  1.00  0.00           C
ATOM   4051 HD11 LEU A 905      23.030  50.560  66.060  1.00  0.00           H
ATOM   4052 HD12 LEU A 905      24.080  50.460  67.600  1.00  0.00           H
ATOM   4053 HD13 LEU A 905      22.300  50.800  67.720  1.00  0.00           H
ATOM   4054  CD2 LEU A 905      21.450  48.320  66.650  1.00  0.00           C
ATOM   4055 HD21 LEU A 905      21.410  48.500  65.550  1.00  0.00           H
ATOM   4056 HD22 LEU A 905      20.630  48.920  67.090  1.00  0.00           H
ATOM   4057 HD23 LEU A 905      21.280  47.230  66.800  1.00  0.00           H
ATOM   4058  C   LEU A 905      25.650  48.030  68.310  1.00  0.00           C
ATOM   4059  O   LEU A 905      26.070  49.020  68.960  1.00  0.00           O
ATOM   4060  N   GLY A 906      25.440  46.890  68.960  1.00  0.00           N
ATOM   4061  HN  GLY A 906      25.380  46.120  68.330  1.00  0.00           H
ATOM   4062  CA  GLY A 906      25.450  46.640  70.430  1.00  0.00           C
ATOM   4063  HA1 GLY A 906      26.500  46.760  70.700  1.00  0.00           H
ATOM   4064  HA2 GLY A 906      24.990  45.690  70.660  1.00  0.00           H
ATOM   4065  C   GLY A 906      24.640  47.650  71.210  1.00  0.00           C
ATOM   4066  O   GLY A 906      23.460  47.900  70.990  1.00  0.00           O
ATOM   4067  N   ASP A 907      25.240  48.260  72.300  1.00  0.00           N
ATOM   4068  HN  ASP A 907      26.140  47.980  72.640  1.00  0.00           H
ATOM   4069  CA  ASP A 907      24.460  49.170  73.140  1.00  0.00           C
ATOM   4070  HA  ASP A 907      23.460  48.800  73.330  1.00  0.00           H
ATOM   4071  CB  ASP A 907      25.230  49.320  74.440  1.00  0.00           C
ATOM   4072  HB1 ASP A 907      24.690  49.960  75.170  1.00  0.00           H
ATOM   4073  HB2 ASP A 907      26.280  49.640  74.260  1.00  0.00           H
ATOM   4074  CG  ASP A 907      25.370  47.920  75.100  1.00  0.00           C
ATOM   4075  OD1 ASP A 907      24.460  47.070  74.960  1.00  0.00           O
ATOM   4076  OD2 ASP A 907      26.330  47.770  75.870  1.00  0.00           O
ATOM   4077  C   ASP A 907      24.430  50.630  72.660  1.00  0.00           C
ATOM   4078  O   ASP A 907      23.930  51.510  73.390  1.00  0.00           O
ATOM   4079  N   ASN A 908      25.040  50.990  71.510  1.00  0.00           N
ATOM   4080  HN  ASN A 908      25.350  50.210  70.970  1.00  0.00           H
ATOM   4081  CA  ASN A 908      25.330  52.290  70.970  1.00  0.00           C
ATOM   4082  HA  ASN A 908      25.710  52.940  71.750  1.00  0.00           H
ATOM   4083  CB  ASN A 908      26.560  52.070  70.090  1.00  0.00           C
ATOM   4084  HB1 ASN A 908      26.780  53.090  69.670  1.00  0.00           H
ATOM   4085  HB2 ASN A 908      26.560  51.360  69.230  1.00  0.00           H
ATOM   4086  CG  ASN A 908      27.690  51.610  70.960  1.00  0.00           C
ATOM   4087  OD1 ASN A 908      28.130  52.370  71.810  1.00  0.00           O
ATOM   4088  ND2 ASN A 908      28.000  50.300  70.840  1.00  0.00           N
ATOM   4089 HD21 ASN A 908      28.770  49.890  71.340  1.00  0.00           H
ATOM   4090 HD22 ASN A 908      27.610  49.720  70.130  1.00  0.00           H
ATOM   4091  C   ASN A 908      24.180  53.000  70.220  1.00  0.00           C
ATOM   4092  O   ASN A 908      23.320  52.290  69.750  1.00  0.00           O
ATOM   4093  N   PRO A 909      24.100  54.270  70.210  1.00  0.00           N
ATOM   4094  CD  PRO A 909      24.980  55.190  70.960  1.00  0.00           C
ATOM   4095  HD1 PRO A 909      26.000  55.140  70.530  1.00  0.00           H
ATOM   4096  HD2 PRO A 909      24.980  55.000  72.050  1.00  0.00           H
ATOM   4097  CA  PRO A 909      23.220  55.030  69.370  1.00  0.00           C
ATOM   4098  HA  PRO A 909      22.340  55.100  69.990  1.00  0.00           H
ATOM   4099  CB  PRO A 909      23.700  56.440  69.290  1.00  0.00           C
ATOM   4100  HB1 PRO A 909      22.770  57.040  69.260  1.00  0.00           H
ATOM   4101  HB2 PRO A 909      24.430  56.660  68.480  1.00  0.00           H
ATOM   4102  CG  PRO A 909      24.410  56.540  70.620  1.00  0.00           C
ATOM   4103  HG1 PRO A 909      25.170  57.350  70.600  1.00  0.00           H
ATOM   4104  HG2 PRO A 909      23.700  56.750  71.450  1.00  0.00           H
ATOM   4105  C   PRO A 909      22.880  54.490  68.040  1.00  0.00           C
ATOM   4106  O   PRO A 909      23.800  54.180  67.260  1.00  0.00           O
ATOM   4107  N   TRP A 910      21.630  54.330  67.670  1.00  0.00           N
ATOM   4108  HN  TRP A 910      20.870  54.500  68.300  1.00  0.00           H
ATOM   4109  CA  TRP A 910      21.160  53.930  66.380  1.00  0.00           C
ATOM   4110  HA  TRP A 910      21.680  53.010  66.150  1.00  0.00           H
ATOM   4111  CB  TRP A 910      19.640  53.600  66.410  1.00  0.00           C
ATOM   4112  HB1 TRP A 910      19.100  54.490  66.780  1.00  0.00           H
ATOM   4113  HB2 TRP A 910      19.490  52.770  67.120  1.00  0.00           H
ATOM   4114  CG  TRP A 910      19.020  53.170  65.140  1.00  0.00           C
ATOM   4115  CD1 TRP A 910      19.410  52.070  64.460  1.00  0.00           C
ATOM   4116  HD1 TRP A 910      19.940  51.170  64.760  1.00  0.00           H
ATOM   4117  NE1 TRP A 910      18.730  52.010  63.280  1.00  0.00           N
ATOM   4118  HE1 TRP A 910      19.000  51.510  62.480  1.00  0.00           H
ATOM   4119  CE2 TRP A 910      17.930  53.090  63.200  1.00  0.00           C
ATOM   4120  CD2 TRP A 910      18.070  53.840  64.390  1.00  0.00           C
ATOM   4121  CE3 TRP A 910      17.390  55.060  64.500  1.00  0.00           C
ATOM   4122  HE3 TRP A 910      17.540  55.580  65.440  1.00  0.00           H
ATOM   4123  CZ3 TRP A 910      16.450  55.410  63.530  1.00  0.00           C
ATOM   4124  HZ3 TRP A 910      15.970  56.390  63.550  1.00  0.00           H
ATOM   4125  CZ2 TRP A 910      16.910  53.420  62.250  1.00  0.00           C
ATOM   4126  HZ2 TRP A 910      16.880  52.850  61.330  1.00  0.00           H
ATOM   4127  CH2 TRP A 910      16.220  54.630  62.400  1.00  0.00           C
ATOM   4128  HH2 TRP A 910      15.530  54.850  61.610  1.00  0.00           H
ATOM   4129  C   TRP A 910      21.500  54.960  65.300  1.00  0.00           C
ATOM   4130  O   TRP A 910      21.880  54.560  64.180  1.00  0.00           O
ATOM   4131  N   TRP A 911      21.610  56.270  65.700  1.00  0.00           N
ATOM   4132  HN  TRP A 911      21.240  56.600  66.570  1.00  0.00           H
ATOM   4133  CA  TRP A 911      22.420  57.220  65.010  1.00  0.00           C
ATOM   4134  HA  TRP A 911      21.980  57.570  64.090  1.00  0.00           H
ATOM   4135  CB  TRP A 911      22.400  58.480  65.890  1.00  0.00           C
ATOM   4136  HB1 TRP A 911      22.700  58.290  66.940  1.00  0.00           H
ATOM   4137  HB2 TRP A 911      21.330  58.730  65.950  1.00  0.00           H
ATOM   4138  CG  TRP A 911      23.080  59.730  65.490  1.00  0.00           C
ATOM   4139  CD1 TRP A 911      23.980  60.450  66.220  1.00  0.00           C
ATOM   4140  HD1 TRP A 911      24.140  60.160  67.250  1.00  0.00           H
ATOM   4141  NE1 TRP A 911      24.360  61.570  65.520  1.00  0.00           N
ATOM   4142  HE1 TRP A 911      24.900  62.330  65.820  1.00  0.00           H
ATOM   4143  CE2 TRP A 911      23.780  61.560  64.330  1.00  0.00           C
ATOM   4144  CD2 TRP A 911      22.870  60.490  64.270  1.00  0.00           C
ATOM   4145  CE3 TRP A 911      22.100  60.330  63.180  1.00  0.00           C
ATOM   4146  HE3 TRP A 911      21.440  59.480  63.110  1.00  0.00           H
ATOM   4147  CZ3 TRP A 911      22.310  61.100  62.050  1.00  0.00           C
ATOM   4148  HZ3 TRP A 911      21.750  60.880  61.160  1.00  0.00           H
ATOM   4149  CZ2 TRP A 911      23.890  62.450  63.320  1.00  0.00           C
ATOM   4150  HZ2 TRP A 911      24.510  63.340  63.340  1.00  0.00           H
ATOM   4151  CH2 TRP A 911      23.080  62.260  62.170  1.00  0.00           C
ATOM   4152  HH2 TRP A 911      23.210  62.960  61.360  1.00  0.00           H
ATOM   4153  C   TRP A 911      23.850  56.720  64.500  1.00  0.00           C
ATOM   4154  O   TRP A 911      24.180  57.020  63.320  1.00  0.00           O
ATOM   4155  N   THR A 912      24.700  56.010  65.240  1.00  0.00           N
ATOM   4156  HN  THR A 912      24.350  55.760  66.130  1.00  0.00           H
ATOM   4157  CA  THR A 912      25.930  55.440  64.780  1.00  0.00           C
ATOM   4158  HA  THR A 912      26.640  56.170  64.430  1.00  0.00           H
ATOM   4159  CB  THR A 912      26.660  54.500  65.760  1.00  0.00           C
ATOM   4160  HB  THR A 912      27.590  54.320  65.200  1.00  0.00           H
ATOM   4161  OG1 THR A 912      26.020  53.280  66.170  1.00  0.00           O
ATOM   4162  HG1 THR A 912      25.330  53.500  66.800  1.00  0.00           H
ATOM   4163  CG2 THR A 912      27.050  55.160  67.030  1.00  0.00           C
ATOM   4164 HG21 THR A 912      26.240  55.160  67.790  1.00  0.00           H
ATOM   4165 HG22 THR A 912      27.260  56.210  66.750  1.00  0.00           H
ATOM   4166 HG23 THR A 912      27.890  54.750  67.620  1.00  0.00           H
ATOM   4167  C   THR A 912      25.710  54.450  63.630  1.00  0.00           C
ATOM   4168  O   THR A 912      26.520  54.380  62.680  1.00  0.00           O
ATOM   4169  N   LEU A 913      24.590  53.730  63.550  1.00  0.00           N
ATOM   4170  HN  LEU A 913      23.960  53.800  64.320  1.00  0.00           H
ATOM   4171  CA  LEU A 913      24.360  52.750  62.530  1.00  0.00           C
ATOM   4172  HA  LEU A 913      25.310  52.290  62.250  1.00  0.00           H
ATOM   4173  CB  LEU A 913      23.480  51.530  63.120  1.00  0.00           C
ATOM   4174  HB1 LEU A 913      22.520  51.870  63.550  1.00  0.00           H
ATOM   4175  HB2 LEU A 913      24.170  51.120  63.880  1.00  0.00           H
ATOM   4176  CG  LEU A 913      23.190  50.340  62.200  1.00  0.00           C
ATOM   4177  HG  LEU A 913      22.550  50.670  61.350  1.00  0.00           H
ATOM   4178  CD1 LEU A 913      24.390  49.750  61.630  1.00  0.00           C
ATOM   4179 HD11 LEU A 913      24.870  50.360  60.840  1.00  0.00           H
ATOM   4180 HD12 LEU A 913      24.240  48.750  61.160  1.00  0.00           H
ATOM   4181 HD13 LEU A 913      25.190  49.510  62.370  1.00  0.00           H
ATOM   4182  CD2 LEU A 913      22.390  49.410  63.070  1.00  0.00           C
ATOM   4183 HD21 LEU A 913      21.610  49.000  62.400  1.00  0.00           H
ATOM   4184 HD22 LEU A 913      21.860  49.930  63.890  1.00  0.00           H
ATOM   4185 HD23 LEU A 913      23.030  48.570  63.400  1.00  0.00           H
ATOM   4186  C   LEU A 913      23.740  53.380  61.280  1.00  0.00           C
ATOM   4187  O   LEU A 913      23.890  53.010  60.100  1.00  0.00           O
ATOM   4188  N   LEU A 914      23.020  54.420  61.490  1.00  0.00           N
ATOM   4189  HN  LEU A 914      22.960  54.790  62.410  1.00  0.00           H
ATOM   4190  CA  LEU A 914      22.630  55.300  60.330  1.00  0.00           C
ATOM   4191  HA  LEU A 914      22.200  54.630  59.600  1.00  0.00           H
ATOM   4192  CB  LEU A 914      21.520  56.410  60.780  1.00  0.00           C
ATOM   4193  HB1 LEU A 914      21.210  56.950  59.860  1.00  0.00           H
ATOM   4194  HB2 LEU A 914      21.990  57.140  61.470  1.00  0.00           H
ATOM   4195  CG  LEU A 914      20.200  55.880  61.400  1.00  0.00           C
ATOM   4196  HG  LEU A 914      20.460  55.080  62.130  1.00  0.00           H
ATOM   4197  CD1 LEU A 914      19.390  56.970  62.160  1.00  0.00           C
ATOM   4198 HD11 LEU A 914      18.470  56.570  62.650  1.00  0.00           H
ATOM   4199 HD12 LEU A 914      19.080  57.820  61.520  1.00  0.00           H
ATOM   4200 HD13 LEU A 914      19.990  57.370  63.000  1.00  0.00           H
ATOM   4201  CD2 LEU A 914      19.350  55.200  60.290  1.00  0.00           C
ATOM   4202 HD21 LEU A 914      18.550  54.530  60.690  1.00  0.00           H
ATOM   4203 HD22 LEU A 914      20.040  54.610  59.670  1.00  0.00           H
ATOM   4204 HD23 LEU A 914      18.680  55.910  59.750  1.00  0.00           H
ATOM   4205  C   LEU A 914      23.790  55.970  59.640  1.00  0.00           C
ATOM   4206  O   LEU A 914      23.910  55.960  58.430  1.00  0.00           O
ATOM   4207  N   ILE A 915      24.690  56.600  60.400  1.00  0.00           N
ATOM   4208  HN  ILE A 915      24.510  56.680  61.380  1.00  0.00           H
ATOM   4209  CA  ILE A 915      25.760  57.430  59.880  1.00  0.00           C
ATOM   4210  HA  ILE A 915      25.290  57.840  58.990  1.00  0.00           H
ATOM   4211  CB  ILE A 915      26.110  58.520  60.940  1.00  0.00           C
ATOM   4212  HB  ILE A 915      25.130  58.820  61.370  1.00  0.00           H
ATOM   4213  CG2 ILE A 915      26.940  57.920  62.080  1.00  0.00           C
ATOM   4214 HG21 ILE A 915      27.990  57.700  61.810  1.00  0.00           H
ATOM   4215 HG22 ILE A 915      26.520  56.930  62.370  1.00  0.00           H
ATOM   4216 HG23 ILE A 915      27.040  58.670  62.890  1.00  0.00           H
ATOM   4217  CG1 ILE A 915      26.870  59.710  60.230  1.00  0.00           C
ATOM   4218 HG11 ILE A 915      26.390  60.000  59.280  1.00  0.00           H
ATOM   4219 HG12 ILE A 915      27.920  59.460  59.950  1.00  0.00           H
ATOM   4220  CD  ILE A 915      26.900  61.050  61.030  1.00  0.00           C
ATOM   4221  HD1 ILE A 915      27.600  61.790  60.580  1.00  0.00           H
ATOM   4222  HD2 ILE A 915      27.470  60.780  61.950  1.00  0.00           H
ATOM   4223  HD3 ILE A 915      25.910  61.410  61.350  1.00  0.00           H
ATOM   4224  C   ILE A 915      27.050  56.760  59.390  1.00  0.00           C
ATOM   4225  O   ILE A 915      27.820  57.290  58.580  1.00  0.00           O
ATOM   4226  N   ALA A 916      27.110  55.470  59.710  1.00  0.00           N
ATOM   4227  HN  ALA A 916      26.510  55.070  60.390  1.00  0.00           H
ATOM   4228  CA  ALA A 916      27.990  54.390  59.180  1.00  0.00           C
ATOM   4229  HA  ALA A 916      29.010  54.730  59.180  1.00  0.00           H
ATOM   4230  CB  ALA A 916      27.890  53.130  60.050  1.00  0.00           C
ATOM   4231  HB1 ALA A 916      28.160  53.410  61.090  1.00  0.00           H
ATOM   4232  HB2 ALA A 916      28.680  52.410  59.760  1.00  0.00           H
ATOM   4233  HB3 ALA A 916      26.880  52.690  59.940  1.00  0.00           H
ATOM   4234  C   ALA A 916      27.710  54.110  57.720  1.00  0.00           C
ATOM   4235  O   ALA A 916      28.570  53.610  56.990  1.00  0.00           O
ATOM   4236  N   ALA A 917      26.460  54.450  57.260  1.00  0.00           N
ATOM   4237  HN  ALA A 917      25.710  54.830  57.810  1.00  0.00           H
ATOM   4238  CA  ALA A 917      26.120  54.260  55.830  1.00  0.00           C
ATOM   4239  HA  ALA A 917      26.240  53.180  55.740  1.00  0.00           H
ATOM   4240  CB  ALA A 917      24.640  54.670  55.600  1.00  0.00           C
ATOM   4241  HB1 ALA A 917      24.530  55.770  55.490  1.00  0.00           H
ATOM   4242  HB2 ALA A 917      23.980  54.350  56.440  1.00  0.00           H
ATOM   4243  HB3 ALA A 917      24.270  54.190  54.670  1.00  0.00           H
ATOM   4244  C   ALA A 917      26.990  54.950  54.820  1.00  0.00           C
ATOM   4245  O   ALA A 917      27.410  54.390  53.800  1.00  0.00           O
ATOM   4246  N   ILE A 918      27.270  56.220  55.060  1.00  0.00           N
ATOM   4247  HN  ILE A 918      26.780  56.540  55.860  1.00  0.00           H
ATOM   4248  CA  ILE A 918      28.130  57.220  54.400  1.00  0.00           C
ATOM   4249  HA  ILE A 918      27.920  57.080  53.350  1.00  0.00           H
ATOM   4250  CB  ILE A 918      27.610  58.670  54.660  1.00  0.00           C
ATOM   4251  HB  ILE A 918      27.680  58.990  55.720  1.00  0.00           H
ATOM   4252  CG2 ILE A 918      28.580  59.660  53.880  1.00  0.00           C
ATOM   4253 HG21 ILE A 918      29.600  59.700  54.320  1.00  0.00           H
ATOM   4254 HG22 ILE A 918      28.430  60.740  54.100  1.00  0.00           H
ATOM   4255 HG23 ILE A 918      28.710  59.450  52.790  1.00  0.00           H
ATOM   4256  CG1 ILE A 918      26.130  58.820  54.180  1.00  0.00           C
ATOM   4257 HG11 ILE A 918      25.860  59.810  54.590  1.00  0.00           H
ATOM   4258 HG12 ILE A 918      25.600  58.090  54.840  1.00  0.00           H
ATOM   4259  CD  ILE A 918      25.730  58.510  52.770  1.00  0.00           C
ATOM   4260  HD1 ILE A 918      24.640  58.630  52.630  1.00  0.00           H
ATOM   4261  HD2 ILE A 918      26.000  57.500  52.400  1.00  0.00           H
ATOM   4262  HD3 ILE A 918      26.230  59.240  52.100  1.00  0.00           H
ATOM   4263  C   ILE A 918      29.620  56.970  54.460  1.00  0.00           C
ATOM   4264  O   ILE A 918      30.260  57.000  53.400  1.00  0.00           O
ATOM   4265  N   PRO A 919      30.320  56.510  55.500  1.00  0.00           N
ATOM   4266  CD  PRO A 919      30.120  56.990  56.910  1.00  0.00           C
ATOM   4267  HD1 PRO A 919      29.480  56.220  57.410  1.00  0.00           H
ATOM   4268  HD2 PRO A 919      29.610  57.970  56.890  1.00  0.00           H
ATOM   4269  CA  PRO A 919      31.630  55.940  55.370  1.00  0.00           C
ATOM   4270  HA  PRO A 919      32.280  56.660  54.900  1.00  0.00           H
ATOM   4271  CB  PRO A 919      32.090  55.840  56.850  1.00  0.00           C
ATOM   4272  HB1 PRO A 919      33.200  55.820  56.790  1.00  0.00           H
ATOM   4273  HB2 PRO A 919      31.730  54.840  57.170  1.00  0.00           H
ATOM   4274  CG  PRO A 919      31.450  57.060  57.540  1.00  0.00           C
ATOM   4275  HG1 PRO A 919      31.410  57.120  58.650  1.00  0.00           H
ATOM   4276  HG2 PRO A 919      32.020  57.960  57.250  1.00  0.00           H
ATOM   4277  C   PRO A 919      31.750  54.610  54.630  1.00  0.00           C
ATOM   4278  O   PRO A 919      32.670  54.500  53.890  1.00  0.00           O
ATOM   4279  N   ALA A 920      30.710  53.740  54.820  1.00  0.00           N
ATOM   4280  HN  ALA A 920      30.010  54.040  55.460  1.00  0.00           H
ATOM   4281  CA  ALA A 920      30.600  52.470  54.150  1.00  0.00           C
ATOM   4282  HA  ALA A 920      31.520  51.980  54.380  1.00  0.00           H
ATOM   4283  CB  ALA A 920      29.360  51.690  54.620  1.00  0.00           C
ATOM   4284  HB1 ALA A 920      29.310  50.670  54.190  1.00  0.00           H
ATOM   4285  HB2 ALA A 920      28.440  52.230  54.300  1.00  0.00           H
ATOM   4286  HB3 ALA A 920      29.250  51.550  55.710  1.00  0.00           H
ATOM   4287  C   ALA A 920      30.470  52.580  52.640  1.00  0.00           C
ATOM   4288  O   ALA A 920      31.120  51.930  51.870  1.00  0.00           O
ATOM   4289  N   LEU A 921      29.760  53.630  52.170  1.00  0.00           N
ATOM   4290  HN  LEU A 921      29.230  54.160  52.840  1.00  0.00           H
ATOM   4291  CA  LEU A 921      29.740  54.000  50.810  1.00  0.00           C
ATOM   4292  HA  LEU A 921      29.410  53.100  50.300  1.00  0.00           H
ATOM   4293  CB  LEU A 921      28.700  55.140  50.520  1.00  0.00           C
ATOM   4294  HB1 LEU A 921      29.040  56.010  51.110  1.00  0.00           H
ATOM   4295  HB2 LEU A 921      27.760  54.720  50.940  1.00  0.00           H
ATOM   4296  CG  LEU A 921      28.520  55.460  48.960  1.00  0.00           C
ATOM   4297  HG  LEU A 921      29.480  55.660  48.450  1.00  0.00           H
ATOM   4298  CD1 LEU A 921      27.980  54.220  48.310  1.00  0.00           C
ATOM   4299 HD11 LEU A 921      28.620  53.300  48.380  1.00  0.00           H
ATOM   4300 HD12 LEU A 921      27.840  54.380  47.210  1.00  0.00           H
ATOM   4301 HD13 LEU A 921      26.910  54.030  48.580  1.00  0.00           H
ATOM   4302  CD2 LEU A 921      27.570  56.740  48.780  1.00  0.00           C
ATOM   4303 HD21 LEU A 921      27.610  57.130  47.740  1.00  0.00           H
ATOM   4304 HD22 LEU A 921      28.050  57.610  49.290  1.00  0.00           H
ATOM   4305 HD23 LEU A 921      26.650  56.390  49.310  1.00  0.00           H
ATOM   4306  C   LEU A 921      31.080  54.230  50.200  1.00  0.00           C
ATOM   4307  O   LEU A 921      31.450  53.690  49.130  1.00  0.00           O
ATOM   4308  N   LEU A 922      32.020  54.890  50.920  1.00  0.00           N
ATOM   4309  HN  LEU A 922      31.820  54.940  51.890  1.00  0.00           H
ATOM   4310  CA  LEU A 922      33.350  55.360  50.520  1.00  0.00           C
ATOM   4311  HA  LEU A 922      33.290  55.680  49.480  1.00  0.00           H
ATOM   4312  CB  LEU A 922      33.720  56.540  51.370  1.00  0.00           C
ATOM   4313  HB1 LEU A 922      33.520  56.240  52.420  1.00  0.00           H
ATOM   4314  HB2 LEU A 922      33.070  57.400  51.100  1.00  0.00           H
ATOM   4315  CG  LEU A 922      35.220  56.930  51.160  1.00  0.00           C
ATOM   4316  HG  LEU A 922      35.860  56.130  51.600  1.00  0.00           H
ATOM   4317  CD1 LEU A 922      35.650  57.160  49.700  1.00  0.00           C
ATOM   4318 HD11 LEU A 922      34.860  57.780  49.230  1.00  0.00           H
ATOM   4319 HD12 LEU A 922      35.700  56.210  49.110  1.00  0.00           H
ATOM   4320 HD13 LEU A 922      36.580  57.750  49.570  1.00  0.00           H
ATOM   4321  CD2 LEU A 922      35.500  58.310  51.860  1.00  0.00           C
ATOM   4322 HD21 LEU A 922      34.950  59.060  51.240  1.00  0.00           H
ATOM   4323 HD22 LEU A 922      36.590  58.490  51.810  1.00  0.00           H
ATOM   4324 HD23 LEU A 922      35.180  58.290  52.920  1.00  0.00           H
ATOM   4325  C   LEU A 922      34.300  54.180  50.540  1.00  0.00           C
ATOM   4326  O   LEU A 922      35.060  53.930  49.640  1.00  0.00           O
ATOM   4327  N   CYS A 923      34.130  53.280  51.580  1.00  0.00           N
ATOM   4328  HN  CYS A 923      33.450  53.420  52.290  1.00  0.00           H
ATOM   4329  CA  CYS A 923      34.720  51.880  51.560  1.00  0.00           C
ATOM   4330  HA  CYS A 923      35.800  51.880  51.610  1.00  0.00           H
ATOM   4331  CB  CYS A 923      34.240  51.190  52.880  1.00  0.00           C
ATOM   4332  HB1 CYS A 923      33.260  50.710  52.670  1.00  0.00           H
ATOM   4333  HB2 CYS A 923      34.200  51.940  53.700  1.00  0.00           H
ATOM   4334  SG  CYS A 923      35.490  49.990  53.460  1.00  0.00           S
ATOM   4335  HG1 CYS A 923      34.730  49.350  54.340  1.00  0.00           H
ATOM   4336  C   CYS A 923      34.270  51.000  50.370  1.00  0.00           C
ATOM   4337  O   CYS A 923      35.100  50.400  49.720  1.00  0.00           O
ATOM   4338  N   THR A 924      32.930  51.000  50.020  1.00  0.00           N
ATOM   4339  HN  THR A 924      32.250  51.490  50.550  1.00  0.00           H
ATOM   4340  CA  THR A 924      32.340  50.210  48.940  1.00  0.00           C
ATOM   4341  HA  THR A 924      32.540  49.170  49.200  1.00  0.00           H
ATOM   4342  CB  THR A 924      30.840  50.430  48.860  1.00  0.00           C
ATOM   4343  HB  THR A 924      30.580  51.480  48.600  1.00  0.00           H
ATOM   4344  OG1 THR A 924      30.120  50.180  50.120  1.00  0.00           O
ATOM   4345  HG1 THR A 924      30.390  50.780  50.810  1.00  0.00           H
ATOM   4346  CG2 THR A 924      30.130  49.520  47.780  1.00  0.00           C
ATOM   4347 HG21 THR A 924      29.070  49.810  47.670  1.00  0.00           H
ATOM   4348 HG22 THR A 924      30.320  48.430  47.980  1.00  0.00           H
ATOM   4349 HG23 THR A 924      30.620  49.700  46.800  1.00  0.00           H
ATOM   4350  C   THR A 924      32.940  50.520  47.610  1.00  0.00           C
ATOM   4351  O   THR A 924      33.400  49.640  46.900  1.00  0.00           O
ATOM   4352  N   ILE A 925      33.010  51.810  47.350  1.00  0.00           N
ATOM   4353  HN  ILE A 925      32.650  52.430  48.030  1.00  0.00           H
ATOM   4354  CA  ILE A 925      33.760  52.480  46.280  1.00  0.00           C
ATOM   4355  HA  ILE A 925      33.280  52.260  45.330  1.00  0.00           H
ATOM   4356  CB  ILE A 925      33.740  54.010  46.390  1.00  0.00           C
ATOM   4357  HB  ILE A 925      33.770  54.230  47.480  1.00  0.00           H
ATOM   4358  CG2 ILE A 925      34.930  54.690  45.590  1.00  0.00           C
ATOM   4359 HG21 ILE A 925      34.900  54.410  44.520  1.00  0.00           H
ATOM   4360 HG22 ILE A 925      35.950  54.320  45.790  1.00  0.00           H
ATOM   4361 HG23 ILE A 925      34.920  55.790  45.760  1.00  0.00           H
ATOM   4362  CG1 ILE A 925      32.350  54.520  45.930  1.00  0.00           C
ATOM   4363 HG11 ILE A 925      31.620  53.840  46.390  1.00  0.00           H
ATOM   4364 HG12 ILE A 925      32.230  54.330  44.840  1.00  0.00           H
ATOM   4365  CD  ILE A 925      32.120  55.930  46.370  1.00  0.00           C
ATOM   4366  HD1 ILE A 925      32.490  56.080  47.410  1.00  0.00           H
ATOM   4367  HD2 ILE A 925      31.030  56.120  46.380  1.00  0.00           H
ATOM   4368  HD3 ILE A 925      32.560  56.670  45.680  1.00  0.00           H
ATOM   4369  C   ILE A 925      35.200  51.940  46.140  1.00  0.00           C
ATOM   4370  O   ILE A 925      35.610  51.470  45.080  1.00  0.00           O
ATOM   4371  N   LEU A 926      35.990  52.020  47.240  1.00  0.00           N
ATOM   4372  HN  LEU A 926      35.600  52.490  48.030  1.00  0.00           H
ATOM   4373  CA  LEU A 926      37.350  51.680  47.270  1.00  0.00           C
ATOM   4374  HA  LEU A 926      37.800  52.260  46.470  1.00  0.00           H
ATOM   4375  CB  LEU A 926      38.150  52.160  48.580  1.00  0.00           C
ATOM   4376  HB1 LEU A 926      39.220  51.850  48.610  1.00  0.00           H
ATOM   4377  HB2 LEU A 926      37.710  51.650  49.470  1.00  0.00           H
ATOM   4378  CG  LEU A 926      38.290  53.680  48.860  1.00  0.00           C
ATOM   4379  HG  LEU A 926      37.280  54.080  48.640  1.00  0.00           H
ATOM   4380  CD1 LEU A 926      38.680  54.020  50.340  1.00  0.00           C
ATOM   4381 HD11 LEU A 926      38.010  53.550  51.070  1.00  0.00           H
ATOM   4382 HD12 LEU A 926      38.570  55.130  50.440  1.00  0.00           H
ATOM   4383 HD13 LEU A 926      39.700  53.650  50.580  1.00  0.00           H
ATOM   4384  CD2 LEU A 926      39.300  54.290  47.840  1.00  0.00           C
ATOM   4385 HD21 LEU A 926      40.290  53.800  47.990  1.00  0.00           H
ATOM   4386 HD22 LEU A 926      39.230  55.400  47.940  1.00  0.00           H
ATOM   4387 HD23 LEU A 926      38.980  54.020  46.830  1.00  0.00           H
ATOM   4388  C   LEU A 926      37.690  50.230  46.960  1.00  0.00           C
ATOM   4389  O   LEU A 926      38.590  49.950  46.180  1.00  0.00           O
ATOM   4390  N   ILE A 927      36.900  49.230  47.550  1.00  0.00           N
ATOM   4391  HN  ILE A 927      36.240  49.520  48.230  1.00  0.00           H
ATOM   4392  CA  ILE A 927      36.860  47.780  47.220  1.00  0.00           C
ATOM   4393  HA  ILE A 927      37.690  47.180  47.540  1.00  0.00           H
ATOM   4394  CB  ILE A 927      35.750  47.260  48.060  1.00  0.00           C
ATOM   4395  HB  ILE A 927      34.920  48.000  47.980  1.00  0.00           H
ATOM   4396  CG2 ILE A 927      35.160  45.870  47.630  1.00  0.00           C
ATOM   4397 HG21 ILE A 927      35.920  45.080  47.760  1.00  0.00           H
ATOM   4398 HG22 ILE A 927      34.740  45.950  46.610  1.00  0.00           H
ATOM   4399 HG23 ILE A 927      34.320  45.600  48.300  1.00  0.00           H
ATOM   4400  CG1 ILE A 927      36.310  47.230  49.550  1.00  0.00           C
ATOM   4401 HG11 ILE A 927      36.920  48.120  49.800  1.00  0.00           H
ATOM   4402 HG12 ILE A 927      37.040  46.390  49.570  1.00  0.00           H
ATOM   4403  CD  ILE A 927      35.260  47.070  50.560  1.00  0.00           C
ATOM   4404  HD1 ILE A 927      35.700  46.570  51.450  1.00  0.00           H
ATOM   4405  HD2 ILE A 927      34.370  46.450  50.320  1.00  0.00           H
ATOM   4406  HD3 ILE A 927      34.880  48.080  50.850  1.00  0.00           H
ATOM   4407  C   ILE A 927      36.510  47.500  45.770  1.00  0.00           C
ATOM   4408  O   ILE A 927      37.070  46.670  45.080  1.00  0.00           O
ATOM   4409  N   PHE A 928      35.600  48.260  45.150  1.00  0.00           N
ATOM   4410  HN  PHE A 928      35.030  48.800  45.760  1.00  0.00           H
ATOM   4411  CA  PHE A 928      35.260  48.220  43.730  1.00  0.00           C
ATOM   4412  HA  PHE A 928      35.110  47.160  43.580  1.00  0.00           H
ATOM   4413  CB  PHE A 928      34.000  49.020  43.370  1.00  0.00           C
ATOM   4414  HB1 PHE A 928      34.060  50.020  43.850  1.00  0.00           H
ATOM   4415  HB2 PHE A 928      33.160  48.450  43.840  1.00  0.00           H
ATOM   4416  CG  PHE A 928      33.760  49.300  41.940  1.00  0.00           C
ATOM   4417  CD1 PHE A 928      33.020  48.360  41.160  1.00  0.00           C
ATOM   4418  HD1 PHE A 928      32.660  47.450  41.610  1.00  0.00           H
ATOM   4419  CE1 PHE A 928      32.680  48.670  39.830  1.00  0.00           C
ATOM   4420  HE1 PHE A 928      32.070  48.040  39.200  1.00  0.00           H
ATOM   4421  CZ  PHE A 928      33.130  49.780  39.230  1.00  0.00           C
ATOM   4422  HZ  PHE A 928      33.040  50.050  38.180  1.00  0.00           H
ATOM   4423  CD2 PHE A 928      34.110  50.530  41.350  1.00  0.00           C
ATOM   4424  HD2 PHE A 928      34.690  51.220  41.950  1.00  0.00           H
ATOM   4425  CE2 PHE A 928      33.820  50.720  39.980  1.00  0.00           C
ATOM   4426  HE2 PHE A 928      34.120  51.680  39.580  1.00  0.00           H
ATOM   4427  C   PHE A 928      36.390  48.650  42.880  1.00  0.00           C
ATOM   4428  O   PHE A 928      36.680  48.040  41.880  1.00  0.00           O
ATOM   4429  N   MET A 929      37.070  49.730  43.260  1.00  0.00           N
ATOM   4430  HN  MET A 929      36.740  50.260  44.050  1.00  0.00           H
ATOM   4431  CA  MET A 929      38.170  50.310  42.540  1.00  0.00           C
ATOM   4432  HA  MET A 929      37.970  50.550  41.510  1.00  0.00           H
ATOM   4433  CB  MET A 929      38.640  51.690  43.060  1.00  0.00           C
ATOM   4434  HB1 MET A 929      39.600  51.980  42.580  1.00  0.00           H
ATOM   4435  HB2 MET A 929      38.690  51.560  44.160  1.00  0.00           H
ATOM   4436  CG  MET A 929      37.560  52.830  42.790  1.00  0.00           C
ATOM   4437  HG1 MET A 929      37.720  53.710  43.460  1.00  0.00           H
ATOM   4438  HG2 MET A 929      36.620  52.350  43.150  1.00  0.00           H
ATOM   4439  SD  MET A 929      37.300  53.310  41.070  1.00  0.00           S
ATOM   4440  CE  MET A 929      35.890  54.450  41.500  1.00  0.00           C
ATOM   4441  HE1 MET A 929      35.120  53.820  41.990  1.00  0.00           H
ATOM   4442  HE2 MET A 929      35.350  54.830  40.610  1.00  0.00           H
ATOM   4443  HE3 MET A 929      36.260  55.330  42.080  1.00  0.00           H
ATOM   4444  C   MET A 929      39.290  49.290  42.390  1.00  0.00           C
ATOM   4445  O   MET A 929      40.000  49.200  41.350  1.00  0.00           O
ATOM   4446  N   ASP A 930      39.560  48.470  43.480  1.00  0.00           N
ATOM   4447  HN  ASP A 930      38.960  48.590  44.270  1.00  0.00           H
ATOM   4448  CA  ASP A 930      40.540  47.390  43.560  1.00  0.00           C
ATOM   4449  HA  ASP A 930      41.410  47.800  43.040  1.00  0.00           H
ATOM   4450  CB  ASP A 930      40.940  47.040  44.960  1.00  0.00           C
ATOM   4451  HB1 ASP A 930      41.300  46.000  45.110  1.00  0.00           H
ATOM   4452  HB2 ASP A 930      40.090  47.050  45.680  1.00  0.00           H
ATOM   4453  CG  ASP A 930      41.980  48.060  45.390  1.00  0.00           C
ATOM   4454  OD1 ASP A 930      41.980  48.680  46.450  1.00  0.00           O
ATOM   4455  OD2 ASP A 930      42.980  48.120  44.590  1.00  0.00           O
ATOM   4456  C   ASP A 930      40.110  46.230  42.680  1.00  0.00           C
ATOM   4457  O   ASP A 930      40.840  45.680  41.860  1.00  0.00           O
ATOM   4458  N   GLN A 931      38.840  45.810  42.740  1.00  0.00           N
ATOM   4459  HN  GLN A 931      38.160  46.240  43.330  1.00  0.00           H
ATOM   4460  CA  GLN A 931      38.310  44.860  41.800  1.00  0.00           C
ATOM   4461  HA  GLN A 931      38.960  44.000  41.810  1.00  0.00           H
ATOM   4462  CB  GLN A 931      36.930  44.420  42.360  1.00  0.00           C
ATOM   4463  HB1 GLN A 931      36.380  43.930  41.520  1.00  0.00           H
ATOM   4464  HB2 GLN A 931      36.380  45.370  42.510  1.00  0.00           H
ATOM   4465  CG  GLN A 931      36.910  43.540  43.690  1.00  0.00           C
ATOM   4466  HG1 GLN A 931      35.860  43.320  43.950  1.00  0.00           H
ATOM   4467  HG2 GLN A 931      37.330  44.170  44.490  1.00  0.00           H
ATOM   4468  CD  GLN A 931      37.840  42.310  43.650  1.00  0.00           C
ATOM   4469  OE1 GLN A 931      38.100  41.880  44.800  1.00  0.00           O
ATOM   4470  NE2 GLN A 931      38.140  41.740  42.520  1.00  0.00           N
ATOM   4471 HE21 GLN A 931      38.560  40.840  42.550  1.00  0.00           H
ATOM   4472 HE22 GLN A 931      37.660  42.120  41.720  1.00  0.00           H
ATOM   4473  C   GLN A 931      38.270  45.290  40.290  1.00  0.00           C
ATOM   4474  O   GLN A 931      38.650  44.510  39.430  1.00  0.00           O
ATOM   4475  N   GLN A 932      37.790  46.520  39.890  1.00  0.00           N
ATOM   4476  HN  GLN A 932      37.400  47.120  40.590  1.00  0.00           H
ATOM   4477  CA  GLN A 932      37.680  47.050  38.510  1.00  0.00           C
ATOM   4478  HA  GLN A 932      37.090  46.360  37.920  1.00  0.00           H
ATOM   4479  CB  GLN A 932      36.970  48.370  38.300  1.00  0.00           C
ATOM   4480  HB1 GLN A 932      37.530  49.150  38.880  1.00  0.00           H
ATOM   4481  HB2 GLN A 932      35.890  48.380  38.570  1.00  0.00           H
ATOM   4482  CG  GLN A 932      36.880  48.950  36.830  1.00  0.00           C
ATOM   4483  HG1 GLN A 932      37.850  49.260  36.410  1.00  0.00           H
ATOM   4484  HG2 GLN A 932      36.270  49.880  36.950  1.00  0.00           H
ATOM   4485  CD  GLN A 932      36.060  48.050  35.890  1.00  0.00           C
ATOM   4486  OE1 GLN A 932      34.840  48.070  35.880  1.00  0.00           O
ATOM   4487  NE2 GLN A 932      36.710  47.270  34.980  1.00  0.00           N
ATOM   4488 HE21 GLN A 932      37.710  47.320  34.930  1.00  0.00           H
ATOM   4489 HE22 GLN A 932      36.190  46.740  34.320  1.00  0.00           H
ATOM   4490  C   GLN A 932      39.080  47.060  37.860  1.00  0.00           C
ATOM   4491  O   GLN A 932      39.140  46.600  36.720  1.00  0.00           O
ATOM   4492  N   ILE A 933      40.140  47.500  38.630  1.00  0.00           N
ATOM   4493  HN  ILE A 933      40.050  48.000  39.490  1.00  0.00           H
ATOM   4494  CA  ILE A 933      41.490  47.500  38.140  1.00  0.00           C
ATOM   4495  HA  ILE A 933      41.450  47.940  37.150  1.00  0.00           H
ATOM   4496  CB  ILE A 933      42.410  48.440  38.940  1.00  0.00           C
ATOM   4497  HB  ILE A 933      41.820  49.370  39.110  1.00  0.00           H
ATOM   4498  CG2 ILE A 933      42.750  47.810  40.290  1.00  0.00           C
ATOM   4499 HG21 ILE A 933      43.320  46.880  40.110  1.00  0.00           H
ATOM   4500 HG22 ILE A 933      41.790  47.650  40.810  1.00  0.00           H
ATOM   4501 HG23 ILE A 933      43.430  48.490  40.850  1.00  0.00           H
ATOM   4502  CG1 ILE A 933      43.680  48.870  38.200  1.00  0.00           C
ATOM   4503 HG11 ILE A 933      44.370  48.010  38.130  1.00  0.00           H
ATOM   4504 HG12 ILE A 933      44.240  49.490  38.930  1.00  0.00           H
ATOM   4505  CD  ILE A 933      43.610  49.570  36.880  1.00  0.00           C
ATOM   4506  HD1 ILE A 933      43.350  48.900  36.020  1.00  0.00           H
ATOM   4507  HD2 ILE A 933      44.570  50.050  36.590  1.00  0.00           H
ATOM   4508  HD3 ILE A 933      42.830  50.370  36.810  1.00  0.00           H
ATOM   4509  C   ILE A 933      42.020  46.130  37.800  1.00  0.00           C
ATOM   4510  O   ILE A 933      42.620  45.820  36.740  1.00  0.00           O
ATOM   4511  N   THR A 934      41.740  45.220  38.720  1.00  0.00           N
ATOM   4512  HN  THR A 934      41.110  45.430  39.460  1.00  0.00           H
ATOM   4513  CA  THR A 934      42.110  43.780  38.660  1.00  0.00           C
ATOM   4514  HA  THR A 934      43.170  43.760  38.470  1.00  0.00           H
ATOM   4515  CB  THR A 934      41.680  42.970  39.890  1.00  0.00           C
ATOM   4516  HB  THR A 934      40.580  42.960  39.990  1.00  0.00           H
ATOM   4517  OG1 THR A 934      42.240  43.370  41.120  1.00  0.00           O
ATOM   4518  HG1 THR A 934      41.740  44.100  41.480  1.00  0.00           H
ATOM   4519  CG2 THR A 934      42.340  41.540  39.670  1.00  0.00           C
ATOM   4520 HG21 THR A 934      42.150  40.890  40.560  1.00  0.00           H
ATOM   4521 HG22 THR A 934      43.450  41.530  39.600  1.00  0.00           H
ATOM   4522 HG23 THR A 934      41.960  40.880  38.850  1.00  0.00           H
ATOM   4523  C   THR A 934      41.420  43.180  37.380  1.00  0.00           C
ATOM   4524  O   THR A 934      42.150  42.660  36.500  1.00  0.00           O
ATOM   4525  N   ALA A 935      40.150  43.400  37.170  1.00  0.00           N
ATOM   4526  HN  ALA A 935      39.640  43.560  38.010  1.00  0.00           H
ATOM   4527  CA  ALA A 935      39.380  43.140  35.910  1.00  0.00           C
ATOM   4528  HA  ALA A 935      39.470  42.080  35.740  1.00  0.00           H
ATOM   4529  CB  ALA A 935      37.860  43.340  36.060  1.00  0.00           C
ATOM   4530  HB1 ALA A 935      37.350  43.050  35.110  1.00  0.00           H
ATOM   4531  HB2 ALA A 935      37.730  44.450  36.110  1.00  0.00           H
ATOM   4532  HB3 ALA A 935      37.450  42.770  36.920  1.00  0.00           H
ATOM   4533  C   ALA A 935      40.000  43.730  34.640  1.00  0.00           C
ATOM   4534  O   ALA A 935      40.130  43.030  33.610  1.00  0.00           O
ATOM   4535  N   VAL A 936      40.450  45.000  34.570  1.00  0.00           N
ATOM   4536  HN  VAL A 936      40.270  45.580  35.360  1.00  0.00           H
ATOM   4537  CA  VAL A 936      41.060  45.590  33.380  1.00  0.00           C
ATOM   4538  HA  VAL A 936      40.510  45.370  32.480  1.00  0.00           H
ATOM   4539  CB  VAL A 936      41.080  47.110  33.300  1.00  0.00           C
ATOM   4540  HB  VAL A 936      41.480  47.480  34.260  1.00  0.00           H
ATOM   4541  CG1 VAL A 936      41.860  47.620  32.040  1.00  0.00           C
ATOM   4542 HG11 VAL A 936      41.880  48.730  32.060  1.00  0.00           H
ATOM   4543 HG12 VAL A 936      41.390  47.370  31.070  1.00  0.00           H
ATOM   4544 HG13 VAL A 936      42.900  47.240  31.890  1.00  0.00           H
ATOM   4545  CG2 VAL A 936      39.630  47.620  33.160  1.00  0.00           C
ATOM   4546 HG21 VAL A 936      39.410  48.600  33.610  1.00  0.00           H
ATOM   4547 HG22 VAL A 936      38.820  46.890  33.390  1.00  0.00           H
ATOM   4548 HG23 VAL A 936      39.410  47.710  32.080  1.00  0.00           H
ATOM   4549  C   VAL A 936      42.500  44.920  33.160  1.00  0.00           C
ATOM   4550  O   VAL A 936      42.800  44.340  32.110  1.00  0.00           O
ATOM   4551  N   ILE A 937      43.350  44.890  34.220  1.00  0.00           N
ATOM   4552  HN  ILE A 937      43.210  45.420  35.060  1.00  0.00           H
ATOM   4553  CA  ILE A 937      44.670  44.260  34.100  1.00  0.00           C
ATOM   4554  HA  ILE A 937      45.130  44.710  33.240  1.00  0.00           H
ATOM   4555  CB  ILE A 937      45.340  44.590  35.450  1.00  0.00           C
ATOM   4556  HB  ILE A 937      44.650  44.320  36.270  1.00  0.00           H
ATOM   4557  CG2 ILE A 937      46.650  43.800  35.690  1.00  0.00           C
ATOM   4558 HG21 ILE A 937      47.190  44.340  36.490  1.00  0.00           H
ATOM   4559 HG22 ILE A 937      47.410  43.820  34.880  1.00  0.00           H
ATOM   4560 HG23 ILE A 937      46.400  42.750  35.970  1.00  0.00           H
ATOM   4561  CG1 ILE A 937      45.580  46.150  35.730  1.00  0.00           C
ATOM   4562 HG11 ILE A 937      45.810  46.330  36.810  1.00  0.00           H
ATOM   4563 HG12 ILE A 937      44.650  46.730  35.550  1.00  0.00           H
ATOM   4564  CD  ILE A 937      46.720  46.680  34.890  1.00  0.00           C
ATOM   4565  HD1 ILE A 937      46.530  46.300  33.860  1.00  0.00           H
ATOM   4566  HD2 ILE A 937      47.650  46.160  35.240  1.00  0.00           H
ATOM   4567  HD3 ILE A 937      46.840  47.800  34.950  1.00  0.00           H
ATOM   4568  C   ILE A 937      44.730  42.770  33.810  1.00  0.00           C
ATOM   4569  O   ILE A 937      45.520  42.270  32.990  1.00  0.00           O
ATOM   4570  N   ILE A 938      43.790  41.960  34.250  1.00  0.00           N
ATOM   4571  HN  ILE A 938      43.230  42.320  34.990  1.00  0.00           H
ATOM   4572  CA  ILE A 938      43.580  40.540  34.090  1.00  0.00           C
ATOM   4573  HA  ILE A 938      44.580  40.140  34.090  1.00  0.00           H
ATOM   4574  CB  ILE A 938      43.010  39.740  35.310  1.00  0.00           C
ATOM   4575  HB  ILE A 938      43.390  40.210  36.250  1.00  0.00           H
ATOM   4576  CG2 ILE A 938      41.460  39.780  35.370  1.00  0.00           C
ATOM   4577 HG21 ILE A 938      41.080  39.050  34.630  1.00  0.00           H
ATOM   4578 HG22 ILE A 938      41.050  40.800  35.280  1.00  0.00           H
ATOM   4579 HG23 ILE A 938      41.160  39.360  36.360  1.00  0.00           H
ATOM   4580  CG1 ILE A 938      43.630  38.290  35.370  1.00  0.00           C
ATOM   4581 HG11 ILE A 938      44.740  38.340  35.490  1.00  0.00           H
ATOM   4582 HG12 ILE A 938      43.370  37.900  34.360  1.00  0.00           H
ATOM   4583  CD  ILE A 938      43.180  37.430  36.570  1.00  0.00           C
ATOM   4584  HD1 ILE A 938      43.440  37.890  37.550  1.00  0.00           H
ATOM   4585  HD2 ILE A 938      43.740  36.470  36.530  1.00  0.00           H
ATOM   4586  HD3 ILE A 938      42.080  37.290  36.530  1.00  0.00           H
ATOM   4587  C   ILE A 938      42.940  40.130  32.760  1.00  0.00           C
ATOM   4588  O   ILE A 938      43.050  39.020  32.320  1.00  0.00           O
ATOM   4589  N   ASN A 939      42.300  41.020  32.020  1.00  0.00           N
ATOM   4590  HN  ASN A 939      42.250  41.940  32.420  1.00  0.00           H
ATOM   4591  CA  ASN A 939      41.700  40.750  30.680  1.00  0.00           C
ATOM   4592  HA  ASN A 939      41.880  39.740  30.340  1.00  0.00           H
ATOM   4593  CB  ASN A 939      40.170  41.100  30.740  1.00  0.00           C
ATOM   4594  HB1 ASN A 939      39.600  41.170  29.790  1.00  0.00           H
ATOM   4595  HB2 ASN A 939      40.070  42.100  31.230  1.00  0.00           H
ATOM   4596  CG  ASN A 939      39.520  40.010  31.580  1.00  0.00           C
ATOM   4597  OD1 ASN A 939      39.350  38.850  31.170  1.00  0.00           O
ATOM   4598  ND2 ASN A 939      39.060  40.380  32.790  1.00  0.00           N
ATOM   4599 HD21 ASN A 939      39.340  41.250  33.190  1.00  0.00           H
ATOM   4600 HD22 ASN A 939      38.360  39.850  33.290  1.00  0.00           H
ATOM   4601  C   ASN A 939      42.390  41.560  29.530  1.00  0.00           C
ATOM   4602  O   ASN A 939      41.840  41.660  28.370  1.00  0.00           O
ATOM   4603  N   ARG A 940      43.680  42.100  29.710  1.00  0.00           N
ATOM   4604  HN  ARG A 940      44.110  42.020  30.610  1.00  0.00           H
ATOM   4605  CA  ARG A 940      44.520  42.720  28.690  1.00  0.00           C
ATOM   4606  HA  ARG A 940      43.930  43.440  28.130  1.00  0.00           H
ATOM   4607  CB  ARG A 940      45.840  43.400  29.200  1.00  0.00           C
ATOM   4608  HB1 ARG A 940      46.580  43.650  28.420  1.00  0.00           H
ATOM   4609  HB2 ARG A 940      46.330  42.640  29.850  1.00  0.00           H
ATOM   4610  CG  ARG A 940      45.660  44.620  30.170  1.00  0.00           C
ATOM   4611  HG1 ARG A 940      45.060  44.240  31.030  1.00  0.00           H
ATOM   4612  HG2 ARG A 940      44.980  45.380  29.740  1.00  0.00           H
ATOM   4613  CD  ARG A 940      46.870  45.370  30.760  1.00  0.00           C
ATOM   4614  HD1 ARG A 940      46.700  46.010  31.660  1.00  0.00           H
ATOM   4615  HD2 ARG A 940      47.120  46.060  29.920  1.00  0.00           H
ATOM   4616  NE  ARG A 940      48.010  44.490  31.070  1.00  0.00           N
ATOM   4617  HE  ARG A 940      47.940  43.520  30.820  1.00  0.00           H
ATOM   4618  CZ  ARG A 940      48.960  44.710  32.010  1.00  0.00           C
ATOM   4619  NH1 ARG A 940      49.780  43.790  32.360  1.00  0.00           N
ATOM   4620 HH11 ARG A 940      49.780  42.930  31.850  1.00  0.00           H
ATOM   4621 HH12 ARG A 940      50.490  44.110  33.000  1.00  0.00           H
ATOM   4622  NH2 ARG A 940      49.140  45.920  32.420  1.00  0.00           N
ATOM   4623 HH21 ARG A 940      48.510  46.630  32.140  1.00  0.00           H
ATOM   4624 HH22 ARG A 940      49.890  46.060  33.070  1.00  0.00           H
ATOM   4625  C   ARG A 940      44.950  41.580  27.740  1.00  0.00           C
ATOM   4626  O   ARG A 940      45.210  40.400  28.150  1.00  0.00           O
ATOM   4627  N   LYS A 941      44.920  41.950  26.410  1.00  0.00           N
ATOM   4628  HN  LYS A 941      44.830  42.930  26.270  1.00  0.00           H
ATOM   4629  CA  LYS A 941      44.830  41.120  25.310  1.00  0.00           C
ATOM   4630  HA  LYS A 941      43.880  40.610  25.360  1.00  0.00           H
ATOM   4631  CB  LYS A 941      44.760  41.900  24.020  1.00  0.00           C
ATOM   4632  HB1 LYS A 941      45.790  42.320  23.910  1.00  0.00           H
ATOM   4633  HB2 LYS A 941      44.110  42.800  24.080  1.00  0.00           H
ATOM   4634  CG  LYS A 941      44.390  41.120  22.730  1.00  0.00           C
ATOM   4635  HG1 LYS A 941      43.350  40.760  22.870  1.00  0.00           H
ATOM   4636  HG2 LYS A 941      44.940  40.170  22.560  1.00  0.00           H
ATOM   4637  CD  LYS A 941      44.320  42.080  21.500  1.00  0.00           C
ATOM   4638  HD1 LYS A 941      43.530  42.830  21.720  1.00  0.00           H
ATOM   4639  HD2 LYS A 941      43.910  41.500  20.650  1.00  0.00           H
ATOM   4640  CE  LYS A 941      45.620  42.760  20.980  1.00  0.00           C
ATOM   4641  HE1 LYS A 941      45.970  43.630  21.570  1.00  0.00           H
ATOM   4642  HE2 LYS A 941      45.450  43.270  20.020  1.00  0.00           H
ATOM   4643  NZ  LYS A 941      46.760  41.880  20.720  1.00  0.00           N
ATOM   4644  HZ1 LYS A 941      46.590  41.120  20.030  1.00  0.00           H
ATOM   4645  HZ2 LYS A 941      47.160  41.470  21.590  1.00  0.00           H
ATOM   4646  HZ3 LYS A 941      47.510  42.430  20.250  1.00  0.00           H
ATOM   4647  C   LYS A 941      45.900  40.060  25.160  1.00  0.00           C
ATOM   4648  O   LYS A 941      45.710  38.880  24.940  1.00  0.00           O
ATOM   4649  N   GLU A 942      47.150  40.500  25.530  1.00  0.00           N
ATOM   4650  HN  GLU A 942      47.150  41.460  25.810  1.00  0.00           H
ATOM   4651  CA  GLU A 942      48.360  39.640  25.520  1.00  0.00           C
ATOM   4652  HA  GLU A 942      48.570  39.180  24.570  1.00  0.00           H
ATOM   4653  CB  GLU A 942      49.630  40.470  25.740  1.00  0.00           C
ATOM   4654  HB1 GLU A 942      50.430  39.910  26.270  1.00  0.00           H
ATOM   4655  HB2 GLU A 942      49.350  41.320  26.410  1.00  0.00           H
ATOM   4656  CG  GLU A 942      50.090  40.990  24.250  1.00  0.00           C
ATOM   4657  HG1 GLU A 942      50.610  40.130  23.770  1.00  0.00           H
ATOM   4658  HG2 GLU A 942      50.760  41.870  24.380  1.00  0.00           H
ATOM   4659  CD  GLU A 942      48.940  41.470  23.300  1.00  0.00           C
ATOM   4660  OE1 GLU A 942      48.580  40.690  22.350  1.00  0.00           O
ATOM   4661  OE2 GLU A 942      48.470  42.620  23.460  1.00  0.00           O
ATOM   4662  C   GLU A 942      48.370  38.480  26.480  1.00  0.00           C
ATOM   4663  O   GLU A 942      49.090  37.530  26.370  1.00  0.00           O
ATOM   4664  N   HSD A 943      47.450  38.450  27.440  1.00  0.00           N
ATOM   4665  HN  HSD A 943      46.610  39.000  27.410  1.00  0.00           H
ATOM   4666  CA  HSD A 943      47.350  37.500  28.500  1.00  0.00           C
ATOM   4667  HA  HSD A 943      47.740  36.540  28.190  1.00  0.00           H
ATOM   4668  CB  HSD A 943      48.290  37.900  29.660  1.00  0.00           C
ATOM   4669  HB1 HSD A 943      49.330  37.800  29.290  1.00  0.00           H
ATOM   4670  HB2 HSD A 943      48.160  37.260  30.580  1.00  0.00           H
ATOM   4671  ND1 HSD A 943      47.340  39.710  31.180  1.00  0.00           N
ATOM   4672  HD1 HSD A 943      46.730  39.100  31.690  1.00  0.00           H
ATOM   4673  CG  HSD A 943      48.100  39.320  30.100  1.00  0.00           C
ATOM   4674  CE1 HSD A 943      47.640  40.990  31.430  1.00  0.00           C
ATOM   4675  HE1 HSD A 943      47.440  41.510  32.360  1.00  0.00           H
ATOM   4676  NE2 HSD A 943      48.510  41.520  30.590  1.00  0.00           N
ATOM   4677  CD2 HSD A 943      48.720  40.470  29.720  1.00  0.00           C
ATOM   4678  HD2 HSD A 943      49.520  40.560  28.990  1.00  0.00           H
ATOM   4679  C   HSD A 943      45.900  37.230  28.990  1.00  0.00           C
ATOM   4680  O   HSD A 943      45.690  36.770  30.150  1.00  0.00           O
ATOM   4681  N   LYS A 944      44.940  37.330  28.070  1.00  0.00           N
ATOM   4682  HN  LYS A 944      45.200  37.560  27.140  1.00  0.00           H
ATOM   4683  CA  LYS A 944      43.530  37.360  28.560  1.00  0.00           C
ATOM   4684  HA  LYS A 944      43.490  37.980  29.440  1.00  0.00           H
ATOM   4685  CB  LYS A 944      42.500  38.110  27.680  1.00  0.00           C
ATOM   4686  HB1 LYS A 944      42.790  39.180  27.670  1.00  0.00           H
ATOM   4687  HB2 LYS A 944      41.430  38.020  27.990  1.00  0.00           H
ATOM   4688  CG  LYS A 944      42.350  37.670  26.190  1.00  0.00           C
ATOM   4689  HG1 LYS A 944      42.180  36.580  26.160  1.00  0.00           H
ATOM   4690  HG2 LYS A 944      43.280  38.030  25.700  1.00  0.00           H
ATOM   4691  CD  LYS A 944      41.330  38.470  25.380  1.00  0.00           C
ATOM   4692  HD1 LYS A 944      41.580  39.540  25.500  1.00  0.00           H
ATOM   4693  HD2 LYS A 944      40.310  38.360  25.810  1.00  0.00           H
ATOM   4694  CE  LYS A 944      41.310  38.110  23.840  1.00  0.00           C
ATOM   4695  HE1 LYS A 944      40.610  37.250  23.690  1.00  0.00           H
ATOM   4696  HE2 LYS A 944      42.330  37.880  23.470  1.00  0.00           H
ATOM   4697  NZ  LYS A 944      40.610  39.130  23.020  1.00  0.00           N
ATOM   4698  HZ1 LYS A 944      40.890  40.070  23.380  1.00  0.00           H
ATOM   4699  HZ2 LYS A 944      39.570  39.020  23.050  1.00  0.00           H
ATOM   4700  HZ3 LYS A 944      40.860  39.050  22.020  1.00  0.00           H
ATOM   4701  C   LYS A 944      42.880  36.080  28.990  1.00  0.00           C
ATOM   4702  O   LYS A 944      43.150  34.980  28.580  1.00  0.00           O
ATOM   4703  N   LEU A 945      41.950  36.130  29.990  1.00  0.00           N
ATOM   4704  HN  LEU A 945      41.810  37.010  30.440  1.00  0.00           H
ATOM   4705  CA  LEU A 945      41.130  35.050  30.410  1.00  0.00           C
ATOM   4706  HA  LEU A 945      41.810  34.280  30.740  1.00  0.00           H
ATOM   4707  CB  LEU A 945      40.130  35.580  31.470  1.00  0.00           C
ATOM   4708  HB1 LEU A 945      39.410  34.810  31.860  1.00  0.00           H
ATOM   4709  HB2 LEU A 945      39.550  36.500  31.290  1.00  0.00           H
ATOM   4710  CG  LEU A 945      40.830  36.150  32.750  1.00  0.00           C
ATOM   4711  HG  LEU A 945      41.280  37.130  32.460  1.00  0.00           H
ATOM   4712  CD1 LEU A 945      39.860  36.460  33.870  1.00  0.00           C
ATOM   4713 HD11 LEU A 945      39.130  35.630  33.940  1.00  0.00           H
ATOM   4714 HD12 LEU A 945      39.330  37.400  33.580  1.00  0.00           H
ATOM   4715 HD13 LEU A 945      40.460  36.600  34.800  1.00  0.00           H
ATOM   4716  CD2 LEU A 945      41.970  35.220  33.260  1.00  0.00           C
ATOM   4717 HD21 LEU A 945      42.510  35.730  34.090  1.00  0.00           H
ATOM   4718 HD22 LEU A 945      42.760  35.080  32.500  1.00  0.00           H
ATOM   4719 HD23 LEU A 945      41.530  34.250  33.600  1.00  0.00           H
ATOM   4720  C   LEU A 945      40.310  34.550  29.260  1.00  0.00           C
ATOM   4721  O   LEU A 945      39.730  35.370  28.540  1.00  0.00           O
ATOM   4722  N   LYS A 946      40.020  33.260  29.100  1.00  0.00           N
ATOM   4723  HN  LYS A 946      40.520  32.660  29.710  1.00  0.00           H
ATOM   4724  CA  LYS A 946      39.110  32.680  28.030  1.00  0.00           C
ATOM   4725  HA  LYS A 946      38.470  33.430  27.600  1.00  0.00           H
ATOM   4726  CB  LYS A 946      40.010  31.930  27.010  1.00  0.00           C
ATOM   4727  HB1 LYS A 946      39.380  31.500  26.190  1.00  0.00           H
ATOM   4728  HB2 LYS A 946      40.510  31.170  27.640  1.00  0.00           H
ATOM   4729  CG  LYS A 946      40.930  32.950  26.360  1.00  0.00           C
ATOM   4730  HG1 LYS A 946      41.730  33.300  27.050  1.00  0.00           H
ATOM   4731  HG2 LYS A 946      40.390  33.900  26.130  1.00  0.00           H
ATOM   4732  CD  LYS A 946      41.520  32.440  24.980  1.00  0.00           C
ATOM   4733  HD1 LYS A 946      42.140  33.280  24.590  1.00  0.00           H
ATOM   4734  HD2 LYS A 946      40.740  32.220  24.220  1.00  0.00           H
ATOM   4735  CE  LYS A 946      42.270  31.130  25.060  1.00  0.00           C
ATOM   4736  HE1 LYS A 946      42.610  30.710  24.090  1.00  0.00           H
ATOM   4737  HE2 LYS A 946      41.570  30.320  25.360  1.00  0.00           H
ATOM   4738  NZ  LYS A 946      43.370  31.320  26.060  1.00  0.00           N
ATOM   4739  HZ1 LYS A 946      44.130  31.970  25.770  1.00  0.00           H
ATOM   4740  HZ2 LYS A 946      43.700  30.360  26.270  1.00  0.00           H
ATOM   4741  HZ3 LYS A 946      42.970  31.730  26.930  1.00  0.00           H
ATOM   4742  C   LYS A 946      38.090  31.700  28.650  1.00  0.00           C
ATOM   4743  O   LYS A 946      37.200  31.320  27.930  1.00  0.00           O
ATOM   4744  N   LYS A 947      38.140  31.410  29.970  1.00  0.00           N
ATOM   4745  HN  LYS A 947      38.860  31.810  30.530  1.00  0.00           H
ATOM   4746  CA  LYS A 947      37.200  30.570  30.740  1.00  0.00           C
ATOM   4747  HA  LYS A 947      36.420  30.250  30.080  1.00  0.00           H
ATOM   4748  CB  LYS A 947      37.880  29.360  31.530  1.00  0.00           C
ATOM   4749  HB1 LYS A 947      37.160  28.980  32.280  1.00  0.00           H
ATOM   4750  HB2 LYS A 947      38.790  29.690  32.070  1.00  0.00           H
ATOM   4751  CG  LYS A 947      38.310  28.290  30.550  1.00  0.00           C
ATOM   4752  HG1 LYS A 947      39.110  28.740  29.940  1.00  0.00           H
ATOM   4753  HG2 LYS A 947      37.420  28.050  29.930  1.00  0.00           H
ATOM   4754  CD  LYS A 947      38.840  26.950  31.220  1.00  0.00           C
ATOM   4755  HD1 LYS A 947      37.960  26.460  31.680  1.00  0.00           H
ATOM   4756  HD2 LYS A 947      39.490  27.210  32.080  1.00  0.00           H
ATOM   4757  CE  LYS A 947      39.480  25.970  30.270  1.00  0.00           C
ATOM   4758  HE1 LYS A 947      40.030  25.120  30.760  1.00  0.00           H
ATOM   4759  HE2 LYS A 947      40.220  26.440  29.580  1.00  0.00           H
ATOM   4760  NZ  LYS A 947      38.420  25.340  29.520  1.00  0.00           N
ATOM   4761  HZ1 LYS A 947      38.790  24.510  29.010  1.00  0.00           H
ATOM   4762  HZ2 LYS A 947      37.940  25.880  28.760  1.00  0.00           H
ATOM   4763  HZ3 LYS A 947      37.640  24.960  30.090  1.00  0.00           H
ATOM   4764  C   LYS A 947      36.450  31.560  31.760  1.00  0.00           C
ATOM   4765  O   LYS A 947      35.230  31.680  31.750  1.00  0.00           O
ATOM   4766  N   GLY A 948      37.160  32.160  32.710  1.00  0.00           N
ATOM   4767  HN  GLY A 948      38.130  32.090  32.530  1.00  0.00           H
ATOM   4768  CA  GLY A 948      36.750  33.270  33.590  1.00  0.00           C
ATOM   4769  HA1 GLY A 948      36.580  34.010  32.820  1.00  0.00           H
ATOM   4770  HA2 GLY A 948      37.730  33.430  34.020  1.00  0.00           H
ATOM   4771  C   GLY A 948      35.590  33.000  34.470  1.00  0.00           C
ATOM   4772  O   GLY A 948      35.120  31.890  34.580  1.00  0.00           O
ATOM   4773  N   ALA A 949      35.030  34.070  35.080  1.00  0.00           N
ATOM   4774  HN  ALA A 949      35.330  35.010  34.900  1.00  0.00           H
ATOM   4775  CA  ALA A 949      33.850  34.010  35.910  1.00  0.00           C
ATOM   4776  HA  ALA A 949      33.380  33.050  35.790  1.00  0.00           H
ATOM   4777  CB  ALA A 949      34.310  34.140  37.430  1.00  0.00           C
ATOM   4778  HB1 ALA A 949      35.170  33.460  37.610  1.00  0.00           H
ATOM   4779  HB2 ALA A 949      33.500  33.980  38.170  1.00  0.00           H
ATOM   4780  HB3 ALA A 949      34.730  35.170  37.550  1.00  0.00           H
ATOM   4781  C   ALA A 949      32.760  34.920  35.490  1.00  0.00           C
ATOM   4782  O   ALA A 949      33.060  35.780  34.600  1.00  0.00           O
ATOM   4783  N   GLY A 950      31.470  34.870  35.970  1.00  0.00           N
ATOM   4784  HN  GLY A 950      31.350  34.150  36.650  1.00  0.00           H
ATOM   4785  CA  GLY A 950      30.510  35.920  35.810  1.00  0.00           C
ATOM   4786  HA1 GLY A 950      29.630  35.770  36.410  1.00  0.00           H
ATOM   4787  HA2 GLY A 950      30.140  35.930  34.790  1.00  0.00           H
ATOM   4788  C   GLY A 950      31.010  37.350  36.130  1.00  0.00           C
ATOM   4789  O   GLY A 950      31.660  37.520  37.110  1.00  0.00           O
ATOM   4790  N   TYR A 951      30.750  38.350  35.260  1.00  0.00           N
ATOM   4791  HN  TYR A 951      30.200  38.050  34.490  1.00  0.00           H
ATOM   4792  CA  TYR A 951      31.420  39.620  35.110  1.00  0.00           C
ATOM   4793  HA  TYR A 951      32.450  39.390  34.900  1.00  0.00           H
ATOM   4794  CB  TYR A 951      30.910  40.390  33.860  1.00  0.00           C
ATOM   4795  HB1 TYR A 951      29.800  40.410  33.810  1.00  0.00           H
ATOM   4796  HB2 TYR A 951      31.150  39.860  32.910  1.00  0.00           H
ATOM   4797  CG  TYR A 951      31.490  41.760  33.770  1.00  0.00           C
ATOM   4798  CD1 TYR A 951      32.820  41.800  33.350  1.00  0.00           C
ATOM   4799  HD1 TYR A 951      33.360  40.880  33.160  1.00  0.00           H
ATOM   4800  CE1 TYR A 951      33.470  43.120  33.340  1.00  0.00           C
ATOM   4801  HE1 TYR A 951      34.510  43.210  33.050  1.00  0.00           H
ATOM   4802  CZ  TYR A 951      32.700  44.290  33.530  1.00  0.00           C
ATOM   4803  OH  TYR A 951      33.170  45.580  33.190  1.00  0.00           O
ATOM   4804  HH  TYR A 951      34.120  45.560  33.350  1.00  0.00           H
ATOM   4805  CD2 TYR A 951      30.720  42.900  33.880  1.00  0.00           C
ATOM   4806  HD2 TYR A 951      29.660  42.740  34.000  1.00  0.00           H
ATOM   4807  CE2 TYR A 951      31.390  44.160  33.890  1.00  0.00           C
ATOM   4808  HE2 TYR A 951      30.750  45.010  34.040  1.00  0.00           H
ATOM   4809  C   TYR A 951      31.440  40.510  36.410  1.00  0.00           C
ATOM   4810  O   TYR A 951      32.460  41.220  36.630  1.00  0.00           O
ATOM   4811  N   HSD A 952      30.310  40.530  37.150  1.00  0.00           N
ATOM   4812  HN  HSD A 952      29.530  39.950  36.920  1.00  0.00           H
ATOM   4813  CA  HSD A 952      30.110  41.350  38.340  1.00  0.00           C
ATOM   4814  HA  HSD A 952      30.800  42.170  38.450  1.00  0.00           H
ATOM   4815  CB  HSD A 952      28.690  41.940  38.140  1.00  0.00           C
ATOM   4816  HB1 HSD A 952      28.490  42.670  38.970  1.00  0.00           H
ATOM   4817  HB2 HSD A 952      28.010  41.100  38.350  1.00  0.00           H
ATOM   4818  ND1 HSD A 952      28.300  43.860  36.530  1.00  0.00           N
ATOM   4819  HD1 HSD A 952      28.790  44.540  37.070  1.00  0.00           H
ATOM   4820  CG  HSD A 952      28.250  42.490  36.820  1.00  0.00           C
ATOM   4821  CE1 HSD A 952      27.570  44.120  35.420  1.00  0.00           C
ATOM   4822  HE1 HSD A 952      27.390  45.170  35.130  1.00  0.00           H
ATOM   4823  NE2 HSD A 952      27.110  43.000  34.920  1.00  0.00           N
ATOM   4824  CD2 HSD A 952      27.500  41.960  35.820  1.00  0.00           C
ATOM   4825  HD2 HSD A 952      27.150  40.970  35.570  1.00  0.00           H
ATOM   4826  C   HSD A 952      30.160  40.550  39.650  1.00  0.00           C
ATOM   4827  O   HSD A 952      29.930  41.100  40.740  1.00  0.00           O
ATOM   4828  N   LEU A 953      30.570  39.250  39.510  1.00  0.00           N
ATOM   4829  HN  LEU A 953      30.920  38.800  38.680  1.00  0.00           H
ATOM   4830  CA  LEU A 953      30.480  38.330  40.590  1.00  0.00           C
ATOM   4831  HA  LEU A 953      29.510  38.330  41.050  1.00  0.00           H
ATOM   4832  CB  LEU A 953      30.770  36.930  39.940  1.00  0.00           C
ATOM   4833  HB1 LEU A 953      31.790  36.890  39.510  1.00  0.00           H
ATOM   4834  HB2 LEU A 953      29.990  36.840  39.170  1.00  0.00           H
ATOM   4835  CG  LEU A 953      30.690  35.660  40.810  1.00  0.00           C
ATOM   4836  HG  LEU A 953      31.560  35.700  41.500  1.00  0.00           H
ATOM   4837  CD1 LEU A 953      29.360  35.540  41.580  1.00  0.00           C
ATOM   4838 HD11 LEU A 953      29.240  34.490  41.900  1.00  0.00           H
ATOM   4839 HD12 LEU A 953      28.470  35.750  40.950  1.00  0.00           H
ATOM   4840 HD13 LEU A 953      29.440  36.150  42.510  1.00  0.00           H
ATOM   4841  CD2 LEU A 953      30.910  34.490  39.850  1.00  0.00           C
ATOM   4842 HD21 LEU A 953      31.060  33.570  40.450  1.00  0.00           H
ATOM   4843 HD22 LEU A 953      31.760  34.700  39.180  1.00  0.00           H
ATOM   4844 HD23 LEU A 953      30.150  34.370  39.040  1.00  0.00           H
ATOM   4845  C   LEU A 953      31.560  38.500  41.740  1.00  0.00           C
ATOM   4846  O   LEU A 953      31.330  38.100  42.880  1.00  0.00           O
ATOM   4847  N   ASP A 954      32.790  39.030  41.420  1.00  0.00           N
ATOM   4848  HN  ASP A 954      33.040  39.180  40.470  1.00  0.00           H
ATOM   4849  CA  ASP A 954      33.810  39.490  42.390  1.00  0.00           C
ATOM   4850  HA  ASP A 954      34.170  38.690  43.020  1.00  0.00           H
ATOM   4851  CB  ASP A 954      35.110  39.980  41.680  1.00  0.00           C
ATOM   4852  HB1 ASP A 954      35.540  39.100  41.150  1.00  0.00           H
ATOM   4853  HB2 ASP A 954      35.890  40.330  42.380  1.00  0.00           H
ATOM   4854  CG  ASP A 954      34.880  41.210  40.760  1.00  0.00           C
ATOM   4855  OD1 ASP A 954      33.810  41.660  40.400  1.00  0.00           O
ATOM   4856  OD2 ASP A 954      36.050  41.740  40.370  1.00  0.00           O
ATOM   4857  HD2 ASP A 954      35.700  42.540  39.990  1.00  0.00           H
ATOM   4858  C   ASP A 954      33.260  40.390  43.470  1.00  0.00           C
ATOM   4859  O   ASP A 954      33.440  40.070  44.640  1.00  0.00           O
ATOM   4860  N   LEU A 955      32.590  41.510  43.120  1.00  0.00           N
ATOM   4861  HN  LEU A 955      32.550  41.860  42.190  1.00  0.00           H
ATOM   4862  CA  LEU A 955      32.010  42.400  44.160  1.00  0.00           C
ATOM   4863  HA  LEU A 955      32.740  42.900  44.770  1.00  0.00           H
ATOM   4864  CB  LEU A 955      31.220  43.430  43.290  1.00  0.00           C
ATOM   4865  HB1 LEU A 955      30.780  44.190  43.970  1.00  0.00           H
ATOM   4866  HB2 LEU A 955      30.420  42.880  42.760  1.00  0.00           H
ATOM   4867  CG  LEU A 955      32.150  44.270  42.300  1.00  0.00           C
ATOM   4868  HG  LEU A 955      32.930  43.650  41.810  1.00  0.00           H
ATOM   4869  CD1 LEU A 955      31.360  44.930  41.130  1.00  0.00           C
ATOM   4870 HD11 LEU A 955      30.620  44.290  40.600  1.00  0.00           H
ATOM   4871 HD12 LEU A 955      32.040  45.410  40.390  1.00  0.00           H
ATOM   4872 HD13 LEU A 955      30.730  45.760  41.530  1.00  0.00           H
ATOM   4873  CD2 LEU A 955      32.930  45.210  43.230  1.00  0.00           C
ATOM   4874 HD21 LEU A 955      33.760  45.700  42.680  1.00  0.00           H
ATOM   4875 HD22 LEU A 955      33.420  44.680  44.090  1.00  0.00           H
ATOM   4876 HD23 LEU A 955      32.310  46.000  43.720  1.00  0.00           H
ATOM   4877  C   LEU A 955      31.050  41.730  45.080  1.00  0.00           C
ATOM   4878  O   LEU A 955      31.090  41.930  46.290  1.00  0.00           O
ATOM   4879  N   LEU A 956      30.130  40.920  44.550  1.00  0.00           N
ATOM   4880  HN  LEU A 956      30.050  40.780  43.570  1.00  0.00           H
ATOM   4881  CA  LEU A 956      29.240  40.160  45.370  1.00  0.00           C
ATOM   4882  HA  LEU A 956      28.540  40.790  45.890  1.00  0.00           H
ATOM   4883  CB  LEU A 956      28.350  39.310  44.410  1.00  0.00           C
ATOM   4884  HB1 LEU A 956      27.600  38.720  44.980  1.00  0.00           H
ATOM   4885  HB2 LEU A 956      28.990  38.610  43.830  1.00  0.00           H
ATOM   4886  CG  LEU A 956      27.530  40.100  43.400  1.00  0.00           C
ATOM   4887  HG  LEU A 956      28.200  40.790  42.830  1.00  0.00           H
ATOM   4888  CD1 LEU A 956      26.870  39.100  42.420  1.00  0.00           C
ATOM   4889 HD11 LEU A 956      26.430  39.590  41.520  1.00  0.00           H
ATOM   4890 HD12 LEU A 956      25.950  38.670  42.830  1.00  0.00           H
ATOM   4891 HD13 LEU A 956      27.550  38.290  42.080  1.00  0.00           H
ATOM   4892  CD2 LEU A 956      26.410  40.900  44.080  1.00  0.00           C
ATOM   4893 HD21 LEU A 956      26.900  41.700  44.670  1.00  0.00           H
ATOM   4894 HD22 LEU A 956      25.710  40.210  44.610  1.00  0.00           H
ATOM   4895 HD23 LEU A 956      25.800  41.410  43.310  1.00  0.00           H
ATOM   4896  C   LEU A 956      29.800  39.160  46.330  1.00  0.00           C
ATOM   4897  O   LEU A 956      29.480  39.040  47.510  1.00  0.00           O
ATOM   4898  N   MET A 957      30.790  38.390  45.810  1.00  0.00           N
ATOM   4899  HN  MET A 957      30.930  38.400  44.830  1.00  0.00           H
ATOM   4900  CA  MET A 957      31.600  37.480  46.610  1.00  0.00           C
ATOM   4901  HA  MET A 957      30.920  36.840  47.150  1.00  0.00           H
ATOM   4902  CB  MET A 957      32.440  36.620  45.610  1.00  0.00           C
ATOM   4903  HB1 MET A 957      33.360  36.210  46.080  1.00  0.00           H
ATOM   4904  HB2 MET A 957      32.760  37.440  44.920  1.00  0.00           H
ATOM   4905  CG  MET A 957      31.750  35.550  44.730  1.00  0.00           C
ATOM   4906  HG1 MET A 957      32.510  34.940  44.190  1.00  0.00           H
ATOM   4907  HG2 MET A 957      31.180  36.050  43.920  1.00  0.00           H
ATOM   4908  SD  MET A 957      30.690  34.580  45.870  1.00  0.00           S
ATOM   4909  CE  MET A 957      31.780  34.150  47.260  1.00  0.00           C
ATOM   4910  HE1 MET A 957      32.660  33.600  46.870  1.00  0.00           H
ATOM   4911  HE2 MET A 957      31.320  33.500  48.040  1.00  0.00           H
ATOM   4912  HE3 MET A 957      32.040  35.070  47.810  1.00  0.00           H
ATOM   4913  C   MET A 957      32.510  38.050  47.660  1.00  0.00           C
ATOM   4914  O   MET A 957      32.550  37.560  48.820  1.00  0.00           O
ATOM   4915  N   VAL A 958      33.320  39.020  47.330  1.00  0.00           N
ATOM   4916  HN  VAL A 958      33.380  39.310  46.380  1.00  0.00           H
ATOM   4917  CA  VAL A 958      34.010  39.870  48.340  1.00  0.00           C
ATOM   4918  HA  VAL A 958      34.700  39.230  48.880  1.00  0.00           H
ATOM   4919  CB  VAL A 958      34.860  40.940  47.560  1.00  0.00           C
ATOM   4920  HB  VAL A 958      34.230  41.600  46.920  1.00  0.00           H
ATOM   4921  CG1 VAL A 958      35.780  41.670  48.570  1.00  0.00           C
ATOM   4922 HG11 VAL A 958      35.270  42.570  48.970  1.00  0.00           H
ATOM   4923 HG12 VAL A 958      36.670  42.110  48.070  1.00  0.00           H
ATOM   4924 HG13 VAL A 958      36.160  41.040  49.410  1.00  0.00           H
ATOM   4925  CG2 VAL A 958      35.850  40.150  46.650  1.00  0.00           C
ATOM   4926 HG21 VAL A 958      36.480  40.920  46.150  1.00  0.00           H
ATOM   4927 HG22 VAL A 958      35.340  39.690  45.780  1.00  0.00           H
ATOM   4928 HG23 VAL A 958      36.420  39.390  47.220  1.00  0.00           H
ATOM   4929  C   VAL A 958      33.020  40.530  49.260  1.00  0.00           C
ATOM   4930  O   VAL A 958      33.270  40.590  50.460  1.00  0.00           O
ATOM   4931  N   GLY A 959      31.860  40.980  48.750  1.00  0.00           N
ATOM   4932  HN  GLY A 959      31.890  41.010  47.750  1.00  0.00           H
ATOM   4933  CA  GLY A 959      30.700  41.470  49.560  1.00  0.00           C
ATOM   4934  HA1 GLY A 959      29.890  41.430  48.850  1.00  0.00           H
ATOM   4935  HA2 GLY A 959      30.850  42.500  49.810  1.00  0.00           H
ATOM   4936  C   GLY A 959      30.170  40.760  50.750  1.00  0.00           C
ATOM   4937  O   GLY A 959      30.120  41.290  51.830  1.00  0.00           O
ATOM   4938  N   VAL A 960      29.710  39.540  50.500  1.00  0.00           N
ATOM   4939  HN  VAL A 960      29.820  39.340  49.520  1.00  0.00           H
ATOM   4940  CA  VAL A 960      29.380  38.540  51.480  1.00  0.00           C
ATOM   4941  HA  VAL A 960      28.590  38.950  52.100  1.00  0.00           H
ATOM   4942  CB  VAL A 960      28.650  37.280  51.020  1.00  0.00           C
ATOM   4943  HB  VAL A 960      28.560  36.610  51.890  1.00  0.00           H
ATOM   4944  CG1 VAL A 960      27.210  37.680  50.640  1.00  0.00           C
ATOM   4945 HG11 VAL A 960      27.170  38.140  49.640  1.00  0.00           H
ATOM   4946 HG12 VAL A 960      26.680  38.310  51.390  1.00  0.00           H
ATOM   4947 HG13 VAL A 960      26.660  36.750  50.400  1.00  0.00           H
ATOM   4948  CG2 VAL A 960      29.290  36.580  49.870  1.00  0.00           C
ATOM   4949 HG21 VAL A 960      28.650  35.690  49.650  1.00  0.00           H
ATOM   4950 HG22 VAL A 960      30.310  36.240  50.110  1.00  0.00           H
ATOM   4951 HG23 VAL A 960      29.370  37.160  48.920  1.00  0.00           H
ATOM   4952  C   VAL A 960      30.540  38.050  52.450  1.00  0.00           C
ATOM   4953  O   VAL A 960      30.360  38.040  53.700  1.00  0.00           O
ATOM   4954  N   MET A 961      31.700  37.800  51.910  1.00  0.00           N
ATOM   4955  HN  MET A 961      31.770  37.770  50.910  1.00  0.00           H
ATOM   4956  CA  MET A 961      32.860  37.390  52.680  1.00  0.00           C
ATOM   4957  HA  MET A 961      32.520  36.650  53.380  1.00  0.00           H
ATOM   4958  CB  MET A 961      33.990  36.750  51.860  1.00  0.00           C
ATOM   4959  HB1 MET A 961      34.880  36.600  52.490  1.00  0.00           H
ATOM   4960  HB2 MET A 961      34.320  37.440  51.050  1.00  0.00           H
ATOM   4961  CG  MET A 961      33.650  35.390  51.210  1.00  0.00           C
ATOM   4962  HG1 MET A 961      34.640  34.970  50.890  1.00  0.00           H
ATOM   4963  HG2 MET A 961      32.910  35.500  50.390  1.00  0.00           H
ATOM   4964  SD  MET A 961      32.830  34.360  52.460  1.00  0.00           S
ATOM   4965  CE  MET A 961      34.210  33.830  53.570  1.00  0.00           C
ATOM   4966  HE1 MET A 961      33.880  33.630  54.620  1.00  0.00           H
ATOM   4967  HE2 MET A 961      35.010  34.600  53.630  1.00  0.00           H
ATOM   4968  HE3 MET A 961      34.680  32.890  53.230  1.00  0.00           H
ATOM   4969  C   MET A 961      33.460  38.530  53.520  1.00  0.00           C
ATOM   4970  O   MET A 961      33.990  38.250  54.570  1.00  0.00           O
ATOM   4971  N   LEU A 962      33.390  39.830  53.090  1.00  0.00           N
ATOM   4972  HN  LEU A 962      33.410  39.940  52.100  1.00  0.00           H
ATOM   4973  CA  LEU A 962      33.640  41.030  53.940  1.00  0.00           C
ATOM   4974  HA  LEU A 962      34.590  40.770  54.400  1.00  0.00           H
ATOM   4975  CB  LEU A 962      33.600  42.250  53.010  1.00  0.00           C
ATOM   4976  HB1 LEU A 962      32.620  42.410  52.510  1.00  0.00           H
ATOM   4977  HB2 LEU A 962      34.390  42.110  52.240  1.00  0.00           H
ATOM   4978  CG  LEU A 962      33.990  43.480  53.780  1.00  0.00           C
ATOM   4979  HG  LEU A 962      34.560  43.250  54.700  1.00  0.00           H
ATOM   4980  CD1 LEU A 962      34.930  44.320  52.930  1.00  0.00           C
ATOM   4981 HD11 LEU A 962      35.130  45.250  53.480  1.00  0.00           H
ATOM   4982 HD12 LEU A 962      34.530  44.690  51.950  1.00  0.00           H
ATOM   4983 HD13 LEU A 962      35.830  43.710  52.720  1.00  0.00           H
ATOM   4984  CD2 LEU A 962      32.780  44.310  53.980  1.00  0.00           C
ATOM   4985 HD21 LEU A 962      33.060  45.320  54.350  1.00  0.00           H
ATOM   4986 HD22 LEU A 962      32.220  43.870  54.840  1.00  0.00           H
ATOM   4987 HD23 LEU A 962      32.170  44.320  53.060  1.00  0.00           H
ATOM   4988  C   LEU A 962      32.630  41.060  55.080  1.00  0.00           C
ATOM   4989  O   LEU A 962      33.020  41.350  56.240  1.00  0.00           O
ATOM   4990  N   GLY A 963      31.330  40.830  54.770  1.00  0.00           N
ATOM   4991  HN  GLY A 963      31.050  40.680  53.830  1.00  0.00           H
ATOM   4992  CA  GLY A 963      30.280  40.590  55.780  1.00  0.00           C
ATOM   4993  HA1 GLY A 963      29.410  40.210  55.280  1.00  0.00           H
ATOM   4994  HA2 GLY A 963      30.110  41.490  56.380  1.00  0.00           H
ATOM   4995  C   GLY A 963      30.600  39.630  56.870  1.00  0.00           C
ATOM   4996  O   GLY A 963      30.650  40.010  58.060  1.00  0.00           O
ATOM   4997  N   VAL A 964      30.920  38.370  56.500  1.00  0.00           N
ATOM   4998  HN  VAL A 964      31.120  38.210  55.540  1.00  0.00           H
ATOM   4999  CA  VAL A 964      31.520  37.300  57.360  1.00  0.00           C
ATOM   5000  HA  VAL A 964      30.790  37.020  58.090  1.00  0.00           H
ATOM   5001  CB  VAL A 964      31.790  36.020  56.580  1.00  0.00           C
ATOM   5002  HB  VAL A 964      32.580  36.270  55.830  1.00  0.00           H
ATOM   5003  CG1 VAL A 964      32.510  34.980  57.480  1.00  0.00           C
ATOM   5004 HG11 VAL A 964      33.590  35.210  57.630  1.00  0.00           H
ATOM   5005 HG12 VAL A 964      32.390  33.960  57.050  1.00  0.00           H
ATOM   5006 HG13 VAL A 964      32.000  35.050  58.470  1.00  0.00           H
ATOM   5007  CG2 VAL A 964      30.450  35.460  55.970  1.00  0.00           C
ATOM   5008 HG21 VAL A 964      30.520  34.620  55.240  1.00  0.00           H
ATOM   5009 HG22 VAL A 964      29.860  36.220  55.410  1.00  0.00           H
ATOM   5010 HG23 VAL A 964      29.790  35.160  56.800  1.00  0.00           H
ATOM   5011  C   VAL A 964      32.730  37.730  58.120  1.00  0.00           C
ATOM   5012  O   VAL A 964      32.810  37.530  59.340  1.00  0.00           O
ATOM   5013  N   CYS A 965      33.780  38.370  57.480  1.00  0.00           N
ATOM   5014  HN  CYS A 965      33.770  38.480  56.490  1.00  0.00           H
ATOM   5015  CA  CYS A 965      34.990  38.840  58.090  1.00  0.00           C
ATOM   5016  HA  CYS A 965      35.330  37.980  58.660  1.00  0.00           H
ATOM   5017  CB  CYS A 965      36.040  39.170  57.040  1.00  0.00           C
ATOM   5018  HB1 CYS A 965      36.870  39.790  57.470  1.00  0.00           H
ATOM   5019  HB2 CYS A 965      35.530  39.730  56.220  1.00  0.00           H
ATOM   5020  SG  CYS A 965      36.840  37.640  56.490  1.00  0.00           S
ATOM   5021  HG1 CYS A 965      36.650  37.930  55.210  1.00  0.00           H
ATOM   5022  C   CYS A 965      34.730  39.950  59.080  1.00  0.00           C
ATOM   5023  O   CYS A 965      35.390  39.960  60.180  1.00  0.00           O
ATOM   5024  N   SER A 966      33.750  40.830  58.830  1.00  0.00           N
ATOM   5025  HN  SER A 966      33.150  40.790  58.050  1.00  0.00           H
ATOM   5026  CA  SER A 966      33.340  41.880  59.750  1.00  0.00           C
ATOM   5027  HA  SER A 966      34.220  42.490  59.940  1.00  0.00           H
ATOM   5028  CB  SER A 966      32.260  42.760  59.240  1.00  0.00           C
ATOM   5029  HB1 SER A 966      31.810  43.520  59.910  1.00  0.00           H
ATOM   5030  HB2 SER A 966      31.430  42.100  58.890  1.00  0.00           H
ATOM   5031  OG  SER A 966      32.770  43.330  58.080  1.00  0.00           O
ATOM   5032  HG1 SER A 966      32.790  42.670  57.380  1.00  0.00           H
ATOM   5033  C   SER A 966      32.930  41.300  61.040  1.00  0.00           C
ATOM   5034  O   SER A 966      33.410  41.730  62.070  1.00  0.00           O
ATOM   5035  N   VAL A 967      32.080  40.280  61.140  1.00  0.00           N
ATOM   5036  HN  VAL A 967      31.590  39.890  60.360  1.00  0.00           H
ATOM   5037  CA  VAL A 967      31.560  39.890  62.350  1.00  0.00           C
ATOM   5038  HA  VAL A 967      31.380  40.700  63.050  1.00  0.00           H
ATOM   5039  CB  VAL A 967      30.090  39.290  62.210  1.00  0.00           C
ATOM   5040  HB  VAL A 967      29.780  39.140  63.260  1.00  0.00           H
ATOM   5041  CG1 VAL A 967      29.150  40.430  61.670  1.00  0.00           C
ATOM   5042 HG11 VAL A 967      29.050  41.230  62.440  1.00  0.00           H
ATOM   5043 HG12 VAL A 967      28.120  40.020  61.590  1.00  0.00           H
ATOM   5044 HG13 VAL A 967      29.430  40.740  60.640  1.00  0.00           H
ATOM   5045  CG2 VAL A 967      30.080  37.950  61.440  1.00  0.00           C
ATOM   5046 HG21 VAL A 967      30.720  37.980  60.530  1.00  0.00           H
ATOM   5047 HG22 VAL A 967      29.050  37.620  61.240  1.00  0.00           H
ATOM   5048 HG23 VAL A 967      30.440  37.140  62.120  1.00  0.00           H
ATOM   5049  C   VAL A 967      32.460  38.800  62.980  1.00  0.00           C
ATOM   5050  O   VAL A 967      32.210  38.340  64.120  1.00  0.00           O
ATOM   5051  N   MET A 968      33.550  38.310  62.350  1.00  0.00           N
ATOM   5052  HN  MET A 968      33.690  38.350  61.360  1.00  0.00           H
ATOM   5053  CA  MET A 968      34.660  37.600  62.990  1.00  0.00           C
ATOM   5054  HA  MET A 968      34.370  36.930  63.790  1.00  0.00           H
ATOM   5055  CB  MET A 968      35.360  36.740  62.000  1.00  0.00           C
ATOM   5056  HB1 MET A 968      36.370  36.530  62.400  1.00  0.00           H
ATOM   5057  HB2 MET A 968      35.550  37.310  61.060  1.00  0.00           H
ATOM   5058  CG  MET A 968      34.580  35.450  61.570  1.00  0.00           C
ATOM   5059  HG1 MET A 968      35.100  35.110  60.660  1.00  0.00           H
ATOM   5060  HG2 MET A 968      33.570  35.750  61.220  1.00  0.00           H
[truncated: 6,873,249 more chars]
