# Supplementary material for: CryoEM and computational modeling structural insights into the pH regulator NBCn1
Source: Nat Commun. 2025 Nov 11;16:9932. doi: 10.1038/s41467-025-64868-z (PMC12606367; doi:10.1038/s41467-025-64868-z)
Supplement: Supplementary file 7 — Supplementary Data 5 [file 41467_2025_64868_MOESM7_ESM.zip › 100ns_z_restr_MD_NBCn1_2NaCO3/hNBCn1_IF/z-restr_hNBCn1_IF_2NaCO3_first_step_22.pdb]

REMARK    GENERATED BY TRJCONV
TITLE     Title t= 4100.00000 step= 2050000
REMARK    THIS IS A SIMULATION BOX
CRYST1   93.248   93.248  102.879  90.00  90.00  90.00 P 1           1
MODEL        1
ATOM      1  N   LEU A 585      22.000  39.440  37.690  1.00  0.00           N
ATOM      2  HT1 LEU A 585      22.050  39.140  36.690  1.00  0.00           H
ATOM      3  HT2 LEU A 585      22.320  40.440  37.710  1.00  0.00           H
ATOM      4  HT3 LEU A 585      21.000  39.410  37.940  1.00  0.00           H
ATOM      5  CA  LEU A 585      22.900  38.720  38.570  1.00  0.00           C
ATOM      6  HA  LEU A 585      23.910  39.000  38.310  1.00  0.00           H
ATOM      7  CB  LEU A 585      22.680  39.140  40.080  1.00  0.00           C
ATOM      8  HB1 LEU A 585      21.590  39.240  40.240  1.00  0.00           H
ATOM      9  HB2 LEU A 585      23.130  40.160  40.160  1.00  0.00           H
ATOM     10  CG  LEU A 585      23.400  38.260  41.060  1.00  0.00           C
ATOM     11  HG  LEU A 585      22.960  37.250  41.000  1.00  0.00           H
ATOM     12  CD1 LEU A 585      24.940  38.200  40.820  1.00  0.00           C
ATOM     13 HD11 LEU A 585      25.170  37.690  39.850  1.00  0.00           H
ATOM     14 HD12 LEU A 585      25.440  37.630  41.630  1.00  0.00           H
ATOM     15 HD13 LEU A 585      25.330  39.240  40.760  1.00  0.00           H
ATOM     16  CD2 LEU A 585      23.140  38.730  42.520  1.00  0.00           C
ATOM     17 HD21 LEU A 585      23.330  39.830  42.570  1.00  0.00           H
ATOM     18 HD22 LEU A 585      23.880  38.300  43.230  1.00  0.00           H
ATOM     19 HD23 LEU A 585      22.090  38.460  42.780  1.00  0.00           H
ATOM     20  C   LEU A 585      22.980  37.240  38.400  1.00  0.00           C
ATOM     21  O   LEU A 585      23.980  36.630  37.920  1.00  0.00           O
ATOM     22  N   ILE A 586      21.830  36.490  38.720  1.00  0.00           N
ATOM     23  HN  ILE A 586      21.000  36.980  38.930  1.00  0.00           H
ATOM     24  CA  ILE A 586      21.650  35.050  38.830  1.00  0.00           C
ATOM     25  HA  ILE A 586      22.440  34.690  39.470  1.00  0.00           H
ATOM     26  CB  ILE A 586      20.320  34.710  39.520  1.00  0.00           C
ATOM     27  HB  ILE A 586      19.430  35.210  39.080  1.00  0.00           H
ATOM     28  CG2 ILE A 586      20.020  33.240  39.500  1.00  0.00           C
ATOM     29 HG21 ILE A 586      19.870  32.890  38.460  1.00  0.00           H
ATOM     30 HG22 ILE A 586      19.130  33.070  40.140  1.00  0.00           H
ATOM     31 HG23 ILE A 586      20.820  32.600  39.940  1.00  0.00           H
ATOM     32  CG1 ILE A 586      20.340  35.250  41.010  1.00  0.00           C
ATOM     33 HG11 ILE A 586      19.340  34.980  41.400  1.00  0.00           H
ATOM     34 HG12 ILE A 586      20.340  36.360  40.910  1.00  0.00           H
ATOM     35  CD  ILE A 586      21.360  34.640  41.940  1.00  0.00           C
ATOM     36  HD1 ILE A 586      22.310  35.190  42.140  1.00  0.00           H
ATOM     37  HD2 ILE A 586      21.580  33.580  41.700  1.00  0.00           H
ATOM     38  HD3 ILE A 586      20.850  34.580  42.930  1.00  0.00           H
ATOM     39  C   ILE A 586      21.850  34.290  37.490  1.00  0.00           C
ATOM     40  O   ILE A 586      22.430  33.160  37.360  1.00  0.00           O
ATOM     41  N   LEU A 587      21.410  34.840  36.350  1.00  0.00           N
ATOM     42  HN  LEU A 587      20.940  35.710  36.260  1.00  0.00           H
ATOM     43  CA  LEU A 587      21.730  34.200  35.050  1.00  0.00           C
ATOM     44  HA  LEU A 587      21.360  33.190  35.030  1.00  0.00           H
ATOM     45  CB  LEU A 587      21.090  35.010  33.870  1.00  0.00           C
ATOM     46  HB1 LEU A 587      21.270  34.450  32.930  1.00  0.00           H
ATOM     47  HB2 LEU A 587      21.570  36.000  33.680  1.00  0.00           H
ATOM     48  CG  LEU A 587      19.600  35.210  33.950  1.00  0.00           C
ATOM     49  HG  LEU A 587      19.280  35.980  34.680  1.00  0.00           H
ATOM     50  CD1 LEU A 587      19.060  35.570  32.530  1.00  0.00           C
ATOM     51 HD11 LEU A 587      18.940  34.660  31.910  1.00  0.00           H
ATOM     52 HD12 LEU A 587      19.780  36.260  32.040  1.00  0.00           H
ATOM     53 HD13 LEU A 587      18.150  36.200  32.470  1.00  0.00           H
ATOM     54  CD2 LEU A 587      18.880  33.920  34.360  1.00  0.00           C
ATOM     55 HD21 LEU A 587      17.800  34.140  34.320  1.00  0.00           H
ATOM     56 HD22 LEU A 587      19.180  33.600  35.380  1.00  0.00           H
ATOM     57 HD23 LEU A 587      19.170  33.130  33.630  1.00  0.00           H
ATOM     58  C   LEU A 587      23.260  33.990  34.670  1.00  0.00           C
ATOM     59  O   LEU A 587      23.650  32.900  34.210  1.00  0.00           O
ATOM     60  N   ASP A 588      24.080  34.970  34.920  1.00  0.00           N
ATOM     61  HN  ASP A 588      23.810  35.910  35.040  1.00  0.00           H
ATOM     62  CA  ASP A 588      25.560  34.910  34.830  1.00  0.00           C
ATOM     63  HA  ASP A 588      25.760  34.590  33.820  1.00  0.00           H
ATOM     64  CB  ASP A 588      26.200  36.370  35.210  1.00  0.00           C
ATOM     65  HB1 ASP A 588      27.290  36.170  35.160  1.00  0.00           H
ATOM     66  HB2 ASP A 588      25.900  36.800  36.190  1.00  0.00           H
ATOM     67  CG  ASP A 588      25.960  37.320  34.070  1.00  0.00           C
ATOM     68  OD1 ASP A 588      25.880  36.870  32.910  1.00  0.00           O
ATOM     69  OD2 ASP A 588      25.850  38.550  34.210  1.00  0.00           O
ATOM     70  C   ASP A 588      26.180  33.840  35.750  1.00  0.00           C
ATOM     71  O   ASP A 588      26.970  33.100  35.200  1.00  0.00           O
ATOM     72  N   ILE A 589      25.710  33.660  36.970  1.00  0.00           N
ATOM     73  HN  ILE A 589      25.070  34.370  37.300  1.00  0.00           H
ATOM     74  CA  ILE A 589      26.000  32.510  37.840  1.00  0.00           C
ATOM     75  HA  ILE A 589      27.060  32.400  38.050  1.00  0.00           H
ATOM     76  CB  ILE A 589      25.330  32.560  39.200  1.00  0.00           C
ATOM     77  HB  ILE A 589      24.260  32.810  39.000  1.00  0.00           H
ATOM     78  CG2 ILE A 589      25.390  31.250  39.920  1.00  0.00           C
ATOM     79 HG21 ILE A 589      24.860  30.410  39.420  1.00  0.00           H
ATOM     80 HG22 ILE A 589      24.880  31.290  40.900  1.00  0.00           H
ATOM     81 HG23 ILE A 589      26.410  30.820  40.080  1.00  0.00           H
ATOM     82  CG1 ILE A 589      25.910  33.680  40.120  1.00  0.00           C
ATOM     83 HG11 ILE A 589      26.250  34.510  39.450  1.00  0.00           H
ATOM     84 HG12 ILE A 589      26.910  33.470  40.540  1.00  0.00           H
ATOM     85  CD  ILE A 589      24.890  34.180  41.150  1.00  0.00           C
ATOM     86  HD1 ILE A 589      25.100  35.230  41.440  1.00  0.00           H
ATOM     87  HD2 ILE A 589      25.160  33.630  42.090  1.00  0.00           H
ATOM     88  HD3 ILE A 589      23.830  34.190  40.850  1.00  0.00           H
ATOM     89  C   ILE A 589      25.800  31.140  37.070  1.00  0.00           C
ATOM     90  O   ILE A 589      26.760  30.370  36.930  1.00  0.00           O
ATOM     91  N   LYS A 590      24.610  30.900  36.600  1.00  0.00           N
ATOM     92  HN  LYS A 590      23.920  31.620  36.650  1.00  0.00           H
ATOM     93  CA  LYS A 590      24.210  29.660  35.970  1.00  0.00           C
ATOM     94  HA  LYS A 590      24.290  28.870  36.700  1.00  0.00           H
ATOM     95  CB  LYS A 590      22.650  29.700  35.580  1.00  0.00           C
ATOM     96  HB1 LYS A 590      22.320  28.760  35.090  1.00  0.00           H
ATOM     97  HB2 LYS A 590      22.610  30.590  34.890  1.00  0.00           H
ATOM     98  CG  LYS A 590      21.830  29.860  36.870  1.00  0.00           C
ATOM     99  HG1 LYS A 590      22.050  30.840  37.340  1.00  0.00           H
ATOM    100  HG2 LYS A 590      22.200  29.090  37.580  1.00  0.00           H
ATOM    101  CD  LYS A 590      20.290  29.890  36.630  1.00  0.00           C
ATOM    102  HD1 LYS A 590      19.970  30.740  36.000  1.00  0.00           H
ATOM    103  HD2 LYS A 590      19.820  30.000  37.640  1.00  0.00           H
ATOM    104  CE  LYS A 590      19.820  28.520  36.110  1.00  0.00           C
ATOM    105  HE1 LYS A 590      20.150  27.670  36.730  1.00  0.00           H
ATOM    106  HE2 LYS A 590      20.330  28.310  35.140  1.00  0.00           H
ATOM    107  NZ  LYS A 590      18.340  28.380  35.780  1.00  0.00           N
ATOM    108  HZ1 LYS A 590      18.060  27.510  35.290  1.00  0.00           H
ATOM    109  HZ2 LYS A 590      18.220  29.140  35.080  1.00  0.00           H
ATOM    110  HZ3 LYS A 590      17.840  28.520  36.690  1.00  0.00           H
ATOM    111  C   LYS A 590      25.000  29.300  34.680  1.00  0.00           C
ATOM    112  O   LYS A 590      25.260  28.180  34.280  1.00  0.00           O
ATOM    113  N   ARG A 591      25.220  30.370  33.870  1.00  0.00           N
ATOM    114  HN  ARG A 591      24.910  31.250  34.240  1.00  0.00           H
ATOM    115  CA  ARG A 591      25.990  30.210  32.650  1.00  0.00           C
ATOM    116  HA  ARG A 591      25.410  29.480  32.120  1.00  0.00           H
ATOM    117  CB  ARG A 591      26.220  31.600  31.930  1.00  0.00           C
ATOM    118  HB1 ARG A 591      27.100  31.550  31.260  1.00  0.00           H
ATOM    119  HB2 ARG A 591      26.540  32.330  32.700  1.00  0.00           H
ATOM    120  CG  ARG A 591      24.930  32.080  31.250  1.00  0.00           C
ATOM    121  HG1 ARG A 591      24.040  31.850  31.870  1.00  0.00           H
ATOM    122  HG2 ARG A 591      24.790  31.590  30.260  1.00  0.00           H
ATOM    123  CD  ARG A 591      24.940  33.600  31.070  1.00  0.00           C
ATOM    124  HD1 ARG A 591      25.740  33.830  30.330  1.00  0.00           H
ATOM    125  HD2 ARG A 591      25.140  34.100  32.040  1.00  0.00           H
ATOM    126  NE  ARG A 591      23.530  34.000  30.700  1.00  0.00           N
ATOM    127  HE  ARG A 591      23.010  33.340  30.160  1.00  0.00           H
ATOM    128  CZ  ARG A 591      23.020  35.270  30.690  1.00  0.00           C
ATOM    129  NH1 ARG A 591      23.600  36.190  31.340  1.00  0.00           N
ATOM    130 HH11 ARG A 591      24.450  36.020  31.850  1.00  0.00           H
ATOM    131 HH12 ARG A 591      23.410  37.170  31.190  1.00  0.00           H
ATOM    132  NH2 ARG A 591      21.980  35.520  29.940  1.00  0.00           N
ATOM    133 HH21 ARG A 591      21.770  36.460  29.700  1.00  0.00           H
ATOM    134 HH22 ARG A 591      21.850  34.830  29.220  1.00  0.00           H
ATOM    135  C   ARG A 591      27.320  29.590  32.900  1.00  0.00           C
ATOM    136  O   ARG A 591      27.860  28.880  32.040  1.00  0.00           O
ATOM    137  N   LYS A 592      28.020  29.950  34.010  1.00  0.00           N
ATOM    138  HN  LYS A 592      27.600  30.680  34.550  1.00  0.00           H
ATOM    139  CA  LYS A 592      29.340  29.410  34.210  1.00  0.00           C
ATOM    140  HA  LYS A 592      29.820  29.170  33.280  1.00  0.00           H
ATOM    141  CB  LYS A 592      30.150  30.540  34.910  1.00  0.00           C
ATOM    142  HB1 LYS A 592      31.230  30.270  34.910  1.00  0.00           H
ATOM    143  HB2 LYS A 592      29.880  30.720  35.970  1.00  0.00           H
ATOM    144  CG  LYS A 592      30.130  31.880  34.060  1.00  0.00           C
ATOM    145  HG1 LYS A 592      30.380  32.790  34.660  1.00  0.00           H
ATOM    146  HG2 LYS A 592      29.120  32.080  33.620  1.00  0.00           H
ATOM    147  CD  LYS A 592      31.160  31.890  32.880  1.00  0.00           C
ATOM    148  HD1 LYS A 592      30.860  31.160  32.100  1.00  0.00           H
ATOM    149  HD2 LYS A 592      32.150  31.670  33.330  1.00  0.00           H
ATOM    150  CE  LYS A 592      31.250  33.340  32.250  1.00  0.00           C
ATOM    151  HE1 LYS A 592      31.610  34.140  32.940  1.00  0.00           H
ATOM    152  HE2 LYS A 592      30.200  33.660  32.040  1.00  0.00           H
ATOM    153  NZ  LYS A 592      32.070  33.370  31.010  1.00  0.00           N
ATOM    154  HZ1 LYS A 592      33.030  33.080  31.270  1.00  0.00           H
ATOM    155  HZ2 LYS A 592      32.090  34.260  30.490  1.00  0.00           H
ATOM    156  HZ3 LYS A 592      31.670  32.630  30.400  1.00  0.00           H
ATOM    157  C   LYS A 592      29.380  28.180  35.020  1.00  0.00           C
ATOM    158  O   LYS A 592      30.440  27.470  35.120  1.00  0.00           O
ATOM    159  N   ALA A 593      28.280  27.790  35.620  1.00  0.00           N
ATOM    160  HN  ALA A 593      27.480  28.360  35.520  1.00  0.00           H
ATOM    161  CA  ALA A 593      28.110  26.660  36.470  1.00  0.00           C
ATOM    162  HA  ALA A 593      28.630  26.770  37.410  1.00  0.00           H
ATOM    163  CB  ALA A 593      26.630  26.630  36.920  1.00  0.00           C
ATOM    164  HB1 ALA A 593      26.460  27.400  37.700  1.00  0.00           H
ATOM    165  HB2 ALA A 593      26.430  25.690  37.500  1.00  0.00           H
ATOM    166  HB3 ALA A 593      25.920  26.690  36.070  1.00  0.00           H
ATOM    167  C   ALA A 593      28.510  25.260  35.950  1.00  0.00           C
ATOM    168  O   ALA A 593      29.040  24.480  36.770  1.00  0.00           O
ATOM    169  N   PRO A 594      28.320  24.770  34.680  1.00  0.00           N
ATOM    170  CD  PRO A 594      27.440  25.420  33.670  1.00  0.00           C
ATOM    171  HD1 PRO A 594      27.850  26.430  33.410  1.00  0.00           H
ATOM    172  HD2 PRO A 594      26.420  25.660  34.020  1.00  0.00           H
ATOM    173  CA  PRO A 594      28.820  23.490  34.290  1.00  0.00           C
ATOM    174  HA  PRO A 594      28.660  22.840  35.150  1.00  0.00           H
ATOM    175  CB  PRO A 594      27.820  23.210  33.130  1.00  0.00           C
ATOM    176  HB1 PRO A 594      26.860  22.930  33.620  1.00  0.00           H
ATOM    177  HB2 PRO A 594      28.150  22.490  32.360  1.00  0.00           H
ATOM    178  CG  PRO A 594      27.550  24.550  32.470  1.00  0.00           C
ATOM    179  HG1 PRO A 594      28.410  24.820  31.820  1.00  0.00           H
ATOM    180  HG2 PRO A 594      26.620  24.410  31.870  1.00  0.00           H
ATOM    181  C   PRO A 594      30.290  23.380  33.880  1.00  0.00           C
ATOM    182  O   PRO A 594      30.800  22.380  33.460  1.00  0.00           O
ATOM    183  N   PHE A 595      31.020  24.520  34.050  1.00  0.00           N
ATOM    184  HN  PHE A 595      30.500  25.350  34.220  1.00  0.00           H
ATOM    185  CA  PHE A 595      32.440  24.740  33.930  1.00  0.00           C
ATOM    186  HA  PHE A 595      32.920  24.000  33.300  1.00  0.00           H
ATOM    187  CB  PHE A 595      32.650  26.080  33.210  1.00  0.00           C
ATOM    188  HB1 PHE A 595      33.760  26.040  33.270  1.00  0.00           H
ATOM    189  HB2 PHE A 595      32.340  27.050  33.680  1.00  0.00           H
ATOM    190  CG  PHE A 595      32.190  26.040  31.780  1.00  0.00           C
ATOM    191  CD1 PHE A 595      30.930  26.450  31.270  1.00  0.00           C
ATOM    192  HD1 PHE A 595      30.280  26.950  31.960  1.00  0.00           H
ATOM    193  CE1 PHE A 595      30.550  26.210  29.970  1.00  0.00           C
ATOM    194  HE1 PHE A 595      29.580  26.520  29.580  1.00  0.00           H
ATOM    195  CZ  PHE A 595      31.430  25.610  29.080  1.00  0.00           C
ATOM    196  HZ  PHE A 595      31.200  25.510  28.030  1.00  0.00           H
ATOM    197  CD2 PHE A 595      33.040  25.390  30.960  1.00  0.00           C
ATOM    198  HD2 PHE A 595      34.030  25.040  31.200  1.00  0.00           H
ATOM    199  CE2 PHE A 595      32.640  25.090  29.600  1.00  0.00           C
ATOM    200  HE2 PHE A 595      33.280  24.620  28.870  1.00  0.00           H
ATOM    201  C   PHE A 595      33.200  24.630  35.250  1.00  0.00           C
ATOM    202  O   PHE A 595      34.380  24.870  35.310  1.00  0.00           O
ATOM    203  N   PHE A 596      32.530  24.250  36.360  1.00  0.00           N
ATOM    204  HN  PHE A 596      31.580  23.950  36.230  1.00  0.00           H
ATOM    205  CA  PHE A 596      33.000  24.270  37.770  1.00  0.00           C
ATOM    206  HA  PHE A 596      33.400  25.260  37.870  1.00  0.00           H
ATOM    207  CB  PHE A 596      31.770  23.970  38.730  1.00  0.00           C
ATOM    208  HB1 PHE A 596      31.520  22.890  38.700  1.00  0.00           H
ATOM    209  HB2 PHE A 596      30.900  24.470  38.240  1.00  0.00           H
ATOM    210  CG  PHE A 596      31.920  24.470  40.190  1.00  0.00           C
ATOM    211  CD1 PHE A 596      32.290  23.530  41.120  1.00  0.00           C
ATOM    212  HD1 PHE A 596      32.560  22.550  40.750  1.00  0.00           H
ATOM    213  CE1 PHE A 596      32.450  23.750  42.540  1.00  0.00           C
ATOM    214  HE1 PHE A 596      32.790  22.970  43.180  1.00  0.00           H
ATOM    215  CZ  PHE A 596      32.060  25.060  42.990  1.00  0.00           C
ATOM    216  HZ  PHE A 596      32.010  25.270  44.050  1.00  0.00           H
ATOM    217  CD2 PHE A 596      31.640  25.740  40.630  1.00  0.00           C
ATOM    218  HD2 PHE A 596      31.360  26.520  39.940  1.00  0.00           H
ATOM    219  CE2 PHE A 596      31.770  26.060  41.980  1.00  0.00           C
ATOM    220  HE2 PHE A 596      31.480  27.070  42.150  1.00  0.00           H
ATOM    221  C   PHE A 596      34.140  23.330  38.190  1.00  0.00           C
ATOM    222  O   PHE A 596      35.000  23.690  38.970  1.00  0.00           O
ATOM    223  N   LEU A 597      34.090  22.010  37.780  1.00  0.00           N
ATOM    224  HN  LEU A 597      33.340  21.730  37.180  1.00  0.00           H
ATOM    225  CA  LEU A 597      35.070  21.010  38.030  1.00  0.00           C
ATOM    226  HA  LEU A 597      35.490  21.360  38.970  1.00  0.00           H
ATOM    227  CB  LEU A 597      34.580  19.530  38.060  1.00  0.00           C
ATOM    228  HB1 LEU A 597      34.320  19.260  37.020  1.00  0.00           H
ATOM    229  HB2 LEU A 597      33.670  19.610  38.710  1.00  0.00           H
ATOM    230  CG  LEU A 597      35.600  18.630  38.790  1.00  0.00           C
ATOM    231  HG  LEU A 597      36.630  18.840  38.390  1.00  0.00           H
ATOM    232  CD1 LEU A 597      35.460  18.940  40.320  1.00  0.00           C
ATOM    233 HD11 LEU A 597      36.200  18.230  40.770  1.00  0.00           H
ATOM    234 HD12 LEU A 597      34.490  18.590  40.730  1.00  0.00           H
ATOM    235 HD13 LEU A 597      35.680  20.000  40.530  1.00  0.00           H
ATOM    236  CD2 LEU A 597      35.330  17.130  38.560  1.00  0.00           C
ATOM    237 HD21 LEU A 597      36.320  16.610  38.700  1.00  0.00           H
ATOM    238 HD22 LEU A 597      34.900  16.990  37.540  1.00  0.00           H
ATOM    239 HD23 LEU A 597      34.560  16.690  39.230  1.00  0.00           H
ATOM    240  C   LEU A 597      36.100  21.060  36.930  1.00  0.00           C
ATOM    241  O   LEU A 597      37.210  20.580  37.140  1.00  0.00           O
ATOM    242  N   SER A 598      35.840  21.780  35.810  1.00  0.00           N
ATOM    243  HN  SER A 598      34.940  22.140  35.580  1.00  0.00           H
ATOM    244  CA  SER A 598      36.690  21.870  34.700  1.00  0.00           C
ATOM    245  HA  SER A 598      36.810  20.850  34.380  1.00  0.00           H
ATOM    246  CB  SER A 598      36.060  22.650  33.520  1.00  0.00           C
ATOM    247  HB1 SER A 598      36.680  22.620  32.600  1.00  0.00           H
ATOM    248  HB2 SER A 598      35.930  23.730  33.780  1.00  0.00           H
ATOM    249  OG  SER A 598      34.700  22.190  33.370  1.00  0.00           O
ATOM    250  HG1 SER A 598      34.750  21.470  32.730  1.00  0.00           H
ATOM    251  C   SER A 598      38.020  22.490  35.150  1.00  0.00           C
ATOM    252  O   SER A 598      39.060  22.040  34.670  1.00  0.00           O
ATOM    253  N   ASP A 599      37.980  23.470  36.060  1.00  0.00           N
ATOM    254  HN  ASP A 599      37.070  23.830  36.270  1.00  0.00           H
ATOM    255  CA  ASP A 599      39.080  24.190  36.600  1.00  0.00           C
ATOM    256  HA  ASP A 599      39.660  24.680  35.830  1.00  0.00           H
ATOM    257  CB  ASP A 599      38.710  25.400  37.580  1.00  0.00           C
ATOM    258  HB1 ASP A 599      39.680  25.730  38.040  1.00  0.00           H
ATOM    259  HB2 ASP A 599      38.050  25.110  38.430  1.00  0.00           H
ATOM    260  CG  ASP A 599      38.220  26.580  36.770  1.00  0.00           C
ATOM    261  OD1 ASP A 599      37.920  26.500  35.520  1.00  0.00           O
ATOM    262  OD2 ASP A 599      38.110  27.720  37.300  1.00  0.00           O
ATOM    263  C   ASP A 599      40.200  23.340  37.270  1.00  0.00           C
ATOM    264  O   ASP A 599      41.370  23.710  37.280  1.00  0.00           O
ATOM    265  N   PHE A 600      39.750  22.360  38.040  1.00  0.00           N
ATOM    266  HN  PHE A 600      38.780  22.160  38.090  1.00  0.00           H
ATOM    267  CA  PHE A 600      40.610  21.340  38.570  1.00  0.00           C
ATOM    268  HA  PHE A 600      41.360  21.770  39.230  1.00  0.00           H
ATOM    269  CB  PHE A 600      39.750  20.360  39.450  1.00  0.00           C
ATOM    270  HB1 PHE A 600      40.180  19.380  39.730  1.00  0.00           H
ATOM    271  HB2 PHE A 600      38.710  20.220  39.080  1.00  0.00           H
ATOM    272  CG  PHE A 600      39.490  21.140  40.700  1.00  0.00           C
ATOM    273  CD1 PHE A 600      38.350  21.910  40.890  1.00  0.00           C
ATOM    274  HD1 PHE A 600      37.680  22.010  40.040  1.00  0.00           H
ATOM    275  CE1 PHE A 600      38.080  22.560  42.150  1.00  0.00           C
ATOM    276  HE1 PHE A 600      37.260  23.260  42.260  1.00  0.00           H
ATOM    277  CZ  PHE A 600      39.010  22.450  43.120  1.00  0.00           C
ATOM    278  HZ  PHE A 600      38.950  22.990  44.050  1.00  0.00           H
ATOM    279  CD2 PHE A 600      40.360  21.020  41.750  1.00  0.00           C
ATOM    280  HD2 PHE A 600      41.020  20.170  41.720  1.00  0.00           H
ATOM    281  CE2 PHE A 600      40.230  21.730  42.880  1.00  0.00           C
ATOM    282  HE2 PHE A 600      40.970  21.580  43.650  1.00  0.00           H
ATOM    283  C   PHE A 600      41.490  20.580  37.580  1.00  0.00           C
ATOM    284  O   PHE A 600      42.650  20.300  37.860  1.00  0.00           O
ATOM    285  N   LYS A 601      41.010  20.270  36.360  1.00  0.00           N
ATOM    286  HN  LYS A 601      40.100  20.530  36.030  1.00  0.00           H
ATOM    287  CA  LYS A 601      41.840  19.640  35.280  1.00  0.00           C
ATOM    288  HA  LYS A 601      42.400  18.830  35.740  1.00  0.00           H
ATOM    289  CB  LYS A 601      40.830  19.160  34.090  1.00  0.00           C
ATOM    290  HB1 LYS A 601      41.510  18.600  33.420  1.00  0.00           H
ATOM    291  HB2 LYS A 601      40.330  19.910  33.440  1.00  0.00           H
ATOM    292  CG  LYS A 601      39.780  18.210  34.610  1.00  0.00           C
ATOM    293  HG1 LYS A 601      39.070  18.810  35.210  1.00  0.00           H
ATOM    294  HG2 LYS A 601      40.240  17.470  35.290  1.00  0.00           H
ATOM    295  CD  LYS A 601      39.150  17.300  33.570  1.00  0.00           C
ATOM    296  HD1 LYS A 601      38.390  16.710  34.110  1.00  0.00           H
ATOM    297  HD2 LYS A 601      39.910  16.580  33.180  1.00  0.00           H
ATOM    298  CE  LYS A 601      38.510  17.790  32.230  1.00  0.00           C
ATOM    299  HE1 LYS A 601      37.810  18.630  32.390  1.00  0.00           H
ATOM    300  HE2 LYS A 601      37.960  16.940  31.750  1.00  0.00           H
ATOM    301  NZ  LYS A 601      39.580  18.200  31.310  1.00  0.00           N
ATOM    302  HZ1 LYS A 601      40.160  17.430  30.900  1.00  0.00           H
ATOM    303  HZ2 LYS A 601      40.250  18.820  31.800  1.00  0.00           H
ATOM    304  HZ3 LYS A 601      39.130  18.710  30.530  1.00  0.00           H
ATOM    305  C   LYS A 601      42.800  20.570  34.660  1.00  0.00           C
ATOM    306  O   LYS A 601      43.820  20.170  34.090  1.00  0.00           O
ATOM    307  N   ASP A 602      42.470  21.890  34.760  1.00  0.00           N
ATOM    308  HN  ASP A 602      41.690  22.220  35.280  1.00  0.00           H
ATOM    309  CA  ASP A 602      43.240  22.910  34.130  1.00  0.00           C
ATOM    310  HA  ASP A 602      43.690  22.390  33.300  1.00  0.00           H
ATOM    311  CB  ASP A 602      42.240  24.110  33.760  1.00  0.00           C
ATOM    312  HB1 ASP A 602      42.790  25.070  33.710  1.00  0.00           H
ATOM    313  HB2 ASP A 602      41.540  24.200  34.620  1.00  0.00           H
ATOM    314  CG  ASP A 602      41.480  23.920  32.440  1.00  0.00           C
ATOM    315  OD1 ASP A 602      41.900  23.080  31.570  1.00  0.00           O
ATOM    316  OD2 ASP A 602      40.480  24.630  32.140  1.00  0.00           O
ATOM    317  C   ASP A 602      44.400  23.380  35.080  1.00  0.00           C
ATOM    318  O   ASP A 602      45.260  24.260  34.760  1.00  0.00           O
ATOM    319  N   ALA A 603      44.360  22.840  36.300  1.00  0.00           N
ATOM    320  HN  ALA A 603      43.600  22.250  36.540  1.00  0.00           H
ATOM    321  CA  ALA A 603      45.260  23.190  37.340  1.00  0.00           C
ATOM    322  HA  ALA A 603      45.730  24.100  37.040  1.00  0.00           H
ATOM    323  CB  ALA A 603      44.470  23.490  38.560  1.00  0.00           C
ATOM    324  HB1 ALA A 603      44.950  23.960  39.450  1.00  0.00           H
ATOM    325  HB2 ALA A 603      43.920  22.580  38.870  1.00  0.00           H
ATOM    326  HB3 ALA A 603      43.740  24.270  38.240  1.00  0.00           H
ATOM    327  C   ALA A 603      46.400  22.180  37.640  1.00  0.00           C
ATOM    328  O   ALA A 603      47.260  22.420  38.470  1.00  0.00           O
ATOM    329  N   LEU A 604      46.420  21.090  36.910  1.00  0.00           N
ATOM    330  HN  LEU A 604      45.780  21.070  36.140  1.00  0.00           H
ATOM    331  CA  LEU A 604      47.450  20.060  36.900  1.00  0.00           C
ATOM    332  HA  LEU A 604      47.830  19.910  37.910  1.00  0.00           H
ATOM    333  CB  LEU A 604      46.780  18.700  36.650  1.00  0.00           C
ATOM    334  HB1 LEU A 604      46.160  18.590  35.740  1.00  0.00           H
ATOM    335  HB2 LEU A 604      46.010  18.590  37.450  1.00  0.00           H
ATOM    336  CG  LEU A 604      47.770  17.520  36.810  1.00  0.00           C
ATOM    337  HG  LEU A 604      48.680  17.680  36.190  1.00  0.00           H
ATOM    338  CD1 LEU A 604      48.310  17.520  38.260  1.00  0.00           C
ATOM    339 HD11 LEU A 604      48.900  16.620  38.510  1.00  0.00           H
ATOM    340 HD12 LEU A 604      47.440  17.620  38.950  1.00  0.00           H
ATOM    341 HD13 LEU A 604      48.980  18.380  38.450  1.00  0.00           H
ATOM    342  CD2 LEU A 604      47.090  16.210  36.240  1.00  0.00           C
ATOM    343 HD21 LEU A 604      46.170  15.960  36.790  1.00  0.00           H
ATOM    344 HD22 LEU A 604      47.790  15.350  36.150  1.00  0.00           H
ATOM    345 HD23 LEU A 604      46.910  16.410  35.170  1.00  0.00           H
ATOM    346  C   LEU A 604      48.560  20.400  35.980  1.00  0.00           C
ATOM    347  O   LEU A 604      48.700  19.890  34.860  1.00  0.00           O
ATOM    348  N   SER A 605      49.530  21.170  36.380  1.00  0.00           N
ATOM    349  HN  SER A 605      49.600  21.670  37.240  1.00  0.00           H
ATOM    350  CA  SER A 605      50.830  21.330  35.670  1.00  0.00           C
ATOM    351  HA  SER A 605      51.060  20.330  35.310  1.00  0.00           H
ATOM    352  CB  SER A 605      50.690  22.260  34.340  1.00  0.00           C
ATOM    353  HB1 SER A 605      49.890  21.770  33.750  1.00  0.00           H
ATOM    354  HB2 SER A 605      51.660  22.260  33.790  1.00  0.00           H
ATOM    355  OG  SER A 605      50.350  23.550  34.760  1.00  0.00           O
ATOM    356  HG1 SER A 605      49.400  23.500  34.960  1.00  0.00           H
ATOM    357  C   SER A 605      51.970  21.820  36.450  1.00  0.00           C
ATOM    358  O   SER A 605      51.760  22.460  37.520  1.00  0.00           O
ATOM    359  N   LEU A 606      53.210  21.660  36.000  1.00  0.00           N
ATOM    360  HN  LEU A 606      53.520  21.220  35.160  1.00  0.00           H
ATOM    361  CA  LEU A 606      54.280  22.140  36.900  1.00  0.00           C
ATOM    362  HA  LEU A 606      54.140  21.820  37.930  1.00  0.00           H
ATOM    363  CB  LEU A 606      55.750  21.690  36.470  1.00  0.00           C
ATOM    364  HB1 LEU A 606      56.410  22.210  37.210  1.00  0.00           H
ATOM    365  HB2 LEU A 606      56.060  22.000  35.450  1.00  0.00           H
ATOM    366  CG  LEU A 606      55.960  20.170  36.390  1.00  0.00           C
ATOM    367  HG  LEU A 606      54.980  19.680  36.590  1.00  0.00           H
ATOM    368  CD1 LEU A 606      56.480  19.660  35.110  1.00  0.00           C
ATOM    369 HD11 LEU A 606      55.760  19.880  34.300  1.00  0.00           H
ATOM    370 HD12 LEU A 606      56.630  18.560  35.020  1.00  0.00           H
ATOM    371 HD13 LEU A 606      57.460  20.090  34.790  1.00  0.00           H
ATOM    372  CD2 LEU A 606      57.000  19.710  37.440  1.00  0.00           C
ATOM    373 HD21 LEU A 606      56.810  20.110  38.470  1.00  0.00           H
ATOM    374 HD22 LEU A 606      58.000  20.120  37.190  1.00  0.00           H
ATOM    375 HD23 LEU A 606      56.870  18.610  37.470  1.00  0.00           H
ATOM    376  C   LEU A 606      54.240  23.610  37.100  1.00  0.00           C
ATOM    377  O   LEU A 606      54.480  24.130  38.180  1.00  0.00           O
ATOM    378  N   GLN A 607      53.990  24.370  36.050  1.00  0.00           N
ATOM    379  HN  GLN A 607      53.930  23.840  35.220  1.00  0.00           H
ATOM    380  CA  GLN A 607      53.760  25.830  36.020  1.00  0.00           C
ATOM    381  HA  GLN A 607      54.600  26.340  36.450  1.00  0.00           H
ATOM    382  CB  GLN A 607      53.320  26.340  34.620  1.00  0.00           C
ATOM    383  HB1 GLN A 607      52.490  25.780  34.160  1.00  0.00           H
ATOM    384  HB2 GLN A 607      54.180  26.150  33.940  1.00  0.00           H
ATOM    385  CG  GLN A 607      53.030  27.870  34.510  1.00  0.00           C
ATOM    386  HG1 GLN A 607      53.870  28.440  34.980  1.00  0.00           H
ATOM    387  HG2 GLN A 607      52.070  28.030  35.040  1.00  0.00           H
ATOM    388  CD  GLN A 607      52.840  28.220  32.990  1.00  0.00           C
ATOM    389  OE1 GLN A 607      51.890  27.670  32.370  1.00  0.00           O
ATOM    390  NE2 GLN A 607      53.640  29.160  32.460  1.00  0.00           N
ATOM    391 HE21 GLN A 607      53.640  29.300  31.460  1.00  0.00           H
ATOM    392 HE22 GLN A 607      54.180  29.770  33.040  1.00  0.00           H
ATOM    393  C   GLN A 607      52.680  26.220  36.980  1.00  0.00           C
ATOM    394  O   GLN A 607      52.840  27.210  37.710  1.00  0.00           O
ATOM    395  N   CYS A 608      51.530  25.480  37.060  1.00  0.00           N
ATOM    396  HN  CYS A 608      51.460  24.690  36.470  1.00  0.00           H
ATOM    397  CA  CYS A 608      50.580  25.700  38.120  1.00  0.00           C
ATOM    398  HA  CYS A 608      50.460  26.780  38.120  1.00  0.00           H
ATOM    399  CB  CYS A 608      49.260  24.890  37.830  1.00  0.00           C
ATOM    400  HB1 CYS A 608      48.510  24.920  38.660  1.00  0.00           H
ATOM    401  HB2 CYS A 608      49.380  23.840  37.500  1.00  0.00           H
ATOM    402  SG  CYS A 608      48.640  25.900  36.550  1.00  0.00           S
ATOM    403  HG1 CYS A 608      49.470  25.290  35.710  1.00  0.00           H
ATOM    404  C   CYS A 608      51.070  25.390  39.530  1.00  0.00           C
ATOM    405  O   CYS A 608      50.880  26.200  40.410  1.00  0.00           O
ATOM    406  N   LEU A 609      51.670  24.220  39.810  1.00  0.00           N
ATOM    407  HN  LEU A 609      51.860  23.490  39.150  1.00  0.00           H
ATOM    408  CA  LEU A 609      52.180  23.890  41.170  1.00  0.00           C
ATOM    409  HA  LEU A 609      51.340  23.890  41.850  1.00  0.00           H
ATOM    410  CB  LEU A 609      52.720  22.360  41.180  1.00  0.00           C
ATOM    411  HB1 LEU A 609      53.470  22.150  40.390  1.00  0.00           H
ATOM    412  HB2 LEU A 609      51.920  21.700  40.810  1.00  0.00           H
ATOM    413  CG  LEU A 609      53.430  21.920  42.510  1.00  0.00           C
ATOM    414  HG  LEU A 609      54.230  22.590  42.910  1.00  0.00           H
ATOM    415  CD1 LEU A 609      52.350  21.820  43.560  1.00  0.00           C
ATOM    416 HD11 LEU A 609      52.690  21.270  44.470  1.00  0.00           H
ATOM    417 HD12 LEU A 609      51.540  21.200  43.150  1.00  0.00           H
ATOM    418 HD13 LEU A 609      51.870  22.780  43.830  1.00  0.00           H
ATOM    419  CD2 LEU A 609      53.910  20.450  42.380  1.00  0.00           C
ATOM    420 HD21 LEU A 609      54.620  20.360  41.520  1.00  0.00           H
ATOM    421 HD22 LEU A 609      53.040  19.780  42.160  1.00  0.00           H
ATOM    422 HD23 LEU A 609      54.570  20.130  43.210  1.00  0.00           H
ATOM    423  C   LEU A 609      53.200  24.810  41.790  1.00  0.00           C
ATOM    424  O   LEU A 609      53.030  25.260  42.940  1.00  0.00           O
ATOM    425  N   ALA A 610      54.210  25.210  40.970  1.00  0.00           N
ATOM    426  HN  ALA A 610      54.290  24.720  40.110  1.00  0.00           H
ATOM    427  CA  ALA A 610      55.150  26.240  41.180  1.00  0.00           C
ATOM    428  HA  ALA A 610      55.670  25.920  42.070  1.00  0.00           H
ATOM    429  CB  ALA A 610      56.040  26.220  39.940  1.00  0.00           C
ATOM    430  HB1 ALA A 610      55.430  26.480  39.050  1.00  0.00           H
ATOM    431  HB2 ALA A 610      56.450  25.230  39.680  1.00  0.00           H
ATOM    432  HB3 ALA A 610      56.880  26.960  39.920  1.00  0.00           H
ATOM    433  C   ALA A 610      54.510  27.670  41.370  1.00  0.00           C
ATOM    434  O   ALA A 610      54.860  28.390  42.330  1.00  0.00           O
ATOM    435  N   SER A 611      53.550  28.100  40.590  1.00  0.00           N
ATOM    436  HN  SER A 611      53.410  27.500  39.810  1.00  0.00           H
ATOM    437  CA  SER A 611      52.870  29.380  40.690  1.00  0.00           C
ATOM    438  HA  SER A 611      53.590  30.170  40.570  1.00  0.00           H
ATOM    439  CB  SER A 611      51.730  29.610  39.510  1.00  0.00           C
ATOM    440  HB1 SER A 611      50.960  30.350  39.800  1.00  0.00           H
ATOM    441  HB2 SER A 611      51.140  28.680  39.360  1.00  0.00           H
ATOM    442  OG  SER A 611      52.400  30.000  38.320  1.00  0.00           O
ATOM    443  HG1 SER A 611      52.630  29.220  37.800  1.00  0.00           H
ATOM    444  C   SER A 611      52.190  29.570  41.990  1.00  0.00           C
ATOM    445  O   SER A 611      52.290  30.660  42.570  1.00  0.00           O
ATOM    446  N   ILE A 612      51.440  28.550  42.540  1.00  0.00           N
ATOM    447  HN  ILE A 612      51.450  27.670  42.060  1.00  0.00           H
ATOM    448  CA  ILE A 612      50.870  28.510  43.850  1.00  0.00           C
ATOM    449  HA  ILE A 612      50.230  29.360  43.940  1.00  0.00           H
ATOM    450  CB  ILE A 612      50.330  27.130  44.250  1.00  0.00           C
ATOM    451  HB  ILE A 612      51.130  26.370  44.160  1.00  0.00           H
ATOM    452  CG2 ILE A 612      49.760  27.150  45.720  1.00  0.00           C
ATOM    453 HG21 ILE A 612      49.480  28.190  45.980  1.00  0.00           H
ATOM    454 HG22 ILE A 612      50.480  26.930  46.540  1.00  0.00           H
ATOM    455 HG23 ILE A 612      48.900  26.470  45.880  1.00  0.00           H
ATOM    456  CG1 ILE A 612      49.140  26.700  43.290  1.00  0.00           C
ATOM    457 HG11 ILE A 612      49.570  26.970  42.300  1.00  0.00           H
ATOM    458 HG12 ILE A 612      48.240  27.330  43.400  1.00  0.00           H
ATOM    459  CD  ILE A 612      48.730  25.220  43.490  1.00  0.00           C
ATOM    460  HD1 ILE A 612      47.840  24.980  42.860  1.00  0.00           H
ATOM    461  HD2 ILE A 612      48.550  24.880  44.540  1.00  0.00           H
ATOM    462  HD3 ILE A 612      49.570  24.600  43.070  1.00  0.00           H
ATOM    463  C   ILE A 612      51.870  28.850  44.930  1.00  0.00           C
ATOM    464  O   ILE A 612      51.620  29.760  45.720  1.00  0.00           O
ATOM    465  N   LEU A 613      53.080  28.200  44.940  1.00  0.00           N
ATOM    466  HN  LEU A 613      53.080  27.350  44.430  1.00  0.00           H
ATOM    467  CA  LEU A 613      54.210  28.480  45.800  1.00  0.00           C
ATOM    468  HA  LEU A 613      53.770  28.300  46.770  1.00  0.00           H
ATOM    469  CB  LEU A 613      55.320  27.400  45.700  1.00  0.00           C
ATOM    470  HB1 LEU A 613      56.090  27.700  46.440  1.00  0.00           H
ATOM    471  HB2 LEU A 613      55.580  27.560  44.630  1.00  0.00           H
ATOM    472  CG  LEU A 613      54.970  25.950  46.060  1.00  0.00           C
ATOM    473  HG  LEU A 613      54.070  25.580  45.530  1.00  0.00           H
ATOM    474  CD1 LEU A 613      56.110  24.910  45.690  1.00  0.00           C
ATOM    475 HD11 LEU A 613      56.020  23.870  46.090  1.00  0.00           H
ATOM    476 HD12 LEU A 613      57.060  25.220  46.170  1.00  0.00           H
ATOM    477 HD13 LEU A 613      56.190  24.890  44.580  1.00  0.00           H
ATOM    478  CD2 LEU A 613      54.640  25.730  47.570  1.00  0.00           C
ATOM    479 HD21 LEU A 613      53.820  26.400  47.920  1.00  0.00           H
ATOM    480 HD22 LEU A 613      55.580  25.930  48.130  1.00  0.00           H
ATOM    481 HD23 LEU A 613      54.260  24.700  47.770  1.00  0.00           H
ATOM    482  C   LEU A 613      54.710  29.930  45.840  1.00  0.00           C
ATOM    483  O   LEU A 613      54.910  30.600  46.850  1.00  0.00           O
ATOM    484  N   PHE A 614      54.920  30.460  44.650  1.00  0.00           N
ATOM    485  HN  PHE A 614      54.910  29.830  43.870  1.00  0.00           H
ATOM    486  CA  PHE A 614      55.480  31.760  44.320  1.00  0.00           C
ATOM    487  HA  PHE A 614      56.290  31.940  45.010  1.00  0.00           H
ATOM    488  CB  PHE A 614      55.690  31.760  42.800  1.00  0.00           C
ATOM    489  HB1 PHE A 614      54.840  31.690  42.080  1.00  0.00           H
ATOM    490  HB2 PHE A 614      56.240  30.830  42.560  1.00  0.00           H
ATOM    491  CG  PHE A 614      56.600  32.910  42.230  1.00  0.00           C
ATOM    492  CD1 PHE A 614      57.610  33.530  43.020  1.00  0.00           C
ATOM    493  HD1 PHE A 614      57.870  33.250  44.040  1.00  0.00           H
ATOM    494  CE1 PHE A 614      58.450  34.580  42.590  1.00  0.00           C
ATOM    495  HE1 PHE A 614      59.290  35.050  43.080  1.00  0.00           H
ATOM    496  CZ  PHE A 614      58.070  35.250  41.350  1.00  0.00           C
ATOM    497  HZ  PHE A 614      58.640  36.130  41.100  1.00  0.00           H
ATOM    498  CD2 PHE A 614      56.280  33.630  41.070  1.00  0.00           C
ATOM    499  HD2 PHE A 614      55.390  33.390  40.520  1.00  0.00           H
ATOM    500  CE2 PHE A 614      56.960  34.840  40.620  1.00  0.00           C
ATOM    501  HE2 PHE A 614      56.620  35.380  39.740  1.00  0.00           H
ATOM    502  C   PHE A 614      54.560  32.900  44.670  1.00  0.00           C
ATOM    503  O   PHE A 614      54.920  34.050  44.890  1.00  0.00           O
ATOM    504  N   LEU A 615      53.210  32.600  44.590  1.00  0.00           N
ATOM    505  HN  LEU A 615      52.870  31.710  44.280  1.00  0.00           H
ATOM    506  CA  LEU A 615      52.240  33.670  44.670  1.00  0.00           C
ATOM    507  HA  LEU A 615      52.680  34.640  44.480  1.00  0.00           H
ATOM    508  CB  LEU A 615      51.060  33.540  43.660  1.00  0.00           C
ATOM    509  HB1 LEU A 615      50.200  34.190  43.920  1.00  0.00           H
ATOM    510  HB2 LEU A 615      50.690  32.500  43.790  1.00  0.00           H
ATOM    511  CG  LEU A 615      51.440  33.760  42.250  1.00  0.00           C
ATOM    512  HG  LEU A 615      52.520  33.500  42.180  1.00  0.00           H
ATOM    513  CD1 LEU A 615      50.540  32.990  41.260  1.00  0.00           C
ATOM    514 HD11 LEU A 615      49.450  33.190  41.300  1.00  0.00           H
ATOM    515 HD12 LEU A 615      50.530  31.980  41.720  1.00  0.00           H
ATOM    516 HD13 LEU A 615      51.000  32.980  40.250  1.00  0.00           H
ATOM    517  CD2 LEU A 615      51.510  35.270  41.980  1.00  0.00           C
ATOM    518 HD21 LEU A 615      51.840  35.860  42.850  1.00  0.00           H
ATOM    519 HD22 LEU A 615      50.510  35.690  41.740  1.00  0.00           H
ATOM    520 HD23 LEU A 615      52.230  35.470  41.160  1.00  0.00           H
ATOM    521  C   LEU A 615      51.730  33.740  46.170  1.00  0.00           C
ATOM    522  O   LEU A 615      51.080  34.670  46.610  1.00  0.00           O
ATOM    523  N   TYR A 616      52.020  32.690  46.970  1.00  0.00           N
ATOM    524  HN  TYR A 616      52.380  31.870  46.510  1.00  0.00           H
ATOM    525  CA  TYR A 616      51.760  32.610  48.330  1.00  0.00           C
ATOM    526  HA  TYR A 616      50.900  33.150  48.710  1.00  0.00           H
ATOM    527  CB  TYR A 616      51.800  31.120  48.790  1.00  0.00           C
ATOM    528  HB1 TYR A 616      52.570  30.570  48.210  1.00  0.00           H
ATOM    529  HB2 TYR A 616      50.870  30.530  48.600  1.00  0.00           H
ATOM    530  CG  TYR A 616      52.060  30.890  50.220  1.00  0.00           C
ATOM    531  CD1 TYR A 616      53.340  30.490  50.600  1.00  0.00           C
ATOM    532  HD1 TYR A 616      54.060  30.180  49.860  1.00  0.00           H
ATOM    533  CE1 TYR A 616      53.780  30.450  51.990  1.00  0.00           C
ATOM    534  HE1 TYR A 616      54.740  30.190  52.400  1.00  0.00           H
ATOM    535  CZ  TYR A 616      52.720  30.830  52.950  1.00  0.00           C
ATOM    536  OH  TYR A 616      53.000  30.860  54.310  1.00  0.00           O
ATOM    537  HH  TYR A 616      52.130  30.780  54.700  1.00  0.00           H
ATOM    538  CD2 TYR A 616      51.170  31.280  51.160  1.00  0.00           C
ATOM    539  HD2 TYR A 616      50.270  31.740  50.790  1.00  0.00           H
ATOM    540  CE2 TYR A 616      51.400  31.090  52.560  1.00  0.00           C
ATOM    541  HE2 TYR A 616      50.660  31.280  53.320  1.00  0.00           H
ATOM    542  C   TYR A 616      52.690  33.570  49.110  1.00  0.00           C
ATOM    543  O   TYR A 616      52.310  34.490  49.860  1.00  0.00           O
ATOM    544  N   CYS A 617      53.930  33.520  48.710  1.00  0.00           N
ATOM    545  HN  CYS A 617      54.160  32.790  48.080  1.00  0.00           H
ATOM    546  CA  CYS A 617      55.030  34.420  48.970  1.00  0.00           C
ATOM    547  HA  CYS A 617      55.130  34.500  50.030  1.00  0.00           H
ATOM    548  CB  CYS A 617      56.360  33.820  48.300  1.00  0.00           C
ATOM    549  HB1 CYS A 617      57.240  34.460  48.490  1.00  0.00           H
ATOM    550  HB2 CYS A 617      56.150  33.980  47.210  1.00  0.00           H
ATOM    551  SG  CYS A 617      56.740  32.190  48.790  1.00  0.00           S
ATOM    552  HG1 CYS A 617      55.780  31.510  48.180  1.00  0.00           H
ATOM    553  C   CYS A 617      54.740  35.850  48.600  1.00  0.00           C
ATOM    554  O   CYS A 617      55.050  36.740  49.410  1.00  0.00           O
ATOM    555  N   ALA A 618      54.120  36.080  47.440  1.00  0.00           N
ATOM    556  HN  ALA A 618      53.950  35.420  46.720  1.00  0.00           H
ATOM    557  CA  ALA A 618      53.740  37.400  47.070  1.00  0.00           C
ATOM    558  HA  ALA A 618      54.580  38.080  47.180  1.00  0.00           H
ATOM    559  CB  ALA A 618      53.320  37.310  45.660  1.00  0.00           C
ATOM    560  HB1 ALA A 618      53.000  38.300  45.250  1.00  0.00           H
ATOM    561  HB2 ALA A 618      52.490  36.630  45.340  1.00  0.00           H
ATOM    562  HB3 ALA A 618      54.200  37.050  45.040  1.00  0.00           H
ATOM    563  C   ALA A 618      52.710  38.020  47.970  1.00  0.00           C
ATOM    564  O   ALA A 618      52.780  39.240  48.360  1.00  0.00           O
ATOM    565  N   CYS A 619      51.700  37.250  48.250  1.00  0.00           N
ATOM    566  HN  CYS A 619      51.660  36.390  47.760  1.00  0.00           H
ATOM    567  CA  CYS A 619      50.710  37.570  49.340  1.00  0.00           C
ATOM    568  HA  CYS A 619      50.190  38.470  49.050  1.00  0.00           H
ATOM    569  CB  CYS A 619      49.630  36.500  49.360  1.00  0.00           C
ATOM    570  HB1 CYS A 619      48.990  36.780  50.220  1.00  0.00           H
ATOM    571  HB2 CYS A 619      50.120  35.530  49.630  1.00  0.00           H
ATOM    572  SG  CYS A 619      48.620  36.380  47.920  1.00  0.00           S
ATOM    573  HG1 CYS A 619      49.480  35.550  47.340  1.00  0.00           H
ATOM    574  C   CYS A 619      51.250  37.840  50.730  1.00  0.00           C
ATOM    575  O   CYS A 619      51.030  38.890  51.420  1.00  0.00           O
ATOM    576  N   MET A 620      52.110  36.900  51.220  1.00  0.00           N
ATOM    577  HN  MET A 620      52.230  35.990  50.820  1.00  0.00           H
ATOM    578  CA  MET A 620      52.780  37.110  52.500  1.00  0.00           C
ATOM    579  HA  MET A 620      51.980  37.340  53.170  1.00  0.00           H
ATOM    580  CB  MET A 620      53.540  35.880  53.000  1.00  0.00           C
ATOM    581  HB1 MET A 620      54.110  36.160  53.910  1.00  0.00           H
ATOM    582  HB2 MET A 620      54.330  35.540  52.290  1.00  0.00           H
ATOM    583  CG  MET A 620      52.700  34.580  53.410  1.00  0.00           C
ATOM    584  HG1 MET A 620      53.410  33.720  53.550  1.00  0.00           H
ATOM    585  HG2 MET A 620      51.950  34.360  52.620  1.00  0.00           H
ATOM    586  SD  MET A 620      51.970  34.720  55.050  1.00  0.00           S
ATOM    587  CE  MET A 620      53.170  33.980  56.100  1.00  0.00           C
ATOM    588  HE1 MET A 620      54.120  34.560  56.030  1.00  0.00           H
ATOM    589  HE2 MET A 620      53.250  32.880  55.930  1.00  0.00           H
ATOM    590  HE3 MET A 620      52.790  34.150  57.130  1.00  0.00           H
ATOM    591  C   MET A 620      53.660  38.350  52.540  1.00  0.00           C
ATOM    592  O   MET A 620      53.760  38.930  53.660  1.00  0.00           O
ATOM    593  N   SER A 621      54.330  38.670  51.520  1.00  0.00           N
ATOM    594  HN  SER A 621      54.300  38.130  50.680  1.00  0.00           H
ATOM    595  CA  SER A 621      55.300  39.730  51.430  1.00  0.00           C
ATOM    596  HA  SER A 621      56.090  39.480  52.110  1.00  0.00           H
ATOM    597  CB  SER A 621      55.850  39.880  50.010  1.00  0.00           C
ATOM    598  HB1 SER A 621      56.490  40.790  49.950  1.00  0.00           H
ATOM    599  HB2 SER A 621      55.160  40.060  49.160  1.00  0.00           H
ATOM    600  OG  SER A 621      56.680  38.760  49.760  1.00  0.00           O
ATOM    601  HG1 SER A 621      56.110  37.990  49.790  1.00  0.00           H
ATOM    602  C   SER A 621      54.840  41.160  51.970  1.00  0.00           C
ATOM    603  O   SER A 621      55.640  41.700  52.660  1.00  0.00           O
ATOM    604  N   PRO A 622      53.680  41.750  51.770  1.00  0.00           N
ATOM    605  CD  PRO A 622      53.040  41.710  50.460  1.00  0.00           C
ATOM    606  HD1 PRO A 622      52.510  40.740  50.400  1.00  0.00           H
ATOM    607  HD2 PRO A 622      53.780  41.870  49.640  1.00  0.00           H
ATOM    608  CA  PRO A 622      53.260  43.000  52.440  1.00  0.00           C
ATOM    609  HA  PRO A 622      54.090  43.480  52.950  1.00  0.00           H
ATOM    610  CB  PRO A 622      52.750  43.900  51.350  1.00  0.00           C
ATOM    611  HB1 PRO A 622      53.480  44.480  50.740  1.00  0.00           H
ATOM    612  HB2 PRO A 622      52.010  44.630  51.760  1.00  0.00           H
ATOM    613  CG  PRO A 622      52.100  42.920  50.390  1.00  0.00           C
ATOM    614  HG1 PRO A 622      51.140  42.580  50.840  1.00  0.00           H
ATOM    615  HG2 PRO A 622      52.130  43.320  49.360  1.00  0.00           H
ATOM    616  C   PRO A 622      52.260  42.740  53.590  1.00  0.00           C
ATOM    617  O   PRO A 622      52.110  43.640  54.420  1.00  0.00           O
ATOM    618  N   VAL A 623      51.560  41.600  53.600  1.00  0.00           N
ATOM    619  HN  VAL A 623      51.910  40.890  52.990  1.00  0.00           H
ATOM    620  CA  VAL A 623      50.340  41.480  54.470  1.00  0.00           C
ATOM    621  HA  VAL A 623      49.730  42.370  54.320  1.00  0.00           H
ATOM    622  CB  VAL A 623      49.520  40.380  54.010  1.00  0.00           C
ATOM    623  HB  VAL A 623      50.160  39.530  53.740  1.00  0.00           H
ATOM    624  CG1 VAL A 623      48.530  39.970  55.060  1.00  0.00           C
ATOM    625 HG11 VAL A 623      47.770  39.230  54.710  1.00  0.00           H
ATOM    626 HG12 VAL A 623      47.960  40.880  55.360  1.00  0.00           H
ATOM    627 HG13 VAL A 623      49.110  39.600  55.930  1.00  0.00           H
ATOM    628  CG2 VAL A 623      48.950  40.760  52.650  1.00  0.00           C
ATOM    629 HG21 VAL A 623      48.410  41.730  52.680  1.00  0.00           H
ATOM    630 HG22 VAL A 623      48.230  39.960  52.360  1.00  0.00           H
ATOM    631 HG23 VAL A 623      49.730  40.790  51.860  1.00  0.00           H
ATOM    632  C   VAL A 623      50.770  41.400  55.920  1.00  0.00           C
ATOM    633  O   VAL A 623      50.210  42.120  56.770  1.00  0.00           O
ATOM    634  N   ILE A 624      51.810  40.630  56.280  1.00  0.00           N
ATOM    635  HN  ILE A 624      52.220  40.170  55.510  1.00  0.00           H
ATOM    636  CA  ILE A 624      52.350  40.650  57.650  1.00  0.00           C
ATOM    637  HA  ILE A 624      51.740  40.160  58.390  1.00  0.00           H
ATOM    638  CB  ILE A 624      53.550  39.660  57.670  1.00  0.00           C
ATOM    639  HB  ILE A 624      54.400  40.100  57.130  1.00  0.00           H
ATOM    640  CG2 ILE A 624      53.950  39.420  59.190  1.00  0.00           C
ATOM    641 HG21 ILE A 624      53.870  40.380  59.750  1.00  0.00           H
ATOM    642 HG22 ILE A 624      54.950  38.970  59.280  1.00  0.00           H
ATOM    643 HG23 ILE A 624      53.250  38.740  59.720  1.00  0.00           H
ATOM    644  CG1 ILE A 624      53.180  38.260  57.060  1.00  0.00           C
ATOM    645 HG11 ILE A 624      52.740  38.420  56.050  1.00  0.00           H
ATOM    646 HG12 ILE A 624      52.370  37.780  57.650  1.00  0.00           H
ATOM    647  CD  ILE A 624      54.360  37.280  56.930  1.00  0.00           C
ATOM    648  HD1 ILE A 624      54.220  36.500  57.720  1.00  0.00           H
ATOM    649  HD2 ILE A 624      55.370  37.750  56.970  1.00  0.00           H
ATOM    650  HD3 ILE A 624      54.300  36.640  56.030  1.00  0.00           H
ATOM    651  C   ILE A 624      52.810  42.070  58.070  1.00  0.00           C
ATOM    652  O   ILE A 624      52.660  42.570  59.180  1.00  0.00           O
ATOM    653  N   THR A 625      53.430  42.750  57.110  1.00  0.00           N
ATOM    654  HN  THR A 625      53.660  42.200  56.310  1.00  0.00           H
ATOM    655  CA  THR A 625      54.020  44.100  57.310  1.00  0.00           C
ATOM    656  HA  THR A 625      54.700  44.080  58.150  1.00  0.00           H
ATOM    657  CB  THR A 625      54.830  44.580  56.140  1.00  0.00           C
ATOM    658  HB  THR A 625      54.380  44.460  55.140  1.00  0.00           H
ATOM    659  OG1 THR A 625      55.990  43.730  56.170  1.00  0.00           O
ATOM    660  HG1 THR A 625      55.650  42.860  55.960  1.00  0.00           H
ATOM    661  CG2 THR A 625      55.300  46.070  56.330  1.00  0.00           C
ATOM    662 HG21 THR A 625      56.220  46.190  55.740  1.00  0.00           H
ATOM    663 HG22 THR A 625      55.570  46.410  57.350  1.00  0.00           H
ATOM    664 HG23 THR A 625      54.550  46.810  55.990  1.00  0.00           H
ATOM    665  C   THR A 625      52.970  45.100  57.610  1.00  0.00           C
ATOM    666  O   THR A 625      52.980  45.930  58.490  1.00  0.00           O
ATOM    667  N   PHE A 626      51.890  45.010  56.790  1.00  0.00           N
ATOM    668  HN  PHE A 626      51.900  44.370  56.020  1.00  0.00           H
ATOM    669  CA  PHE A 626      50.660  45.700  57.000  1.00  0.00           C
ATOM    670  HA  PHE A 626      50.980  46.730  56.920  1.00  0.00           H
ATOM    671  CB  PHE A 626      49.720  45.460  55.740  1.00  0.00           C
ATOM    672  HB1 PHE A 626      50.030  44.450  55.400  1.00  0.00           H
ATOM    673  HB2 PHE A 626      49.990  46.130  54.900  1.00  0.00           H
ATOM    674  CG  PHE A 626      48.140  45.480  55.800  1.00  0.00           C
ATOM    675  CD1 PHE A 626      47.430  44.340  56.120  1.00  0.00           C
ATOM    676  HD1 PHE A 626      47.910  43.430  56.460  1.00  0.00           H
ATOM    677  CE1 PHE A 626      46.040  44.280  56.160  1.00  0.00           C
ATOM    678  HE1 PHE A 626      45.450  43.410  56.430  1.00  0.00           H
ATOM    679  CZ  PHE A 626      45.360  45.310  55.530  1.00  0.00           C
ATOM    680  HZ  PHE A 626      44.280  45.440  55.440  1.00  0.00           H
ATOM    681  CD2 PHE A 626      47.420  46.550  55.420  1.00  0.00           C
ATOM    682  HD2 PHE A 626      47.900  47.420  54.990  1.00  0.00           H
ATOM    683  CE2 PHE A 626      46.070  46.470  55.210  1.00  0.00           C
ATOM    684  HE2 PHE A 626      45.560  47.390  54.970  1.00  0.00           H
ATOM    685  C   PHE A 626      49.930  45.450  58.300  1.00  0.00           C
ATOM    686  O   PHE A 626      49.580  46.380  59.030  1.00  0.00           O
ATOM    687  N   GLY A 627      49.830  44.170  58.720  1.00  0.00           N
ATOM    688  HN  GLY A 627      50.160  43.380  58.200  1.00  0.00           H
ATOM    689  CA  GLY A 627      49.290  43.740  59.970  1.00  0.00           C
ATOM    690  HA1 GLY A 627      49.370  42.670  59.830  1.00  0.00           H
ATOM    691  HA2 GLY A 627      48.260  44.010  60.190  1.00  0.00           H
ATOM    692  C   GLY A 627      50.150  44.220  61.250  1.00  0.00           C
ATOM    693  O   GLY A 627      49.580  44.540  62.270  1.00  0.00           O
ATOM    694  N   GLY A 628      51.490  44.190  61.090  1.00  0.00           N
ATOM    695  HN  GLY A 628      51.870  43.960  60.190  1.00  0.00           H
ATOM    696  CA  GLY A 628      52.390  44.640  62.200  1.00  0.00           C
ATOM    697  HA1 GLY A 628      53.420  44.400  62.030  1.00  0.00           H
ATOM    698  HA2 GLY A 628      51.980  44.170  63.090  1.00  0.00           H
ATOM    699  C   GLY A 628      52.220  46.120  62.430  1.00  0.00           C
ATOM    700  O   GLY A 628      52.170  46.720  63.550  1.00  0.00           O
ATOM    701  N   LEU A 629      52.020  46.830  61.280  1.00  0.00           N
ATOM    702  HN  LEU A 629      52.170  46.580  60.320  1.00  0.00           H
ATOM    703  CA  LEU A 629      51.630  48.290  61.320  1.00  0.00           C
ATOM    704  HA  LEU A 629      52.350  48.750  61.990  1.00  0.00           H
ATOM    705  CB  LEU A 629      51.830  48.910  59.940  1.00  0.00           C
ATOM    706  HB1 LEU A 629      51.260  48.380  59.140  1.00  0.00           H
ATOM    707  HB2 LEU A 629      52.850  48.640  59.610  1.00  0.00           H
ATOM    708  CG  LEU A 629      51.700  50.390  59.850  1.00  0.00           C
ATOM    709  HG  LEU A 629      50.650  50.580  60.160  1.00  0.00           H
ATOM    710  CD1 LEU A 629      52.650  51.230  60.780  1.00  0.00           C
ATOM    711 HD11 LEU A 629      52.210  51.410  61.780  1.00  0.00           H
ATOM    712 HD12 LEU A 629      52.770  52.180  60.210  1.00  0.00           H
ATOM    713 HD13 LEU A 629      53.680  50.850  60.910  1.00  0.00           H
ATOM    714  CD2 LEU A 629      51.920  50.770  58.420  1.00  0.00           C
ATOM    715 HD21 LEU A 629      51.300  50.260  57.670  1.00  0.00           H
ATOM    716 HD22 LEU A 629      52.990  50.570  58.180  1.00  0.00           H
ATOM    717 HD23 LEU A 629      51.880  51.880  58.360  1.00  0.00           H
ATOM    718  C   LEU A 629      50.290  48.490  61.970  1.00  0.00           C
ATOM    719  O   LEU A 629      50.160  49.410  62.740  1.00  0.00           O
ATOM    720  N   LEU A 630      49.300  47.700  61.680  1.00  0.00           N
ATOM    721  HN  LEU A 630      49.340  47.040  60.940  1.00  0.00           H
ATOM    722  CA  LEU A 630      48.020  47.790  62.380  1.00  0.00           C
ATOM    723  HA  LEU A 630      47.500  48.730  62.250  1.00  0.00           H
ATOM    724  CB  LEU A 630      46.970  46.790  61.780  1.00  0.00           C
ATOM    725  HB1 LEU A 630      46.070  46.850  62.420  1.00  0.00           H
ATOM    726  HB2 LEU A 630      47.490  45.820  61.780  1.00  0.00           H
ATOM    727  CG  LEU A 630      46.550  47.180  60.390  1.00  0.00           C
ATOM    728  HG  LEU A 630      47.420  47.620  59.850  1.00  0.00           H
ATOM    729  CD1 LEU A 630      46.010  46.010  59.630  1.00  0.00           C
ATOM    730 HD11 LEU A 630      45.640  46.320  58.630  1.00  0.00           H
ATOM    731 HD12 LEU A 630      45.180  45.590  60.240  1.00  0.00           H
ATOM    732 HD13 LEU A 630      46.740  45.210  59.420  1.00  0.00           H
ATOM    733  CD2 LEU A 630      45.580  48.300  60.420  1.00  0.00           C
ATOM    734 HD21 LEU A 630      44.700  48.100  61.070  1.00  0.00           H
ATOM    735 HD22 LEU A 630      45.150  48.480  59.420  1.00  0.00           H
ATOM    736 HD23 LEU A 630      46.020  49.300  60.680  1.00  0.00           H
ATOM    737  C   LEU A 630      48.130  47.590  63.900  1.00  0.00           C
ATOM    738  O   LEU A 630      47.560  48.310  64.720  1.00  0.00           O
ATOM    739  N   GLY A 631      49.040  46.590  64.250  1.00  0.00           N
ATOM    740  HN  GLY A 631      49.380  46.110  63.450  1.00  0.00           H
ATOM    741  CA  GLY A 631      49.480  46.290  65.620  1.00  0.00           C
ATOM    742  HA1 GLY A 631      50.330  45.630  65.590  1.00  0.00           H
ATOM    743  HA2 GLY A 631      48.600  45.910  66.110  1.00  0.00           H
ATOM    744  C   GLY A 631      49.880  47.500  66.460  1.00  0.00           C
ATOM    745  O   GLY A 631      49.320  47.790  67.550  1.00  0.00           O
ATOM    746  N   GLU A 632      50.840  48.230  66.020  1.00  0.00           N
ATOM    747  HN  GLU A 632      51.350  47.850  65.260  1.00  0.00           H
ATOM    748  CA  GLU A 632      51.250  49.490  66.640  1.00  0.00           C
ATOM    749  HA  GLU A 632      51.410  49.390  67.700  1.00  0.00           H
ATOM    750  CB  GLU A 632      52.630  49.970  66.110  1.00  0.00           C
ATOM    751  HB1 GLU A 632      52.870  51.010  66.410  1.00  0.00           H
ATOM    752  HB2 GLU A 632      52.670  50.010  65.010  1.00  0.00           H
ATOM    753  CG  GLU A 632      53.620  48.920  66.730  1.00  0.00           C
ATOM    754  HG1 GLU A 632      53.740  48.120  65.980  1.00  0.00           H
ATOM    755  HG2 GLU A 632      53.180  48.430  67.630  1.00  0.00           H
ATOM    756  CD  GLU A 632      54.900  49.560  67.240  1.00  0.00           C
ATOM    757  OE1 GLU A 632      55.230  50.760  66.940  1.00  0.00           O
ATOM    758  OE2 GLU A 632      55.600  48.880  68.040  1.00  0.00           O
ATOM    759  C   GLU A 632      50.190  50.640  66.440  1.00  0.00           C
ATOM    760  O   GLU A 632      49.900  51.470  67.320  1.00  0.00           O
ATOM    761  N   ALA A 633      49.590  50.700  65.270  1.00  0.00           N
ATOM    762  HN  ALA A 633      49.670  50.080  64.490  1.00  0.00           H
ATOM    763  CA  ALA A 633      48.710  51.840  64.930  1.00  0.00           C
ATOM    764  HA  ALA A 633      49.190  52.790  65.090  1.00  0.00           H
ATOM    765  CB  ALA A 633      48.530  51.870  63.450  1.00  0.00           C
ATOM    766  HB1 ALA A 633      49.480  51.950  62.900  1.00  0.00           H
ATOM    767  HB2 ALA A 633      47.920  52.770  63.200  1.00  0.00           H
ATOM    768  HB3 ALA A 633      48.060  50.940  63.080  1.00  0.00           H
ATOM    769  C   ALA A 633      47.400  51.890  65.720  1.00  0.00           C
ATOM    770  O   ALA A 633      46.980  52.940  66.200  1.00  0.00           O
ATOM    771  N   THR A 634      46.730  50.740  65.940  1.00  0.00           N
ATOM    772  HN  THR A 634      47.170  49.900  65.610  1.00  0.00           H
ATOM    773  CA  THR A 634      45.460  50.510  66.630  1.00  0.00           C
ATOM    774  HA  THR A 634      44.810  51.340  66.440  1.00  0.00           H
ATOM    775  CB  THR A 634      44.750  49.250  66.090  1.00  0.00           C
ATOM    776  HB  THR A 634      43.770  49.280  66.610  1.00  0.00           H
ATOM    777  OG1 THR A 634      45.400  48.080  66.440  1.00  0.00           O
ATOM    778  HG1 THR A 634      46.160  48.090  65.850  1.00  0.00           H
ATOM    779  CG2 THR A 634      44.520  49.290  64.590  1.00  0.00           C
ATOM    780 HG21 THR A 634      45.360  49.300  63.870  1.00  0.00           H
ATOM    781 HG22 THR A 634      43.850  50.150  64.380  1.00  0.00           H
ATOM    782 HG23 THR A 634      43.910  48.390  64.400  1.00  0.00           H
ATOM    783  C   THR A 634      45.590  50.390  68.130  1.00  0.00           C
ATOM    784  O   THR A 634      44.640  50.270  68.940  1.00  0.00           O
ATOM    785  N   GLU A 635      46.870  50.230  68.520  1.00  0.00           N
ATOM    786  HN  GLU A 635      47.670  50.440  67.940  1.00  0.00           H
ATOM    787  CA  GLU A 635      47.390  49.900  69.870  1.00  0.00           C
ATOM    788  HA  GLU A 635      48.460  50.020  69.700  1.00  0.00           H
ATOM    789  CB  GLU A 635      47.150  50.940  70.980  1.00  0.00           C
ATOM    790  HB1 GLU A 635      47.640  50.510  71.880  1.00  0.00           H
ATOM    791  HB2 GLU A 635      46.050  50.940  71.130  1.00  0.00           H
ATOM    792  CG  GLU A 635      47.710  52.360  70.470  1.00  0.00           C
ATOM    793  HG1 GLU A 635      47.010  52.660  69.650  1.00  0.00           H
ATOM    794  HG2 GLU A 635      48.680  52.350  69.930  1.00  0.00           H
ATOM    795  CD  GLU A 635      47.660  53.380  71.580  1.00  0.00           C
ATOM    796  OE1 GLU A 635      48.560  53.500  72.460  1.00  0.00           O
ATOM    797  OE2 GLU A 635      46.660  54.160  71.540  1.00  0.00           O
ATOM    798  C   GLU A 635      47.140  48.410  70.320  1.00  0.00           C
ATOM    799  O   GLU A 635      46.560  48.090  71.330  1.00  0.00           O
ATOM    800  N   GLY A 636      47.490  47.450  69.400  1.00  0.00           N
ATOM    801  HN  GLY A 636      48.140  47.640  68.660  1.00  0.00           H
ATOM    802  CA  GLY A 636      47.380  46.010  69.550  1.00  0.00           C
ATOM    803  HA1 GLY A 636      47.920  45.810  70.460  1.00  0.00           H
ATOM    804  HA2 GLY A 636      47.810  45.540  68.680  1.00  0.00           H
ATOM    805  C   GLY A 636      45.920  45.530  69.620  1.00  0.00           C
ATOM    806  O   GLY A 636      45.570  44.630  70.330  1.00  0.00           O
ATOM    807  N   ARG A 637      45.000  46.040  68.820  1.00  0.00           N
ATOM    808  HN  ARG A 637      45.250  46.810  68.240  1.00  0.00           H
ATOM    809  CA  ARG A 637      43.630  45.600  68.790  1.00  0.00           C
ATOM    810  HA  ARG A 637      43.360  45.120  69.720  1.00  0.00           H
ATOM    811  CB  ARG A 637      42.770  46.870  68.800  1.00  0.00           C
ATOM    812  HB1 ARG A 637      41.710  46.540  68.720  1.00  0.00           H
ATOM    813  HB2 ARG A 637      43.050  47.540  67.960  1.00  0.00           H
ATOM    814  CG  ARG A 637      42.810  47.670  70.040  1.00  0.00           C
ATOM    815  HG1 ARG A 637      43.810  48.000  70.380  1.00  0.00           H
ATOM    816  HG2 ARG A 637      42.470  46.950  70.810  1.00  0.00           H
ATOM    817  CD  ARG A 637      41.820  48.870  69.960  1.00  0.00           C
ATOM    818  HD1 ARG A 637      40.880  48.500  69.520  1.00  0.00           H
ATOM    819  HD2 ARG A 637      42.110  49.660  69.240  1.00  0.00           H
ATOM    820  NE  ARG A 637      41.490  49.380  71.350  1.00  0.00           N
ATOM    821  HE  ARG A 637      40.830  48.980  71.980  1.00  0.00           H
ATOM    822  CZ  ARG A 637      42.110  50.490  71.830  1.00  0.00           C
ATOM    823  NH1 ARG A 637      41.690  51.030  72.970  1.00  0.00           N
ATOM    824 HH11 ARG A 637      40.930  50.610  73.460  1.00  0.00           H
ATOM    825 HH12 ARG A 637      42.350  51.630  73.400  1.00  0.00           H
ATOM    826  NH2 ARG A 637      43.260  50.820  71.350  1.00  0.00           N
ATOM    827 HH21 ARG A 637      43.770  50.230  70.730  1.00  0.00           H
ATOM    828 HH22 ARG A 637      43.590  51.660  71.760  1.00  0.00           H
ATOM    829  C   ARG A 637      43.330  44.560  67.740  1.00  0.00           C
ATOM    830  O   ARG A 637      42.740  43.570  68.050  1.00  0.00           O
ATOM    831  N   ILE A 638      43.710  44.860  66.490  1.00  0.00           N
ATOM    832  HN  ILE A 638      44.270  45.680  66.360  1.00  0.00           H
ATOM    833  CA  ILE A 638      43.960  43.930  65.380  1.00  0.00           C
ATOM    834  HA  ILE A 638      43.830  42.960  65.830  1.00  0.00           H
ATOM    835  CB  ILE A 638      42.930  44.130  64.210  1.00  0.00           C
ATOM    836  HB  ILE A 638      43.110  43.380  63.410  1.00  0.00           H
ATOM    837  CG2 ILE A 638      41.520  43.770  64.690  1.00  0.00           C
ATOM    838 HG21 ILE A 638      40.830  43.650  63.820  1.00  0.00           H
ATOM    839 HG22 ILE A 638      41.020  44.560  65.290  1.00  0.00           H
ATOM    840 HG23 ILE A 638      41.480  42.740  65.110  1.00  0.00           H
ATOM    841  CG1 ILE A 638      43.000  45.570  63.650  1.00  0.00           C
ATOM    842 HG11 ILE A 638      44.050  45.790  63.370  1.00  0.00           H
ATOM    843 HG12 ILE A 638      42.600  46.190  64.460  1.00  0.00           H
ATOM    844  CD  ILE A 638      42.100  45.850  62.370  1.00  0.00           C
ATOM    845  HD1 ILE A 638      42.490  46.800  61.910  1.00  0.00           H
ATOM    846  HD2 ILE A 638      41.090  46.030  62.770  1.00  0.00           H
ATOM    847  HD3 ILE A 638      41.990  45.080  61.580  1.00  0.00           H
ATOM    848  C   ILE A 638      45.370  44.050  64.810  1.00  0.00           C
ATOM    849  O   ILE A 638      45.930  45.160  64.610  1.00  0.00           O
ATOM    850  N   SER A 639      46.060  42.860  64.630  1.00  0.00           N
ATOM    851  HN  SER A 639      45.560  42.050  64.940  1.00  0.00           H
ATOM    852  CA  SER A 639      47.360  42.820  64.080  1.00  0.00           C
ATOM    853  HA  SER A 639      47.500  43.750  63.560  1.00  0.00           H
ATOM    854  CB  SER A 639      48.420  42.880  65.230  1.00  0.00           C
ATOM    855  HB1 SER A 639      48.340  41.910  65.770  1.00  0.00           H
ATOM    856  HB2 SER A 639      48.160  43.710  65.930  1.00  0.00           H
ATOM    857  OG  SER A 639      49.750  43.060  64.730  1.00  0.00           O
ATOM    858  HG1 SER A 639      49.760  43.880  64.230  1.00  0.00           H
ATOM    859  C   SER A 639      47.560  41.670  62.960  1.00  0.00           C
ATOM    860  O   SER A 639      46.780  41.400  62.040  1.00  0.00           O
ATOM    861  N   ALA A 640      48.790  41.040  62.990  1.00  0.00           N
ATOM    862  HN  ALA A 640      49.480  41.360  63.640  1.00  0.00           H
ATOM    863  CA  ALA A 640      49.200  40.130  61.930  1.00  0.00           C
ATOM    864  HA  ALA A 640      49.180  40.560  60.940  1.00  0.00           H
ATOM    865  CB  ALA A 640      50.700  39.730  62.110  1.00  0.00           C
ATOM    866  HB1 ALA A 640      50.760  39.230  63.100  1.00  0.00           H
ATOM    867  HB2 ALA A 640      51.340  40.620  61.970  1.00  0.00           H
ATOM    868  HB3 ALA A 640      50.960  39.010  61.310  1.00  0.00           H
ATOM    869  C   ALA A 640      48.520  38.790  61.830  1.00  0.00           C
ATOM    870  O   ALA A 640      48.360  38.190  60.730  1.00  0.00           O
ATOM    871  N   ILE A 641      48.030  38.250  62.950  1.00  0.00           N
ATOM    872  HN  ILE A 641      48.160  38.800  63.770  1.00  0.00           H
ATOM    873  CA  ILE A 641      47.030  37.110  62.850  1.00  0.00           C
ATOM    874  HA  ILE A 641      47.470  36.370  62.190  1.00  0.00           H
ATOM    875  CB  ILE A 641      47.020  36.460  64.170  1.00  0.00           C
ATOM    876  HB  ILE A 641      46.610  37.200  64.890  1.00  0.00           H
ATOM    877  CG2 ILE A 641      46.050  35.210  64.320  1.00  0.00           C
ATOM    878 HG21 ILE A 641      46.590  34.280  64.000  1.00  0.00           H
ATOM    879 HG22 ILE A 641      45.200  35.350  63.640  1.00  0.00           H
ATOM    880 HG23 ILE A 641      45.700  34.980  65.360  1.00  0.00           H
ATOM    881  CG1 ILE A 641      48.440  36.180  64.820  1.00  0.00           C
ATOM    882 HG11 ILE A 641      48.250  35.800  65.840  1.00  0.00           H
ATOM    883 HG12 ILE A 641      48.920  37.160  65.020  1.00  0.00           H
ATOM    884  CD  ILE A 641      49.360  35.270  64.030  1.00  0.00           C
ATOM    885  HD1 ILE A 641      49.460  35.700  63.010  1.00  0.00           H
ATOM    886  HD2 ILE A 641      48.910  34.250  63.950  1.00  0.00           H
ATOM    887  HD3 ILE A 641      50.350  35.140  64.510  1.00  0.00           H
ATOM    888  C   ILE A 641      45.630  37.410  62.320  1.00  0.00           C
ATOM    889  O   ILE A 641      45.190  36.770  61.390  1.00  0.00           O
ATOM    890  N   GLU A 642      44.960  38.540  62.670  1.00  0.00           N
ATOM    891  HN  GLU A 642      45.250  39.070  63.460  1.00  0.00           H
ATOM    892  CA  GLU A 642      43.770  39.050  62.020  1.00  0.00           C
ATOM    893  HA  GLU A 642      43.050  38.240  62.040  1.00  0.00           H
ATOM    894  CB  GLU A 642      43.250  40.330  62.760  1.00  0.00           C
ATOM    895  HB1 GLU A 642      42.360  40.640  62.180  1.00  0.00           H
ATOM    896  HB2 GLU A 642      44.080  41.050  62.830  1.00  0.00           H
ATOM    897  CG  GLU A 642      42.800  40.000  64.270  1.00  0.00           C
ATOM    898  HG1 GLU A 642      42.310  39.010  64.400  1.00  0.00           H
ATOM    899  HG2 GLU A 642      42.020  40.760  64.460  1.00  0.00           H
ATOM    900  CD  GLU A 642      43.870  40.100  65.330  1.00  0.00           C
ATOM    901  OE1 GLU A 642      43.650  40.270  66.530  1.00  0.00           O
ATOM    902  OE2 GLU A 642      45.050  40.120  65.000  1.00  0.00           O
ATOM    903  C   GLU A 642      43.940  39.270  60.510  1.00  0.00           C
ATOM    904  O   GLU A 642      43.130  38.890  59.720  1.00  0.00           O
ATOM    905  N   SER A 643      45.060  39.830  60.090  1.00  0.00           N
ATOM    906  HN  SER A 643      45.750  40.090  60.750  1.00  0.00           H
ATOM    907  CA  SER A 643      45.440  40.200  58.700  1.00  0.00           C
ATOM    908  HA  SER A 643      44.670  40.870  58.330  1.00  0.00           H
ATOM    909  CB  SER A 643      46.730  41.070  58.680  1.00  0.00           C
ATOM    910  HB1 SER A 643      47.160  41.180  57.670  1.00  0.00           H
ATOM    911  HB2 SER A 643      47.580  40.550  59.150  1.00  0.00           H
ATOM    912  OG  SER A 643      46.430  42.290  59.360  1.00  0.00           O
ATOM    913  HG1 SER A 643      46.420  41.990  60.270  1.00  0.00           H
ATOM    914  C   SER A 643      45.430  39.020  57.770  1.00  0.00           C
ATOM    915  O   SER A 643      44.790  38.930  56.730  1.00  0.00           O
ATOM    916  N   LEU A 644      46.080  37.880  58.150  1.00  0.00           N
ATOM    917  HN  LEU A 644      46.620  37.830  58.990  1.00  0.00           H
ATOM    918  CA  LEU A 644      46.200  36.700  57.340  1.00  0.00           C
ATOM    919  HA  LEU A 644      46.440  36.910  56.300  1.00  0.00           H
ATOM    920  CB  LEU A 644      47.220  35.850  58.000  1.00  0.00           C
ATOM    921  HB1 LEU A 644      47.300  34.940  57.350  1.00  0.00           H
ATOM    922  HB2 LEU A 644      46.930  35.630  59.050  1.00  0.00           H
ATOM    923  CG  LEU A 644      48.720  36.320  57.950  1.00  0.00           C
ATOM    924  HG  LEU A 644      48.780  37.230  58.580  1.00  0.00           H
ATOM    925  CD1 LEU A 644      49.670  35.320  58.710  1.00  0.00           C
ATOM    926 HD11 LEU A 644      49.830  34.350  58.190  1.00  0.00           H
ATOM    927 HD12 LEU A 644      49.220  35.140  59.710  1.00  0.00           H
ATOM    928 HD13 LEU A 644      50.670  35.800  58.770  1.00  0.00           H
ATOM    929  CD2 LEU A 644      49.190  36.690  56.540  1.00  0.00           C
ATOM    930 HD21 LEU A 644      48.470  37.440  56.150  1.00  0.00           H
ATOM    931 HD22 LEU A 644      49.180  35.840  55.830  1.00  0.00           H
ATOM    932 HD23 LEU A 644      50.230  37.060  56.540  1.00  0.00           H
ATOM    933  C   LEU A 644      44.960  35.960  57.330  1.00  0.00           C
ATOM    934  O   LEU A 644      44.480  35.360  56.360  1.00  0.00           O
ATOM    935  N   PHE A 645      44.180  35.990  58.430  1.00  0.00           N
ATOM    936  HN  PHE A 645      44.610  36.270  59.280  1.00  0.00           H
ATOM    937  CA  PHE A 645      42.890  35.310  58.600  1.00  0.00           C
ATOM    938  HA  PHE A 645      43.020  34.270  58.310  1.00  0.00           H
ATOM    939  CB  PHE A 645      42.650  35.280  60.080  1.00  0.00           C
ATOM    940  HB1 PHE A 645      42.570  36.320  60.470  1.00  0.00           H
ATOM    941  HB2 PHE A 645      43.450  34.660  60.550  1.00  0.00           H
ATOM    942  CG  PHE A 645      41.380  34.460  60.480  1.00  0.00           C
ATOM    943  CD1 PHE A 645      40.840  34.720  61.750  1.00  0.00           C
ATOM    944  HD1 PHE A 645      41.340  35.400  62.420  1.00  0.00           H
ATOM    945  CE1 PHE A 645      39.710  34.030  62.180  1.00  0.00           C
ATOM    946  HE1 PHE A 645      39.450  34.190  63.210  1.00  0.00           H
ATOM    947  CZ  PHE A 645      39.090  33.060  61.300  1.00  0.00           C
ATOM    948  HZ  PHE A 645      38.260  32.530  61.720  1.00  0.00           H
ATOM    949  CD2 PHE A 645      40.810  33.430  59.640  1.00  0.00           C
ATOM    950  HD2 PHE A 645      41.250  33.290  58.670  1.00  0.00           H
ATOM    951  CE2 PHE A 645      39.660  32.760  60.050  1.00  0.00           C
ATOM    952  HE2 PHE A 645      39.150  32.090  59.370  1.00  0.00           H
ATOM    953  C   PHE A 645      41.880  36.000  57.730  1.00  0.00           C
ATOM    954  O   PHE A 645      41.100  35.350  57.060  1.00  0.00           O
ATOM    955  N   GLY A 646      41.900  37.330  57.620  1.00  0.00           N
ATOM    956  HN  GLY A 646      42.540  37.870  58.160  1.00  0.00           H
ATOM    957  CA  GLY A 646      41.060  38.200  56.750  1.00  0.00           C
ATOM    958  HA1 GLY A 646      41.290  39.240  56.950  1.00  0.00           H
ATOM    959  HA2 GLY A 646      40.050  37.940  57.030  1.00  0.00           H
ATOM    960  C   GLY A 646      41.310  37.930  55.250  1.00  0.00           C
ATOM    961  O   GLY A 646      40.430  37.800  54.410  1.00  0.00           O
ATOM    962  N   ALA A 647      42.610  37.970  54.820  1.00  0.00           N
ATOM    963  HN  ALA A 647      43.280  38.070  55.560  1.00  0.00           H
ATOM    964  CA  ALA A 647      43.090  37.820  53.450  1.00  0.00           C
ATOM    965  HA  ALA A 647      42.780  38.690  52.870  1.00  0.00           H
ATOM    966  CB  ALA A 647      44.660  37.920  53.380  1.00  0.00           C
ATOM    967  HB1 ALA A 647      45.130  37.150  54.030  1.00  0.00           H
ATOM    968  HB2 ALA A 647      44.990  38.850  53.890  1.00  0.00           H
ATOM    969  HB3 ALA A 647      45.070  37.830  52.350  1.00  0.00           H
ATOM    970  C   ALA A 647      42.620  36.500  52.890  1.00  0.00           C
ATOM    971  O   ALA A 647      41.850  36.420  51.900  1.00  0.00           O
ATOM    972  N   SER A 648      42.890  35.390  53.660  1.00  0.00           N
ATOM    973  HN  SER A 648      43.230  35.590  54.580  1.00  0.00           H
ATOM    974  CA  SER A 648      42.420  34.030  53.390  1.00  0.00           C
ATOM    975  HA  SER A 648      42.740  33.800  52.380  1.00  0.00           H
ATOM    976  CB  SER A 648      43.010  32.840  54.190  1.00  0.00           C
ATOM    977  HB1 SER A 648      43.990  32.720  53.690  1.00  0.00           H
ATOM    978  HB2 SER A 648      42.620  31.840  53.920  1.00  0.00           H
ATOM    979  OG  SER A 648      43.220  32.950  55.640  1.00  0.00           O
ATOM    980  HG1 SER A 648      43.790  33.700  55.790  1.00  0.00           H
ATOM    981  C   SER A 648      40.970  33.970  53.400  1.00  0.00           C
ATOM    982  O   SER A 648      40.390  33.430  52.430  1.00  0.00           O
ATOM    983  N   LEU A 649      40.230  34.380  54.440  1.00  0.00           N
ATOM    984  HN  LEU A 649      40.660  34.670  55.290  1.00  0.00           H
ATOM    985  CA  LEU A 649      38.800  34.320  54.400  1.00  0.00           C
ATOM    986  HA  LEU A 649      38.620  33.270  54.300  1.00  0.00           H
ATOM    987  CB  LEU A 649      38.300  34.780  55.740  1.00  0.00           C
ATOM    988  HB1 LEU A 649      38.660  35.830  55.910  1.00  0.00           H
ATOM    989  HB2 LEU A 649      38.740  34.140  56.530  1.00  0.00           H
ATOM    990  CG  LEU A 649      36.760  34.670  55.880  1.00  0.00           C
ATOM    991  HG  LEU A 649      36.320  35.360  55.140  1.00  0.00           H
ATOM    992  CD1 LEU A 649      36.200  33.240  55.590  1.00  0.00           C
ATOM    993 HD11 LEU A 649      36.610  32.460  56.270  1.00  0.00           H
ATOM    994 HD12 LEU A 649      36.290  33.070  54.500  1.00  0.00           H
ATOM    995 HD13 LEU A 649      35.120  33.200  55.810  1.00  0.00           H
ATOM    996  CD2 LEU A 649      36.270  35.060  57.290  1.00  0.00           C
ATOM    997 HD21 LEU A 649      36.600  36.100  57.440  1.00  0.00           H
ATOM    998 HD22 LEU A 649      36.820  34.400  58.000  1.00  0.00           H
ATOM    999 HD23 LEU A 649      35.190  35.020  57.500  1.00  0.00           H
ATOM   1000  C   LEU A 649      38.120  35.090  53.230  1.00  0.00           C
ATOM   1001  O   LEU A 649      37.220  34.580  52.570  1.00  0.00           O
ATOM   1002  N   THR A 650      38.520  36.350  52.940  1.00  0.00           N
ATOM   1003  HN  THR A 650      39.130  36.860  53.550  1.00  0.00           H
ATOM   1004  CA  THR A 650      38.110  37.120  51.730  1.00  0.00           C
ATOM   1005  HA  THR A 650      37.030  37.190  51.760  1.00  0.00           H
ATOM   1006  CB  THR A 650      38.670  38.540  51.590  1.00  0.00           C
ATOM   1007  HB  THR A 650      39.680  38.540  51.130  1.00  0.00           H
ATOM   1008  OG1 THR A 650      38.740  39.150  52.850  1.00  0.00           O
ATOM   1009  HG1 THR A 650      39.240  38.590  53.450  1.00  0.00           H
ATOM   1010  CG2 THR A 650      37.750  39.360  50.680  1.00  0.00           C
ATOM   1011 HG21 THR A 650      38.170  40.390  50.640  1.00  0.00           H
ATOM   1012 HG22 THR A 650      36.670  39.380  50.950  1.00  0.00           H
ATOM   1013 HG23 THR A 650      37.750  38.990  49.630  1.00  0.00           H
ATOM   1014  C   THR A 650      38.370  36.380  50.420  1.00  0.00           C
ATOM   1015  O   THR A 650      37.460  36.400  49.590  1.00  0.00           O
ATOM   1016  N   GLY A 651      39.600  35.900  50.250  1.00  0.00           N
ATOM   1017  HN  GLY A 651      40.330  36.210  50.850  1.00  0.00           H
ATOM   1018  CA  GLY A 651      40.060  35.180  49.070  1.00  0.00           C
ATOM   1019  HA1 GLY A 651      41.130  35.080  49.190  1.00  0.00           H
ATOM   1020  HA2 GLY A 651      39.830  35.690  48.150  1.00  0.00           H
ATOM   1021  C   GLY A 651      39.610  33.810  48.850  1.00  0.00           C
ATOM   1022  O   GLY A 651      39.370  33.500  47.670  1.00  0.00           O
ATOM   1023  N   ILE A 652      39.460  32.960  49.850  1.00  0.00           N
ATOM   1024  HN  ILE A 652      39.570  33.280  50.790  1.00  0.00           H
ATOM   1025  CA  ILE A 652      38.900  31.590  49.660  1.00  0.00           C
ATOM   1026  HA  ILE A 652      39.540  31.140  48.910  1.00  0.00           H
ATOM   1027  CB  ILE A 652      39.090  30.680  50.910  1.00  0.00           C
ATOM   1028  HB  ILE A 652      40.070  30.890  51.360  1.00  0.00           H
ATOM   1029  CG2 ILE A 652      37.910  30.980  51.870  1.00  0.00           C
ATOM   1030 HG21 ILE A 652      37.580  32.040  51.820  1.00  0.00           H
ATOM   1031 HG22 ILE A 652      38.300  30.710  52.880  1.00  0.00           H
ATOM   1032 HG23 ILE A 652      37.060  30.280  51.720  1.00  0.00           H
ATOM   1033  CG1 ILE A 652      39.100  29.210  50.450  1.00  0.00           C
ATOM   1034 HG11 ILE A 652      39.960  29.010  49.780  1.00  0.00           H
ATOM   1035 HG12 ILE A 652      38.260  29.020  49.750  1.00  0.00           H
ATOM   1036  CD  ILE A 652      39.240  28.330  51.670  1.00  0.00           C
ATOM   1037  HD1 ILE A 652      39.370  27.240  51.510  1.00  0.00           H
ATOM   1038  HD2 ILE A 652      38.380  28.500  52.350  1.00  0.00           H
ATOM   1039  HD3 ILE A 652      40.140  28.660  52.240  1.00  0.00           H
ATOM   1040  C   ILE A 652      37.540  31.520  49.060  1.00  0.00           C
ATOM   1041  O   ILE A 652      37.290  30.800  48.110  1.00  0.00           O
ATOM   1042  N   ALA A 653      36.510  32.280  49.510  1.00  0.00           N
ATOM   1043  HN  ALA A 653      36.780  32.660  50.390  1.00  0.00           H
ATOM   1044  CA  ALA A 653      35.210  32.300  48.890  1.00  0.00           C
ATOM   1045  HA  ALA A 653      34.700  31.350  48.900  1.00  0.00           H
ATOM   1046  CB  ALA A 653      34.450  33.260  49.830  1.00  0.00           C
ATOM   1047  HB1 ALA A 653      33.390  33.400  49.490  1.00  0.00           H
ATOM   1048  HB2 ALA A 653      34.950  34.250  49.830  1.00  0.00           H
ATOM   1049  HB3 ALA A 653      34.390  32.870  50.870  1.00  0.00           H
ATOM   1050  C   ALA A 653      35.170  32.970  47.450  1.00  0.00           C
ATOM   1051  O   ALA A 653      34.440  32.520  46.510  1.00  0.00           O
ATOM   1052  N   TYR A 654      36.020  33.990  47.380  1.00  0.00           N
ATOM   1053  HN  TYR A 654      36.510  34.270  48.210  1.00  0.00           H
ATOM   1054  CA  TYR A 654      36.190  34.760  46.160  1.00  0.00           C
ATOM   1055  HA  TYR A 654      35.170  34.920  45.820  1.00  0.00           H
ATOM   1056  CB  TYR A 654      36.970  36.060  46.420  1.00  0.00           C
ATOM   1057  HB1 TYR A 654      37.980  35.860  46.840  1.00  0.00           H
ATOM   1058  HB2 TYR A 654      36.390  36.640  47.170  1.00  0.00           H
ATOM   1059  CG  TYR A 654      37.230  36.930  45.200  1.00  0.00           C
ATOM   1060  CD1 TYR A 654      38.360  36.860  44.430  1.00  0.00           C
ATOM   1061  HD1 TYR A 654      39.060  36.040  44.600  1.00  0.00           H
ATOM   1062  CE1 TYR A 654      38.600  37.720  43.350  1.00  0.00           C
ATOM   1063  HE1 TYR A 654      39.500  37.510  42.790  1.00  0.00           H
ATOM   1064  CZ  TYR A 654      37.660  38.770  43.100  1.00  0.00           C
ATOM   1065  OH  TYR A 654      37.910  39.760  42.150  1.00  0.00           O
ATOM   1066  HH  TYR A 654      38.770  39.620  41.740  1.00  0.00           H
ATOM   1067  CD2 TYR A 654      36.350  37.970  44.980  1.00  0.00           C
ATOM   1068  HD2 TYR A 654      35.480  38.200  45.590  1.00  0.00           H
ATOM   1069  CE2 TYR A 654      36.520  38.790  43.840  1.00  0.00           C
ATOM   1070  HE2 TYR A 654      35.830  39.590  43.600  1.00  0.00           H
ATOM   1071  C   TYR A 654      36.810  33.880  45.030  1.00  0.00           C
ATOM   1072  O   TYR A 654      36.290  33.810  43.880  1.00  0.00           O
ATOM   1073  N   SER A 655      37.820  33.070  45.210  1.00  0.00           N
ATOM   1074  HN  SER A 655      38.260  33.210  46.100  1.00  0.00           H
ATOM   1075  CA  SER A 655      38.410  32.170  44.260  1.00  0.00           C
ATOM   1076  HA  SER A 655      38.290  32.540  43.250  1.00  0.00           H
ATOM   1077  CB  SER A 655      39.930  32.000  44.470  1.00  0.00           C
ATOM   1078  HB1 SER A 655      40.490  32.960  44.400  1.00  0.00           H
ATOM   1079  HB2 SER A 655      40.490  31.270  43.850  1.00  0.00           H
ATOM   1080  OG  SER A 655      40.110  31.600  45.840  1.00  0.00           O
ATOM   1081  HG1 SER A 655      39.890  32.350  46.420  1.00  0.00           H
ATOM   1082  C   SER A 655      37.670  30.840  44.190  1.00  0.00           C
ATOM   1083  O   SER A 655      37.750  30.160  43.160  1.00  0.00           O
ATOM   1084  N   LEU A 656      36.920  30.380  45.260  1.00  0.00           N
ATOM   1085  HN  LEU A 656      37.020  30.830  46.140  1.00  0.00           H
ATOM   1086  CA  LEU A 656      36.130  29.190  45.220  1.00  0.00           C
ATOM   1087  HA  LEU A 656      36.830  28.440  44.910  1.00  0.00           H
ATOM   1088  CB  LEU A 656      35.650  28.750  46.600  1.00  0.00           C
ATOM   1089  HB1 LEU A 656      35.010  29.550  47.020  1.00  0.00           H
ATOM   1090  HB2 LEU A 656      36.590  28.680  47.200  1.00  0.00           H
ATOM   1091  CG  LEU A 656      34.860  27.370  46.560  1.00  0.00           C
ATOM   1092  HG  LEU A 656      34.080  27.370  45.770  1.00  0.00           H
ATOM   1093  CD1 LEU A 656      35.750  26.170  46.240  1.00  0.00           C
ATOM   1094 HD11 LEU A 656      36.480  26.400  45.430  1.00  0.00           H
ATOM   1095 HD12 LEU A 656      35.120  25.350  45.840  1.00  0.00           H
ATOM   1096 HD13 LEU A 656      36.380  25.970  47.130  1.00  0.00           H
ATOM   1097  CD2 LEU A 656      34.060  27.010  47.870  1.00  0.00           C
ATOM   1098 HD21 LEU A 656      33.520  26.050  47.910  1.00  0.00           H
ATOM   1099 HD22 LEU A 656      33.370  27.890  47.900  1.00  0.00           H
ATOM   1100 HD23 LEU A 656      34.780  27.000  48.720  1.00  0.00           H
ATOM   1101  C   LEU A 656      35.030  29.260  44.170  1.00  0.00           C
ATOM   1102  O   LEU A 656      34.930  28.350  43.310  1.00  0.00           O
ATOM   1103  N   PHE A 657      34.270  30.390  44.180  1.00  0.00           N
ATOM   1104  HN  PHE A 657      34.400  31.030  44.930  1.00  0.00           H
ATOM   1105  CA  PHE A 657      33.040  30.580  43.350  1.00  0.00           C
ATOM   1106  HA  PHE A 657      32.680  29.610  43.030  1.00  0.00           H
ATOM   1107  CB  PHE A 657      31.870  31.340  44.090  1.00  0.00           C
ATOM   1108  HB1 PHE A 657      30.960  31.410  43.460  1.00  0.00           H
ATOM   1109  HB2 PHE A 657      32.260  32.340  44.410  1.00  0.00           H
ATOM   1110  CG  PHE A 657      31.550  30.610  45.370  1.00  0.00           C
ATOM   1111  CD1 PHE A 657      31.100  29.310  45.430  1.00  0.00           C
ATOM   1112  HD1 PHE A 657      30.960  28.780  44.480  1.00  0.00           H
ATOM   1113  CE1 PHE A 657      30.880  28.670  46.680  1.00  0.00           C
ATOM   1114  HE1 PHE A 657      30.620  27.620  46.650  1.00  0.00           H
ATOM   1115  CZ  PHE A 657      31.240  29.370  47.890  1.00  0.00           C
ATOM   1116  HZ  PHE A 657      31.160  28.900  48.860  1.00  0.00           H
ATOM   1117  CD2 PHE A 657      31.790  31.320  46.570  1.00  0.00           C
ATOM   1118  HD2 PHE A 657      32.180  32.330  46.570  1.00  0.00           H
ATOM   1119  CE2 PHE A 657      31.660  30.710  47.830  1.00  0.00           C
ATOM   1120  HE2 PHE A 657      32.020  31.250  48.700  1.00  0.00           H
ATOM   1121  C   PHE A 657      33.280  31.380  42.120  1.00  0.00           C
ATOM   1122  O   PHE A 657      32.430  31.500  41.240  1.00  0.00           O
ATOM   1123  N   ALA A 658      34.440  31.870  41.960  1.00  0.00           N
ATOM   1124  HN  ALA A 658      35.090  31.690  42.690  1.00  0.00           H
ATOM   1125  CA  ALA A 658      34.890  32.560  40.770  1.00  0.00           C
ATOM   1126  HA  ALA A 658      35.900  32.850  41.030  1.00  0.00           H
ATOM   1127  CB  ALA A 658      34.900  31.810  39.370  1.00  0.00           C
ATOM   1128  HB1 ALA A 658      35.620  30.980  39.580  1.00  0.00           H
ATOM   1129  HB2 ALA A 658      35.430  32.520  38.700  1.00  0.00           H
ATOM   1130  HB3 ALA A 658      33.920  31.410  39.050  1.00  0.00           H
ATOM   1131  C   ALA A 658      34.220  34.050  40.650  1.00  0.00           C
ATOM   1132  O   ALA A 658      33.310  34.210  39.860  1.00  0.00           O
ATOM   1133  N   GLY A 659      34.570  35.010  41.450  1.00  0.00           N
ATOM   1134  HN  GLY A 659      35.200  34.890  42.210  1.00  0.00           H
ATOM   1135  CA  GLY A 659      34.350  36.470  41.240  1.00  0.00           C
ATOM   1136  HA1 GLY A 659      34.860  37.000  42.020  1.00  0.00           H
ATOM   1137  HA2 GLY A 659      33.290  36.700  41.230  1.00  0.00           H
ATOM   1138  C   GLY A 659      34.880  37.030  39.940  1.00  0.00           C
ATOM   1139  O   GLY A 659      34.320  37.880  39.250  1.00  0.00           O
ATOM   1140  N   GLN A 660      35.960  36.320  39.480  1.00  0.00           N
ATOM   1141  HN  GLN A 660      36.350  35.630  40.090  1.00  0.00           H
ATOM   1142  CA  GLN A 660      36.740  36.420  38.200  1.00  0.00           C
ATOM   1143  HA  GLN A 660      36.200  35.760  37.530  1.00  0.00           H
ATOM   1144  CB  GLN A 660      36.990  37.790  37.570  1.00  0.00           C
ATOM   1145  HB1 GLN A 660      35.960  38.220  37.540  1.00  0.00           H
ATOM   1146  HB2 GLN A 660      37.340  37.630  36.530  1.00  0.00           H
ATOM   1147  CG  GLN A 660      37.760  38.810  38.400  1.00  0.00           C
ATOM   1148  HG1 GLN A 660      38.800  38.430  38.560  1.00  0.00           H
ATOM   1149  HG2 GLN A 660      37.390  38.930  39.440  1.00  0.00           H
ATOM   1150  CD  GLN A 660      37.830  40.160  37.770  1.00  0.00           C
ATOM   1151  OE1 GLN A 660      37.160  41.120  38.230  1.00  0.00           O
ATOM   1152  NE2 GLN A 660      38.580  40.320  36.610  1.00  0.00           N
ATOM   1153 HE21 GLN A 660      38.670  41.280  36.360  1.00  0.00           H
ATOM   1154 HE22 GLN A 660      38.870  39.550  36.040  1.00  0.00           H
ATOM   1155  C   GLN A 660      38.140  35.810  38.570  1.00  0.00           C
ATOM   1156  O   GLN A 660      38.650  36.210  39.610  1.00  0.00           O
ATOM   1157  N   PRO A 661      38.740  34.770  37.920  1.00  0.00           N
ATOM   1158  CD  PRO A 661      38.320  34.370  36.540  1.00  0.00           C
ATOM   1159  HD1 PRO A 661      38.480  35.170  35.790  1.00  0.00           H
ATOM   1160  HD2 PRO A 661      37.220  34.170  36.540  1.00  0.00           H
ATOM   1161  CA  PRO A 661      39.400  33.680  38.590  1.00  0.00           C
ATOM   1162  HA  PRO A 661      39.000  33.510  39.590  1.00  0.00           H
ATOM   1163  CB  PRO A 661      39.060  32.420  37.640  1.00  0.00           C
ATOM   1164  HB1 PRO A 661      38.060  31.950  37.740  1.00  0.00           H
ATOM   1165  HB2 PRO A 661      39.830  31.620  37.640  1.00  0.00           H
ATOM   1166  CG  PRO A 661      39.020  33.050  36.260  1.00  0.00           C
ATOM   1167  HG1 PRO A 661      40.040  33.250  35.880  1.00  0.00           H
ATOM   1168  HG2 PRO A 661      38.470  32.440  35.520  1.00  0.00           H
ATOM   1169  C   PRO A 661      40.920  33.910  38.710  1.00  0.00           C
ATOM   1170  O   PRO A 661      41.520  33.200  39.490  1.00  0.00           O
ATOM   1171  N   LEU A 662      41.530  34.990  38.220  1.00  0.00           N
ATOM   1172  HN  LEU A 662      40.980  35.690  37.770  1.00  0.00           H
ATOM   1173  CA  LEU A 662      42.970  35.210  38.250  1.00  0.00           C
ATOM   1174  HA  LEU A 662      43.530  34.400  38.700  1.00  0.00           H
ATOM   1175  CB  LEU A 662      43.580  35.400  36.790  1.00  0.00           C
ATOM   1176  HB1 LEU A 662      44.670  35.620  36.820  1.00  0.00           H
ATOM   1177  HB2 LEU A 662      43.110  36.240  36.220  1.00  0.00           H
ATOM   1178  CG  LEU A 662      43.390  34.240  35.860  1.00  0.00           C
ATOM   1179  HG  LEU A 662      42.310  34.040  35.720  1.00  0.00           H
ATOM   1180  CD1 LEU A 662      43.940  34.680  34.440  1.00  0.00           C
ATOM   1181 HD11 LEU A 662      43.290  35.430  33.940  1.00  0.00           H
ATOM   1182 HD12 LEU A 662      43.970  33.780  33.790  1.00  0.00           H
ATOM   1183 HD13 LEU A 662      44.990  35.030  34.420  1.00  0.00           H
ATOM   1184  CD2 LEU A 662      44.120  32.930  36.370  1.00  0.00           C
ATOM   1185 HD21 LEU A 662      43.490  32.420  37.110  1.00  0.00           H
ATOM   1186 HD22 LEU A 662      45.020  33.280  36.930  1.00  0.00           H
ATOM   1187 HD23 LEU A 662      44.310  32.220  35.540  1.00  0.00           H
ATOM   1188  C   LEU A 662      43.280  36.560  39.070  1.00  0.00           C
ATOM   1189  O   LEU A 662      44.410  37.020  39.130  1.00  0.00           O
ATOM   1190  N   THR A 663      42.280  37.110  39.720  1.00  0.00           N
ATOM   1191  HN  THR A 663      41.350  36.730  39.740  1.00  0.00           H
ATOM   1192  CA  THR A 663      42.400  38.340  40.540  1.00  0.00           C
ATOM   1193  HA  THR A 663      43.290  38.840  40.170  1.00  0.00           H
ATOM   1194  CB  THR A 663      41.370  39.440  40.460  1.00  0.00           C
ATOM   1195  HB  THR A 663      41.550  40.170  41.280  1.00  0.00           H
ATOM   1196  OG1 THR A 663      40.030  38.950  40.650  1.00  0.00           O
ATOM   1197  HG1 THR A 663      40.020  38.080  40.250  1.00  0.00           H
ATOM   1198  CG2 THR A 663      41.470  40.050  39.060  1.00  0.00           C
ATOM   1199 HG21 THR A 663      41.490  39.270  38.270  1.00  0.00           H
ATOM   1200 HG22 THR A 663      42.330  40.750  39.050  1.00  0.00           H
ATOM   1201 HG23 THR A 663      40.620  40.770  38.960  1.00  0.00           H
ATOM   1202  C   THR A 663      42.610  37.960  41.920  1.00  0.00           C
ATOM   1203  O   THR A 663      42.060  37.020  42.520  1.00  0.00           O
ATOM   1204  N   ILE A 664      43.580  38.700  42.580  1.00  0.00           N
ATOM   1205  HN  ILE A 664      44.050  39.430  42.070  1.00  0.00           H
ATOM   1206  CA  ILE A 664      44.030  38.440  43.960  1.00  0.00           C
ATOM   1207  HA  ILE A 664      43.500  37.590  44.370  1.00  0.00           H
ATOM   1208  CB  ILE A 664      45.560  38.190  44.030  1.00  0.00           C
ATOM   1209  HB  ILE A 664      45.970  39.000  43.390  1.00  0.00           H
ATOM   1210  CG2 ILE A 664      46.000  38.060  45.490  1.00  0.00           C
ATOM   1211 HG21 ILE A 664      45.520  37.110  45.820  1.00  0.00           H
ATOM   1212 HG22 ILE A 664      45.690  38.910  46.140  1.00  0.00           H
ATOM   1213 HG23 ILE A 664      47.090  37.850  45.600  1.00  0.00           H
ATOM   1214  CG1 ILE A 664      46.050  36.970  43.270  1.00  0.00           C
ATOM   1215 HG11 ILE A 664      47.100  36.860  43.610  1.00  0.00           H
ATOM   1216 HG12 ILE A 664      46.050  37.170  42.180  1.00  0.00           H
ATOM   1217  CD  ILE A 664      45.210  35.740  43.430  1.00  0.00           C
ATOM   1218  HD1 ILE A 664      45.040  35.550  44.520  1.00  0.00           H
ATOM   1219  HD2 ILE A 664      45.880  34.890  43.190  1.00  0.00           H
ATOM   1220  HD3 ILE A 664      44.230  35.780  42.890  1.00  0.00           H
ATOM   1221  C   ILE A 664      43.580  39.660  44.720  1.00  0.00           C
ATOM   1222  O   ILE A 664      43.620  40.800  44.220  1.00  0.00           O
ATOM   1223  N   LEU A 665      43.150  39.420  45.950  1.00  0.00           N
ATOM   1224  HN  LEU A 665      42.940  38.490  46.240  1.00  0.00           H
ATOM   1225  CA  LEU A 665      42.870  40.530  46.820  1.00  0.00           C
ATOM   1226  HA  LEU A 665      42.550  41.380  46.240  1.00  0.00           H
ATOM   1227  CB  LEU A 665      41.780  40.170  47.830  1.00  0.00           C
ATOM   1228  HB1 LEU A 665      41.470  41.080  48.380  1.00  0.00           H
ATOM   1229  HB2 LEU A 665      41.990  39.390  48.600  1.00  0.00           H
ATOM   1230  CG  LEU A 665      40.450  39.660  47.250  1.00  0.00           C
ATOM   1231  HG  LEU A 665      39.700  39.760  48.070  1.00  0.00           H
ATOM   1232  CD1 LEU A 665      39.760  40.450  46.050  1.00  0.00           C
ATOM   1233 HD11 LEU A 665      39.210  41.340  46.400  1.00  0.00           H
ATOM   1234 HD12 LEU A 665      38.980  39.690  45.780  1.00  0.00           H
ATOM   1235 HD13 LEU A 665      40.490  40.620  45.230  1.00  0.00           H
ATOM   1236  CD2 LEU A 665      40.450  38.150  47.000  1.00  0.00           C
ATOM   1237 HD21 LEU A 665      40.800  38.040  45.950  1.00  0.00           H
ATOM   1238 HD22 LEU A 665      39.440  37.720  47.120  1.00  0.00           H
ATOM   1239 HD23 LEU A 665      41.140  37.570  47.660  1.00  0.00           H
ATOM   1240  C   LEU A 665      44.150  40.880  47.570  1.00  0.00           C
ATOM   1241  O   LEU A 665      44.760  40.010  48.190  1.00  0.00           O
ATOM   1242  N   GLY A 666      44.410  42.250  47.660  1.00  0.00           N
ATOM   1243  HN  GLY A 666      43.840  42.940  47.240  1.00  0.00           H
ATOM   1244  CA  GLY A 666      45.470  42.690  48.500  1.00  0.00           C
ATOM   1245  HA1 GLY A 666      46.160  43.080  47.760  1.00  0.00           H
ATOM   1246  HA2 GLY A 666      45.840  41.900  49.150  1.00  0.00           H
ATOM   1247  C   GLY A 666      45.130  43.870  49.370  1.00  0.00           C
ATOM   1248  O   GLY A 666      43.980  44.390  49.390  1.00  0.00           O
ATOM   1249  N   SER A 667      46.050  44.380  50.090  1.00  0.00           N
ATOM   1250  HN  SER A 667      46.930  43.920  50.230  1.00  0.00           H
ATOM   1251  CA  SER A 667      45.930  45.500  51.000  1.00  0.00           C
ATOM   1252  HA  SER A 667      44.980  45.470  51.500  1.00  0.00           H
ATOM   1253  CB  SER A 667      47.000  45.510  52.180  1.00  0.00           C
ATOM   1254  HB1 SER A 667      46.900  44.620  52.840  1.00  0.00           H
ATOM   1255  HB2 SER A 667      46.780  46.430  52.770  1.00  0.00           H
ATOM   1256  OG  SER A 667      48.400  45.520  51.770  1.00  0.00           O
ATOM   1257  HG1 SER A 667      48.540  46.390  51.410  1.00  0.00           H
ATOM   1258  C   SER A 667      46.010  46.790  50.230  1.00  0.00           C
ATOM   1259  O   SER A 667      46.850  46.930  49.360  1.00  0.00           O
ATOM   1260  N   THR A 668      45.120  47.690  50.560  1.00  0.00           N
ATOM   1261  HN  THR A 668      44.300  47.540  51.120  1.00  0.00           H
ATOM   1262  CA  THR A 668      45.080  48.940  49.820  1.00  0.00           C
ATOM   1263  HA  THR A 668      45.820  49.010  49.040  1.00  0.00           H
ATOM   1264  CB  THR A 668      43.920  49.180  48.890  1.00  0.00           C
ATOM   1265  HB  THR A 668      43.670  48.210  48.400  1.00  0.00           H
ATOM   1266  OG1 THR A 668      44.170  50.070  47.800  1.00  0.00           O
ATOM   1267  HG1 THR A 668      43.340  50.010  47.330  1.00  0.00           H
ATOM   1268  CG2 THR A 668      42.700  49.740  49.620  1.00  0.00           C
ATOM   1269 HG21 THR A 668      42.690  50.840  49.690  1.00  0.00           H
ATOM   1270 HG22 THR A 668      42.500  49.380  50.650  1.00  0.00           H
ATOM   1271 HG23 THR A 668      41.760  49.510  49.070  1.00  0.00           H
ATOM   1272  C   THR A 668      45.280  50.160  50.590  1.00  0.00           C
ATOM   1273  O   THR A 668      44.980  50.330  51.780  1.00  0.00           O
ATOM   1274  N   GLY A 669      46.090  51.020  49.960  1.00  0.00           N
ATOM   1275  HN  GLY A 669      46.330  50.840  49.010  1.00  0.00           H
ATOM   1276  CA  GLY A 669      46.540  52.310  50.520  1.00  0.00           C
ATOM   1277  HA1 GLY A 669      46.760  52.960  49.680  1.00  0.00           H
ATOM   1278  HA2 GLY A 669      47.360  52.160  51.200  1.00  0.00           H
ATOM   1279  C   GLY A 669      45.540  53.030  51.410  1.00  0.00           C
ATOM   1280  O   GLY A 669      45.820  53.400  52.570  1.00  0.00           O
ATOM   1281  N   PRO A 670      44.370  53.420  50.800  1.00  0.00           N
ATOM   1282  CD  PRO A 670      44.100  53.360  49.330  1.00  0.00           C
ATOM   1283  HD1 PRO A 670      43.980  52.300  49.010  1.00  0.00           H
ATOM   1284  HD2 PRO A 670      44.830  53.990  48.780  1.00  0.00           H
ATOM   1285  CA  PRO A 670      43.610  54.440  51.350  1.00  0.00           C
ATOM   1286  HA  PRO A 670      44.240  55.200  51.790  1.00  0.00           H
ATOM   1287  CB  PRO A 670      42.910  55.130  50.150  1.00  0.00           C
ATOM   1288  HB1 PRO A 670      43.700  55.850  49.880  1.00  0.00           H
ATOM   1289  HB2 PRO A 670      42.030  55.740  50.460  1.00  0.00           H
ATOM   1290  CG  PRO A 670      42.800  54.070  49.050  1.00  0.00           C
ATOM   1291  HG1 PRO A 670      41.830  53.530  49.140  1.00  0.00           H
ATOM   1292  HG2 PRO A 670      42.770  54.560  48.040  1.00  0.00           H
ATOM   1293  C   PRO A 670      42.730  53.870  52.400  1.00  0.00           C
ATOM   1294  O   PRO A 670      42.340  54.580  53.330  1.00  0.00           O
ATOM   1295  N   VAL A 671      42.280  52.640  52.330  1.00  0.00           N
ATOM   1296  HN  VAL A 671      42.620  52.100  51.570  1.00  0.00           H
ATOM   1297  CA  VAL A 671      41.610  51.970  53.440  1.00  0.00           C
ATOM   1298  HA  VAL A 671      40.800  52.650  53.670  1.00  0.00           H
ATOM   1299  CB  VAL A 671      41.120  50.560  53.090  1.00  0.00           C
ATOM   1300  HB  VAL A 671      41.880  49.930  52.580  1.00  0.00           H
ATOM   1301  CG1 VAL A 671      40.710  49.780  54.340  1.00  0.00           C
ATOM   1302 HG11 VAL A 671      39.880  50.200  54.940  1.00  0.00           H
ATOM   1303 HG12 VAL A 671      41.540  49.490  55.020  1.00  0.00           H
ATOM   1304 HG13 VAL A 671      40.180  48.840  54.070  1.00  0.00           H
ATOM   1305  CG2 VAL A 671      39.950  50.750  52.100  1.00  0.00           C
ATOM   1306 HG21 VAL A 671      39.340  49.860  51.810  1.00  0.00           H
ATOM   1307 HG22 VAL A 671      40.520  51.160  51.230  1.00  0.00           H
ATOM   1308 HG23 VAL A 671      39.180  51.520  52.300  1.00  0.00           H
ATOM   1309  C   VAL A 671      42.530  51.930  54.730  1.00  0.00           C
ATOM   1310  O   VAL A 671      42.020  52.180  55.840  1.00  0.00           O
ATOM   1311  N   LEU A 672      43.900  51.620  54.590  1.00  0.00           N
ATOM   1312  HN  LEU A 672      44.290  51.360  53.710  1.00  0.00           H
ATOM   1313  CA  LEU A 672      44.890  51.660  55.660  1.00  0.00           C
ATOM   1314  HA  LEU A 672      44.480  51.030  56.430  1.00  0.00           H
ATOM   1315  CB  LEU A 672      46.250  51.200  55.180  1.00  0.00           C
ATOM   1316  HB1 LEU A 672      46.610  51.680  54.250  1.00  0.00           H
ATOM   1317  HB2 LEU A 672      46.070  50.130  54.960  1.00  0.00           H
ATOM   1318  CG  LEU A 672      47.350  51.160  56.310  1.00  0.00           C
ATOM   1319  HG  LEU A 672      47.450  52.120  56.850  1.00  0.00           H
ATOM   1320  CD1 LEU A 672      47.010  50.230  57.460  1.00  0.00           C
ATOM   1321 HD11 LEU A 672      47.000  49.170  57.100  1.00  0.00           H
ATOM   1322 HD12 LEU A 672      46.100  50.460  58.060  1.00  0.00           H
ATOM   1323 HD13 LEU A 672      47.720  50.290  58.300  1.00  0.00           H
ATOM   1324  CD2 LEU A 672      48.730  50.840  55.720  1.00  0.00           C
ATOM   1325 HD21 LEU A 672      49.140  51.770  55.280  1.00  0.00           H
ATOM   1326 HD22 LEU A 672      48.730  50.020  54.960  1.00  0.00           H
ATOM   1327 HD23 LEU A 672      49.450  50.570  56.510  1.00  0.00           H
ATOM   1328  C   LEU A 672      45.050  53.050  56.230  1.00  0.00           C
ATOM   1329  O   LEU A 672      45.120  53.320  57.420  1.00  0.00           O
ATOM   1330  N   VAL A 673      45.130  54.130  55.420  1.00  0.00           N
ATOM   1331  HN  VAL A 673      45.240  53.950  54.450  1.00  0.00           H
ATOM   1332  CA  VAL A 673      45.100  55.440  55.980  1.00  0.00           C
ATOM   1333  HA  VAL A 673      45.770  55.440  56.810  1.00  0.00           H
ATOM   1334  CB  VAL A 673      45.480  56.510  54.980  1.00  0.00           C
ATOM   1335  HB  VAL A 673      44.700  56.630  54.200  1.00  0.00           H
ATOM   1336  CG1 VAL A 673      45.570  57.920  55.670  1.00  0.00           C
ATOM   1337 HG11 VAL A 673      46.290  57.770  56.500  1.00  0.00           H
ATOM   1338 HG12 VAL A 673      44.620  58.470  55.870  1.00  0.00           H
ATOM   1339 HG13 VAL A 673      45.960  58.700  54.980  1.00  0.00           H
ATOM   1340  CG2 VAL A 673      46.900  56.200  54.470  1.00  0.00           C
ATOM   1341 HG21 VAL A 673      47.660  56.250  55.280  1.00  0.00           H
ATOM   1342 HG22 VAL A 673      47.100  57.010  53.720  1.00  0.00           H
ATOM   1343 HG23 VAL A 673      46.950  55.210  53.980  1.00  0.00           H
ATOM   1344  C   VAL A 673      43.750  55.730  56.610  1.00  0.00           C
ATOM   1345  O   VAL A 673      43.700  56.240  57.740  1.00  0.00           O
ATOM   1346  N   PHE A 674      42.570  55.500  55.940  1.00  0.00           N
ATOM   1347  HN  PHE A 674      42.670  55.380  54.960  1.00  0.00           H
ATOM   1348  CA  PHE A 674      41.270  55.770  56.570  1.00  0.00           C
ATOM   1349  HA  PHE A 674      41.300  56.800  56.900  1.00  0.00           H
ATOM   1350  CB  PHE A 674      40.060  55.530  55.550  1.00  0.00           C
ATOM   1351  HB1 PHE A 674      39.710  54.480  55.420  1.00  0.00           H
ATOM   1352  HB2 PHE A 674      40.460  55.910  54.580  1.00  0.00           H
ATOM   1353  CG  PHE A 674      38.930  56.430  55.890  1.00  0.00           C
ATOM   1354  CD1 PHE A 674      39.110  57.840  56.120  1.00  0.00           C
ATOM   1355  HD1 PHE A 674      40.120  58.190  56.000  1.00  0.00           H
ATOM   1356  CE1 PHE A 674      38.040  58.620  56.440  1.00  0.00           C
ATOM   1357  HE1 PHE A 674      38.200  59.680  56.550  1.00  0.00           H
ATOM   1358  CZ  PHE A 674      36.740  58.120  56.520  1.00  0.00           C
ATOM   1359  HZ  PHE A 674      35.880  58.720  56.760  1.00  0.00           H
ATOM   1360  CD2 PHE A 674      37.640  55.940  56.000  1.00  0.00           C
ATOM   1361  HD2 PHE A 674      37.410  54.890  55.810  1.00  0.00           H
ATOM   1362  CE2 PHE A 674      36.530  56.740  56.370  1.00  0.00           C
ATOM   1363  HE2 PHE A 674      35.520  56.380  56.500  1.00  0.00           H
ATOM   1364  C   PHE A 674      40.990  54.980  57.880  1.00  0.00           C
ATOM   1365  O   PHE A 674      40.410  55.510  58.820  1.00  0.00           O
ATOM   1366  N   GLU A 675      41.370  53.720  58.010  1.00  0.00           N
ATOM   1367  HN  GLU A 675      41.680  53.270  57.170  1.00  0.00           H
ATOM   1368  CA  GLU A 675      41.350  52.880  59.210  1.00  0.00           C
ATOM   1369  HA  GLU A 675      40.370  52.830  59.670  1.00  0.00           H
ATOM   1370  CB  GLU A 675      41.930  51.450  58.890  1.00  0.00           C
ATOM   1371  HB1 GLU A 675      42.960  51.650  58.510  1.00  0.00           H
ATOM   1372  HB2 GLU A 675      41.350  50.990  58.060  1.00  0.00           H
ATOM   1373  CG  GLU A 675      42.100  50.440  60.100  1.00  0.00           C
ATOM   1374  HG1 GLU A 675      42.380  51.010  61.000  1.00  0.00           H
ATOM   1375  HG2 GLU A 675      42.890  49.690  59.860  1.00  0.00           H
ATOM   1376  CD  GLU A 675      40.750  49.710  60.190  1.00  0.00           C
ATOM   1377  OE1 GLU A 675      40.380  48.930  59.260  1.00  0.00           O
ATOM   1378  OE2 GLU A 675      40.190  49.810  61.300  1.00  0.00           O
ATOM   1379  C   GLU A 675      42.140  53.590  60.330  1.00  0.00           C
ATOM   1380  O   GLU A 675      41.660  53.670  61.460  1.00  0.00           O
ATOM   1381  N   LYS A 676      43.390  54.060  60.130  1.00  0.00           N
ATOM   1382  HN  LYS A 676      43.910  54.070  59.290  1.00  0.00           H
ATOM   1383  CA  LYS A 676      44.110  54.860  61.130  1.00  0.00           C
ATOM   1384  HA  LYS A 676      44.160  54.310  62.050  1.00  0.00           H
ATOM   1385  CB  LYS A 676      45.540  54.900  60.720  1.00  0.00           C
ATOM   1386  HB1 LYS A 676      45.800  55.440  59.790  1.00  0.00           H
ATOM   1387  HB2 LYS A 676      45.840  53.830  60.700  1.00  0.00           H
ATOM   1388  CG  LYS A 676      46.460  55.720  61.670  1.00  0.00           C
ATOM   1389  HG1 LYS A 676      46.110  55.470  62.710  1.00  0.00           H
ATOM   1390  HG2 LYS A 676      46.250  56.750  61.330  1.00  0.00           H
ATOM   1391  CD  LYS A 676      47.950  55.420  61.450  1.00  0.00           C
ATOM   1392  HD1 LYS A 676      48.120  55.680  60.380  1.00  0.00           H
ATOM   1393  HD2 LYS A 676      48.020  54.320  61.490  1.00  0.00           H
ATOM   1394  CE  LYS A 676      48.860  56.130  62.400  1.00  0.00           C
ATOM   1395  HE1 LYS A 676      48.800  55.670  63.410  1.00  0.00           H
ATOM   1396  HE2 LYS A 676      48.650  57.210  62.520  1.00  0.00           H
ATOM   1397  NZ  LYS A 676      50.270  56.070  61.950  1.00  0.00           N
ATOM   1398  HZ1 LYS A 676      50.900  56.480  62.670  1.00  0.00           H
ATOM   1399  HZ2 LYS A 676      50.560  56.470  61.020  1.00  0.00           H
ATOM   1400  HZ3 LYS A 676      50.510  55.080  61.760  1.00  0.00           H
ATOM   1401  C   LYS A 676      43.400  56.160  61.630  1.00  0.00           C
ATOM   1402  O   LYS A 676      43.260  56.390  62.840  1.00  0.00           O
ATOM   1403  N   ILE A 677      42.810  56.860  60.660  1.00  0.00           N
ATOM   1404  HN  ILE A 677      42.690  56.410  59.770  1.00  0.00           H
ATOM   1405  CA  ILE A 677      42.050  58.070  61.010  1.00  0.00           C
ATOM   1406  HA  ILE A 677      42.720  58.660  61.610  1.00  0.00           H
ATOM   1407  CB  ILE A 677      41.610  58.840  59.780  1.00  0.00           C
ATOM   1408  HB  ILE A 677      41.180  58.120  59.050  1.00  0.00           H
ATOM   1409  CG2 ILE A 677      40.580  59.920  60.090  1.00  0.00           C
ATOM   1410 HG21 ILE A 677      40.960  60.620  60.860  1.00  0.00           H
ATOM   1411 HG22 ILE A 677      39.610  59.560  60.510  1.00  0.00           H
ATOM   1412 HG23 ILE A 677      40.350  60.510  59.180  1.00  0.00           H
ATOM   1413  CG1 ILE A 677      42.860  59.430  59.010  1.00  0.00           C
ATOM   1414 HG11 ILE A 677      43.570  58.580  58.940  1.00  0.00           H
ATOM   1415 HG12 ILE A 677      43.290  60.270  59.600  1.00  0.00           H
ATOM   1416  CD  ILE A 677      42.600  59.810  57.560  1.00  0.00           C
ATOM   1417  HD1 ILE A 677      42.160  60.800  57.360  1.00  0.00           H
ATOM   1418  HD2 ILE A 677      42.090  58.980  57.020  1.00  0.00           H
ATOM   1419  HD3 ILE A 677      43.640  59.890  57.140  1.00  0.00           H
ATOM   1420  C   ILE A 677      40.760  57.680  61.840  1.00  0.00           C
ATOM   1421  O   ILE A 677      40.500  58.350  62.850  1.00  0.00           O
ATOM   1422  N   LEU A 678      40.040  56.590  61.480  1.00  0.00           N
ATOM   1423  HN  LEU A 678      40.300  56.090  60.650  1.00  0.00           H
ATOM   1424  CA  LEU A 678      38.910  56.040  62.200  1.00  0.00           C
ATOM   1425  HA  LEU A 678      38.170  56.830  62.280  1.00  0.00           H
ATOM   1426  CB  LEU A 678      38.250  54.880  61.300  1.00  0.00           C
ATOM   1427  HB1 LEU A 678      39.040  54.160  61.010  1.00  0.00           H
ATOM   1428  HB2 LEU A 678      37.900  55.340  60.340  1.00  0.00           H
ATOM   1429  CG  LEU A 678      37.090  54.090  61.950  1.00  0.00           C
ATOM   1430  HG  LEU A 678      37.450  53.640  62.910  1.00  0.00           H
ATOM   1431  CD1 LEU A 678      35.870  54.980  62.180  1.00  0.00           C
ATOM   1432 HD11 LEU A 678      34.950  54.460  62.500  1.00  0.00           H
ATOM   1433 HD12 LEU A 678      35.650  55.560  61.260  1.00  0.00           H
ATOM   1434 HD13 LEU A 678      36.120  55.730  62.970  1.00  0.00           H
ATOM   1435  CD2 LEU A 678      36.820  52.880  60.980  1.00  0.00           C
ATOM   1436 HD21 LEU A 678      35.980  52.300  61.440  1.00  0.00           H
ATOM   1437 HD22 LEU A 678      37.690  52.240  60.780  1.00  0.00           H
ATOM   1438 HD23 LEU A 678      36.460  53.260  60.010  1.00  0.00           H
ATOM   1439  C   LEU A 678      39.220  55.540  63.600  1.00  0.00           C
ATOM   1440  O   LEU A 678      38.470  55.910  64.480  1.00  0.00           O
ATOM   1441  N   TYR A 679      40.310  54.880  63.900  1.00  0.00           N
ATOM   1442  HN  TYR A 679      40.860  54.460  63.180  1.00  0.00           H
ATOM   1443  CA  TYR A 679      40.810  54.710  65.230  1.00  0.00           C
ATOM   1444  HA  TYR A 679      40.000  54.270  65.790  1.00  0.00           H
ATOM   1445  CB  TYR A 679      41.980  53.710  65.340  1.00  0.00           C
ATOM   1446  HB1 TYR A 679      42.790  54.140  64.710  1.00  0.00           H
ATOM   1447  HB2 TYR A 679      41.660  52.700  65.040  1.00  0.00           H
ATOM   1448  CG  TYR A 679      42.650  53.620  66.670  1.00  0.00           C
ATOM   1449  CD1 TYR A 679      41.840  53.310  67.810  1.00  0.00           C
ATOM   1450  HD1 TYR A 679      40.780  53.140  67.610  1.00  0.00           H
ATOM   1451  CE1 TYR A 679      42.500  53.110  69.040  1.00  0.00           C
ATOM   1452  HE1 TYR A 679      41.900  52.900  69.910  1.00  0.00           H
ATOM   1453  CZ  TYR A 679      43.850  53.590  69.240  1.00  0.00           C
ATOM   1454  OH  TYR A 679      44.210  53.570  70.620  1.00  0.00           O
ATOM   1455  HH  TYR A 679      45.130  53.860  70.590  1.00  0.00           H
ATOM   1456  CD2 TYR A 679      44.000  53.950  66.860  1.00  0.00           C
ATOM   1457  HD2 TYR A 679      44.640  54.120  66.010  1.00  0.00           H
ATOM   1458  CE2 TYR A 679      44.540  54.030  68.150  1.00  0.00           C
ATOM   1459  HE2 TYR A 679      45.570  54.340  68.260  1.00  0.00           H
ATOM   1460  C   TYR A 679      41.070  56.030  66.060  1.00  0.00           C
ATOM   1461  O   TYR A 679      40.580  56.150  67.200  1.00  0.00           O
ATOM   1462  N   LYS A 680      41.850  56.960  65.550  1.00  0.00           N
ATOM   1463  HN  LYS A 680      42.230  56.900  64.630  1.00  0.00           H
ATOM   1464  CA  LYS A 680      42.140  58.220  66.150  1.00  0.00           C
ATOM   1465  HA  LYS A 680      42.480  58.200  67.180  1.00  0.00           H
ATOM   1466  CB  LYS A 680      43.180  59.060  65.400  1.00  0.00           C
ATOM   1467  HB1 LYS A 680      43.170  60.040  65.920  1.00  0.00           H
ATOM   1468  HB2 LYS A 680      43.010  59.400  64.360  1.00  0.00           H
ATOM   1469  CG  LYS A 680      44.540  58.350  65.500  1.00  0.00           C
ATOM   1470  HG1 LYS A 680      44.510  57.560  64.720  1.00  0.00           H
ATOM   1471  HG2 LYS A 680      44.850  57.940  66.500  1.00  0.00           H
ATOM   1472  CD  LYS A 680      45.790  59.230  65.220  1.00  0.00           C
ATOM   1473  HD1 LYS A 680      45.780  59.290  64.110  1.00  0.00           H
ATOM   1474  HD2 LYS A 680      46.610  58.500  65.400  1.00  0.00           H
ATOM   1475  CE  LYS A 680      45.900  60.580  65.820  1.00  0.00           C
ATOM   1476  HE1 LYS A 680      45.050  61.210  65.480  1.00  0.00           H
ATOM   1477  HE2 LYS A 680      46.840  61.140  65.570  1.00  0.00           H
ATOM   1478  NZ  LYS A 680      45.930  60.480  67.280  1.00  0.00           N
ATOM   1479  HZ1 LYS A 680      44.960  60.470  67.670  1.00  0.00           H
ATOM   1480  HZ2 LYS A 680      46.410  61.270  67.740  1.00  0.00           H
ATOM   1481  HZ3 LYS A 680      46.330  59.570  67.570  1.00  0.00           H
ATOM   1482  C   LYS A 680      40.880  59.060  66.400  1.00  0.00           C
ATOM   1483  O   LYS A 680      40.730  59.820  67.400  1.00  0.00           O
ATOM   1484  N   PHE A 681      39.880  59.140  65.440  1.00  0.00           N
ATOM   1485  HN  PHE A 681      40.020  58.650  64.590  1.00  0.00           H
ATOM   1486  CA  PHE A 681      38.580  59.880  65.610  1.00  0.00           C
ATOM   1487  HA  PHE A 681      38.710  60.910  65.900  1.00  0.00           H
ATOM   1488  CB  PHE A 681      37.890  59.780  64.160  1.00  0.00           C
ATOM   1489  HB1 PHE A 681      37.800  58.740  63.810  1.00  0.00           H
ATOM   1490  HB2 PHE A 681      38.510  60.400  63.470  1.00  0.00           H
ATOM   1491  CG  PHE A 681      36.560  60.470  64.140  1.00  0.00           C
ATOM   1492  CD1 PHE A 681      36.430  61.880  64.190  1.00  0.00           C
ATOM   1493  HD1 PHE A 681      37.300  62.550  64.120  1.00  0.00           H
ATOM   1494  CE1 PHE A 681      35.140  62.370  64.060  1.00  0.00           C
ATOM   1495  HE1 PHE A 681      35.030  63.450  64.010  1.00  0.00           H
ATOM   1496  CZ  PHE A 681      34.030  61.530  64.210  1.00  0.00           C
ATOM   1497  HZ  PHE A 681      33.010  61.850  64.270  1.00  0.00           H
ATOM   1498  CD2 PHE A 681      35.470  59.640  64.250  1.00  0.00           C
ATOM   1499  HD2 PHE A 681      35.660  58.580  64.180  1.00  0.00           H
ATOM   1500  CE2 PHE A 681      34.170  60.140  64.370  1.00  0.00           C
ATOM   1501  HE2 PHE A 681      33.290  59.520  64.450  1.00  0.00           H
ATOM   1502  C   PHE A 681      37.730  59.360  66.720  1.00  0.00           C
ATOM   1503  O   PHE A 681      37.300  60.090  67.650  1.00  0.00           O
ATOM   1504  N   CYS A 682      37.560  58.000  66.710  1.00  0.00           N
ATOM   1505  HN  CYS A 682      37.990  57.530  65.940  1.00  0.00           H
ATOM   1506  CA  CYS A 682      36.860  57.270  67.790  1.00  0.00           C
ATOM   1507  HA  CYS A 682      35.810  57.540  67.700  1.00  0.00           H
ATOM   1508  CB  CYS A 682      37.010  55.790  67.580  1.00  0.00           C
ATOM   1509  HB1 CYS A 682      36.830  55.220  68.510  1.00  0.00           H
ATOM   1510  HB2 CYS A 682      38.070  55.530  67.330  1.00  0.00           H
ATOM   1511  SG  CYS A 682      35.900  55.290  66.210  1.00  0.00           S
ATOM   1512  HG1 CYS A 682      36.760  55.860  65.370  1.00  0.00           H
ATOM   1513  C   CYS A 682      37.370  57.530  69.240  1.00  0.00           C
ATOM   1514  O   CYS A 682      36.690  57.780  70.190  1.00  0.00           O
ATOM   1515  N   ARG A 683      38.710  57.510  69.390  1.00  0.00           N
ATOM   1516  HN  ARG A 683      39.300  57.350  68.610  1.00  0.00           H
ATOM   1517  CA  ARG A 683      39.370  57.720  70.610  1.00  0.00           C
ATOM   1518  HA  ARG A 683      38.950  57.010  71.300  1.00  0.00           H
ATOM   1519  CB  ARG A 683      40.930  57.520  70.480  1.00  0.00           C
ATOM   1520  HB1 ARG A 683      41.480  57.970  71.330  1.00  0.00           H
ATOM   1521  HB2 ARG A 683      41.190  57.920  69.480  1.00  0.00           H
ATOM   1522  CG  ARG A 683      41.230  55.980  70.520  1.00  0.00           C
ATOM   1523  HG1 ARG A 683      41.740  55.830  69.550  1.00  0.00           H
ATOM   1524  HG2 ARG A 683      40.270  55.420  70.520  1.00  0.00           H
ATOM   1525  CD  ARG A 683      41.940  55.480  71.770  1.00  0.00           C
ATOM   1526  HD1 ARG A 683      43.010  55.770  71.770  1.00  0.00           H
ATOM   1527  HD2 ARG A 683      42.010  54.370  71.810  1.00  0.00           H
ATOM   1528  NE  ARG A 683      41.220  55.910  73.020  1.00  0.00           N
ATOM   1529  HE  ARG A 683      40.220  55.890  73.020  1.00  0.00           H
ATOM   1530  CZ  ARG A 683      41.810  56.700  73.940  1.00  0.00           C
ATOM   1531  NH1 ARG A 683      40.980  57.290  74.810  1.00  0.00           N
ATOM   1532 HH11 ARG A 683      41.310  57.940  75.500  1.00  0.00           H
ATOM   1533 HH12 ARG A 683      39.980  57.330  74.760  1.00  0.00           H
ATOM   1534  NH2 ARG A 683      43.100  56.850  74.070  1.00  0.00           N
ATOM   1535 HH21 ARG A 683      43.600  56.020  73.770  1.00  0.00           H
ATOM   1536 HH22 ARG A 683      43.560  57.230  74.870  1.00  0.00           H
ATOM   1537  C   ARG A 683      39.240  59.120  71.230  1.00  0.00           C
ATOM   1538  O   ARG A 683      39.190  59.270  72.460  1.00  0.00           O
ATOM   1539  N   ASP A 684      39.160  60.190  70.390  1.00  0.00           N
ATOM   1540  HN  ASP A 684      39.260  60.060  69.410  1.00  0.00           H
ATOM   1541  CA  ASP A 684      38.840  61.550  70.770  1.00  0.00           C
ATOM   1542  HA  ASP A 684      39.420  61.610  71.680  1.00  0.00           H
ATOM   1543  CB  ASP A 684      39.300  62.530  69.660  1.00  0.00           C
ATOM   1544  HB1 ASP A 684      38.890  63.570  69.700  1.00  0.00           H
ATOM   1545  HB2 ASP A 684      39.170  62.220  68.610  1.00  0.00           H
ATOM   1546  CG  ASP A 684      40.760  62.820  69.750  1.00  0.00           C
ATOM   1547  OD1 ASP A 684      41.320  62.650  70.900  1.00  0.00           O
ATOM   1548  OD2 ASP A 684      41.370  63.430  68.790  1.00  0.00           O
ATOM   1549  C   ASP A 684      37.450  61.750  71.160  1.00  0.00           C
ATOM   1550  O   ASP A 684      37.120  62.390  72.150  1.00  0.00           O
ATOM   1551  N   TYR A 685      36.500  61.130  70.320  1.00  0.00           N
ATOM   1552  HN  TYR A 685      36.790  60.600  69.520  1.00  0.00           H
ATOM   1553  CA  TYR A 685      35.120  61.400  70.460  1.00  0.00           C
ATOM   1554  HA  TYR A 685      34.930  62.290  71.050  1.00  0.00           H
ATOM   1555  CB  TYR A 685      34.470  61.680  69.060  1.00  0.00           C
ATOM   1556  HB1 TYR A 685      33.360  61.640  69.160  1.00  0.00           H
ATOM   1557  HB2 TYR A 685      34.720  60.900  68.310  1.00  0.00           H
ATOM   1558  CG  TYR A 685      34.910  63.050  68.530  1.00  0.00           C
ATOM   1559  CD1 TYR A 685      35.510  63.290  67.310  1.00  0.00           C
ATOM   1560  HD1 TYR A 685      35.790  62.400  66.750  1.00  0.00           H
ATOM   1561  CE1 TYR A 685      35.720  64.570  66.750  1.00  0.00           C
ATOM   1562  HE1 TYR A 685      36.090  64.750  65.750  1.00  0.00           H
ATOM   1563  CZ  TYR A 685      35.310  65.710  67.580  1.00  0.00           C
ATOM   1564  OH  TYR A 685      35.410  66.930  66.920  1.00  0.00           O
ATOM   1565  HH  TYR A 685      35.580  66.790  65.990  1.00  0.00           H
ATOM   1566  CD2 TYR A 685      34.500  64.180  69.260  1.00  0.00           C
ATOM   1567  HD2 TYR A 685      33.890  64.110  70.150  1.00  0.00           H
ATOM   1568  CE2 TYR A 685      34.780  65.470  68.790  1.00  0.00           C
ATOM   1569  HE2 TYR A 685      34.370  66.260  69.410  1.00  0.00           H
ATOM   1570  C   TYR A 685      34.250  60.340  71.170  1.00  0.00           C
ATOM   1571  O   TYR A 685      33.020  60.270  71.060  1.00  0.00           O
ATOM   1572  N   GLN A 686      34.910  59.520  71.980  1.00  0.00           N
ATOM   1573  HN  GLN A 686      35.890  59.430  71.930  1.00  0.00           H
ATOM   1574  CA  GLN A 686      34.300  58.540  72.910  1.00  0.00           C
ATOM   1575  HA  GLN A 686      35.000  57.960  73.480  1.00  0.00           H
ATOM   1576  CB  GLN A 686      33.530  59.280  74.020  1.00  0.00           C
ATOM   1577  HB1 GLN A 686      32.730  58.660  74.490  1.00  0.00           H
ATOM   1578  HB2 GLN A 686      32.980  60.140  73.580  1.00  0.00           H
ATOM   1579  CG  GLN A 686      34.360  59.870  75.190  1.00  0.00           C
ATOM   1580  HG1 GLN A 686      34.610  59.030  75.890  1.00  0.00           H
ATOM   1581  HG2 GLN A 686      33.680  60.520  75.780  1.00  0.00           H
ATOM   1582  CD  GLN A 686      35.610  60.650  74.770  1.00  0.00           C
ATOM   1583  OE1 GLN A 686      36.650  60.050  74.570  1.00  0.00           O
ATOM   1584  NE2 GLN A 686      35.410  61.990  74.480  1.00  0.00           N
ATOM   1585 HE21 GLN A 686      36.020  62.520  73.890  1.00  0.00           H
ATOM   1586 HE22 GLN A 686      34.570  62.410  74.830  1.00  0.00           H
ATOM   1587  C   GLN A 686      33.440  57.450  72.230  1.00  0.00           C
ATOM   1588  O   GLN A 686      32.250  57.310  72.510  1.00  0.00           O
ATOM   1589  N   LEU A 687      34.120  56.660  71.300  1.00  0.00           N
ATOM   1590  HN  LEU A 687      35.100  56.740  71.090  1.00  0.00           H
ATOM   1591  CA  LEU A 687      33.410  55.710  70.450  1.00  0.00           C
ATOM   1592  HA  LEU A 687      32.470  55.520  70.910  1.00  0.00           H
ATOM   1593  CB  LEU A 687      33.190  56.100  68.920  1.00  0.00           C
ATOM   1594  HB1 LEU A 687      32.990  55.190  68.320  1.00  0.00           H
ATOM   1595  HB2 LEU A 687      34.230  56.360  68.620  1.00  0.00           H
ATOM   1596  CG  LEU A 687      32.180  57.240  68.800  1.00  0.00           C
ATOM   1597  HG  LEU A 687      32.370  57.880  69.680  1.00  0.00           H
ATOM   1598  CD1 LEU A 687      32.400  58.100  67.490  1.00  0.00           C
ATOM   1599 HD11 LEU A 687      32.100  57.660  66.510  1.00  0.00           H
ATOM   1600 HD12 LEU A 687      33.480  58.380  67.500  1.00  0.00           H
ATOM   1601 HD13 LEU A 687      31.990  59.130  67.650  1.00  0.00           H
ATOM   1602  CD2 LEU A 687      30.660  56.860  69.090  1.00  0.00           C
ATOM   1603 HD21 LEU A 687      30.320  56.180  68.280  1.00  0.00           H
ATOM   1604 HD22 LEU A 687      30.050  57.760  68.850  1.00  0.00           H
ATOM   1605 HD23 LEU A 687      30.530  56.460  70.110  1.00  0.00           H
ATOM   1606  C   LEU A 687      34.130  54.430  70.600  1.00  0.00           C
ATOM   1607  O   LEU A 687      35.390  54.450  70.780  1.00  0.00           O
ATOM   1608  N   SER A 688      33.470  53.270  70.610  1.00  0.00           N
ATOM   1609  HN  SER A 688      32.470  53.210  70.530  1.00  0.00           H
ATOM   1610  CA  SER A 688      34.220  51.970  70.650  1.00  0.00           C
ATOM   1611  HA  SER A 688      35.040  52.130  71.340  1.00  0.00           H
ATOM   1612  CB  SER A 688      33.230  50.880  71.240  1.00  0.00           C
ATOM   1613  HB1 SER A 688      32.560  50.550  70.410  1.00  0.00           H
ATOM   1614  HB2 SER A 688      32.550  51.220  72.060  1.00  0.00           H
ATOM   1615  OG  SER A 688      33.940  49.760  71.770  1.00  0.00           O
ATOM   1616  HG1 SER A 688      33.300  49.220  72.250  1.00  0.00           H
ATOM   1617  C   SER A 688      34.670  51.550  69.260  1.00  0.00           C
ATOM   1618  O   SER A 688      33.810  51.210  68.430  1.00  0.00           O
ATOM   1619  N   TYR A 689      36.000  51.580  68.960  1.00  0.00           N
ATOM   1620  HN  TYR A 689      36.680  51.670  69.690  1.00  0.00           H
ATOM   1621  CA  TYR A 689      36.680  51.440  67.680  1.00  0.00           C
ATOM   1622  HA  TYR A 689      36.340  52.320  67.150  1.00  0.00           H
ATOM   1623  CB  TYR A 689      38.290  51.770  67.750  1.00  0.00           C
ATOM   1624  HB1 TYR A 689      38.590  51.270  68.700  1.00  0.00           H
ATOM   1625  HB2 TYR A 689      38.550  52.840  67.880  1.00  0.00           H
ATOM   1626  CG  TYR A 689      39.050  51.200  66.560  1.00  0.00           C
ATOM   1627  CD1 TYR A 689      40.100  50.250  66.770  1.00  0.00           C
ATOM   1628  HD1 TYR A 689      40.260  49.870  67.760  1.00  0.00           H
ATOM   1629  CE1 TYR A 689      40.920  49.770  65.780  1.00  0.00           C
ATOM   1630  HE1 TYR A 689      41.710  49.050  65.980  1.00  0.00           H
ATOM   1631  CZ  TYR A 689      40.740  50.320  64.510  1.00  0.00           C
ATOM   1632  OH  TYR A 689      41.630  49.980  63.500  1.00  0.00           O
ATOM   1633  HH  TYR A 689      41.240  49.950  62.630  1.00  0.00           H
ATOM   1634  CD2 TYR A 689      38.870  51.660  65.280  1.00  0.00           C
ATOM   1635  HD2 TYR A 689      38.070  52.370  65.150  1.00  0.00           H
ATOM   1636  CE2 TYR A 689      39.710  51.210  64.250  1.00  0.00           C
ATOM   1637  HE2 TYR A 689      39.600  51.730  63.310  1.00  0.00           H
ATOM   1638  C   TYR A 689      36.390  50.110  66.950  1.00  0.00           C
ATOM   1639  O   TYR A 689      36.070  50.140  65.740  1.00  0.00           O
ATOM   1640  N   LEU A 690      36.600  48.890  67.600  1.00  0.00           N
ATOM   1641  HN  LEU A 690      36.890  48.970  68.550  1.00  0.00           H
ATOM   1642  CA  LEU A 690      36.350  47.650  66.870  1.00  0.00           C
ATOM   1643  HA  LEU A 690      36.890  47.630  65.930  1.00  0.00           H
ATOM   1644  CB  LEU A 690      36.910  46.480  67.700  1.00  0.00           C
ATOM   1645  HB1 LEU A 690      36.830  45.490  67.210  1.00  0.00           H
ATOM   1646  HB2 LEU A 690      36.390  46.330  68.680  1.00  0.00           H
ATOM   1647  CG  LEU A 690      38.460  46.440  67.910  1.00  0.00           C
ATOM   1648  HG  LEU A 690      38.660  47.420  68.400  1.00  0.00           H
ATOM   1649  CD1 LEU A 690      38.910  45.260  68.760  1.00  0.00           C
ATOM   1650 HD11 LEU A 690      40.020  45.280  68.740  1.00  0.00           H
ATOM   1651 HD12 LEU A 690      38.510  44.320  68.310  1.00  0.00           H
ATOM   1652 HD13 LEU A 690      38.540  45.260  69.810  1.00  0.00           H
ATOM   1653  CD2 LEU A 690      39.210  46.360  66.570  1.00  0.00           C
ATOM   1654 HD21 LEU A 690      40.240  45.970  66.670  1.00  0.00           H
ATOM   1655 HD22 LEU A 690      39.270  47.390  66.140  1.00  0.00           H
ATOM   1656 HD23 LEU A 690      38.640  45.650  65.930  1.00  0.00           H
ATOM   1657  C   LEU A 690      34.860  47.360  66.410  1.00  0.00           C
ATOM   1658  O   LEU A 690      34.590  46.910  65.290  1.00  0.00           O
ATOM   1659  N   SER A 691      33.940  47.750  67.280  1.00  0.00           N
ATOM   1660  HN  SER A 691      34.340  48.110  68.120  1.00  0.00           H
ATOM   1661  CA  SER A 691      32.460  47.710  67.140  1.00  0.00           C
ATOM   1662  HA  SER A 691      32.090  46.710  66.940  1.00  0.00           H
ATOM   1663  CB  SER A 691      31.790  48.050  68.560  1.00  0.00           C
ATOM   1664  HB1 SER A 691      31.910  49.130  68.790  1.00  0.00           H
ATOM   1665  HB2 SER A 691      32.290  47.470  69.360  1.00  0.00           H
ATOM   1666  OG  SER A 691      30.410  47.750  68.530  1.00  0.00           O
ATOM   1667  HG1 SER A 691      30.290  46.840  68.810  1.00  0.00           H
ATOM   1668  C   SER A 691      32.060  48.640  66.010  1.00  0.00           C
ATOM   1669  O   SER A 691      31.420  48.260  65.030  1.00  0.00           O
ATOM   1670  N   LEU A 692      32.620  49.900  66.090  1.00  0.00           N
ATOM   1671  HN  LEU A 692      33.140  50.330  66.830  1.00  0.00           H
ATOM   1672  CA  LEU A 692      32.240  50.870  65.120  1.00  0.00           C
ATOM   1673  HA  LEU A 692      31.170  50.900  64.980  1.00  0.00           H
ATOM   1674  CB  LEU A 692      32.630  52.310  65.450  1.00  0.00           C
ATOM   1675  HB1 LEU A 692      33.710  52.280  65.730  1.00  0.00           H
ATOM   1676  HB2 LEU A 692      32.270  52.400  66.500  1.00  0.00           H
ATOM   1677  CG  LEU A 692      31.940  53.480  64.740  1.00  0.00           C
ATOM   1678  HG  LEU A 692      31.960  53.270  63.640  1.00  0.00           H
ATOM   1679  CD1 LEU A 692      30.560  53.660  65.300  1.00  0.00           C
ATOM   1680 HD11 LEU A 692      30.010  54.460  64.760  1.00  0.00           H
ATOM   1681 HD12 LEU A 692      30.600  54.030  66.340  1.00  0.00           H
ATOM   1682 HD13 LEU A 692      30.040  52.680  65.230  1.00  0.00           H
ATOM   1683  CD2 LEU A 692      32.600  54.860  64.920  1.00  0.00           C
ATOM   1684 HD21 LEU A 692      32.190  55.680  64.290  1.00  0.00           H
ATOM   1685 HD22 LEU A 692      33.700  54.990  64.800  1.00  0.00           H
ATOM   1686 HD23 LEU A 692      32.380  55.280  65.920  1.00  0.00           H
ATOM   1687  C   LEU A 692      32.720  50.540  63.720  1.00  0.00           C
ATOM   1688  O   LEU A 692      31.910  50.590  62.830  1.00  0.00           O
ATOM   1689  N   ARG A 693      33.970  50.080  63.600  1.00  0.00           N
ATOM   1690  HN  ARG A 693      34.670  50.240  64.290  1.00  0.00           H
ATOM   1691  CA  ARG A 693      34.420  49.610  62.300  1.00  0.00           C
ATOM   1692  HA  ARG A 693      34.210  50.290  61.480  1.00  0.00           H
ATOM   1693  CB  ARG A 693      35.920  49.300  62.210  1.00  0.00           C
ATOM   1694  HB1 ARG A 693      36.510  50.240  62.330  1.00  0.00           H
ATOM   1695  HB2 ARG A 693      36.190  49.080  61.150  1.00  0.00           H
ATOM   1696  CG  ARG A 693      36.440  48.170  63.150  1.00  0.00           C
ATOM   1697  HG1 ARG A 693      35.790  47.270  63.020  1.00  0.00           H
ATOM   1698  HG2 ARG A 693      36.320  48.440  64.210  1.00  0.00           H
ATOM   1699  CD  ARG A 693      37.960  47.890  63.110  1.00  0.00           C
ATOM   1700  HD1 ARG A 693      38.290  47.030  63.730  1.00  0.00           H
ATOM   1701  HD2 ARG A 693      38.460  48.750  63.600  1.00  0.00           H
ATOM   1702  NE  ARG A 693      38.410  47.830  61.690  1.00  0.00           N
ATOM   1703  HE  ARG A 693      39.120  48.480  61.450  1.00  0.00           H
ATOM   1704  CZ  ARG A 693      38.200  46.760  60.910  1.00  0.00           C
ATOM   1705  NH1 ARG A 693      37.560  45.680  61.150  1.00  0.00           N
ATOM   1706 HH11 ARG A 693      37.440  45.570  62.140  1.00  0.00           H
ATOM   1707 HH12 ARG A 693      37.690  44.920  60.530  1.00  0.00           H
ATOM   1708  NH2 ARG A 693      38.740  46.980  59.710  1.00  0.00           N
ATOM   1709 HH21 ARG A 693      38.580  46.370  58.930  1.00  0.00           H
ATOM   1710 HH22 ARG A 693      39.090  47.900  59.530  1.00  0.00           H
ATOM   1711  C   ARG A 693      33.640  48.360  61.760  1.00  0.00           C
ATOM   1712  O   ARG A 693      33.390  48.130  60.570  1.00  0.00           O
ATOM   1713  N   THR A 694      33.280  47.390  62.620  1.00  0.00           N
ATOM   1714  HN  THR A 694      33.540  47.470  63.570  1.00  0.00           H
ATOM   1715  CA  THR A 694      32.460  46.250  62.320  1.00  0.00           C
ATOM   1716  HA  THR A 694      32.900  45.750  61.470  1.00  0.00           H
ATOM   1717  CB  THR A 694      32.300  45.260  63.460  1.00  0.00           C
ATOM   1718  HB  THR A 694      32.180  45.790  64.420  1.00  0.00           H
ATOM   1719  OG1 THR A 694      33.520  44.520  63.620  1.00  0.00           O
ATOM   1720  HG1 THR A 694      33.670  43.950  62.860  1.00  0.00           H
ATOM   1721  CG2 THR A 694      31.120  44.280  63.460  1.00  0.00           C
ATOM   1722 HG21 THR A 694      31.220  43.530  64.280  1.00  0.00           H
ATOM   1723 HG22 THR A 694      31.050  43.720  62.510  1.00  0.00           H
ATOM   1724 HG23 THR A 694      30.110  44.700  63.650  1.00  0.00           H
ATOM   1725  C   THR A 694      31.060  46.650  61.840  1.00  0.00           C
ATOM   1726  O   THR A 694      30.520  46.070  60.910  1.00  0.00           O
ATOM   1727  N   SER A 695      30.500  47.720  62.510  1.00  0.00           N
ATOM   1728  HN  SER A 695      30.990  48.010  63.320  1.00  0.00           H
ATOM   1729  CA  SER A 695      29.290  48.410  62.060  1.00  0.00           C
ATOM   1730  HA  SER A 695      28.500  47.670  62.020  1.00  0.00           H
ATOM   1731  CB  SER A 695      28.790  49.480  63.040  1.00  0.00           C
ATOM   1732  HB1 SER A 695      29.560  50.270  63.160  1.00  0.00           H
ATOM   1733  HB2 SER A 695      28.720  49.060  64.070  1.00  0.00           H
ATOM   1734  OG  SER A 695      27.510  50.040  62.640  1.00  0.00           O
ATOM   1735  HG1 SER A 695      26.930  49.280  62.760  1.00  0.00           H
ATOM   1736  C   SER A 695      29.370  49.050  60.610  1.00  0.00           C
ATOM   1737  O   SER A 695      28.500  48.890  59.820  1.00  0.00           O
ATOM   1738  N   ILE A 696      30.480  49.810  60.400  1.00  0.00           N
ATOM   1739  HN  ILE A 696      31.130  49.940  61.150  1.00  0.00           H
ATOM   1740  CA  ILE A 696      30.810  50.300  59.090  1.00  0.00           C
ATOM   1741  HA  ILE A 696      29.990  50.890  58.710  1.00  0.00           H
ATOM   1742  CB  ILE A 696      32.090  51.190  59.160  1.00  0.00           C
ATOM   1743  HB  ILE A 696      32.920  50.600  59.610  1.00  0.00           H
ATOM   1744  CG2 ILE A 696      32.650  51.540  57.760  1.00  0.00           C
ATOM   1745 HG21 ILE A 696      33.630  52.050  57.860  1.00  0.00           H
ATOM   1746 HG22 ILE A 696      31.880  52.130  57.240  1.00  0.00           H
ATOM   1747 HG23 ILE A 696      32.780  50.680  57.070  1.00  0.00           H
ATOM   1748  CG1 ILE A 696      31.790  52.460  60.090  1.00  0.00           C
ATOM   1749 HG11 ILE A 696      31.090  52.260  60.910  1.00  0.00           H
ATOM   1750 HG12 ILE A 696      31.280  53.150  59.370  1.00  0.00           H
ATOM   1751  CD  ILE A 696      32.950  53.220  60.730  1.00  0.00           C
ATOM   1752  HD1 ILE A 696      33.750  53.490  60.010  1.00  0.00           H
ATOM   1753  HD2 ILE A 696      33.410  52.720  61.610  1.00  0.00           H
ATOM   1754  HD3 ILE A 696      32.670  54.150  61.270  1.00  0.00           H
ATOM   1755  C   ILE A 696      30.980  49.280  58.020  1.00  0.00           C
ATOM   1756  O   ILE A 696      30.470  49.350  56.880  1.00  0.00           O
ATOM   1757  N   GLY A 697      31.560  48.180  58.420  1.00  0.00           N
ATOM   1758  HN  GLY A 697      32.000  48.120  59.310  1.00  0.00           H
ATOM   1759  CA  GLY A 697      31.670  47.010  57.600  1.00  0.00           C
ATOM   1760  HA1 GLY A 697      32.210  46.250  58.130  1.00  0.00           H
ATOM   1761  HA2 GLY A 697      32.160  47.200  56.660  1.00  0.00           H
ATOM   1762  C   GLY A 697      30.340  46.400  57.150  1.00  0.00           C
ATOM   1763  O   GLY A 697      30.080  46.210  55.970  1.00  0.00           O
ATOM   1764  N   LEU A 698      29.410  46.160  58.130  1.00  0.00           N
ATOM   1765  HN  LEU A 698      29.640  46.420  59.070  1.00  0.00           H
ATOM   1766  CA  LEU A 698      28.080  45.690  57.850  1.00  0.00           C
ATOM   1767  HA  LEU A 698      28.210  44.920  57.110  1.00  0.00           H
ATOM   1768  CB  LEU A 698      27.470  45.080  59.130  1.00  0.00           C
ATOM   1769  HB1 LEU A 698      26.470  44.720  58.840  1.00  0.00           H
ATOM   1770  HB2 LEU A 698      27.330  45.900  59.870  1.00  0.00           H
ATOM   1771  CG  LEU A 698      28.190  43.900  59.730  1.00  0.00           C
ATOM   1772  HG  LEU A 698      29.290  43.970  59.570  1.00  0.00           H
ATOM   1773  CD1 LEU A 698      27.900  43.860  61.240  1.00  0.00           C
ATOM   1774 HD11 LEU A 698      26.810  44.000  61.370  1.00  0.00           H
ATOM   1775 HD12 LEU A 698      28.340  44.770  61.700  1.00  0.00           H
ATOM   1776 HD13 LEU A 698      28.380  43.020  61.790  1.00  0.00           H
ATOM   1777  CD2 LEU A 698      27.830  42.610  58.950  1.00  0.00           C
ATOM   1778 HD21 LEU A 698      28.400  42.590  58.000  1.00  0.00           H
ATOM   1779 HD22 LEU A 698      26.730  42.480  58.910  1.00  0.00           H
ATOM   1780 HD23 LEU A 698      28.220  41.700  59.460  1.00  0.00           H
ATOM   1781  C   LEU A 698      27.250  46.550  56.990  1.00  0.00           C
ATOM   1782  O   LEU A 698      26.650  46.070  56.020  1.00  0.00           O
ATOM   1783  N   TRP A 699      27.300  47.850  57.240  1.00  0.00           N
ATOM   1784  HN  TRP A 699      27.890  48.080  57.990  1.00  0.00           H
ATOM   1785  CA  TRP A 699      26.720  48.830  56.350  1.00  0.00           C
ATOM   1786  HA  TRP A 699      25.690  48.600  56.130  1.00  0.00           H
ATOM   1787  CB  TRP A 699      26.950  50.250  57.010  1.00  0.00           C
ATOM   1788  HB1 TRP A 699      26.840  51.080  56.280  1.00  0.00           H
ATOM   1789  HB2 TRP A 699      27.990  50.360  57.430  1.00  0.00           H
ATOM   1790  CG  TRP A 699      25.820  50.620  57.980  1.00  0.00           C
ATOM   1791  CD1 TRP A 699      25.970  50.720  59.310  1.00  0.00           C
ATOM   1792  HD1 TRP A 699      26.890  50.660  59.860  1.00  0.00           H
ATOM   1793  NE1 TRP A 699      24.710  51.150  59.830  1.00  0.00           N
ATOM   1794  HE1 TRP A 699      24.560  51.540  60.710  1.00  0.00           H
ATOM   1795  CE2 TRP A 699      23.790  51.240  58.860  1.00  0.00           C
ATOM   1796  CD2 TRP A 699      24.440  50.940  57.670  1.00  0.00           C
ATOM   1797  CE3 TRP A 699      23.700  50.940  56.510  1.00  0.00           C
ATOM   1798  HE3 TRP A 699      24.080  50.640  55.540  1.00  0.00           H
ATOM   1799  CZ3 TRP A 699      22.350  51.280  56.500  1.00  0.00           C
ATOM   1800  HZ3 TRP A 699      21.730  51.350  55.620  1.00  0.00           H
ATOM   1801  CZ2 TRP A 699      22.450  51.690  58.860  1.00  0.00           C
ATOM   1802  HZ2 TRP A 699      22.090  52.070  59.810  1.00  0.00           H
ATOM   1803  CH2 TRP A 699      21.720  51.620  57.680  1.00  0.00           C
ATOM   1804  HH2 TRP A 699      20.680  51.940  57.740  1.00  0.00           H
ATOM   1805  C   TRP A 699      27.350  48.840  54.960  1.00  0.00           C
ATOM   1806  O   TRP A 699      26.700  48.920  53.920  1.00  0.00           O
ATOM   1807  N   THR A 700      28.710  48.760  54.920  1.00  0.00           N
ATOM   1808  HN  THR A 700      29.200  48.680  55.780  1.00  0.00           H
ATOM   1809  CA  THR A 700      29.530  48.750  53.700  1.00  0.00           C
ATOM   1810  HA  THR A 700      29.220  49.580  53.080  1.00  0.00           H
ATOM   1811  CB  THR A 700      31.010  48.780  53.880  1.00  0.00           C
ATOM   1812  HB  THR A 700      31.240  47.910  54.530  1.00  0.00           H
ATOM   1813  OG1 THR A 700      31.290  50.010  54.550  1.00  0.00           O
ATOM   1814  HG1 THR A 700      30.580  50.030  55.200  1.00  0.00           H
ATOM   1815  CG2 THR A 700      31.860  48.780  52.600  1.00  0.00           C
ATOM   1816 HG21 THR A 700      32.920  48.910  52.910  1.00  0.00           H
ATOM   1817 HG22 THR A 700      31.600  49.650  51.960  1.00  0.00           H
ATOM   1818 HG23 THR A 700      31.790  47.790  52.080  1.00  0.00           H
ATOM   1819  C   THR A 700      29.150  47.570  52.850  1.00  0.00           C
ATOM   1820  O   THR A 700      28.860  47.780  51.650  1.00  0.00           O
ATOM   1821  N   SER A 701      29.070  46.360  53.430  1.00  0.00           N
ATOM   1822  HN  SER A 701      29.360  46.290  54.380  1.00  0.00           H
ATOM   1823  CA  SER A 701      28.550  45.070  52.800  1.00  0.00           C
ATOM   1824  HA  SER A 701      29.190  44.750  51.980  1.00  0.00           H
ATOM   1825  CB  SER A 701      28.500  43.960  53.880  1.00  0.00           C
ATOM   1826  HB1 SER A 701      27.740  44.140  54.680  1.00  0.00           H
ATOM   1827  HB2 SER A 701      29.510  43.940  54.320  1.00  0.00           H
ATOM   1828  OG  SER A 701      28.190  42.710  53.290  1.00  0.00           O
ATOM   1829  HG1 SER A 701      28.860  42.530  52.620  1.00  0.00           H
ATOM   1830  C   SER A 701      27.160  45.210  52.310  1.00  0.00           C
ATOM   1831  O   SER A 701      26.870  44.990  51.100  1.00  0.00           O
ATOM   1832  N   PHE A 702      26.240  45.780  53.090  1.00  0.00           N
ATOM   1833  HN  PHE A 702      26.440  45.970  54.050  1.00  0.00           H
ATOM   1834  CA  PHE A 702      24.880  46.130  52.670  1.00  0.00           C
ATOM   1835  HA  PHE A 702      24.480  45.210  52.260  1.00  0.00           H
ATOM   1836  CB  PHE A 702      24.040  46.550  53.900  1.00  0.00           C
ATOM   1837  HB1 PHE A 702      24.500  47.510  54.230  1.00  0.00           H
ATOM   1838  HB2 PHE A 702      24.150  45.870  54.780  1.00  0.00           H
ATOM   1839  CG  PHE A 702      22.600  46.930  53.710  1.00  0.00           C
ATOM   1840  CD1 PHE A 702      21.830  45.960  53.050  1.00  0.00           C
ATOM   1841  HD1 PHE A 702      22.270  45.000  52.820  1.00  0.00           H
ATOM   1842  CE1 PHE A 702      20.530  46.320  52.660  1.00  0.00           C
ATOM   1843  HE1 PHE A 702      19.880  45.540  52.300  1.00  0.00           H
ATOM   1844  CZ  PHE A 702      19.990  47.620  52.930  1.00  0.00           C
ATOM   1845  HZ  PHE A 702      19.010  47.890  52.610  1.00  0.00           H
ATOM   1846  CD2 PHE A 702      22.130  48.170  53.860  1.00  0.00           C
ATOM   1847  HD2 PHE A 702      22.720  48.990  54.260  1.00  0.00           H
ATOM   1848  CE2 PHE A 702      20.850  48.580  53.470  1.00  0.00           C
ATOM   1849  HE2 PHE A 702      20.560  49.610  53.530  1.00  0.00           H
ATOM   1850  C   PHE A 702      24.810  47.210  51.570  1.00  0.00           C
ATOM   1851  O   PHE A 702      24.070  47.030  50.640  1.00  0.00           O
ATOM   1852  N   LEU A 703      25.630  48.270  51.530  1.00  0.00           N
ATOM   1853  HN  LEU A 703      26.080  48.550  52.380  1.00  0.00           H
ATOM   1854  CA  LEU A 703      25.710  49.190  50.500  1.00  0.00           C
ATOM   1855  HA  LEU A 703      24.700  49.410  50.170  1.00  0.00           H
ATOM   1856  CB  LEU A 703      26.440  50.570  50.860  1.00  0.00           C
ATOM   1857  HB1 LEU A 703      26.510  51.170  49.930  1.00  0.00           H
ATOM   1858  HB2 LEU A 703      27.460  50.290  51.220  1.00  0.00           H
ATOM   1859  CG  LEU A 703      25.610  51.470  51.830  1.00  0.00           C
ATOM   1860  HG  LEU A 703      25.490  51.010  52.830  1.00  0.00           H
ATOM   1861  CD1 LEU A 703      26.310  52.800  52.110  1.00  0.00           C
ATOM   1862 HD11 LEU A 703      27.330  52.650  52.510  1.00  0.00           H
ATOM   1863 HD12 LEU A 703      25.730  53.450  52.800  1.00  0.00           H
ATOM   1864 HD13 LEU A 703      26.470  53.330  51.160  1.00  0.00           H
ATOM   1865  CD2 LEU A 703      24.290  51.780  51.290  1.00  0.00           C
ATOM   1866 HD21 LEU A 703      23.690  50.870  51.080  1.00  0.00           H
ATOM   1867 HD22 LEU A 703      24.320  52.350  50.340  1.00  0.00           H
ATOM   1868 HD23 LEU A 703      23.700  52.350  52.050  1.00  0.00           H
ATOM   1869  C   LEU A 703      26.320  48.500  49.250  1.00  0.00           C
ATOM   1870  O   LEU A 703      25.790  48.690  48.170  1.00  0.00           O
ATOM   1871  N   CYS A 704      27.310  47.630  49.380  1.00  0.00           N
ATOM   1872  HN  CYS A 704      27.840  47.680  50.230  1.00  0.00           H
ATOM   1873  CA  CYS A 704      27.750  46.860  48.210  1.00  0.00           C
ATOM   1874  HA  CYS A 704      28.140  47.490  47.420  1.00  0.00           H
ATOM   1875  CB  CYS A 704      28.990  45.930  48.490  1.00  0.00           C
ATOM   1876  HB1 CYS A 704      29.360  45.310  47.660  1.00  0.00           H
ATOM   1877  HB2 CYS A 704      28.690  45.310  49.370  1.00  0.00           H
ATOM   1878  SG  CYS A 704      30.390  46.850  49.010  1.00  0.00           S
ATOM   1879  HG1 CYS A 704      30.320  46.700  50.330  1.00  0.00           H
ATOM   1880  C   CYS A 704      26.570  46.010  47.600  1.00  0.00           C
ATOM   1881  O   CYS A 704      26.380  46.060  46.370  1.00  0.00           O
ATOM   1882  N   ILE A 705      25.800  45.340  48.480  1.00  0.00           N
ATOM   1883  HN  ILE A 705      25.870  45.400  49.470  1.00  0.00           H
ATOM   1884  CA  ILE A 705      24.690  44.520  47.990  1.00  0.00           C
ATOM   1885  HA  ILE A 705      25.030  43.810  47.250  1.00  0.00           H
ATOM   1886  CB  ILE A 705      24.030  43.760  49.120  1.00  0.00           C
ATOM   1887  HB  ILE A 705      23.790  44.380  50.010  1.00  0.00           H
ATOM   1888  CG2 ILE A 705      22.740  43.060  48.730  1.00  0.00           C
ATOM   1889 HG21 ILE A 705      22.800  42.350  47.880  1.00  0.00           H
ATOM   1890 HG22 ILE A 705      21.940  43.820  48.560  1.00  0.00           H
ATOM   1891 HG23 ILE A 705      22.360  42.450  49.580  1.00  0.00           H
ATOM   1892  CG1 ILE A 705      25.130  42.750  49.580  1.00  0.00           C
ATOM   1893 HG11 ILE A 705      26.110  43.250  49.520  1.00  0.00           H
ATOM   1894 HG12 ILE A 705      25.310  41.860  48.950  1.00  0.00           H
ATOM   1895  CD  ILE A 705      24.990  42.400  51.130  1.00  0.00           C
ATOM   1896  HD1 ILE A 705      24.910  43.300  51.760  1.00  0.00           H
ATOM   1897  HD2 ILE A 705      25.840  41.770  51.470  1.00  0.00           H
ATOM   1898  HD3 ILE A 705      24.060  41.800  51.290  1.00  0.00           H
ATOM   1899  C   ILE A 705      23.580  45.250  47.200  1.00  0.00           C
ATOM   1900  O   ILE A 705      23.130  44.840  46.120  1.00  0.00           O
ATOM   1901  N   VAL A 706      23.250  46.380  47.770  1.00  0.00           N
ATOM   1902  HN  VAL A 706      23.710  46.600  48.620  1.00  0.00           H
ATOM   1903  CA  VAL A 706      22.380  47.400  47.240  1.00  0.00           C
ATOM   1904  HA  VAL A 706      21.460  46.890  46.990  1.00  0.00           H
ATOM   1905  CB  VAL A 706      22.070  48.430  48.310  1.00  0.00           C
ATOM   1906  HB  VAL A 706      23.000  48.830  48.770  1.00  0.00           H
ATOM   1907  CG1 VAL A 706      21.090  49.570  47.720  1.00  0.00           C
ATOM   1908 HG11 VAL A 706      20.240  49.000  47.250  1.00  0.00           H
ATOM   1909 HG12 VAL A 706      21.600  50.200  46.960  1.00  0.00           H
ATOM   1910 HG13 VAL A 706      20.790  50.240  48.550  1.00  0.00           H
ATOM   1911  CG2 VAL A 706      21.220  47.720  49.430  1.00  0.00           C
ATOM   1912 HG21 VAL A 706      20.310  47.270  48.970  1.00  0.00           H
ATOM   1913 HG22 VAL A 706      20.940  48.490  50.190  1.00  0.00           H
ATOM   1914 HG23 VAL A 706      21.830  46.910  49.900  1.00  0.00           H
ATOM   1915  C   VAL A 706      22.960  48.050  45.950  1.00  0.00           C
ATOM   1916  O   VAL A 706      22.260  48.300  44.910  1.00  0.00           O
ATOM   1917  N   LEU A 707      24.290  48.310  45.890  1.00  0.00           N
ATOM   1918  HN  LEU A 707      24.870  48.270  46.690  1.00  0.00           H
ATOM   1919  CA  LEU A 707      24.900  48.850  44.680  1.00  0.00           C
ATOM   1920  HA  LEU A 707      24.340  49.720  44.320  1.00  0.00           H
ATOM   1921  CB  LEU A 707      26.250  49.480  45.190  1.00  0.00           C
ATOM   1922  HB1 LEU A 707      26.700  48.720  45.850  1.00  0.00           H
ATOM   1923  HB2 LEU A 707      26.040  50.380  45.810  1.00  0.00           H
ATOM   1924  CG  LEU A 707      27.330  49.910  44.180  1.00  0.00           C
ATOM   1925  HG  LEU A 707      27.580  49.060  43.530  1.00  0.00           H
ATOM   1926  CD1 LEU A 707      26.860  51.110  43.430  1.00  0.00           C
ATOM   1927 HD11 LEU A 707      27.610  51.520  42.720  1.00  0.00           H
ATOM   1928 HD12 LEU A 707      26.470  51.860  44.150  1.00  0.00           H
ATOM   1929 HD13 LEU A 707      26.030  50.840  42.750  1.00  0.00           H
ATOM   1930  CD2 LEU A 707      28.620  50.430  44.870  1.00  0.00           C
ATOM   1931 HD21 LEU A 707      29.020  49.690  45.610  1.00  0.00           H
ATOM   1932 HD22 LEU A 707      28.420  51.400  45.380  1.00  0.00           H
ATOM   1933 HD23 LEU A 707      29.450  50.470  44.150  1.00  0.00           H
ATOM   1934  C   LEU A 707      25.010  48.040  43.520  1.00  0.00           C
ATOM   1935  O   LEU A 707      24.760  48.460  42.380  1.00  0.00           O
ATOM   1936  N   VAL A 708      25.290  46.760  43.810  1.00  0.00           N
ATOM   1937  HN  VAL A 708      25.450  46.490  44.750  1.00  0.00           H
ATOM   1938  CA  VAL A 708      25.340  45.700  42.750  1.00  0.00           C
ATOM   1939  HA  VAL A 708      25.790  46.220  41.930  1.00  0.00           H
ATOM   1940  CB  VAL A 708      26.050  44.430  43.170  1.00  0.00           C
ATOM   1941  HB  VAL A 708      25.720  44.220  44.210  1.00  0.00           H
ATOM   1942  CG1 VAL A 708      25.730  43.230  42.250  1.00  0.00           C
ATOM   1943 HG11 VAL A 708      26.420  42.420  42.580  1.00  0.00           H
ATOM   1944 HG12 VAL A 708      26.030  43.390  41.190  1.00  0.00           H
ATOM   1945 HG13 VAL A 708      24.680  42.880  42.310  1.00  0.00           H
ATOM   1946  CG2 VAL A 708      27.550  44.780  43.200  1.00  0.00           C
ATOM   1947 HG21 VAL A 708      27.800  45.750  43.680  1.00  0.00           H
ATOM   1948 HG22 VAL A 708      27.840  44.870  42.130  1.00  0.00           H
ATOM   1949 HG23 VAL A 708      28.150  43.980  43.690  1.00  0.00           H
ATOM   1950  C   VAL A 708      23.970  45.420  42.150  1.00  0.00           C
ATOM   1951  O   VAL A 708      23.710  45.450  41.020  1.00  0.00           O
ATOM   1952  N   ALA A 709      22.960  45.370  43.060  1.00  0.00           N
ATOM   1953  HN  ALA A 709      23.160  45.240  44.040  1.00  0.00           H
ATOM   1954  CA  ALA A 709      21.590  45.230  42.710  1.00  0.00           C
ATOM   1955  HA  ALA A 709      21.430  44.420  42.030  1.00  0.00           H
ATOM   1956  CB  ALA A 709      20.710  44.990  43.980  1.00  0.00           C
ATOM   1957  HB1 ALA A 709      19.630  44.750  43.810  1.00  0.00           H
ATOM   1958  HB2 ALA A 709      20.820  45.800  44.730  1.00  0.00           H
ATOM   1959  HB3 ALA A 709      21.160  44.080  44.430  1.00  0.00           H
ATOM   1960  C   ALA A 709      21.040  46.390  41.940  1.00  0.00           C
ATOM   1961  O   ALA A 709      20.250  46.120  41.040  1.00  0.00           O
ATOM   1962  N   THR A 710      21.420  47.630  42.270  1.00  0.00           N
ATOM   1963  HN  THR A 710      22.030  47.700  43.050  1.00  0.00           H
ATOM   1964  CA  THR A 710      21.200  48.830  41.310  1.00  0.00           C
ATOM   1965  HA  THR A 710      20.140  48.930  41.120  1.00  0.00           H
ATOM   1966  CB  THR A 710      21.760  50.140  41.860  1.00  0.00           C
ATOM   1967  HB  THR A 710      22.870  50.140  41.950  1.00  0.00           H
ATOM   1968  OG1 THR A 710      21.160  50.340  43.150  1.00  0.00           O
ATOM   1969  HG1 THR A 710      21.400  49.610  43.730  1.00  0.00           H
ATOM   1970  CG2 THR A 710      21.460  51.400  41.000  1.00  0.00           C
ATOM   1971 HG21 THR A 710      20.530  51.250  40.410  1.00  0.00           H
ATOM   1972 HG22 THR A 710      22.250  51.610  40.250  1.00  0.00           H
ATOM   1973 HG23 THR A 710      21.120  52.240  41.640  1.00  0.00           H
ATOM   1974  C   THR A 710      21.770  48.610  39.950  1.00  0.00           C
ATOM   1975  O   THR A 710      21.030  48.640  39.020  1.00  0.00           O
ATOM   1976  N   ASP A 711      23.010  48.170  39.870  1.00  0.00           N
ATOM   1977  HN  ASP A 711      23.480  47.890  40.710  1.00  0.00           H
ATOM   1978  CA  ASP A 711      23.850  48.190  38.670  1.00  0.00           C
ATOM   1979  HA  ASP A 711      24.610  47.460  38.890  1.00  0.00           H
ATOM   1980  CB  ASP A 711      23.250  47.620  37.310  1.00  0.00           C
ATOM   1981  HB1 ASP A 711      22.430  48.330  37.060  1.00  0.00           H
ATOM   1982  HB2 ASP A 711      22.860  46.620  37.580  1.00  0.00           H
ATOM   1983  CG  ASP A 711      24.270  47.420  36.150  1.00  0.00           C
ATOM   1984  OD1 ASP A 711      23.790  46.950  35.050  1.00  0.00           O
ATOM   1985  OD2 ASP A 711      25.470  47.750  36.250  1.00  0.00           O
ATOM   1986  C   ASP A 711      24.670  49.430  38.660  1.00  0.00           C
ATOM   1987  O   ASP A 711      24.080  50.540  38.410  1.00  0.00           O
ATOM   1988  N   ALA A 712      26.040  49.360  38.880  1.00  0.00           N
ATOM   1989  HN  ALA A 712      26.500  48.490  38.990  1.00  0.00           H
ATOM   1990  CA  ALA A 712      26.860  50.570  39.060  1.00  0.00           C
ATOM   1991  HA  ALA A 712      26.290  51.410  39.420  1.00  0.00           H
ATOM   1992  CB  ALA A 712      27.870  50.120  40.080  1.00  0.00           C
ATOM   1993  HB1 ALA A 712      28.590  50.930  40.290  1.00  0.00           H
ATOM   1994  HB2 ALA A 712      28.490  49.300  39.670  1.00  0.00           H
ATOM   1995  HB3 ALA A 712      27.480  49.800  41.060  1.00  0.00           H
ATOM   1996  C   ALA A 712      27.570  50.950  37.830  1.00  0.00           C
ATOM   1997  O   ALA A 712      28.540  51.710  37.820  1.00  0.00           O
ATOM   1998  N   SER A 713      27.230  50.420  36.700  1.00  0.00           N
ATOM   1999  HN  SER A 713      26.470  49.780  36.740  1.00  0.00           H
ATOM   2000  CA  SER A 713      27.970  50.510  35.410  1.00  0.00           C
ATOM   2001  HA  SER A 713      28.890  49.960  35.480  1.00  0.00           H
ATOM   2002  CB  SER A 713      27.200  49.940  34.200  1.00  0.00           C
ATOM   2003  HB1 SER A 713      27.850  50.170  33.320  1.00  0.00           H
ATOM   2004  HB2 SER A 713      26.200  50.410  34.100  1.00  0.00           H
ATOM   2005  OG  SER A 713      26.970  48.530  34.150  1.00  0.00           O
ATOM   2006  HG1 SER A 713      26.360  48.230  34.830  1.00  0.00           H
ATOM   2007  C   SER A 713      28.330  51.830  34.950  1.00  0.00           C
ATOM   2008  O   SER A 713      29.420  52.040  34.480  1.00  0.00           O
ATOM   2009  N   SER A 714      27.410  52.830  35.090  1.00  0.00           N
ATOM   2010  HN  SER A 714      26.550  52.520  35.490  1.00  0.00           H
ATOM   2011  CA  SER A 714      27.660  54.180  34.610  1.00  0.00           C
ATOM   2012  HA  SER A 714      28.290  54.110  33.730  1.00  0.00           H
ATOM   2013  CB  SER A 714      26.350  54.820  34.090  1.00  0.00           C
ATOM   2014  HB1 SER A 714      25.890  54.190  33.290  1.00  0.00           H
ATOM   2015  HB2 SER A 714      26.650  55.720  33.530  1.00  0.00           H
ATOM   2016  OG  SER A 714      25.360  55.020  35.090  1.00  0.00           O
ATOM   2017  HG1 SER A 714      25.140  54.140  35.410  1.00  0.00           H
ATOM   2018  C   SER A 714      28.300  55.010  35.670  1.00  0.00           C
ATOM   2019  O   SER A 714      28.820  56.090  35.370  1.00  0.00           O
ATOM   2020  N   LEU A 715      28.430  54.520  36.880  1.00  0.00           N
ATOM   2021  HN  LEU A 715      28.070  53.590  36.960  1.00  0.00           H
ATOM   2022  CA  LEU A 715      29.160  55.120  37.980  1.00  0.00           C
ATOM   2023  HA  LEU A 715      29.140  56.170  37.760  1.00  0.00           H
ATOM   2024  CB  LEU A 715      28.450  54.840  39.340  1.00  0.00           C
ATOM   2025  HB1 LEU A 715      29.050  55.410  40.080  1.00  0.00           H
ATOM   2026  HB2 LEU A 715      28.460  53.740  39.460  1.00  0.00           H
ATOM   2027  CG  LEU A 715      27.010  55.380  39.470  1.00  0.00           C
ATOM   2028  HG  LEU A 715      26.360  54.680  38.900  1.00  0.00           H
ATOM   2029  CD1 LEU A 715      26.480  55.250  40.940  1.00  0.00           C
ATOM   2030 HD11 LEU A 715      26.350  54.180  41.160  1.00  0.00           H
ATOM   2031 HD12 LEU A 715      25.520  55.780  41.150  1.00  0.00           H
ATOM   2032 HD13 LEU A 715      27.290  55.680  41.570  1.00  0.00           H
ATOM   2033  CD2 LEU A 715      26.860  56.780  39.000  1.00  0.00           C
ATOM   2034 HD21 LEU A 715      27.640  57.430  39.450  1.00  0.00           H
ATOM   2035 HD22 LEU A 715      25.890  57.260  39.250  1.00  0.00           H
ATOM   2036 HD23 LEU A 715      26.940  56.780  37.890  1.00  0.00           H
ATOM   2037  C   LEU A 715      30.640  54.830  37.950  1.00  0.00           C
ATOM   2038  O   LEU A 715      31.410  55.500  38.570  1.00  0.00           O
ATOM   2039  N   VAL A 716      31.090  53.770  37.140  1.00  0.00           N
ATOM   2040  HN  VAL A 716      30.300  53.310  36.740  1.00  0.00           H
ATOM   2041  CA  VAL A 716      32.440  53.340  36.810  1.00  0.00           C
ATOM   2042  HA  VAL A 716      33.000  53.330  37.720  1.00  0.00           H
ATOM   2043  CB  VAL A 716      32.290  51.990  36.100  1.00  0.00           C
ATOM   2044  HB  VAL A 716      31.580  52.070  35.240  1.00  0.00           H
ATOM   2045  CG1 VAL A 716      33.680  51.530  35.640  1.00  0.00           C
ATOM   2046 HG11 VAL A 716      33.670  50.410  35.650  1.00  0.00           H
ATOM   2047 HG12 VAL A 716      34.380  52.030  36.330  1.00  0.00           H
ATOM   2048 HG13 VAL A 716      33.940  51.950  34.640  1.00  0.00           H
ATOM   2049  CG2 VAL A 716      31.700  50.990  37.170  1.00  0.00           C
ATOM   2050 HG21 VAL A 716      31.700  49.960  36.760  1.00  0.00           H
ATOM   2051 HG22 VAL A 716      30.660  51.190  37.480  1.00  0.00           H
ATOM   2052 HG23 VAL A 716      32.350  50.990  38.060  1.00  0.00           H
ATOM   2053  C   VAL A 716      33.070  54.320  35.900  1.00  0.00           C
ATOM   2054  O   VAL A 716      34.250  54.570  36.220  1.00  0.00           O
ATOM   2055  N   CYS A 717      32.360  54.940  34.930  1.00  0.00           N
ATOM   2056  HN  CYS A 717      31.380  54.790  34.850  1.00  0.00           H
ATOM   2057  CA  CYS A 717      32.820  55.920  34.010  1.00  0.00           C
ATOM   2058  HA  CYS A 717      33.590  55.450  33.420  1.00  0.00           H
ATOM   2059  CB  CYS A 717      31.640  56.390  33.090  1.00  0.00           C
ATOM   2060  HB1 CYS A 717      31.940  57.120  32.290  1.00  0.00           H
ATOM   2061  HB2 CYS A 717      31.070  57.090  33.720  1.00  0.00           H
ATOM   2062  SG  CYS A 717      30.600  54.910  32.620  1.00  0.00           S
ATOM   2063  HG1 CYS A 717      31.350  54.770  31.530  1.00  0.00           H
ATOM   2064  C   CYS A 717      33.420  57.110  34.700  1.00  0.00           C
ATOM   2065  O   CYS A 717      34.430  57.630  34.150  1.00  0.00           O
ATOM   2066  N   TYR A 718      32.830  57.530  35.810  1.00  0.00           N
ATOM   2067  HN  TYR A 718      32.100  57.050  36.280  1.00  0.00           H
ATOM   2068  CA  TYR A 718      33.300  58.700  36.480  1.00  0.00           C
ATOM   2069  HA  TYR A 718      33.500  59.490  35.760  1.00  0.00           H
ATOM   2070  CB  TYR A 718      32.270  59.270  37.470  1.00  0.00           C
ATOM   2071  HB1 TYR A 718      32.650  60.240  37.870  1.00  0.00           H
ATOM   2072  HB2 TYR A 718      32.090  58.620  38.340  1.00  0.00           H
ATOM   2073  CG  TYR A 718      31.020  59.560  36.760  1.00  0.00           C
ATOM   2074  CD1 TYR A 718      31.050  60.710  35.910  1.00  0.00           C
ATOM   2075  HD1 TYR A 718      31.990  61.180  35.650  1.00  0.00           H
ATOM   2076  CE1 TYR A 718      29.810  61.240  35.400  1.00  0.00           C
ATOM   2077  HE1 TYR A 718      29.630  62.170  34.880  1.00  0.00           H
ATOM   2078  CZ  TYR A 718      28.680  60.400  35.470  1.00  0.00           C
ATOM   2079  OH  TYR A 718      27.450  60.870  34.930  1.00  0.00           O
ATOM   2080  HH  TYR A 718      27.600  61.650  34.380  1.00  0.00           H
ATOM   2081  CD2 TYR A 718      29.840  58.920  36.990  1.00  0.00           C
ATOM   2082  HD2 TYR A 718      29.790  58.160  37.750  1.00  0.00           H
ATOM   2083  CE2 TYR A 718      28.700  59.250  36.270  1.00  0.00           C
ATOM   2084  HE2 TYR A 718      27.760  58.740  36.450  1.00  0.00           H
ATOM   2085  C   TYR A 718      34.610  58.480  37.230  1.00  0.00           C
ATOM   2086  O   TYR A 718      35.310  59.450  37.530  1.00  0.00           O
ATOM   2087  N   ILE A 719      35.050  57.240  37.530  1.00  0.00           N
ATOM   2088  HN  ILE A 719      34.430  56.450  37.540  1.00  0.00           H
ATOM   2089  CA  ILE A 719      36.370  56.980  38.040  1.00  0.00           C
ATOM   2090  HA  ILE A 719      36.670  57.800  38.680  1.00  0.00           H
ATOM   2091  CB  ILE A 719      36.460  55.730  38.870  1.00  0.00           C
ATOM   2092  HB  ILE A 719      36.360  54.870  38.180  1.00  0.00           H
ATOM   2093  CG2 ILE A 719      37.910  55.610  39.490  1.00  0.00           C
ATOM   2094 HG21 ILE A 719      38.760  55.490  38.800  1.00  0.00           H
ATOM   2095 HG22 ILE A 719      37.940  54.820  40.270  1.00  0.00           H
ATOM   2096 HG23 ILE A 719      38.170  56.550  40.030  1.00  0.00           H
ATOM   2097  CG1 ILE A 719      35.330  55.550  39.900  1.00  0.00           C
ATOM   2098 HG11 ILE A 719      35.460  54.560  40.380  1.00  0.00           H
ATOM   2099 HG12 ILE A 719      34.340  55.470  39.410  1.00  0.00           H
ATOM   2100  CD  ILE A 719      35.460  56.690  40.970  1.00  0.00           C
ATOM   2101  HD1 ILE A 719      35.110  57.690  40.640  1.00  0.00           H
ATOM   2102  HD2 ILE A 719      36.470  56.940  41.340  1.00  0.00           H
ATOM   2103  HD3 ILE A 719      35.010  56.440  41.950  1.00  0.00           H
ATOM   2104  C   ILE A 719      37.420  56.860  36.840  1.00  0.00           C
ATOM   2105  O   ILE A 719      37.320  56.110  35.870  1.00  0.00           O
ATOM   2106  N   THR A 720      38.560  57.620  36.920  1.00  0.00           N
ATOM   2107  HN  THR A 720      38.660  58.260  37.660  1.00  0.00           H
ATOM   2108  CA  THR A 720      39.580  57.590  35.840  1.00  0.00           C
ATOM   2109  HA  THR A 720      39.680  56.600  35.420  1.00  0.00           H
ATOM   2110  CB  THR A 720      39.250  58.590  34.720  1.00  0.00           C
ATOM   2111  HB  THR A 720      38.170  58.390  34.510  1.00  0.00           H
ATOM   2112  OG1 THR A 720      40.050  58.390  33.490  1.00  0.00           O
ATOM   2113  HG1 THR A 720      39.910  59.160  32.940  1.00  0.00           H
ATOM   2114  CG2 THR A 720      39.380  60.110  35.090  1.00  0.00           C
ATOM   2115 HG21 THR A 720      40.390  60.550  35.170  1.00  0.00           H
ATOM   2116 HG22 THR A 720      38.800  60.380  36.000  1.00  0.00           H
ATOM   2117 HG23 THR A 720      38.990  60.630  34.190  1.00  0.00           H
ATOM   2118  C   THR A 720      40.940  57.760  36.340  1.00  0.00           C
ATOM   2119  O   THR A 720      41.230  57.840  37.550  1.00  0.00           O
ATOM   2120  N   ARG A 721      41.920  57.850  35.440  1.00  0.00           N
ATOM   2121  HN  ARG A 721      41.580  57.950  34.500  1.00  0.00           H
ATOM   2122  CA  ARG A 721      43.370  58.180  35.710  1.00  0.00           C
ATOM   2123  HA  ARG A 721      43.700  57.430  36.400  1.00  0.00           H
ATOM   2124  CB  ARG A 721      44.210  58.240  34.480  1.00  0.00           C
ATOM   2125  HB1 ARG A 721      45.290  58.440  34.670  1.00  0.00           H
ATOM   2126  HB2 ARG A 721      43.870  59.060  33.820  1.00  0.00           H
ATOM   2127  CG  ARG A 721      43.990  56.850  33.710  1.00  0.00           C
ATOM   2128  HG1 ARG A 721      44.570  56.750  32.770  1.00  0.00           H
ATOM   2129  HG2 ARG A 721      42.910  56.920  33.480  1.00  0.00           H
ATOM   2130  CD  ARG A 721      44.150  55.550  34.610  1.00  0.00           C
ATOM   2131  HD1 ARG A 721      44.050  54.640  33.980  1.00  0.00           H
ATOM   2132  HD2 ARG A 721      43.310  55.560  35.330  1.00  0.00           H
ATOM   2133  NE  ARG A 721      45.440  55.560  35.400  1.00  0.00           N
ATOM   2134  HE  ARG A 721      46.280  55.970  35.050  1.00  0.00           H
ATOM   2135  CZ  ARG A 721      45.550  54.930  36.600  1.00  0.00           C
ATOM   2136  NH1 ARG A 721      44.760  53.920  37.020  1.00  0.00           N
ATOM   2137 HH11 ARG A 721      43.980  53.620  36.480  1.00  0.00           H
ATOM   2138 HH12 ARG A 721      44.980  53.620  37.960  1.00  0.00           H
ATOM   2139  NH2 ARG A 721      46.620  55.220  37.310  1.00  0.00           N
ATOM   2140 HH21 ARG A 721      47.080  56.060  37.010  1.00  0.00           H
ATOM   2141 HH22 ARG A 721      46.630  54.960  38.270  1.00  0.00           H
ATOM   2142  C   ARG A 721      43.610  59.400  36.560  1.00  0.00           C
ATOM   2143  O   ARG A 721      44.430  59.280  37.500  1.00  0.00           O
ATOM   2144  N   PHE A 722      42.910  60.570  36.310  1.00  0.00           N
ATOM   2145  HN  PHE A 722      42.320  60.590  35.510  1.00  0.00           H
ATOM   2146  CA  PHE A 722      42.930  61.730  37.170  1.00  0.00           C
ATOM   2147  HA  PHE A 722      43.950  62.050  37.300  1.00  0.00           H
ATOM   2148  CB  PHE A 722      42.120  62.820  36.450  1.00  0.00           C
ATOM   2149  HB1 PHE A 722      41.030  62.550  36.490  1.00  0.00           H
ATOM   2150  HB2 PHE A 722      42.490  62.830  35.400  1.00  0.00           H
ATOM   2151  CG  PHE A 722      42.240  64.200  37.000  1.00  0.00           C
ATOM   2152  CD1 PHE A 722      42.780  65.300  36.280  1.00  0.00           C
ATOM   2153  HD1 PHE A 722      43.300  65.110  35.360  1.00  0.00           H
ATOM   2154  CE1 PHE A 722      42.990  66.540  36.790  1.00  0.00           C
ATOM   2155  HE1 PHE A 722      43.560  67.280  36.260  1.00  0.00           H
ATOM   2156  CZ  PHE A 722      42.550  66.760  38.150  1.00  0.00           C
ATOM   2157  HZ  PHE A 722      42.820  67.690  38.630  1.00  0.00           H
ATOM   2158  CD2 PHE A 722      41.640  64.550  38.290  1.00  0.00           C
ATOM   2159  HD2 PHE A 722      41.000  63.900  38.850  1.00  0.00           H
ATOM   2160  CE2 PHE A 722      41.900  65.810  38.850  1.00  0.00           C
ATOM   2161  HE2 PHE A 722      41.580  66.110  39.840  1.00  0.00           H
ATOM   2162  C   PHE A 722      42.450  61.450  38.600  1.00  0.00           C
ATOM   2163  O   PHE A 722      43.060  61.860  39.590  1.00  0.00           O
ATOM   2164  N   THR A 723      41.390  60.620  38.670  1.00  0.00           N
ATOM   2165  HN  THR A 723      40.940  60.180  37.890  1.00  0.00           H
ATOM   2166  CA  THR A 723      40.870  60.200  39.960  1.00  0.00           C
ATOM   2167  HA  THR A 723      40.680  61.060  40.580  1.00  0.00           H
ATOM   2168  CB  THR A 723      39.550  59.460  39.860  1.00  0.00           C
ATOM   2169  HB  THR A 723      39.660  58.350  39.850  1.00  0.00           H
ATOM   2170  OG1 THR A 723      38.910  59.850  38.650  1.00  0.00           O
ATOM   2171  HG1 THR A 723      39.080  60.800  38.640  1.00  0.00           H
ATOM   2172  CG2 THR A 723      38.640  60.010  40.970  1.00  0.00           C
ATOM   2173 HG21 THR A 723      38.610  61.120  40.910  1.00  0.00           H
ATOM   2174 HG22 THR A 723      39.100  59.660  41.930  1.00  0.00           H
ATOM   2175 HG23 THR A 723      37.560  59.750  40.980  1.00  0.00           H
ATOM   2176  C   THR A 723      41.880  59.440  40.820  1.00  0.00           C
ATOM   2177  O   THR A 723      42.140  59.780  41.990  1.00  0.00           O
ATOM   2178  N   GLU A 724      42.510  58.320  40.340  1.00  0.00           N
ATOM   2179  HN  GLU A 724      42.460  58.090  39.360  1.00  0.00           H
ATOM   2180  CA  GLU A 724      43.450  57.580  41.160  1.00  0.00           C
ATOM   2181  HA  GLU A 724      42.890  57.530  42.080  1.00  0.00           H
ATOM   2182  CB  GLU A 724      43.690  56.180  40.610  1.00  0.00           C
ATOM   2183  HB1 GLU A 724      43.890  56.230  39.510  1.00  0.00           H
ATOM   2184  HB2 GLU A 724      42.650  55.800  40.690  1.00  0.00           H
ATOM   2185  CG  GLU A 724      44.730  55.300  41.370  1.00  0.00           C
ATOM   2186  HG1 GLU A 724      44.310  55.260  42.400  1.00  0.00           H
ATOM   2187  HG2 GLU A 724      45.690  55.860  41.410  1.00  0.00           H
ATOM   2188  CD  GLU A 724      45.000  53.880  40.870  1.00  0.00           C
ATOM   2189  OE1 GLU A 724      45.400  53.800  39.670  1.00  0.00           O
ATOM   2190  OE2 GLU A 724      44.700  52.820  41.440  1.00  0.00           O
ATOM   2191  C   GLU A 724      44.790  58.300  41.260  1.00  0.00           C
ATOM   2192  O   GLU A 724      45.380  58.340  42.320  1.00  0.00           O
ATOM   2193  N   GLU A 725      45.280  59.030  40.230  1.00  0.00           N
ATOM   2194  HN  GLU A 725      44.750  59.110  39.380  1.00  0.00           H
ATOM   2195  CA  GLU A 725      46.600  59.680  40.250  1.00  0.00           C
ATOM   2196  HA  GLU A 725      47.290  59.100  40.860  1.00  0.00           H
ATOM   2197  CB  GLU A 725      47.150  59.860  38.810  1.00  0.00           C
ATOM   2198  HB1 GLU A 725      48.160  60.310  38.880  1.00  0.00           H
ATOM   2199  HB2 GLU A 725      46.550  60.480  38.090  1.00  0.00           H
ATOM   2200  CG  GLU A 725      47.460  58.450  38.320  1.00  0.00           C
ATOM   2201  HG1 GLU A 725      46.510  57.870  38.270  1.00  0.00           H
ATOM   2202  HG2 GLU A 725      48.180  57.940  38.990  1.00  0.00           H
ATOM   2203  CD  GLU A 725      47.940  58.310  36.870  1.00  0.00           C
ATOM   2204  OE1 GLU A 725      48.020  59.390  36.190  1.00  0.00           O
ATOM   2205  OE2 GLU A 725      48.340  57.170  36.430  1.00  0.00           O
ATOM   2206  C   GLU A 725      46.680  61.040  41.060  1.00  0.00           C
ATOM   2207  O   GLU A 725      47.710  61.380  41.650  1.00  0.00           O
ATOM   2208  N   ALA A 726      45.540  61.720  41.240  1.00  0.00           N
ATOM   2209  HN  ALA A 726      44.660  61.400  40.910  1.00  0.00           H
ATOM   2210  CA  ALA A 726      45.400  62.890  42.190  1.00  0.00           C
ATOM   2211  HA  ALA A 726      46.330  63.440  42.220  1.00  0.00           H
ATOM   2212  CB  ALA A 726      44.240  63.730  41.610  1.00  0.00           C
ATOM   2213  HB1 ALA A 726      43.380  63.020  41.610  1.00  0.00           H
ATOM   2214  HB2 ALA A 726      44.420  64.190  40.610  1.00  0.00           H
ATOM   2215  HB3 ALA A 726      44.040  64.600  42.280  1.00  0.00           H
ATOM   2216  C   ALA A 726      45.040  62.310  43.610  1.00  0.00           C
ATOM   2217  O   ALA A 726      44.800  63.120  44.520  1.00  0.00           O
ATOM   2218  N   PHE A 727      45.030  61.030  43.760  1.00  0.00           N
ATOM   2219  HN  PHE A 727      45.240  60.420  43.010  1.00  0.00           H
ATOM   2220  CA  PHE A 727      44.780  60.490  44.990  1.00  0.00           C
ATOM   2221  HA  PHE A 727      44.580  61.210  45.760  1.00  0.00           H
ATOM   2222  CB  PHE A 727      43.420  59.570  44.950  1.00  0.00           C
ATOM   2223  HB1 PHE A 727      43.690  58.580  44.520  1.00  0.00           H
ATOM   2224  HB2 PHE A 727      42.690  60.060  44.270  1.00  0.00           H
ATOM   2225  CG  PHE A 727      42.750  59.430  46.300  1.00  0.00           C
ATOM   2226  CD1 PHE A 727      42.410  58.200  46.840  1.00  0.00           C
ATOM   2227  HD1 PHE A 727      42.630  57.260  46.340  1.00  0.00           H
ATOM   2228  CE1 PHE A 727      41.670  58.170  48.070  1.00  0.00           C
ATOM   2229  HE1 PHE A 727      41.280  57.240  48.410  1.00  0.00           H
ATOM   2230  CZ  PHE A 727      41.300  59.340  48.720  1.00  0.00           C
ATOM   2231  HZ  PHE A 727      40.770  59.350  49.670  1.00  0.00           H
ATOM   2232  CD2 PHE A 727      42.350  60.610  46.970  1.00  0.00           C
ATOM   2233  HD2 PHE A 727      42.500  61.600  46.580  1.00  0.00           H
ATOM   2234  CE2 PHE A 727      41.680  60.580  48.160  1.00  0.00           C
ATOM   2235  HE2 PHE A 727      41.320  61.450  48.710  1.00  0.00           H
ATOM   2236  C   PHE A 727      45.940  59.640  45.500  1.00  0.00           C
ATOM   2237  O   PHE A 727      46.700  60.060  46.360  1.00  0.00           O
ATOM   2238  N   ALA A 728      46.180  58.410  44.930  1.00  0.00           N
ATOM   2239  HN  ALA A 728      45.650  58.100  44.150  1.00  0.00           H
ATOM   2240  CA  ALA A 728      47.210  57.370  45.260  1.00  0.00           C
ATOM   2241  HA  ALA A 728      46.860  56.790  46.090  1.00  0.00           H
ATOM   2242  CB  ALA A 728      47.290  56.350  44.080  1.00  0.00           C
ATOM   2243  HB1 ALA A 728      47.640  56.960  43.230  1.00  0.00           H
ATOM   2244  HB2 ALA A 728      46.240  56.000  43.920  1.00  0.00           H
ATOM   2245  HB3 ALA A 728      47.860  55.410  44.240  1.00  0.00           H
ATOM   2246  C   ALA A 728      48.580  57.810  45.520  1.00  0.00           C
ATOM   2247  O   ALA A 728      49.300  57.340  46.430  1.00  0.00           O
ATOM   2248  N   ALA A 729      49.010  58.920  44.880  1.00  0.00           N
ATOM   2249  HN  ALA A 729      48.310  59.390  44.330  1.00  0.00           H
ATOM   2250  CA  ALA A 729      50.300  59.490  44.920  1.00  0.00           C
ATOM   2251  HA  ALA A 729      51.060  58.720  44.890  1.00  0.00           H
ATOM   2252  CB  ALA A 729      50.460  60.580  43.790  1.00  0.00           C
ATOM   2253  HB1 ALA A 729      50.320  60.080  42.810  1.00  0.00           H
ATOM   2254  HB2 ALA A 729      51.510  60.930  43.810  1.00  0.00           H
ATOM   2255  HB3 ALA A 729      49.710  61.380  43.980  1.00  0.00           H
ATOM   2256  C   ALA A 729      50.540  60.180  46.250  1.00  0.00           C
ATOM   2257  O   ALA A 729      51.640  60.080  46.820  1.00  0.00           O
ATOM   2258  N   LEU A 730      49.470  60.610  46.860  1.00  0.00           N
ATOM   2259  HN  LEU A 730      48.610  60.600  46.350  1.00  0.00           H
ATOM   2260  CA  LEU A 730      49.520  61.250  48.200  1.00  0.00           C
ATOM   2261  HA  LEU A 730      50.300  62.000  48.210  1.00  0.00           H
ATOM   2262  CB  LEU A 730      48.220  61.890  48.610  1.00  0.00           C
ATOM   2263  HB1 LEU A 730      47.380  61.160  48.690  1.00  0.00           H
ATOM   2264  HB2 LEU A 730      47.970  62.480  47.700  1.00  0.00           H
ATOM   2265  CG  LEU A 730      48.260  62.860  49.830  1.00  0.00           C
ATOM   2266  HG  LEU A 730      48.960  62.440  50.600  1.00  0.00           H
ATOM   2267  CD1 LEU A 730      49.010  64.170  49.570  1.00  0.00           C
ATOM   2268 HD11 LEU A 730      48.740  64.210  48.500  1.00  0.00           H
ATOM   2269 HD12 LEU A 730      50.120  64.130  49.680  1.00  0.00           H
ATOM   2270 HD13 LEU A 730      48.650  65.050  50.160  1.00  0.00           H
ATOM   2271  CD2 LEU A 730      46.900  63.110  50.420  1.00  0.00           C
ATOM   2272 HD21 LEU A 730      46.420  62.260  50.960  1.00  0.00           H
ATOM   2273 HD22 LEU A 730      46.180  63.290  49.590  1.00  0.00           H
ATOM   2274 HD23 LEU A 730      46.840  64.050  51.020  1.00  0.00           H
ATOM   2275  C   LEU A 730      49.860  60.160  49.210  1.00  0.00           C
ATOM   2276  O   LEU A 730      50.810  60.260  49.990  1.00  0.00           O
ATOM   2277  N   ILE A 731      49.120  58.980  49.100  1.00  0.00           N
ATOM   2278  HN  ILE A 731      48.360  59.090  48.460  1.00  0.00           H
ATOM   2279  CA  ILE A 731      49.190  57.860  49.990  1.00  0.00           C
ATOM   2280  HA  ILE A 731      49.030  58.230  51.000  1.00  0.00           H
ATOM   2281  CB  ILE A 731      48.150  56.800  49.830  1.00  0.00           C
ATOM   2282  HB  ILE A 731      48.260  56.360  48.820  1.00  0.00           H
ATOM   2283  CG2 ILE A 731      48.240  55.710  50.940  1.00  0.00           C
ATOM   2284 HG21 ILE A 731      48.580  56.050  51.940  1.00  0.00           H
ATOM   2285 HG22 ILE A 731      48.910  54.940  50.520  1.00  0.00           H
ATOM   2286 HG23 ILE A 731      47.260  55.180  50.970  1.00  0.00           H
ATOM   2287  CG1 ILE A 731      46.670  57.360  49.610  1.00  0.00           C
ATOM   2288 HG11 ILE A 731      45.980  56.470  49.580  1.00  0.00           H
ATOM   2289 HG12 ILE A 731      46.660  57.890  48.640  1.00  0.00           H
ATOM   2290  CD  ILE A 731      46.250  58.400  50.700  1.00  0.00           C
ATOM   2291  HD1 ILE A 731      45.450  59.000  50.210  1.00  0.00           H
ATOM   2292  HD2 ILE A 731      47.070  59.110  50.920  1.00  0.00           H
ATOM   2293  HD3 ILE A 731      45.970  57.840  51.610  1.00  0.00           H
ATOM   2294  C   ILE A 731      50.630  57.280  50.050  1.00  0.00           C
ATOM   2295  O   ILE A 731      51.200  56.950  51.020  1.00  0.00           O
ATOM   2296  N   CYS A 732      51.200  57.240  48.890  1.00  0.00           N
ATOM   2297  HN  CYS A 732      50.680  57.320  48.050  1.00  0.00           H
ATOM   2298  CA  CYS A 732      52.580  56.930  48.820  1.00  0.00           C
ATOM   2299  HA  CYS A 732      52.680  55.980  49.320  1.00  0.00           H
ATOM   2300  CB  CYS A 732      53.010  56.820  47.370  1.00  0.00           C
ATOM   2301  HB1 CYS A 732      54.120  56.690  47.350  1.00  0.00           H
ATOM   2302  HB2 CYS A 732      52.780  57.800  46.900  1.00  0.00           H
ATOM   2303  SG  CYS A 732      52.160  55.540  46.430  1.00  0.00           S
ATOM   2304  HG1 CYS A 732      52.700  54.430  46.900  1.00  0.00           H
ATOM   2305  C   CYS A 732      53.600  57.760  49.550  1.00  0.00           C
ATOM   2306  O   CYS A 732      54.500  57.240  50.200  1.00  0.00           O
ATOM   2307  N   ILE A 733      53.460  59.090  49.520  1.00  0.00           N
ATOM   2308  HN  ILE A 733      52.820  59.440  48.830  1.00  0.00           H
ATOM   2309  CA  ILE A 733      54.180  60.120  50.310  1.00  0.00           C
ATOM   2310  HA  ILE A 733      55.240  59.940  50.240  1.00  0.00           H
ATOM   2311  CB  ILE A 733      54.010  61.520  49.910  1.00  0.00           C
ATOM   2312  HB  ILE A 733      52.930  61.790  49.910  1.00  0.00           H
ATOM   2313  CG2 ILE A 733      54.910  62.530  50.760  1.00  0.00           C
ATOM   2314 HG21 ILE A 733      54.780  62.380  51.850  1.00  0.00           H
ATOM   2315 HG22 ILE A 733      54.870  63.630  50.570  1.00  0.00           H
ATOM   2316 HG23 ILE A 733      55.960  62.350  50.480  1.00  0.00           H
ATOM   2317  CG1 ILE A 733      54.360  61.640  48.430  1.00  0.00           C
ATOM   2318 HG11 ILE A 733      53.630  60.960  47.940  1.00  0.00           H
ATOM   2319 HG12 ILE A 733      55.360  61.180  48.250  1.00  0.00           H
ATOM   2320  CD  ILE A 733      54.160  62.980  47.710  1.00  0.00           C
ATOM   2321  HD1 ILE A 733      54.940  63.730  48.010  1.00  0.00           H
ATOM   2322  HD2 ILE A 733      53.090  63.280  47.800  1.00  0.00           H
ATOM   2323  HD3 ILE A 733      54.350  62.900  46.630  1.00  0.00           H
ATOM   2324  C   ILE A 733      53.870  59.790  51.840  1.00  0.00           C
ATOM   2325  O   ILE A 733      54.660  59.840  52.770  1.00  0.00           O
ATOM   2326  N   ILE A 734      52.610  59.540  52.120  1.00  0.00           N
ATOM   2327  HN  ILE A 734      51.960  59.350  51.400  1.00  0.00           H
ATOM   2328  CA  ILE A 734      52.130  59.360  53.520  1.00  0.00           C
ATOM   2329  HA  ILE A 734      52.430  60.190  54.130  1.00  0.00           H
ATOM   2330  CB  ILE A 734      50.590  59.320  53.600  1.00  0.00           C
ATOM   2331  HB  ILE A 734      50.200  58.670  52.790  1.00  0.00           H
ATOM   2332  CG2 ILE A 734      50.110  58.710  54.900  1.00  0.00           C
ATOM   2333 HG21 ILE A 734      50.730  59.220  55.660  1.00  0.00           H
ATOM   2334 HG22 ILE A 734      50.360  57.620  55.030  1.00  0.00           H
ATOM   2335 HG23 ILE A 734      49.050  58.910  55.150  1.00  0.00           H
ATOM   2336  CG1 ILE A 734      50.060  60.720  53.500  1.00  0.00           C
ATOM   2337 HG11 ILE A 734      50.510  61.210  52.620  1.00  0.00           H
ATOM   2338 HG12 ILE A 734      50.440  61.300  54.380  1.00  0.00           H
ATOM   2339  CD  ILE A 734      48.510  60.950  53.410  1.00  0.00           C
ATOM   2340  HD1 ILE A 734      48.220  62.020  53.290  1.00  0.00           H
ATOM   2341  HD2 ILE A 734      48.060  60.580  54.360  1.00  0.00           H
ATOM   2342  HD3 ILE A 734      48.170  60.240  52.630  1.00  0.00           H
ATOM   2343  C   ILE A 734      52.710  58.060  54.190  1.00  0.00           C
ATOM   2344  O   ILE A 734      53.120  58.120  55.310  1.00  0.00           O
ATOM   2345  N   PHE A 735      52.920  56.980  53.400  1.00  0.00           N
ATOM   2346  HN  PHE A 735      52.620  56.940  52.450  1.00  0.00           H
ATOM   2347  CA  PHE A 735      53.720  55.870  53.770  1.00  0.00           C
ATOM   2348  HA  PHE A 735      53.310  55.500  54.700  1.00  0.00           H
ATOM   2349  CB  PHE A 735      53.480  54.720  52.740  1.00  0.00           C
ATOM   2350  HB1 PHE A 735      54.210  53.880  52.880  1.00  0.00           H
ATOM   2351  HB2 PHE A 735      53.510  55.120  51.710  1.00  0.00           H
ATOM   2352  CG  PHE A 735      52.120  54.020  52.860  1.00  0.00           C
ATOM   2353  CD1 PHE A 735      51.070  54.310  53.770  1.00  0.00           C
ATOM   2354  HD1 PHE A 735      51.080  55.060  54.540  1.00  0.00           H
ATOM   2355  CE1 PHE A 735      49.860  53.650  53.580  1.00  0.00           C
ATOM   2356  HE1 PHE A 735      49.050  53.870  54.270  1.00  0.00           H
ATOM   2357  CZ  PHE A 735      49.750  52.610  52.620  1.00  0.00           C
ATOM   2358  HZ  PHE A 735      48.810  52.070  52.650  1.00  0.00           H
ATOM   2359  CD2 PHE A 735      51.950  53.070  51.890  1.00  0.00           C
ATOM   2360  HD2 PHE A 735      52.810  52.820  51.290  1.00  0.00           H
ATOM   2361  CE2 PHE A 735      50.800  52.230  51.830  1.00  0.00           C
ATOM   2362  HE2 PHE A 735      50.780  51.490  51.040  1.00  0.00           H
ATOM   2363  C   PHE A 735      55.180  56.040  54.080  1.00  0.00           C
ATOM   2364  O   PHE A 735      55.680  55.520  55.110  1.00  0.00           O
ATOM   2365  N   ILE A 736      55.890  56.820  53.240  1.00  0.00           N
ATOM   2366  HN  ILE A 736      55.520  57.230  52.410  1.00  0.00           H
ATOM   2367  CA  ILE A 736      57.260  57.260  53.600  1.00  0.00           C
ATOM   2368  HA  ILE A 736      57.870  56.390  53.810  1.00  0.00           H
ATOM   2369  CB  ILE A 736      57.820  58.080  52.430  1.00  0.00           C
ATOM   2370  HB  ILE A 736      57.160  58.950  52.210  1.00  0.00           H
ATOM   2371  CG2 ILE A 736      59.170  58.720  52.850  1.00  0.00           C
ATOM   2372 HG21 ILE A 736      59.040  59.480  53.670  1.00  0.00           H
ATOM   2373 HG22 ILE A 736      59.640  59.230  52.000  1.00  0.00           H
ATOM   2374 HG23 ILE A 736      59.780  57.940  53.350  1.00  0.00           H
ATOM   2375  CG1 ILE A 736      57.830  57.200  51.190  1.00  0.00           C
ATOM   2376 HG11 ILE A 736      56.830  56.790  50.950  1.00  0.00           H
ATOM   2377 HG12 ILE A 736      58.520  56.330  51.230  1.00  0.00           H
ATOM   2378  CD  ILE A 736      58.150  58.080  49.930  1.00  0.00           C
ATOM   2379  HD1 ILE A 736      57.360  58.870  49.890  1.00  0.00           H
ATOM   2380  HD2 ILE A 736      58.030  57.540  48.970  1.00  0.00           H
ATOM   2381  HD3 ILE A 736      59.150  58.530  50.070  1.00  0.00           H
ATOM   2382  C   ILE A 736      57.310  58.010  54.910  1.00  0.00           C
ATOM   2383  O   ILE A 736      58.100  57.680  55.770  1.00  0.00           O
ATOM   2384  N   TYR A 737      56.400  58.980  55.140  1.00  0.00           N
ATOM   2385  HN  TYR A 737      55.760  59.120  54.380  1.00  0.00           H
ATOM   2386  CA  TYR A 737      56.210  59.920  56.260  1.00  0.00           C
ATOM   2387  HA  TYR A 737      57.170  60.400  56.430  1.00  0.00           H
ATOM   2388  CB  TYR A 737      55.120  61.000  56.040  1.00  0.00           C
ATOM   2389  HB1 TYR A 737      54.100  60.580  56.070  1.00  0.00           H
ATOM   2390  HB2 TYR A 737      55.260  61.320  54.980  1.00  0.00           H
ATOM   2391  CG  TYR A 737      55.230  62.210  56.990  1.00  0.00           C
ATOM   2392  CD1 TYR A 737      54.530  62.100  58.210  1.00  0.00           C
ATOM   2393  HD1 TYR A 737      54.010  61.210  58.520  1.00  0.00           H
ATOM   2394  CE1 TYR A 737      54.540  63.200  59.090  1.00  0.00           C
ATOM   2395  HE1 TYR A 737      53.860  63.080  59.920  1.00  0.00           H
ATOM   2396  CZ  TYR A 737      55.240  64.350  58.850  1.00  0.00           C
ATOM   2397  OH  TYR A 737      55.330  65.280  59.880  1.00  0.00           O
ATOM   2398  HH  TYR A 737      54.970  64.930  60.700  1.00  0.00           H
ATOM   2399  CD2 TYR A 737      55.810  63.470  56.690  1.00  0.00           C
ATOM   2400  HD2 TYR A 737      56.260  63.620  55.720  1.00  0.00           H
ATOM   2401  CE2 TYR A 737      55.850  64.520  57.610  1.00  0.00           C
ATOM   2402  HE2 TYR A 737      56.250  65.490  57.330  1.00  0.00           H
ATOM   2403  C   TYR A 737      55.880  59.260  57.560  1.00  0.00           C
ATOM   2404  O   TYR A 737      56.500  59.640  58.530  1.00  0.00           O
ATOM   2405  N   GLU A 738      54.990  58.270  57.560  1.00  0.00           N
ATOM   2406  HN  GLU A 738      54.480  58.170  56.710  1.00  0.00           H
ATOM   2407  CA  GLU A 738      54.670  57.380  58.610  1.00  0.00           C
ATOM   2408  HA  GLU A 738      54.550  57.980  59.510  1.00  0.00           H
ATOM   2409  CB  GLU A 738      53.530  56.450  58.140  1.00  0.00           C
ATOM   2410  HB1 GLU A 738      53.420  55.520  58.740  1.00  0.00           H
ATOM   2411  HB2 GLU A 738      53.750  56.010  57.130  1.00  0.00           H
ATOM   2412  CG  GLU A 738      52.100  57.110  57.870  1.00  0.00           C
ATOM   2413  HG1 GLU A 738      51.550  56.740  56.980  1.00  0.00           H
ATOM   2414  HG2 GLU A 738      52.140  58.210  57.730  1.00  0.00           H
ATOM   2415  CD  GLU A 738      51.190  56.880  59.020  1.00  0.00           C
ATOM   2416  OE1 GLU A 738      51.080  57.840  59.830  1.00  0.00           O
ATOM   2417  OE2 GLU A 738      50.640  55.770  59.220  1.00  0.00           O
ATOM   2418  C   GLU A 738      55.890  56.490  58.990  1.00  0.00           C
ATOM   2419  O   GLU A 738      56.160  56.300  60.190  1.00  0.00           O
ATOM   2420  N   ALA A 739      56.670  56.040  57.970  1.00  0.00           N
ATOM   2421  HN  ALA A 739      56.430  56.150  57.000  1.00  0.00           H
ATOM   2422  CA  ALA A 739      57.910  55.410  58.260  1.00  0.00           C
ATOM   2423  HA  ALA A 739      57.670  54.570  58.910  1.00  0.00           H
ATOM   2424  CB  ALA A 739      58.470  54.690  56.960  1.00  0.00           C
ATOM   2425  HB1 ALA A 739      57.820  53.810  56.720  1.00  0.00           H
ATOM   2426  HB2 ALA A 739      59.470  54.280  57.190  1.00  0.00           H
ATOM   2427  HB3 ALA A 739      58.530  55.360  56.090  1.00  0.00           H
ATOM   2428  C   ALA A 739      58.910  56.200  59.050  1.00  0.00           C
ATOM   2429  O   ALA A 739      59.520  55.710  59.970  1.00  0.00           O
ATOM   2430  N   LEU A 740      59.160  57.480  58.690  1.00  0.00           N
ATOM   2431  HN  LEU A 740      58.750  57.780  57.830  1.00  0.00           H
ATOM   2432  CA  LEU A 740      59.970  58.450  59.330  1.00  0.00           C
ATOM   2433  HA  LEU A 740      60.940  57.980  59.420  1.00  0.00           H
ATOM   2434  CB  LEU A 740      60.150  59.720  58.500  1.00  0.00           C
ATOM   2435  HB1 LEU A 740      60.800  60.420  59.050  1.00  0.00           H
ATOM   2436  HB2 LEU A 740      59.150  60.140  58.280  1.00  0.00           H
ATOM   2437  CG  LEU A 740      60.860  59.570  57.110  1.00  0.00           C
ATOM   2438  HG  LEU A 740      60.190  59.000  56.430  1.00  0.00           H
ATOM   2439  CD1 LEU A 740      61.080  60.940  56.570  1.00  0.00           C
ATOM   2440 HD11 LEU A 740      60.150  61.560  56.540  1.00  0.00           H
ATOM   2441 HD12 LEU A 740      61.430  60.790  55.520  1.00  0.00           H
ATOM   2442 HD13 LEU A 740      61.750  61.510  57.240  1.00  0.00           H
ATOM   2443  CD2 LEU A 740      62.230  58.850  57.220  1.00  0.00           C
ATOM   2444 HD21 LEU A 740      62.120  57.880  57.760  1.00  0.00           H
ATOM   2445 HD22 LEU A 740      62.820  59.570  57.820  1.00  0.00           H
ATOM   2446 HD23 LEU A 740      62.560  58.750  56.160  1.00  0.00           H
ATOM   2447  C   LEU A 740      59.550  58.840  60.750  1.00  0.00           C
ATOM   2448  O   LEU A 740      60.390  58.970  61.650  1.00  0.00           O
ATOM   2449  N   GLU A 741      58.180  58.960  61.000  1.00  0.00           N
ATOM   2450  HN  GLU A 741      57.630  58.930  60.180  1.00  0.00           H
ATOM   2451  CA  GLU A 741      57.550  58.840  62.270  1.00  0.00           C
ATOM   2452  HA  GLU A 741      58.060  59.620  62.830  1.00  0.00           H
ATOM   2453  CB  GLU A 741      56.000  59.080  62.280  1.00  0.00           C
ATOM   2454  HB1 GLU A 741      55.460  58.950  63.230  1.00  0.00           H
ATOM   2455  HB2 GLU A 741      55.620  58.470  61.440  1.00  0.00           H
ATOM   2456  CG  GLU A 741      55.630  60.600  61.870  1.00  0.00           C
ATOM   2457  HG1 GLU A 741      55.650  60.700  60.770  1.00  0.00           H
ATOM   2458  HG2 GLU A 741      56.460  61.210  62.290  1.00  0.00           H
ATOM   2459  CD  GLU A 741      54.290  61.110  62.450  1.00  0.00           C
ATOM   2460  OE1 GLU A 741      54.300  62.180  63.120  1.00  0.00           O
ATOM   2461  OE2 GLU A 741      53.230  60.520  62.240  1.00  0.00           O
ATOM   2462  C   GLU A 741      57.740  57.670  63.130  1.00  0.00           C
ATOM   2463  O   GLU A 741      57.920  57.760  64.340  1.00  0.00           O
ATOM   2464  N   LYS A 742      57.690  56.470  62.590  1.00  0.00           N
ATOM   2465  HN  LYS A 742      57.420  56.370  61.630  1.00  0.00           H
ATOM   2466  CA  LYS A 742      58.040  55.270  63.310  1.00  0.00           C
ATOM   2467  HA  LYS A 742      57.540  55.310  64.260  1.00  0.00           H
ATOM   2468  CB  LYS A 742      57.490  54.090  62.370  1.00  0.00           C
ATOM   2469  HB1 LYS A 742      58.090  54.130  61.440  1.00  0.00           H
ATOM   2470  HB2 LYS A 742      56.460  54.460  62.130  1.00  0.00           H
ATOM   2471  CG  LYS A 742      57.570  52.740  62.980  1.00  0.00           C
ATOM   2472  HG1 LYS A 742      58.630  52.410  63.020  1.00  0.00           H
ATOM   2473  HG2 LYS A 742      57.060  52.010  62.310  1.00  0.00           H
ATOM   2474  CD  LYS A 742      57.070  52.660  64.390  1.00  0.00           C
ATOM   2475  HD1 LYS A 742      57.700  53.320  65.030  1.00  0.00           H
ATOM   2476  HD2 LYS A 742      57.130  51.590  64.680  1.00  0.00           H
ATOM   2477  CE  LYS A 742      55.540  53.080  64.510  1.00  0.00           C
ATOM   2478  HE1 LYS A 742      54.920  52.290  64.040  1.00  0.00           H
ATOM   2479  HE2 LYS A 742      55.320  54.040  63.980  1.00  0.00           H
ATOM   2480  NZ  LYS A 742      54.990  53.200  65.890  1.00  0.00           N
ATOM   2481  HZ1 LYS A 742      53.960  53.290  65.940  1.00  0.00           H
ATOM   2482  HZ2 LYS A 742      55.350  54.010  66.440  1.00  0.00           H
ATOM   2483  HZ3 LYS A 742      55.170  52.410  66.530  1.00  0.00           H
ATOM   2484  C   LYS A 742      59.430  55.160  63.680  1.00  0.00           C
ATOM   2485  O   LYS A 742      59.760  54.870  64.910  1.00  0.00           O
ATOM   2486  N   LEU A 743      60.310  55.510  62.740  1.00  0.00           N
ATOM   2487  HN  LEU A 743      59.950  55.730  61.840  1.00  0.00           H
ATOM   2488  CA  LEU A 743      61.700  55.700  62.940  1.00  0.00           C
ATOM   2489  HA  LEU A 743      62.150  54.770  63.280  1.00  0.00           H
ATOM   2490  CB  LEU A 743      62.530  56.070  61.680  1.00  0.00           C
ATOM   2491  HB1 LEU A 743      62.290  57.110  61.380  1.00  0.00           H
ATOM   2492  HB2 LEU A 743      62.170  55.480  60.810  1.00  0.00           H
ATOM   2493  CG  LEU A 743      64.060  56.040  61.810  1.00  0.00           C
ATOM   2494  HG  LEU A 743      64.220  56.680  62.710  1.00  0.00           H
ATOM   2495  CD1 LEU A 743      64.570  54.600  62.000  1.00  0.00           C
ATOM   2496 HD11 LEU A 743      64.350  53.900  61.160  1.00  0.00           H
ATOM   2497 HD12 LEU A 743      64.270  54.190  62.990  1.00  0.00           H
ATOM   2498 HD13 LEU A 743      65.680  54.560  62.080  1.00  0.00           H
ATOM   2499  CD2 LEU A 743      64.910  56.860  60.710  1.00  0.00           C
ATOM   2500 HD21 LEU A 743      64.760  56.250  59.790  1.00  0.00           H
ATOM   2501 HD22 LEU A 743      65.980  56.880  60.970  1.00  0.00           H
ATOM   2502 HD23 LEU A 743      64.630  57.930  60.550  1.00  0.00           H
ATOM   2503  C   LEU A 743      62.030  56.680  64.120  1.00  0.00           C
ATOM   2504  O   LEU A 743      62.830  56.410  65.040  1.00  0.00           O
ATOM   2505  N   PHE A 744      61.450  57.870  64.140  1.00  0.00           N
ATOM   2506  HN  PHE A 744      60.940  58.170  63.340  1.00  0.00           H
ATOM   2507  CA  PHE A 744      61.380  58.840  65.250  1.00  0.00           C
ATOM   2508  HA  PHE A 744      62.420  59.050  65.480  1.00  0.00           H
ATOM   2509  CB  PHE A 744      60.650  60.080  64.650  1.00  0.00           C
ATOM   2510  HB1 PHE A 744      59.820  59.690  64.040  1.00  0.00           H
ATOM   2511  HB2 PHE A 744      61.340  60.570  63.920  1.00  0.00           H
ATOM   2512  CG  PHE A 744      60.200  61.130  65.590  1.00  0.00           C
ATOM   2513  CD1 PHE A 744      61.240  61.780  66.240  1.00  0.00           C
ATOM   2514  HD1 PHE A 744      62.250  61.530  65.960  1.00  0.00           H
ATOM   2515  CE1 PHE A 744      60.890  62.770  67.180  1.00  0.00           C
ATOM   2516  HE1 PHE A 744      61.540  63.500  67.630  1.00  0.00           H
ATOM   2517  CZ  PHE A 744      59.550  62.990  67.470  1.00  0.00           C
ATOM   2518  HZ  PHE A 744      59.310  63.910  68.000  1.00  0.00           H
ATOM   2519  CD2 PHE A 744      58.860  61.370  65.870  1.00  0.00           C
ATOM   2520  HD2 PHE A 744      58.100  60.810  65.360  1.00  0.00           H
ATOM   2521  CE2 PHE A 744      58.510  62.300  66.830  1.00  0.00           C
ATOM   2522  HE2 PHE A 744      57.470  62.580  66.810  1.00  0.00           H
ATOM   2523  C   PHE A 744      60.760  58.410  66.570  1.00  0.00           C
ATOM   2524  O   PHE A 744      61.270  58.750  67.610  1.00  0.00           O
ATOM   2525  N   ASP A 745      59.720  57.590  66.600  1.00  0.00           N
ATOM   2526  HN  ASP A 745      59.140  57.480  65.790  1.00  0.00           H
ATOM   2527  CA  ASP A 745      59.140  56.970  67.790  1.00  0.00           C
ATOM   2528  HA  ASP A 745      58.870  57.730  68.520  1.00  0.00           H
ATOM   2529  CB  ASP A 745      57.760  56.410  67.260  1.00  0.00           C
ATOM   2530  HB1 ASP A 745      57.950  55.820  66.350  1.00  0.00           H
ATOM   2531  HB2 ASP A 745      57.160  57.290  66.950  1.00  0.00           H
ATOM   2532  CG  ASP A 745      57.090  55.370  68.100  1.00  0.00           C
ATOM   2533  OD1 ASP A 745      56.010  54.930  67.600  1.00  0.00           O
ATOM   2534  OD2 ASP A 745      57.490  55.030  69.270  1.00  0.00           O
ATOM   2535  C   ASP A 745      60.070  56.030  68.490  1.00  0.00           C
ATOM   2536  O   ASP A 745      60.210  56.050  69.740  1.00  0.00           O
ATOM   2537  N   LEU A 746      60.860  55.240  67.760  1.00  0.00           N
ATOM   2538  HN  LEU A 746      60.650  55.180  66.790  1.00  0.00           H
ATOM   2539  CA  LEU A 746      61.900  54.420  68.160  1.00  0.00           C
ATOM   2540  HA  LEU A 746      61.590  53.750  68.950  1.00  0.00           H
ATOM   2541  CB  LEU A 746      62.570  53.480  67.040  1.00  0.00           C
ATOM   2542  HB1 LEU A 746      63.440  52.930  67.440  1.00  0.00           H
ATOM   2543  HB2 LEU A 746      62.900  54.080  66.170  1.00  0.00           H
ATOM   2544  CG  LEU A 746      61.460  52.480  66.460  1.00  0.00           C
ATOM   2545  HG  LEU A 746      60.550  53.120  66.440  1.00  0.00           H
ATOM   2546  CD1 LEU A 746      61.960  51.870  65.130  1.00  0.00           C
ATOM   2547 HD11 LEU A 746      61.070  51.360  64.710  1.00  0.00           H
ATOM   2548 HD12 LEU A 746      62.660  51.010  65.250  1.00  0.00           H
ATOM   2549 HD13 LEU A 746      62.460  52.640  64.490  1.00  0.00           H
ATOM   2550  CD2 LEU A 746      61.100  51.300  67.380  1.00  0.00           C
ATOM   2551 HD21 LEU A 746      62.020  50.760  67.710  1.00  0.00           H
ATOM   2552 HD22 LEU A 746      60.460  50.560  66.860  1.00  0.00           H
ATOM   2553 HD23 LEU A 746      60.530  51.630  68.270  1.00  0.00           H
ATOM   2554  C   LEU A 746      63.010  55.290  68.750  1.00  0.00           C
ATOM   2555  O   LEU A 746      63.710  54.880  69.660  1.00  0.00           O
ATOM   2556  N   GLY A 747      63.200  56.490  68.210  1.00  0.00           N
ATOM   2557  HN  GLY A 747      62.680  56.680  67.370  1.00  0.00           H
ATOM   2558  CA  GLY A 747      64.100  57.590  68.620  1.00  0.00           C
ATOM   2559  HA1 GLY A 747      64.070  58.350  67.840  1.00  0.00           H
ATOM   2560  HA2 GLY A 747      65.120  57.210  68.630  1.00  0.00           H
ATOM   2561  C   GLY A 747      63.790  58.210  69.990  1.00  0.00           C
ATOM   2562  O   GLY A 747      64.710  58.580  70.700  1.00  0.00           O
ATOM   2563  N   GLU A 748      62.530  58.300  70.420  1.00  0.00           N
ATOM   2564  HN  GLU A 748      61.780  58.050  69.820  1.00  0.00           H
ATOM   2565  CA  GLU A 748      62.170  58.800  71.770  1.00  0.00           C
ATOM   2566  HA  GLU A 748      62.960  59.470  72.100  1.00  0.00           H
ATOM   2567  CB  GLU A 748      60.890  59.660  71.800  1.00  0.00           C
ATOM   2568  HB1 GLU A 748      60.480  59.690  72.830  1.00  0.00           H
ATOM   2569  HB2 GLU A 748      60.170  59.080  71.190  1.00  0.00           H
ATOM   2570  CG  GLU A 748      61.120  61.060  71.170  1.00  0.00           C
ATOM   2571  HG1 GLU A 748      61.200  60.890  70.080  1.00  0.00           H
ATOM   2572  HG2 GLU A 748      62.050  61.560  71.520  1.00  0.00           H
ATOM   2573  CD  GLU A 748      59.910  61.990  71.380  1.00  0.00           C
ATOM   2574  OE1 GLU A 748      58.790  61.450  71.430  1.00  0.00           O
ATOM   2575  OE2 GLU A 748      60.090  63.250  71.350  1.00  0.00           O
ATOM   2576  C   GLU A 748      62.020  57.640  72.740  1.00  0.00           C
ATOM   2577  O   GLU A 748      62.350  57.800  73.880  1.00  0.00           O
ATOM   2578  N   THR A 749      61.680  56.440  72.220  1.00  0.00           N
ATOM   2579  HN  THR A 749      61.370  56.310  71.270  1.00  0.00           H
ATOM   2580  CA  THR A 749      61.790  55.260  73.040  1.00  0.00           C
ATOM   2581  HA  THR A 749      61.360  55.440  74.010  1.00  0.00           H
ATOM   2582  CB  THR A 749      61.010  54.000  72.450  1.00  0.00           C
ATOM   2583  HB  THR A 749      61.450  53.730  71.460  1.00  0.00           H
ATOM   2584  OG1 THR A 749      59.640  54.250  72.220  1.00  0.00           O
ATOM   2585  HG1 THR A 749      59.520  54.270  71.270  1.00  0.00           H
ATOM   2586  CG2 THR A 749      61.150  52.740  73.340  1.00  0.00           C
ATOM   2587 HG21 THR A 749      60.490  51.960  72.930  1.00  0.00           H
ATOM   2588 HG22 THR A 749      60.720  53.010  74.340  1.00  0.00           H
ATOM   2589 HG23 THR A 749      62.140  52.240  73.390  1.00  0.00           H
ATOM   2590  C   THR A 749      63.210  54.870  73.430  1.00  0.00           C
ATOM   2591  O   THR A 749      63.550  54.800  74.600  1.00  0.00           O
ATOM   2592  N   TYR A 750      64.040  54.510  72.440  1.00  0.00           N
ATOM   2593  HN  TYR A 750      63.760  54.560  71.490  1.00  0.00           H
ATOM   2594  CA  TYR A 750      65.400  54.100  72.590  1.00  0.00           C
ATOM   2595  HA  TYR A 750      65.540  53.800  73.620  1.00  0.00           H
ATOM   2596  CB  TYR A 750      65.790  52.950  71.570  1.00  0.00           C
ATOM   2597  HB1 TYR A 750      66.860  52.680  71.630  1.00  0.00           H
ATOM   2598  HB2 TYR A 750      65.630  53.340  70.540  1.00  0.00           H
ATOM   2599  CG  TYR A 750      64.950  51.750  71.630  1.00  0.00           C
ATOM   2600  CD1 TYR A 750      63.910  51.560  70.690  1.00  0.00           C
ATOM   2601  HD1 TYR A 750      63.560  52.320  70.020  1.00  0.00           H
ATOM   2602  CE1 TYR A 750      63.170  50.440  70.690  1.00  0.00           C
ATOM   2603  HE1 TYR A 750      62.290  50.400  70.050  1.00  0.00           H
ATOM   2604  CZ  TYR A 750      63.520  49.360  71.500  1.00  0.00           C
ATOM   2605  OH  TYR A 750      62.560  48.310  71.590  1.00  0.00           O
ATOM   2606  HH  TYR A 750      62.810  47.690  72.280  1.00  0.00           H
ATOM   2607  CD2 TYR A 750      65.370  50.650  72.380  1.00  0.00           C
ATOM   2608  HD2 TYR A 750      66.330  50.730  72.860  1.00  0.00           H
ATOM   2609  CE2 TYR A 750      64.650  49.480  72.280  1.00  0.00           C
ATOM   2610  HE2 TYR A 750      65.030  48.660  72.880  1.00  0.00           H
ATOM   2611  C   TYR A 750      66.310  55.330  72.450  1.00  0.00           C
ATOM   2612  O   TYR A 750      65.840  56.470  72.260  1.00  0.00           O
ATOM   2613  N   ALA A 751      67.720  55.200  72.630  1.00  0.00           N
ATOM   2614  HN  ALA A 751      68.150  54.300  72.660  1.00  0.00           H
ATOM   2615  CA  ALA A 751      68.560  56.270  72.830  1.00  0.00           C
ATOM   2616  HA  ALA A 751      68.250  57.090  72.190  1.00  0.00           H
ATOM   2617  CB  ALA A 751      68.630  56.470  74.370  1.00  0.00           C
ATOM   2618  HB1 ALA A 751      69.170  55.680  74.920  1.00  0.00           H
ATOM   2619  HB2 ALA A 751      67.590  56.650  74.740  1.00  0.00           H
ATOM   2620  HB3 ALA A 751      69.120  57.460  74.510  1.00  0.00           H
ATOM   2621  C   ALA A 751      69.970  55.840  72.280  1.00  0.00           C
ATOM   2622  O   ALA A 751      70.310  54.680  72.350  1.00  0.00           O
ATOM   2623  N   PHE A 752      70.850  56.840  71.760  1.00  0.00           N
ATOM   2624  HN  PHE A 752      70.530  57.770  71.840  1.00  0.00           H
ATOM   2625  CA  PHE A 752      72.140  56.570  71.170  1.00  0.00           C
ATOM   2626  HA  PHE A 752      71.910  55.720  70.560  1.00  0.00           H
ATOM   2627  CB  PHE A 752      72.670  57.750  70.340  1.00  0.00           C
ATOM   2628  HB1 PHE A 752      73.710  57.480  70.030  1.00  0.00           H
ATOM   2629  HB2 PHE A 752      72.660  58.710  70.900  1.00  0.00           H
ATOM   2630  CG  PHE A 752      71.880  57.810  69.080  1.00  0.00           C
ATOM   2631  CD1 PHE A 752      72.170  56.840  68.110  1.00  0.00           C
ATOM   2632  HD1 PHE A 752      72.840  56.020  68.280  1.00  0.00           H
ATOM   2633  CE1 PHE A 752      71.380  56.880  66.900  1.00  0.00           C
ATOM   2634  HE1 PHE A 752      71.510  56.070  66.190  1.00  0.00           H
ATOM   2635  CZ  PHE A 752      70.320  57.740  66.780  1.00  0.00           C
ATOM   2636  HZ  PHE A 752      69.680  57.650  65.910  1.00  0.00           H
ATOM   2637  CD2 PHE A 752      70.880  58.710  68.940  1.00  0.00           C
ATOM   2638  HD2 PHE A 752      70.800  59.420  69.750  1.00  0.00           H
ATOM   2639  CE2 PHE A 752      70.040  58.650  67.800  1.00  0.00           C
ATOM   2640  HE2 PHE A 752      69.140  59.240  67.700  1.00  0.00           H
ATOM   2641  C   PHE A 752      73.230  56.060  72.070  1.00  0.00           C
ATOM   2642  O   PHE A 752      73.380  56.540  73.170  1.00  0.00           O
ATOM   2643  N   PRO A 822      74.080  55.050  71.760  1.00  0.00           N
ATOM   2644  CD  PRO A 822      75.180  54.580  72.610  1.00  0.00           C
ATOM   2645  HD1 PRO A 822      74.810  54.220  73.600  1.00  0.00           H
ATOM   2646  HD2 PRO A 822      75.880  55.410  72.820  1.00  0.00           H
ATOM   2647  CA  PRO A 822      73.810  54.060  70.690  1.00  0.00           C
ATOM   2648  HA  PRO A 822      73.480  54.550  69.780  1.00  0.00           H
ATOM   2649  CB  PRO A 822      75.160  53.500  70.480  1.00  0.00           C
ATOM   2650  HB1 PRO A 822      75.730  54.170  69.800  1.00  0.00           H
ATOM   2651  HB2 PRO A 822      75.170  52.530  69.940  1.00  0.00           H
ATOM   2652  CG  PRO A 822      75.900  53.460  71.860  1.00  0.00           C
ATOM   2653  HG1 PRO A 822      75.650  52.430  72.230  1.00  0.00           H
ATOM   2654  HG2 PRO A 822      77.000  53.510  71.740  1.00  0.00           H
ATOM   2655  C   PRO A 822      72.720  53.020  71.150  1.00  0.00           C
ATOM   2656  O   PRO A 822      71.760  52.860  70.470  1.00  0.00           O
ATOM   2657  N   ASP A 823      73.050  52.290  72.270  1.00  0.00           N
ATOM   2658  HN  ASP A 823      73.810  52.500  72.880  1.00  0.00           H
ATOM   2659  CA  ASP A 823      72.510  50.940  72.510  1.00  0.00           C
ATOM   2660  HA  ASP A 823      73.490  50.470  72.480  1.00  0.00           H
ATOM   2661  CB  ASP A 823      72.010  50.780  73.980  1.00  0.00           C
ATOM   2662  HB1 ASP A 823      71.860  49.690  74.080  1.00  0.00           H
ATOM   2663  HB2 ASP A 823      70.990  51.220  74.080  1.00  0.00           H
ATOM   2664  CG  ASP A 823      72.970  51.180  75.110  1.00  0.00           C
ATOM   2665  OD1 ASP A 823      74.150  50.880  75.030  1.00  0.00           O
ATOM   2666  OD2 ASP A 823      72.500  51.800  76.090  1.00  0.00           O
ATOM   2667  C   ASP A 823      71.610  50.200  71.430  1.00  0.00           C
ATOM   2668  O   ASP A 823      72.070  49.940  70.270  1.00  0.00           O
ATOM   2669  N   VAL A 824      70.320  49.880  71.770  1.00  0.00           N
ATOM   2670  HN  VAL A 824      70.040  50.290  72.630  1.00  0.00           H
ATOM   2671  CA  VAL A 824      69.430  49.200  70.780  1.00  0.00           C
ATOM   2672  HA  VAL A 824      70.030  48.460  70.270  1.00  0.00           H
ATOM   2673  CB  VAL A 824      68.230  48.480  71.330  1.00  0.00           C
ATOM   2674  HB  VAL A 824      67.530  49.230  71.760  1.00  0.00           H
ATOM   2675  CG1 VAL A 824      67.470  47.640  70.240  1.00  0.00           C
ATOM   2676 HG11 VAL A 824      67.050  48.360  69.500  1.00  0.00           H
ATOM   2677 HG12 VAL A 824      66.580  47.040  70.520  1.00  0.00           H
ATOM   2678 HG13 VAL A 824      68.130  46.880  69.770  1.00  0.00           H
ATOM   2679  CG2 VAL A 824      68.660  47.500  72.430  1.00  0.00           C
ATOM   2680 HG21 VAL A 824      67.750  46.970  72.790  1.00  0.00           H
ATOM   2681 HG22 VAL A 824      69.120  48.030  73.290  1.00  0.00           H
ATOM   2682 HG23 VAL A 824      69.400  46.780  72.030  1.00  0.00           H
ATOM   2683  C   VAL A 824      69.050  50.130  69.590  1.00  0.00           C
ATOM   2684  O   VAL A 824      68.910  49.700  68.460  1.00  0.00           O
ATOM   2685  N   LEU A 825      68.950  51.490  69.810  1.00  0.00           N
ATOM   2686  HN  LEU A 825      69.060  51.870  70.720  1.00  0.00           H
ATOM   2687  CA  LEU A 825      68.530  52.440  68.790  1.00  0.00           C
ATOM   2688  HA  LEU A 825      67.570  52.080  68.470  1.00  0.00           H
ATOM   2689  CB  LEU A 825      68.420  53.920  69.330  1.00  0.00           C
ATOM   2690  HB1 LEU A 825      69.460  54.280  69.510  1.00  0.00           H
ATOM   2691  HB2 LEU A 825      67.880  53.940  70.300  1.00  0.00           H
ATOM   2692  CG  LEU A 825      67.800  54.860  68.280  1.00  0.00           C
ATOM   2693  HG  LEU A 825      68.340  54.850  67.300  1.00  0.00           H
ATOM   2694  CD1 LEU A 825      66.390  54.500  67.870  1.00  0.00           C
ATOM   2695 HD11 LEU A 825      65.930  55.390  67.390  1.00  0.00           H
ATOM   2696 HD12 LEU A 825      65.740  54.330  68.750  1.00  0.00           H
ATOM   2697 HD13 LEU A 825      66.390  53.680  67.120  1.00  0.00           H
ATOM   2698  CD2 LEU A 825      67.830  56.310  68.850  1.00  0.00           C
ATOM   2699 HD21 LEU A 825      67.480  56.990  68.050  1.00  0.00           H
ATOM   2700 HD22 LEU A 825      68.880  56.410  69.190  1.00  0.00           H
ATOM   2701 HD23 LEU A 825      67.110  56.310  69.700  1.00  0.00           H
ATOM   2702  C   LEU A 825      69.420  52.370  67.580  1.00  0.00           C
ATOM   2703  O   LEU A 825      68.970  52.350  66.470  1.00  0.00           O
ATOM   2704  N   PHE A 826      70.790  52.340  67.710  1.00  0.00           N
ATOM   2705  HN  PHE A 826      71.300  52.460  68.550  1.00  0.00           H
ATOM   2706  CA  PHE A 826      71.790  52.110  66.750  1.00  0.00           C
ATOM   2707  HA  PHE A 826      71.830  53.030  66.200  1.00  0.00           H
ATOM   2708  CB  PHE A 826      73.170  51.910  67.500  1.00  0.00           C
ATOM   2709  HB1 PHE A 826      73.090  50.970  68.090  1.00  0.00           H
ATOM   2710  HB2 PHE A 826      73.380  52.790  68.150  1.00  0.00           H
ATOM   2711  CG  PHE A 826      74.270  51.700  66.420  1.00  0.00           C
ATOM   2712  CD1 PHE A 826      74.490  50.310  66.010  1.00  0.00           C
ATOM   2713  HD1 PHE A 826      73.890  49.590  66.550  1.00  0.00           H
ATOM   2714  CE1 PHE A 826      75.550  50.040  65.210  1.00  0.00           C
ATOM   2715  HE1 PHE A 826      75.840  49.000  65.080  1.00  0.00           H
ATOM   2716  CZ  PHE A 826      76.290  50.980  64.630  1.00  0.00           C
ATOM   2717  HZ  PHE A 826      77.110  50.640  64.020  1.00  0.00           H
ATOM   2718  CD2 PHE A 826      75.080  52.650  65.820  1.00  0.00           C
ATOM   2719  HD2 PHE A 826      74.880  53.700  65.990  1.00  0.00           H
ATOM   2720  CE2 PHE A 826      76.130  52.280  64.920  1.00  0.00           C
ATOM   2721  HE2 PHE A 826      76.720  52.970  64.330  1.00  0.00           H
ATOM   2722  C   PHE A 826      71.380  50.890  65.840  1.00  0.00           C
ATOM   2723  O   PHE A 826      71.390  50.940  64.620  1.00  0.00           O
ATOM   2724  N   TRP A 827      71.010  49.750  66.500  1.00  0.00           N
ATOM   2725  HN  TRP A 827      71.000  49.800  67.490  1.00  0.00           H
ATOM   2726  CA  TRP A 827      70.540  48.590  65.780  1.00  0.00           C
ATOM   2727  HA  TRP A 827      71.170  48.420  64.910  1.00  0.00           H
ATOM   2728  CB  TRP A 827      70.730  47.390  66.720  1.00  0.00           C
ATOM   2729  HB1 TRP A 827      70.510  46.410  66.230  1.00  0.00           H
ATOM   2730  HB2 TRP A 827      69.980  47.520  67.530  1.00  0.00           H
ATOM   2731  CG  TRP A 827      72.160  47.210  67.230  1.00  0.00           C
ATOM   2732  CD1 TRP A 827      72.580  47.270  68.560  1.00  0.00           C
ATOM   2733  HD1 TRP A 827      71.880  47.440  69.360  1.00  0.00           H
ATOM   2734  NE1 TRP A 827      73.980  47.060  68.590  1.00  0.00           N
ATOM   2735  HE1 TRP A 827      74.410  47.040  69.460  1.00  0.00           H
ATOM   2736  CE2 TRP A 827      74.410  46.790  67.310  1.00  0.00           C
ATOM   2737  CD2 TRP A 827      73.270  46.870  66.460  1.00  0.00           C
ATOM   2738  CE3 TRP A 827      73.510  46.760  65.100  1.00  0.00           C
ATOM   2739  HE3 TRP A 827      72.680  46.610  64.430  1.00  0.00           H
ATOM   2740  CZ3 TRP A 827      74.780  46.520  64.620  1.00  0.00           C
ATOM   2741  HZ3 TRP A 827      74.870  46.380  63.550  1.00  0.00           H
ATOM   2742  CZ2 TRP A 827      75.680  46.550  66.840  1.00  0.00           C
ATOM   2743  HZ2 TRP A 827      76.510  46.450  67.530  1.00  0.00           H
ATOM   2744  CH2 TRP A 827      75.800  46.300  65.510  1.00  0.00           C
ATOM   2745  HH2 TRP A 827      76.730  46.080  65.000  1.00  0.00           H
ATOM   2746  C   TRP A 827      69.220  48.720  65.100  1.00  0.00           C
ATOM   2747  O   TRP A 827      69.050  48.210  63.990  1.00  0.00           O
ATOM   2748  N   CYS A 828      68.260  49.360  65.670  1.00  0.00           N
ATOM   2749  HN  CYS A 828      68.400  49.740  66.580  1.00  0.00           H
ATOM   2750  CA  CYS A 828      66.980  49.640  65.000  1.00  0.00           C
ATOM   2751  HA  CYS A 828      66.540  48.700  64.710  1.00  0.00           H
ATOM   2752  CB  CYS A 828      66.030  50.420  65.950  1.00  0.00           C
ATOM   2753  HB1 CYS A 828      65.100  50.730  65.440  1.00  0.00           H
ATOM   2754  HB2 CYS A 828      66.550  51.320  66.360  1.00  0.00           H
ATOM   2755  SG  CYS A 828      65.580  49.450  67.500  1.00  0.00           S
ATOM   2756  HG1 CYS A 828      66.770  49.290  68.070  1.00  0.00           H
ATOM   2757  C   CYS A 828      67.110  50.450  63.740  1.00  0.00           C
ATOM   2758  O   CYS A 828      66.600  50.040  62.690  1.00  0.00           O
ATOM   2759  N   VAL A 829      67.890  51.580  63.820  1.00  0.00           N
ATOM   2760  HN  VAL A 829      68.290  51.960  64.650  1.00  0.00           H
ATOM   2761  CA  VAL A 829      68.140  52.430  62.730  1.00  0.00           C
ATOM   2762  HA  VAL A 829      67.270  52.810  62.200  1.00  0.00           H
ATOM   2763  CB  VAL A 829      68.940  53.680  63.300  1.00  0.00           C
ATOM   2764  HB  VAL A 829      69.830  53.280  63.830  1.00  0.00           H
ATOM   2765  CG1 VAL A 829      69.540  54.580  62.240  1.00  0.00           C
ATOM   2766 HG11 VAL A 829      69.680  55.610  62.650  1.00  0.00           H
ATOM   2767 HG12 VAL A 829      68.890  54.490  61.360  1.00  0.00           H
ATOM   2768 HG13 VAL A 829      70.500  54.110  61.940  1.00  0.00           H
ATOM   2769  CG2 VAL A 829      68.080  54.520  64.230  1.00  0.00           C
ATOM   2770 HG21 VAL A 829      68.480  55.520  64.520  1.00  0.00           H
ATOM   2771 HG22 VAL A 829      67.700  53.950  65.110  1.00  0.00           H
ATOM   2772 HG23 VAL A 829      67.150  54.780  63.700  1.00  0.00           H
ATOM   2773  C   VAL A 829      68.840  51.680  61.600  1.00  0.00           C
ATOM   2774  O   VAL A 829      68.450  51.750  60.420  1.00  0.00           O
ATOM   2775  N   ILE A 830      69.960  50.980  61.880  1.00  0.00           N
ATOM   2776  HN  ILE A 830      70.160  50.910  62.860  1.00  0.00           H
ATOM   2777  CA  ILE A 830      70.730  50.140  60.980  1.00  0.00           C
ATOM   2778  HA  ILE A 830      71.040  50.830  60.200  1.00  0.00           H
ATOM   2779  CB  ILE A 830      71.940  49.510  61.700  1.00  0.00           C
ATOM   2780  HB  ILE A 830      71.470  49.110  62.630  1.00  0.00           H
ATOM   2781  CG2 ILE A 830      72.670  48.450  60.810  1.00  0.00           C
ATOM   2782 HG21 ILE A 830      72.680  48.920  59.820  1.00  0.00           H
ATOM   2783 HG22 ILE A 830      72.090  47.500  60.810  1.00  0.00           H
ATOM   2784 HG23 ILE A 830      73.690  48.350  61.210  1.00  0.00           H
ATOM   2785  CG1 ILE A 830      72.960  50.650  62.090  1.00  0.00           C
ATOM   2786 HG11 ILE A 830      73.750  50.430  62.820  1.00  0.00           H
ATOM   2787 HG12 ILE A 830      72.380  51.530  62.440  1.00  0.00           H
ATOM   2788  CD  ILE A 830      73.760  51.260  60.940  1.00  0.00           C
ATOM   2789  HD1 ILE A 830      73.080  51.830  60.270  1.00  0.00           H
ATOM   2790  HD2 ILE A 830      74.260  50.540  60.260  1.00  0.00           H
ATOM   2791  HD3 ILE A 830      74.600  51.910  61.260  1.00  0.00           H
ATOM   2792  C   ILE A 830      69.830  49.040  60.380  1.00  0.00           C
ATOM   2793  O   ILE A 830      69.940  48.840  59.180  1.00  0.00           O
ATOM   2794  N   LEU A 831      68.910  48.390  61.110  1.00  0.00           N
ATOM   2795  HN  LEU A 831      68.940  48.400  62.100  1.00  0.00           H
ATOM   2796  CA  LEU A 831      68.030  47.300  60.540  1.00  0.00           C
ATOM   2797  HA  LEU A 831      68.620  46.530  60.080  1.00  0.00           H
ATOM   2798  CB  LEU A 831      67.390  46.720  61.850  1.00  0.00           C
ATOM   2799  HB1 LEU A 831      66.760  47.510  62.320  1.00  0.00           H
ATOM   2800  HB2 LEU A 831      68.180  46.540  62.600  1.00  0.00           H
ATOM   2801  CG  LEU A 831      66.540  45.470  61.560  1.00  0.00           C
ATOM   2802  HG  LEU A 831      65.660  45.780  60.940  1.00  0.00           H
ATOM   2803  CD1 LEU A 831      67.440  44.380  60.830  1.00  0.00           C
ATOM   2804 HD11 LEU A 831      66.790  43.500  60.650  1.00  0.00           H
ATOM   2805 HD12 LEU A 831      68.310  44.150  61.480  1.00  0.00           H
ATOM   2806 HD13 LEU A 831      67.810  44.560  59.790  1.00  0.00           H
ATOM   2807  CD2 LEU A 831      66.070  44.920  62.930  1.00  0.00           C
ATOM   2808 HD21 LEU A 831      65.720  45.810  63.510  1.00  0.00           H
ATOM   2809 HD22 LEU A 831      66.960  44.500  63.450  1.00  0.00           H
ATOM   2810 HD23 LEU A 831      65.320  44.110  62.830  1.00  0.00           H
ATOM   2811  C   LEU A 831      67.000  47.870  59.430  1.00  0.00           C
ATOM   2812  O   LEU A 831      66.630  47.210  58.470  1.00  0.00           O
ATOM   2813  N   PHE A 832      66.530  49.060  59.570  1.00  0.00           N
ATOM   2814  HN  PHE A 832      66.740  49.500  60.450  1.00  0.00           H
ATOM   2815  CA  PHE A 832      65.680  49.840  58.720  1.00  0.00           C
ATOM   2816  HA  PHE A 832      64.880  49.160  58.460  1.00  0.00           H
ATOM   2817  CB  PHE A 832      65.070  50.920  59.600  1.00  0.00           C
ATOM   2818  HB1 PHE A 832      65.930  51.410  60.100  1.00  0.00           H
ATOM   2819  HB2 PHE A 832      64.400  50.520  60.390  1.00  0.00           H
ATOM   2820  CG  PHE A 832      64.390  51.970  58.870  1.00  0.00           C
ATOM   2821  CD1 PHE A 832      65.070  53.110  58.430  1.00  0.00           C
ATOM   2822  HD1 PHE A 832      66.130  53.170  58.620  1.00  0.00           H
ATOM   2823  CE1 PHE A 832      64.310  54.160  57.850  1.00  0.00           C
ATOM   2824  HE1 PHE A 832      64.890  55.020  57.550  1.00  0.00           H
ATOM   2825  CZ  PHE A 832      62.920  54.050  57.810  1.00  0.00           C
ATOM   2826  HZ  PHE A 832      62.420  54.850  57.270  1.00  0.00           H
ATOM   2827  CD2 PHE A 832      63.010  51.890  58.700  1.00  0.00           C
ATOM   2828  HD2 PHE A 832      62.560  50.990  59.090  1.00  0.00           H
ATOM   2829  CE2 PHE A 832      62.250  52.900  58.260  1.00  0.00           C
ATOM   2830  HE2 PHE A 832      61.170  52.850  58.330  1.00  0.00           H
ATOM   2831  C   PHE A 832      66.280  50.260  57.390  1.00  0.00           C
ATOM   2832  O   PHE A 832      65.850  49.890  56.330  1.00  0.00           O
ATOM   2833  N   PHE A 833      67.420  50.980  57.540  1.00  0.00           N
ATOM   2834  HN  PHE A 833      67.730  51.430  58.360  1.00  0.00           H
ATOM   2835  CA  PHE A 833      68.220  51.240  56.330  1.00  0.00           C
ATOM   2836  HA  PHE A 833      67.560  51.590  55.550  1.00  0.00           H
ATOM   2837  CB  PHE A 833      69.460  52.250  56.590  1.00  0.00           C
ATOM   2838  HB1 PHE A 833      70.130  52.300  55.720  1.00  0.00           H
ATOM   2839  HB2 PHE A 833      70.000  51.850  57.480  1.00  0.00           H
ATOM   2840  CG  PHE A 833      68.680  53.540  56.790  1.00  0.00           C
ATOM   2841  CD1 PHE A 833      67.950  54.110  55.670  1.00  0.00           C
ATOM   2842  HD1 PHE A 833      67.890  53.540  54.750  1.00  0.00           H
ATOM   2843  CE1 PHE A 833      67.340  55.420  55.870  1.00  0.00           C
ATOM   2844  HE1 PHE A 833      66.900  55.880  55.010  1.00  0.00           H
ATOM   2845  CZ  PHE A 833      67.340  56.030  57.130  1.00  0.00           C
ATOM   2846  HZ  PHE A 833      66.820  56.960  57.210  1.00  0.00           H
ATOM   2847  CD2 PHE A 833      68.780  54.260  58.000  1.00  0.00           C
ATOM   2848  HD2 PHE A 833      69.440  53.940  58.800  1.00  0.00           H
ATOM   2849  CE2 PHE A 833      68.110  55.460  58.200  1.00  0.00           C
ATOM   2850  HE2 PHE A 833      68.060  55.930  59.180  1.00  0.00           H
ATOM   2851  C   PHE A 833      68.790  49.960  55.660  1.00  0.00           C
ATOM   2852  O   PHE A 833      68.790  49.750  54.440  1.00  0.00           O
ATOM   2853  N   THR A 834      69.220  49.040  56.440  1.00  0.00           N
ATOM   2854  HN  THR A 834      69.120  49.070  57.430  1.00  0.00           H
ATOM   2855  CA  THR A 834      69.930  47.910  55.790  1.00  0.00           C
ATOM   2856  HA  THR A 834      70.570  48.270  54.990  1.00  0.00           H
ATOM   2857  CB  THR A 834      70.870  47.150  56.700  1.00  0.00           C
ATOM   2858  HB  THR A 834      71.270  46.300  56.090  1.00  0.00           H
ATOM   2859  OG1 THR A 834      70.180  46.660  57.890  1.00  0.00           O
ATOM   2860  HG1 THR A 834      70.140  47.410  58.480  1.00  0.00           H
ATOM   2861  CG2 THR A 834      72.030  48.090  57.190  1.00  0.00           C
ATOM   2862 HG21 THR A 834      72.570  47.530  57.990  1.00  0.00           H
ATOM   2863 HG22 THR A 834      71.620  49.050  57.580  1.00  0.00           H
ATOM   2864 HG23 THR A 834      72.720  48.320  56.370  1.00  0.00           H
ATOM   2865  C   THR A 834      69.020  46.890  55.200  1.00  0.00           C
ATOM   2866  O   THR A 834      69.310  46.330  54.160  1.00  0.00           O
ATOM   2867  N   THR A 835      67.750  46.860  55.690  1.00  0.00           N
ATOM   2868  HN  THR A 835      67.510  47.400  56.490  1.00  0.00           H
ATOM   2869  CA  THR A 835      66.580  46.250  54.960  1.00  0.00           C
ATOM   2870  HA  THR A 835      66.950  45.260  54.730  1.00  0.00           H
ATOM   2871  CB  THR A 835      65.400  46.050  55.880  1.00  0.00           C
ATOM   2872  HB  THR A 835      65.300  47.040  56.380  1.00  0.00           H
ATOM   2873  OG1 THR A 835      65.710  45.050  56.820  1.00  0.00           O
ATOM   2874  HG1 THR A 835      66.400  45.410  57.380  1.00  0.00           H
ATOM   2875  CG2 THR A 835      64.080  45.700  55.250  1.00  0.00           C
ATOM   2876 HG21 THR A 835      63.730  46.420  54.490  1.00  0.00           H
ATOM   2877 HG22 THR A 835      63.270  45.490  55.960  1.00  0.00           H
ATOM   2878 HG23 THR A 835      64.190  44.700  54.760  1.00  0.00           H
ATOM   2879  C   THR A 835      66.120  47.010  53.730  1.00  0.00           C
ATOM   2880  O   THR A 835      65.910  46.380  52.690  1.00  0.00           O
ATOM   2881  N   PHE A 836      66.060  48.360  53.800  1.00  0.00           N
ATOM   2882  HN  PHE A 836      66.030  48.840  54.670  1.00  0.00           H
ATOM   2883  CA  PHE A 836      65.850  49.180  52.660  1.00  0.00           C
ATOM   2884  HA  PHE A 836      64.880  48.970  52.250  1.00  0.00           H
ATOM   2885  CB  PHE A 836      65.780  50.700  53.060  1.00  0.00           C
ATOM   2886  HB1 PHE A 836      66.730  51.120  53.480  1.00  0.00           H
ATOM   2887  HB2 PHE A 836      65.060  50.880  53.890  1.00  0.00           H
ATOM   2888  CG  PHE A 836      65.370  51.700  52.000  1.00  0.00           C
ATOM   2889  CD1 PHE A 836      66.370  52.490  51.340  1.00  0.00           C
ATOM   2890  HD1 PHE A 836      67.410  52.410  51.640  1.00  0.00           H
ATOM   2891  CE1 PHE A 836      65.970  53.300  50.310  1.00  0.00           C
ATOM   2892  HE1 PHE A 836      66.730  53.910  49.850  1.00  0.00           H
ATOM   2893  CZ  PHE A 836      64.600  53.390  49.950  1.00  0.00           C
ATOM   2894  HZ  PHE A 836      64.300  54.110  49.210  1.00  0.00           H
ATOM   2895  CD2 PHE A 836      64.010  51.830  51.660  1.00  0.00           C
ATOM   2896  HD2 PHE A 836      63.350  51.230  52.270  1.00  0.00           H
ATOM   2897  CE2 PHE A 836      63.590  52.680  50.620  1.00  0.00           C
ATOM   2898  HE2 PHE A 836      62.560  52.760  50.300  1.00  0.00           H
ATOM   2899  C   PHE A 836      66.870  49.010  51.540  1.00  0.00           C
ATOM   2900  O   PHE A 836      66.570  48.910  50.360  1.00  0.00           O
ATOM   2901  N   PHE A 837      68.180  48.990  51.940  1.00  0.00           N
ATOM   2902  HN  PHE A 837      68.450  49.150  52.890  1.00  0.00           H
ATOM   2903  CA  PHE A 837      69.280  48.770  51.040  1.00  0.00           C
ATOM   2904  HA  PHE A 837      69.280  49.590  50.340  1.00  0.00           H
ATOM   2905  CB  PHE A 837      70.560  48.790  51.890  1.00  0.00           C
ATOM   2906  HB1 PHE A 837      70.490  48.030  52.710  1.00  0.00           H
ATOM   2907  HB2 PHE A 837      70.580  49.780  52.380  1.00  0.00           H
ATOM   2908  CG  PHE A 837      71.820  48.650  51.060  1.00  0.00           C
ATOM   2909  CD1 PHE A 837      72.470  47.410  51.130  1.00  0.00           C
ATOM   2910  HD1 PHE A 837      72.030  46.670  51.780  1.00  0.00           H
ATOM   2911  CE1 PHE A 837      73.670  47.150  50.340  1.00  0.00           C
ATOM   2912  HE1 PHE A 837      74.110  46.170  50.400  1.00  0.00           H
ATOM   2913  CZ  PHE A 837      74.150  48.140  49.520  1.00  0.00           C
ATOM   2914  HZ  PHE A 837      75.010  47.950  48.910  1.00  0.00           H
ATOM   2915  CD2 PHE A 837      72.300  49.630  50.160  1.00  0.00           C
ATOM   2916  HD2 PHE A 837      71.810  50.600  50.150  1.00  0.00           H
ATOM   2917  CE2 PHE A 837      73.500  49.420  49.460  1.00  0.00           C
ATOM   2918  HE2 PHE A 837      73.850  50.190  48.790  1.00  0.00           H
ATOM   2919  C   PHE A 837      69.200  47.480  50.310  1.00  0.00           C
ATOM   2920  O   PHE A 837      69.370  47.480  49.110  1.00  0.00           O
ATOM   2921  N   LEU A 838      68.920  46.300  51.060  1.00  0.00           N
ATOM   2922  HN  LEU A 838      68.770  46.220  52.040  1.00  0.00           H
ATOM   2923  CA  LEU A 838      68.840  45.020  50.350  1.00  0.00           C
ATOM   2924  HA  LEU A 838      69.660  44.830  49.680  1.00  0.00           H
ATOM   2925  CB  LEU A 838      68.670  43.800  51.310  1.00  0.00           C
ATOM   2926  HB1 LEU A 838      68.430  42.880  50.730  1.00  0.00           H
ATOM   2927  HB2 LEU A 838      67.780  43.900  51.980  1.00  0.00           H
ATOM   2928  CG  LEU A 838      69.940  43.450  52.010  1.00  0.00           C
ATOM   2929  HG  LEU A 838      70.510  44.370  52.220  1.00  0.00           H
ATOM   2930  CD1 LEU A 838      69.570  42.770  53.340  1.00  0.00           C
ATOM   2931 HD11 LEU A 838      70.500  42.510  53.910  1.00  0.00           H
ATOM   2932 HD12 LEU A 838      68.920  41.900  53.100  1.00  0.00           H
ATOM   2933 HD13 LEU A 838      68.990  43.550  53.880  1.00  0.00           H
ATOM   2934  CD2 LEU A 838      70.810  42.530  51.150  1.00  0.00           C
ATOM   2935 HD21 LEU A 838      71.710  42.150  51.690  1.00  0.00           H
ATOM   2936 HD22 LEU A 838      71.190  43.130  50.290  1.00  0.00           H
ATOM   2937 HD23 LEU A 838      70.190  41.670  50.830  1.00  0.00           H
ATOM   2938  C   LEU A 838      67.680  45.000  49.420  1.00  0.00           C
ATOM   2939  O   LEU A 838      67.780  44.510  48.270  1.00  0.00           O
ATOM   2940  N   SER A 839      66.530  45.500  49.890  1.00  0.00           N
ATOM   2941  HN  SER A 839      66.420  45.800  50.830  1.00  0.00           H
ATOM   2942  CA  SER A 839      65.330  45.420  49.120  1.00  0.00           C
ATOM   2943  HA  SER A 839      65.120  44.370  48.900  1.00  0.00           H
ATOM   2944  CB  SER A 839      64.040  45.840  49.850  1.00  0.00           C
ATOM   2945  HB1 SER A 839      63.840  45.110  50.680  1.00  0.00           H
ATOM   2946  HB2 SER A 839      63.190  45.750  49.150  1.00  0.00           H
ATOM   2947  OG  SER A 839      64.110  47.140  50.540  1.00  0.00           O
ATOM   2948  HG1 SER A 839      64.760  46.920  51.200  1.00  0.00           H
ATOM   2949  C   SER A 839      65.460  46.160  47.800  1.00  0.00           C
ATOM   2950  O   SER A 839      65.020  45.780  46.730  1.00  0.00           O
ATOM   2951  N   SER A 840      66.040  47.400  47.880  1.00  0.00           N
ATOM   2952  HN  SER A 840      66.320  47.750  48.770  1.00  0.00           H
ATOM   2953  CA  SER A 840      66.360  48.250  46.800  1.00  0.00           C
ATOM   2954  HA  SER A 840      65.570  48.320  46.090  1.00  0.00           H
ATOM   2955  CB  SER A 840      66.690  49.730  47.170  1.00  0.00           C
ATOM   2956  HB1 SER A 840      65.760  50.170  47.570  1.00  0.00           H
ATOM   2957  HB2 SER A 840      66.850  50.290  46.220  1.00  0.00           H
ATOM   2958  OG  SER A 840      67.730  49.980  48.130  1.00  0.00           O
ATOM   2959  HG1 SER A 840      67.310  49.870  48.980  1.00  0.00           H
ATOM   2960  C   SER A 840      67.410  47.660  45.780  1.00  0.00           C
ATOM   2961  O   SER A 840      67.190  47.640  44.550  1.00  0.00           O
ATOM   2962  N   PHE A 841      68.440  47.070  46.270  1.00  0.00           N
ATOM   2963  HN  PHE A 841      68.670  47.270  47.220  1.00  0.00           H
ATOM   2964  CA  PHE A 841      69.360  46.230  45.470  1.00  0.00           C
ATOM   2965  HA  PHE A 841      69.730  46.830  44.650  1.00  0.00           H
ATOM   2966  CB  PHE A 841      70.440  45.680  46.380  1.00  0.00           C
ATOM   2967  HB1 PHE A 841      69.970  45.000  47.130  1.00  0.00           H
ATOM   2968  HB2 PHE A 841      70.910  46.520  46.940  1.00  0.00           H
ATOM   2969  CG  PHE A 841      71.620  45.110  45.640  1.00  0.00           C
ATOM   2970  CD1 PHE A 841      72.140  45.900  44.620  1.00  0.00           C
ATOM   2971  HD1 PHE A 841      71.720  46.880  44.430  1.00  0.00           H
ATOM   2972  CE1 PHE A 841      73.160  45.450  43.810  1.00  0.00           C
ATOM   2973  HE1 PHE A 841      73.560  46.150  43.080  1.00  0.00           H
ATOM   2974  CZ  PHE A 841      73.650  44.130  43.940  1.00  0.00           C
ATOM   2975  HZ  PHE A 841      74.470  43.850  43.300  1.00  0.00           H
ATOM   2976  CD2 PHE A 841      72.060  43.830  45.750  1.00  0.00           C
ATOM   2977  HD2 PHE A 841      71.670  43.230  46.570  1.00  0.00           H
ATOM   2978  CE2 PHE A 841      73.050  43.290  44.900  1.00  0.00           C
ATOM   2979  HE2 PHE A 841      73.410  42.310  45.180  1.00  0.00           H
ATOM   2980  C   PHE A 841      68.630  45.060  44.790  1.00  0.00           C
ATOM   2981  O   PHE A 841      68.710  44.910  43.620  1.00  0.00           O
ATOM   2982  N   LEU A 842      67.780  44.260  45.450  1.00  0.00           N
ATOM   2983  HN  LEU A 842      67.570  44.230  46.420  1.00  0.00           H
ATOM   2984  CA  LEU A 842      67.040  43.260  44.760  1.00  0.00           C
ATOM   2985  HA  LEU A 842      67.680  42.640  44.160  1.00  0.00           H
ATOM   2986  CB  LEU A 842      66.460  42.240  45.760  1.00  0.00           C
ATOM   2987  HB1 LEU A 842      65.790  41.580  45.160  1.00  0.00           H
ATOM   2988  HB2 LEU A 842      65.750  42.760  46.440  1.00  0.00           H
ATOM   2989  CG  LEU A 842      67.440  41.380  46.570  1.00  0.00           C
ATOM   2990  HG  LEU A 842      68.270  42.080  46.810  1.00  0.00           H
ATOM   2991  CD1 LEU A 842      66.900  40.920  47.970  1.00  0.00           C
ATOM   2992 HD11 LEU A 842      66.040  40.230  47.920  1.00  0.00           H
ATOM   2993 HD12 LEU A 842      66.700  41.850  48.550  1.00  0.00           H
ATOM   2994 HD13 LEU A 842      67.740  40.370  48.460  1.00  0.00           H
ATOM   2995  CD2 LEU A 842      67.930  40.240  45.650  1.00  0.00           C
ATOM   2996 HD21 LEU A 842      67.040  39.610  45.470  1.00  0.00           H
ATOM   2997 HD22 LEU A 842      68.670  39.530  46.090  1.00  0.00           H
ATOM   2998 HD23 LEU A 842      68.360  40.670  44.720  1.00  0.00           H
ATOM   2999  C   LEU A 842      66.040  43.790  43.740  1.00  0.00           C
ATOM   3000  O   LEU A 842      66.020  43.220  42.610  1.00  0.00           O
ATOM   3001  N   LYS A 843      65.270  44.860  44.080  1.00  0.00           N
ATOM   3002  HN  LYS A 843      65.390  45.200  45.010  1.00  0.00           H
ATOM   3003  CA  LYS A 843      64.370  45.560  43.190  1.00  0.00           C
ATOM   3004  HA  LYS A 843      63.640  44.780  43.010  1.00  0.00           H
ATOM   3005  CB  LYS A 843      63.720  46.800  43.900  1.00  0.00           C
ATOM   3006  HB1 LYS A 843      64.490  47.470  44.330  1.00  0.00           H
ATOM   3007  HB2 LYS A 843      63.090  46.430  44.740  1.00  0.00           H
ATOM   3008  CG  LYS A 843      62.680  47.620  43.080  1.00  0.00           C
ATOM   3009  HG1 LYS A 843      63.160  48.170  42.250  1.00  0.00           H
ATOM   3010  HG2 LYS A 843      62.190  48.270  43.840  1.00  0.00           H
ATOM   3011  CD  LYS A 843      61.750  46.610  42.410  1.00  0.00           C
ATOM   3012  HD1 LYS A 843      61.890  45.660  42.960  1.00  0.00           H
ATOM   3013  HD2 LYS A 843      61.970  46.480  41.320  1.00  0.00           H
ATOM   3014  CE  LYS A 843      60.260  46.970  42.660  1.00  0.00           C
ATOM   3015  HE1 LYS A 843      60.010  47.920  42.130  1.00  0.00           H
ATOM   3016  HE2 LYS A 843      60.040  47.180  43.720  1.00  0.00           H
ATOM   3017  NZ  LYS A 843      59.420  45.910  42.210  1.00  0.00           N
ATOM   3018  HZ1 LYS A 843      59.390  45.900  41.180  1.00  0.00           H
ATOM   3019  HZ2 LYS A 843      58.440  46.030  42.530  1.00  0.00           H
ATOM   3020  HZ3 LYS A 843      59.700  44.990  42.590  1.00  0.00           H
ATOM   3021  C   LYS A 843      65.010  46.150  41.850  1.00  0.00           C
ATOM   3022  O   LYS A 843      64.410  46.080  40.780  1.00  0.00           O
ATOM   3023  N   GLN A 844      66.240  46.760  41.920  1.00  0.00           N
ATOM   3024  HN  GLN A 844      66.610  46.910  42.840  1.00  0.00           H
ATOM   3025  CA  GLN A 844      67.070  47.090  40.770  1.00  0.00           C
ATOM   3026  HA  GLN A 844      66.410  47.450  39.990  1.00  0.00           H
ATOM   3027  CB  GLN A 844      68.150  48.140  41.190  1.00  0.00           C
ATOM   3028  HB1 GLN A 844      68.700  48.370  40.250  1.00  0.00           H
ATOM   3029  HB2 GLN A 844      68.860  47.570  41.820  1.00  0.00           H
ATOM   3030  CG  GLN A 844      67.610  49.530  41.680  1.00  0.00           C
ATOM   3031  HG1 GLN A 844      68.340  50.360  41.690  1.00  0.00           H
ATOM   3032  HG2 GLN A 844      67.410  49.550  42.770  1.00  0.00           H
ATOM   3033  CD  GLN A 844      66.400  50.080  40.860  1.00  0.00           C
ATOM   3034  OE1 GLN A 844      65.260  49.830  41.140  1.00  0.00           O
ATOM   3035  NE2 GLN A 844      66.720  50.910  39.850  1.00  0.00           N
ATOM   3036 HE21 GLN A 844      66.070  51.130  39.130  1.00  0.00           H
ATOM   3037 HE22 GLN A 844      67.570  51.440  39.860  1.00  0.00           H
ATOM   3038  C   GLN A 844      67.720  45.940  40.020  1.00  0.00           C
ATOM   3039  O   GLN A 844      68.060  46.160  38.810  1.00  0.00           O
ATOM   3040  N   PHE A 845      67.850  44.720  40.610  1.00  0.00           N
ATOM   3041  HN  PHE A 845      67.500  44.590  41.530  1.00  0.00           H
ATOM   3042  CA  PHE A 845      68.660  43.630  40.010  1.00  0.00           C
ATOM   3043  HA  PHE A 845      69.640  44.030  39.860  1.00  0.00           H
ATOM   3044  CB  PHE A 845      68.750  42.540  41.180  1.00  0.00           C
ATOM   3045  HB1 PHE A 845      67.810  41.940  41.290  1.00  0.00           H
ATOM   3046  HB2 PHE A 845      68.990  43.100  42.100  1.00  0.00           H
ATOM   3047  CG  PHE A 845      69.890  41.560  40.900  1.00  0.00           C
ATOM   3048  CD1 PHE A 845      71.200  42.010  40.920  1.00  0.00           C
ATOM   3049  HD1 PHE A 845      71.440  43.040  41.160  1.00  0.00           H
ATOM   3050  CE1 PHE A 845      72.310  41.150  40.810  1.00  0.00           C
ATOM   3051  HE1 PHE A 845      73.340  41.370  41.050  1.00  0.00           H
ATOM   3052  CZ  PHE A 845      71.990  39.810  40.600  1.00  0.00           C
ATOM   3053  HZ  PHE A 845      72.730  39.030  40.560  1.00  0.00           H
ATOM   3054  CD2 PHE A 845      69.630  40.220  40.640  1.00  0.00           C
ATOM   3055  HD2 PHE A 845      68.630  39.830  40.490  1.00  0.00           H
ATOM   3056  CE2 PHE A 845      70.680  39.330  40.560  1.00  0.00           C
ATOM   3057  HE2 PHE A 845      70.490  38.280  40.430  1.00  0.00           H
ATOM   3058  C   PHE A 845      68.140  43.030  38.700  1.00  0.00           C
ATOM   3059  O   PHE A 845      68.870  42.680  37.750  1.00  0.00           O
ATOM   3060  N   LYS A 846      66.790  42.920  38.490  1.00  0.00           N
ATOM   3061  HN  LYS A 846      66.130  43.070  39.220  1.00  0.00           H
ATOM   3062  CA  LYS A 846      66.160  42.640  37.240  1.00  0.00           C
ATOM   3063  HA  LYS A 846      66.270  41.590  37.030  1.00  0.00           H
ATOM   3064  CB  LYS A 846      64.620  42.770  37.370  1.00  0.00           C
ATOM   3065  HB1 LYS A 846      64.350  42.060  38.180  1.00  0.00           H
ATOM   3066  HB2 LYS A 846      64.130  42.490  36.420  1.00  0.00           H
ATOM   3067  CG  LYS A 846      64.030  44.170  37.760  1.00  0.00           C
ATOM   3068  HG1 LYS A 846      64.330  44.890  36.970  1.00  0.00           H
ATOM   3069  HG2 LYS A 846      64.510  44.470  38.710  1.00  0.00           H
ATOM   3070  CD  LYS A 846      62.480  44.150  38.060  1.00  0.00           C
ATOM   3071  HD1 LYS A 846      62.020  43.780  37.120  1.00  0.00           H
ATOM   3072  HD2 LYS A 846      62.050  45.180  38.020  1.00  0.00           H
ATOM   3073  CE  LYS A 846      61.950  43.400  39.210  1.00  0.00           C
ATOM   3074  HE1 LYS A 846      62.390  43.760  40.170  1.00  0.00           H
ATOM   3075  HE2 LYS A 846      62.200  42.330  39.210  1.00  0.00           H
ATOM   3076  NZ  LYS A 846      60.440  43.460  39.210  1.00  0.00           N
ATOM   3077  HZ1 LYS A 846      59.990  42.660  39.690  1.00  0.00           H
ATOM   3078  HZ2 LYS A 846      59.970  43.520  38.280  1.00  0.00           H
ATOM   3079  HZ3 LYS A 846      60.140  44.360  39.640  1.00  0.00           H
ATOM   3080  C   LYS A 846      66.560  43.520  36.070  1.00  0.00           C
ATOM   3081  O   LYS A 846      66.270  43.220  34.900  1.00  0.00           O
ATOM   3082  N   THR A 847      67.400  44.600  36.280  1.00  0.00           N
ATOM   3083  HN  THR A 847      67.570  44.910  37.220  1.00  0.00           H
ATOM   3084  CA  THR A 847      67.750  45.550  35.250  1.00  0.00           C
ATOM   3085  HA  THR A 847      67.190  45.230  34.380  1.00  0.00           H
ATOM   3086  CB  THR A 847      67.510  46.970  35.560  1.00  0.00           C
ATOM   3087  HB  THR A 847      67.650  47.570  34.640  1.00  0.00           H
ATOM   3088  OG1 THR A 847      68.360  47.540  36.610  1.00  0.00           O
ATOM   3089  HG1 THR A 847      68.140  47.180  37.470  1.00  0.00           H
ATOM   3090  CG2 THR A 847      66.090  47.110  36.110  1.00  0.00           C
ATOM   3091 HG21 THR A 847      65.920  46.510  37.030  1.00  0.00           H
ATOM   3092 HG22 THR A 847      65.360  46.700  35.380  1.00  0.00           H
ATOM   3093 HG23 THR A 847      65.820  48.180  36.220  1.00  0.00           H
ATOM   3094  C   THR A 847      69.180  45.400  34.950  1.00  0.00           C
ATOM   3095  O   THR A 847      69.710  46.030  34.050  1.00  0.00           O
ATOM   3096  N   LYS A 848      69.860  44.440  35.610  1.00  0.00           N
ATOM   3097  HN  LYS A 848      69.420  43.750  36.180  1.00  0.00           H
ATOM   3098  CA  LYS A 848      71.130  44.010  35.070  1.00  0.00           C
ATOM   3099  HA  LYS A 848      71.540  44.880  34.550  1.00  0.00           H
ATOM   3100  CB  LYS A 848      72.120  43.470  36.130  1.00  0.00           C
ATOM   3101  HB1 LYS A 848      73.170  43.320  35.780  1.00  0.00           H
ATOM   3102  HB2 LYS A 848      71.680  42.530  36.520  1.00  0.00           H
ATOM   3103  CG  LYS A 848      72.240  44.350  37.350  1.00  0.00           C
ATOM   3104  HG1 LYS A 848      72.880  43.820  38.080  1.00  0.00           H
ATOM   3105  HG2 LYS A 848      71.290  44.430  37.920  1.00  0.00           H
ATOM   3106  CD  LYS A 848      72.670  45.820  37.040  1.00  0.00           C
ATOM   3107  HD1 LYS A 848      72.060  46.280  36.230  1.00  0.00           H
ATOM   3108  HD2 LYS A 848      73.710  45.860  36.640  1.00  0.00           H
ATOM   3109  CE  LYS A 848      72.580  46.670  38.260  1.00  0.00           C
ATOM   3110  HE1 LYS A 848      73.300  46.290  39.020  1.00  0.00           H
ATOM   3111  HE2 LYS A 848      71.600  46.640  38.760  1.00  0.00           H
ATOM   3112  NZ  LYS A 848      73.020  48.060  37.980  1.00  0.00           N
ATOM   3113  HZ1 LYS A 848      73.070  48.500  38.910  1.00  0.00           H
ATOM   3114  HZ2 LYS A 848      72.260  48.420  37.370  1.00  0.00           H
ATOM   3115  HZ3 LYS A 848      73.890  48.210  37.430  1.00  0.00           H
ATOM   3116  C   LYS A 848      71.070  42.950  33.990  1.00  0.00           C
ATOM   3117  O   LYS A 848      69.970  42.570  33.550  1.00  0.00           O
ATOM   3118  N   ARG A 849      72.220  42.590  33.430  1.00  0.00           N
ATOM   3119  HN  ARG A 849      73.010  43.110  33.750  1.00  0.00           H
ATOM   3120  CA  ARG A 849      72.410  41.490  32.490  1.00  0.00           C
ATOM   3121  HA  ARG A 849      71.490  41.000  32.190  1.00  0.00           H
ATOM   3122  CB  ARG A 849      73.070  41.910  31.150  1.00  0.00           C
ATOM   3123  HB1 ARG A 849      73.330  40.950  30.670  1.00  0.00           H
ATOM   3124  HB2 ARG A 849      74.020  42.480  31.330  1.00  0.00           H
ATOM   3125  CG  ARG A 849      72.240  42.550  30.060  1.00  0.00           C
ATOM   3126  HG1 ARG A 849      71.440  41.820  29.840  1.00  0.00           H
ATOM   3127  HG2 ARG A 849      72.880  42.700  29.170  1.00  0.00           H
ATOM   3128  CD  ARG A 849      71.510  43.870  30.420  1.00  0.00           C
ATOM   3129  HD1 ARG A 849      70.800  43.530  31.200  1.00  0.00           H
ATOM   3130  HD2 ARG A 849      70.990  44.360  29.570  1.00  0.00           H
ATOM   3131  NE  ARG A 849      72.580  44.830  30.840  1.00  0.00           N
ATOM   3132  HE  ARG A 849      73.480  44.600  30.490  1.00  0.00           H
ATOM   3133  CZ  ARG A 849      72.480  46.090  31.260  1.00  0.00           C
ATOM   3134  NH1 ARG A 849      73.470  46.830  31.600  1.00  0.00           N
ATOM   3135 HH11 ARG A 849      74.410  46.490  31.560  1.00  0.00           H
ATOM   3136 HH12 ARG A 849      73.430  47.700  32.080  1.00  0.00           H
ATOM   3137  NH2 ARG A 849      71.300  46.690  31.400  1.00  0.00           N
ATOM   3138 HH21 ARG A 849      70.500  46.090  31.290  1.00  0.00           H
ATOM   3139 HH22 ARG A 849      71.260  47.490  32.000  1.00  0.00           H
ATOM   3140  C   ARG A 849      73.150  40.270  33.070  1.00  0.00           C
ATOM   3141  O   ARG A 849      73.460  39.310  32.430  1.00  0.00           O
ATOM   3142  N   TYR A 850      73.430  40.240  34.370  1.00  0.00           N
ATOM   3143  HN  TYR A 850      73.000  41.000  34.840  1.00  0.00           H
ATOM   3144  CA  TYR A 850      74.010  39.150  35.190  1.00  0.00           C
ATOM   3145  HA  TYR A 850      74.820  38.770  34.590  1.00  0.00           H
ATOM   3146  CB  TYR A 850      74.390  39.590  36.640  1.00  0.00           C
ATOM   3147  HB1 TYR A 850      75.010  38.770  37.050  1.00  0.00           H
ATOM   3148  HB2 TYR A 850      73.530  39.820  37.300  1.00  0.00           H
ATOM   3149  CG  TYR A 850      75.210  40.820  36.700  1.00  0.00           C
ATOM   3150  CD1 TYR A 850      76.080  41.150  35.680  1.00  0.00           C
ATOM   3151  HD1 TYR A 850      76.320  40.480  34.870  1.00  0.00           H
ATOM   3152  CE1 TYR A 850      76.800  42.340  35.690  1.00  0.00           C
ATOM   3153  HE1 TYR A 850      77.380  42.570  34.820  1.00  0.00           H
ATOM   3154  CZ  TYR A 850      76.710  43.150  36.790  1.00  0.00           C
ATOM   3155  OH  TYR A 850      77.650  44.190  36.980  1.00  0.00           O
ATOM   3156  HH  TYR A 850      78.320  44.190  36.300  1.00  0.00           H
ATOM   3157  CD2 TYR A 850      75.090  41.760  37.820  1.00  0.00           C
ATOM   3158  HD2 TYR A 850      74.260  41.590  38.480  1.00  0.00           H
ATOM   3159  CE2 TYR A 850      75.830  42.940  37.830  1.00  0.00           C
ATOM   3160  HE2 TYR A 850      75.860  43.630  38.660  1.00  0.00           H
ATOM   3161  C   TYR A 850      73.000  38.000  35.310  1.00  0.00           C
ATOM   3162  O   TYR A 850      71.890  38.140  35.660  1.00  0.00           O
ATOM   3163  N   PHE A 851      73.460  36.720  35.110  1.00  0.00           N
ATOM   3164  HN  PHE A 851      74.390  36.580  34.790  1.00  0.00           H
ATOM   3165  CA  PHE A 851      72.650  35.450  35.360  1.00  0.00           C
ATOM   3166  HA  PHE A 851      73.310  34.600  35.390  1.00  0.00           H
ATOM   3167  CB  PHE A 851      71.860  35.260  36.750  1.00  0.00           C
ATOM   3168  HB1 PHE A 851      71.170  34.390  36.790  1.00  0.00           H
ATOM   3169  HB2 PHE A 851      71.220  36.160  36.760  1.00  0.00           H
ATOM   3170  CG  PHE A 851      72.830  35.210  37.870  1.00  0.00           C
ATOM   3171  CD1 PHE A 851      73.240  36.360  38.460  1.00  0.00           C
ATOM   3172  HD1 PHE A 851      72.970  37.200  37.830  1.00  0.00           H
ATOM   3173  CE1 PHE A 851      74.000  36.420  39.600  1.00  0.00           C
ATOM   3174  HE1 PHE A 851      74.410  37.350  39.970  1.00  0.00           H
ATOM   3175  CZ  PHE A 851      74.330  35.190  40.230  1.00  0.00           C
ATOM   3176  HZ  PHE A 851      75.030  35.160  41.050  1.00  0.00           H
ATOM   3177  CD2 PHE A 851      73.250  33.970  38.420  1.00  0.00           C
ATOM   3178  HD2 PHE A 851      72.990  33.000  38.020  1.00  0.00           H
ATOM   3179  CE2 PHE A 851      73.990  34.010  39.570  1.00  0.00           C
ATOM   3180  HE2 PHE A 851      74.310  33.060  39.970  1.00  0.00           H
ATOM   3181  C   PHE A 851      71.720  35.300  34.220  1.00  0.00           C
ATOM   3182  O   PHE A 851      71.360  36.360  33.620  1.00  0.00           O
ATOM   3183  N   PRO A 852      71.310  34.100  33.770  1.00  0.00           N
ATOM   3184  CD  PRO A 852      71.940  32.860  34.190  1.00  0.00           C
ATOM   3185  HD1 PRO A 852      71.670  32.620  35.250  1.00  0.00           H
ATOM   3186  HD2 PRO A 852      73.050  32.930  34.190  1.00  0.00           H
ATOM   3187  CA  PRO A 852      70.040  33.800  33.070  1.00  0.00           C
ATOM   3188  HA  PRO A 852      70.200  34.000  32.020  1.00  0.00           H
ATOM   3189  CB  PRO A 852      69.920  32.220  33.130  1.00  0.00           C
ATOM   3190  HB1 PRO A 852      69.410  31.720  32.270  1.00  0.00           H
ATOM   3191  HB2 PRO A 852      69.340  31.900  34.030  1.00  0.00           H
ATOM   3192  CG  PRO A 852      71.370  31.760  33.320  1.00  0.00           C
ATOM   3193  HG1 PRO A 852      71.360  30.670  33.580  1.00  0.00           H
ATOM   3194  HG2 PRO A 852      71.900  31.900  32.360  1.00  0.00           H
ATOM   3195  C   PRO A 852      68.840  34.540  33.460  1.00  0.00           C
ATOM   3196  O   PRO A 852      68.500  34.510  34.620  1.00  0.00           O
ATOM   3197  N   THR A 853      68.140  35.110  32.490  1.00  0.00           N
ATOM   3198  HN  THR A 853      68.390  35.020  31.530  1.00  0.00           H
ATOM   3199  CA  THR A 853      67.040  36.040  32.790  1.00  0.00           C
ATOM   3200  HA  THR A 853      67.410  36.950  33.250  1.00  0.00           H
ATOM   3201  CB  THR A 853      66.330  36.640  31.520  1.00  0.00           C
ATOM   3202  HB  THR A 853      66.090  35.800  30.820  1.00  0.00           H
ATOM   3203  OG1 THR A 853      67.190  37.560  30.840  1.00  0.00           O
ATOM   3204  HG1 THR A 853      67.880  37.040  30.430  1.00  0.00           H
ATOM   3205  CG2 THR A 853      65.000  37.440  31.780  1.00  0.00           C
ATOM   3206 HG21 THR A 853      64.240  36.710  32.110  1.00  0.00           H
ATOM   3207 HG22 THR A 853      64.540  38.000  30.940  1.00  0.00           H
ATOM   3208 HG23 THR A 853      65.230  38.000  32.720  1.00  0.00           H
ATOM   3209  C   THR A 853      66.010  35.460  33.830  1.00  0.00           C
ATOM   3210  O   THR A 853      65.710  36.210  34.800  1.00  0.00           O
ATOM   3211  N   LYS A 854      65.550  34.270  33.630  1.00  0.00           N
ATOM   3212  HN  LYS A 854      65.920  33.710  32.880  1.00  0.00           H
ATOM   3213  CA  LYS A 854      64.650  33.580  34.450  1.00  0.00           C
ATOM   3214  HA  LYS A 854      63.740  34.180  34.360  1.00  0.00           H
ATOM   3215  CB  LYS A 854      64.330  32.300  33.750  1.00  0.00           C
ATOM   3216  HB1 LYS A 854      63.520  31.740  34.260  1.00  0.00           H
ATOM   3217  HB2 LYS A 854      65.270  31.700  33.730  1.00  0.00           H
ATOM   3218  CG  LYS A 854      63.860  32.410  32.330  1.00  0.00           C
ATOM   3219  HG1 LYS A 854      63.530  31.420  31.950  1.00  0.00           H
ATOM   3220  HG2 LYS A 854      64.660  32.770  31.650  1.00  0.00           H
ATOM   3221  CD  LYS A 854      62.640  33.320  32.210  1.00  0.00           C
ATOM   3222  HD1 LYS A 854      63.060  34.340  32.300  1.00  0.00           H
ATOM   3223  HD2 LYS A 854      61.920  33.150  33.020  1.00  0.00           H
ATOM   3224  CE  LYS A 854      61.840  33.350  30.870  1.00  0.00           C
ATOM   3225  HE1 LYS A 854      62.520  33.560  30.000  1.00  0.00           H
ATOM   3226  HE2 LYS A 854      61.080  34.170  30.790  1.00  0.00           H
ATOM   3227  NZ  LYS A 854      61.140  32.130  30.630  1.00  0.00           N
ATOM   3228  HZ1 LYS A 854      60.540  32.120  29.780  1.00  0.00           H
ATOM   3229  HZ2 LYS A 854      60.580  31.840  31.450  1.00  0.00           H
ATOM   3230  HZ3 LYS A 854      61.740  31.290  30.510  1.00  0.00           H
ATOM   3231  C   LYS A 854      65.060  33.390  35.880  1.00  0.00           C
ATOM   3232  O   LYS A 854      64.270  33.500  36.830  1.00  0.00           O
ATOM   3233  N   VAL A 855      66.370  33.190  36.090  1.00  0.00           N
ATOM   3234  HN  VAL A 855      66.980  33.070  35.320  1.00  0.00           H
ATOM   3235  CA  VAL A 855      66.910  33.340  37.370  1.00  0.00           C
ATOM   3236  HA  VAL A 855      66.320  32.670  37.980  1.00  0.00           H
ATOM   3237  CB  VAL A 855      68.320  32.850  37.360  1.00  0.00           C
ATOM   3238  HB  VAL A 855      68.960  33.350  36.590  1.00  0.00           H
ATOM   3239  CG1 VAL A 855      69.030  32.950  38.670  1.00  0.00           C
ATOM   3240 HG11 VAL A 855      69.000  34.030  38.930  1.00  0.00           H
ATOM   3241 HG12 VAL A 855      70.050  32.520  38.740  1.00  0.00           H
ATOM   3242 HG13 VAL A 855      68.460  32.400  39.450  1.00  0.00           H
ATOM   3243  CG2 VAL A 855      68.390  31.430  36.820  1.00  0.00           C
ATOM   3244 HG21 VAL A 855      68.070  31.100  35.800  1.00  0.00           H
ATOM   3245 HG22 VAL A 855      67.750  30.830  37.520  1.00  0.00           H
ATOM   3246 HG23 VAL A 855      69.390  30.940  36.910  1.00  0.00           H
ATOM   3247  C   VAL A 855      66.870  34.760  37.910  1.00  0.00           C
ATOM   3248  O   VAL A 855      66.250  34.950  38.970  1.00  0.00           O
ATOM   3249  N   ARG A 856      67.540  35.800  37.240  1.00  0.00           N
ATOM   3250  HN  ARG A 856      68.090  35.590  36.440  1.00  0.00           H
ATOM   3251  CA  ARG A 856      67.640  37.160  37.580  1.00  0.00           C
ATOM   3252  HA  ARG A 856      68.180  37.200  38.520  1.00  0.00           H
ATOM   3253  CB  ARG A 856      68.380  37.860  36.430  1.00  0.00           C
ATOM   3254  HB1 ARG A 856      67.680  37.880  35.570  1.00  0.00           H
ATOM   3255  HB2 ARG A 856      69.350  37.380  36.190  1.00  0.00           H
ATOM   3256  CG  ARG A 856      68.760  39.320  36.760  1.00  0.00           C
ATOM   3257  HG1 ARG A 856      69.730  39.400  37.280  1.00  0.00           H
ATOM   3258  HG2 ARG A 856      68.130  39.860  37.500  1.00  0.00           H
ATOM   3259  CD  ARG A 856      68.770  40.050  35.420  1.00  0.00           C
ATOM   3260  HD1 ARG A 856      69.260  41.010  35.730  1.00  0.00           H
ATOM   3261  HD2 ARG A 856      67.750  40.250  35.070  1.00  0.00           H
ATOM   3262  NE  ARG A 856      69.580  39.290  34.480  1.00  0.00           N
ATOM   3263  HE  ARG A 856      70.360  38.750  34.800  1.00  0.00           H
ATOM   3264  CZ  ARG A 856      69.410  39.290  33.160  1.00  0.00           C
ATOM   3265  NH1 ARG A 856      68.430  39.890  32.530  1.00  0.00           N
ATOM   3266 HH11 ARG A 856      67.630  40.300  32.950  1.00  0.00           H
ATOM   3267 HH12 ARG A 856      68.270  39.670  31.560  1.00  0.00           H
ATOM   3268  NH2 ARG A 856      70.260  38.680  32.360  1.00  0.00           N
ATOM   3269 HH21 ARG A 856      70.060  38.840  31.390  1.00  0.00           H
ATOM   3270 HH22 ARG A 856      70.920  38.050  32.770  1.00  0.00           H
ATOM   3271  C   ARG A 856      66.390  37.910  37.940  1.00  0.00           C
ATOM   3272  O   ARG A 856      66.250  38.650  38.900  1.00  0.00           O
ATOM   3273  N   SER A 857      65.360  37.780  37.090  1.00  0.00           N
ATOM   3274  HN  SER A 857      65.550  37.120  36.360  1.00  0.00           H
ATOM   3275  CA  SER A 857      64.100  38.500  37.250  1.00  0.00           C
ATOM   3276  HA  SER A 857      64.240  39.570  37.310  1.00  0.00           H
ATOM   3277  CB  SER A 857      63.230  38.170  36.040  1.00  0.00           C
ATOM   3278  HB1 SER A 857      63.050  37.080  35.920  1.00  0.00           H
ATOM   3279  HB2 SER A 857      63.750  38.550  35.130  1.00  0.00           H
ATOM   3280  OG  SER A 857      61.980  38.780  36.100  1.00  0.00           O
ATOM   3281  HG1 SER A 857      61.530  38.460  35.310  1.00  0.00           H
ATOM   3282  C   SER A 857      63.360  37.960  38.510  1.00  0.00           C
ATOM   3283  O   SER A 857      62.970  38.730  39.390  1.00  0.00           O
ATOM   3284  N   THR A 858      63.150  36.580  38.690  1.00  0.00           N
ATOM   3285  HN  THR A 858      63.520  35.880  38.080  1.00  0.00           H
ATOM   3286  CA  THR A 858      62.490  35.960  39.820  1.00  0.00           C
ATOM   3287  HA  THR A 858      61.560  36.500  39.850  1.00  0.00           H
ATOM   3288  CB  THR A 858      62.420  34.430  39.620  1.00  0.00           C
ATOM   3289  HB  THR A 858      63.450  34.020  39.670  1.00  0.00           H
ATOM   3290  OG1 THR A 858      61.830  34.130  38.370  1.00  0.00           O
ATOM   3291  HG1 THR A 858      62.470  33.570  37.920  1.00  0.00           H
ATOM   3292  CG2 THR A 858      61.550  33.790  40.760  1.00  0.00           C
ATOM   3293 HG21 THR A 858      60.550  34.240  40.940  1.00  0.00           H
ATOM   3294 HG22 THR A 858      62.060  33.790  41.740  1.00  0.00           H
ATOM   3295 HG23 THR A 858      61.410  32.730  40.460  1.00  0.00           H
ATOM   3296  C   THR A 858      63.130  36.350  41.150  1.00  0.00           C
ATOM   3297  O   THR A 858      62.460  36.660  42.100  1.00  0.00           O
ATOM   3298  N   ILE A 859      64.500  36.360  41.280  1.00  0.00           N
ATOM   3299  HN  ILE A 859      65.100  36.070  40.550  1.00  0.00           H
ATOM   3300  CA  ILE A 859      65.050  36.710  42.570  1.00  0.00           C
ATOM   3301  HA  ILE A 859      64.500  36.290  43.390  1.00  0.00           H
ATOM   3302  CB  ILE A 859      66.500  36.270  42.590  1.00  0.00           C
ATOM   3303  HB  ILE A 859      66.460  35.230  42.210  1.00  0.00           H
ATOM   3304  CG2 ILE A 859      67.460  37.060  41.730  1.00  0.00           C
ATOM   3305 HG21 ILE A 859      68.460  36.570  41.710  1.00  0.00           H
ATOM   3306 HG22 ILE A 859      67.590  38.080  42.140  1.00  0.00           H
ATOM   3307 HG23 ILE A 859      67.110  37.090  40.680  1.00  0.00           H
ATOM   3308  CG1 ILE A 859      67.000  36.100  44.090  1.00  0.00           C
ATOM   3309 HG11 ILE A 859      66.130  35.870  44.740  1.00  0.00           H
ATOM   3310 HG12 ILE A 859      67.420  37.040  44.530  1.00  0.00           H
ATOM   3311  CD  ILE A 859      68.170  35.100  44.160  1.00  0.00           C
ATOM   3312  HD1 ILE A 859      69.080  35.580  43.740  1.00  0.00           H
ATOM   3313  HD2 ILE A 859      68.000  34.090  43.740  1.00  0.00           H
ATOM   3314  HD3 ILE A 859      68.320  34.920  45.250  1.00  0.00           H
ATOM   3315  C   ILE A 859      64.950  38.170  42.900  1.00  0.00           C
ATOM   3316  O   ILE A 859      65.040  38.550  44.030  1.00  0.00           O
ATOM   3317  N   SER A 860      64.810  38.990  41.890  1.00  0.00           N
ATOM   3318  HN  SER A 860      64.930  38.730  40.940  1.00  0.00           H
ATOM   3319  CA  SER A 860      64.510  40.370  41.920  1.00  0.00           C
ATOM   3320  HA  SER A 860      65.200  40.840  42.620  1.00  0.00           H
ATOM   3321  CB  SER A 860      64.810  41.100  40.540  1.00  0.00           C
ATOM   3322  HB1 SER A 860      64.320  40.600  39.670  1.00  0.00           H
ATOM   3323  HB2 SER A 860      65.890  40.910  40.400  1.00  0.00           H
ATOM   3324  OG  SER A 860      64.720  42.540  40.550  1.00  0.00           O
ATOM   3325  HG1 SER A 860      65.190  42.840  41.330  1.00  0.00           H
ATOM   3326  C   SER A 860      63.120  40.700  42.380  1.00  0.00           C
ATOM   3327  O   SER A 860      62.900  41.790  42.890  1.00  0.00           O
ATOM   3328  N   ASP A 861      62.150  39.810  42.090  1.00  0.00           N
ATOM   3329  HN  ASP A 861      62.210  39.110  41.370  1.00  0.00           H
ATOM   3330  CA  ASP A 861      60.840  39.810  42.630  1.00  0.00           C
ATOM   3331  HA  ASP A 861      60.610  40.760  43.090  1.00  0.00           H
ATOM   3332  CB  ASP A 861      59.790  39.500  41.480  1.00  0.00           C
ATOM   3333  HB1 ASP A 861      58.790  39.310  41.930  1.00  0.00           H
ATOM   3334  HB2 ASP A 861      60.140  38.720  40.760  1.00  0.00           H
ATOM   3335  CG  ASP A 861      59.520  40.840  40.730  1.00  0.00           C
ATOM   3336  OD1 ASP A 861      59.410  41.930  41.290  1.00  0.00           O
ATOM   3337  OD2 ASP A 861      59.310  40.730  39.500  1.00  0.00           O
ATOM   3338  C   ASP A 861      60.650  38.850  43.750  1.00  0.00           C
ATOM   3339  O   ASP A 861      59.500  38.810  44.230  1.00  0.00           O
ATOM   3340  N   PHE A 862      61.680  38.130  44.240  1.00  0.00           N
ATOM   3341  HN  PHE A 862      62.450  37.990  43.620  1.00  0.00           H
ATOM   3342  CA  PHE A 862      61.520  37.350  45.420  1.00  0.00           C
ATOM   3343  HA  PHE A 862      60.490  37.060  45.580  1.00  0.00           H
ATOM   3344  CB  PHE A 862      62.190  35.950  45.350  1.00  0.00           C
ATOM   3345  HB1 PHE A 862      63.300  36.090  45.420  1.00  0.00           H
ATOM   3346  HB2 PHE A 862      61.970  35.400  44.410  1.00  0.00           H
ATOM   3347  CG  PHE A 862      61.760  34.990  46.390  1.00  0.00           C
ATOM   3348  CD1 PHE A 862      60.440  34.570  46.380  1.00  0.00           C
ATOM   3349  HD1 PHE A 862      59.690  34.950  45.700  1.00  0.00           H
ATOM   3350  CE1 PHE A 862      60.020  33.630  47.300  1.00  0.00           C
ATOM   3351  HE1 PHE A 862      58.990  33.290  47.280  1.00  0.00           H
ATOM   3352  CZ  PHE A 862      60.920  33.210  48.330  1.00  0.00           C
ATOM   3353  HZ  PHE A 862      60.550  32.570  49.110  1.00  0.00           H
ATOM   3354  CD2 PHE A 862      62.710  34.590  47.410  1.00  0.00           C
ATOM   3355  HD2 PHE A 862      63.750  34.850  47.310  1.00  0.00           H
ATOM   3356  CE2 PHE A 862      62.220  33.830  48.450  1.00  0.00           C
ATOM   3357  HE2 PHE A 862      62.860  33.620  49.300  1.00  0.00           H
ATOM   3358  C   PHE A 862      62.040  38.200  46.560  1.00  0.00           C
ATOM   3359  O   PHE A 862      62.300  37.750  47.710  1.00  0.00           O
ATOM   3360  N   ALA A 863      62.370  39.510  46.320  1.00  0.00           N
ATOM   3361  HN  ALA A 863      62.230  39.860  45.390  1.00  0.00           H
ATOM   3362  CA  ALA A 863      63.190  40.410  47.030  1.00  0.00           C
ATOM   3363  HA  ALA A 863      64.210  40.070  46.930  1.00  0.00           H
ATOM   3364  CB  ALA A 863      62.880  41.840  46.380  1.00  0.00           C
ATOM   3365  HB1 ALA A 863      63.430  42.620  46.950  1.00  0.00           H
ATOM   3366  HB2 ALA A 863      61.790  42.090  46.400  1.00  0.00           H
ATOM   3367  HB3 ALA A 863      63.190  41.980  45.320  1.00  0.00           H
ATOM   3368  C   ALA A 863      62.810  40.720  48.500  1.00  0.00           C
ATOM   3369  O   ALA A 863      63.650  40.750  49.400  1.00  0.00           O
ATOM   3370  N   VAL A 864      61.550  40.970  48.760  1.00  0.00           N
ATOM   3371  HN  VAL A 864      60.870  41.010  48.020  1.00  0.00           H
ATOM   3372  CA  VAL A 864      61.040  41.060  50.180  1.00  0.00           C
ATOM   3373  HA  VAL A 864      61.680  41.750  50.730  1.00  0.00           H
ATOM   3374  CB  VAL A 864      59.540  41.600  50.280  1.00  0.00           C
ATOM   3375  HB  VAL A 864      58.900  40.970  49.630  1.00  0.00           H
ATOM   3376  CG1 VAL A 864      58.990  41.500  51.750  1.00  0.00           C
ATOM   3377 HG11 VAL A 864      57.970  41.920  51.800  1.00  0.00           H
ATOM   3378 HG12 VAL A 864      59.580  42.050  52.530  1.00  0.00           H
ATOM   3379 HG13 VAL A 864      58.990  40.450  52.110  1.00  0.00           H
ATOM   3380  CG2 VAL A 864      59.400  43.010  49.710  1.00  0.00           C
ATOM   3381 HG21 VAL A 864      59.680  42.990  48.630  1.00  0.00           H
ATOM   3382 HG22 VAL A 864      59.960  43.770  50.300  1.00  0.00           H
ATOM   3383 HG23 VAL A 864      58.330  43.290  49.710  1.00  0.00           H
ATOM   3384  C   VAL A 864      61.120  39.780  51.080  1.00  0.00           C
ATOM   3385  O   VAL A 864      61.680  39.800  52.120  1.00  0.00           O
ATOM   3386  N   PHE A 865      60.630  38.640  50.480  1.00  0.00           N
ATOM   3387  HN  PHE A 865      60.160  38.550  49.610  1.00  0.00           H
ATOM   3388  CA  PHE A 865      60.710  37.410  51.220  1.00  0.00           C
ATOM   3389  HA  PHE A 865      60.100  37.480  52.100  1.00  0.00           H
ATOM   3390  CB  PHE A 865      60.050  36.280  50.290  1.00  0.00           C
ATOM   3391  HB1 PHE A 865      60.660  36.010  49.410  1.00  0.00           H
ATOM   3392  HB2 PHE A 865      59.160  36.840  49.920  1.00  0.00           H
ATOM   3393  CG  PHE A 865      59.670  35.010  51.110  1.00  0.00           C
ATOM   3394  CD1 PHE A 865      60.530  34.000  51.430  1.00  0.00           C
ATOM   3395  HD1 PHE A 865      61.580  34.250  51.450  1.00  0.00           H
ATOM   3396  CE1 PHE A 865      60.010  32.770  51.980  1.00  0.00           C
ATOM   3397  HE1 PHE A 865      60.680  31.950  52.160  1.00  0.00           H
ATOM   3398  CZ  PHE A 865      58.660  32.610  52.290  1.00  0.00           C
ATOM   3399  HZ  PHE A 865      58.250  31.730  52.770  1.00  0.00           H
ATOM   3400  CD2 PHE A 865      58.330  34.810  51.360  1.00  0.00           C
ATOM   3401  HD2 PHE A 865      57.590  35.550  51.080  1.00  0.00           H
ATOM   3402  CE2 PHE A 865      57.870  33.750  52.030  1.00  0.00           C
ATOM   3403  HE2 PHE A 865      56.850  33.950  52.330  1.00  0.00           H
ATOM   3404  C   PHE A 865      62.160  37.050  51.520  1.00  0.00           C
ATOM   3405  O   PHE A 865      62.560  36.650  52.640  1.00  0.00           O
ATOM   3406  N   LEU A 866      63.000  37.230  50.470  1.00  0.00           N
ATOM   3407  HN  LEU A 866      62.600  37.610  49.650  1.00  0.00           H
ATOM   3408  CA  LEU A 866      64.450  36.920  50.480  1.00  0.00           C
ATOM   3409  HA  LEU A 866      64.510  35.920  50.870  1.00  0.00           H
ATOM   3410  CB  LEU A 866      65.090  37.050  49.030  1.00  0.00           C
ATOM   3411  HB1 LEU A 866      64.650  37.910  48.480  1.00  0.00           H
ATOM   3412  HB2 LEU A 866      64.750  36.110  48.530  1.00  0.00           H
ATOM   3413  CG  LEU A 866      66.640  36.980  49.080  1.00  0.00           C
ATOM   3414  HG  LEU A 866      67.170  37.790  49.630  1.00  0.00           H
ATOM   3415  CD1 LEU A 866      67.110  35.590  49.640  1.00  0.00           C
ATOM   3416 HD11 LEU A 866      66.690  34.680  49.180  1.00  0.00           H
ATOM   3417 HD12 LEU A 866      67.060  35.570  50.740  1.00  0.00           H
ATOM   3418 HD13 LEU A 866      68.170  35.600  49.300  1.00  0.00           H
ATOM   3419  CD2 LEU A 866      67.000  37.220  47.670  1.00  0.00           C
ATOM   3420 HD21 LEU A 866      66.800  36.380  46.970  1.00  0.00           H
ATOM   3421 HD22 LEU A 866      68.030  37.590  47.540  1.00  0.00           H
ATOM   3422 HD23 LEU A 866      66.390  38.050  47.270  1.00  0.00           H
ATOM   3423  C   LEU A 866      65.100  37.820  51.540  1.00  0.00           C
ATOM   3424  O   LEU A 866      65.780  37.310  52.450  1.00  0.00           O
ATOM   3425  N   THR A 867      64.800  39.200  51.570  1.00  0.00           N
ATOM   3426  HN  THR A 867      64.270  39.700  50.890  1.00  0.00           H
ATOM   3427  CA  THR A 867      65.380  40.120  52.580  1.00  0.00           C
ATOM   3428  HA  THR A 867      66.440  39.930  52.620  1.00  0.00           H
ATOM   3429  CB  THR A 867      65.010  41.610  52.280  1.00  0.00           C
ATOM   3430  HB  THR A 867      63.910  41.670  52.190  1.00  0.00           H
ATOM   3431  OG1 THR A 867      65.580  42.130  51.040  1.00  0.00           O
ATOM   3432  HG1 THR A 867      65.120  41.780  50.270  1.00  0.00           H
ATOM   3433  CG2 THR A 867      65.470  42.540  53.520  1.00  0.00           C
ATOM   3434 HG21 THR A 867      65.360  43.590  53.190  1.00  0.00           H
ATOM   3435 HG22 THR A 867      66.540  42.450  53.820  1.00  0.00           H
ATOM   3436 HG23 THR A 867      64.850  42.390  54.440  1.00  0.00           H
ATOM   3437  C   THR A 867      64.960  39.680  53.980  1.00  0.00           C
ATOM   3438  O   THR A 867      65.850  39.500  54.830  1.00  0.00           O
ATOM   3439  N   ILE A 868      63.700  39.410  54.170  1.00  0.00           N
ATOM   3440  HN  ILE A 868      63.050  39.560  53.420  1.00  0.00           H
ATOM   3441  CA  ILE A 868      63.210  38.780  55.440  1.00  0.00           C
ATOM   3442  HA  ILE A 868      63.480  39.530  56.170  1.00  0.00           H
ATOM   3443  CB  ILE A 868      61.650  38.650  55.460  1.00  0.00           C
ATOM   3444  HB  ILE A 868      61.440  37.940  54.640  1.00  0.00           H
ATOM   3445  CG2 ILE A 868      61.230  37.980  56.820  1.00  0.00           C
ATOM   3446 HG21 ILE A 868      61.590  36.940  56.740  1.00  0.00           H
ATOM   3447 HG22 ILE A 868      60.130  38.060  56.990  1.00  0.00           H
ATOM   3448 HG23 ILE A 868      61.680  38.370  57.760  1.00  0.00           H
ATOM   3449  CG1 ILE A 868      60.930  39.960  55.320  1.00  0.00           C
ATOM   3450 HG11 ILE A 868      61.350  40.550  54.470  1.00  0.00           H
ATOM   3451 HG12 ILE A 868      61.010  40.460  56.310  1.00  0.00           H
ATOM   3452  CD  ILE A 868      59.460  39.780  54.960  1.00  0.00           C
ATOM   3453  HD1 ILE A 868      58.860  39.250  55.730  1.00  0.00           H
ATOM   3454  HD2 ILE A 868      59.420  39.280  53.970  1.00  0.00           H
ATOM   3455  HD3 ILE A 868      58.920  40.750  54.880  1.00  0.00           H
ATOM   3456  C   ILE A 868      63.960  37.470  55.820  1.00  0.00           C
ATOM   3457  O   ILE A 868      64.410  37.340  56.950  1.00  0.00           O
ATOM   3458  N   VAL A 869      64.120  36.510  54.900  1.00  0.00           N
ATOM   3459  HN  VAL A 869      63.750  36.640  53.980  1.00  0.00           H
ATOM   3460  CA  VAL A 869      64.910  35.340  55.090  1.00  0.00           C
ATOM   3461  HA  VAL A 869      64.440  34.750  55.860  1.00  0.00           H
ATOM   3462  CB  VAL A 869      64.870  34.310  53.860  1.00  0.00           C
ATOM   3463  HB  VAL A 869      65.080  34.710  52.840  1.00  0.00           H
ATOM   3464  CG1 VAL A 869      65.740  33.130  54.210  1.00  0.00           C
ATOM   3465 HG11 VAL A 869      65.590  32.250  53.540  1.00  0.00           H
ATOM   3466 HG12 VAL A 869      65.550  32.790  55.260  1.00  0.00           H
ATOM   3467 HG13 VAL A 869      66.790  33.470  54.160  1.00  0.00           H
ATOM   3468  CG2 VAL A 869      63.390  33.840  53.830  1.00  0.00           C
ATOM   3469 HG21 VAL A 869      63.350  33.020  53.080  1.00  0.00           H
ATOM   3470 HG22 VAL A 869      62.740  34.710  53.620  1.00  0.00           H
ATOM   3471 HG23 VAL A 869      63.160  33.510  54.880  1.00  0.00           H
ATOM   3472  C   VAL A 869      66.320  35.630  55.450  1.00  0.00           C
ATOM   3473  O   VAL A 869      66.840  35.100  56.450  1.00  0.00           O
ATOM   3474  N   ILE A 870      66.980  36.530  54.750  1.00  0.00           N
ATOM   3475  HN  ILE A 870      66.640  36.890  53.890  1.00  0.00           H
ATOM   3476  CA  ILE A 870      68.370  36.960  55.090  1.00  0.00           C
ATOM   3477  HA  ILE A 870      68.880  36.000  55.090  1.00  0.00           H
ATOM   3478  CB  ILE A 870      69.040  37.820  54.020  1.00  0.00           C
ATOM   3479  HB  ILE A 870      68.310  38.630  53.780  1.00  0.00           H
ATOM   3480  CG2 ILE A 870      70.340  38.500  54.480  1.00  0.00           C
ATOM   3481 HG21 ILE A 870      70.200  39.190  55.320  1.00  0.00           H
ATOM   3482 HG22 ILE A 870      70.820  39.090  53.680  1.00  0.00           H
ATOM   3483 HG23 ILE A 870      70.990  37.670  54.850  1.00  0.00           H
ATOM   3484  CG1 ILE A 870      69.230  36.970  52.720  1.00  0.00           C
ATOM   3485 HG11 ILE A 870      68.250  36.520  52.450  1.00  0.00           H
ATOM   3486 HG12 ILE A 870      69.880  36.100  52.930  1.00  0.00           H
ATOM   3487  CD  ILE A 870      69.770  37.790  51.460  1.00  0.00           C
ATOM   3488  HD1 ILE A 870      69.330  38.810  51.560  1.00  0.00           H
ATOM   3489  HD2 ILE A 870      69.480  37.320  50.500  1.00  0.00           H
ATOM   3490  HD3 ILE A 870      70.870  37.730  51.530  1.00  0.00           H
ATOM   3491  C   ILE A 870      68.490  37.480  56.470  1.00  0.00           C
ATOM   3492  O   ILE A 870      69.300  37.070  57.320  1.00  0.00           O
ATOM   3493  N   MET A 871      67.600  38.320  56.880  1.00  0.00           N
ATOM   3494  HN  MET A 871      66.850  38.540  56.260  1.00  0.00           H
ATOM   3495  CA  MET A 871      67.560  38.830  58.220  1.00  0.00           C
ATOM   3496  HA  MET A 871      68.540  39.180  58.500  1.00  0.00           H
ATOM   3497  CB  MET A 871      66.550  40.050  58.260  1.00  0.00           C
ATOM   3498  HB1 MET A 871      66.420  40.210  59.350  1.00  0.00           H
ATOM   3499  HB2 MET A 871      65.580  39.770  57.790  1.00  0.00           H
ATOM   3500  CG  MET A 871      67.110  41.250  57.480  1.00  0.00           C
ATOM   3501  HG1 MET A 871      66.260  41.900  57.180  1.00  0.00           H
ATOM   3502  HG2 MET A 871      67.550  40.930  56.510  1.00  0.00           H
ATOM   3503  SD  MET A 871      68.460  41.990  58.430  1.00  0.00           S
ATOM   3504  CE  MET A 871      69.150  42.930  57.070  1.00  0.00           C
ATOM   3505  HE1 MET A 871      69.490  42.260  56.250  1.00  0.00           H
ATOM   3506  HE2 MET A 871      70.070  43.450  57.400  1.00  0.00           H
ATOM   3507  HE3 MET A 871      68.440  43.690  56.670  1.00  0.00           H
ATOM   3508  C   MET A 871      67.220  37.850  59.310  1.00  0.00           C
ATOM   3509  O   MET A 871      67.910  37.770  60.300  1.00  0.00           O
ATOM   3510  N   VAL A 872      66.230  36.980  59.110  1.00  0.00           N
ATOM   3511  HN  VAL A 872      65.680  36.910  58.280  1.00  0.00           H
ATOM   3512  CA  VAL A 872      66.000  35.930  60.090  1.00  0.00           C
ATOM   3513  HA  VAL A 872      65.900  36.480  61.030  1.00  0.00           H
ATOM   3514  CB  VAL A 872      64.690  35.180  60.020  1.00  0.00           C
ATOM   3515  HB  VAL A 872      64.770  34.480  60.890  1.00  0.00           H
ATOM   3516  CG1 VAL A 872      63.440  36.070  60.250  1.00  0.00           C
ATOM   3517 HG11 VAL A 872      62.480  35.530  60.320  1.00  0.00           H
ATOM   3518 HG12 VAL A 872      63.440  36.840  59.440  1.00  0.00           H
ATOM   3519 HG13 VAL A 872      63.530  36.550  61.250  1.00  0.00           H
ATOM   3520  CG2 VAL A 872      64.480  34.370  58.760  1.00  0.00           C
ATOM   3521 HG21 VAL A 872      65.300  33.620  58.690  1.00  0.00           H
ATOM   3522 HG22 VAL A 872      64.480  35.010  57.860  1.00  0.00           H
ATOM   3523 HG23 VAL A 872      63.510  33.810  58.780  1.00  0.00           H
ATOM   3524  C   VAL A 872      67.130  34.980  60.160  1.00  0.00           C
ATOM   3525  O   VAL A 872      67.450  34.540  61.290  1.00  0.00           O
ATOM   3526  N   THR A 873      67.880  34.710  59.080  1.00  0.00           N
ATOM   3527  HN  THR A 873      67.570  34.950  58.170  1.00  0.00           H
ATOM   3528  CA  THR A 873      69.060  33.860  59.160  1.00  0.00           C
ATOM   3529  HA  THR A 873      68.800  32.880  59.560  1.00  0.00           H
ATOM   3530  CB  THR A 873      69.660  33.500  57.850  1.00  0.00           C
ATOM   3531  HB  THR A 873      69.970  34.390  57.260  1.00  0.00           H
ATOM   3532  OG1 THR A 873      68.680  32.880  57.050  1.00  0.00           O
ATOM   3533  HG1 THR A 873      68.190  33.610  56.670  1.00  0.00           H
ATOM   3534  CG2 THR A 873      70.780  32.540  57.910  1.00  0.00           C
ATOM   3535 HG21 THR A 873      71.110  32.260  56.890  1.00  0.00           H
ATOM   3536 HG22 THR A 873      70.470  31.580  58.370  1.00  0.00           H
ATOM   3537 HG23 THR A 873      71.640  33.000  58.460  1.00  0.00           H
ATOM   3538  C   THR A 873      70.220  34.420  60.050  1.00  0.00           C
ATOM   3539  O   THR A 873      70.870  33.670  60.810  1.00  0.00           O
ATOM   3540  N   ILE A 874      70.430  35.740  59.870  1.00  0.00           N
ATOM   3541  HN  ILE A 874      69.900  36.280  59.220  1.00  0.00           H
ATOM   3542  CA  ILE A 874      71.310  36.550  60.690  1.00  0.00           C
ATOM   3543  HA  ILE A 874      72.220  35.960  60.710  1.00  0.00           H
ATOM   3544  CB  ILE A 874      71.600  37.890  60.000  1.00  0.00           C
ATOM   3545  HB  ILE A 874      70.630  38.420  59.890  1.00  0.00           H
ATOM   3546  CG2 ILE A 874      72.520  38.840  60.860  1.00  0.00           C
ATOM   3547 HG21 ILE A 874      72.190  38.960  61.920  1.00  0.00           H
ATOM   3548 HG22 ILE A 874      72.830  39.780  60.350  1.00  0.00           H
ATOM   3549 HG23 ILE A 874      73.510  38.350  60.950  1.00  0.00           H
ATOM   3550  CG1 ILE A 874      72.220  37.750  58.630  1.00  0.00           C
ATOM   3551 HG11 ILE A 874      71.720  36.870  58.180  1.00  0.00           H
ATOM   3552 HG12 ILE A 874      73.290  37.500  58.730  1.00  0.00           H
ATOM   3553  CD  ILE A 874      72.030  38.950  57.690  1.00  0.00           C
ATOM   3554  HD1 ILE A 874      72.650  39.790  58.070  1.00  0.00           H
ATOM   3555  HD2 ILE A 874      70.960  39.210  57.590  1.00  0.00           H
ATOM   3556  HD3 ILE A 874      72.420  38.610  56.710  1.00  0.00           H
ATOM   3557  C   ILE A 874      70.860  36.610  62.120  1.00  0.00           C
ATOM   3558  O   ILE A 874      71.660  36.350  63.030  1.00  0.00           O
ATOM   3559  N   ASP A 875      69.620  36.830  62.400  1.00  0.00           N
ATOM   3560  HN  ASP A 875      69.070  37.150  61.630  1.00  0.00           H
ATOM   3561  CA  ASP A 875      69.080  36.820  63.790  1.00  0.00           C
ATOM   3562  HA  ASP A 875      69.650  37.570  64.320  1.00  0.00           H
ATOM   3563  CB  ASP A 875      67.590  37.280  63.730  1.00  0.00           C
ATOM   3564  HB1 ASP A 875      66.870  36.560  63.290  1.00  0.00           H
ATOM   3565  HB2 ASP A 875      67.660  38.160  63.060  1.00  0.00           H
ATOM   3566  CG  ASP A 875      67.200  37.610  65.130  1.00  0.00           C
ATOM   3567  OD1 ASP A 875      67.750  38.600  65.740  1.00  0.00           O
ATOM   3568  OD2 ASP A 875      66.320  36.910  65.720  1.00  0.00           O
ATOM   3569  C   ASP A 875      69.210  35.500  64.530  1.00  0.00           C
ATOM   3570  O   ASP A 875      69.590  35.390  65.650  1.00  0.00           O
ATOM   3571  N   TYR A 876      68.920  34.400  63.830  1.00  0.00           N
ATOM   3572  HN  TYR A 876      68.490  34.380  62.930  1.00  0.00           H
ATOM   3573  CA  TYR A 876      69.010  32.990  64.230  1.00  0.00           C
ATOM   3574  HA  TYR A 876      68.410  32.810  65.110  1.00  0.00           H
ATOM   3575  CB  TYR A 876      68.300  32.140  63.090  1.00  0.00           C
ATOM   3576  HB1 TYR A 876      68.690  32.370  62.080  1.00  0.00           H
ATOM   3577  HB2 TYR A 876      67.200  32.340  63.050  1.00  0.00           H
ATOM   3578  CG  TYR A 876      68.330  30.680  63.280  1.00  0.00           C
ATOM   3579  CD1 TYR A 876      69.250  29.880  62.590  1.00  0.00           C
ATOM   3580  HD1 TYR A 876      69.960  30.260  61.870  1.00  0.00           H
ATOM   3581  CE1 TYR A 876      69.310  28.470  62.850  1.00  0.00           C
ATOM   3582  HE1 TYR A 876      70.090  27.880  62.380  1.00  0.00           H
ATOM   3583  CZ  TYR A 876      68.360  27.920  63.650  1.00  0.00           C
ATOM   3584  OH  TYR A 876      68.390  26.560  63.860  1.00  0.00           O
ATOM   3585  HH  TYR A 876      68.980  26.200  63.200  1.00  0.00           H
ATOM   3586  CD2 TYR A 876      67.340  30.090  64.130  1.00  0.00           C
ATOM   3587  HD2 TYR A 876      66.630  30.680  64.690  1.00  0.00           H
ATOM   3588  CE2 TYR A 876      67.320  28.700  64.160  1.00  0.00           C
ATOM   3589  HE2 TYR A 876      66.460  28.280  64.660  1.00  0.00           H
ATOM   3590  C   TYR A 876      70.450  32.530  64.500  1.00  0.00           C
ATOM   3591  O   TYR A 876      70.780  32.090  65.590  1.00  0.00           O
ATOM   3592  N   LEU A 877      71.460  32.680  63.630  1.00  0.00           N
ATOM   3593  HN  LEU A 877      71.300  32.930  62.680  1.00  0.00           H
ATOM   3594  CA  LEU A 877      72.850  32.470  63.950  1.00  0.00           C
ATOM   3595  HA  LEU A 877      72.840  31.500  64.430  1.00  0.00           H
ATOM   3596  CB  LEU A 877      73.610  32.520  62.610  1.00  0.00           C
ATOM   3597  HB1 LEU A 877      74.690  32.440  62.830  1.00  0.00           H
ATOM   3598  HB2 LEU A 877      73.490  33.470  62.030  1.00  0.00           H
ATOM   3599  CG  LEU A 877      73.180  31.500  61.450  1.00  0.00           C
ATOM   3600  HG  LEU A 877      72.100  31.560  61.160  1.00  0.00           H
ATOM   3601  CD1 LEU A 877      73.810  31.780  60.070  1.00  0.00           C
ATOM   3602 HD11 LEU A 877      73.590  32.820  59.730  1.00  0.00           H
ATOM   3603 HD12 LEU A 877      73.340  31.090  59.330  1.00  0.00           H
ATOM   3604 HD13 LEU A 877      74.910  31.620  59.990  1.00  0.00           H
ATOM   3605  CD2 LEU A 877      73.420  30.000  61.720  1.00  0.00           C
ATOM   3606 HD21 LEU A 877      74.490  29.710  61.650  1.00  0.00           H
ATOM   3607 HD22 LEU A 877      72.780  29.360  61.080  1.00  0.00           H
ATOM   3608 HD23 LEU A 877      73.140  29.770  62.770  1.00  0.00           H
ATOM   3609  C   LEU A 877      73.390  33.530  64.960  1.00  0.00           C
ATOM   3610  O   LEU A 877      74.170  33.150  65.850  1.00  0.00           O
ATOM   3611  N   VAL A 878      73.200  34.860  64.700  1.00  0.00           N
ATOM   3612  HN  VAL A 878      72.540  35.200  64.050  1.00  0.00           H
ATOM   3613  CA  VAL A 878      74.060  35.800  65.400  1.00  0.00           C
ATOM   3614  HA  VAL A 878      74.910  35.310  65.850  1.00  0.00           H
ATOM   3615  CB  VAL A 878      74.630  36.780  64.380  1.00  0.00           C
ATOM   3616  HB  VAL A 878      73.920  36.980  63.550  1.00  0.00           H
ATOM   3617  CG1 VAL A 878      75.270  38.080  64.960  1.00  0.00           C
ATOM   3618 HG11 VAL A 878      74.420  38.610  65.440  1.00  0.00           H
ATOM   3619 HG12 VAL A 878      75.690  38.770  64.200  1.00  0.00           H
ATOM   3620 HG13 VAL A 878      76.110  37.880  65.650  1.00  0.00           H
ATOM   3621  CG2 VAL A 878      75.770  35.980  63.670  1.00  0.00           C
ATOM   3622 HG21 VAL A 878      76.590  35.890  64.410  1.00  0.00           H
ATOM   3623 HG22 VAL A 878      76.060  36.480  62.720  1.00  0.00           H
ATOM   3624 HG23 VAL A 878      75.400  34.990  63.330  1.00  0.00           H
ATOM   3625  C   VAL A 878      73.310  36.560  66.430  1.00  0.00           C
ATOM   3626  O   VAL A 878      73.740  36.510  67.560  1.00  0.00           O
ATOM   3627  N   GLY A 879      72.090  37.130  66.040  1.00  0.00           N
ATOM   3628  HN  GLY A 879      71.880  36.870  65.100  1.00  0.00           H
ATOM   3629  CA  GLY A 879      71.140  37.870  66.790  1.00  0.00           C
ATOM   3630  HA1 GLY A 879      71.130  37.730  67.860  1.00  0.00           H
ATOM   3631  HA2 GLY A 879      70.140  37.580  66.490  1.00  0.00           H
ATOM   3632  C   GLY A 879      71.210  39.300  66.590  1.00  0.00           C
ATOM   3633  O   GLY A 879      72.300  39.880  66.710  1.00  0.00           O
ATOM   3634  N   VAL A 880      70.180  40.040  66.270  1.00  0.00           N
ATOM   3635  HN  VAL A 880      69.350  39.530  66.020  1.00  0.00           H
ATOM   3636  CA  VAL A 880      70.370  41.450  65.960  1.00  0.00           C
ATOM   3637  HA  VAL A 880      71.380  41.800  66.110  1.00  0.00           H
ATOM   3638  CB  VAL A 880      69.870  41.680  64.520  1.00  0.00           C
ATOM   3639  HB  VAL A 880      68.790  41.560  64.290  1.00  0.00           H
ATOM   3640  CG1 VAL A 880      70.300  43.070  63.940  1.00  0.00           C
ATOM   3641 HG11 VAL A 880      69.880  43.210  62.930  1.00  0.00           H
ATOM   3642 HG12 VAL A 880      71.370  43.300  63.730  1.00  0.00           H
ATOM   3643 HG13 VAL A 880      69.920  43.910  64.560  1.00  0.00           H
ATOM   3644  CG2 VAL A 880      70.510  40.660  63.540  1.00  0.00           C
ATOM   3645 HG21 VAL A 880      70.490  41.050  62.510  1.00  0.00           H
ATOM   3646 HG22 VAL A 880      70.200  39.590  63.540  1.00  0.00           H
ATOM   3647 HG23 VAL A 880      71.600  40.740  63.740  1.00  0.00           H
ATOM   3648  C   VAL A 880      69.430  42.260  66.860  1.00  0.00           C
ATOM   3649  O   VAL A 880      68.170  42.050  66.810  1.00  0.00           O
ATOM   3650  N   PRO A 881      69.870  43.150  67.760  1.00  0.00           N
ATOM   3651  CD  PRO A 881      71.290  43.410  68.010  1.00  0.00           C
ATOM   3652  HD1 PRO A 881      71.550  44.260  67.340  1.00  0.00           H
ATOM   3653  HD2 PRO A 881      72.040  42.620  67.800  1.00  0.00           H
ATOM   3654  CA  PRO A 881      69.000  43.740  68.760  1.00  0.00           C
ATOM   3655  HA  PRO A 881      68.530  43.000  69.400  1.00  0.00           H
ATOM   3656  CB  PRO A 881      69.920  44.650  69.570  1.00  0.00           C
ATOM   3657  HB1 PRO A 881      69.590  44.730  70.630  1.00  0.00           H
ATOM   3658  HB2 PRO A 881      70.120  45.640  69.100  1.00  0.00           H
ATOM   3659  CG  PRO A 881      71.240  43.940  69.400  1.00  0.00           C
ATOM   3660  HG1 PRO A 881      72.170  44.510  69.630  1.00  0.00           H
ATOM   3661  HG2 PRO A 881      71.180  43.070  70.090  1.00  0.00           H
ATOM   3662  C   PRO A 881      67.940  44.600  68.160  1.00  0.00           C
ATOM   3663  O   PRO A 881      68.160  45.410  67.300  1.00  0.00           O
ATOM   3664  N   SER A 882      66.740  44.480  68.760  1.00  0.00           N
ATOM   3665  HN  SER A 882      66.700  43.880  69.550  1.00  0.00           H
ATOM   3666  CA  SER A 882      65.550  45.060  68.200  1.00  0.00           C
ATOM   3667  HA  SER A 882      65.590  46.130  68.310  1.00  0.00           H
ATOM   3668  CB  SER A 882      65.340  44.810  66.670  1.00  0.00           C
ATOM   3669  HB1 SER A 882      64.320  44.690  66.260  1.00  0.00           H
ATOM   3670  HB2 SER A 882      65.930  43.920  66.360  1.00  0.00           H
ATOM   3671  OG  SER A 882      65.810  45.870  65.870  1.00  0.00           O
ATOM   3672  HG1 SER A 882      66.700  46.010  66.170  1.00  0.00           H
ATOM   3673  C   SER A 882      64.350  44.430  68.880  1.00  0.00           C
ATOM   3674  O   SER A 882      64.400  43.300  69.380  1.00  0.00           O
ATOM   3675  N   PRO A 883      63.240  45.120  68.930  1.00  0.00           N
ATOM   3676  CD  PRO A 883      63.070  46.530  68.610  1.00  0.00           C
ATOM   3677  HD1 PRO A 883      63.450  46.760  67.600  1.00  0.00           H
ATOM   3678  HD2 PRO A 883      63.730  47.180  69.240  1.00  0.00           H
ATOM   3679  CA  PRO A 883      61.990  44.510  69.330  1.00  0.00           C
ATOM   3680  HA  PRO A 883      62.190  43.820  70.140  1.00  0.00           H
ATOM   3681  CB  PRO A 883      61.190  45.750  69.650  1.00  0.00           C
ATOM   3682  HB1 PRO A 883      61.480  46.120  70.660  1.00  0.00           H
ATOM   3683  HB2 PRO A 883      60.080  45.590  69.670  1.00  0.00           H
ATOM   3684  CG  PRO A 883      61.630  46.870  68.740  1.00  0.00           C
ATOM   3685  HG1 PRO A 883      61.180  46.860  67.710  1.00  0.00           H
ATOM   3686  HG2 PRO A 883      61.450  47.850  69.230  1.00  0.00           H
ATOM   3687  C   PRO A 883      61.410  43.670  68.140  1.00  0.00           C
ATOM   3688  O   PRO A 883      61.750  43.740  66.960  1.00  0.00           O
ATOM   3689  N   LYS A 884      60.560  42.770  68.470  1.00  0.00           N
ATOM   3690  HN  LYS A 884      60.200  42.760  69.400  1.00  0.00           H
ATOM   3691  CA  LYS A 884      60.080  41.710  67.580  1.00  0.00           C
ATOM   3692  HA  LYS A 884      60.380  41.880  66.560  1.00  0.00           H
ATOM   3693  CB  LYS A 884      60.570  40.320  68.050  1.00  0.00           C
ATOM   3694  HB1 LYS A 884      60.100  39.520  67.440  1.00  0.00           H
ATOM   3695  HB2 LYS A 884      60.250  40.090  69.090  1.00  0.00           H
ATOM   3696  CG  LYS A 884      62.150  40.020  67.970  1.00  0.00           C
ATOM   3697  HG1 LYS A 884      62.660  40.740  68.660  1.00  0.00           H
ATOM   3698  HG2 LYS A 884      62.490  40.250  66.940  1.00  0.00           H
ATOM   3699  CD  LYS A 884      62.460  38.500  68.280  1.00  0.00           C
ATOM   3700  HD1 LYS A 884      61.820  37.980  67.530  1.00  0.00           H
ATOM   3701  HD2 LYS A 884      62.120  38.310  69.320  1.00  0.00           H
ATOM   3702  CE  LYS A 884      63.950  38.120  68.140  1.00  0.00           C
ATOM   3703  HE1 LYS A 884      64.230  37.070  68.400  1.00  0.00           H
ATOM   3704  HE2 LYS A 884      64.620  38.730  68.790  1.00  0.00           H
ATOM   3705  NZ  LYS A 884      64.310  38.280  66.680  1.00  0.00           N
ATOM   3706  HZ1 LYS A 884      63.400  38.300  66.170  1.00  0.00           H
ATOM   3707  HZ2 LYS A 884      64.870  37.490  66.330  1.00  0.00           H
ATOM   3708  HZ3 LYS A 884      64.840  39.160  66.540  1.00  0.00           H
ATOM   3709  C   LYS A 884      58.570  41.710  67.430  1.00  0.00           C
ATOM   3710  O   LYS A 884      57.880  42.300  68.250  1.00  0.00           O
ATOM   3711  N   LEU A 885      57.970  41.110  66.410  1.00  0.00           N
ATOM   3712  HN  LEU A 885      58.550  40.790  65.670  1.00  0.00           H
ATOM   3713  CA  LEU A 885      56.560  41.020  66.260  1.00  0.00           C
ATOM   3714  HA  LEU A 885      55.980  41.930  66.250  1.00  0.00           H
ATOM   3715  CB  LEU A 885      56.210  40.420  64.870  1.00  0.00           C
ATOM   3716  HB1 LEU A 885      56.600  39.380  64.740  1.00  0.00           H
ATOM   3717  HB2 LEU A 885      56.790  41.020  64.140  1.00  0.00           H
ATOM   3718  CG  LEU A 885      54.700  40.270  64.520  1.00  0.00           C
ATOM   3719  HG  LEU A 885      54.070  39.920  65.370  1.00  0.00           H
ATOM   3720  CD1 LEU A 885      54.000  41.580  64.000  1.00  0.00           C
ATOM   3721 HD11 LEU A 885      53.050  41.280  63.500  1.00  0.00           H
ATOM   3722 HD12 LEU A 885      54.630  41.990  63.190  1.00  0.00           H
ATOM   3723 HD13 LEU A 885      53.820  42.410  64.710  1.00  0.00           H
ATOM   3724  CD2 LEU A 885      54.480  39.370  63.290  1.00  0.00           C
ATOM   3725 HD21 LEU A 885      54.680  39.950  62.360  1.00  0.00           H
ATOM   3726 HD22 LEU A 885      53.430  39.060  63.160  1.00  0.00           H
ATOM   3727 HD23 LEU A 885      55.130  38.480  63.450  1.00  0.00           H
ATOM   3728  C   LEU A 885      56.000  40.160  67.280  1.00  0.00           C
ATOM   3729  O   LEU A 885      56.420  39.000  67.440  1.00  0.00           O
ATOM   3730  N   HSD A 886      54.990  40.730  68.030  1.00  0.00           N
ATOM   3731  HN  HSD A 886      54.730  41.640  67.730  1.00  0.00           H
ATOM   3732  CA  HSD A 886      54.150  40.110  69.070  1.00  0.00           C
ATOM   3733  HA  HSD A 886      54.630  39.300  69.600  1.00  0.00           H
ATOM   3734  CB  HSD A 886      53.480  41.070  70.070  1.00  0.00           C
ATOM   3735  HB1 HSD A 886      52.870  40.460  70.780  1.00  0.00           H
ATOM   3736  HB2 HSD A 886      52.740  41.780  69.660  1.00  0.00           H
ATOM   3737  ND1 HSD A 886      55.570  41.320  71.600  1.00  0.00           N
ATOM   3738  HD1 HSD A 886      55.850  40.370  71.690  1.00  0.00           H
ATOM   3739  CG  HSD A 886      54.550  41.860  70.810  1.00  0.00           C
ATOM   3740  CE1 HSD A 886      56.270  42.360  72.080  1.00  0.00           C
ATOM   3741  HE1 HSD A 886      57.120  42.200  72.760  1.00  0.00           H
ATOM   3742  NE2 HSD A 886      55.830  43.530  71.720  1.00  0.00           N
ATOM   3743  CD2 HSD A 886      54.770  43.190  70.870  1.00  0.00           C
ATOM   3744  HD2 HSD A 886      54.310  43.990  70.290  1.00  0.00           H
ATOM   3745  C   HSD A 886      52.970  39.410  68.400  1.00  0.00           C
ATOM   3746  O   HSD A 886      52.070  40.060  67.870  1.00  0.00           O
ATOM   3747  N   VAL A 887      53.000  38.080  68.260  1.00  0.00           N
ATOM   3748  HN  VAL A 887      53.690  37.460  68.610  1.00  0.00           H
ATOM   3749  CA  VAL A 887      51.810  37.370  67.830  1.00  0.00           C
ATOM   3750  HA  VAL A 887      50.950  37.990  67.590  1.00  0.00           H
ATOM   3751  CB  VAL A 887      52.020  36.540  66.580  1.00  0.00           C
ATOM   3752  HB  VAL A 887      51.300  35.720  66.380  1.00  0.00           H
ATOM   3753  CG1 VAL A 887      51.880  37.410  65.370  1.00  0.00           C
ATOM   3754 HG11 VAL A 887      51.790  36.830  64.430  1.00  0.00           H
ATOM   3755 HG12 VAL A 887      52.680  38.160  65.230  1.00  0.00           H
ATOM   3756 HG13 VAL A 887      50.980  38.060  65.490  1.00  0.00           H
ATOM   3757  CG2 VAL A 887      53.260  35.630  66.730  1.00  0.00           C
ATOM   3758 HG21 VAL A 887      53.190  34.950  67.610  1.00  0.00           H
ATOM   3759 HG22 VAL A 887      54.210  36.210  66.770  1.00  0.00           H
ATOM   3760 HG23 VAL A 887      53.220  35.040  65.790  1.00  0.00           H
ATOM   3761  C   VAL A 887      51.370  36.560  69.010  1.00  0.00           C
ATOM   3762  O   VAL A 887      52.250  35.840  69.510  1.00  0.00           O
ATOM   3763  N   PRO A 888      50.210  36.840  69.690  1.00  0.00           N
ATOM   3764  CD  PRO A 888      49.330  38.000  69.550  1.00  0.00           C
ATOM   3765  HD1 PRO A 888      48.660  37.790  68.690  1.00  0.00           H
ATOM   3766  HD2 PRO A 888      49.930  38.930  69.490  1.00  0.00           H
ATOM   3767  CA  PRO A 888      49.700  35.900  70.730  1.00  0.00           C
ATOM   3768  HA  PRO A 888      50.330  36.030  71.600  1.00  0.00           H
ATOM   3769  CB  PRO A 888      48.330  36.520  71.130  1.00  0.00           C
ATOM   3770  HB1 PRO A 888      48.160  36.360  72.230  1.00  0.00           H
ATOM   3771  HB2 PRO A 888      47.500  36.070  70.550  1.00  0.00           H
ATOM   3772  CG  PRO A 888      48.530  37.930  70.810  1.00  0.00           C
ATOM   3773  HG1 PRO A 888      47.620  38.550  70.760  1.00  0.00           H
ATOM   3774  HG2 PRO A 888      49.110  38.340  71.670  1.00  0.00           H
ATOM   3775  C   PRO A 888      49.670  34.430  70.290  1.00  0.00           C
ATOM   3776  O   PRO A 888      48.970  33.930  69.370  1.00  0.00           O
ATOM   3777  N   GLU A 889      50.400  33.520  70.990  1.00  0.00           N
ATOM   3778  HN  GLU A 889      50.930  33.900  71.740  1.00  0.00           H
ATOM   3779  CA  GLU A 889      50.580  32.140  70.530  1.00  0.00           C
ATOM   3780  HA  GLU A 889      50.940  32.170  69.510  1.00  0.00           H
ATOM   3781  CB  GLU A 889      51.780  31.390  71.290  1.00  0.00           C
ATOM   3782  HB1 GLU A 889      51.830  30.330  70.980  1.00  0.00           H
ATOM   3783  HB2 GLU A 889      51.590  31.300  72.370  1.00  0.00           H
ATOM   3784  CG  GLU A 889      53.160  32.020  71.040  1.00  0.00           C
ATOM   3785  HG1 GLU A 889      53.050  33.030  71.470  1.00  0.00           H
ATOM   3786  HG2 GLU A 889      53.440  32.070  69.970  1.00  0.00           H
ATOM   3787  CD  GLU A 889      54.300  31.330  71.780  1.00  0.00           C
ATOM   3788  OE1 GLU A 889      54.890  31.930  72.720  1.00  0.00           O
ATOM   3789  OE2 GLU A 889      54.610  30.200  71.340  1.00  0.00           O
ATOM   3790  C   GLU A 889      49.380  31.190  70.450  1.00  0.00           C
ATOM   3791  O   GLU A 889      48.570  31.100  71.350  1.00  0.00           O
ATOM   3792  N   LYS A 890      49.230  30.490  69.280  1.00  0.00           N
ATOM   3793  HN  LYS A 890      49.650  30.880  68.470  1.00  0.00           H
ATOM   3794  CA  LYS A 890      48.210  29.420  69.110  1.00  0.00           C
ATOM   3795  HA  LYS A 890      48.560  29.080  68.140  1.00  0.00           H
ATOM   3796  CB  LYS A 890      48.260  28.200  70.160  1.00  0.00           C
ATOM   3797  HB1 LYS A 890      47.860  27.330  69.610  1.00  0.00           H
ATOM   3798  HB2 LYS A 890      47.700  28.500  71.070  1.00  0.00           H
ATOM   3799  CG  LYS A 890      49.690  27.820  70.640  1.00  0.00           C
ATOM   3800  HG1 LYS A 890      50.340  28.550  71.150  1.00  0.00           H
ATOM   3801  HG2 LYS A 890      50.350  27.550  69.780  1.00  0.00           H
ATOM   3802  CD  LYS A 890      49.580  26.620  71.650  1.00  0.00           C
ATOM   3803  HD1 LYS A 890      48.920  25.780  71.340  1.00  0.00           H
ATOM   3804  HD2 LYS A 890      49.070  27.140  72.480  1.00  0.00           H
ATOM   3805  CE  LYS A 890      50.890  25.960  71.990  1.00  0.00           C
ATOM   3806  HE1 LYS A 890      51.750  26.620  72.250  1.00  0.00           H
ATOM   3807  HE2 LYS A 890      51.250  25.450  71.080  1.00  0.00           H
ATOM   3808  NZ  LYS A 890      50.850  25.000  73.100  1.00  0.00           N
ATOM   3809  HZ1 LYS A 890      50.060  25.110  73.780  1.00  0.00           H
ATOM   3810  HZ2 LYS A 890      51.700  24.900  73.680  1.00  0.00           H
ATOM   3811  HZ3 LYS A 890      50.610  24.090  72.650  1.00  0.00           H
ATOM   3812  C   LYS A 890      46.750  29.980  68.980  1.00  0.00           C
ATOM   3813  O   LYS A 890      45.870  29.580  69.690  1.00  0.00           O
ATOM   3814  N   PHE A 891      46.600  30.760  67.930  1.00  0.00           N
ATOM   3815  HN  PHE A 891      47.320  31.010  67.290  1.00  0.00           H
ATOM   3816  CA  PHE A 891      45.230  31.010  67.370  1.00  0.00           C
ATOM   3817  HA  PHE A 891      45.420  31.540  66.440  1.00  0.00           H
ATOM   3818  CB  PHE A 891      44.490  29.660  66.930  1.00  0.00           C
ATOM   3819  HB1 PHE A 891      44.220  29.030  67.810  1.00  0.00           H
ATOM   3820  HB2 PHE A 891      45.170  29.080  66.270  1.00  0.00           H
ATOM   3821  CG  PHE A 891      43.260  29.930  66.110  1.00  0.00           C
ATOM   3822  CD1 PHE A 891      43.360  30.670  64.920  1.00  0.00           C
ATOM   3823  HD1 PHE A 891      44.270  31.130  64.530  1.00  0.00           H
ATOM   3824  CE1 PHE A 891      42.170  30.810  64.110  1.00  0.00           C
ATOM   3825  HE1 PHE A 891      42.260  31.360  63.190  1.00  0.00           H
ATOM   3826  CZ  PHE A 891      40.940  30.380  64.500  1.00  0.00           C
ATOM   3827  HZ  PHE A 891      40.040  30.510  63.900  1.00  0.00           H
ATOM   3828  CD2 PHE A 891      42.000  29.470  66.550  1.00  0.00           C
ATOM   3829  HD2 PHE A 891      41.890  28.850  67.430  1.00  0.00           H
ATOM   3830  CE2 PHE A 891      40.900  29.800  65.790  1.00  0.00           C
ATOM   3831  HE2 PHE A 891      39.930  29.470  66.150  1.00  0.00           H
ATOM   3832  C   PHE A 891      44.430  32.070  68.130  1.00  0.00           C
ATOM   3833  O   PHE A 891      43.230  32.140  68.020  1.00  0.00           O
ATOM   3834  N   GLU A 892      45.140  32.920  68.920  1.00  0.00           N
ATOM   3835  HN  GLU A 892      46.130  32.800  68.970  1.00  0.00           H
ATOM   3836  CA  GLU A 892      44.590  33.910  69.800  1.00  0.00           C
ATOM   3837  HA  GLU A 892      43.670  33.570  70.250  1.00  0.00           H
ATOM   3838  CB  GLU A 892      45.590  34.030  71.030  1.00  0.00           C
ATOM   3839  HB1 GLU A 892      45.470  35.010  71.550  1.00  0.00           H
ATOM   3840  HB2 GLU A 892      46.650  34.040  70.720  1.00  0.00           H
ATOM   3841  CG  GLU A 892      45.430  32.940  72.120  1.00  0.00           C
ATOM   3842  HG1 GLU A 892      46.130  33.170  72.950  1.00  0.00           H
ATOM   3843  HG2 GLU A 892      45.650  31.900  71.780  1.00  0.00           H
ATOM   3844  CD  GLU A 892      44.060  33.030  72.760  1.00  0.00           C
ATOM   3845  OE1 GLU A 892      43.890  33.810  73.690  1.00  0.00           O
ATOM   3846  OE2 GLU A 892      43.130  32.290  72.300  1.00  0.00           O
ATOM   3847  C   GLU A 892      44.400  35.340  69.190  1.00  0.00           C
ATOM   3848  O   GLU A 892      45.310  35.750  68.500  1.00  0.00           O
ATOM   3849  N   PRO A 893      43.250  36.010  69.340  1.00  0.00           N
ATOM   3850  CD  PRO A 893      42.130  35.710  70.210  1.00  0.00           C
ATOM   3851  HD1 PRO A 893      42.520  35.320  71.170  1.00  0.00           H
ATOM   3852  HD2 PRO A 893      41.400  34.990  69.760  1.00  0.00           H
ATOM   3853  CA  PRO A 893      43.220  37.460  69.000  1.00  0.00           C
ATOM   3854  HA  PRO A 893      43.320  37.580  67.930  1.00  0.00           H
ATOM   3855  CB  PRO A 893      41.780  37.920  69.290  1.00  0.00           C
ATOM   3856  HB1 PRO A 893      41.120  37.730  68.420  1.00  0.00           H
ATOM   3857  HB2 PRO A 893      41.710  39.010  69.500  1.00  0.00           H
ATOM   3858  CG  PRO A 893      41.420  37.010  70.470  1.00  0.00           C
ATOM   3859  HG1 PRO A 893      41.960  37.290  71.410  1.00  0.00           H
ATOM   3860  HG2 PRO A 893      40.310  36.940  70.510  1.00  0.00           H
ATOM   3861  C   PRO A 893      44.280  38.480  69.600  1.00  0.00           C
ATOM   3862  O   PRO A 893      44.820  38.180  70.670  1.00  0.00           O
ATOM   3863  N   THR A 894      44.660  39.600  68.970  1.00  0.00           N
ATOM   3864  HN  THR A 894      44.240  39.740  68.070  1.00  0.00           H
ATOM   3865  CA  THR A 894      45.400  40.660  69.580  1.00  0.00           C
ATOM   3866  HA  THR A 894      46.320  40.250  69.970  1.00  0.00           H
ATOM   3867  CB  THR A 894      45.830  41.730  68.640  1.00  0.00           C
ATOM   3868  HB  THR A 894      45.090  42.550  68.520  1.00  0.00           H
ATOM   3869  OG1 THR A 894      46.060  41.180  67.310  1.00  0.00           O
ATOM   3870  HG1 THR A 894      45.280  40.700  67.030  1.00  0.00           H
ATOM   3871  CG2 THR A 894      47.190  42.330  69.080  1.00  0.00           C
ATOM   3872 HG21 THR A 894      47.290  43.380  68.740  1.00  0.00           H
ATOM   3873 HG22 THR A 894      48.060  41.760  68.680  1.00  0.00           H
ATOM   3874 HG23 THR A 894      47.250  42.400  70.190  1.00  0.00           H
ATOM   3875  C   THR A 894      44.750  41.340  70.810  1.00  0.00           C
ATOM   3876  O   THR A 894      45.480  41.750  71.720  1.00  0.00           O
ATOM   3877  N   HSD A 895      43.450  41.490  70.740  1.00  0.00           N
ATOM   3878  HN  HSD A 895      42.940  41.130  69.960  1.00  0.00           H
ATOM   3879  CA  HSD A 895      42.650  42.110  71.750  1.00  0.00           C
ATOM   3880  HA  HSD A 895      43.330  42.810  72.220  1.00  0.00           H
ATOM   3881  CB  HSD A 895      41.510  42.950  71.100  1.00  0.00           C
ATOM   3882  HB1 HSD A 895      40.930  42.390  70.350  1.00  0.00           H
ATOM   3883  HB2 HSD A 895      42.030  43.720  70.480  1.00  0.00           H
ATOM   3884  ND1 HSD A 895      40.550  44.560  72.800  1.00  0.00           N
ATOM   3885  HD1 HSD A 895      41.420  44.940  73.130  1.00  0.00           H
ATOM   3886  CG  HSD A 895      40.380  43.470  71.980  1.00  0.00           C
ATOM   3887  CE1 HSD A 895      39.380  44.920  73.320  1.00  0.00           C
ATOM   3888  HE1 HSD A 895      39.310  45.770  73.980  1.00  0.00           H
ATOM   3889  NE2 HSD A 895      38.390  44.210  72.830  1.00  0.00           N
ATOM   3890  CD2 HSD A 895      39.030  43.230  71.990  1.00  0.00           C
ATOM   3891  HD2 HSD A 895      38.420  42.560  71.400  1.00  0.00           H
ATOM   3892  C   HSD A 895      42.110  41.080  72.700  1.00  0.00           C
ATOM   3893  O   HSD A 895      41.140  40.430  72.310  1.00  0.00           O
ATOM   3894  N   PRO A 896      42.600  40.840  73.980  1.00  0.00           N
ATOM   3895  CD  PRO A 896      43.650  41.610  74.530  1.00  0.00           C
ATOM   3896  HD1 PRO A 896      43.440  42.710  74.530  1.00  0.00           H
ATOM   3897  HD2 PRO A 896      44.520  41.560  73.850  1.00  0.00           H
ATOM   3898  CA  PRO A 896      42.190  39.770  74.800  1.00  0.00           C
ATOM   3899  HA  PRO A 896      42.000  38.900  74.180  1.00  0.00           H
ATOM   3900  CB  PRO A 896      43.420  39.590  75.740  1.00  0.00           C
ATOM   3901  HB1 PRO A 896      44.160  38.910  75.260  1.00  0.00           H
ATOM   3902  HB2 PRO A 896      43.100  39.050  76.660  1.00  0.00           H
ATOM   3903  CG  PRO A 896      43.960  41.010  75.870  1.00  0.00           C
ATOM   3904  HG1 PRO A 896      43.540  41.520  76.750  1.00  0.00           H
ATOM   3905  HG2 PRO A 896      45.040  41.020  76.100  1.00  0.00           H
ATOM   3906  C   PRO A 896      40.880  39.950  75.580  1.00  0.00           C
ATOM   3907  O   PRO A 896      40.640  39.140  76.480  1.00  0.00           O
ATOM   3908  N   GLU A 897      40.080  40.970  75.210  1.00  0.00           N
ATOM   3909  HN  GLU A 897      40.260  41.690  74.540  1.00  0.00           H
ATOM   3910  CA  GLU A 897      38.930  41.130  76.140  1.00  0.00           C
ATOM   3911  HA  GLU A 897      39.240  40.850  77.140  1.00  0.00           H
ATOM   3912  CB  GLU A 897      38.540  42.600  76.220  1.00  0.00           C
ATOM   3913  HB1 GLU A 897      37.690  42.810  76.900  1.00  0.00           H
ATOM   3914  HB2 GLU A 897      38.350  43.000  75.190  1.00  0.00           H
ATOM   3915  CG  GLU A 897      39.720  43.460  76.680  1.00  0.00           C
ATOM   3916  HG1 GLU A 897      40.400  43.680  75.830  1.00  0.00           H
ATOM   3917  HG2 GLU A 897      40.130  42.900  77.550  1.00  0.00           H
ATOM   3918  CD  GLU A 897      39.130  44.680  77.270  1.00  0.00           C
ATOM   3919  OE1 GLU A 897      38.870  45.680  76.520  1.00  0.00           O
ATOM   3920  OE2 GLU A 897      38.890  44.760  78.510  1.00  0.00           O
ATOM   3921  C   GLU A 897      37.740  40.280  75.790  1.00  0.00           C
ATOM   3922  O   GLU A 897      36.910  39.960  76.630  1.00  0.00           O
ATOM   3923  N   ARG A 898      37.780  39.780  74.620  1.00  0.00           N
ATOM   3924  HN  ARG A 898      38.410  40.030  73.900  1.00  0.00           H
ATOM   3925  CA  ARG A 898      36.800  38.820  74.210  1.00  0.00           C
ATOM   3926  HA  ARG A 898      36.520  38.180  75.040  1.00  0.00           H
ATOM   3927  CB  ARG A 898      35.540  39.450  73.530  1.00  0.00           C
ATOM   3928  HB1 ARG A 898      35.000  39.960  74.340  1.00  0.00           H
ATOM   3929  HB2 ARG A 898      34.870  38.660  73.140  1.00  0.00           H
ATOM   3930  CG  ARG A 898      35.900  40.490  72.410  1.00  0.00           C
ATOM   3931  HG1 ARG A 898      36.690  39.990  71.800  1.00  0.00           H
ATOM   3932  HG2 ARG A 898      36.460  41.360  72.810  1.00  0.00           H
ATOM   3933  CD  ARG A 898      34.610  40.930  71.600  1.00  0.00           C
ATOM   3934  HD1 ARG A 898      34.090  41.390  72.460  1.00  0.00           H
ATOM   3935  HD2 ARG A 898      34.140  40.000  71.200  1.00  0.00           H
ATOM   3936  NE  ARG A 898      34.980  41.920  70.610  1.00  0.00           N
ATOM   3937  HE  ARG A 898      34.800  42.890  70.770  1.00  0.00           H
ATOM   3938  CZ  ARG A 898      35.690  41.650  69.540  1.00  0.00           C
ATOM   3939  NH1 ARG A 898      36.140  40.440  69.230  1.00  0.00           N
ATOM   3940 HH11 ARG A 898      36.790  40.320  68.470  1.00  0.00           H
ATOM   3941 HH12 ARG A 898      35.750  39.580  69.550  1.00  0.00           H
ATOM   3942  NH2 ARG A 898      36.110  42.700  68.850  1.00  0.00           N
ATOM   3943 HH21 ARG A 898      36.840  42.650  68.180  1.00  0.00           H
ATOM   3944 HH22 ARG A 898      35.950  43.550  69.360  1.00  0.00           H
ATOM   3945  C   ARG A 898      37.420  37.880  73.130  1.00  0.00           C
ATOM   3946  O   ARG A 898      38.440  38.130  72.570  1.00  0.00           O
ATOM   3947  N   GLY A 899      36.750  36.710  72.980  1.00  0.00           N
ATOM   3948  HN  GLY A 899      35.970  36.600  73.590  1.00  0.00           H
ATOM   3949  CA  GLY A 899      36.910  35.700  71.910  1.00  0.00           C
ATOM   3950  HA1 GLY A 899      36.170  34.940  72.020  1.00  0.00           H
ATOM   3951  HA2 GLY A 899      37.920  35.300  71.930  1.00  0.00           H
ATOM   3952  C   GLY A 899      36.710  36.260  70.510  1.00  0.00           C
ATOM   3953  O   GLY A 899      36.500  37.410  70.240  1.00  0.00           O
ATOM   3954  N   TRP A 900      36.880  35.380  69.520  1.00  0.00           N
ATOM   3955  HN  TRP A 900      36.950  34.410  69.760  1.00  0.00           H
ATOM   3956  CA  TRP A 900      36.970  35.780  68.070  1.00  0.00           C
ATOM   3957  HA  TRP A 900      37.690  36.580  68.170  1.00  0.00           H
ATOM   3958  CB  TRP A 900      37.380  34.530  67.180  1.00  0.00           C
ATOM   3959  HB1 TRP A 900      36.950  34.690  66.170  1.00  0.00           H
ATOM   3960  HB2 TRP A 900      36.910  33.610  67.580  1.00  0.00           H
ATOM   3961  CG  TRP A 900      38.800  34.380  67.190  1.00  0.00           C
ATOM   3962  CD1 TRP A 900      39.680  33.410  67.730  1.00  0.00           C
ATOM   3963  HD1 TRP A 900      39.420  32.500  68.250  1.00  0.00           H
ATOM   3964  NE1 TRP A 900      40.920  33.680  67.470  1.00  0.00           N
ATOM   3965  HE1 TRP A 900      41.730  33.210  67.780  1.00  0.00           H
ATOM   3966  CE2 TRP A 900      41.000  34.780  66.650  1.00  0.00           C
ATOM   3967  CD2 TRP A 900      39.620  35.180  66.390  1.00  0.00           C
ATOM   3968  CE3 TRP A 900      39.390  36.170  65.500  1.00  0.00           C
ATOM   3969  HE3 TRP A 900      38.370  36.450  65.270  1.00  0.00           H
ATOM   3970  CZ3 TRP A 900      40.430  36.860  64.960  1.00  0.00           C
ATOM   3971  HZ3 TRP A 900      40.230  37.680  64.290  1.00  0.00           H
ATOM   3972  CZ2 TRP A 900      42.080  35.440  66.080  1.00  0.00           C
ATOM   3973  HZ2 TRP A 900      43.080  35.030  66.140  1.00  0.00           H
ATOM   3974  CH2 TRP A 900      41.790  36.540  65.280  1.00  0.00           C
ATOM   3975  HH2 TRP A 900      42.670  37.070  64.940  1.00  0.00           H
ATOM   3976  C   TRP A 900      35.780  36.510  67.450  1.00  0.00           C
ATOM   3977  O   TRP A 900      35.890  37.420  66.630  1.00  0.00           O
ATOM   3978  N   ILE A 901      34.560  36.120  67.720  1.00  0.00           N
ATOM   3979  HN  ILE A 901      34.280  35.480  68.440  1.00  0.00           H
ATOM   3980  CA  ILE A 901      33.370  36.650  67.080  1.00  0.00           C
ATOM   3981  HA  ILE A 901      33.610  37.020  66.090  1.00  0.00           H
ATOM   3982  CB  ILE A 901      32.300  35.580  66.830  1.00  0.00           C
ATOM   3983  HB  ILE A 901      32.050  35.070  67.790  1.00  0.00           H
ATOM   3984  CG2 ILE A 901      31.090  36.280  66.250  1.00  0.00           C
ATOM   3985 HG21 ILE A 901      31.470  36.880  65.390  1.00  0.00           H
ATOM   3986 HG22 ILE A 901      30.630  37.000  66.950  1.00  0.00           H
ATOM   3987 HG23 ILE A 901      30.230  35.610  66.050  1.00  0.00           H
ATOM   3988  CG1 ILE A 901      32.760  34.560  65.770  1.00  0.00           C
ATOM   3989 HG11 ILE A 901      32.970  35.120  64.840  1.00  0.00           H
ATOM   3990 HG12 ILE A 901      31.880  33.870  65.700  1.00  0.00           H
ATOM   3991  CD  ILE A 901      33.920  33.600  66.150  1.00  0.00           C
ATOM   3992  HD1 ILE A 901      33.710  33.320  67.200  1.00  0.00           H
ATOM   3993  HD2 ILE A 901      34.930  34.040  66.030  1.00  0.00           H
ATOM   3994  HD3 ILE A 901      33.950  32.670  65.540  1.00  0.00           H
ATOM   3995  C   ILE A 901      32.890  37.850  67.850  1.00  0.00           C
ATOM   3996  O   ILE A 901      32.780  37.800  69.060  1.00  0.00           O
ATOM   3997  N   ILE A 902      32.580  38.990  67.110  1.00  0.00           N
ATOM   3998  HN  ILE A 902      32.780  38.990  66.130  1.00  0.00           H
ATOM   3999  CA  ILE A 902      31.960  40.220  67.490  1.00  0.00           C
ATOM   4000  HA  ILE A 902      31.840  40.180  68.560  1.00  0.00           H
ATOM   4001  CB  ILE A 902      32.750  41.450  67.070  1.00  0.00           C
ATOM   4002  HB  ILE A 902      33.690  41.540  67.660  1.00  0.00           H
ATOM   4003  CG2 ILE A 902      33.110  41.370  65.650  1.00  0.00           C
ATOM   4004 HG21 ILE A 902      32.250  41.140  64.980  1.00  0.00           H
ATOM   4005 HG22 ILE A 902      33.830  40.530  65.480  1.00  0.00           H
ATOM   4006 HG23 ILE A 902      33.570  42.260  65.170  1.00  0.00           H
ATOM   4007  CG1 ILE A 902      31.990  42.740  67.250  1.00  0.00           C
ATOM   4008 HG11 ILE A 902      31.350  42.670  68.150  1.00  0.00           H
ATOM   4009 HG12 ILE A 902      31.250  42.850  66.410  1.00  0.00           H
ATOM   4010  CD  ILE A 902      32.790  43.950  67.430  1.00  0.00           C
ATOM   4011  HD1 ILE A 902      33.280  43.900  68.430  1.00  0.00           H
ATOM   4012  HD2 ILE A 902      32.120  44.840  67.330  1.00  0.00           H
ATOM   4013  HD3 ILE A 902      33.490  44.230  66.630  1.00  0.00           H
ATOM   4014  C   ILE A 902      30.520  40.360  66.980  1.00  0.00           C
ATOM   4015  O   ILE A 902      30.160  40.100  65.820  1.00  0.00           O
ATOM   4016  N   SER A 903      29.580  40.660  67.930  1.00  0.00           N
ATOM   4017  HN  SER A 903      29.840  40.620  68.900  1.00  0.00           H
ATOM   4018  CA  SER A 903      28.220  40.800  67.550  1.00  0.00           C
ATOM   4019  HA  SER A 903      27.960  39.930  66.950  1.00  0.00           H
ATOM   4020  CB  SER A 903      27.330  40.750  68.850  1.00  0.00           C
ATOM   4021  HB1 SER A 903      26.230  40.750  68.680  1.00  0.00           H
ATOM   4022  HB2 SER A 903      27.660  41.520  69.580  1.00  0.00           H
ATOM   4023  OG  SER A 903      27.640  39.530  69.530  1.00  0.00           O
ATOM   4024  HG1 SER A 903      26.800  39.220  69.900  1.00  0.00           H
ATOM   4025  C   SER A 903      27.890  42.070  66.820  1.00  0.00           C
ATOM   4026  O   SER A 903      28.210  43.160  67.410  1.00  0.00           O
ATOM   4027  N   PRO A 904      27.200  42.010  65.750  1.00  0.00           N
ATOM   4028  CD  PRO A 904      26.930  40.780  64.870  1.00  0.00           C
ATOM   4029  HD1 PRO A 904      26.290  40.040  65.400  1.00  0.00           H
ATOM   4030  HD2 PRO A 904      27.910  40.330  64.620  1.00  0.00           H
ATOM   4031  CA  PRO A 904      26.290  43.110  65.300  1.00  0.00           C
ATOM   4032  HA  PRO A 904      26.950  43.800  64.790  1.00  0.00           H
ATOM   4033  CB  PRO A 904      25.320  42.500  64.320  1.00  0.00           C
ATOM   4034  HB1 PRO A 904      24.800  43.140  63.580  1.00  0.00           H
ATOM   4035  HB2 PRO A 904      24.580  41.950  64.950  1.00  0.00           H
ATOM   4036  CG  PRO A 904      26.150  41.330  63.650  1.00  0.00           C
ATOM   4037  HG1 PRO A 904      25.330  40.690  63.280  1.00  0.00           H
ATOM   4038  HG2 PRO A 904      26.870  41.660  62.870  1.00  0.00           H
ATOM   4039  C   PRO A 904      25.490  43.890  66.390  1.00  0.00           C
ATOM   4040  O   PRO A 904      24.980  43.250  67.290  1.00  0.00           O
ATOM   4041  N   LEU A 905      25.430  45.210  66.240  1.00  0.00           N
ATOM   4042  HN  LEU A 905      25.880  45.620  65.440  1.00  0.00           H
ATOM   4043  CA  LEU A 905      24.780  46.140  67.160  1.00  0.00           C
ATOM   4044  HA  LEU A 905      24.670  47.050  66.600  1.00  0.00           H
ATOM   4045  CB  LEU A 905      23.440  45.670  67.700  1.00  0.00           C
ATOM   4046  HB1 LEU A 905      22.990  46.550  68.210  1.00  0.00           H
ATOM   4047  HB2 LEU A 905      23.640  44.840  68.410  1.00  0.00           H
ATOM   4048  CG  LEU A 905      22.360  45.280  66.700  1.00  0.00           C
ATOM   4049  HG  LEU A 905      22.590  44.250  66.370  1.00  0.00           H
ATOM   4050  CD1 LEU A 905      20.980  45.200  67.400  1.00  0.00           C
ATOM   4051 HD11 LEU A 905      20.190  44.720  66.800  1.00  0.00           H
ATOM   4052 HD12 LEU A 905      20.620  46.150  67.860  1.00  0.00           H
ATOM   4053 HD13 LEU A 905      21.250  44.510  68.230  1.00  0.00           H
ATOM   4054  CD2 LEU A 905      22.270  46.130  65.400  1.00  0.00           C
ATOM   4055 HD21 LEU A 905      21.990  47.200  65.480  1.00  0.00           H
ATOM   4056 HD22 LEU A 905      21.660  45.590  64.640  1.00  0.00           H
ATOM   4057 HD23 LEU A 905      23.250  45.990  64.900  1.00  0.00           H
ATOM   4058  C   LEU A 905      25.620  46.490  68.380  1.00  0.00           C
ATOM   4059  O   LEU A 905      26.030  47.650  68.560  1.00  0.00           O
ATOM   4060  N   GLY A 906      25.920  45.480  69.280  1.00  0.00           N
ATOM   4061  HN  GLY A 906      25.680  44.550  69.040  1.00  0.00           H
ATOM   4062  CA  GLY A 906      26.740  45.670  70.460  1.00  0.00           C
ATOM   4063  HA1 GLY A 906      27.740  45.980  70.210  1.00  0.00           H
ATOM   4064  HA2 GLY A 906      26.600  44.720  70.970  1.00  0.00           H
ATOM   4065  C   GLY A 906      26.050  46.650  71.300  1.00  0.00           C
ATOM   4066  O   GLY A 906      24.830  46.810  71.210  1.00  0.00           O
ATOM   4067  N   ASP A 907      26.820  47.310  72.260  1.00  0.00           N
ATOM   4068  HN  ASP A 907      27.750  46.950  72.330  1.00  0.00           H
ATOM   4069  CA  ASP A 907      26.310  48.180  73.270  1.00  0.00           C
ATOM   4070  HA  ASP A 907      25.460  47.730  73.750  1.00  0.00           H
ATOM   4071  CB  ASP A 907      27.360  48.480  74.330  1.00  0.00           C
ATOM   4072  HB1 ASP A 907      27.050  49.170  75.150  1.00  0.00           H
ATOM   4073  HB2 ASP A 907      28.300  48.900  73.910  1.00  0.00           H
ATOM   4074  CG  ASP A 907      27.890  47.290  75.110  1.00  0.00           C
ATOM   4075  OD1 ASP A 907      28.240  46.230  74.530  1.00  0.00           O
ATOM   4076  OD2 ASP A 907      28.080  47.520  76.370  1.00  0.00           O
ATOM   4077  C   ASP A 907      25.770  49.560  72.740  1.00  0.00           C
ATOM   4078  O   ASP A 907      25.050  50.360  73.370  1.00  0.00           O
ATOM   4079  N   ASN A 908      26.190  49.890  71.470  1.00  0.00           N
ATOM   4080  HN  ASN A 908      26.850  49.250  71.080  1.00  0.00           H
ATOM   4081  CA  ASN A 908      25.760  51.100  70.780  1.00  0.00           C
ATOM   4082  HA  ASN A 908      26.220  51.960  71.260  1.00  0.00           H
ATOM   4083  CB  ASN A 908      26.230  50.980  69.310  1.00  0.00           C
ATOM   4084  HB1 ASN A 908      26.040  51.920  68.750  1.00  0.00           H
ATOM   4085  HB2 ASN A 908      25.780  50.090  68.810  1.00  0.00           H
ATOM   4086  CG  ASN A 908      27.790  50.850  69.240  1.00  0.00           C
ATOM   4087  OD1 ASN A 908      28.460  51.740  69.710  1.00  0.00           O
ATOM   4088  ND2 ASN A 908      28.260  49.770  68.550  1.00  0.00           N
ATOM   4089 HD21 ASN A 908      29.250  49.610  68.420  1.00  0.00           H
ATOM   4090 HD22 ASN A 908      27.650  49.210  68.010  1.00  0.00           H
ATOM   4091  C   ASN A 908      24.240  51.400  70.690  1.00  0.00           C
ATOM   4092  O   ASN A 908      23.470  50.420  70.620  1.00  0.00           O
ATOM   4093  N   PRO A 909      23.960  52.700  70.640  1.00  0.00           N
ATOM   4094  CD  PRO A 909      24.660  53.870  71.130  1.00  0.00           C
ATOM   4095  HD1 PRO A 909      25.620  54.060  70.600  1.00  0.00           H
ATOM   4096  HD2 PRO A 909      25.000  53.860  72.190  1.00  0.00           H
ATOM   4097  CA  PRO A 909      22.570  52.970  70.460  1.00  0.00           C
ATOM   4098  HA  PRO A 909      21.950  52.220  70.910  1.00  0.00           H
ATOM   4099  CB  PRO A 909      22.390  54.320  71.160  1.00  0.00           C
ATOM   4100  HB1 PRO A 909      22.300  54.020  72.220  1.00  0.00           H
ATOM   4101  HB2 PRO A 909      21.520  54.920  70.800  1.00  0.00           H
ATOM   4102  CG  PRO A 909      23.710  55.010  70.960  1.00  0.00           C
ATOM   4103  HG1 PRO A 909      23.790  55.370  69.900  1.00  0.00           H
ATOM   4104  HG2 PRO A 909      23.820  55.930  71.580  1.00  0.00           H
ATOM   4105  C   PRO A 909      22.130  53.040  69.010  1.00  0.00           C
ATOM   4106  O   PRO A 909      22.950  52.980  68.060  1.00  0.00           O
ATOM   4107  N   TRP A 910      20.830  53.100  68.710  1.00  0.00           N
ATOM   4108  HN  TRP A 910      20.170  52.980  69.440  1.00  0.00           H
ATOM   4109  CA  TRP A 910      20.360  53.140  67.330  1.00  0.00           C
ATOM   4110  HA  TRP A 910      20.740  52.210  66.910  1.00  0.00           H
ATOM   4111  CB  TRP A 910      18.810  53.120  67.510  1.00  0.00           C
ATOM   4112  HB1 TRP A 910      18.570  53.960  68.180  1.00  0.00           H
ATOM   4113  HB2 TRP A 910      18.510  52.200  68.070  1.00  0.00           H
ATOM   4114  CG  TRP A 910      18.050  53.070  66.220  1.00  0.00           C
ATOM   4115  CD1 TRP A 910      17.580  51.900  65.690  1.00  0.00           C
ATOM   4116  HD1 TRP A 910      17.960  50.950  66.050  1.00  0.00           H
ATOM   4117  NE1 TRP A 910      16.750  52.170  64.630  1.00  0.00           N
ATOM   4118  HE1 TRP A 910      16.100  51.580  64.230  1.00  0.00           H
ATOM   4119  CE2 TRP A 910      16.800  53.510  64.390  1.00  0.00           C
ATOM   4120  CD2 TRP A 910      17.610  54.140  65.400  1.00  0.00           C
ATOM   4121  CE3 TRP A 910      17.640  55.530  65.520  1.00  0.00           C
ATOM   4122  HE3 TRP A 910      18.010  56.040  66.390  1.00  0.00           H
ATOM   4123  CZ3 TRP A 910      16.920  56.300  64.590  1.00  0.00           C
ATOM   4124  HZ3 TRP A 910      16.990  57.370  64.700  1.00  0.00           H
ATOM   4125  CZ2 TRP A 910      16.190  54.230  63.450  1.00  0.00           C
ATOM   4126  HZ2 TRP A 910      15.630  53.830  62.620  1.00  0.00           H
ATOM   4127  CH2 TRP A 910      16.180  55.620  63.610  1.00  0.00           C
ATOM   4128  HH2 TRP A 910      15.790  56.260  62.830  1.00  0.00           H
ATOM   4129  C   TRP A 910      20.860  54.310  66.410  1.00  0.00           C
ATOM   4130  O   TRP A 910      21.300  54.090  65.300  1.00  0.00           O
ATOM   4131  N   TRP A 911      21.010  55.550  66.920  1.00  0.00           N
ATOM   4132  HN  TRP A 911      20.640  55.600  67.840  1.00  0.00           H
ATOM   4133  CA  TRP A 911      21.660  56.620  66.130  1.00  0.00           C
ATOM   4134  HA  TRP A 911      21.090  56.710  65.210  1.00  0.00           H
ATOM   4135  CB  TRP A 911      21.600  58.100  66.750  1.00  0.00           C
ATOM   4136  HB1 TRP A 911      20.570  58.420  67.040  1.00  0.00           H
ATOM   4137  HB2 TRP A 911      21.820  58.860  65.980  1.00  0.00           H
ATOM   4138  CG  TRP A 911      22.470  58.320  67.980  1.00  0.00           C
ATOM   4139  CD1 TRP A 911      22.180  58.110  69.290  1.00  0.00           C
ATOM   4140  HD1 TRP A 911      21.220  57.840  69.680  1.00  0.00           H
ATOM   4141  NE1 TRP A 911      23.270  58.400  70.060  1.00  0.00           N
ATOM   4142  HE1 TRP A 911      23.140  58.680  70.990  1.00  0.00           H
ATOM   4143  CE2 TRP A 911      24.330  58.830  69.280  1.00  0.00           C
ATOM   4144  CD2 TRP A 911      23.880  58.800  67.950  1.00  0.00           C
ATOM   4145  CE3 TRP A 911      24.790  59.230  66.940  1.00  0.00           C
ATOM   4146  HE3 TRP A 911      24.490  59.190  65.900  1.00  0.00           H
ATOM   4147  CZ3 TRP A 911      26.140  59.590  67.340  1.00  0.00           C
ATOM   4148  HZ3 TRP A 911      26.830  59.790  66.530  1.00  0.00           H
ATOM   4149  CZ2 TRP A 911      25.630  59.220  69.620  1.00  0.00           C
ATOM   4150  HZ2 TRP A 911      26.070  59.180  70.600  1.00  0.00           H
ATOM   4151  CH2 TRP A 911      26.510  59.580  68.620  1.00  0.00           C
ATOM   4152  HH2 TRP A 911      27.530  59.730  68.940  1.00  0.00           H
ATOM   4153  C   TRP A 911      23.150  56.370  65.820  1.00  0.00           C
ATOM   4154  O   TRP A 911      23.530  56.760  64.740  1.00  0.00           O
ATOM   4155  N   THR A 912      24.020  55.690  66.640  1.00  0.00           N
ATOM   4156  HN  THR A 912      23.540  55.330  67.450  1.00  0.00           H
ATOM   4157  CA  THR A 912      25.380  55.320  66.430  1.00  0.00           C
ATOM   4158  HA  THR A 912      26.010  56.170  66.210  1.00  0.00           H
ATOM   4159  CB  THR A 912      26.060  54.790  67.720  1.00  0.00           C
ATOM   4160  HB  THR A 912      25.440  53.980  68.170  1.00  0.00           H
ATOM   4161  OG1 THR A 912      26.180  55.830  68.580  1.00  0.00           O
ATOM   4162  HG1 THR A 912      26.650  56.560  68.190  1.00  0.00           H
ATOM   4163  CG2 THR A 912      27.480  54.440  67.460  1.00  0.00           C
ATOM   4164 HG21 THR A 912      27.830  55.000  66.570  1.00  0.00           H
ATOM   4165 HG22 THR A 912      27.540  53.370  67.200  1.00  0.00           H
ATOM   4166 HG23 THR A 912      28.080  54.660  68.380  1.00  0.00           H
ATOM   4167  C   THR A 912      25.500  54.260  65.330  1.00  0.00           C
ATOM   4168  O   THR A 912      26.320  54.350  64.410  1.00  0.00           O
ATOM   4169  N   LEU A 913      24.540  53.320  65.420  1.00  0.00           N
ATOM   4170  HN  LEU A 913      23.960  53.270  66.240  1.00  0.00           H
ATOM   4171  CA  LEU A 913      24.320  52.400  64.290  1.00  0.00           C
ATOM   4172  HA  LEU A 913      25.270  51.940  64.040  1.00  0.00           H
ATOM   4173  CB  LEU A 913      23.430  51.230  64.830  1.00  0.00           C
ATOM   4174  HB1 LEU A 913      23.120  50.590  63.970  1.00  0.00           H
ATOM   4175  HB2 LEU A 913      22.570  51.660  65.380  1.00  0.00           H
ATOM   4176  CG  LEU A 913      24.130  50.330  65.900  1.00  0.00           C
ATOM   4177  HG  LEU A 913      24.770  50.920  66.590  1.00  0.00           H
ATOM   4178  CD1 LEU A 913      23.130  49.710  66.870  1.00  0.00           C
ATOM   4179 HD11 LEU A 913      22.660  50.540  67.430  1.00  0.00           H
ATOM   4180 HD12 LEU A 913      23.740  49.130  67.590  1.00  0.00           H
ATOM   4181 HD13 LEU A 913      22.400  49.130  66.270  1.00  0.00           H
ATOM   4182  CD2 LEU A 913      25.020  49.290  65.190  1.00  0.00           C
ATOM   4183 HD21 LEU A 913      25.680  48.650  65.830  1.00  0.00           H
ATOM   4184 HD22 LEU A 913      25.670  49.790  64.440  1.00  0.00           H
ATOM   4185 HD23 LEU A 913      24.370  48.640  64.560  1.00  0.00           H
ATOM   4186  C   LEU A 913      23.790  52.980  62.980  1.00  0.00           C
ATOM   4187  O   LEU A 913      24.210  52.480  61.940  1.00  0.00           O
ATOM   4188  N   LEU A 914      22.860  53.960  63.000  1.00  0.00           N
ATOM   4189  HN  LEU A 914      22.370  54.230  63.820  1.00  0.00           H
ATOM   4190  CA  LEU A 914      22.350  54.690  61.930  1.00  0.00           C
ATOM   4191  HA  LEU A 914      22.110  53.930  61.190  1.00  0.00           H
ATOM   4192  CB  LEU A 914      21.140  55.610  62.420  1.00  0.00           C
ATOM   4193  HB1 LEU A 914      21.550  56.480  62.970  1.00  0.00           H
ATOM   4194  HB2 LEU A 914      20.550  54.920  63.060  1.00  0.00           H
ATOM   4195  CG  LEU A 914      20.280  56.100  61.230  1.00  0.00           C
ATOM   4196  HG  LEU A 914      20.960  56.690  60.580  1.00  0.00           H
ATOM   4197  CD1 LEU A 914      19.780  55.000  60.270  1.00  0.00           C
ATOM   4198 HD11 LEU A 914      19.280  54.190  60.830  1.00  0.00           H
ATOM   4199 HD12 LEU A 914      20.600  54.520  59.680  1.00  0.00           H
ATOM   4200 HD13 LEU A 914      19.020  55.360  59.520  1.00  0.00           H
ATOM   4201  CD2 LEU A 914      19.220  57.040  61.760  1.00  0.00           C
ATOM   4202 HD21 LEU A 914      18.590  56.470  62.480  1.00  0.00           H
ATOM   4203 HD22 LEU A 914      18.480  57.150  60.940  1.00  0.00           H
ATOM   4204 HD23 LEU A 914      19.520  57.990  62.240  1.00  0.00           H
ATOM   4205  C   LEU A 914      23.420  55.530  61.250  1.00  0.00           C
ATOM   4206  O   LEU A 914      23.510  55.610  60.040  1.00  0.00           O
ATOM   4207  N   ILE A 915      24.330  56.200  62.010  1.00  0.00           N
ATOM   4208  HN  ILE A 915      24.360  56.210  63.000  1.00  0.00           H
ATOM   4209  CA  ILE A 915      25.200  57.300  61.440  1.00  0.00           C
ATOM   4210  HA  ILE A 915      24.690  57.700  60.580  1.00  0.00           H
ATOM   4211  CB  ILE A 915      25.560  58.250  62.570  1.00  0.00           C
ATOM   4212  HB  ILE A 915      24.570  58.470  63.010  1.00  0.00           H
ATOM   4213  CG2 ILE A 915      26.450  57.750  63.680  1.00  0.00           C
ATOM   4214 HG21 ILE A 915      26.080  56.750  63.970  1.00  0.00           H
ATOM   4215 HG22 ILE A 915      26.410  58.370  64.600  1.00  0.00           H
ATOM   4216 HG23 ILE A 915      27.470  57.580  63.260  1.00  0.00           H
ATOM   4217  CG1 ILE A 915      26.110  59.590  61.960  1.00  0.00           C
ATOM   4218 HG11 ILE A 915      27.110  59.370  61.500  1.00  0.00           H
ATOM   4219 HG12 ILE A 915      26.400  60.220  62.830  1.00  0.00           H
ATOM   4220  CD  ILE A 915      25.170  60.370  61.080  1.00  0.00           C
ATOM   4221  HD1 ILE A 915      25.750  61.150  60.540  1.00  0.00           H
ATOM   4222  HD2 ILE A 915      24.580  60.950  61.810  1.00  0.00           H
ATOM   4223  HD3 ILE A 915      24.600  59.740  60.370  1.00  0.00           H
ATOM   4224  C   ILE A 915      26.430  56.620  60.840  1.00  0.00           C
ATOM   4225  O   ILE A 915      27.210  57.270  60.150  1.00  0.00           O
ATOM   4226  N   ALA A 916      26.660  55.310  61.160  1.00  0.00           N
ATOM   4227  HN  ALA A 916      26.110  54.870  61.860  1.00  0.00           H
ATOM   4228  CA  ALA A 916      27.800  54.570  60.580  1.00  0.00           C
ATOM   4229  HA  ALA A 916      28.730  55.080  60.760  1.00  0.00           H
ATOM   4230  CB  ALA A 916      27.890  53.220  61.300  1.00  0.00           C
ATOM   4231  HB1 ALA A 916      28.820  52.630  61.070  1.00  0.00           H
ATOM   4232  HB2 ALA A 916      27.030  52.530  61.230  1.00  0.00           H
ATOM   4233  HB3 ALA A 916      27.940  53.520  62.380  1.00  0.00           H
ATOM   4234  C   ALA A 916      27.660  54.260  59.110  1.00  0.00           C
ATOM   4235  O   ALA A 916      28.560  53.900  58.350  1.00  0.00           O
ATOM   4236  N   ALA A 917      26.420  54.390  58.550  1.00  0.00           N
ATOM   4237  HN  ALA A 917      25.690  54.760  59.130  1.00  0.00           H
ATOM   4238  CA  ALA A 917      26.130  54.450  57.130  1.00  0.00           C
ATOM   4239  HA  ALA A 917      26.520  53.600  56.600  1.00  0.00           H
ATOM   4240  CB  ALA A 917      24.640  54.450  56.760  1.00  0.00           C
ATOM   4241  HB1 ALA A 917      24.140  55.430  56.900  1.00  0.00           H
ATOM   4242  HB2 ALA A 917      24.150  53.710  57.420  1.00  0.00           H
ATOM   4243  HB3 ALA A 917      24.490  54.150  55.690  1.00  0.00           H
ATOM   4244  C   ALA A 917      26.910  55.550  56.400  1.00  0.00           C
ATOM   4245  O   ALA A 917      27.180  55.300  55.220  1.00  0.00           O
ATOM   4246  N   ILE A 918      27.250  56.670  57.020  1.00  0.00           N
ATOM   4247  HN  ILE A 918      26.940  56.870  57.940  1.00  0.00           H
ATOM   4248  CA  ILE A 918      27.990  57.800  56.420  1.00  0.00           C
ATOM   4249  HA  ILE A 918      27.600  58.060  55.450  1.00  0.00           H
ATOM   4250  CB  ILE A 918      27.650  59.030  57.220  1.00  0.00           C
ATOM   4251  HB  ILE A 918      27.870  59.000  58.310  1.00  0.00           H
ATOM   4252  CG2 ILE A 918      28.410  60.260  56.700  1.00  0.00           C
ATOM   4253 HG21 ILE A 918      29.500  60.190  56.910  1.00  0.00           H
ATOM   4254 HG22 ILE A 918      28.130  61.180  57.240  1.00  0.00           H
ATOM   4255 HG23 ILE A 918      28.410  60.350  55.590  1.00  0.00           H
ATOM   4256  CG1 ILE A 918      26.120  59.300  57.350  1.00  0.00           C
ATOM   4257 HG11 ILE A 918      25.900  60.200  57.960  1.00  0.00           H
ATOM   4258 HG12 ILE A 918      25.430  58.550  57.830  1.00  0.00           H
ATOM   4259  CD  ILE A 918      25.410  59.610  56.020  1.00  0.00           C
ATOM   4260  HD1 ILE A 918      26.030  60.320  55.430  1.00  0.00           H
ATOM   4261  HD2 ILE A 918      24.410  60.090  56.100  1.00  0.00           H
ATOM   4262  HD3 ILE A 918      25.380  58.720  55.370  1.00  0.00           H
ATOM   4263  C   ILE A 918      29.490  57.490  56.180  1.00  0.00           C
ATOM   4264  O   ILE A 918      30.070  57.810  55.170  1.00  0.00           O
ATOM   4265  N   PRO A 919      30.240  56.870  57.110  1.00  0.00           N
ATOM   4266  CD  PRO A 919      30.160  57.180  58.540  1.00  0.00           C
ATOM   4267  HD1 PRO A 919      29.340  56.540  58.950  1.00  0.00           H
ATOM   4268  HD2 PRO A 919      29.860  58.230  58.780  1.00  0.00           H
ATOM   4269  CA  PRO A 919      31.610  56.400  56.760  1.00  0.00           C
ATOM   4270  HA  PRO A 919      32.140  57.170  56.230  1.00  0.00           H
ATOM   4271  CB  PRO A 919      32.300  56.240  58.100  1.00  0.00           C
ATOM   4272  HB1 PRO A 919      33.300  56.730  58.070  1.00  0.00           H
ATOM   4273  HB2 PRO A 919      32.410  55.130  58.250  1.00  0.00           H
ATOM   4274  CG  PRO A 919      31.500  56.800  59.230  1.00  0.00           C
ATOM   4275  HG1 PRO A 919      31.380  56.050  60.030  1.00  0.00           H
ATOM   4276  HG2 PRO A 919      31.890  57.710  59.750  1.00  0.00           H
ATOM   4277  C   PRO A 919      31.560  55.150  55.830  1.00  0.00           C
ATOM   4278  O   PRO A 919      32.440  54.980  54.970  1.00  0.00           O
ATOM   4279  N   ALA A 920      30.570  54.380  55.940  1.00  0.00           N
ATOM   4280  HN  ALA A 920      29.800  54.650  56.500  1.00  0.00           H
ATOM   4281  CA  ALA A 920      30.330  53.240  55.100  1.00  0.00           C
ATOM   4282  HA  ALA A 920      31.120  52.500  55.220  1.00  0.00           H
ATOM   4283  CB  ALA A 920      29.170  52.520  55.710  1.00  0.00           C
ATOM   4284  HB1 ALA A 920      28.970  51.620  55.090  1.00  0.00           H
ATOM   4285  HB2 ALA A 920      28.340  53.250  55.770  1.00  0.00           H
ATOM   4286  HB3 ALA A 920      29.430  52.240  56.750  1.00  0.00           H
ATOM   4287  C   ALA A 920      30.170  53.470  53.630  1.00  0.00           C
ATOM   4288  O   ALA A 920      30.570  52.740  52.710  1.00  0.00           O
ATOM   4289  N   LEU A 921      29.390  54.560  53.350  1.00  0.00           N
ATOM   4290  HN  LEU A 921      28.840  54.880  54.130  1.00  0.00           H
ATOM   4291  CA  LEU A 921      29.270  55.320  52.100  1.00  0.00           C
ATOM   4292  HA  LEU A 921      28.650  54.650  51.520  1.00  0.00           H
ATOM   4293  CB  LEU A 921      28.480  56.650  52.370  1.00  0.00           C
ATOM   4294  HB1 LEU A 921      29.070  57.170  53.160  1.00  0.00           H
ATOM   4295  HB2 LEU A 921      27.490  56.270  52.670  1.00  0.00           H
ATOM   4296  CG  LEU A 921      28.350  57.620  51.220  1.00  0.00           C
ATOM   4297  HG  LEU A 921      29.370  57.920  50.910  1.00  0.00           H
ATOM   4298  CD1 LEU A 921      27.640  57.060  49.990  1.00  0.00           C
ATOM   4299 HD11 LEU A 921      27.090  57.880  49.500  1.00  0.00           H
ATOM   4300 HD12 LEU A 921      26.930  56.290  50.380  1.00  0.00           H
ATOM   4301 HD13 LEU A 921      28.370  56.560  49.330  1.00  0.00           H
ATOM   4302  CD2 LEU A 921      27.490  58.740  51.730  1.00  0.00           C
ATOM   4303 HD21 LEU A 921      27.740  58.970  52.790  1.00  0.00           H
ATOM   4304 HD22 LEU A 921      26.390  58.610  51.650  1.00  0.00           H
ATOM   4305 HD23 LEU A 921      27.570  59.690  51.140  1.00  0.00           H
ATOM   4306  C   LEU A 921      30.510  55.670  51.480  1.00  0.00           C
ATOM   4307  O   LEU A 921      30.770  55.220  50.390  1.00  0.00           O
ATOM   4308  N   LEU A 922      31.420  56.380  52.180  1.00  0.00           N
ATOM   4309  HN  LEU A 922      31.140  56.600  53.100  1.00  0.00           H
ATOM   4310  CA  LEU A 922      32.850  56.500  51.720  1.00  0.00           C
ATOM   4311  HA  LEU A 922      32.880  57.010  50.770  1.00  0.00           H
ATOM   4312  CB  LEU A 922      33.710  57.380  52.730  1.00  0.00           C
ATOM   4313  HB1 LEU A 922      34.780  57.330  52.440  1.00  0.00           H
ATOM   4314  HB2 LEU A 922      33.680  56.820  53.690  1.00  0.00           H
ATOM   4315  CG  LEU A 922      33.120  58.740  52.830  1.00  0.00           C
ATOM   4316  HG  LEU A 922      32.130  58.670  53.320  1.00  0.00           H
ATOM   4317  CD1 LEU A 922      33.910  59.600  53.780  1.00  0.00           C
ATOM   4318 HD11 LEU A 922      33.610  60.670  53.690  1.00  0.00           H
ATOM   4319 HD12 LEU A 922      34.930  59.580  53.350  1.00  0.00           H
ATOM   4320 HD13 LEU A 922      33.890  59.120  54.780  1.00  0.00           H
ATOM   4321  CD2 LEU A 922      32.980  59.520  51.460  1.00  0.00           C
ATOM   4322 HD21 LEU A 922      32.330  59.020  50.700  1.00  0.00           H
ATOM   4323 HD22 LEU A 922      33.920  59.600  50.880  1.00  0.00           H
ATOM   4324 HD23 LEU A 922      32.490  60.500  51.620  1.00  0.00           H
ATOM   4325  C   LEU A 922      33.640  55.130  51.530  1.00  0.00           C
ATOM   4326  O   LEU A 922      34.350  54.880  50.580  1.00  0.00           O
ATOM   4327  N   CYS A 923      33.640  54.210  52.470  1.00  0.00           N
ATOM   4328  HN  CYS A 923      33.250  54.350  53.370  1.00  0.00           H
ATOM   4329  CA  CYS A 923      34.380  52.950  52.510  1.00  0.00           C
ATOM   4330  HA  CYS A 923      35.420  53.120  52.230  1.00  0.00           H
ATOM   4331  CB  CYS A 923      34.340  52.210  53.840  1.00  0.00           C
ATOM   4332  HB1 CYS A 923      34.870  51.260  53.640  1.00  0.00           H
ATOM   4333  HB2 CYS A 923      33.340  51.810  54.130  1.00  0.00           H
ATOM   4334  SG  CYS A 923      35.120  53.250  55.150  1.00  0.00           S
ATOM   4335  HG1 CYS A 923      34.120  54.010  55.560  1.00  0.00           H
ATOM   4336  C   CYS A 923      34.040  52.060  51.410  1.00  0.00           C
ATOM   4337  O   CYS A 923      34.860  51.350  50.770  1.00  0.00           O
ATOM   4338  N   THR A 924      32.730  52.000  51.010  1.00  0.00           N
ATOM   4339  HN  THR A 924      32.060  52.560  51.510  1.00  0.00           H
ATOM   4340  CA  THR A 924      32.200  51.390  49.720  1.00  0.00           C
ATOM   4341  HA  THR A 924      32.440  50.340  49.810  1.00  0.00           H
ATOM   4342  CB  THR A 924      30.700  51.470  49.390  1.00  0.00           C
ATOM   4343  HB  THR A 924      30.450  52.540  49.260  1.00  0.00           H
ATOM   4344  OG1 THR A 924      29.990  50.960  50.510  1.00  0.00           O
ATOM   4345  HG1 THR A 924      30.160  51.520  51.280  1.00  0.00           H
ATOM   4346  CG2 THR A 924      30.350  50.640  48.160  1.00  0.00           C
ATOM   4347 HG21 THR A 924      29.310  50.250  48.150  1.00  0.00           H
ATOM   4348 HG22 THR A 924      30.960  49.720  48.210  1.00  0.00           H
ATOM   4349 HG23 THR A 924      30.510  51.190  47.200  1.00  0.00           H
ATOM   4350  C   THR A 924      32.920  51.960  48.460  1.00  0.00           C
ATOM   4351  O   THR A 924      33.210  51.340  47.460  1.00  0.00           O
ATOM   4352  N   ILE A 925      33.120  53.290  48.400  1.00  0.00           N
ATOM   4353  HN  ILE A 925      33.020  53.860  49.220  1.00  0.00           H
ATOM   4354  CA  ILE A 925      33.820  53.890  47.210  1.00  0.00           C
ATOM   4355  HA  ILE A 925      33.350  53.410  46.370  1.00  0.00           H
ATOM   4356  CB  ILE A 925      33.710  55.470  47.090  1.00  0.00           C
ATOM   4357  HB  ILE A 925      34.080  55.730  48.110  1.00  0.00           H
ATOM   4358  CG2 ILE A 925      34.600  55.990  45.950  1.00  0.00           C
ATOM   4359 HG21 ILE A 925      34.300  57.030  45.700  1.00  0.00           H
ATOM   4360 HG22 ILE A 925      34.350  55.410  45.040  1.00  0.00           H
ATOM   4361 HG23 ILE A 925      35.660  55.840  46.220  1.00  0.00           H
ATOM   4362  CG1 ILE A 925      32.290  56.010  46.760  1.00  0.00           C
ATOM   4363 HG11 ILE A 925      31.500  55.310  47.130  1.00  0.00           H
ATOM   4364 HG12 ILE A 925      32.080  56.130  45.680  1.00  0.00           H
ATOM   4365  CD  ILE A 925      31.930  57.330  47.500  1.00  0.00           C
ATOM   4366  HD1 ILE A 925      30.820  57.440  47.470  1.00  0.00           H
ATOM   4367  HD2 ILE A 925      32.350  58.210  46.950  1.00  0.00           H
ATOM   4368  HD3 ILE A 925      32.200  57.280  48.580  1.00  0.00           H
ATOM   4369  C   ILE A 925      35.360  53.470  47.180  1.00  0.00           C
ATOM   4370  O   ILE A 925      35.970  53.190  46.170  1.00  0.00           O
ATOM   4371  N   LEU A 926      36.050  53.400  48.350  1.00  0.00           N
ATOM   4372  HN  LEU A 926      35.730  53.700  49.250  1.00  0.00           H
ATOM   4373  CA  LEU A 926      37.400  52.900  48.320  1.00  0.00           C
ATOM   4374  HA  LEU A 926      37.950  53.550  47.650  1.00  0.00           H
ATOM   4375  CB  LEU A 926      38.190  53.060  49.660  1.00  0.00           C
ATOM   4376  HB1 LEU A 926      39.270  52.930  49.450  1.00  0.00           H
ATOM   4377  HB2 LEU A 926      37.930  52.280  50.400  1.00  0.00           H
ATOM   4378  CG  LEU A 926      38.000  54.410  50.380  1.00  0.00           C
ATOM   4379  HG  LEU A 926      36.940  54.680  50.560  1.00  0.00           H
ATOM   4380  CD1 LEU A 926      38.490  54.380  51.820  1.00  0.00           C
ATOM   4381 HD11 LEU A 926      38.230  55.230  52.490  1.00  0.00           H
ATOM   4382 HD12 LEU A 926      39.600  54.270  51.850  1.00  0.00           H
ATOM   4383 HD13 LEU A 926      37.980  53.470  52.220  1.00  0.00           H
ATOM   4384  CD2 LEU A 926      38.710  55.580  49.590  1.00  0.00           C
ATOM   4385 HD21 LEU A 926      38.720  56.520  50.190  1.00  0.00           H
ATOM   4386 HD22 LEU A 926      38.240  55.630  48.590  1.00  0.00           H
ATOM   4387 HD23 LEU A 926      39.780  55.370  49.370  1.00  0.00           H
ATOM   4388  C   LEU A 926      37.580  51.500  47.740  1.00  0.00           C
ATOM   4389  O   LEU A 926      38.450  51.250  46.860  1.00  0.00           O
ATOM   4390  N   ILE A 927      36.750  50.540  48.200  1.00  0.00           N
ATOM   4391  HN  ILE A 927      36.220  50.710  49.030  1.00  0.00           H
ATOM   4392  CA  ILE A 927      36.610  49.160  47.650  1.00  0.00           C
ATOM   4393  HA  ILE A 927      37.540  48.610  47.660  1.00  0.00           H
ATOM   4394  CB  ILE A 927      35.530  48.400  48.500  1.00  0.00           C
ATOM   4395  HB  ILE A 927      34.570  48.960  48.400  1.00  0.00           H
ATOM   4396  CG2 ILE A 927      35.230  46.970  47.860  1.00  0.00           C
ATOM   4397 HG21 ILE A 927      34.780  46.360  48.690  1.00  0.00           H
ATOM   4398 HG22 ILE A 927      36.200  46.640  47.440  1.00  0.00           H
ATOM   4399 HG23 ILE A 927      34.480  47.140  47.060  1.00  0.00           H
ATOM   4400  CG1 ILE A 927      35.920  48.360  50.010  1.00  0.00           C
ATOM   4401 HG11 ILE A 927      35.130  47.900  50.640  1.00  0.00           H
ATOM   4402 HG12 ILE A 927      36.020  49.390  50.440  1.00  0.00           H
ATOM   4403  CD  ILE A 927      37.270  47.710  50.220  1.00  0.00           C
ATOM   4404  HD1 ILE A 927      37.270  46.720  49.720  1.00  0.00           H
ATOM   4405  HD2 ILE A 927      37.390  47.540  51.310  1.00  0.00           H
ATOM   4406  HD3 ILE A 927      38.110  48.330  49.820  1.00  0.00           H
ATOM   4407  C   ILE A 927      36.230  49.170  46.180  1.00  0.00           C
ATOM   4408  O   ILE A 927      36.830  48.450  45.400  1.00  0.00           O
ATOM   4409  N   PHE A 928      35.280  49.980  45.800  1.00  0.00           N
ATOM   4410  HN  PHE A 928      34.640  50.280  46.500  1.00  0.00           H
ATOM   4411  CA  PHE A 928      34.820  50.080  44.430  1.00  0.00           C
ATOM   4412  HA  PHE A 928      34.590  49.060  44.190  1.00  0.00           H
ATOM   4413  CB  PHE A 928      33.560  50.930  44.440  1.00  0.00           C
ATOM   4414  HB1 PHE A 928      33.740  51.840  45.050  1.00  0.00           H
ATOM   4415  HB2 PHE A 928      32.720  50.410  44.960  1.00  0.00           H
ATOM   4416  CG  PHE A 928      33.020  51.460  43.100  1.00  0.00           C
ATOM   4417  CD1 PHE A 928      31.970  50.830  42.520  1.00  0.00           C
ATOM   4418  HD1 PHE A 928      31.500  49.950  42.950  1.00  0.00           H
ATOM   4419  CE1 PHE A 928      31.430  51.310  41.340  1.00  0.00           C
ATOM   4420  HE1 PHE A 928      30.610  50.860  40.800  1.00  0.00           H
ATOM   4421  CZ  PHE A 928      31.920  52.510  40.750  1.00  0.00           C
ATOM   4422  HZ  PHE A 928      31.570  52.740  39.760  1.00  0.00           H
ATOM   4423  CD2 PHE A 928      33.520  52.700  42.560  1.00  0.00           C
ATOM   4424  HD2 PHE A 928      34.370  53.180  43.000  1.00  0.00           H
ATOM   4425  CE2 PHE A 928      32.890  53.170  41.400  1.00  0.00           C
ATOM   4426  HE2 PHE A 928      33.370  54.010  40.900  1.00  0.00           H
ATOM   4427  C   PHE A 928      35.910  50.600  43.450  1.00  0.00           C
ATOM   4428  O   PHE A 928      35.990  50.090  42.320  1.00  0.00           O
ATOM   4429  N   MET A 929      36.720  51.590  43.890  1.00  0.00           N
ATOM   4430  HN  MET A 929      36.550  52.020  44.770  1.00  0.00           H
ATOM   4431  CA  MET A 929      37.740  52.100  43.050  1.00  0.00           C
ATOM   4432  HA  MET A 929      37.290  52.350  42.100  1.00  0.00           H
ATOM   4433  CB  MET A 929      38.450  53.370  43.640  1.00  0.00           C
ATOM   4434  HB1 MET A 929      39.400  53.480  43.040  1.00  0.00           H
ATOM   4435  HB2 MET A 929      38.570  53.330  44.740  1.00  0.00           H
ATOM   4436  CG  MET A 929      37.640  54.620  43.400  1.00  0.00           C
ATOM   4437  HG1 MET A 929      36.600  54.480  43.730  1.00  0.00           H
ATOM   4438  HG2 MET A 929      37.470  54.870  42.330  1.00  0.00           H
ATOM   4439  SD  MET A 929      38.290  56.050  44.300  1.00  0.00           S
ATOM   4440  CE  MET A 929      39.550  56.450  43.100  1.00  0.00           C
ATOM   4441  HE1 MET A 929      39.030  56.520  42.110  1.00  0.00           H
ATOM   4442  HE2 MET A 929      40.450  55.800  43.040  1.00  0.00           H
ATOM   4443  HE3 MET A 929      39.970  57.470  43.150  1.00  0.00           H
ATOM   4444  C   MET A 929      38.820  51.110  42.680  1.00  0.00           C
ATOM   4445  O   MET A 929      39.060  50.960  41.480  1.00  0.00           O
ATOM   4446  N   ASP A 930      39.350  50.260  43.550  1.00  0.00           N
ATOM   4447  HN  ASP A 930      39.030  50.370  44.490  1.00  0.00           H
ATOM   4448  CA  ASP A 930      40.290  49.300  43.130  1.00  0.00           C
ATOM   4449  HA  ASP A 930      40.970  49.810  42.470  1.00  0.00           H
ATOM   4450  CB  ASP A 930      41.170  48.980  44.410  1.00  0.00           C
ATOM   4451  HB1 ASP A 930      41.860  48.170  44.110  1.00  0.00           H
ATOM   4452  HB2 ASP A 930      40.570  48.510  45.220  1.00  0.00           H
ATOM   4453  CG  ASP A 930      42.010  50.100  44.890  1.00  0.00           C
ATOM   4454  OD1 ASP A 930      42.260  50.100  46.150  1.00  0.00           O
ATOM   4455  OD2 ASP A 930      42.690  50.860  44.130  1.00  0.00           O
ATOM   4456  C   ASP A 930      39.700  48.020  42.510  1.00  0.00           C
ATOM   4457  O   ASP A 930      40.400  47.440  41.690  1.00  0.00           O
ATOM   4458  N   GLN A 931      38.420  47.690  42.800  1.00  0.00           N
ATOM   4459  HN  GLN A 931      37.980  48.210  43.530  1.00  0.00           H
ATOM   4460  CA  GLN A 931      37.680  46.660  42.070  1.00  0.00           C
ATOM   4461  HA  GLN A 931      38.380  45.860  41.870  1.00  0.00           H
ATOM   4462  CB  GLN A 931      36.320  46.270  42.570  1.00  0.00           C
ATOM   4463  HB1 GLN A 931      35.690  45.680  41.860  1.00  0.00           H
ATOM   4464  HB2 GLN A 931      35.750  47.180  42.880  1.00  0.00           H
ATOM   4465  CG  GLN A 931      36.460  45.310  43.730  1.00  0.00           C
ATOM   4466  HG1 GLN A 931      35.540  44.990  44.250  1.00  0.00           H
ATOM   4467  HG2 GLN A 931      36.980  45.950  44.460  1.00  0.00           H
ATOM   4468  CD  GLN A 931      37.360  44.130  43.560  1.00  0.00           C
ATOM   4469  OE1 GLN A 931      38.060  43.840  44.590  1.00  0.00           O
ATOM   4470  NE2 GLN A 931      37.230  43.280  42.480  1.00  0.00           N
ATOM   4471 HE21 GLN A 931      37.610  42.360  42.560  1.00  0.00           H
ATOM   4472 HE22 GLN A 931      36.560  43.510  41.780  1.00  0.00           H
ATOM   4473  C   GLN A 931      37.560  46.930  40.570  1.00  0.00           C
ATOM   4474  O   GLN A 931      37.960  46.060  39.750  1.00  0.00           O
ATOM   4475  N   GLN A 932      37.050  48.150  40.210  1.00  0.00           N
ATOM   4476  HN  GLN A 932      36.870  48.850  40.890  1.00  0.00           H
ATOM   4477  CA  GLN A 932      37.010  48.540  38.850  1.00  0.00           C
ATOM   4478  HA  GLN A 932      36.420  47.830  38.300  1.00  0.00           H
ATOM   4479  CB  GLN A 932      36.490  50.050  38.600  1.00  0.00           C
ATOM   4480  HB1 GLN A 932      36.450  50.240  37.500  1.00  0.00           H
ATOM   4481  HB2 GLN A 932      37.150  50.790  39.120  1.00  0.00           H
ATOM   4482  CG  GLN A 932      35.080  50.490  39.090  1.00  0.00           C
ATOM   4483  HG1 GLN A 932      34.620  51.090  38.280  1.00  0.00           H
ATOM   4484  HG2 GLN A 932      35.120  51.160  39.980  1.00  0.00           H
ATOM   4485  CD  GLN A 932      34.140  49.330  39.280  1.00  0.00           C
ATOM   4486  OE1 GLN A 932      33.760  48.670  38.300  1.00  0.00           O
ATOM   4487  NE2 GLN A 932      33.930  48.940  40.570  1.00  0.00           N
ATOM   4488 HE21 GLN A 932      34.340  49.480  41.310  1.00  0.00           H
ATOM   4489 HE22 GLN A 932      33.190  48.280  40.660  1.00  0.00           H
ATOM   4490  C   GLN A 932      38.370  48.720  38.080  1.00  0.00           C
ATOM   4491  O   GLN A 932      38.530  48.350  36.930  1.00  0.00           O
ATOM   4492  N   ILE A 933      39.360  49.340  38.750  1.00  0.00           N
ATOM   4493  HN  ILE A 933      39.190  49.750  39.640  1.00  0.00           H
ATOM   4494  CA  ILE A 933      40.670  49.650  38.240  1.00  0.00           C
ATOM   4495  HA  ILE A 933      40.560  50.150  37.280  1.00  0.00           H
ATOM   4496  CB  ILE A 933      41.420  50.600  39.170  1.00  0.00           C
ATOM   4497  HB  ILE A 933      41.150  50.470  40.240  1.00  0.00           H
ATOM   4498  CG2 ILE A 933      42.920  50.560  38.840  1.00  0.00           C
ATOM   4499 HG21 ILE A 933      43.320  51.380  39.470  1.00  0.00           H
ATOM   4500 HG22 ILE A 933      43.160  50.770  37.780  1.00  0.00           H
ATOM   4501 HG23 ILE A 933      43.480  49.650  39.150  1.00  0.00           H
ATOM   4502  CG1 ILE A 933      40.820  52.020  38.890  1.00  0.00           C
ATOM   4503 HG11 ILE A 933      39.710  51.940  38.940  1.00  0.00           H
ATOM   4504 HG12 ILE A 933      41.070  52.440  37.880  1.00  0.00           H
ATOM   4505  CD  ILE A 933      41.240  53.120  39.940  1.00  0.00           C
ATOM   4506  HD1 ILE A 933      40.740  52.920  40.900  1.00  0.00           H
ATOM   4507  HD2 ILE A 933      40.940  54.090  39.470  1.00  0.00           H
ATOM   4508  HD3 ILE A 933      42.360  53.090  40.050  1.00  0.00           H
ATOM   4509  C   ILE A 933      41.380  48.340  37.930  1.00  0.00           C
ATOM   4510  O   ILE A 933      41.940  48.050  36.870  1.00  0.00           O
ATOM   4511  N   THR A 934      41.360  47.440  38.920  1.00  0.00           N
ATOM   4512  HN  THR A 934      40.850  47.700  39.730  1.00  0.00           H
ATOM   4513  CA  THR A 934      41.930  46.090  38.790  1.00  0.00           C
ATOM   4514  HA  THR A 934      42.960  46.190  38.500  1.00  0.00           H
ATOM   4515  CB  THR A 934      42.010  45.190  40.000  1.00  0.00           C
ATOM   4516  HB  THR A 934      41.040  45.150  40.540  1.00  0.00           H
ATOM   4517  OG1 THR A 934      42.870  45.840  40.900  1.00  0.00           O
ATOM   4518  HG1 THR A 934      42.290  46.570  41.160  1.00  0.00           H
ATOM   4519  CG2 THR A 934      42.570  43.840  39.740  1.00  0.00           C
ATOM   4520 HG21 THR A 934      42.750  43.210  40.640  1.00  0.00           H
ATOM   4521 HG22 THR A 934      43.570  43.910  39.270  1.00  0.00           H
ATOM   4522 HG23 THR A 934      41.850  43.350  39.030  1.00  0.00           H
ATOM   4523  C   THR A 934      41.150  45.330  37.720  1.00  0.00           C
ATOM   4524  O   THR A 934      41.810  44.680  36.900  1.00  0.00           O
ATOM   4525  N   ALA A 935      39.810  45.410  37.690  1.00  0.00           N
ATOM   4526  HN  ALA A 935      39.260  45.990  38.300  1.00  0.00           H
ATOM   4527  CA  ALA A 935      39.040  44.620  36.710  1.00  0.00           C
ATOM   4528  HA  ALA A 935      39.180  43.560  36.840  1.00  0.00           H
ATOM   4529  CB  ALA A 935      37.590  44.930  36.850  1.00  0.00           C
ATOM   4530  HB1 ALA A 935      37.310  44.560  37.860  1.00  0.00           H
ATOM   4531  HB2 ALA A 935      36.960  44.240  36.250  1.00  0.00           H
ATOM   4532  HB3 ALA A 935      37.470  46.020  36.650  1.00  0.00           H
ATOM   4533  C   ALA A 935      39.400  44.820  35.230  1.00  0.00           C
ATOM   4534  O   ALA A 935      39.740  43.910  34.500  1.00  0.00           O
ATOM   4535  N   VAL A 936      39.580  46.130  34.840  1.00  0.00           N
ATOM   4536  HN  VAL A 936      39.340  46.770  35.560  1.00  0.00           H
ATOM   4537  CA  VAL A 936      40.040  46.580  33.490  1.00  0.00           C
ATOM   4538  HA  VAL A 936      39.270  46.090  32.900  1.00  0.00           H
ATOM   4539  CB  VAL A 936      39.840  48.050  33.150  1.00  0.00           C
ATOM   4540  HB  VAL A 936      38.880  48.470  33.530  1.00  0.00           H
ATOM   4541  CG1 VAL A 936      40.840  48.830  34.000  1.00  0.00           C
ATOM   4542 HG11 VAL A 936      40.580  49.900  33.890  1.00  0.00           H
ATOM   4543 HG12 VAL A 936      41.880  48.850  33.630  1.00  0.00           H
ATOM   4544 HG13 VAL A 936      40.840  48.510  35.070  1.00  0.00           H
ATOM   4545  CG2 VAL A 936      39.990  48.330  31.670  1.00  0.00           C
ATOM   4546 HG21 VAL A 936      39.090  48.090  31.080  1.00  0.00           H
ATOM   4547 HG22 VAL A 936      40.840  47.860  31.140  1.00  0.00           H
ATOM   4548 HG23 VAL A 936      40.190  49.420  31.650  1.00  0.00           H
ATOM   4549  C   VAL A 936      41.410  46.140  33.100  1.00  0.00           C
ATOM   4550  O   VAL A 936      41.690  45.740  31.940  1.00  0.00           O
ATOM   4551  N   ILE A 937      42.370  46.160  34.070  1.00  0.00           N
ATOM   4552  HN  ILE A 937      42.120  46.480  34.980  1.00  0.00           H
ATOM   4553  CA  ILE A 937      43.690  45.730  33.740  1.00  0.00           C
ATOM   4554  HA  ILE A 937      43.910  46.160  32.780  1.00  0.00           H
ATOM   4555  CB  ILE A 937      44.870  46.320  34.540  1.00  0.00           C
ATOM   4556  HB  ILE A 937      44.790  47.400  34.320  1.00  0.00           H
ATOM   4557  CG2 ILE A 937      44.690  45.990  35.990  1.00  0.00           C
ATOM   4558 HG21 ILE A 937      45.320  46.590  36.680  1.00  0.00           H
ATOM   4559 HG22 ILE A 937      44.780  44.930  36.310  1.00  0.00           H
ATOM   4560 HG23 ILE A 937      43.690  46.290  36.390  1.00  0.00           H
ATOM   4561  CG1 ILE A 937      46.250  45.780  34.090  1.00  0.00           C
ATOM   4562 HG11 ILE A 937      46.320  45.640  32.990  1.00  0.00           H
ATOM   4563 HG12 ILE A 937      46.390  44.760  34.500  1.00  0.00           H
ATOM   4564  CD  ILE A 937      47.400  46.710  34.500  1.00  0.00           C
ATOM   4565  HD1 ILE A 937      48.160  46.030  34.960  1.00  0.00           H
ATOM   4566  HD2 ILE A 937      47.130  47.420  35.310  1.00  0.00           H
ATOM   4567  HD3 ILE A 937      47.830  47.270  33.650  1.00  0.00           H
ATOM   4568  C   ILE A 937      43.840  44.190  33.460  1.00  0.00           C
ATOM   4569  O   ILE A 937      44.680  43.720  32.710  1.00  0.00           O
ATOM   4570  N   ILE A 938      42.910  43.460  34.160  1.00  0.00           N
ATOM   4571  HN  ILE A 938      42.320  44.060  34.670  1.00  0.00           H
ATOM   4572  CA  ILE A 938      42.950  42.000  34.030  1.00  0.00           C
ATOM   4573  HA  ILE A 938      43.950  41.710  33.760  1.00  0.00           H
ATOM   4574  CB  ILE A 938      42.760  41.290  35.350  1.00  0.00           C
ATOM   4575  HB  ILE A 938      41.740  41.610  35.670  1.00  0.00           H
ATOM   4576  CG2 ILE A 938      42.910  39.710  35.240  1.00  0.00           C
ATOM   4577 HG21 ILE A 938      41.930  39.390  34.820  1.00  0.00           H
ATOM   4578 HG22 ILE A 938      42.950  39.240  36.240  1.00  0.00           H
ATOM   4579 HG23 ILE A 938      43.750  39.350  34.610  1.00  0.00           H
ATOM   4580  CG1 ILE A 938      43.730  41.690  36.510  1.00  0.00           C
ATOM   4581 HG11 ILE A 938      43.270  41.440  37.490  1.00  0.00           H
ATOM   4582 HG12 ILE A 938      43.850  42.790  36.410  1.00  0.00           H
ATOM   4583  CD  ILE A 938      45.130  41.050  36.260  1.00  0.00           C
ATOM   4584  HD1 ILE A 938      45.500  41.260  35.240  1.00  0.00           H
ATOM   4585  HD2 ILE A 938      45.110  40.000  36.640  1.00  0.00           H
ATOM   4586  HD3 ILE A 938      45.840  41.560  36.950  1.00  0.00           H
ATOM   4587  C   ILE A 938      42.090  41.450  32.870  1.00  0.00           C
ATOM   4588  O   ILE A 938      42.450  40.450  32.270  1.00  0.00           O
ATOM   4589  N   ASN A 939      41.020  42.130  32.540  1.00  0.00           N
ATOM   4590  HN  ASN A 939      40.750  42.860  33.160  1.00  0.00           H
ATOM   4591  CA  ASN A 939      40.100  41.690  31.460  1.00  0.00           C
ATOM   4592  HA  ASN A 939      40.100  40.620  31.370  1.00  0.00           H
ATOM   4593  CB  ASN A 939      38.630  41.820  31.840  1.00  0.00           C
ATOM   4594  HB1 ASN A 939      37.950  41.620  30.970  1.00  0.00           H
ATOM   4595  HB2 ASN A 939      38.500  42.870  32.180  1.00  0.00           H
ATOM   4596  CG  ASN A 939      38.150  41.070  33.050  1.00  0.00           C
ATOM   4597  OD1 ASN A 939      38.730  40.050  33.430  1.00  0.00           O
ATOM   4598  ND2 ASN A 939      36.980  41.510  33.580  1.00  0.00           N
ATOM   4599 HD21 ASN A 939      36.540  42.380  33.330  1.00  0.00           H
ATOM   4600 HD22 ASN A 939      36.360  40.850  34.010  1.00  0.00           H
ATOM   4601  C   ASN A 939      40.480  42.230  30.100  1.00  0.00           C
ATOM   4602  O   ASN A 939      39.650  42.170  29.170  1.00  0.00           O
ATOM   4603  N   ARG A 940      41.700  42.760  29.910  1.00  0.00           N
ATOM   4604  HN  ARG A 940      42.350  42.900  30.650  1.00  0.00           H
ATOM   4605  CA  ARG A 940      42.280  43.100  28.650  1.00  0.00           C
ATOM   4606  HA  ARG A 940      41.720  43.920  28.220  1.00  0.00           H
ATOM   4607  CB  ARG A 940      43.740  43.640  28.870  1.00  0.00           C
ATOM   4608  HB1 ARG A 940      44.360  43.490  27.960  1.00  0.00           H
ATOM   4609  HB2 ARG A 940      44.310  42.960  29.560  1.00  0.00           H
ATOM   4610  CG  ARG A 940      43.860  45.080  29.370  1.00  0.00           C
ATOM   4611  HG1 ARG A 940      43.340  45.140  30.350  1.00  0.00           H
ATOM   4612  HG2 ARG A 940      43.370  45.720  28.620  1.00  0.00           H
ATOM   4613  CD  ARG A 940      45.290  45.570  29.550  1.00  0.00           C
ATOM   4614  HD1 ARG A 940      45.970  45.290  28.710  1.00  0.00           H
ATOM   4615  HD2 ARG A 940      45.750  45.040  30.410  1.00  0.00           H
ATOM   4616  NE  ARG A 940      45.330  47.000  29.830  1.00  0.00           N
ATOM   4617  HE  ARG A 940      44.490  47.540  29.920  1.00  0.00           H
ATOM   4618  CZ  ARG A 940      46.430  47.710  30.010  1.00  0.00           C
ATOM   4619  NH1 ARG A 940      46.380  48.990  30.120  1.00  0.00           N
ATOM   4620 HH11 ARG A 940      45.540  49.490  30.310  1.00  0.00           H
ATOM   4621 HH12 ARG A 940      47.310  49.340  30.270  1.00  0.00           H
ATOM   4622  NH2 ARG A 940      47.630  47.220  29.900  1.00  0.00           N
ATOM   4623 HH21 ARG A 940      47.740  46.240  29.700  1.00  0.00           H
ATOM   4624 HH22 ARG A 940      48.460  47.780  29.950  1.00  0.00           H
ATOM   4625  C   ARG A 940      42.360  41.990  27.540  1.00  0.00           C
ATOM   4626  O   ARG A 940      42.570  40.870  27.840  1.00  0.00           O
ATOM   4627  N   LYS A 941      42.180  42.470  26.260  1.00  0.00           N
ATOM   4628  HN  LYS A 941      42.140  43.450  26.060  1.00  0.00           H
ATOM   4629  CA  LYS A 941      42.080  41.590  25.120  1.00  0.00           C
ATOM   4630  HA  LYS A 941      41.560  40.670  25.400  1.00  0.00           H
ATOM   4631  CB  LYS A 941      41.160  42.280  24.040  1.00  0.00           C
ATOM   4632  HB1 LYS A 941      41.170  41.670  23.110  1.00  0.00           H
ATOM   4633  HB2 LYS A 941      41.640  43.280  23.880  1.00  0.00           H
ATOM   4634  CG  LYS A 941      39.700  42.350  24.570  1.00  0.00           C
ATOM   4635  HG1 LYS A 941      39.380  41.480  25.180  1.00  0.00           H
ATOM   4636  HG2 LYS A 941      39.110  42.340  23.630  1.00  0.00           H
ATOM   4637  CD  LYS A 941      39.270  43.660  25.140  1.00  0.00           C
ATOM   4638  HD1 LYS A 941      39.450  44.550  24.490  1.00  0.00           H
ATOM   4639  HD2 LYS A 941      39.880  43.810  26.060  1.00  0.00           H
ATOM   4640  CE  LYS A 941      37.770  43.680  25.450  1.00  0.00           C
ATOM   4641  HE1 LYS A 941      37.360  42.950  26.180  1.00  0.00           H
ATOM   4642  HE2 LYS A 941      37.090  43.460  24.600  1.00  0.00           H
ATOM   4643  NZ  LYS A 941      37.300  45.030  25.820  1.00  0.00           N
ATOM   4644  HZ1 LYS A 941      37.580  45.240  26.800  1.00  0.00           H
ATOM   4645  HZ2 LYS A 941      36.260  45.030  25.740  1.00  0.00           H
ATOM   4646  HZ3 LYS A 941      37.710  45.720  25.150  1.00  0.00           H
ATOM   4647  C   LYS A 941      43.300  40.940  24.550  1.00  0.00           C
ATOM   4648  O   LYS A 941      43.200  39.870  23.910  1.00  0.00           O
ATOM   4649  N   GLU A 942      44.500  41.460  24.950  1.00  0.00           N
ATOM   4650  HN  GLU A 942      44.560  42.170  25.650  1.00  0.00           H
ATOM   4651  CA  GLU A 942      45.760  40.740  24.700  1.00  0.00           C
ATOM   4652  HA  GLU A 942      45.750  40.220  23.740  1.00  0.00           H
ATOM   4653  CB  GLU A 942      46.910  41.810  24.680  1.00  0.00           C
ATOM   4654  HB1 GLU A 942      47.860  41.260  24.540  1.00  0.00           H
ATOM   4655  HB2 GLU A 942      47.010  42.190  25.730  1.00  0.00           H
ATOM   4656  CG  GLU A 942      46.750  42.800  23.540  1.00  0.00           C
ATOM   4657  HG1 GLU A 942      46.110  43.690  23.760  1.00  0.00           H
ATOM   4658  HG2 GLU A 942      46.360  42.180  22.700  1.00  0.00           H
ATOM   4659  CD  GLU A 942      47.910  43.500  22.830  1.00  0.00           C
ATOM   4660  OE1 GLU A 942      49.000  43.690  23.470  1.00  0.00           O
ATOM   4661  OE2 GLU A 942      47.740  43.980  21.660  1.00  0.00           O
ATOM   4662  C   GLU A 942      46.030  39.640  25.800  1.00  0.00           C
ATOM   4663  O   GLU A 942      46.900  38.760  25.660  1.00  0.00           O
ATOM   4664  N   HSD A 943      45.260  39.520  26.950  1.00  0.00           N
ATOM   4665  HN  HSD A 943      44.560  40.130  27.310  1.00  0.00           H
ATOM   4666  CA  HSD A 943      45.440  38.370  27.840  1.00  0.00           C
ATOM   4667  HA  HSD A 943      46.460  37.990  27.830  1.00  0.00           H
ATOM   4668  CB  HSD A 943      44.960  38.580  29.310  1.00  0.00           C
ATOM   4669  HB1 HSD A 943      45.070  37.660  29.920  1.00  0.00           H
ATOM   4670  HB2 HSD A 943      43.900  38.920  29.280  1.00  0.00           H
ATOM   4671  ND1 HSD A 943      45.300  40.530  30.940  1.00  0.00           N
ATOM   4672  HD1 HSD A 943      44.430  40.560  31.420  1.00  0.00           H
ATOM   4673  CG  HSD A 943      45.770  39.610  29.970  1.00  0.00           C
ATOM   4674  CE1 HSD A 943      46.380  41.310  31.190  1.00  0.00           C
ATOM   4675  HE1 HSD A 943      46.410  41.880  32.120  1.00  0.00           H
ATOM   4676  NE2 HSD A 943      47.420  41.000  30.570  1.00  0.00           N
ATOM   4677  CD2 HSD A 943      47.080  39.870  29.800  1.00  0.00           C
ATOM   4678  HD2 HSD A 943      47.790  39.480  29.080  1.00  0.00           H
ATOM   4679  C   HSD A 943      44.820  37.110  27.360  1.00  0.00           C
ATOM   4680  O   HSD A 943      45.160  36.010  27.840  1.00  0.00           O
ATOM   4681  N   LYS A 944      43.870  37.150  26.370  1.00  0.00           N
ATOM   4682  HN  LYS A 944      43.680  38.040  25.950  1.00  0.00           H
ATOM   4683  CA  LYS A 944      43.200  36.080  25.710  1.00  0.00           C
ATOM   4684  HA  LYS A 944      42.550  36.650  25.070  1.00  0.00           H
ATOM   4685  CB  LYS A 944      44.150  35.210  24.860  1.00  0.00           C
ATOM   4686  HB1 LYS A 944      43.690  34.230  24.620  1.00  0.00           H
ATOM   4687  HB2 LYS A 944      45.090  35.030  25.420  1.00  0.00           H
ATOM   4688  CG  LYS A 944      44.710  35.800  23.530  1.00  0.00           C
ATOM   4689  HG1 LYS A 944      45.600  35.250  23.140  1.00  0.00           H
ATOM   4690  HG2 LYS A 944      45.190  36.790  23.710  1.00  0.00           H
ATOM   4691  CD  LYS A 944      43.590  36.030  22.510  1.00  0.00           C
ATOM   4692  HD1 LYS A 944      42.830  36.630  23.070  1.00  0.00           H
ATOM   4693  HD2 LYS A 944      43.070  35.140  22.090  1.00  0.00           H
ATOM   4694  CE  LYS A 944      43.930  36.960  21.380  1.00  0.00           C
ATOM   4695  HE1 LYS A 944      44.330  37.970  21.630  1.00  0.00           H
ATOM   4696  HE2 LYS A 944      42.950  37.100  20.870  1.00  0.00           H
ATOM   4697  NZ  LYS A 944      44.810  36.320  20.380  1.00  0.00           N
ATOM   4698  HZ1 LYS A 944      45.770  36.670  20.590  1.00  0.00           H
ATOM   4699  HZ2 LYS A 944      44.710  36.530  19.360  1.00  0.00           H
ATOM   4700  HZ3 LYS A 944      44.740  35.280  20.370  1.00  0.00           H
ATOM   4701  C   LYS A 944      42.200  35.270  26.430  1.00  0.00           C
ATOM   4702  O   LYS A 944      41.990  34.080  26.230  1.00  0.00           O
ATOM   4703  N   LEU A 945      41.470  35.960  27.340  1.00  0.00           N
ATOM   4704  HN  LEU A 945      41.500  36.950  27.350  1.00  0.00           H
ATOM   4705  CA  LEU A 945      40.720  35.230  28.350  1.00  0.00           C
ATOM   4706  HA  LEU A 945      41.210  34.310  28.650  1.00  0.00           H
ATOM   4707  CB  LEU A 945      40.770  36.100  29.640  1.00  0.00           C
ATOM   4708  HB1 LEU A 945      40.230  35.500  30.400  1.00  0.00           H
ATOM   4709  HB2 LEU A 945      40.190  37.030  29.410  1.00  0.00           H
ATOM   4710  CG  LEU A 945      42.150  36.520  30.170  1.00  0.00           C
ATOM   4711  HG  LEU A 945      42.710  37.060  29.380  1.00  0.00           H
ATOM   4712  CD1 LEU A 945      42.030  37.440  31.370  1.00  0.00           C
ATOM   4713 HD11 LEU A 945      43.010  37.970  31.460  1.00  0.00           H
ATOM   4714 HD12 LEU A 945      41.770  36.810  32.250  1.00  0.00           H
ATOM   4715 HD13 LEU A 945      41.260  38.180  31.090  1.00  0.00           H
ATOM   4716  CD2 LEU A 945      42.930  35.250  30.590  1.00  0.00           C
ATOM   4717 HD21 LEU A 945      43.880  35.510  31.090  1.00  0.00           H
ATOM   4718 HD22 LEU A 945      43.080  34.610  29.690  1.00  0.00           H
ATOM   4719 HD23 LEU A 945      42.300  34.760  31.370  1.00  0.00           H
ATOM   4720  C   LEU A 945      39.280  34.870  27.830  1.00  0.00           C
ATOM   4721  O   LEU A 945      38.620  35.600  27.110  1.00  0.00           O
ATOM   4722  N   LYS A 946      38.720  33.640  28.160  1.00  0.00           N
ATOM   4723  HN  LYS A 946      39.260  33.160  28.850  1.00  0.00           H
ATOM   4724  CA  LYS A 946      37.590  33.000  27.600  1.00  0.00           C
ATOM   4725  HA  LYS A 946      37.000  33.680  27.000  1.00  0.00           H
ATOM   4726  CB  LYS A 946      38.060  31.880  26.680  1.00  0.00           C
ATOM   4727  HB1 LYS A 946      37.110  31.480  26.260  1.00  0.00           H
ATOM   4728  HB2 LYS A 946      38.460  31.110  27.350  1.00  0.00           H
ATOM   4729  CG  LYS A 946      39.030  32.280  25.560  1.00  0.00           C
ATOM   4730  HG1 LYS A 946      39.830  32.960  25.930  1.00  0.00           H
ATOM   4731  HG2 LYS A 946      38.360  32.880  24.920  1.00  0.00           H
ATOM   4732  CD  LYS A 946      39.460  30.990  24.850  1.00  0.00           C
ATOM   4733  HD1 LYS A 946      39.970  31.200  23.890  1.00  0.00           H
ATOM   4734  HD2 LYS A 946      38.540  30.460  24.530  1.00  0.00           H
ATOM   4735  CE  LYS A 946      40.430  30.170  25.580  1.00  0.00           C
ATOM   4736  HE1 LYS A 946      40.770  29.300  24.980  1.00  0.00           H
ATOM   4737  HE2 LYS A 946      40.050  29.730  26.530  1.00  0.00           H
ATOM   4738  NZ  LYS A 946      41.670  30.940  25.890  1.00  0.00           N
ATOM   4739  HZ1 LYS A 946      41.600  31.450  26.790  1.00  0.00           H
ATOM   4740  HZ2 LYS A 946      41.930  31.560  25.090  1.00  0.00           H
ATOM   4741  HZ3 LYS A 946      42.490  30.320  25.990  1.00  0.00           H
ATOM   4742  C   LYS A 946      36.690  32.490  28.810  1.00  0.00           C
ATOM   4743  O   LYS A 946      35.510  32.210  28.540  1.00  0.00           O
ATOM   4744  N   LYS A 947      37.230  32.390  30.070  1.00  0.00           N
ATOM   4745  HN  LYS A 947      38.210  32.520  30.160  1.00  0.00           H
ATOM   4746  CA  LYS A 947      36.480  31.890  31.150  1.00  0.00           C
ATOM   4747  HA  LYS A 947      35.670  31.270  30.780  1.00  0.00           H
ATOM   4748  CB  LYS A 947      37.410  31.100  32.080  1.00  0.00           C
ATOM   4749  HB1 LYS A 947      37.060  31.200  33.140  1.00  0.00           H
ATOM   4750  HB2 LYS A 947      38.440  31.510  32.050  1.00  0.00           H
ATOM   4751  CG  LYS A 947      37.380  29.680  31.580  1.00  0.00           C
ATOM   4752  HG1 LYS A 947      37.970  29.690  30.640  1.00  0.00           H
ATOM   4753  HG2 LYS A 947      36.360  29.300  31.370  1.00  0.00           H
ATOM   4754  CD  LYS A 947      38.020  28.800  32.600  1.00  0.00           C
ATOM   4755  HD1 LYS A 947      37.390  28.930  33.500  1.00  0.00           H
ATOM   4756  HD2 LYS A 947      39.070  29.130  32.780  1.00  0.00           H
ATOM   4757  CE  LYS A 947      38.050  27.330  32.170  1.00  0.00           C
ATOM   4758  HE1 LYS A 947      38.480  27.090  31.180  1.00  0.00           H
ATOM   4759  HE2 LYS A 947      37.040  26.860  32.240  1.00  0.00           H
ATOM   4760  NZ  LYS A 947      38.970  26.550  33.120  1.00  0.00           N
ATOM   4761  HZ1 LYS A 947      39.860  27.060  33.320  1.00  0.00           H
ATOM   4762  HZ2 LYS A 947      39.280  25.640  32.710  1.00  0.00           H
ATOM   4763  HZ3 LYS A 947      38.590  26.440  34.080  1.00  0.00           H
ATOM   4764  C   LYS A 947      35.740  32.970  31.960  1.00  0.00           C
ATOM   4765  O   LYS A 947      34.510  32.960  31.990  1.00  0.00           O
ATOM   4766  N   GLY A 948      36.470  33.930  32.610  1.00  0.00           N
ATOM   4767  HN  GLY A 948      37.460  33.910  32.470  1.00  0.00           H
ATOM   4768  CA  GLY A 948      35.870  34.960  33.450  1.00  0.00           C
ATOM   4769  HA1 GLY A 948      35.460  35.700  32.780  1.00  0.00           H
ATOM   4770  HA2 GLY A 948      36.670  35.210  34.130  1.00  0.00           H
ATOM   4771  C   GLY A 948      34.730  34.620  34.430  1.00  0.00           C
ATOM   4772  O   GLY A 948      34.640  33.540  34.990  1.00  0.00           O
ATOM   4773  N   ALA A 949      33.910  35.650  34.640  1.00  0.00           N
ATOM   4774  HN  ALA A 949      34.210  36.550  34.310  1.00  0.00           H
ATOM   4775  CA  ALA A 949      32.690  35.660  35.470  1.00  0.00           C
ATOM   4776  HA  ALA A 949      32.040  34.890  35.090  1.00  0.00           H
ATOM   4777  CB  ALA A 949      32.940  35.380  37.000  1.00  0.00           C
ATOM   4778  HB1 ALA A 949      31.990  35.300  37.550  1.00  0.00           H
ATOM   4779  HB2 ALA A 949      33.590  36.190  37.400  1.00  0.00           H
ATOM   4780  HB3 ALA A 949      33.540  34.440  37.000  1.00  0.00           H
ATOM   4781  C   ALA A 949      31.910  36.950  35.240  1.00  0.00           C
ATOM   4782  O   ALA A 949      32.410  37.800  34.490  1.00  0.00           O
ATOM   4783  N   GLY A 950      30.670  37.050  35.790  1.00  0.00           N
ATOM   4784  HN  GLY A 950      30.430  36.230  36.320  1.00  0.00           H
ATOM   4785  CA  GLY A 950      29.780  38.210  35.630  1.00  0.00           C
ATOM   4786  HA1 GLY A 950      29.020  37.980  36.370  1.00  0.00           H
ATOM   4787  HA2 GLY A 950      29.420  38.060  34.620  1.00  0.00           H
ATOM   4788  C   GLY A 950      30.470  39.570  35.870  1.00  0.00           C
ATOM   4789  O   GLY A 950      31.240  39.690  36.850  1.00  0.00           O
ATOM   4790  N   TYR A 951      30.190  40.630  35.130  1.00  0.00           N
ATOM   4791  HN  TYR A 951      29.480  40.450  34.460  1.00  0.00           H
ATOM   4792  CA  TYR A 951      30.750  42.010  35.280  1.00  0.00           C
ATOM   4793  HA  TYR A 951      31.800  41.890  35.100  1.00  0.00           H
ATOM   4794  CB  TYR A 951      30.100  42.940  34.240  1.00  0.00           C
ATOM   4795  HB1 TYR A 951      28.990  42.870  34.330  1.00  0.00           H
ATOM   4796  HB2 TYR A 951      30.270  42.600  33.200  1.00  0.00           H
ATOM   4797  CG  TYR A 951      30.370  44.500  34.260  1.00  0.00           C
ATOM   4798  CD1 TYR A 951      29.460  45.330  34.880  1.00  0.00           C
ATOM   4799  HD1 TYR A 951      28.540  44.980  35.330  1.00  0.00           H
ATOM   4800  CE1 TYR A 951      29.660  46.710  34.930  1.00  0.00           C
ATOM   4801  HE1 TYR A 951      28.970  47.350  35.480  1.00  0.00           H
ATOM   4802  CZ  TYR A 951      30.750  47.260  34.400  1.00  0.00           C
ATOM   4803  OH  TYR A 951      30.870  48.620  34.230  1.00  0.00           O
ATOM   4804  HH  TYR A 951      31.680  48.740  33.750  1.00  0.00           H
ATOM   4805  CD2 TYR A 951      31.520  45.080  33.640  1.00  0.00           C
ATOM   4806  HD2 TYR A 951      32.220  44.440  33.150  1.00  0.00           H
ATOM   4807  CE2 TYR A 951      31.790  46.390  33.880  1.00  0.00           C
ATOM   4808  HE2 TYR A 951      32.680  46.870  33.500  1.00  0.00           H
ATOM   4809  C   TYR A 951      30.770  42.620  36.650  1.00  0.00           C
ATOM   4810  O   TYR A 951      31.630  43.510  36.940  1.00  0.00           O
ATOM   4811  N   HSD A 952      29.880  42.270  37.590  1.00  0.00           N
ATOM   4812  HN  HSD A 952      29.230  41.530  37.420  1.00  0.00           H
ATOM   4813  CA  HSD A 952      29.920  42.980  38.910  1.00  0.00           C
ATOM   4814  HA  HSD A 952      30.850  43.530  38.930  1.00  0.00           H
ATOM   4815  CB  HSD A 952      28.630  43.810  38.970  1.00  0.00           C
ATOM   4816  HB1 HSD A 952      28.720  44.690  38.310  1.00  0.00           H
ATOM   4817  HB2 HSD A 952      28.650  44.260  39.990  1.00  0.00           H
ATOM   4818  ND1 HSD A 952      26.680  43.200  37.640  1.00  0.00           N
ATOM   4819  HD1 HSD A 952      26.960  43.840  36.920  1.00  0.00           H
ATOM   4820  CG  HSD A 952      27.400  42.980  38.810  1.00  0.00           C
ATOM   4821  CE1 HSD A 952      25.760  42.240  37.550  1.00  0.00           C
ATOM   4822  HE1 HSD A 952      24.990  42.100  36.790  1.00  0.00           H
ATOM   4823  NE2 HSD A 952      25.800  41.410  38.630  1.00  0.00           N
ATOM   4824  CD2 HSD A 952      26.850  41.900  39.430  1.00  0.00           C
ATOM   4825  HD2 HSD A 952      27.100  41.350  40.330  1.00  0.00           H
ATOM   4826  C   HSD A 952      29.920  41.920  39.950  1.00  0.00           C
ATOM   4827  O   HSD A 952      29.780  42.220  41.150  1.00  0.00           O
ATOM   4828  N   LEU A 953      30.150  40.640  39.570  1.00  0.00           N
ATOM   4829  HN  LEU A 953      30.120  40.370  38.610  1.00  0.00           H
ATOM   4830  CA  LEU A 953      30.160  39.530  40.520  1.00  0.00           C
ATOM   4831  HA  LEU A 953      29.310  39.660  41.170  1.00  0.00           H
ATOM   4832  CB  LEU A 953      30.070  38.100  39.900  1.00  0.00           C
ATOM   4833  HB1 LEU A 953      31.030  37.760  39.450  1.00  0.00           H
ATOM   4834  HB2 LEU A 953      29.410  38.070  39.010  1.00  0.00           H
ATOM   4835  CG  LEU A 953      29.840  36.920  40.910  1.00  0.00           C
ATOM   4836  HG  LEU A 953      30.610  37.070  41.690  1.00  0.00           H
ATOM   4837  CD1 LEU A 953      28.480  36.960  41.550  1.00  0.00           C
ATOM   4838 HD11 LEU A 953      27.630  37.290  40.910  1.00  0.00           H
ATOM   4839 HD12 LEU A 953      28.420  37.670  42.410  1.00  0.00           H
ATOM   4840 HD13 LEU A 953      28.260  35.920  41.880  1.00  0.00           H
ATOM   4841  CD2 LEU A 953      30.010  35.580  40.150  1.00  0.00           C
ATOM   4842 HD21 LEU A 953      29.500  35.560  39.160  1.00  0.00           H
ATOM   4843 HD22 LEU A 953      29.510  34.720  40.620  1.00  0.00           H
ATOM   4844 HD23 LEU A 953      31.090  35.340  40.020  1.00  0.00           H
ATOM   4845  C   LEU A 953      31.370  39.690  41.470  1.00  0.00           C
ATOM   4846  O   LEU A 953      31.320  39.280  42.640  1.00  0.00           O
ATOM   4847  N   ASP A 954      32.460  40.230  40.980  1.00  0.00           N
ATOM   4848  HN  ASP A 954      32.480  40.650  40.070  1.00  0.00           H
ATOM   4849  CA  ASP A 954      33.550  40.590  41.780  1.00  0.00           C
ATOM   4850  HA  ASP A 954      33.940  39.680  42.180  1.00  0.00           H
ATOM   4851  CB  ASP A 954      34.700  41.160  40.930  1.00  0.00           C
ATOM   4852  HB1 ASP A 954      35.050  40.510  40.110  1.00  0.00           H
ATOM   4853  HB2 ASP A 954      35.590  41.260  41.590  1.00  0.00           H
ATOM   4854  CG  ASP A 954      34.430  42.550  40.320  1.00  0.00           C
ATOM   4855  OD1 ASP A 954      33.370  42.990  39.960  1.00  0.00           O
ATOM   4856  OD2 ASP A 954      35.540  43.330  40.040  1.00  0.00           O
ATOM   4857  HD2 ASP A 954      35.210  44.130  39.630  1.00  0.00           H
ATOM   4858  C   ASP A 954      33.230  41.440  42.980  1.00  0.00           C
ATOM   4859  O   ASP A 954      33.380  41.020  44.110  1.00  0.00           O
ATOM   4860  N   LEU A 955      32.640  42.600  42.780  1.00  0.00           N
ATOM   4861  HN  LEU A 955      32.320  42.990  41.920  1.00  0.00           H
ATOM   4862  CA  LEU A 955      32.370  43.460  43.840  1.00  0.00           C
ATOM   4863  HA  LEU A 955      33.300  43.410  44.390  1.00  0.00           H
ATOM   4864  CB  LEU A 955      31.950  44.850  43.250  1.00  0.00           C
ATOM   4865  HB1 LEU A 955      31.070  44.770  42.560  1.00  0.00           H
ATOM   4866  HB2 LEU A 955      32.770  45.180  42.580  1.00  0.00           H
ATOM   4867  CG  LEU A 955      31.700  46.020  44.190  1.00  0.00           C
ATOM   4868  HG  LEU A 955      31.150  45.680  45.090  1.00  0.00           H
ATOM   4869  CD1 LEU A 955      32.980  46.650  44.630  1.00  0.00           C
ATOM   4870 HD11 LEU A 955      33.400  47.200  43.770  1.00  0.00           H
ATOM   4871 HD12 LEU A 955      33.620  45.820  45.000  1.00  0.00           H
ATOM   4872 HD13 LEU A 955      32.800  47.420  45.410  1.00  0.00           H
ATOM   4873  CD2 LEU A 955      30.780  47.060  43.630  1.00  0.00           C
ATOM   4874 HD21 LEU A 955      31.380  47.530  42.820  1.00  0.00           H
ATOM   4875 HD22 LEU A 955      30.640  47.880  44.360  1.00  0.00           H
ATOM   4876 HD23 LEU A 955      29.800  46.650  43.270  1.00  0.00           H
ATOM   4877  C   LEU A 955      31.330  43.000  44.910  1.00  0.00           C
ATOM   4878  O   LEU A 955      31.590  43.140  46.080  1.00  0.00           O
ATOM   4879  N   LEU A 956      30.270  42.200  44.500  1.00  0.00           N
ATOM   4880  HN  LEU A 956      30.020  42.200  43.540  1.00  0.00           H
ATOM   4881  CA  LEU A 956      29.440  41.420  45.370  1.00  0.00           C
ATOM   4882  HA  LEU A 956      29.110  42.100  46.130  1.00  0.00           H
ATOM   4883  CB  LEU A 956      28.170  40.950  44.550  1.00  0.00           C
ATOM   4884  HB1 LEU A 956      28.500  40.330  43.680  1.00  0.00           H
ATOM   4885  HB2 LEU A 956      27.720  41.870  44.120  1.00  0.00           H
ATOM   4886  CG  LEU A 956      27.030  40.260  45.380  1.00  0.00           C
ATOM   4887  HG  LEU A 956      27.350  39.350  45.940  1.00  0.00           H
ATOM   4888  CD1 LEU A 956      26.340  41.190  46.350  1.00  0.00           C
ATOM   4889 HD11 LEU A 956      26.070  42.110  45.800  1.00  0.00           H
ATOM   4890 HD12 LEU A 956      27.000  41.550  47.170  1.00  0.00           H
ATOM   4891 HD13 LEU A 956      25.470  40.650  46.800  1.00  0.00           H
ATOM   4892  CD2 LEU A 956      25.950  39.720  44.450  1.00  0.00           C
ATOM   4893 HD21 LEU A 956      25.520  40.540  43.830  1.00  0.00           H
ATOM   4894 HD22 LEU A 956      25.050  39.410  45.020  1.00  0.00           H
ATOM   4895 HD23 LEU A 956      26.330  38.910  43.800  1.00  0.00           H
ATOM   4896  C   LEU A 956      30.110  40.280  46.080  1.00  0.00           C
ATOM   4897  O   LEU A 956      29.960  40.160  47.290  1.00  0.00           O
ATOM   4898  N   MET A 957      31.040  39.560  45.440  1.00  0.00           N
ATOM   4899  HN  MET A 957      31.360  39.820  44.530  1.00  0.00           H
ATOM   4900  CA  MET A 957      31.910  38.710  46.160  1.00  0.00           C
ATOM   4901  HA  MET A 957      31.230  38.070  46.700  1.00  0.00           H
ATOM   4902  CB  MET A 957      32.900  37.870  45.270  1.00  0.00           C
ATOM   4903  HB1 MET A 957      33.710  37.350  45.820  1.00  0.00           H
ATOM   4904  HB2 MET A 957      33.260  38.560  44.470  1.00  0.00           H
ATOM   4905  CG  MET A 957      32.130  36.870  44.440  1.00  0.00           C
ATOM   4906  HG1 MET A 957      32.880  36.640  43.660  1.00  0.00           H
ATOM   4907  HG2 MET A 957      31.210  37.390  44.080  1.00  0.00           H
ATOM   4908  SD  MET A 957      31.510  35.470  45.300  1.00  0.00           S
ATOM   4909  CE  MET A 957      30.890  34.550  43.840  1.00  0.00           C
ATOM   4910  HE1 MET A 957      30.440  35.310  43.170  1.00  0.00           H
ATOM   4911  HE2 MET A 957      30.160  33.730  44.030  1.00  0.00           H
ATOM   4912  HE3 MET A 957      31.730  34.100  43.260  1.00  0.00           H
ATOM   4913  C   MET A 957      32.850  39.320  47.260  1.00  0.00           C
ATOM   4914  O   MET A 957      32.960  38.800  48.330  1.00  0.00           O
ATOM   4915  N   VAL A 958      33.510  40.480  47.030  1.00  0.00           N
ATOM   4916  HN  VAL A 958      33.660  40.810  46.100  1.00  0.00           H
ATOM   4917  CA  VAL A 958      34.150  41.240  48.040  1.00  0.00           C
ATOM   4918  HA  VAL A 958      34.850  40.580  48.520  1.00  0.00           H
ATOM   4919  CB  VAL A 958      34.940  42.480  47.390  1.00  0.00           C
ATOM   4920  HB  VAL A 958      34.270  43.080  46.730  1.00  0.00           H
ATOM   4921  CG1 VAL A 958      35.550  43.400  48.460  1.00  0.00           C
ATOM   4922 HG11 VAL A 958      34.850  44.160  48.870  1.00  0.00           H
ATOM   4923 HG12 VAL A 958      36.370  44.030  48.060  1.00  0.00           H
ATOM   4924 HG13 VAL A 958      35.880  42.810  49.330  1.00  0.00           H
ATOM   4925  CG2 VAL A 958      36.060  41.880  46.560  1.00  0.00           C
ATOM   4926 HG21 VAL A 958      36.720  41.310  47.250  1.00  0.00           H
ATOM   4927 HG22 VAL A 958      36.580  42.650  45.940  1.00  0.00           H
ATOM   4928 HG23 VAL A 958      35.620  41.200  45.800  1.00  0.00           H
ATOM   4929  C   VAL A 958      33.270  41.810  49.070  1.00  0.00           C
ATOM   4930  O   VAL A 958      33.510  41.750  50.250  1.00  0.00           O
ATOM   4931  N   GLY A 959      32.070  42.300  48.690  1.00  0.00           N
ATOM   4932  HN  GLY A 959      31.840  42.180  47.720  1.00  0.00           H
ATOM   4933  CA  GLY A 959      31.130  43.020  49.490  1.00  0.00           C
ATOM   4934  HA1 GLY A 959      30.410  43.490  48.810  1.00  0.00           H
ATOM   4935  HA2 GLY A 959      31.650  43.770  50.070  1.00  0.00           H
ATOM   4936  C   GLY A 959      30.550  42.100  50.500  1.00  0.00           C
ATOM   4937  O   GLY A 959      30.600  42.480  51.670  1.00  0.00           O
ATOM   4938  N   VAL A 960      30.090  40.930  50.140  1.00  0.00           N
ATOM   4939  HN  VAL A 960      30.140  40.540  49.230  1.00  0.00           H
ATOM   4940  CA  VAL A 960      29.570  39.980  51.090  1.00  0.00           C
ATOM   4941  HA  VAL A 960      28.840  40.530  51.650  1.00  0.00           H
ATOM   4942  CB  VAL A 960      28.880  38.820  50.340  1.00  0.00           C
ATOM   4943  HB  VAL A 960      29.580  38.250  49.690  1.00  0.00           H
ATOM   4944  CG1 VAL A 960      28.390  37.780  51.410  1.00  0.00           C
ATOM   4945 HG11 VAL A 960      29.250  37.280  51.890  1.00  0.00           H
ATOM   4946 HG12 VAL A 960      27.750  36.950  51.050  1.00  0.00           H
ATOM   4947 HG13 VAL A 960      27.820  38.400  52.140  1.00  0.00           H
ATOM   4948  CG2 VAL A 960      27.610  39.390  49.710  1.00  0.00           C
ATOM   4949 HG21 VAL A 960      27.840  40.100  48.890  1.00  0.00           H
ATOM   4950 HG22 VAL A 960      26.880  39.850  50.400  1.00  0.00           H
ATOM   4951 HG23 VAL A 960      27.120  38.560  49.140  1.00  0.00           H
ATOM   4952  C   VAL A 960      30.610  39.400  52.020  1.00  0.00           C
ATOM   4953  O   VAL A 960      30.460  39.210  53.240  1.00  0.00           O
ATOM   4954  N   MET A 961      31.840  39.140  51.470  1.00  0.00           N
ATOM   4955  HN  MET A 961      32.000  39.410  50.520  1.00  0.00           H
ATOM   4956  CA  MET A 961      32.870  38.540  52.280  1.00  0.00           C
ATOM   4957  HA  MET A 961      32.390  37.810  52.920  1.00  0.00           H
ATOM   4958  CB  MET A 961      33.840  37.730  51.450  1.00  0.00           C
ATOM   4959  HB1 MET A 961      34.720  37.540  52.100  1.00  0.00           H
ATOM   4960  HB2 MET A 961      34.200  38.280  50.570  1.00  0.00           H
ATOM   4961  CG  MET A 961      33.280  36.440  50.830  1.00  0.00           C
ATOM   4962  HG1 MET A 961      34.080  35.890  50.300  1.00  0.00           H
ATOM   4963  HG2 MET A 961      32.500  36.730  50.100  1.00  0.00           H
ATOM   4964  SD  MET A 961      32.330  35.280  51.900  1.00  0.00           S
ATOM   4965  CE  MET A 961      33.620  34.830  52.970  1.00  0.00           C
ATOM   4966  HE1 MET A 961      34.570  34.610  52.430  1.00  0.00           H
ATOM   4967  HE2 MET A 961      33.310  34.010  53.650  1.00  0.00           H
ATOM   4968  HE3 MET A 961      33.850  35.730  53.580  1.00  0.00           H
ATOM   4969  C   MET A 961      33.610  39.470  53.210  1.00  0.00           C
ATOM   4970  O   MET A 961      34.050  39.010  54.260  1.00  0.00           O
ATOM   4971  N   LEU A 962      33.640  40.740  52.800  1.00  0.00           N
ATOM   4972  HN  LEU A 962      33.410  41.050  51.880  1.00  0.00           H
ATOM   4973  CA  LEU A 962      33.790  41.840  53.730  1.00  0.00           C
ATOM   4974  HA  LEU A 962      34.720  41.600  54.200  1.00  0.00           H
ATOM   4975  CB  LEU A 962      34.020  43.150  52.850  1.00  0.00           C
ATOM   4976  HB1 LEU A 962      33.240  43.240  52.070  1.00  0.00           H
ATOM   4977  HB2 LEU A 962      35.000  42.980  52.370  1.00  0.00           H
ATOM   4978  CG  LEU A 962      33.900  44.470  53.680  1.00  0.00           C
ATOM   4979  HG  LEU A 962      34.320  44.350  54.710  1.00  0.00           H
ATOM   4980  CD1 LEU A 962      34.670  45.560  52.950  1.00  0.00           C
ATOM   4981 HD11 LEU A 962      35.050  46.200  53.790  1.00  0.00           H
ATOM   4982 HD12 LEU A 962      34.140  46.210  52.230  1.00  0.00           H
ATOM   4983 HD13 LEU A 962      35.700  45.260  52.680  1.00  0.00           H
ATOM   4984  CD2 LEU A 962      32.380  44.780  53.840  1.00  0.00           C
ATOM   4985 HD21 LEU A 962      32.170  45.860  53.990  1.00  0.00           H
ATOM   4986 HD22 LEU A 962      32.000  44.250  54.740  1.00  0.00           H
ATOM   4987 HD23 LEU A 962      31.790  44.600  52.920  1.00  0.00           H
ATOM   4988  C   LEU A 962      32.760  41.880  54.920  1.00  0.00           C
ATOM   4989  O   LEU A 962      33.220  42.010  56.070  1.00  0.00           O
ATOM   4990  N   GLY A 963      31.470  41.660  54.730  1.00  0.00           N
ATOM   4991  HN  GLY A 963      31.150  41.670  53.780  1.00  0.00           H
ATOM   4992  CA  GLY A 963      30.580  41.500  55.990  1.00  0.00           C
ATOM   4993  HA1 GLY A 963      29.590  41.300  55.620  1.00  0.00           H
ATOM   4994  HA2 GLY A 963      30.680  42.420  56.540  1.00  0.00           H
ATOM   4995  C   GLY A 963      30.880  40.330  56.860  1.00  0.00           C
ATOM   4996  O   GLY A 963      30.770  40.580  58.070  1.00  0.00           O
ATOM   4997  N   VAL A 964      31.180  39.160  56.290  1.00  0.00           N
ATOM   4998  HN  VAL A 964      31.180  39.150  55.290  1.00  0.00           H
ATOM   4999  CA  VAL A 964      31.560  37.910  57.110  1.00  0.00           C
ATOM   5000  HA  VAL A 964      30.840  37.720  57.880  1.00  0.00           H
ATOM   5001  CB  VAL A 964      31.740  36.770  56.120  1.00  0.00           C
ATOM   5002  HB  VAL A 964      32.530  36.930  55.370  1.00  0.00           H
ATOM   5003  CG1 VAL A 964      31.980  35.480  56.910  1.00  0.00           C
ATOM   5004 HG11 VAL A 964      32.090  34.650  56.190  1.00  0.00           H
ATOM   5005 HG12 VAL A 964      31.230  35.320  57.710  1.00  0.00           H
ATOM   5006 HG13 VAL A 964      32.990  35.590  57.360  1.00  0.00           H
ATOM   5007  CG2 VAL A 964      30.460  36.580  55.290  1.00  0.00           C
ATOM   5008 HG21 VAL A 964      30.460  37.180  54.350  1.00  0.00           H
ATOM   5009 HG22 VAL A 964      29.600  36.680  55.990  1.00  0.00           H
ATOM   5010 HG23 VAL A 964      30.560  35.560  54.850  1.00  0.00           H
ATOM   5011  C   VAL A 964      32.890  38.170  57.870  1.00  0.00           C
ATOM   5012  O   VAL A 964      32.990  37.780  58.990  1.00  0.00           O
ATOM   5013  N   CYS A 965      33.900  38.850  57.280  1.00  0.00           N
ATOM   5014  HN  CYS A 965      33.850  39.110  56.330  1.00  0.00           H
ATOM   5015  CA  CYS A 965      35.110  39.390  57.880  1.00  0.00           C
ATOM   5016  HA  CYS A 965      35.620  38.510  58.260  1.00  0.00           H
ATOM   5017  CB  CYS A 965      36.130  39.870  56.780  1.00  0.00           C
ATOM   5018  HB1 CYS A 965      36.950  40.230  57.440  1.00  0.00           H
ATOM   5019  HB2 CYS A 965      35.770  40.780  56.240  1.00  0.00           H
ATOM   5020  SG  CYS A 965      36.930  38.620  55.850  1.00  0.00           S
ATOM   5021  HG1 CYS A 965      35.810  38.420  55.170  1.00  0.00           H
ATOM   5022  C   CYS A 965      34.950  40.460  58.940  1.00  0.00           C
ATOM   5023  O   CYS A 965      35.610  40.470  59.960  1.00  0.00           O
ATOM   5024  N   SER A 966      33.910  41.310  58.800  1.00  0.00           N
ATOM   5025  HN  SER A 966      33.430  41.120  57.950  1.00  0.00           H
ATOM   5026  CA  SER A 966      33.480  42.380  59.760  1.00  0.00           C
ATOM   5027  HA  SER A 966      34.310  42.970  60.140  1.00  0.00           H
ATOM   5028  CB  SER A 966      32.330  43.220  59.280  1.00  0.00           C
ATOM   5029  HB1 SER A 966      32.000  44.060  59.920  1.00  0.00           H
ATOM   5030  HB2 SER A 966      31.420  42.650  59.020  1.00  0.00           H
ATOM   5031  OG  SER A 966      32.740  43.950  58.090  1.00  0.00           O
ATOM   5032  HG1 SER A 966      32.910  43.250  57.450  1.00  0.00           H
ATOM   5033  C   SER A 966      33.040  41.770  61.020  1.00  0.00           C
ATOM   5034  O   SER A 966      33.320  42.280  62.110  1.00  0.00           O
ATOM   5035  N   VAL A 967      32.300  40.590  61.110  1.00  0.00           N
ATOM   5036  HN  VAL A 967      31.940  40.260  60.240  1.00  0.00           H
ATOM   5037  CA  VAL A 967      31.900  40.070  62.380  1.00  0.00           C
ATOM   5038  HA  VAL A 967      31.850  40.860  63.100  1.00  0.00           H
ATOM   5039  CB  VAL A 967      30.500  39.360  62.300  1.00  0.00           C
ATOM   5040  HB  VAL A 967      30.280  38.880  63.280  1.00  0.00           H
ATOM   5041  CG1 VAL A 967      29.410  40.440  61.940  1.00  0.00           C
ATOM   5042 HG11 VAL A 967      28.420  40.020  61.650  1.00  0.00           H
ATOM   5043 HG12 VAL A 967      29.800  41.070  61.110  1.00  0.00           H
ATOM   5044 HG13 VAL A 967      29.180  41.130  62.780  1.00  0.00           H
ATOM   5045  CG2 VAL A 967      30.470  38.210  61.260  1.00  0.00           C
ATOM   5046 HG21 VAL A 967      31.250  37.430  61.390  1.00  0.00           H
ATOM   5047 HG22 VAL A 967      30.540  38.600  60.230  1.00  0.00           H
ATOM   5048 HG23 VAL A 967      29.470  37.720  61.240  1.00  0.00           H
ATOM   5049  C   VAL A 967      32.870  39.030  62.890  1.00  0.00           C
ATOM   5050  O   VAL A 967      32.890  38.730  64.070  1.00  0.00           O
ATOM   5051  N   MET A 968      33.820  38.510  62.100  1.00  0.00           N
ATOM   5052  HN  MET A 968      33.680  38.540  61.110  1.00  0.00           H
ATOM   5053  CA  MET A 968      35.010  37.870  62.570  1.00  0.00           C
ATOM   5054  HA  MET A 968      34.830  37.090  63.310  1.00  0.00           H
ATOM   5055  CB  MET A 968      35.620  37.120  61.290  1.00  0.00           C
ATOM   5056  HB1 MET A 968      36.700  37.010  61.540  1.00  0.00           H
ATOM   5057  HB2 MET A 968      35.640  37.710  60.340  1.00  0.00           H
ATOM   5058  CG  MET A 968      34.900  35.800  61.010  1.00  0.00           C
ATOM   5059  HG1 MET A 968      34.760  35.750  59.900  1.00  0.00           H
ATOM   5060  HG2 MET A 968      33.910  35.770  61.500  1.00  0.00           H
[truncated: 6,873,249 more chars]
