# Supplementary material for: CryoEM and computational modeling structural insights into the pH regulator NBCn1
Source: Nat Commun. 2025 Nov 11;16:9932. doi: 10.1038/s41467-025-64868-z (PMC12606367; doi:10.1038/s41467-025-64868-z)
Supplement: Supplementary file 7 — Supplementary Data 5 [file 41467_2025_64868_MOESM7_ESM.zip › 100ns_z_restr_MD_NBCn1_2NaCO3/hNBCn1_IF/z-restr_hNBCn1_IF_2NaCO3_last_step_27.pdb]

REMARK    GENERATED BY TRJCONV
TITLE     Title t= 101000.00000 step= 50500000
REMARK    THIS IS A SIMULATION BOX
CRYST1   93.702   93.702  101.930  90.00  90.00  90.00 P 1           1
MODEL        1
ATOM      1  N   LEU A 585      25.250  36.850  36.220  1.00  0.00           N
ATOM      2  HT1 LEU A 585      25.340  37.870  36.010  1.00  0.00           H
ATOM      3  HT2 LEU A 585      24.240  36.620  36.180  1.00  0.00           H
ATOM      4  HT3 LEU A 585      25.650  36.220  35.500  1.00  0.00           H
ATOM      5  CA  LEU A 585      25.920  36.690  37.570  1.00  0.00           C
ATOM      6  HA  LEU A 585      26.960  36.710  37.310  1.00  0.00           H
ATOM      7  CB  LEU A 585      25.730  38.010  38.330  1.00  0.00           C
ATOM      8  HB1 LEU A 585      24.650  38.220  38.420  1.00  0.00           H
ATOM      9  HB2 LEU A 585      26.170  38.830  37.740  1.00  0.00           H
ATOM     10  CG  LEU A 585      26.440  38.010  39.710  1.00  0.00           C
ATOM     11  HG  LEU A 585      27.220  37.230  39.560  1.00  0.00           H
ATOM     12  CD1 LEU A 585      27.140  39.400  39.970  1.00  0.00           C
ATOM     13 HD11 LEU A 585      27.880  39.620  39.170  1.00  0.00           H
ATOM     14 HD12 LEU A 585      27.540  39.580  40.990  1.00  0.00           H
ATOM     15 HD13 LEU A 585      26.290  40.120  40.010  1.00  0.00           H
ATOM     16  CD2 LEU A 585      25.590  37.580  40.870  1.00  0.00           C
ATOM     17 HD21 LEU A 585      24.760  38.300  41.040  1.00  0.00           H
ATOM     18 HD22 LEU A 585      26.190  37.480  41.800  1.00  0.00           H
ATOM     19 HD23 LEU A 585      25.060  36.630  40.640  1.00  0.00           H
ATOM     20  C   LEU A 585      25.460  35.360  38.200  1.00  0.00           C
ATOM     21  O   LEU A 585      26.190  34.420  38.330  1.00  0.00           O
ATOM     22  N   ILE A 586      24.150  35.280  38.560  1.00  0.00           N
ATOM     23  HN  ILE A 586      23.500  36.030  38.510  1.00  0.00           H
ATOM     24  CA  ILE A 586      23.630  34.080  39.080  1.00  0.00           C
ATOM     25  HA  ILE A 586      24.290  33.830  39.900  1.00  0.00           H
ATOM     26  CB  ILE A 586      22.230  34.270  39.750  1.00  0.00           C
ATOM     27  HB  ILE A 586      21.570  34.600  38.920  1.00  0.00           H
ATOM     28  CG2 ILE A 586      21.640  32.940  40.320  1.00  0.00           C
ATOM     29 HG21 ILE A 586      20.650  33.070  40.800  1.00  0.00           H
ATOM     30 HG22 ILE A 586      22.180  32.470  41.170  1.00  0.00           H
ATOM     31 HG23 ILE A 586      21.420  32.140  39.570  1.00  0.00           H
ATOM     32  CG1 ILE A 586      22.250  35.410  40.850  1.00  0.00           C
ATOM     33 HG11 ILE A 586      21.170  35.480  41.090  1.00  0.00           H
ATOM     34 HG12 ILE A 586      22.550  36.410  40.470  1.00  0.00           H
ATOM     35  CD  ILE A 586      23.110  35.140  42.060  1.00  0.00           C
ATOM     36  HD1 ILE A 586      23.320  36.080  42.610  1.00  0.00           H
ATOM     37  HD2 ILE A 586      24.100  34.760  41.720  1.00  0.00           H
ATOM     38  HD3 ILE A 586      22.740  34.280  42.660  1.00  0.00           H
ATOM     39  C   ILE A 586      23.600  32.870  38.270  1.00  0.00           C
ATOM     40  O   ILE A 586      24.170  31.810  38.610  1.00  0.00           O
ATOM     41  N   LEU A 587      23.180  33.020  37.020  1.00  0.00           N
ATOM     42  HN  LEU A 587      22.830  33.900  36.700  1.00  0.00           H
ATOM     43  CA  LEU A 587      23.210  31.990  36.070  1.00  0.00           C
ATOM     44  HA  LEU A 587      22.830  31.110  36.550  1.00  0.00           H
ATOM     45  CB  LEU A 587      22.310  32.330  34.860  1.00  0.00           C
ATOM     46  HB1 LEU A 587      22.770  33.080  34.180  1.00  0.00           H
ATOM     47  HB2 LEU A 587      21.310  32.770  35.100  1.00  0.00           H
ATOM     48  CG  LEU A 587      21.910  31.050  33.920  1.00  0.00           C
ATOM     49  HG  LEU A 587      22.880  30.630  33.620  1.00  0.00           H
ATOM     50  CD1 LEU A 587      21.130  29.940  34.640  1.00  0.00           C
ATOM     51 HD11 LEU A 587      20.140  30.350  34.910  1.00  0.00           H
ATOM     52 HD12 LEU A 587      21.710  29.670  35.550  1.00  0.00           H
ATOM     53 HD13 LEU A 587      21.110  29.090  33.910  1.00  0.00           H
ATOM     54  CD2 LEU A 587      21.290  31.490  32.570  1.00  0.00           C
ATOM     55 HD21 LEU A 587      21.130  32.590  32.550  1.00  0.00           H
ATOM     56 HD22 LEU A 587      20.350  30.910  32.480  1.00  0.00           H
ATOM     57 HD23 LEU A 587      21.980  31.310  31.720  1.00  0.00           H
ATOM     58  C   LEU A 587      24.590  31.530  35.650  1.00  0.00           C
ATOM     59  O   LEU A 587      24.820  30.380  35.330  1.00  0.00           O
ATOM     60  N   ASP A 588      25.520  32.550  35.520  1.00  0.00           N
ATOM     61  HN  ASP A 588      25.240  33.500  35.640  1.00  0.00           H
ATOM     62  CA  ASP A 588      26.870  32.280  35.210  1.00  0.00           C
ATOM     63  HA  ASP A 588      26.820  31.750  34.270  1.00  0.00           H
ATOM     64  CB  ASP A 588      27.730  33.590  35.030  1.00  0.00           C
ATOM     65  HB1 ASP A 588      28.730  33.220  34.680  1.00  0.00           H
ATOM     66  HB2 ASP A 588      27.930  34.060  36.020  1.00  0.00           H
ATOM     67  CG  ASP A 588      27.150  34.500  34.060  1.00  0.00           C
ATOM     68  OD1 ASP A 588      27.490  34.490  32.880  1.00  0.00           O
ATOM     69  OD2 ASP A 588      26.160  35.210  34.450  1.00  0.00           O
ATOM     70  C   ASP A 588      27.540  31.370  36.160  1.00  0.00           C
ATOM     71  O   ASP A 588      28.230  30.450  35.690  1.00  0.00           O
ATOM     72  N   ILE A 589      27.420  31.600  37.490  1.00  0.00           N
ATOM     73  HN  ILE A 589      26.930  32.430  37.740  1.00  0.00           H
ATOM     74  CA  ILE A 589      27.970  30.740  38.470  1.00  0.00           C
ATOM     75  HA  ILE A 589      29.040  30.590  38.380  1.00  0.00           H
ATOM     76  CB  ILE A 589      27.590  31.240  39.860  1.00  0.00           C
ATOM     77  HB  ILE A 589      26.500  31.480  39.890  1.00  0.00           H
ATOM     78  CG2 ILE A 589      27.880  30.190  41.010  1.00  0.00           C
ATOM     79 HG21 ILE A 589      27.750  30.530  42.060  1.00  0.00           H
ATOM     80 HG22 ILE A 589      28.920  29.860  40.820  1.00  0.00           H
ATOM     81 HG23 ILE A 589      27.170  29.350  40.890  1.00  0.00           H
ATOM     82  CG1 ILE A 589      28.280  32.570  40.140  1.00  0.00           C
ATOM     83 HG11 ILE A 589      28.240  33.220  39.240  1.00  0.00           H
ATOM     84 HG12 ILE A 589      29.310  32.450  40.530  1.00  0.00           H
ATOM     85  CD  ILE A 589      27.490  33.310  41.340  1.00  0.00           C
ATOM     86  HD1 ILE A 589      27.650  34.390  41.100  1.00  0.00           H
ATOM     87  HD2 ILE A 589      27.820  33.050  42.370  1.00  0.00           H
ATOM     88  HD3 ILE A 589      26.390  33.160  41.220  1.00  0.00           H
ATOM     89  C   ILE A 589      27.460  29.270  38.350  1.00  0.00           C
ATOM     90  O   ILE A 589      28.270  28.310  38.480  1.00  0.00           O
ATOM     91  N   LYS A 590      26.150  29.050  38.150  1.00  0.00           N
ATOM     92  HN  LYS A 590      25.550  29.830  38.180  1.00  0.00           H
ATOM     93  CA  LYS A 590      25.510  27.840  37.760  1.00  0.00           C
ATOM     94  HA  LYS A 590      25.770  27.080  38.500  1.00  0.00           H
ATOM     95  CB  LYS A 590      24.050  28.060  37.650  1.00  0.00           C
ATOM     96  HB1 LYS A 590      23.670  27.420  36.840  1.00  0.00           H
ATOM     97  HB2 LYS A 590      23.800  29.030  37.180  1.00  0.00           H
ATOM     98  CG  LYS A 590      23.250  27.830  38.950  1.00  0.00           C
ATOM     99  HG1 LYS A 590      23.620  28.360  39.860  1.00  0.00           H
ATOM    100  HG2 LYS A 590      23.380  26.740  39.090  1.00  0.00           H
ATOM    101  CD  LYS A 590      21.800  28.210  38.720  1.00  0.00           C
ATOM    102  HD1 LYS A 590      21.590  29.310  38.770  1.00  0.00           H
ATOM    103  HD2 LYS A 590      21.260  27.900  39.630  1.00  0.00           H
ATOM    104  CE  LYS A 590      21.070  27.520  37.580  1.00  0.00           C
ATOM    105  HE1 LYS A 590      21.050  26.420  37.730  1.00  0.00           H
ATOM    106  HE2 LYS A 590      21.560  27.650  36.590  1.00  0.00           H
ATOM    107  NZ  LYS A 590      19.630  27.860  37.500  1.00  0.00           N
ATOM    108  HZ1 LYS A 590      19.480  28.880  37.560  1.00  0.00           H
ATOM    109  HZ2 LYS A 590      19.060  27.420  38.260  1.00  0.00           H
ATOM    110  HZ3 LYS A 590      19.170  27.520  36.620  1.00  0.00           H
ATOM    111  C   LYS A 590      25.990  27.120  36.480  1.00  0.00           C
ATOM    112  O   LYS A 590      25.920  25.860  36.350  1.00  0.00           O
ATOM    113  N   ARG A 591      26.410  27.930  35.450  1.00  0.00           N
ATOM    114  HN  ARG A 591      26.340  28.930  35.450  1.00  0.00           H
ATOM    115  CA  ARG A 591      26.910  27.330  34.200  1.00  0.00           C
ATOM    116  HA  ARG A 591      26.420  26.380  34.050  1.00  0.00           H
ATOM    117  CB  ARG A 591      26.640  28.200  32.970  1.00  0.00           C
ATOM    118  HB1 ARG A 591      27.310  28.030  32.100  1.00  0.00           H
ATOM    119  HB2 ARG A 591      26.900  29.260  33.190  1.00  0.00           H
ATOM    120  CG  ARG A 591      25.170  28.090  32.530  1.00  0.00           C
ATOM    121  HG1 ARG A 591      24.540  28.470  33.360  1.00  0.00           H
ATOM    122  HG2 ARG A 591      24.910  27.030  32.350  1.00  0.00           H
ATOM    123  CD  ARG A 591      24.910  28.900  31.250  1.00  0.00           C
ATOM    124  HD1 ARG A 591      25.700  28.550  30.560  1.00  0.00           H
ATOM    125  HD2 ARG A 591      25.100  29.990  31.390  1.00  0.00           H
ATOM    126  NE  ARG A 591      23.570  28.730  30.850  1.00  0.00           N
ATOM    127  HE  ARG A 591      22.890  28.230  31.390  1.00  0.00           H
ATOM    128  CZ  ARG A 591      23.190  29.190  29.640  1.00  0.00           C
ATOM    129  NH1 ARG A 591      24.040  29.770  28.790  1.00  0.00           N
ATOM    130 HH11 ARG A 591      24.930  30.080  29.130  1.00  0.00           H
ATOM    131 HH12 ARG A 591      23.680  30.060  27.910  1.00  0.00           H
ATOM    132  NH2 ARG A 591      21.940  28.980  29.240  1.00  0.00           N
ATOM    133 HH21 ARG A 591      21.680  29.320  28.330  1.00  0.00           H
ATOM    134 HH22 ARG A 591      21.270  28.480  29.780  1.00  0.00           H
ATOM    135  C   ARG A 591      28.320  26.820  34.110  1.00  0.00           C
ATOM    136  O   ARG A 591      28.760  26.100  33.220  1.00  0.00           O
ATOM    137  N   LYS A 592      29.150  27.380  35.090  1.00  0.00           N
ATOM    138  HN  LYS A 592      28.750  28.050  35.710  1.00  0.00           H
ATOM    139  CA  LYS A 592      30.580  27.130  35.170  1.00  0.00           C
ATOM    140  HA  LYS A 592      31.010  26.700  34.290  1.00  0.00           H
ATOM    141  CB  LYS A 592      31.360  28.510  35.280  1.00  0.00           C
ATOM    142  HB1 LYS A 592      32.420  28.330  35.530  1.00  0.00           H
ATOM    143  HB2 LYS A 592      30.910  29.000  36.170  1.00  0.00           H
ATOM    144  CG  LYS A 592      31.310  29.390  34.060  1.00  0.00           C
ATOM    145  HG1 LYS A 592      31.970  30.230  34.360  1.00  0.00           H
ATOM    146  HG2 LYS A 592      30.230  29.630  33.910  1.00  0.00           H
ATOM    147  CD  LYS A 592      31.850  28.640  32.810  1.00  0.00           C
ATOM    148  HD1 LYS A 592      30.960  28.000  32.550  1.00  0.00           H
ATOM    149  HD2 LYS A 592      32.700  27.950  32.980  1.00  0.00           H
ATOM    150  CE  LYS A 592      32.350  29.500  31.650  1.00  0.00           C
ATOM    151  HE1 LYS A 592      31.690  30.390  31.510  1.00  0.00           H
ATOM    152  HE2 LYS A 592      32.480  28.950  30.700  1.00  0.00           H
ATOM    153  NZ  LYS A 592      33.660  30.050  32.080  1.00  0.00           N
ATOM    154  HZ1 LYS A 592      34.140  30.650  31.380  1.00  0.00           H
ATOM    155  HZ2 LYS A 592      34.340  29.270  32.200  1.00  0.00           H
ATOM    156  HZ3 LYS A 592      33.630  30.710  32.880  1.00  0.00           H
ATOM    157  C   LYS A 592      30.910  26.240  36.420  1.00  0.00           C
ATOM    158  O   LYS A 592      32.020  25.910  36.860  1.00  0.00           O
ATOM    159  N   ALA A 593      29.820  25.750  37.070  1.00  0.00           N
ATOM    160  HN  ALA A 593      28.900  25.980  36.790  1.00  0.00           H
ATOM    161  CA  ALA A 593      29.850  24.740  38.070  1.00  0.00           C
ATOM    162  HA  ALA A 593      30.520  25.020  38.880  1.00  0.00           H
ATOM    163  CB  ALA A 593      28.470  24.760  38.760  1.00  0.00           C
ATOM    164  HB1 ALA A 593      27.690  24.680  37.970  1.00  0.00           H
ATOM    165  HB2 ALA A 593      28.190  25.660  39.340  1.00  0.00           H
ATOM    166  HB3 ALA A 593      28.370  23.910  39.460  1.00  0.00           H
ATOM    167  C   ALA A 593      30.310  23.450  37.520  1.00  0.00           C
ATOM    168  O   ALA A 593      31.250  22.860  38.010  1.00  0.00           O
ATOM    169  N   PRO A 594      29.820  22.890  36.420  1.00  0.00           N
ATOM    170  CD  PRO A 594      28.690  23.350  35.640  1.00  0.00           C
ATOM    171  HD1 PRO A 594      28.820  24.410  35.310  1.00  0.00           H
ATOM    172  HD2 PRO A 594      27.770  23.250  36.250  1.00  0.00           H
ATOM    173  CA  PRO A 594      30.380  21.600  35.830  1.00  0.00           C
ATOM    174  HA  PRO A 594      30.500  20.860  36.610  1.00  0.00           H
ATOM    175  CB  PRO A 594      29.280  21.140  34.790  1.00  0.00           C
ATOM    176  HB1 PRO A 594      28.570  20.480  35.330  1.00  0.00           H
ATOM    177  HB2 PRO A 594      29.690  20.480  33.990  1.00  0.00           H
ATOM    178  CG  PRO A 594      28.520  22.420  34.390  1.00  0.00           C
ATOM    179  HG1 PRO A 594      28.690  22.920  33.420  1.00  0.00           H
ATOM    180  HG2 PRO A 594      27.450  22.100  34.360  1.00  0.00           H
ATOM    181  C   PRO A 594      31.740  21.800  35.120  1.00  0.00           C
ATOM    182  O   PRO A 594      32.150  20.850  34.470  1.00  0.00           O
ATOM    183  N   PHE A 595      32.340  23.040  35.150  1.00  0.00           N
ATOM    184  HN  PHE A 595      31.880  23.740  35.680  1.00  0.00           H
ATOM    185  CA  PHE A 595      33.660  23.370  34.720  1.00  0.00           C
ATOM    186  HA  PHE A 595      34.120  22.500  34.260  1.00  0.00           H
ATOM    187  CB  PHE A 595      33.750  24.620  33.820  1.00  0.00           C
ATOM    188  HB1 PHE A 595      34.810  24.890  33.630  1.00  0.00           H
ATOM    189  HB2 PHE A 595      33.160  25.430  34.290  1.00  0.00           H
ATOM    190  CG  PHE A 595      33.240  24.200  32.420  1.00  0.00           C
ATOM    191  CD1 PHE A 595      32.010  24.530  31.830  1.00  0.00           C
ATOM    192  HD1 PHE A 595      31.210  25.050  32.360  1.00  0.00           H
ATOM    193  CE1 PHE A 595      31.660  24.350  30.510  1.00  0.00           C
ATOM    194  HE1 PHE A 595      30.650  24.530  30.150  1.00  0.00           H
ATOM    195  CZ  PHE A 595      32.570  23.590  29.720  1.00  0.00           C
ATOM    196  HZ  PHE A 595      32.320  23.350  28.690  1.00  0.00           H
ATOM    197  CD2 PHE A 595      34.120  23.480  31.570  1.00  0.00           C
ATOM    198  HD2 PHE A 595      35.030  23.100  32.020  1.00  0.00           H
ATOM    199  CE2 PHE A 595      33.740  23.110  30.290  1.00  0.00           C
ATOM    200  HE2 PHE A 595      34.480  22.520  29.770  1.00  0.00           H
ATOM    201  C   PHE A 595      34.590  23.560  35.930  1.00  0.00           C
ATOM    202  O   PHE A 595      35.790  23.870  35.770  1.00  0.00           O
ATOM    203  N   PHE A 596      34.160  23.350  37.230  1.00  0.00           N
ATOM    204  HN  PHE A 596      33.220  23.120  37.420  1.00  0.00           H
ATOM    205  CA  PHE A 596      35.010  23.410  38.420  1.00  0.00           C
ATOM    206  HA  PHE A 596      35.550  24.330  38.340  1.00  0.00           H
ATOM    207  CB  PHE A 596      34.260  23.480  39.820  1.00  0.00           C
ATOM    208  HB1 PHE A 596      33.760  22.520  40.080  1.00  0.00           H
ATOM    209  HB2 PHE A 596      33.530  24.310  39.730  1.00  0.00           H
ATOM    210  CG  PHE A 596      35.160  23.810  41.070  1.00  0.00           C
ATOM    211  CD1 PHE A 596      34.480  23.730  42.320  1.00  0.00           C
ATOM    212  HD1 PHE A 596      33.490  23.290  42.270  1.00  0.00           H
ATOM    213  CE1 PHE A 596      35.120  24.080  43.490  1.00  0.00           C
ATOM    214  HE1 PHE A 596      34.600  24.060  44.430  1.00  0.00           H
ATOM    215  CZ  PHE A 596      36.440  24.610  43.480  1.00  0.00           C
ATOM    216  HZ  PHE A 596      36.950  24.850  44.400  1.00  0.00           H
ATOM    217  CD2 PHE A 596      36.540  24.190  41.120  1.00  0.00           C
ATOM    218  HD2 PHE A 596      37.130  24.210  40.220  1.00  0.00           H
ATOM    219  CE2 PHE A 596      37.150  24.630  42.310  1.00  0.00           C
ATOM    220  HE2 PHE A 596      38.210  24.840  42.260  1.00  0.00           H
ATOM    221  C   PHE A 596      36.060  22.280  38.390  1.00  0.00           C
ATOM    222  O   PHE A 596      37.260  22.510  38.630  1.00  0.00           O
ATOM    223  N   LEU A 597      35.740  21.030  38.060  1.00  0.00           N
ATOM    224  HN  LEU A 597      34.760  20.820  38.050  1.00  0.00           H
ATOM    225  CA  LEU A 597      36.680  19.910  37.940  1.00  0.00           C
ATOM    226  HA  LEU A 597      37.220  19.850  38.870  1.00  0.00           H
ATOM    227  CB  LEU A 597      35.810  18.570  37.800  1.00  0.00           C
ATOM    228  HB1 LEU A 597      35.800  18.170  36.760  1.00  0.00           H
ATOM    229  HB2 LEU A 597      34.770  18.940  37.970  1.00  0.00           H
ATOM    230  CG  LEU A 597      36.270  17.660  38.900  1.00  0.00           C
ATOM    231  HG  LEU A 597      36.080  18.050  39.930  1.00  0.00           H
ATOM    232  CD1 LEU A 597      35.330  16.390  38.770  1.00  0.00           C
ATOM    233 HD11 LEU A 597      35.600  15.630  39.540  1.00  0.00           H
ATOM    234 HD12 LEU A 597      35.550  15.960  37.770  1.00  0.00           H
ATOM    235 HD13 LEU A 597      34.270  16.710  38.820  1.00  0.00           H
ATOM    236  CD2 LEU A 597      37.750  17.300  38.700  1.00  0.00           C
ATOM    237 HD21 LEU A 597      37.900  16.850  37.690  1.00  0.00           H
ATOM    238 HD22 LEU A 597      38.010  16.530  39.460  1.00  0.00           H
ATOM    239 HD23 LEU A 597      38.370  18.190  38.890  1.00  0.00           H
ATOM    240  C   LEU A 597      37.700  20.050  36.810  1.00  0.00           C
ATOM    241  O   LEU A 597      38.830  19.760  37.000  1.00  0.00           O
ATOM    242  N   SER A 598      37.200  20.440  35.620  1.00  0.00           N
ATOM    243  HN  SER A 598      36.200  20.440  35.500  1.00  0.00           H
ATOM    244  CA  SER A 598      37.970  21.000  34.520  1.00  0.00           C
ATOM    245  HA  SER A 598      38.580  20.220  34.070  1.00  0.00           H
ATOM    246  CB  SER A 598      37.020  21.630  33.360  1.00  0.00           C
ATOM    247  HB1 SER A 598      37.670  22.110  32.610  1.00  0.00           H
ATOM    248  HB2 SER A 598      36.460  22.430  33.890  1.00  0.00           H
ATOM    249  OG  SER A 598      36.230  20.530  32.910  1.00  0.00           O
ATOM    250  HG1 SER A 598      35.800  20.180  33.690  1.00  0.00           H
ATOM    251  C   SER A 598      38.960  22.090  34.950  1.00  0.00           C
ATOM    252  O   SER A 598      40.110  22.120  34.560  1.00  0.00           O
ATOM    253  N   ASP A 599      38.650  23.070  35.800  1.00  0.00           N
ATOM    254  HN  ASP A 599      37.710  23.100  36.160  1.00  0.00           H
ATOM    255  CA  ASP A 599      39.720  23.990  36.320  1.00  0.00           C
ATOM    256  HA  ASP A 599      40.250  24.420  35.480  1.00  0.00           H
ATOM    257  CB  ASP A 599      39.190  25.120  37.350  1.00  0.00           C
ATOM    258  HB1 ASP A 599      39.950  25.570  38.010  1.00  0.00           H
ATOM    259  HB2 ASP A 599      38.460  24.670  38.060  1.00  0.00           H
ATOM    260  CG  ASP A 599      38.300  26.220  36.710  1.00  0.00           C
ATOM    261  OD1 ASP A 599      37.990  26.050  35.460  1.00  0.00           O
ATOM    262  OD2 ASP A 599      38.030  27.260  37.410  1.00  0.00           O
ATOM    263  C   ASP A 599      40.820  23.320  37.200  1.00  0.00           C
ATOM    264  O   ASP A 599      42.040  23.670  37.070  1.00  0.00           O
ATOM    265  N   PHE A 600      40.460  22.280  38.070  1.00  0.00           N
ATOM    266  HN  PHE A 600      39.520  22.000  38.230  1.00  0.00           H
ATOM    267  CA  PHE A 600      41.590  21.540  38.620  1.00  0.00           C
ATOM    268  HA  PHE A 600      42.290  22.210  39.100  1.00  0.00           H
ATOM    269  CB  PHE A 600      40.950  20.510  39.520  1.00  0.00           C
ATOM    270  HB1 PHE A 600      40.270  19.840  38.960  1.00  0.00           H
ATOM    271  HB2 PHE A 600      40.290  20.940  40.300  1.00  0.00           H
ATOM    272  CG  PHE A 600      41.870  19.640  40.380  1.00  0.00           C
ATOM    273  CD1 PHE A 600      43.000  20.100  41.130  1.00  0.00           C
ATOM    274  HD1 PHE A 600      43.360  21.110  41.020  1.00  0.00           H
ATOM    275  CE1 PHE A 600      43.700  19.180  41.930  1.00  0.00           C
ATOM    276  HE1 PHE A 600      44.610  19.590  42.340  1.00  0.00           H
ATOM    277  CZ  PHE A 600      43.130  17.950  42.270  1.00  0.00           C
ATOM    278  HZ  PHE A 600      43.610  17.370  43.040  1.00  0.00           H
ATOM    279  CD2 PHE A 600      41.480  18.290  40.600  1.00  0.00           C
ATOM    280  HD2 PHE A 600      40.530  17.920  40.260  1.00  0.00           H
ATOM    281  CE2 PHE A 600      42.110  17.430  41.500  1.00  0.00           C
ATOM    282  HE2 PHE A 600      41.730  16.460  41.740  1.00  0.00           H
ATOM    283  C   PHE A 600      42.430  20.750  37.600  1.00  0.00           C
ATOM    284  O   PHE A 600      43.640  20.660  37.700  1.00  0.00           O
ATOM    285  N   LYS A 601      41.750  20.150  36.590  1.00  0.00           N
ATOM    286  HN  LYS A 601      40.770  19.990  36.680  1.00  0.00           H
ATOM    287  CA  LYS A 601      42.450  19.650  35.470  1.00  0.00           C
ATOM    288  HA  LYS A 601      43.120  18.900  35.850  1.00  0.00           H
ATOM    289  CB  LYS A 601      41.520  18.910  34.520  1.00  0.00           C
ATOM    290  HB1 LYS A 601      42.170  18.550  33.680  1.00  0.00           H
ATOM    291  HB2 LYS A 601      40.810  19.590  34.000  1.00  0.00           H
ATOM    292  CG  LYS A 601      40.810  17.720  35.100  1.00  0.00           C
ATOM    293  HG1 LYS A 601      40.290  18.060  36.030  1.00  0.00           H
ATOM    294  HG2 LYS A 601      41.540  16.950  35.420  1.00  0.00           H
ATOM    295  CD  LYS A 601      39.750  17.180  34.170  1.00  0.00           C
ATOM    296  HD1 LYS A 601      40.290  16.950  33.220  1.00  0.00           H
ATOM    297  HD2 LYS A 601      38.930  17.850  33.860  1.00  0.00           H
ATOM    298  CE  LYS A 601      38.990  15.900  34.590  1.00  0.00           C
ATOM    299  HE1 LYS A 601      38.120  16.100  35.250  1.00  0.00           H
ATOM    300  HE2 LYS A 601      39.590  15.070  35.020  1.00  0.00           H
ATOM    301  NZ  LYS A 601      38.450  15.250  33.370  1.00  0.00           N
ATOM    302  HZ1 LYS A 601      39.070  14.480  33.030  1.00  0.00           H
ATOM    303  HZ2 LYS A 601      38.500  15.980  32.620  1.00  0.00           H
ATOM    304  HZ3 LYS A 601      37.420  15.100  33.400  1.00  0.00           H
ATOM    305  C   LYS A 601      43.340  20.650  34.640  1.00  0.00           C
ATOM    306  O   LYS A 601      44.510  20.270  34.290  1.00  0.00           O
ATOM    307  N   ASP A 602      42.940  21.870  34.310  1.00  0.00           N
ATOM    308  HN  ASP A 602      42.170  22.300  34.780  1.00  0.00           H
ATOM    309  CA  ASP A 602      43.950  22.790  33.790  1.00  0.00           C
ATOM    310  HA  ASP A 602      44.460  22.340  32.960  1.00  0.00           H
ATOM    311  CB  ASP A 602      43.210  24.070  33.470  1.00  0.00           C
ATOM    312  HB1 ASP A 602      43.930  24.780  33.010  1.00  0.00           H
ATOM    313  HB2 ASP A 602      42.540  24.470  34.250  1.00  0.00           H
ATOM    314  CG  ASP A 602      42.210  23.820  32.380  1.00  0.00           C
ATOM    315  OD1 ASP A 602      42.560  23.000  31.470  1.00  0.00           O
ATOM    316  OD2 ASP A 602      41.070  24.430  32.300  1.00  0.00           O
ATOM    317  C   ASP A 602      45.040  23.140  34.770  1.00  0.00           C
ATOM    318  O   ASP A 602      46.160  23.400  34.330  1.00  0.00           O
ATOM    319  N   ALA A 603      44.740  23.220  36.120  1.00  0.00           N
ATOM    320  HN  ALA A 603      43.890  22.850  36.510  1.00  0.00           H
ATOM    321  CA  ALA A 603      45.730  23.380  37.130  1.00  0.00           C
ATOM    322  HA  ALA A 603      46.370  24.220  36.920  1.00  0.00           H
ATOM    323  CB  ALA A 603      44.810  23.770  38.350  1.00  0.00           C
ATOM    324  HB1 ALA A 603      45.330  23.540  39.320  1.00  0.00           H
ATOM    325  HB2 ALA A 603      43.940  23.100  38.320  1.00  0.00           H
ATOM    326  HB3 ALA A 603      44.540  24.840  38.210  1.00  0.00           H
ATOM    327  C   ALA A 603      46.690  22.220  37.300  1.00  0.00           C
ATOM    328  O   ALA A 603      47.710  22.430  37.940  1.00  0.00           O
ATOM    329  N   LEU A 604      46.510  21.080  36.690  1.00  0.00           N
ATOM    330  HN  LEU A 604      45.640  20.780  36.270  1.00  0.00           H
ATOM    331  CA  LEU A 604      47.610  20.150  36.610  1.00  0.00           C
ATOM    332  HA  LEU A 604      48.170  20.240  37.540  1.00  0.00           H
ATOM    333  CB  LEU A 604      47.170  18.700  36.430  1.00  0.00           C
ATOM    334  HB1 LEU A 604      47.980  17.940  36.540  1.00  0.00           H
ATOM    335  HB2 LEU A 604      46.630  18.510  35.480  1.00  0.00           H
ATOM    336  CG  LEU A 604      46.160  18.180  37.540  1.00  0.00           C
ATOM    337  HG  LEU A 604      45.270  18.830  37.650  1.00  0.00           H
ATOM    338  CD1 LEU A 604      45.720  16.760  37.100  1.00  0.00           C
ATOM    339 HD11 LEU A 604      45.170  16.690  36.140  1.00  0.00           H
ATOM    340 HD12 LEU A 604      45.070  16.240  37.830  1.00  0.00           H
ATOM    341 HD13 LEU A 604      46.580  16.050  37.090  1.00  0.00           H
ATOM    342  CD2 LEU A 604      46.760  18.230  38.940  1.00  0.00           C
ATOM    343 HD21 LEU A 604      45.940  18.020  39.660  1.00  0.00           H
ATOM    344 HD22 LEU A 604      47.010  19.280  39.220  1.00  0.00           H
ATOM    345 HD23 LEU A 604      47.600  17.530  39.130  1.00  0.00           H
ATOM    346  C   LEU A 604      48.720  20.510  35.610  1.00  0.00           C
ATOM    347  O   LEU A 604      48.780  19.930  34.560  1.00  0.00           O
ATOM    348  N   SER A 605      49.520  21.580  35.890  1.00  0.00           N
ATOM    349  HN  SER A 605      49.390  22.240  36.620  1.00  0.00           H
ATOM    350  CA  SER A 605      50.640  21.870  35.010  1.00  0.00           C
ATOM    351  HA  SER A 605      51.010  20.960  34.580  1.00  0.00           H
ATOM    352  CB  SER A 605      50.280  22.940  33.910  1.00  0.00           C
ATOM    353  HB1 SER A 605      49.970  23.930  34.320  1.00  0.00           H
ATOM    354  HB2 SER A 605      49.350  22.650  33.380  1.00  0.00           H
ATOM    355  OG  SER A 605      51.270  23.180  32.970  1.00  0.00           O
ATOM    356  HG1 SER A 605      51.450  22.360  32.500  1.00  0.00           H
ATOM    357  C   SER A 605      51.750  22.460  35.900  1.00  0.00           C
ATOM    358  O   SER A 605      51.500  23.160  36.870  1.00  0.00           O
ATOM    359  N   LEU A 606      53.080  22.310  35.510  1.00  0.00           N
ATOM    360  HN  LEU A 606      53.290  21.750  34.710  1.00  0.00           H
ATOM    361  CA  LEU A 606      54.200  22.840  36.250  1.00  0.00           C
ATOM    362  HA  LEU A 606      54.150  22.420  37.250  1.00  0.00           H
ATOM    363  CB  LEU A 606      55.570  22.440  35.570  1.00  0.00           C
ATOM    364  HB1 LEU A 606      56.460  22.950  35.990  1.00  0.00           H
ATOM    365  HB2 LEU A 606      55.520  22.730  34.490  1.00  0.00           H
ATOM    366  CG  LEU A 606      55.830  20.890  35.620  1.00  0.00           C
ATOM    367  HG  LEU A 606      55.030  20.240  35.200  1.00  0.00           H
ATOM    368  CD1 LEU A 606      56.970  20.500  34.640  1.00  0.00           C
ATOM    369 HD11 LEU A 606      57.900  21.090  34.810  1.00  0.00           H
ATOM    370 HD12 LEU A 606      56.570  20.800  33.650  1.00  0.00           H
ATOM    371 HD13 LEU A 606      57.120  19.390  34.690  1.00  0.00           H
ATOM    372  CD2 LEU A 606      56.140  20.330  37.060  1.00  0.00           C
ATOM    373 HD21 LEU A 606      57.120  20.780  37.370  1.00  0.00           H
ATOM    374 HD22 LEU A 606      56.390  19.240  37.020  1.00  0.00           H
ATOM    375 HD23 LEU A 606      55.410  20.590  37.860  1.00  0.00           H
ATOM    376  C   LEU A 606      54.130  24.370  36.330  1.00  0.00           C
ATOM    377  O   LEU A 606      54.450  25.000  37.350  1.00  0.00           O
ATOM    378  N   GLN A 607      53.760  25.100  35.280  1.00  0.00           N
ATOM    379  HN  GLN A 607      53.420  24.650  34.460  1.00  0.00           H
ATOM    380  CA  GLN A 607      53.700  26.570  35.280  1.00  0.00           C
ATOM    381  HA  GLN A 607      54.650  26.960  35.600  1.00  0.00           H
ATOM    382  CB  GLN A 607      53.290  27.160  33.890  1.00  0.00           C
ATOM    383  HB1 GLN A 607      53.390  28.260  34.020  1.00  0.00           H
ATOM    384  HB2 GLN A 607      52.200  27.030  33.730  1.00  0.00           H
ATOM    385  CG  GLN A 607      54.060  26.700  32.650  1.00  0.00           C
ATOM    386  HG1 GLN A 607      53.930  27.470  31.860  1.00  0.00           H
ATOM    387  HG2 GLN A 607      53.670  25.750  32.220  1.00  0.00           H
ATOM    388  CD  GLN A 607      55.500  26.540  33.040  1.00  0.00           C
ATOM    389  OE1 GLN A 607      56.020  25.400  33.060  1.00  0.00           O
ATOM    390  NE2 GLN A 607      56.230  27.660  33.210  1.00  0.00           N
ATOM    391 HE21 GLN A 607      57.210  27.470  33.290  1.00  0.00           H
ATOM    392 HE22 GLN A 607      55.800  28.540  32.990  1.00  0.00           H
ATOM    393  C   GLN A 607      52.590  27.030  36.250  1.00  0.00           C
ATOM    394  O   GLN A 607      52.770  27.990  37.020  1.00  0.00           O
ATOM    395  N   CYS A 608      51.460  26.300  36.210  1.00  0.00           N
ATOM    396  HN  CYS A 608      51.360  25.520  35.610  1.00  0.00           H
ATOM    397  CA  CYS A 608      50.440  26.460  37.230  1.00  0.00           C
ATOM    398  HA  CYS A 608      50.110  27.490  37.150  1.00  0.00           H
ATOM    399  CB  CYS A 608      49.200  25.620  37.050  1.00  0.00           C
ATOM    400  HB1 CYS A 608      48.630  25.690  38.000  1.00  0.00           H
ATOM    401  HB2 CYS A 608      49.610  24.600  37.020  1.00  0.00           H
ATOM    402  SG  CYS A 608      48.240  26.080  35.580  1.00  0.00           S
ATOM    403  HG1 CYS A 608      47.630  24.910  35.500  1.00  0.00           H
ATOM    404  C   CYS A 608      50.940  26.380  38.690  1.00  0.00           C
ATOM    405  O   CYS A 608      50.830  27.300  39.470  1.00  0.00           O
ATOM    406  N   LEU A 609      51.690  25.370  39.020  1.00  0.00           N
ATOM    407  HN  LEU A 609      51.760  24.640  38.350  1.00  0.00           H
ATOM    408  CA  LEU A 609      52.260  25.120  40.280  1.00  0.00           C
ATOM    409  HA  LEU A 609      51.560  25.090  41.090  1.00  0.00           H
ATOM    410  CB  LEU A 609      53.010  23.740  40.130  1.00  0.00           C
ATOM    411  HB1 LEU A 609      53.790  23.590  40.900  1.00  0.00           H
ATOM    412  HB2 LEU A 609      53.520  23.750  39.140  1.00  0.00           H
ATOM    413  CG  LEU A 609      51.960  22.550  40.080  1.00  0.00           C
ATOM    414  HG  LEU A 609      51.170  22.840  39.360  1.00  0.00           H
ATOM    415  CD1 LEU A 609      52.600  21.210  39.600  1.00  0.00           C
ATOM    416 HD11 LEU A 609      52.950  21.230  38.540  1.00  0.00           H
ATOM    417 HD12 LEU A 609      51.870  20.390  39.580  1.00  0.00           H
ATOM    418 HD13 LEU A 609      53.340  20.770  40.290  1.00  0.00           H
ATOM    419  CD2 LEU A 609      51.470  22.210  41.510  1.00  0.00           C
ATOM    420 HD21 LEU A 609      50.490  21.680  41.420  1.00  0.00           H
ATOM    421 HD22 LEU A 609      51.470  23.150  42.090  1.00  0.00           H
ATOM    422 HD23 LEU A 609      52.210  21.590  42.040  1.00  0.00           H
ATOM    423  C   LEU A 609      53.350  26.120  40.740  1.00  0.00           C
ATOM    424  O   LEU A 609      53.380  26.510  41.950  1.00  0.00           O
ATOM    425  N   ALA A 610      54.240  26.510  39.850  1.00  0.00           N
ATOM    426  HN  ALA A 610      54.340  26.180  38.910  1.00  0.00           H
ATOM    427  CA  ALA A 610      55.300  27.470  40.170  1.00  0.00           C
ATOM    428  HA  ALA A 610      55.790  27.100  41.070  1.00  0.00           H
ATOM    429  CB  ALA A 610      56.360  27.660  39.040  1.00  0.00           C
ATOM    430  HB1 ALA A 610      56.740  26.660  38.730  1.00  0.00           H
ATOM    431  HB2 ALA A 610      57.180  28.330  39.400  1.00  0.00           H
ATOM    432  HB3 ALA A 610      55.940  28.040  38.090  1.00  0.00           H
ATOM    433  C   ALA A 610      54.600  28.820  40.610  1.00  0.00           C
ATOM    434  O   ALA A 610      55.000  29.430  41.580  1.00  0.00           O
ATOM    435  N   SER A 611      53.570  29.180  39.840  1.00  0.00           N
ATOM    436  HN  SER A 611      53.310  28.390  39.290  1.00  0.00           H
ATOM    437  CA  SER A 611      52.810  30.400  39.960  1.00  0.00           C
ATOM    438  HA  SER A 611      53.470  31.230  39.820  1.00  0.00           H
ATOM    439  CB  SER A 611      51.670  30.520  38.950  1.00  0.00           C
ATOM    440  HB1 SER A 611      51.040  31.420  39.120  1.00  0.00           H
ATOM    441  HB2 SER A 611      51.030  29.620  39.000  1.00  0.00           H
ATOM    442  OG  SER A 611      52.030  30.590  37.590  1.00  0.00           O
ATOM    443  HG1 SER A 611      52.220  29.730  37.200  1.00  0.00           H
ATOM    444  C   SER A 611      52.160  30.530  41.370  1.00  0.00           C
ATOM    445  O   SER A 611      52.240  31.570  42.000  1.00  0.00           O
ATOM    446  N   ILE A 612      51.530  29.390  41.920  1.00  0.00           N
ATOM    447  HN  ILE A 612      51.440  28.550  41.400  1.00  0.00           H
ATOM    448  CA  ILE A 612      51.050  29.290  43.300  1.00  0.00           C
ATOM    449  HA  ILE A 612      50.270  30.010  43.520  1.00  0.00           H
ATOM    450  CB  ILE A 612      50.440  27.910  43.610  1.00  0.00           C
ATOM    451  HB  ILE A 612      51.110  27.110  43.220  1.00  0.00           H
ATOM    452  CG2 ILE A 612      50.190  27.670  45.110  1.00  0.00           C
ATOM    453 HG21 ILE A 612      49.560  26.770  45.240  1.00  0.00           H
ATOM    454 HG22 ILE A 612      49.660  28.520  45.610  1.00  0.00           H
ATOM    455 HG23 ILE A 612      51.130  27.500  45.680  1.00  0.00           H
ATOM    456  CG1 ILE A 612      49.150  27.680  42.760  1.00  0.00           C
ATOM    457 HG11 ILE A 612      49.220  28.290  41.840  1.00  0.00           H
ATOM    458 HG12 ILE A 612      48.260  28.090  43.300  1.00  0.00           H
ATOM    459  CD  ILE A 612      48.830  26.200  42.390  1.00  0.00           C
ATOM    460  HD1 ILE A 612      47.820  26.080  41.940  1.00  0.00           H
ATOM    461  HD2 ILE A 612      48.710  25.650  43.360  1.00  0.00           H
ATOM    462  HD3 ILE A 612      49.640  25.800  41.740  1.00  0.00           H
ATOM    463  C   ILE A 612      52.050  29.630  44.360  1.00  0.00           C
ATOM    464  O   ILE A 612      51.850  30.520  45.180  1.00  0.00           O
ATOM    465  N   LEU A 613      53.250  28.980  44.210  1.00  0.00           N
ATOM    466  HN  LEU A 613      53.430  28.500  43.360  1.00  0.00           H
ATOM    467  CA  LEU A 613      54.270  29.090  45.130  1.00  0.00           C
ATOM    468  HA  LEU A 613      53.720  29.070  46.050  1.00  0.00           H
ATOM    469  CB  LEU A 613      55.380  28.040  44.840  1.00  0.00           C
ATOM    470  HB1 LEU A 613      56.220  28.200  45.550  1.00  0.00           H
ATOM    471  HB2 LEU A 613      55.750  28.060  43.800  1.00  0.00           H
ATOM    472  CG  LEU A 613      54.850  26.660  44.980  1.00  0.00           C
ATOM    473  HG  LEU A 613      53.850  26.640  44.490  1.00  0.00           H
ATOM    474  CD1 LEU A 613      55.690  25.470  44.390  1.00  0.00           C
ATOM    475 HD11 LEU A 613      55.340  24.490  44.800  1.00  0.00           H
ATOM    476 HD12 LEU A 613      56.700  25.690  44.770  1.00  0.00           H
ATOM    477 HD13 LEU A 613      55.600  25.400  43.280  1.00  0.00           H
ATOM    478  CD2 LEU A 613      54.670  26.330  46.470  1.00  0.00           C
ATOM    479 HD21 LEU A 613      54.340  27.110  47.210  1.00  0.00           H
ATOM    480 HD22 LEU A 613      55.650  26.010  46.860  1.00  0.00           H
ATOM    481 HD23 LEU A 613      54.070  25.420  46.670  1.00  0.00           H
ATOM    482  C   LEU A 613      54.850  30.560  45.150  1.00  0.00           C
ATOM    483  O   LEU A 613      54.930  31.230  46.150  1.00  0.00           O
ATOM    484  N   PHE A 614      55.130  31.160  43.960  1.00  0.00           N
ATOM    485  HN  PHE A 614      55.050  30.700  43.090  1.00  0.00           H
ATOM    486  CA  PHE A 614      55.540  32.570  43.970  1.00  0.00           C
ATOM    487  HA  PHE A 614      56.460  32.680  44.510  1.00  0.00           H
ATOM    488  CB  PHE A 614      55.790  33.020  42.540  1.00  0.00           C
ATOM    489  HB1 PHE A 614      55.760  34.130  42.510  1.00  0.00           H
ATOM    490  HB2 PHE A 614      54.930  32.730  41.920  1.00  0.00           H
ATOM    491  CG  PHE A 614      57.150  32.590  42.040  1.00  0.00           C
ATOM    492  CD1 PHE A 614      57.280  31.850  40.880  1.00  0.00           C
ATOM    493  HD1 PHE A 614      56.380  31.570  40.350  1.00  0.00           H
ATOM    494  CE1 PHE A 614      58.500  31.550  40.330  1.00  0.00           C
ATOM    495  HE1 PHE A 614      58.500  30.920  39.460  1.00  0.00           H
ATOM    496  CZ  PHE A 614      59.670  32.100  40.910  1.00  0.00           C
ATOM    497  HZ  PHE A 614      60.620  31.870  40.470  1.00  0.00           H
ATOM    498  CD2 PHE A 614      58.330  33.210  42.580  1.00  0.00           C
ATOM    499  HD2 PHE A 614      58.220  33.720  43.520  1.00  0.00           H
ATOM    500  CE2 PHE A 614      59.570  32.950  42.020  1.00  0.00           C
ATOM    501  HE2 PHE A 614      60.510  33.370  42.350  1.00  0.00           H
ATOM    502  C   PHE A 614      54.500  33.540  44.580  1.00  0.00           C
ATOM    503  O   PHE A 614      54.780  34.500  45.330  1.00  0.00           O
ATOM    504  N   LEU A 615      53.230  33.350  44.190  1.00  0.00           N
ATOM    505  HN  LEU A 615      53.030  32.540  43.650  1.00  0.00           H
ATOM    506  CA  LEU A 615      52.050  34.150  44.500  1.00  0.00           C
ATOM    507  HA  LEU A 615      52.450  35.140  44.380  1.00  0.00           H
ATOM    508  CB  LEU A 615      50.960  34.010  43.430  1.00  0.00           C
ATOM    509  HB1 LEU A 615      50.780  32.920  43.450  1.00  0.00           H
ATOM    510  HB2 LEU A 615      51.430  34.190  42.440  1.00  0.00           H
ATOM    511  CG  LEU A 615      49.730  34.820  43.700  1.00  0.00           C
ATOM    512  HG  LEU A 615      49.350  34.550  44.700  1.00  0.00           H
ATOM    513  CD1 LEU A 615      50.020  36.290  43.510  1.00  0.00           C
ATOM    514 HD11 LEU A 615      49.050  36.850  43.480  1.00  0.00           H
ATOM    515 HD12 LEU A 615      50.600  36.460  42.590  1.00  0.00           H
ATOM    516 HD13 LEU A 615      50.670  36.610  44.360  1.00  0.00           H
ATOM    517  CD2 LEU A 615      48.760  34.470  42.580  1.00  0.00           C
ATOM    518 HD21 LEU A 615      48.290  33.480  42.760  1.00  0.00           H
ATOM    519 HD22 LEU A 615      49.040  34.490  41.500  1.00  0.00           H
ATOM    520 HD23 LEU A 615      47.870  35.140  42.580  1.00  0.00           H
ATOM    521  C   LEU A 615      51.640  34.050  45.910  1.00  0.00           C
ATOM    522  O   LEU A 615      51.200  35.080  46.440  1.00  0.00           O
ATOM    523  N   TYR A 616      51.870  32.980  46.680  1.00  0.00           N
ATOM    524  HN  TYR A 616      52.070  32.110  46.220  1.00  0.00           H
ATOM    525  CA  TYR A 616      51.780  32.910  48.050  1.00  0.00           C
ATOM    526  HA  TYR A 616      50.770  33.160  48.330  1.00  0.00           H
ATOM    527  CB  TYR A 616      51.900  31.360  48.420  1.00  0.00           C
ATOM    528  HB1 TYR A 616      52.750  30.850  47.940  1.00  0.00           H
ATOM    529  HB2 TYR A 616      51.050  30.750  48.020  1.00  0.00           H
ATOM    530  CG  TYR A 616      52.070  31.190  49.930  1.00  0.00           C
ATOM    531  CD1 TYR A 616      53.330  31.310  50.500  1.00  0.00           C
ATOM    532  HD1 TYR A 616      54.190  31.470  49.870  1.00  0.00           H
ATOM    533  CE1 TYR A 616      53.430  31.220  51.880  1.00  0.00           C
ATOM    534  HE1 TYR A 616      54.400  31.260  52.340  1.00  0.00           H
ATOM    535  CZ  TYR A 616      52.350  31.060  52.700  1.00  0.00           C
ATOM    536  OH  TYR A 616      52.500  31.130  54.070  1.00  0.00           O
ATOM    537  HH  TYR A 616      51.890  30.520  54.480  1.00  0.00           H
ATOM    538  CD2 TYR A 616      50.940  31.010  50.740  1.00  0.00           C
ATOM    539  HD2 TYR A 616      50.000  31.010  50.230  1.00  0.00           H
ATOM    540  CE2 TYR A 616      51.030  30.840  52.180  1.00  0.00           C
ATOM    541  HE2 TYR A 616      50.160  30.920  52.820  1.00  0.00           H
ATOM    542  C   TYR A 616      52.680  33.820  48.750  1.00  0.00           C
ATOM    543  O   TYR A 616      52.390  34.570  49.630  1.00  0.00           O
ATOM    544  N   CYS A 617      53.940  33.770  48.320  1.00  0.00           N
ATOM    545  HN  CYS A 617      54.210  33.030  47.720  1.00  0.00           H
ATOM    546  CA  CYS A 617      55.040  34.560  48.910  1.00  0.00           C
ATOM    547  HA  CYS A 617      54.990  34.500  49.980  1.00  0.00           H
ATOM    548  CB  CYS A 617      56.430  34.150  48.280  1.00  0.00           C
ATOM    549  HB1 CYS A 617      57.240  34.780  48.710  1.00  0.00           H
ATOM    550  HB2 CYS A 617      56.410  34.240  47.170  1.00  0.00           H
ATOM    551  SG  CYS A 617      56.730  32.420  48.780  1.00  0.00           S
ATOM    552  HG1 CYS A 617      56.150  31.900  47.710  1.00  0.00           H
ATOM    553  C   CYS A 617      54.880  35.970  48.690  1.00  0.00           C
ATOM    554  O   CYS A 617      55.010  36.690  49.670  1.00  0.00           O
ATOM    555  N   ALA A 618      54.450  36.370  47.480  1.00  0.00           N
ATOM    556  HN  ALA A 618      54.380  35.660  46.780  1.00  0.00           H
ATOM    557  CA  ALA A 618      54.100  37.710  46.950  1.00  0.00           C
ATOM    558  HA  ALA A 618      54.890  38.440  47.070  1.00  0.00           H
ATOM    559  CB  ALA A 618      53.610  37.570  45.460  1.00  0.00           C
ATOM    560  HB1 ALA A 618      52.630  37.060  45.390  1.00  0.00           H
ATOM    561  HB2 ALA A 618      54.360  36.930  44.960  1.00  0.00           H
ATOM    562  HB3 ALA A 618      53.570  38.600  45.060  1.00  0.00           H
ATOM    563  C   ALA A 618      52.930  38.280  47.820  1.00  0.00           C
ATOM    564  O   ALA A 618      52.880  39.430  48.210  1.00  0.00           O
ATOM    565  N   CYS A 619      51.880  37.460  48.130  1.00  0.00           N
ATOM    566  HN  CYS A 619      51.920  36.570  47.690  1.00  0.00           H
ATOM    567  CA  CYS A 619      50.640  37.800  48.870  1.00  0.00           C
ATOM    568  HA  CYS A 619      50.200  38.700  48.470  1.00  0.00           H
ATOM    569  CB  CYS A 619      49.490  36.730  48.540  1.00  0.00           C
ATOM    570  HB1 CYS A 619      49.870  35.720  48.810  1.00  0.00           H
ATOM    571  HB2 CYS A 619      49.350  36.810  47.430  1.00  0.00           H
ATOM    572  SG  CYS A 619      47.870  36.830  49.390  1.00  0.00           S
ATOM    573  HG1 CYS A 619      47.230  37.620  48.540  1.00  0.00           H
ATOM    574  C   CYS A 619      50.810  37.850  50.390  1.00  0.00           C
ATOM    575  O   CYS A 619      50.210  38.690  51.020  1.00  0.00           O
ATOM    576  N   MET A 620      51.440  36.820  50.990  1.00  0.00           N
ATOM    577  HN  MET A 620      51.880  36.150  50.420  1.00  0.00           H
ATOM    578  CA  MET A 620      51.570  36.610  52.410  1.00  0.00           C
ATOM    579  HA  MET A 620      50.570  36.590  52.830  1.00  0.00           H
ATOM    580  CB  MET A 620      52.140  35.210  52.680  1.00  0.00           C
ATOM    581  HB1 MET A 620      53.110  35.190  52.140  1.00  0.00           H
ATOM    582  HB2 MET A 620      51.400  34.480  52.270  1.00  0.00           H
ATOM    583  CG  MET A 620      52.550  34.760  54.080  1.00  0.00           C
ATOM    584  HG1 MET A 620      52.710  33.670  53.980  1.00  0.00           H
ATOM    585  HG2 MET A 620      51.680  35.060  54.720  1.00  0.00           H
ATOM    586  SD  MET A 620      54.180  35.290  54.670  1.00  0.00           S
ATOM    587  CE  MET A 620      55.120  33.940  53.940  1.00  0.00           C
ATOM    588  HE1 MET A 620      56.190  34.190  54.100  1.00  0.00           H
ATOM    589  HE2 MET A 620      54.950  33.870  52.840  1.00  0.00           H
ATOM    590  HE3 MET A 620      54.930  33.010  54.490  1.00  0.00           H
ATOM    591  C   MET A 620      52.340  37.670  53.140  1.00  0.00           C
ATOM    592  O   MET A 620      51.980  38.180  54.180  1.00  0.00           O
ATOM    593  N   SER A 621      53.450  38.100  52.630  1.00  0.00           N
ATOM    594  HN  SER A 621      53.880  37.640  51.860  1.00  0.00           H
ATOM    595  CA  SER A 621      54.300  39.110  53.270  1.00  0.00           C
ATOM    596  HA  SER A 621      54.530  38.780  54.270  1.00  0.00           H
ATOM    597  CB  SER A 621      55.670  39.240  52.540  1.00  0.00           C
ATOM    598  HB1 SER A 621      56.310  39.970  53.100  1.00  0.00           H
ATOM    599  HB2 SER A 621      55.620  39.500  51.460  1.00  0.00           H
ATOM    600  OG  SER A 621      56.300  37.960  52.670  1.00  0.00           O
ATOM    601  HG1 SER A 621      56.830  37.620  51.940  1.00  0.00           H
ATOM    602  C   SER A 621      53.600  40.470  53.480  1.00  0.00           C
ATOM    603  O   SER A 621      53.750  41.010  54.600  1.00  0.00           O
ATOM    604  N   PRO A 622      52.760  41.040  52.580  1.00  0.00           N
ATOM    605  CD  PRO A 622      52.900  40.860  51.160  1.00  0.00           C
ATOM    606  HD1 PRO A 622      52.170  40.070  50.880  1.00  0.00           H
ATOM    607  HD2 PRO A 622      53.930  40.560  50.860  1.00  0.00           H
ATOM    608  CA  PRO A 622      51.930  42.200  52.870  1.00  0.00           C
ATOM    609  HA  PRO A 622      52.530  42.940  53.370  1.00  0.00           H
ATOM    610  CB  PRO A 622      51.420  42.760  51.530  1.00  0.00           C
ATOM    611  HB1 PRO A 622      51.350  43.860  51.390  1.00  0.00           H
ATOM    612  HB2 PRO A 622      50.510  42.160  51.320  1.00  0.00           H
ATOM    613  CG  PRO A 622      52.540  42.240  50.620  1.00  0.00           C
ATOM    614  HG1 PRO A 622      52.200  42.190  49.550  1.00  0.00           H
ATOM    615  HG2 PRO A 622      53.380  42.950  50.600  1.00  0.00           H
ATOM    616  C   PRO A 622      50.860  41.860  53.960  1.00  0.00           C
ATOM    617  O   PRO A 622      50.650  42.640  54.860  1.00  0.00           O
ATOM    618  N   VAL A 623      50.320  40.710  53.950  1.00  0.00           N
ATOM    619  HN  VAL A 623      50.620  40.090  53.230  1.00  0.00           H
ATOM    620  CA  VAL A 623      49.350  40.290  54.980  1.00  0.00           C
ATOM    621  HA  VAL A 623      48.630  41.100  54.990  1.00  0.00           H
ATOM    622  CB  VAL A 623      48.560  39.010  54.600  1.00  0.00           C
ATOM    623  HB  VAL A 623      49.240  38.150  54.430  1.00  0.00           H
ATOM    624  CG1 VAL A 623      47.570  38.700  55.800  1.00  0.00           C
ATOM    625 HG11 VAL A 623      47.010  37.770  55.640  1.00  0.00           H
ATOM    626 HG12 VAL A 623      46.970  39.620  55.990  1.00  0.00           H
ATOM    627 HG13 VAL A 623      48.140  38.440  56.710  1.00  0.00           H
ATOM    628  CG2 VAL A 623      47.740  39.370  53.300  1.00  0.00           C
ATOM    629 HG21 VAL A 623      48.290  39.680  52.390  1.00  0.00           H
ATOM    630 HG22 VAL A 623      47.320  40.350  53.600  1.00  0.00           H
ATOM    631 HG23 VAL A 623      46.850  38.750  53.050  1.00  0.00           H
ATOM    632  C   VAL A 623      49.860  40.340  56.390  1.00  0.00           C
ATOM    633  O   VAL A 623      49.240  40.940  57.240  1.00  0.00           O
ATOM    634  N   ILE A 624      51.080  39.780  56.560  1.00  0.00           N
ATOM    635  HN  ILE A 624      51.560  39.320  55.810  1.00  0.00           H
ATOM    636  CA  ILE A 624      51.770  39.890  57.870  1.00  0.00           C
ATOM    637  HA  ILE A 624      51.090  39.540  58.620  1.00  0.00           H
ATOM    638  CB  ILE A 624      52.970  38.890  57.920  1.00  0.00           C
ATOM    639  HB  ILE A 624      53.650  39.320  57.140  1.00  0.00           H
ATOM    640  CG2 ILE A 624      53.790  39.080  59.210  1.00  0.00           C
ATOM    641 HG21 ILE A 624      54.660  38.390  59.320  1.00  0.00           H
ATOM    642 HG22 ILE A 624      53.220  38.860  60.130  1.00  0.00           H
ATOM    643 HG23 ILE A 624      54.210  40.100  59.240  1.00  0.00           H
ATOM    644  CG1 ILE A 624      52.740  37.410  57.650  1.00  0.00           C
ATOM    645 HG11 ILE A 624      53.670  36.840  57.880  1.00  0.00           H
ATOM    646 HG12 ILE A 624      52.390  37.350  56.590  1.00  0.00           H
ATOM    647  CD  ILE A 624      51.610  36.850  58.540  1.00  0.00           C
ATOM    648  HD1 ILE A 624      50.620  37.360  58.520  1.00  0.00           H
ATOM    649  HD2 ILE A 624      51.970  36.920  59.590  1.00  0.00           H
ATOM    650  HD3 ILE A 624      51.390  35.790  58.330  1.00  0.00           H
ATOM    651  C   ILE A 624      52.240  41.350  58.280  1.00  0.00           C
ATOM    652  O   ILE A 624      52.100  41.750  59.420  1.00  0.00           O
ATOM    653  N   THR A 625      52.810  42.020  57.230  1.00  0.00           N
ATOM    654  HN  THR A 625      52.980  41.440  56.440  1.00  0.00           H
ATOM    655  CA  THR A 625      53.100  43.440  57.290  1.00  0.00           C
ATOM    656  HA  THR A 625      53.800  43.490  58.120  1.00  0.00           H
ATOM    657  CB  THR A 625      53.750  44.050  56.050  1.00  0.00           C
ATOM    658  HB  THR A 625      53.060  43.960  55.190  1.00  0.00           H
ATOM    659  OG1 THR A 625      55.040  43.420  55.690  1.00  0.00           O
ATOM    660  HG1 THR A 625      54.850  42.540  55.390  1.00  0.00           H
ATOM    661  CG2 THR A 625      53.930  45.510  56.180  1.00  0.00           C
ATOM    662 HG21 THR A 625      54.510  45.800  57.080  1.00  0.00           H
ATOM    663 HG22 THR A 625      52.940  46.000  56.100  1.00  0.00           H
ATOM    664 HG23 THR A 625      54.480  45.920  55.300  1.00  0.00           H
ATOM    665  C   THR A 625      51.900  44.210  57.680  1.00  0.00           C
ATOM    666  O   THR A 625      51.970  44.990  58.620  1.00  0.00           O
ATOM    667  N   PHE A 626      50.700  43.980  57.040  1.00  0.00           N
ATOM    668  HN  PHE A 626      50.660  43.350  56.270  1.00  0.00           H
ATOM    669  CA  PHE A 626      49.440  44.690  57.280  1.00  0.00           C
ATOM    670  HA  PHE A 626      49.770  45.710  57.290  1.00  0.00           H
ATOM    671  CB  PHE A 626      48.450  44.190  56.200  1.00  0.00           C
ATOM    672  HB1 PHE A 626      48.410  43.090  56.160  1.00  0.00           H
ATOM    673  HB2 PHE A 626      48.970  44.480  55.250  1.00  0.00           H
ATOM    674  CG  PHE A 626      46.980  44.620  56.350  1.00  0.00           C
ATOM    675  CD1 PHE A 626      46.040  43.680  56.090  1.00  0.00           C
ATOM    676  HD1 PHE A 626      46.290  42.650  55.870  1.00  0.00           H
ATOM    677  CE1 PHE A 626      44.700  44.030  56.250  1.00  0.00           C
ATOM    678  HE1 PHE A 626      43.850  43.380  56.100  1.00  0.00           H
ATOM    679  CZ  PHE A 626      44.320  45.390  56.570  1.00  0.00           C
ATOM    680  HZ  PHE A 626      43.300  45.750  56.700  1.00  0.00           H
ATOM    681  CD2 PHE A 626      46.690  45.940  56.590  1.00  0.00           C
ATOM    682  HD2 PHE A 626      47.460  46.700  56.580  1.00  0.00           H
ATOM    683  CE2 PHE A 626      45.330  46.350  56.680  1.00  0.00           C
ATOM    684  HE2 PHE A 626      45.090  47.400  56.760  1.00  0.00           H
ATOM    685  C   PHE A 626      49.020  44.400  58.680  1.00  0.00           C
ATOM    686  O   PHE A 626      48.550  45.260  59.480  1.00  0.00           O
ATOM    687  N   GLY A 627      49.120  43.160  59.130  1.00  0.00           N
ATOM    688  HN  GLY A 627      49.490  42.510  58.480  1.00  0.00           H
ATOM    689  CA  GLY A 627      48.700  42.640  60.420  1.00  0.00           C
ATOM    690  HA1 GLY A 627      48.730  41.560  60.320  1.00  0.00           H
ATOM    691  HA2 GLY A 627      47.700  42.950  60.660  1.00  0.00           H
ATOM    692  C   GLY A 627      49.600  43.140  61.510  1.00  0.00           C
ATOM    693  O   GLY A 627      49.120  43.480  62.590  1.00  0.00           O
ATOM    694  N   GLY A 628      50.900  43.290  61.240  1.00  0.00           N
ATOM    695  HN  GLY A 628      51.360  42.800  60.500  1.00  0.00           H
ATOM    696  CA  GLY A 628      51.700  44.050  62.250  1.00  0.00           C
ATOM    697  HA1 GLY A 628      52.740  44.040  61.940  1.00  0.00           H
ATOM    698  HA2 GLY A 628      51.550  43.540  63.200  1.00  0.00           H
ATOM    699  C   GLY A 628      51.450  45.550  62.370  1.00  0.00           C
ATOM    700  O   GLY A 628      51.460  46.080  63.480  1.00  0.00           O
ATOM    701  N   LEU A 629      51.300  46.200  61.190  1.00  0.00           N
ATOM    702  HN  LEU A 629      51.270  45.710  60.320  1.00  0.00           H
ATOM    703  CA  LEU A 629      51.190  47.620  61.160  1.00  0.00           C
ATOM    704  HA  LEU A 629      51.940  48.050  61.820  1.00  0.00           H
ATOM    705  CB  LEU A 629      51.310  48.300  59.720  1.00  0.00           C
ATOM    706  HB1 LEU A 629      50.940  49.340  59.810  1.00  0.00           H
ATOM    707  HB2 LEU A 629      50.590  47.770  59.060  1.00  0.00           H
ATOM    708  CG  LEU A 629      52.760  48.450  59.210  1.00  0.00           C
ATOM    709  HG  LEU A 629      53.220  47.440  59.240  1.00  0.00           H
ATOM    710  CD1 LEU A 629      52.720  49.160  57.830  1.00  0.00           C
ATOM    711 HD11 LEU A 629      51.740  48.820  57.440  1.00  0.00           H
ATOM    712 HD12 LEU A 629      53.530  48.740  57.190  1.00  0.00           H
ATOM    713 HD13 LEU A 629      52.740  50.260  57.940  1.00  0.00           H
ATOM    714  CD2 LEU A 629      53.680  49.270  60.080  1.00  0.00           C
ATOM    715 HD21 LEU A 629      53.840  48.860  61.100  1.00  0.00           H
ATOM    716 HD22 LEU A 629      53.350  50.330  60.000  1.00  0.00           H
ATOM    717 HD23 LEU A 629      54.690  49.150  59.610  1.00  0.00           H
ATOM    718  C   LEU A 629      49.890  48.040  61.740  1.00  0.00           C
ATOM    719  O   LEU A 629      49.750  48.970  62.520  1.00  0.00           O
ATOM    720  N   LEU A 630      48.790  47.350  61.390  1.00  0.00           N
ATOM    721  HN  LEU A 630      48.780  46.690  60.640  1.00  0.00           H
ATOM    722  CA  LEU A 630      47.460  47.460  61.970  1.00  0.00           C
ATOM    723  HA  LEU A 630      47.180  48.510  61.960  1.00  0.00           H
ATOM    724  CB  LEU A 630      46.520  46.600  61.120  1.00  0.00           C
ATOM    725  HB1 LEU A 630      46.930  45.570  61.140  1.00  0.00           H
ATOM    726  HB2 LEU A 630      46.670  46.930  60.070  1.00  0.00           H
ATOM    727  CG  LEU A 630      45.000  46.650  61.350  1.00  0.00           C
ATOM    728  HG  LEU A 630      44.820  46.180  62.340  1.00  0.00           H
ATOM    729  CD1 LEU A 630      44.530  48.090  61.420  1.00  0.00           C
ATOM    730 HD11 LEU A 630      44.680  48.540  60.420  1.00  0.00           H
ATOM    731 HD12 LEU A 630      45.050  48.700  62.200  1.00  0.00           H
ATOM    732 HD13 LEU A 630      43.440  48.160  61.580  1.00  0.00           H
ATOM    733  CD2 LEU A 630      44.230  45.900  60.220  1.00  0.00           C
ATOM    734 HD21 LEU A 630      44.680  44.890  60.110  1.00  0.00           H
ATOM    735 HD22 LEU A 630      44.380  46.340  59.210  1.00  0.00           H
ATOM    736 HD23 LEU A 630      43.140  45.910  60.450  1.00  0.00           H
ATOM    737  C   LEU A 630      47.430  47.060  63.400  1.00  0.00           C
ATOM    738  O   LEU A 630      46.770  47.790  64.180  1.00  0.00           O
ATOM    739  N   GLY A 631      48.250  46.110  63.850  1.00  0.00           N
ATOM    740  HN  GLY A 631      48.630  45.430  63.230  1.00  0.00           H
ATOM    741  CA  GLY A 631      48.500  45.800  65.230  1.00  0.00           C
ATOM    742  HA1 GLY A 631      49.300  45.080  65.150  1.00  0.00           H
ATOM    743  HA2 GLY A 631      47.620  45.400  65.710  1.00  0.00           H
ATOM    744  C   GLY A 631      49.070  46.900  66.050  1.00  0.00           C
ATOM    745  O   GLY A 631      48.580  47.160  67.120  1.00  0.00           O
ATOM    746  N   GLU A 632      50.100  47.610  65.530  1.00  0.00           N
ATOM    747  HN  GLU A 632      50.600  47.360  64.710  1.00  0.00           H
ATOM    748  CA  GLU A 632      50.530  48.790  66.220  1.00  0.00           C
ATOM    749  HA  GLU A 632      50.660  48.510  67.260  1.00  0.00           H
ATOM    750  CB  GLU A 632      51.810  49.350  65.600  1.00  0.00           C
ATOM    751  HB1 GLU A 632      52.110  50.280  66.120  1.00  0.00           H
ATOM    752  HB2 GLU A 632      51.740  49.610  64.530  1.00  0.00           H
ATOM    753  CG  GLU A 632      52.960  48.350  65.730  1.00  0.00           C
ATOM    754  HG1 GLU A 632      52.850  47.570  64.940  1.00  0.00           H
ATOM    755  HG2 GLU A 632      52.980  47.910  66.760  1.00  0.00           H
ATOM    756  CD  GLU A 632      54.360  48.950  65.440  1.00  0.00           C
ATOM    757  OE1 GLU A 632      54.620  49.190  64.230  1.00  0.00           O
ATOM    758  OE2 GLU A 632      55.230  49.130  66.350  1.00  0.00           O
ATOM    759  C   GLU A 632      49.490  49.980  66.260  1.00  0.00           C
ATOM    760  O   GLU A 632      49.320  50.610  67.300  1.00  0.00           O
ATOM    761  N   ALA A 633      48.790  50.220  65.100  1.00  0.00           N
ATOM    762  HN  ALA A 633      48.990  49.690  64.280  1.00  0.00           H
ATOM    763  CA  ALA A 633      47.950  51.360  65.050  1.00  0.00           C
ATOM    764  HA  ALA A 633      48.470  52.240  65.380  1.00  0.00           H
ATOM    765  CB  ALA A 633      47.500  51.450  63.530  1.00  0.00           C
ATOM    766  HB1 ALA A 633      47.110  50.440  63.260  1.00  0.00           H
ATOM    767  HB2 ALA A 633      48.350  51.730  62.870  1.00  0.00           H
ATOM    768  HB3 ALA A 633      46.730  52.220  63.380  1.00  0.00           H
ATOM    769  C   ALA A 633      46.680  51.230  65.920  1.00  0.00           C
ATOM    770  O   ALA A 633      46.380  52.130  66.630  1.00  0.00           O
ATOM    771  N   THR A 634      46.090  50.050  66.020  1.00  0.00           N
ATOM    772  HN  THR A 634      46.280  49.470  65.230  1.00  0.00           H
ATOM    773  CA  THR A 634      44.960  49.820  66.980  1.00  0.00           C
ATOM    774  HA  THR A 634      44.320  50.690  66.900  1.00  0.00           H
ATOM    775  CB  THR A 634      44.160  48.650  66.600  1.00  0.00           C
ATOM    776  HB  THR A 634      43.280  48.500  67.260  1.00  0.00           H
ATOM    777  OG1 THR A 634      44.880  47.440  66.560  1.00  0.00           O
ATOM    778  HG1 THR A 634      45.390  47.330  65.750  1.00  0.00           H
ATOM    779  CG2 THR A 634      43.570  48.880  65.150  1.00  0.00           C
ATOM    780 HG21 THR A 634      43.270  49.950  65.020  1.00  0.00           H
ATOM    781 HG22 THR A 634      42.690  48.230  65.000  1.00  0.00           H
ATOM    782 HG23 THR A 634      44.390  48.620  64.440  1.00  0.00           H
ATOM    783  C   THR A 634      45.410  49.680  68.410  1.00  0.00           C
ATOM    784  O   THR A 634      44.630  49.370  69.260  1.00  0.00           O
ATOM    785  N   GLU A 635      46.740  49.840  68.680  1.00  0.00           N
ATOM    786  HN  GLU A 635      47.260  50.240  67.920  1.00  0.00           H
ATOM    787  CA  GLU A 635      47.420  49.820  69.960  1.00  0.00           C
ATOM    788  HA  GLU A 635      48.460  50.090  69.800  1.00  0.00           H
ATOM    789  CB  GLU A 635      46.970  50.940  70.940  1.00  0.00           C
ATOM    790  HB1 GLU A 635      47.570  50.860  71.870  1.00  0.00           H
ATOM    791  HB2 GLU A 635      45.910  50.900  71.260  1.00  0.00           H
ATOM    792  CG  GLU A 635      47.380  52.340  70.520  1.00  0.00           C
ATOM    793  HG1 GLU A 635      46.730  52.540  69.650  1.00  0.00           H
ATOM    794  HG2 GLU A 635      48.470  52.380  70.290  1.00  0.00           H
ATOM    795  CD  GLU A 635      47.160  53.370  71.640  1.00  0.00           C
ATOM    796  OE1 GLU A 635      47.680  53.350  72.790  1.00  0.00           O
ATOM    797  OE2 GLU A 635      46.420  54.320  71.320  1.00  0.00           O
ATOM    798  C   GLU A 635      47.440  48.440  70.710  1.00  0.00           C
ATOM    799  O   GLU A 635      47.480  48.320  71.950  1.00  0.00           O
ATOM    800  N   GLY A 636      47.510  47.300  70.000  1.00  0.00           N
ATOM    801  HN  GLY A 636      47.500  47.430  69.020  1.00  0.00           H
ATOM    802  CA  GLY A 636      47.770  45.950  70.560  1.00  0.00           C
ATOM    803  HA1 GLY A 636      47.900  45.940  71.640  1.00  0.00           H
ATOM    804  HA2 GLY A 636      48.580  45.620  69.930  1.00  0.00           H
ATOM    805  C   GLY A 636      46.590  45.120  70.200  1.00  0.00           C
ATOM    806  O   GLY A 636      46.530  43.960  70.580  1.00  0.00           O
ATOM    807  N   ARG A 637      45.540  45.560  69.440  1.00  0.00           N
ATOM    808  HN  ARG A 637      45.560  46.490  69.090  1.00  0.00           H
ATOM    809  CA  ARG A 637      44.250  44.880  69.440  1.00  0.00           C
ATOM    810  HA  ARG A 637      44.130  44.180  70.270  1.00  0.00           H
ATOM    811  CB  ARG A 637      43.130  45.960  69.450  1.00  0.00           C
ATOM    812  HB1 ARG A 637      42.130  45.510  69.370  1.00  0.00           H
ATOM    813  HB2 ARG A 637      43.240  46.520  68.500  1.00  0.00           H
ATOM    814  CG  ARG A 637      43.000  46.940  70.690  1.00  0.00           C
ATOM    815  HG1 ARG A 637      43.940  47.500  70.860  1.00  0.00           H
ATOM    816  HG2 ARG A 637      42.770  46.280  71.550  1.00  0.00           H
ATOM    817  CD  ARG A 637      41.860  47.890  70.490  1.00  0.00           C
ATOM    818  HD1 ARG A 637      40.870  47.410  70.360  1.00  0.00           H
ATOM    819  HD2 ARG A 637      42.110  48.540  69.620  1.00  0.00           H
ATOM    820  NE  ARG A 637      41.670  48.730  71.750  1.00  0.00           N
ATOM    821  HE  ARG A 637      41.020  48.420  72.440  1.00  0.00           H
ATOM    822  CZ  ARG A 637      42.280  49.850  72.110  1.00  0.00           C
ATOM    823  NH1 ARG A 637      41.840  50.420  73.240  1.00  0.00           N
ATOM    824 HH11 ARG A 637      41.150  49.940  73.780  1.00  0.00           H
ATOM    825 HH12 ARG A 637      42.350  51.230  73.520  1.00  0.00           H
ATOM    826  NH2 ARG A 637      43.180  50.430  71.440  1.00  0.00           N
ATOM    827 HH21 ARG A 637      43.480  49.980  70.600  1.00  0.00           H
ATOM    828 HH22 ARG A 637      43.390  51.380  71.680  1.00  0.00           H
ATOM    829  C   ARG A 637      43.920  44.040  68.220  1.00  0.00           C
ATOM    830  O   ARG A 637      42.810  43.530  68.030  1.00  0.00           O
ATOM    831  N   ILE A 638      44.930  43.880  67.330  1.00  0.00           N
ATOM    832  HN  ILE A 638      45.850  44.130  67.610  1.00  0.00           H
ATOM    833  CA  ILE A 638      44.850  43.190  66.110  1.00  0.00           C
ATOM    834  HA  ILE A 638      44.080  42.440  66.150  1.00  0.00           H
ATOM    835  CB  ILE A 638      44.470  44.140  64.860  1.00  0.00           C
ATOM    836  HB  ILE A 638      45.060  45.060  65.040  1.00  0.00           H
ATOM    837  CG2 ILE A 638      44.820  43.500  63.500  1.00  0.00           C
ATOM    838 HG21 ILE A 638      45.880  43.180  63.450  1.00  0.00           H
ATOM    839 HG22 ILE A 638      44.600  44.250  62.710  1.00  0.00           H
ATOM    840 HG23 ILE A 638      44.150  42.650  63.290  1.00  0.00           H
ATOM    841  CG1 ILE A 638      42.980  44.580  64.890  1.00  0.00           C
ATOM    842 HG11 ILE A 638      42.780  45.400  64.160  1.00  0.00           H
ATOM    843 HG12 ILE A 638      42.820  45.030  65.900  1.00  0.00           H
ATOM    844  CD  ILE A 638      41.860  43.510  64.810  1.00  0.00           C
ATOM    845  HD1 ILE A 638      42.030  42.910  65.730  1.00  0.00           H
ATOM    846  HD2 ILE A 638      42.130  42.700  64.110  1.00  0.00           H
ATOM    847  HD3 ILE A 638      40.830  43.890  64.680  1.00  0.00           H
ATOM    848  C   ILE A 638      46.110  42.470  65.870  1.00  0.00           C
ATOM    849  O   ILE A 638      47.160  43.060  65.910  1.00  0.00           O
ATOM    850  N   SER A 639      46.110  41.120  65.670  1.00  0.00           N
ATOM    851  HN  SER A 639      45.270  40.570  65.780  1.00  0.00           H
ATOM    852  CA  SER A 639      47.280  40.330  65.320  1.00  0.00           C
ATOM    853  HA  SER A 639      48.100  40.940  65.660  1.00  0.00           H
ATOM    854  CB  SER A 639      47.200  39.030  66.180  1.00  0.00           C
ATOM    855  HB1 SER A 639      46.900  39.220  67.230  1.00  0.00           H
ATOM    856  HB2 SER A 639      48.230  38.600  66.170  1.00  0.00           H
ATOM    857  OG  SER A 639      46.390  38.000  65.560  1.00  0.00           O
ATOM    858  HG1 SER A 639      45.510  38.270  65.820  1.00  0.00           H
ATOM    859  C   SER A 639      47.560  40.010  63.850  1.00  0.00           C
ATOM    860  O   SER A 639      46.650  40.050  62.990  1.00  0.00           O
ATOM    861  N   ALA A 640      48.780  39.540  63.490  1.00  0.00           N
ATOM    862  HN  ALA A 640      49.600  39.810  64.000  1.00  0.00           H
ATOM    863  CA  ALA A 640      49.140  38.880  62.260  1.00  0.00           C
ATOM    864  HA  ALA A 640      49.050  39.480  61.370  1.00  0.00           H
ATOM    865  CB  ALA A 640      50.620  38.430  62.240  1.00  0.00           C
ATOM    866  HB1 ALA A 640      50.930  37.710  63.020  1.00  0.00           H
ATOM    867  HB2 ALA A 640      51.270  39.320  62.230  1.00  0.00           H
ATOM    868  HB3 ALA A 640      50.900  38.000  61.260  1.00  0.00           H
ATOM    869  C   ALA A 640      48.290  37.630  61.990  1.00  0.00           C
ATOM    870  O   ALA A 640      47.920  37.430  60.840  1.00  0.00           O
ATOM    871  N   ILE A 641      48.070  36.780  62.990  1.00  0.00           N
ATOM    872  HN  ILE A 641      48.470  36.990  63.880  1.00  0.00           H
ATOM    873  CA  ILE A 641      47.350  35.530  62.910  1.00  0.00           C
ATOM    874  HA  ILE A 641      47.630  35.000  62.010  1.00  0.00           H
ATOM    875  CB  ILE A 641      47.650  34.680  64.140  1.00  0.00           C
ATOM    876  HB  ILE A 641      47.130  35.160  64.980  1.00  0.00           H
ATOM    877  CG2 ILE A 641      47.060  33.260  63.960  1.00  0.00           C
ATOM    878 HG21 ILE A 641      47.340  32.720  64.900  1.00  0.00           H
ATOM    879 HG22 ILE A 641      47.360  32.740  63.030  1.00  0.00           H
ATOM    880 HG23 ILE A 641      45.950  33.310  64.050  1.00  0.00           H
ATOM    881  CG1 ILE A 641      49.130  34.570  64.580  1.00  0.00           C
ATOM    882 HG11 ILE A 641      49.210  33.780  65.350  1.00  0.00           H
ATOM    883 HG12 ILE A 641      49.450  35.580  64.930  1.00  0.00           H
ATOM    884  CD  ILE A 641      50.090  34.270  63.480  1.00  0.00           C
ATOM    885  HD1 ILE A 641      49.970  33.300  62.920  1.00  0.00           H
ATOM    886  HD2 ILE A 641      51.080  34.230  63.980  1.00  0.00           H
ATOM    887  HD3 ILE A 641      50.010  35.080  62.730  1.00  0.00           H
ATOM    888  C   ILE A 641      45.860  35.780  62.570  1.00  0.00           C
ATOM    889  O   ILE A 641      45.280  35.160  61.740  1.00  0.00           O
ATOM    890  N   GLU A 642      45.140  36.740  63.230  1.00  0.00           N
ATOM    891  HN  GLU A 642      45.610  37.170  64.010  1.00  0.00           H
ATOM    892  CA  GLU A 642      43.760  37.180  62.860  1.00  0.00           C
ATOM    893  HA  GLU A 642      43.050  36.370  62.930  1.00  0.00           H
ATOM    894  CB  GLU A 642      43.320  38.300  63.750  1.00  0.00           C
ATOM    895  HB1 GLU A 642      42.430  38.830  63.360  1.00  0.00           H
ATOM    896  HB2 GLU A 642      44.140  39.040  63.830  1.00  0.00           H
ATOM    897  CG  GLU A 642      42.810  37.840  65.160  1.00  0.00           C
ATOM    898  HG1 GLU A 642      43.390  37.020  65.610  1.00  0.00           H
ATOM    899  HG2 GLU A 642      41.720  37.650  65.090  1.00  0.00           H
ATOM    900  CD  GLU A 642      42.940  38.850  66.290  1.00  0.00           C
ATOM    901  OE1 GLU A 642      44.070  39.230  66.660  1.00  0.00           O
ATOM    902  OE2 GLU A 642      41.900  39.380  66.850  1.00  0.00           O
ATOM    903  C   GLU A 642      43.690  37.820  61.420  1.00  0.00           C
ATOM    904  O   GLU A 642      42.710  37.620  60.720  1.00  0.00           O
ATOM    905  N   SER A 643      44.750  38.610  61.090  1.00  0.00           N
ATOM    906  HN  SER A 643      45.550  38.680  61.690  1.00  0.00           H
ATOM    907  CA  SER A 643      44.870  39.200  59.680  1.00  0.00           C
ATOM    908  HA  SER A 643      43.960  39.760  59.510  1.00  0.00           H
ATOM    909  CB  SER A 643      46.090  40.160  59.590  1.00  0.00           C
ATOM    910  HB1 SER A 643      47.030  39.840  60.090  1.00  0.00           H
ATOM    911  HB2 SER A 643      45.850  41.070  60.200  1.00  0.00           H
ATOM    912  OG  SER A 643      46.360  40.800  58.330  1.00  0.00           O
ATOM    913  HG1 SER A 643      47.290  41.020  58.350  1.00  0.00           H
ATOM    914  C   SER A 643      45.030  38.160  58.590  1.00  0.00           C
ATOM    915  O   SER A 643      44.430  38.250  57.460  1.00  0.00           O
ATOM    916  N   LEU A 644      45.870  37.140  58.850  1.00  0.00           N
ATOM    917  HN  LEU A 644      46.450  37.210  59.660  1.00  0.00           H
ATOM    918  CA  LEU A 644      46.060  36.000  57.970  1.00  0.00           C
ATOM    919  HA  LEU A 644      46.350  36.330  56.980  1.00  0.00           H
ATOM    920  CB  LEU A 644      47.100  35.110  58.730  1.00  0.00           C
ATOM    921  HB1 LEU A 644      46.570  34.640  59.580  1.00  0.00           H
ATOM    922  HB2 LEU A 644      48.010  35.640  59.080  1.00  0.00           H
ATOM    923  CG  LEU A 644      47.710  33.950  57.840  1.00  0.00           C
ATOM    924  HG  LEU A 644      46.920  33.170  57.730  1.00  0.00           H
ATOM    925  CD1 LEU A 644      48.190  34.300  56.470  1.00  0.00           C
ATOM    926 HD11 LEU A 644      48.760  35.260  56.480  1.00  0.00           H
ATOM    927 HD12 LEU A 644      47.270  34.400  55.840  1.00  0.00           H
ATOM    928 HD13 LEU A 644      48.800  33.510  55.990  1.00  0.00           H
ATOM    929  CD2 LEU A 644      48.860  33.380  58.630  1.00  0.00           C
ATOM    930 HD21 LEU A 644      49.610  34.120  58.990  1.00  0.00           H
ATOM    931 HD22 LEU A 644      49.300  32.490  58.130  1.00  0.00           H
ATOM    932 HD23 LEU A 644      48.380  32.930  59.520  1.00  0.00           H
ATOM    933  C   LEU A 644      44.730  35.220  57.800  1.00  0.00           C
ATOM    934  O   LEU A 644      44.360  34.870  56.680  1.00  0.00           O
ATOM    935  N   PHE A 645      44.020  34.900  58.950  1.00  0.00           N
ATOM    936  HN  PHE A 645      44.420  34.950  59.860  1.00  0.00           H
ATOM    937  CA  PHE A 645      42.750  34.280  58.910  1.00  0.00           C
ATOM    938  HA  PHE A 645      42.970  33.360  58.380  1.00  0.00           H
ATOM    939  CB  PHE A 645      42.110  34.030  60.310  1.00  0.00           C
ATOM    940  HB1 PHE A 645      41.780  34.930  60.870  1.00  0.00           H
ATOM    941  HB2 PHE A 645      42.960  33.500  60.760  1.00  0.00           H
ATOM    942  CG  PHE A 645      40.990  32.950  60.310  1.00  0.00           C
ATOM    943  CD1 PHE A 645      41.250  31.570  60.270  1.00  0.00           C
ATOM    944  HD1 PHE A 645      42.260  31.160  60.300  1.00  0.00           H
ATOM    945  CE1 PHE A 645      40.240  30.580  60.230  1.00  0.00           C
ATOM    946  HE1 PHE A 645      40.480  29.520  60.260  1.00  0.00           H
ATOM    947  CZ  PHE A 645      38.940  30.970  60.390  1.00  0.00           C
ATOM    948  HZ  PHE A 645      38.180  30.200  60.410  1.00  0.00           H
ATOM    949  CD2 PHE A 645      39.640  33.320  60.410  1.00  0.00           C
ATOM    950  HD2 PHE A 645      39.420  34.370  60.460  1.00  0.00           H
ATOM    951  CE2 PHE A 645      38.590  32.350  60.550  1.00  0.00           C
ATOM    952  HE2 PHE A 645      37.540  32.580  60.650  1.00  0.00           H
ATOM    953  C   PHE A 645      41.680  35.000  58.100  1.00  0.00           C
ATOM    954  O   PHE A 645      40.940  34.400  57.300  1.00  0.00           O
ATOM    955  N   GLY A 646      41.620  36.340  58.260  1.00  0.00           N
ATOM    956  HN  GLY A 646      42.310  36.820  58.800  1.00  0.00           H
ATOM    957  CA  GLY A 646      40.670  37.090  57.480  1.00  0.00           C
ATOM    958  HA1 GLY A 646      40.780  38.080  57.910  1.00  0.00           H
ATOM    959  HA2 GLY A 646      39.690  36.660  57.570  1.00  0.00           H
ATOM    960  C   GLY A 646      40.940  37.090  55.940  1.00  0.00           C
ATOM    961  O   GLY A 646      40.040  36.880  55.150  1.00  0.00           O
ATOM    962  N   ALA A 647      42.270  37.260  55.590  1.00  0.00           N
ATOM    963  HN  ALA A 647      43.000  37.510  56.220  1.00  0.00           H
ATOM    964  CA  ALA A 647      42.690  37.080  54.220  1.00  0.00           C
ATOM    965  HA  ALA A 647      42.070  37.810  53.710  1.00  0.00           H
ATOM    966  CB  ALA A 647      44.130  37.560  53.980  1.00  0.00           C
ATOM    967  HB1 ALA A 647      44.370  37.330  52.910  1.00  0.00           H
ATOM    968  HB2 ALA A 647      44.920  37.020  54.530  1.00  0.00           H
ATOM    969  HB3 ALA A 647      44.190  38.650  54.110  1.00  0.00           H
ATOM    970  C   ALA A 647      42.310  35.730  53.620  1.00  0.00           C
ATOM    971  O   ALA A 647      41.960  35.610  52.460  1.00  0.00           O
ATOM    972  N   SER A 648      42.620  34.690  54.370  1.00  0.00           N
ATOM    973  HN  SER A 648      43.070  34.820  55.260  1.00  0.00           H
ATOM    974  CA  SER A 648      42.270  33.370  53.950  1.00  0.00           C
ATOM    975  HA  SER A 648      42.670  33.250  52.960  1.00  0.00           H
ATOM    976  CB  SER A 648      42.990  32.270  54.760  1.00  0.00           C
ATOM    977  HB1 SER A 648      44.030  32.650  54.810  1.00  0.00           H
ATOM    978  HB2 SER A 648      42.890  31.280  54.280  1.00  0.00           H
ATOM    979  OG  SER A 648      42.450  32.140  56.070  1.00  0.00           O
ATOM    980  HG1 SER A 648      42.280  33.040  56.370  1.00  0.00           H
ATOM    981  C   SER A 648      40.780  33.140  53.820  1.00  0.00           C
ATOM    982  O   SER A 648      40.280  32.950  52.740  1.00  0.00           O
ATOM    983  N   LEU A 649      39.930  33.500  54.800  1.00  0.00           N
ATOM    984  HN  LEU A 649      40.470  33.870  55.550  1.00  0.00           H
ATOM    985  CA  LEU A 649      38.520  33.380  54.890  1.00  0.00           C
ATOM    986  HA  LEU A 649      38.270  32.360  54.630  1.00  0.00           H
ATOM    987  CB  LEU A 649      38.130  33.840  56.330  1.00  0.00           C
ATOM    988  HB1 LEU A 649      38.690  34.730  56.700  1.00  0.00           H
ATOM    989  HB2 LEU A 649      38.450  33.040  57.020  1.00  0.00           H
ATOM    990  CG  LEU A 649      36.650  34.080  56.660  1.00  0.00           C
ATOM    991  HG  LEU A 649      36.240  34.770  55.880  1.00  0.00           H
ATOM    992  CD1 LEU A 649      35.830  32.750  56.700  1.00  0.00           C
ATOM    993 HD11 LEU A 649      36.210  32.100  57.520  1.00  0.00           H
ATOM    994 HD12 LEU A 649      35.940  32.300  55.700  1.00  0.00           H
ATOM    995 HD13 LEU A 649      34.740  32.950  56.790  1.00  0.00           H
ATOM    996  CD2 LEU A 649      36.370  34.800  57.970  1.00  0.00           C
ATOM    997 HD21 LEU A 649      37.160  35.560  58.180  1.00  0.00           H
ATOM    998 HD22 LEU A 649      36.450  34.110  58.830  1.00  0.00           H
ATOM    999 HD23 LEU A 649      35.330  35.180  57.880  1.00  0.00           H
ATOM   1000  C   LEU A 649      37.720  34.120  53.800  1.00  0.00           C
ATOM   1001  O   LEU A 649      36.860  33.490  53.130  1.00  0.00           O
ATOM   1002  N   THR A 650      38.110  35.400  53.580  1.00  0.00           N
ATOM   1003  HN  THR A 650      38.700  35.800  54.280  1.00  0.00           H
ATOM   1004  CA  THR A 650      37.650  36.200  52.510  1.00  0.00           C
ATOM   1005  HA  THR A 650      36.580  36.220  52.600  1.00  0.00           H
ATOM   1006  CB  THR A 650      38.140  37.690  52.470  1.00  0.00           C
ATOM   1007  HB  THR A 650      39.220  37.590  52.230  1.00  0.00           H
ATOM   1008  OG1 THR A 650      37.800  38.320  53.680  1.00  0.00           O
ATOM   1009  HG1 THR A 650      38.390  37.880  54.290  1.00  0.00           H
ATOM   1010  CG2 THR A 650      37.530  38.460  51.250  1.00  0.00           C
ATOM   1011 HG21 THR A 650      37.940  39.480  51.380  1.00  0.00           H
ATOM   1012 HG22 THR A 650      36.430  38.430  51.390  1.00  0.00           H
ATOM   1013 HG23 THR A 650      37.830  37.920  50.330  1.00  0.00           H
ATOM   1014  C   THR A 650      37.960  35.590  51.120  1.00  0.00           C
ATOM   1015  O   THR A 650      37.220  35.580  50.160  1.00  0.00           O
ATOM   1016  N   GLY A 651      39.230  35.210  51.000  1.00  0.00           N
ATOM   1017  HN  GLY A 651      39.920  35.230  51.730  1.00  0.00           H
ATOM   1018  CA  GLY A 651      39.890  34.780  49.760  1.00  0.00           C
ATOM   1019  HA1 GLY A 651      40.890  34.480  50.060  1.00  0.00           H
ATOM   1020  HA2 GLY A 651      39.730  35.510  48.970  1.00  0.00           H
ATOM   1021  C   GLY A 651      39.310  33.530  49.150  1.00  0.00           C
ATOM   1022  O   GLY A 651      39.110  33.380  47.940  1.00  0.00           O
ATOM   1023  N   ILE A 652      39.080  32.510  50.050  1.00  0.00           N
ATOM   1024  HN  ILE A 652      39.210  32.730  51.020  1.00  0.00           H
ATOM   1025  CA  ILE A 652      38.520  31.180  49.710  1.00  0.00           C
ATOM   1026  HA  ILE A 652      39.170  30.770  48.960  1.00  0.00           H
ATOM   1027  CB  ILE A 652      38.490  30.160  50.930  1.00  0.00           C
ATOM   1028  HB  ILE A 652      38.050  30.680  51.790  1.00  0.00           H
ATOM   1029  CG2 ILE A 652      37.630  28.900  50.580  1.00  0.00           C
ATOM   1030 HG21 ILE A 652      36.550  29.090  50.480  1.00  0.00           H
ATOM   1031 HG22 ILE A 652      37.700  28.200  51.440  1.00  0.00           H
ATOM   1032 HG23 ILE A 652      37.930  28.290  49.710  1.00  0.00           H
ATOM   1033  CG1 ILE A 652      39.970  29.730  51.080  1.00  0.00           C
ATOM   1034 HG11 ILE A 652      40.740  30.520  51.020  1.00  0.00           H
ATOM   1035 HG12 ILE A 652      40.300  29.070  50.250  1.00  0.00           H
ATOM   1036  CD  ILE A 652      40.180  28.990  52.380  1.00  0.00           C
ATOM   1037  HD1 ILE A 652      39.440  28.170  52.500  1.00  0.00           H
ATOM   1038  HD2 ILE A 652      40.090  29.630  53.280  1.00  0.00           H
ATOM   1039  HD3 ILE A 652      41.210  28.560  52.430  1.00  0.00           H
ATOM   1040  C   ILE A 652      37.150  31.300  49.010  1.00  0.00           C
ATOM   1041  O   ILE A 652      36.970  30.740  47.930  1.00  0.00           O
ATOM   1042  N   ALA A 653      36.280  32.090  49.660  1.00  0.00           N
ATOM   1043  HN  ALA A 653      36.510  32.420  50.570  1.00  0.00           H
ATOM   1044  CA  ALA A 653      34.970  32.250  49.080  1.00  0.00           C
ATOM   1045  HA  ALA A 653      34.490  31.310  48.850  1.00  0.00           H
ATOM   1046  CB  ALA A 653      34.060  33.070  49.950  1.00  0.00           C
ATOM   1047  HB1 ALA A 653      33.840  32.420  50.830  1.00  0.00           H
ATOM   1048  HB2 ALA A 653      33.110  33.370  49.460  1.00  0.00           H
ATOM   1049  HB3 ALA A 653      34.620  33.930  50.370  1.00  0.00           H
ATOM   1050  C   ALA A 653      35.150  32.920  47.750  1.00  0.00           C
ATOM   1051  O   ALA A 653      34.480  32.500  46.790  1.00  0.00           O
ATOM   1052  N   TYR A 654      35.980  34.040  47.680  1.00  0.00           N
ATOM   1053  HN  TYR A 654      36.580  34.300  48.440  1.00  0.00           H
ATOM   1054  CA  TYR A 654      36.140  34.830  46.510  1.00  0.00           C
ATOM   1055  HA  TYR A 654      35.240  35.450  46.410  1.00  0.00           H
ATOM   1056  CB  TYR A 654      37.200  35.890  46.900  1.00  0.00           C
ATOM   1057  HB1 TYR A 654      38.080  35.360  47.310  1.00  0.00           H
ATOM   1058  HB2 TYR A 654      36.810  36.590  47.690  1.00  0.00           H
ATOM   1059  CG  TYR A 654      37.790  36.810  45.790  1.00  0.00           C
ATOM   1060  CD1 TYR A 654      37.290  38.010  45.510  1.00  0.00           C
ATOM   1061  HD1 TYR A 654      36.360  38.320  45.980  1.00  0.00           H
ATOM   1062  CE1 TYR A 654      37.900  38.910  44.680  1.00  0.00           C
ATOM   1063  HE1 TYR A 654      37.440  39.870  44.520  1.00  0.00           H
ATOM   1064  CZ  TYR A 654      39.120  38.510  44.070  1.00  0.00           C
ATOM   1065  OH  TYR A 654      39.740  39.400  43.190  1.00  0.00           O
ATOM   1066  HH  TYR A 654      39.140  40.110  42.980  1.00  0.00           H
ATOM   1067  CD2 TYR A 654      39.060  36.420  45.180  1.00  0.00           C
ATOM   1068  HD2 TYR A 654      39.470  35.450  45.430  1.00  0.00           H
ATOM   1069  CE2 TYR A 654      39.710  37.300  44.360  1.00  0.00           C
ATOM   1070  HE2 TYR A 654      40.640  37.070  43.850  1.00  0.00           H
ATOM   1071  C   TYR A 654      36.510  34.060  45.180  1.00  0.00           C
ATOM   1072  O   TYR A 654      35.810  34.260  44.220  1.00  0.00           O
ATOM   1073  N   SER A 655      37.520  33.230  45.280  1.00  0.00           N
ATOM   1074  HN  SER A 655      37.980  33.220  46.170  1.00  0.00           H
ATOM   1075  CA  SER A 655      38.080  32.430  44.170  1.00  0.00           C
ATOM   1076  HA  SER A 655      38.140  33.050  43.280  1.00  0.00           H
ATOM   1077  CB  SER A 655      39.630  32.050  44.510  1.00  0.00           C
ATOM   1078  HB1 SER A 655      40.170  33.020  44.530  1.00  0.00           H
ATOM   1079  HB2 SER A 655      40.020  31.430  43.680  1.00  0.00           H
ATOM   1080  OG  SER A 655      39.790  31.480  45.800  1.00  0.00           O
ATOM   1081  HG1 SER A 655      39.860  32.200  46.430  1.00  0.00           H
ATOM   1082  C   SER A 655      37.400  31.180  43.830  1.00  0.00           C
ATOM   1083  O   SER A 655      37.550  30.650  42.750  1.00  0.00           O
ATOM   1084  N   LEU A 656      36.660  30.550  44.760  1.00  0.00           N
ATOM   1085  HN  LEU A 656      36.770  30.730  45.730  1.00  0.00           H
ATOM   1086  CA  LEU A 656      35.750  29.360  44.600  1.00  0.00           C
ATOM   1087  HA  LEU A 656      36.400  28.620  44.160  1.00  0.00           H
ATOM   1088  CB  LEU A 656      35.340  28.890  45.990  1.00  0.00           C
ATOM   1089  HB1 LEU A 656      34.580  29.530  46.470  1.00  0.00           H
ATOM   1090  HB2 LEU A 656      36.290  28.970  46.580  1.00  0.00           H
ATOM   1091  CG  LEU A 656      34.830  27.420  46.060  1.00  0.00           C
ATOM   1092  HG  LEU A 656      35.570  26.870  45.420  1.00  0.00           H
ATOM   1093  CD1 LEU A 656      34.900  26.800  47.450  1.00  0.00           C
ATOM   1094 HD11 LEU A 656      34.940  25.700  47.260  1.00  0.00           H
ATOM   1095 HD12 LEU A 656      34.020  27.250  47.960  1.00  0.00           H
ATOM   1096 HD13 LEU A 656      35.820  27.100  48.000  1.00  0.00           H
ATOM   1097  CD2 LEU A 656      33.370  27.240  45.560  1.00  0.00           C
ATOM   1098 HD21 LEU A 656      33.200  27.660  44.550  1.00  0.00           H
ATOM   1099 HD22 LEU A 656      32.660  27.840  46.190  1.00  0.00           H
ATOM   1100 HD23 LEU A 656      33.020  26.180  45.630  1.00  0.00           H
ATOM   1101  C   LEU A 656      34.490  29.710  43.690  1.00  0.00           C
ATOM   1102  O   LEU A 656      34.120  29.000  42.710  1.00  0.00           O
ATOM   1103  N   PHE A 657      33.890  30.910  43.910  1.00  0.00           N
ATOM   1104  HN  PHE A 657      34.140  31.480  44.670  1.00  0.00           H
ATOM   1105  CA  PHE A 657      32.770  31.290  43.050  1.00  0.00           C
ATOM   1106  HA  PHE A 657      32.160  30.430  42.820  1.00  0.00           H
ATOM   1107  CB  PHE A 657      31.830  32.210  43.860  1.00  0.00           C
ATOM   1108  HB1 PHE A 657      31.040  32.710  43.260  1.00  0.00           H
ATOM   1109  HB2 PHE A 657      32.470  32.980  44.360  1.00  0.00           H
ATOM   1110  CG  PHE A 657      31.110  31.300  44.860  1.00  0.00           C
ATOM   1111  CD1 PHE A 657      31.350  31.530  46.250  1.00  0.00           C
ATOM   1112  HD1 PHE A 657      32.070  32.220  46.640  1.00  0.00           H
ATOM   1113  CE1 PHE A 657      30.790  30.620  47.150  1.00  0.00           C
ATOM   1114  HE1 PHE A 657      30.890  30.750  48.220  1.00  0.00           H
ATOM   1115  CZ  PHE A 657      29.800  29.710  46.720  1.00  0.00           C
ATOM   1116  HZ  PHE A 657      29.380  28.990  47.410  1.00  0.00           H
ATOM   1117  CD2 PHE A 657      30.170  30.350  44.450  1.00  0.00           C
ATOM   1118  HD2 PHE A 657      29.820  30.180  43.450  1.00  0.00           H
ATOM   1119  CE2 PHE A 657      29.530  29.590  45.380  1.00  0.00           C
ATOM   1120  HE2 PHE A 657      28.850  28.830  45.020  1.00  0.00           H
ATOM   1121  C   PHE A 657      33.090  32.100  41.750  1.00  0.00           C
ATOM   1122  O   PHE A 657      32.380  32.050  40.760  1.00  0.00           O
ATOM   1123  N   ALA A 658      34.330  32.590  41.750  1.00  0.00           N
ATOM   1124  HN  ALA A 658      34.750  32.510  42.650  1.00  0.00           H
ATOM   1125  CA  ALA A 658      35.120  33.150  40.650  1.00  0.00           C
ATOM   1126  HA  ALA A 658      35.640  33.930  41.200  1.00  0.00           H
ATOM   1127  CB  ALA A 658      36.170  32.250  40.050  1.00  0.00           C
ATOM   1128  HB1 ALA A 658      35.670  31.510  39.400  1.00  0.00           H
ATOM   1129  HB2 ALA A 658      36.730  31.740  40.850  1.00  0.00           H
ATOM   1130  HB3 ALA A 658      36.910  32.890  39.530  1.00  0.00           H
ATOM   1131  C   ALA A 658      34.300  33.830  39.500  1.00  0.00           C
ATOM   1132  O   ALA A 658      33.720  33.190  38.640  1.00  0.00           O
ATOM   1133  N   GLY A 659      34.170  35.210  39.570  1.00  0.00           N
ATOM   1134  HN  GLY A 659      34.250  35.590  40.490  1.00  0.00           H
ATOM   1135  CA  GLY A 659      33.800  35.990  38.490  1.00  0.00           C
ATOM   1136  HA1 GLY A 659      33.810  36.980  38.920  1.00  0.00           H
ATOM   1137  HA2 GLY A 659      32.850  35.610  38.130  1.00  0.00           H
ATOM   1138  C   GLY A 659      34.720  36.140  37.360  1.00  0.00           C
ATOM   1139  O   GLY A 659      34.400  35.840  36.180  1.00  0.00           O
ATOM   1140  N   GLN A 660      35.930  36.580  37.680  1.00  0.00           N
ATOM   1141  HN  GLN A 660      35.990  36.660  38.680  1.00  0.00           H
ATOM   1142  CA  GLN A 660      37.130  36.600  36.730  1.00  0.00           C
ATOM   1143  HA  GLN A 660      36.810  36.290  35.730  1.00  0.00           H
ATOM   1144  CB  GLN A 660      37.730  38.070  36.670  1.00  0.00           C
ATOM   1145  HB1 GLN A 660      37.540  38.440  37.700  1.00  0.00           H
ATOM   1146  HB2 GLN A 660      36.960  38.580  36.060  1.00  0.00           H
ATOM   1147  CG  GLN A 660      39.190  38.210  36.120  1.00  0.00           C
ATOM   1148  HG1 GLN A 660      39.830  38.040  37.010  1.00  0.00           H
ATOM   1149  HG2 GLN A 660      39.370  39.280  35.870  1.00  0.00           H
ATOM   1150  CD  GLN A 660      39.540  37.320  34.920  1.00  0.00           C
ATOM   1151  OE1 GLN A 660      40.350  36.440  34.870  1.00  0.00           O
ATOM   1152  NE2 GLN A 660      38.920  37.770  33.820  1.00  0.00           N
ATOM   1153 HE21 GLN A 660      38.770  37.130  33.060  1.00  0.00           H
ATOM   1154 HE22 GLN A 660      38.460  38.660  33.800  1.00  0.00           H
ATOM   1155  C   GLN A 660      38.180  35.720  37.450  1.00  0.00           C
ATOM   1156  O   GLN A 660      38.610  35.950  38.590  1.00  0.00           O
ATOM   1157  N   PRO A 661      38.560  34.650  36.790  1.00  0.00           N
ATOM   1158  CD  PRO A 661      37.940  34.190  35.520  1.00  0.00           C
ATOM   1159  HD1 PRO A 661      37.920  34.960  34.710  1.00  0.00           H
ATOM   1160  HD2 PRO A 661      36.900  33.890  35.700  1.00  0.00           H
ATOM   1161  CA  PRO A 661      39.360  33.590  37.370  1.00  0.00           C
ATOM   1162  HA  PRO A 661      38.870  33.260  38.260  1.00  0.00           H
ATOM   1163  CB  PRO A 661      39.290  32.490  36.370  1.00  0.00           C
ATOM   1164  HB1 PRO A 661      38.380  31.910  36.620  1.00  0.00           H
ATOM   1165  HB2 PRO A 661      40.200  31.860  36.300  1.00  0.00           H
ATOM   1166  CG  PRO A 661      38.840  33.060  35.030  1.00  0.00           C
ATOM   1167  HG1 PRO A 661      39.790  33.450  34.600  1.00  0.00           H
ATOM   1168  HG2 PRO A 661      38.360  32.270  34.420  1.00  0.00           H
ATOM   1169  C   PRO A 661      40.800  33.980  37.700  1.00  0.00           C
ATOM   1170  O   PRO A 661      41.410  33.210  38.500  1.00  0.00           O
ATOM   1171  N   LEU A 662      41.410  35.010  37.140  1.00  0.00           N
ATOM   1172  HN  LEU A 662      40.920  35.570  36.480  1.00  0.00           H
ATOM   1173  CA  LEU A 662      42.830  35.220  37.330  1.00  0.00           C
ATOM   1174  HA  LEU A 662      43.330  34.420  37.860  1.00  0.00           H
ATOM   1175  CB  LEU A 662      43.640  35.300  36.030  1.00  0.00           C
ATOM   1176  HB1 LEU A 662      44.660  35.680  36.210  1.00  0.00           H
ATOM   1177  HB2 LEU A 662      43.170  36.010  35.320  1.00  0.00           H
ATOM   1178  CG  LEU A 662      43.580  34.090  35.110  1.00  0.00           C
ATOM   1179  HG  LEU A 662      42.590  34.030  34.610  1.00  0.00           H
ATOM   1180  CD1 LEU A 662      44.660  34.210  34.030  1.00  0.00           C
ATOM   1181 HD11 LEU A 662      45.670  34.270  34.500  1.00  0.00           H
ATOM   1182 HD12 LEU A 662      44.510  35.080  33.360  1.00  0.00           H
ATOM   1183 HD13 LEU A 662      44.550  33.360  33.330  1.00  0.00           H
ATOM   1184  CD2 LEU A 662      43.830  32.690  35.850  1.00  0.00           C
ATOM   1185 HD21 LEU A 662      42.950  32.500  36.510  1.00  0.00           H
ATOM   1186 HD22 LEU A 662      44.700  32.720  36.550  1.00  0.00           H
ATOM   1187 HD23 LEU A 662      43.870  31.860  35.120  1.00  0.00           H
ATOM   1188  C   LEU A 662      42.990  36.440  38.230  1.00  0.00           C
ATOM   1189  O   LEU A 662      44.070  36.840  38.530  1.00  0.00           O
ATOM   1190  N   THR A 663      41.870  36.990  38.740  1.00  0.00           N
ATOM   1191  HN  THR A 663      40.940  36.750  38.490  1.00  0.00           H
ATOM   1192  CA  THR A 663      42.010  37.980  39.830  1.00  0.00           C
ATOM   1193  HA  THR A 663      42.840  38.630  39.610  1.00  0.00           H
ATOM   1194  CB  THR A 663      40.960  39.170  40.060  1.00  0.00           C
ATOM   1195  HB  THR A 663      41.170  39.860  40.900  1.00  0.00           H
ATOM   1196  OG1 THR A 663      39.630  38.720  40.060  1.00  0.00           O
ATOM   1197  HG1 THR A 663      39.580  38.050  40.750  1.00  0.00           H
ATOM   1198  CG2 THR A 663      41.120  40.090  38.820  1.00  0.00           C
ATOM   1199 HG21 THR A 663      40.370  40.900  38.730  1.00  0.00           H
ATOM   1200 HG22 THR A 663      40.970  39.540  37.860  1.00  0.00           H
ATOM   1201 HG23 THR A 663      42.150  40.510  38.740  1.00  0.00           H
ATOM   1202  C   THR A 663      42.240  37.370  41.220  1.00  0.00           C
ATOM   1203  O   THR A 663      41.540  36.400  41.590  1.00  0.00           O
ATOM   1204  N   ILE A 664      43.140  38.020  41.970  1.00  0.00           N
ATOM   1205  HN  ILE A 664      43.670  38.790  41.600  1.00  0.00           H
ATOM   1206  CA  ILE A 664      43.630  37.730  43.310  1.00  0.00           C
ATOM   1207  HA  ILE A 664      43.080  36.910  43.760  1.00  0.00           H
ATOM   1208  CB  ILE A 664      45.160  37.600  43.280  1.00  0.00           C
ATOM   1209  HB  ILE A 664      45.610  38.610  43.260  1.00  0.00           H
ATOM   1210  CG2 ILE A 664      45.590  36.900  44.570  1.00  0.00           C
ATOM   1211 HG21 ILE A 664      44.990  35.990  44.780  1.00  0.00           H
ATOM   1212 HG22 ILE A 664      45.330  37.660  45.330  1.00  0.00           H
ATOM   1213 HG23 ILE A 664      46.680  36.670  44.550  1.00  0.00           H
ATOM   1214  CG1 ILE A 664      45.730  36.900  42.040  1.00  0.00           C
ATOM   1215 HG11 ILE A 664      46.800  37.150  41.930  1.00  0.00           H
ATOM   1216 HG12 ILE A 664      45.260  37.300  41.110  1.00  0.00           H
ATOM   1217  CD  ILE A 664      45.420  35.380  42.010  1.00  0.00           C
ATOM   1218  HD1 ILE A 664      45.640  34.790  42.930  1.00  0.00           H
ATOM   1219  HD2 ILE A 664      45.900  34.870  41.150  1.00  0.00           H
ATOM   1220  HD3 ILE A 664      44.310  35.330  41.850  1.00  0.00           H
ATOM   1221  C   ILE A 664      43.310  38.950  44.180  1.00  0.00           C
ATOM   1222  O   ILE A 664      43.500  40.070  43.860  1.00  0.00           O
ATOM   1223  N   LEU A 665      42.900  38.660  45.420  1.00  0.00           N
ATOM   1224  HN  LEU A 665      42.880  37.750  45.810  1.00  0.00           H
ATOM   1225  CA  LEU A 665      42.440  39.660  46.410  1.00  0.00           C
ATOM   1226  HA  LEU A 665      42.510  40.690  46.080  1.00  0.00           H
ATOM   1227  CB  LEU A 665      41.000  39.380  46.920  1.00  0.00           C
ATOM   1228  HB1 LEU A 665      40.900  38.280  46.760  1.00  0.00           H
ATOM   1229  HB2 LEU A 665      40.290  39.820  46.180  1.00  0.00           H
ATOM   1230  CG  LEU A 665      40.600  39.740  48.330  1.00  0.00           C
ATOM   1231  HG  LEU A 665      41.220  40.640  48.520  1.00  0.00           H
ATOM   1232  CD1 LEU A 665      39.100  39.920  48.360  1.00  0.00           C
ATOM   1233 HD11 LEU A 665      38.840  40.130  49.430  1.00  0.00           H
ATOM   1234 HD12 LEU A 665      38.580  38.960  48.140  1.00  0.00           H
ATOM   1235 HD13 LEU A 665      38.750  40.710  47.670  1.00  0.00           H
ATOM   1236  CD2 LEU A 665      40.760  38.650  49.320  1.00  0.00           C
ATOM   1237 HD21 LEU A 665      41.770  38.230  49.130  1.00  0.00           H
ATOM   1238 HD22 LEU A 665      40.040  37.800  49.200  1.00  0.00           H
ATOM   1239 HD23 LEU A 665      40.710  38.960  50.380  1.00  0.00           H
ATOM   1240  C   LEU A 665      43.510  39.620  47.490  1.00  0.00           C
ATOM   1241  O   LEU A 665      44.030  38.630  47.920  1.00  0.00           O
ATOM   1242  N   GLY A 666      43.950  40.820  47.910  1.00  0.00           N
ATOM   1243  HN  GLY A 666      43.610  41.640  47.440  1.00  0.00           H
ATOM   1244  CA  GLY A 666      45.000  41.000  48.900  1.00  0.00           C
ATOM   1245  HA1 GLY A 666      45.920  41.080  48.340  1.00  0.00           H
ATOM   1246  HA2 GLY A 666      45.050  40.220  49.650  1.00  0.00           H
ATOM   1247  C   GLY A 666      44.910  42.220  49.720  1.00  0.00           C
ATOM   1248  O   GLY A 666      43.880  42.900  49.810  1.00  0.00           O
ATOM   1249  N   SER A 667      45.990  42.540  50.480  1.00  0.00           N
ATOM   1250  HN  SER A 667      46.780  41.960  50.310  1.00  0.00           H
ATOM   1251  CA  SER A 667      46.000  43.750  51.330  1.00  0.00           C
ATOM   1252  HA  SER A 667      45.020  43.870  51.750  1.00  0.00           H
ATOM   1253  CB  SER A 667      46.850  43.780  52.600  1.00  0.00           C
ATOM   1254  HB1 SER A 667      46.480  42.870  53.130  1.00  0.00           H
ATOM   1255  HB2 SER A 667      46.630  44.710  53.170  1.00  0.00           H
ATOM   1256  OG  SER A 667      48.230  43.660  52.390  1.00  0.00           O
ATOM   1257  HG1 SER A 667      48.260  42.890  51.820  1.00  0.00           H
ATOM   1258  C   SER A 667      46.230  45.040  50.540  1.00  0.00           C
ATOM   1259  O   SER A 667      47.050  45.170  49.650  1.00  0.00           O
ATOM   1260  N   THR A 668      45.630  46.140  50.990  1.00  0.00           N
ATOM   1261  HN  THR A 668      44.990  46.080  51.740  1.00  0.00           H
ATOM   1262  CA  THR A 668      45.810  47.470  50.430  1.00  0.00           C
ATOM   1263  HA  THR A 668      46.700  47.510  49.830  1.00  0.00           H
ATOM   1264  CB  THR A 668      44.590  47.730  49.610  1.00  0.00           C
ATOM   1265  HB  THR A 668      44.600  46.880  48.900  1.00  0.00           H
ATOM   1266  OG1 THR A 668      44.650  48.870  48.690  1.00  0.00           O
ATOM   1267  HG1 THR A 668      43.850  48.810  48.160  1.00  0.00           H
ATOM   1268  CG2 THR A 668      43.350  47.740  50.570  1.00  0.00           C
ATOM   1269 HG21 THR A 668      42.470  47.990  49.950  1.00  0.00           H
ATOM   1270 HG22 THR A 668      43.370  48.550  51.330  1.00  0.00           H
ATOM   1271 HG23 THR A 668      43.140  46.780  51.090  1.00  0.00           H
ATOM   1272  C   THR A 668      45.960  48.580  51.440  1.00  0.00           C
ATOM   1273  O   THR A 668      45.640  48.440  52.620  1.00  0.00           O
ATOM   1274  N   GLY A 669      46.490  49.720  51.010  1.00  0.00           N
ATOM   1275  HN  GLY A 669      46.680  49.860  50.040  1.00  0.00           H
ATOM   1276  CA  GLY A 669      46.880  50.860  51.800  1.00  0.00           C
ATOM   1277  HA1 GLY A 669      47.530  51.380  51.120  1.00  0.00           H
ATOM   1278  HA2 GLY A 669      47.380  50.470  52.670  1.00  0.00           H
ATOM   1279  C   GLY A 669      45.830  51.740  52.260  1.00  0.00           C
ATOM   1280  O   GLY A 669      45.900  52.150  53.400  1.00  0.00           O
ATOM   1281  N   PRO A 670      44.750  52.200  51.540  1.00  0.00           N
ATOM   1282  CD  PRO A 670      44.640  52.190  50.030  1.00  0.00           C
ATOM   1283  HD1 PRO A 670      44.060  51.320  49.650  1.00  0.00           H
ATOM   1284  HD2 PRO A 670      45.660  52.220  49.580  1.00  0.00           H
ATOM   1285  CA  PRO A 670      43.690  53.020  52.030  1.00  0.00           C
ATOM   1286  HA  PRO A 670      44.200  53.930  52.310  1.00  0.00           H
ATOM   1287  CB  PRO A 670      42.850  53.460  50.880  1.00  0.00           C
ATOM   1288  HB1 PRO A 670      42.410  54.450  51.130  1.00  0.00           H
ATOM   1289  HB2 PRO A 670      42.000  52.810  50.590  1.00  0.00           H
ATOM   1290  CG  PRO A 670      43.920  53.520  49.790  1.00  0.00           C
ATOM   1291  HG1 PRO A 670      43.480  53.810  48.810  1.00  0.00           H
ATOM   1292  HG2 PRO A 670      44.540  54.400  50.090  1.00  0.00           H
ATOM   1293  C   PRO A 670      42.870  52.360  53.120  1.00  0.00           C
ATOM   1294  O   PRO A 670      42.320  53.080  53.910  1.00  0.00           O
ATOM   1295  N   VAL A 671      42.760  51.050  53.210  1.00  0.00           N
ATOM   1296  HN  VAL A 671      43.220  50.490  52.520  1.00  0.00           H
ATOM   1297  CA  VAL A 671      42.170  50.360  54.290  1.00  0.00           C
ATOM   1298  HA  VAL A 671      41.220  50.870  54.400  1.00  0.00           H
ATOM   1299  CB  VAL A 671      41.900  48.890  54.140  1.00  0.00           C
ATOM   1300  HB  VAL A 671      42.880  48.430  53.880  1.00  0.00           H
ATOM   1301  CG1 VAL A 671      41.350  48.270  55.420  1.00  0.00           C
ATOM   1302 HG11 VAL A 671      41.090  47.190  55.290  1.00  0.00           H
ATOM   1303 HG12 VAL A 671      40.470  48.780  55.870  1.00  0.00           H
ATOM   1304 HG13 VAL A 671      42.170  48.300  56.170  1.00  0.00           H
ATOM   1305  CG2 VAL A 671      40.930  48.490  53.070  1.00  0.00           C
ATOM   1306 HG21 VAL A 671      41.030  49.040  52.110  1.00  0.00           H
ATOM   1307 HG22 VAL A 671      39.870  48.680  53.350  1.00  0.00           H
ATOM   1308 HG23 VAL A 671      41.020  47.390  52.870  1.00  0.00           H
ATOM   1309  C   VAL A 671      42.930  50.530  55.570  1.00  0.00           C
ATOM   1310  O   VAL A 671      42.460  51.050  56.530  1.00  0.00           O
ATOM   1311  N   LEU A 672      44.290  50.340  55.620  1.00  0.00           N
ATOM   1312  HN  LEU A 672      44.640  50.070  54.730  1.00  0.00           H
ATOM   1313  CA  LEU A 672      45.240  50.630  56.800  1.00  0.00           C
ATOM   1314  HA  LEU A 672      44.910  50.110  57.680  1.00  0.00           H
ATOM   1315  CB  LEU A 672      46.640  50.150  56.430  1.00  0.00           C
ATOM   1316  HB1 LEU A 672      46.980  50.490  55.430  1.00  0.00           H
ATOM   1317  HB2 LEU A 672      46.670  49.040  56.400  1.00  0.00           H
ATOM   1318  CG  LEU A 672      47.720  50.460  57.520  1.00  0.00           C
ATOM   1319  HG  LEU A 672      47.840  51.560  57.680  1.00  0.00           H
ATOM   1320  CD1 LEU A 672      47.380  49.790  58.890  1.00  0.00           C
ATOM   1321 HD11 LEU A 672      48.240  49.970  59.570  1.00  0.00           H
ATOM   1322 HD12 LEU A 672      47.370  48.690  58.870  1.00  0.00           H
ATOM   1323 HD13 LEU A 672      46.450  50.210  59.330  1.00  0.00           H
ATOM   1324  CD2 LEU A 672      49.130  50.030  57.110  1.00  0.00           C
ATOM   1325 HD21 LEU A 672      49.180  49.050  56.580  1.00  0.00           H
ATOM   1326 HD22 LEU A 672      49.780  50.040  58.010  1.00  0.00           H
ATOM   1327 HD23 LEU A 672      49.570  50.710  56.350  1.00  0.00           H
ATOM   1328  C   LEU A 672      45.140  52.050  57.200  1.00  0.00           C
ATOM   1329  O   LEU A 672      44.970  52.380  58.360  1.00  0.00           O
ATOM   1330  N   VAL A 673      45.140  52.980  56.230  1.00  0.00           N
ATOM   1331  HN  VAL A 673      45.220  52.690  55.270  1.00  0.00           H
ATOM   1332  CA  VAL A 673      44.930  54.370  56.510  1.00  0.00           C
ATOM   1333  HA  VAL A 673      45.600  54.670  57.300  1.00  0.00           H
ATOM   1334  CB  VAL A 673      45.280  55.260  55.290  1.00  0.00           C
ATOM   1335  HB  VAL A 673      44.720  54.950  54.380  1.00  0.00           H
ATOM   1336  CG1 VAL A 673      44.910  56.710  55.620  1.00  0.00           C
ATOM   1337 HG11 VAL A 673      45.340  57.340  54.820  1.00  0.00           H
ATOM   1338 HG12 VAL A 673      45.360  57.090  56.560  1.00  0.00           H
ATOM   1339 HG13 VAL A 673      43.800  56.820  55.620  1.00  0.00           H
ATOM   1340  CG2 VAL A 673      46.770  55.100  55.040  1.00  0.00           C
ATOM   1341 HG21 VAL A 673      47.250  55.630  54.190  1.00  0.00           H
ATOM   1342 HG22 VAL A 673      47.060  54.070  54.790  1.00  0.00           H
ATOM   1343 HG23 VAL A 673      47.440  55.460  55.850  1.00  0.00           H
ATOM   1344  C   VAL A 673      43.550  54.720  57.080  1.00  0.00           C
ATOM   1345  O   VAL A 673      43.490  55.340  58.100  1.00  0.00           O
ATOM   1346  N   PHE A 674      42.460  54.140  56.490  1.00  0.00           N
ATOM   1347  HN  PHE A 674      42.530  53.480  55.750  1.00  0.00           H
ATOM   1348  CA  PHE A 674      41.120  54.320  57.030  1.00  0.00           C
ATOM   1349  HA  PHE A 674      40.900  55.370  57.160  1.00  0.00           H
ATOM   1350  CB  PHE A 674      40.110  53.490  56.180  1.00  0.00           C
ATOM   1351  HB1 PHE A 674      40.440  52.420  56.170  1.00  0.00           H
ATOM   1352  HB2 PHE A 674      40.190  53.910  55.160  1.00  0.00           H
ATOM   1353  CG  PHE A 674      38.630  53.630  56.620  1.00  0.00           C
ATOM   1354  CD1 PHE A 674      38.020  52.650  57.440  1.00  0.00           C
ATOM   1355  HD1 PHE A 674      38.660  52.040  58.040  1.00  0.00           H
ATOM   1356  CE1 PHE A 674      36.640  52.580  57.460  1.00  0.00           C
ATOM   1357  HE1 PHE A 674      36.200  51.690  57.880  1.00  0.00           H
ATOM   1358  CZ  PHE A 674      35.870  53.600  56.870  1.00  0.00           C
ATOM   1359  HZ  PHE A 674      34.810  53.540  57.070  1.00  0.00           H
ATOM   1360  CD2 PHE A 674      37.850  54.510  55.940  1.00  0.00           C
ATOM   1361  HD2 PHE A 674      38.350  55.220  55.300  1.00  0.00           H
ATOM   1362  CE2 PHE A 674      36.430  54.630  56.130  1.00  0.00           C
ATOM   1363  HE2 PHE A 674      35.860  55.410  55.660  1.00  0.00           H
ATOM   1364  C   PHE A 674      41.020  53.760  58.430  1.00  0.00           C
ATOM   1365  O   PHE A 674      40.490  54.390  59.330  1.00  0.00           O
ATOM   1366  N   GLU A 675      41.600  52.590  58.670  1.00  0.00           N
ATOM   1367  HN  GLU A 675      41.960  52.000  57.960  1.00  0.00           H
ATOM   1368  CA  GLU A 675      41.670  51.950  60.060  1.00  0.00           C
ATOM   1369  HA  GLU A 675      40.630  51.910  60.360  1.00  0.00           H
ATOM   1370  CB  GLU A 675      42.440  50.690  59.770  1.00  0.00           C
ATOM   1371  HB1 GLU A 675      42.930  50.130  60.600  1.00  0.00           H
ATOM   1372  HB2 GLU A 675      43.270  50.990  59.090  1.00  0.00           H
ATOM   1373  CG  GLU A 675      41.510  49.650  59.050  1.00  0.00           C
ATOM   1374  HG1 GLU A 675      42.170  48.910  58.530  1.00  0.00           H
ATOM   1375  HG2 GLU A 675      40.920  50.210  58.290  1.00  0.00           H
ATOM   1376  CD  GLU A 675      40.610  48.880  59.950  1.00  0.00           C
ATOM   1377  OE1 GLU A 675      39.810  49.460  60.710  1.00  0.00           O
ATOM   1378  OE2 GLU A 675      40.630  47.590  59.870  1.00  0.00           O
ATOM   1379  C   GLU A 675      42.460  52.790  61.090  1.00  0.00           C
ATOM   1380  O   GLU A 675      42.030  52.950  62.290  1.00  0.00           O
ATOM   1381  N   LYS A 676      43.690  53.260  60.690  1.00  0.00           N
ATOM   1382  HN  LYS A 676      44.130  52.990  59.840  1.00  0.00           H
ATOM   1383  CA  LYS A 676      44.440  54.170  61.480  1.00  0.00           C
ATOM   1384  HA  LYS A 676      44.470  53.730  62.470  1.00  0.00           H
ATOM   1385  CB  LYS A 676      45.850  54.260  60.900  1.00  0.00           C
ATOM   1386  HB1 LYS A 676      45.830  54.390  59.800  1.00  0.00           H
ATOM   1387  HB2 LYS A 676      46.340  53.300  61.160  1.00  0.00           H
ATOM   1388  CG  LYS A 676      46.780  55.380  61.600  1.00  0.00           C
ATOM   1389  HG1 LYS A 676      46.460  55.640  62.630  1.00  0.00           H
ATOM   1390  HG2 LYS A 676      46.560  56.270  60.980  1.00  0.00           H
ATOM   1391  CD  LYS A 676      48.300  55.060  61.550  1.00  0.00           C
ATOM   1392  HD1 LYS A 676      48.410  54.510  60.600  1.00  0.00           H
ATOM   1393  HD2 LYS A 676      48.690  54.330  62.300  1.00  0.00           H
ATOM   1394  CE  LYS A 676      49.060  56.390  61.700  1.00  0.00           C
ATOM   1395  HE1 LYS A 676      48.890  56.920  62.660  1.00  0.00           H
ATOM   1396  HE2 LYS A 676      48.770  57.180  60.980  1.00  0.00           H
ATOM   1397  NZ  LYS A 676      50.470  56.230  61.570  1.00  0.00           N
ATOM   1398  HZ1 LYS A 676      50.690  56.250  60.550  1.00  0.00           H
ATOM   1399  HZ2 LYS A 676      50.620  55.300  61.970  1.00  0.00           H
ATOM   1400  HZ3 LYS A 676      51.090  56.800  62.170  1.00  0.00           H
ATOM   1401  C   LYS A 676      43.830  55.510  61.800  1.00  0.00           C
ATOM   1402  O   LYS A 676      43.790  55.960  62.950  1.00  0.00           O
ATOM   1403  N   ILE A 677      43.260  56.200  60.760  1.00  0.00           N
ATOM   1404  HN  ILE A 677      43.470  55.970  59.810  1.00  0.00           H
ATOM   1405  CA  ILE A 677      42.550  57.490  60.920  1.00  0.00           C
ATOM   1406  HA  ILE A 677      43.090  58.210  61.510  1.00  0.00           H
ATOM   1407  CB  ILE A 677      42.180  58.110  59.490  1.00  0.00           C
ATOM   1408  HB  ILE A 677      41.550  57.380  58.960  1.00  0.00           H
ATOM   1409  CG2 ILE A 677      41.350  59.440  59.630  1.00  0.00           C
ATOM   1410 HG21 ILE A 677      40.370  59.220  60.080  1.00  0.00           H
ATOM   1411 HG22 ILE A 677      41.150  59.950  58.660  1.00  0.00           H
ATOM   1412 HG23 ILE A 677      41.810  60.030  60.450  1.00  0.00           H
ATOM   1413  CG1 ILE A 677      43.460  58.330  58.600  1.00  0.00           C
ATOM   1414 HG11 ILE A 677      43.150  58.320  57.540  1.00  0.00           H
ATOM   1415 HG12 ILE A 677      44.140  57.470  58.760  1.00  0.00           H
ATOM   1416  CD  ILE A 677      44.240  59.530  59.090  1.00  0.00           C
ATOM   1417  HD1 ILE A 677      43.670  60.480  59.060  1.00  0.00           H
ATOM   1418  HD2 ILE A 677      45.110  59.600  58.390  1.00  0.00           H
ATOM   1419  HD3 ILE A 677      44.540  59.330  60.140  1.00  0.00           H
ATOM   1420  C   ILE A 677      41.240  57.360  61.690  1.00  0.00           C
ATOM   1421  O   ILE A 677      40.800  58.220  62.460  1.00  0.00           O
ATOM   1422  N   LEU A 678      40.500  56.260  61.490  1.00  0.00           N
ATOM   1423  HN  LEU A 678      40.710  55.640  60.740  1.00  0.00           H
ATOM   1424  CA  LEU A 678      39.270  55.820  62.150  1.00  0.00           C
ATOM   1425  HA  LEU A 678      38.670  56.720  62.140  1.00  0.00           H
ATOM   1426  CB  LEU A 678      38.470  54.730  61.400  1.00  0.00           C
ATOM   1427  HB1 LEU A 678      39.020  53.760  61.470  1.00  0.00           H
ATOM   1428  HB2 LEU A 678      38.320  55.060  60.340  1.00  0.00           H
ATOM   1429  CG  LEU A 678      37.020  54.390  61.860  1.00  0.00           C
ATOM   1430  HG  LEU A 678      37.080  54.360  62.970  1.00  0.00           H
ATOM   1431  CD1 LEU A 678      36.190  55.700  61.580  1.00  0.00           C
ATOM   1432 HD11 LEU A 678      35.110  55.440  61.630  1.00  0.00           H
ATOM   1433 HD12 LEU A 678      36.440  56.100  60.570  1.00  0.00           H
ATOM   1434 HD13 LEU A 678      36.440  56.430  62.390  1.00  0.00           H
ATOM   1435  CD2 LEU A 678      36.510  53.090  61.210  1.00  0.00           C
ATOM   1436 HD21 LEU A 678      37.120  52.190  61.450  1.00  0.00           H
ATOM   1437 HD22 LEU A 678      36.440  53.130  60.110  1.00  0.00           H
ATOM   1438 HD23 LEU A 678      35.530  52.950  61.720  1.00  0.00           H
ATOM   1439  C   LEU A 678      39.410  55.430  63.650  1.00  0.00           C
ATOM   1440  O   LEU A 678      38.570  55.780  64.430  1.00  0.00           O
ATOM   1441  N   TYR A 679      40.530  54.790  64.060  1.00  0.00           N
ATOM   1442  HN  TYR A 679      41.230  54.410  63.460  1.00  0.00           H
ATOM   1443  CA  TYR A 679      40.830  54.660  65.520  1.00  0.00           C
ATOM   1444  HA  TYR A 679      39.950  54.180  65.920  1.00  0.00           H
ATOM   1445  CB  TYR A 679      42.050  53.680  65.660  1.00  0.00           C
ATOM   1446  HB1 TYR A 679      42.850  54.040  64.990  1.00  0.00           H
ATOM   1447  HB2 TYR A 679      41.820  52.680  65.230  1.00  0.00           H
ATOM   1448  CG  TYR A 679      42.530  53.530  67.070  1.00  0.00           C
ATOM   1449  CD1 TYR A 679      41.760  52.970  68.110  1.00  0.00           C
ATOM   1450  HD1 TYR A 679      40.740  52.600  68.020  1.00  0.00           H
ATOM   1451  CE1 TYR A 679      42.170  52.920  69.450  1.00  0.00           C
ATOM   1452  HE1 TYR A 679      41.600  52.440  70.220  1.00  0.00           H
ATOM   1453  CZ  TYR A 679      43.500  53.240  69.690  1.00  0.00           C
ATOM   1454  OH  TYR A 679      44.090  53.150  70.960  1.00  0.00           O
ATOM   1455  HH  TYR A 679      44.950  53.580  70.940  1.00  0.00           H
ATOM   1456  CD2 TYR A 679      43.850  53.950  67.430  1.00  0.00           C
ATOM   1457  HD2 TYR A 679      44.510  54.370  66.680  1.00  0.00           H
ATOM   1458  CE2 TYR A 679      44.300  53.760  68.670  1.00  0.00           C
ATOM   1459  HE2 TYR A 679      45.220  54.190  69.000  1.00  0.00           H
ATOM   1460  C   TYR A 679      41.050  55.980  66.300  1.00  0.00           C
ATOM   1461  O   TYR A 679      40.400  56.190  67.340  1.00  0.00           O
ATOM   1462  N   LYS A 680      41.920  56.860  65.790  1.00  0.00           N
ATOM   1463  HN  LYS A 680      42.520  56.500  65.080  1.00  0.00           H
ATOM   1464  CA  LYS A 680      41.990  58.250  66.230  1.00  0.00           C
ATOM   1465  HA  LYS A 680      42.300  58.150  67.260  1.00  0.00           H
ATOM   1466  CB  LYS A 680      43.040  59.100  65.500  1.00  0.00           C
ATOM   1467  HB1 LYS A 680      42.950  59.090  64.390  1.00  0.00           H
ATOM   1468  HB2 LYS A 680      44.020  58.620  65.690  1.00  0.00           H
ATOM   1469  CG  LYS A 680      43.090  60.580  65.960  1.00  0.00           C
ATOM   1470  HG1 LYS A 680      43.120  60.580  67.080  1.00  0.00           H
ATOM   1471  HG2 LYS A 680      42.180  61.110  65.600  1.00  0.00           H
ATOM   1472  CD  LYS A 680      44.320  61.380  65.340  1.00  0.00           C
ATOM   1473  HD1 LYS A 680      44.320  61.230  64.240  1.00  0.00           H
ATOM   1474  HD2 LYS A 680      45.260  60.920  65.730  1.00  0.00           H
ATOM   1475  CE  LYS A 680      44.290  62.840  65.630  1.00  0.00           C
ATOM   1476  HE1 LYS A 680      43.550  63.310  64.930  1.00  0.00           H
ATOM   1477  HE2 LYS A 680      45.280  63.260  65.350  1.00  0.00           H
ATOM   1478  NZ  LYS A 680      43.940  63.150  67.020  1.00  0.00           N
ATOM   1479  HZ1 LYS A 680      44.600  62.860  67.770  1.00  0.00           H
ATOM   1480  HZ2 LYS A 680      42.960  62.950  67.280  1.00  0.00           H
ATOM   1481  HZ3 LYS A 680      43.980  64.190  67.110  1.00  0.00           H
ATOM   1482  C   LYS A 680      40.670  59.040  66.250  1.00  0.00           C
ATOM   1483  O   LYS A 680      40.320  59.690  67.210  1.00  0.00           O
ATOM   1484  N   PHE A 681      39.900  58.940  65.100  1.00  0.00           N
ATOM   1485  HN  PHE A 681      40.260  58.510  64.280  1.00  0.00           H
ATOM   1486  CA  PHE A 681      38.610  59.620  65.040  1.00  0.00           C
ATOM   1487  HA  PHE A 681      38.680  60.660  65.310  1.00  0.00           H
ATOM   1488  CB  PHE A 681      38.040  59.460  63.620  1.00  0.00           C
ATOM   1489  HB1 PHE A 681      38.040  58.380  63.350  1.00  0.00           H
ATOM   1490  HB2 PHE A 681      38.800  59.930  62.960  1.00  0.00           H
ATOM   1491  CG  PHE A 681      36.620  59.870  63.420  1.00  0.00           C
ATOM   1492  CD1 PHE A 681      35.550  58.940  63.400  1.00  0.00           C
ATOM   1493  HD1 PHE A 681      35.770  57.900  63.570  1.00  0.00           H
ATOM   1494  CE1 PHE A 681      34.270  59.340  62.920  1.00  0.00           C
ATOM   1495  HE1 PHE A 681      33.500  58.590  62.860  1.00  0.00           H
ATOM   1496  CZ  PHE A 681      33.930  60.640  62.740  1.00  0.00           C
ATOM   1497  HZ  PHE A 681      32.940  61.040  62.570  1.00  0.00           H
ATOM   1498  CD2 PHE A 681      36.240  61.260  63.340  1.00  0.00           C
ATOM   1499  HD2 PHE A 681      36.970  62.040  63.490  1.00  0.00           H
ATOM   1500  CE2 PHE A 681      34.950  61.580  62.920  1.00  0.00           C
ATOM   1501  HE2 PHE A 681      34.740  62.630  62.780  1.00  0.00           H
ATOM   1502  C   PHE A 681      37.560  59.000  66.060  1.00  0.00           C
ATOM   1503  O   PHE A 681      36.850  59.770  66.810  1.00  0.00           O
ATOM   1504  N   CYS A 682      37.730  57.710  66.330  1.00  0.00           N
ATOM   1505  HN  CYS A 682      38.330  57.260  65.670  1.00  0.00           H
ATOM   1506  CA  CYS A 682      37.040  57.040  67.420  1.00  0.00           C
ATOM   1507  HA  CYS A 682      35.990  57.280  67.400  1.00  0.00           H
ATOM   1508  CB  CYS A 682      37.140  55.450  67.280  1.00  0.00           C
ATOM   1509  HB1 CYS A 682      36.720  54.920  68.150  1.00  0.00           H
ATOM   1510  HB2 CYS A 682      38.180  55.110  67.130  1.00  0.00           H
ATOM   1511  SG  CYS A 682      36.050  54.910  65.870  1.00  0.00           S
ATOM   1512  HG1 CYS A 682      36.940  55.450  65.040  1.00  0.00           H
ATOM   1513  C   CYS A 682      37.330  57.500  68.910  1.00  0.00           C
ATOM   1514  O   CYS A 682      36.410  57.590  69.780  1.00  0.00           O
ATOM   1515  N   ARG A 683      38.620  57.720  69.150  1.00  0.00           N
ATOM   1516  HN  ARG A 683      39.260  57.550  68.400  1.00  0.00           H
ATOM   1517  CA  ARG A 683      39.200  58.160  70.380  1.00  0.00           C
ATOM   1518  HA  ARG A 683      38.740  57.550  71.130  1.00  0.00           H
ATOM   1519  CB  ARG A 683      40.760  57.900  70.380  1.00  0.00           C
ATOM   1520  HB1 ARG A 683      41.160  58.670  71.070  1.00  0.00           H
ATOM   1521  HB2 ARG A 683      41.150  58.160  69.360  1.00  0.00           H
ATOM   1522  CG  ARG A 683      41.120  56.400  70.680  1.00  0.00           C
ATOM   1523  HG1 ARG A 683      42.170  56.170  70.370  1.00  0.00           H
ATOM   1524  HG2 ARG A 683      40.460  55.760  70.070  1.00  0.00           H
ATOM   1525  CD  ARG A 683      40.770  55.700  72.020  1.00  0.00           C
ATOM   1526  HD1 ARG A 683      40.890  54.600  72.030  1.00  0.00           H
ATOM   1527  HD2 ARG A 683      39.730  56.000  72.280  1.00  0.00           H
ATOM   1528  NE  ARG A 683      41.800  56.380  72.910  1.00  0.00           N
ATOM   1529  HE  ARG A 683      42.530  56.940  72.560  1.00  0.00           H
ATOM   1530  CZ  ARG A 683      41.650  56.400  74.210  1.00  0.00           C
ATOM   1531  NH1 ARG A 683      42.620  56.980  74.840  1.00  0.00           N
ATOM   1532 HH11 ARG A 683      42.460  57.280  75.780  1.00  0.00           H
ATOM   1533 HH12 ARG A 683      43.220  57.590  74.330  1.00  0.00           H
ATOM   1534  NH2 ARG A 683      40.690  55.780  74.840  1.00  0.00           N
ATOM   1535 HH21 ARG A 683      39.990  55.370  74.260  1.00  0.00           H
ATOM   1536 HH22 ARG A 683      40.750  55.560  75.810  1.00  0.00           H
ATOM   1537  C   ARG A 683      38.970  59.670  70.770  1.00  0.00           C
ATOM   1538  O   ARG A 683      38.480  59.920  71.820  1.00  0.00           O
ATOM   1539  N   ASP A 684      39.180  60.570  69.750  1.00  0.00           N
ATOM   1540  HN  ASP A 684      39.630  60.340  68.890  1.00  0.00           H
ATOM   1541  CA  ASP A 684      38.800  61.960  69.800  1.00  0.00           C
ATOM   1542  HA  ASP A 684      39.270  62.300  70.710  1.00  0.00           H
ATOM   1543  CB  ASP A 684      39.240  62.820  68.630  1.00  0.00           C
ATOM   1544  HB1 ASP A 684      38.870  63.860  68.620  1.00  0.00           H
ATOM   1545  HB2 ASP A 684      38.760  62.330  67.760  1.00  0.00           H
ATOM   1546  CG  ASP A 684      40.770  62.910  68.570  1.00  0.00           C
ATOM   1547  OD1 ASP A 684      41.270  63.230  67.450  1.00  0.00           O
ATOM   1548  OD2 ASP A 684      41.490  62.820  69.580  1.00  0.00           O
ATOM   1549  C   ASP A 684      37.310  62.150  70.040  1.00  0.00           C
ATOM   1550  O   ASP A 684      36.850  62.910  70.920  1.00  0.00           O
ATOM   1551  N   TYR A 685      36.480  61.420  69.330  1.00  0.00           N
ATOM   1552  HN  TYR A 685      36.670  60.710  68.670  1.00  0.00           H
ATOM   1553  CA  TYR A 685      35.050  61.780  69.320  1.00  0.00           C
ATOM   1554  HA  TYR A 685      34.850  62.790  69.670  1.00  0.00           H
ATOM   1555  CB  TYR A 685      34.390  61.690  67.890  1.00  0.00           C
ATOM   1556  HB1 TYR A 685      33.290  61.600  67.890  1.00  0.00           H
ATOM   1557  HB2 TYR A 685      34.800  60.800  67.360  1.00  0.00           H
ATOM   1558  CG  TYR A 685      34.680  62.940  67.100  1.00  0.00           C
ATOM   1559  CD1 TYR A 685      33.640  63.830  66.750  1.00  0.00           C
ATOM   1560  HD1 TYR A 685      32.680  63.680  67.240  1.00  0.00           H
ATOM   1561  CE1 TYR A 685      33.930  64.910  65.920  1.00  0.00           C
ATOM   1562  HE1 TYR A 685      33.140  65.580  65.580  1.00  0.00           H
ATOM   1563  CZ  TYR A 685      35.230  65.150  65.490  1.00  0.00           C
ATOM   1564  OH  TYR A 685      35.340  66.040  64.380  1.00  0.00           O
ATOM   1565  HH  TYR A 685      34.490  66.400  64.100  1.00  0.00           H
ATOM   1566  CD2 TYR A 685      36.010  63.260  66.670  1.00  0.00           C
ATOM   1567  HD2 TYR A 685      36.710  62.430  66.750  1.00  0.00           H
ATOM   1568  CE2 TYR A 685      36.270  64.300  65.810  1.00  0.00           C
ATOM   1569  HE2 TYR A 685      37.270  64.430  65.430  1.00  0.00           H
ATOM   1570  C   TYR A 685      34.230  61.030  70.380  1.00  0.00           C
ATOM   1571  O   TYR A 685      33.030  61.280  70.480  1.00  0.00           O
ATOM   1572  N   GLN A 686      34.910  60.180  71.230  1.00  0.00           N
ATOM   1573  HN  GLN A 686      35.900  60.080  71.210  1.00  0.00           H
ATOM   1574  CA  GLN A 686      34.160  59.540  72.320  1.00  0.00           C
ATOM   1575  HA  GLN A 686      34.900  59.000  72.910  1.00  0.00           H
ATOM   1576  CB  GLN A 686      33.480  60.550  73.380  1.00  0.00           C
ATOM   1577  HB1 GLN A 686      33.110  60.020  74.270  1.00  0.00           H
ATOM   1578  HB2 GLN A 686      32.590  60.880  72.810  1.00  0.00           H
ATOM   1579  CG  GLN A 686      34.390  61.760  73.730  1.00  0.00           C
ATOM   1580  HG1 GLN A 686      33.850  62.320  74.520  1.00  0.00           H
ATOM   1581  HG2 GLN A 686      34.490  62.450  72.860  1.00  0.00           H
ATOM   1582  CD  GLN A 686      35.780  61.340  74.270  1.00  0.00           C
ATOM   1583  OE1 GLN A 686      35.920  60.780  75.330  1.00  0.00           O
ATOM   1584  NE2 GLN A 686      36.840  61.840  73.610  1.00  0.00           N
ATOM   1585 HE21 GLN A 686      36.650  62.240  72.710  1.00  0.00           H
ATOM   1586 HE22 GLN A 686      37.780  61.750  73.940  1.00  0.00           H
ATOM   1587  C   GLN A 686      33.270  58.460  71.820  1.00  0.00           C
ATOM   1588  O   GLN A 686      32.240  58.100  72.490  1.00  0.00           O
ATOM   1589  N   LEU A 687      33.640  57.790  70.730  1.00  0.00           N
ATOM   1590  HN  LEU A 687      34.420  58.150  70.230  1.00  0.00           H
ATOM   1591  CA  LEU A 687      32.920  56.730  70.020  1.00  0.00           C
ATOM   1592  HA  LEU A 687      31.850  56.800  70.130  1.00  0.00           H
ATOM   1593  CB  LEU A 687      33.290  56.740  68.570  1.00  0.00           C
ATOM   1594  HB1 LEU A 687      32.700  55.990  68.000  1.00  0.00           H
ATOM   1595  HB2 LEU A 687      34.350  56.480  68.380  1.00  0.00           H
ATOM   1596  CG  LEU A 687      33.080  58.120  67.840  1.00  0.00           C
ATOM   1597  HG  LEU A 687      33.790  58.860  68.270  1.00  0.00           H
ATOM   1598  CD1 LEU A 687      33.470  58.030  66.300  1.00  0.00           C
ATOM   1599 HD11 LEU A 687      34.050  58.920  65.980  1.00  0.00           H
ATOM   1600 HD12 LEU A 687      32.620  57.730  65.640  1.00  0.00           H
ATOM   1601 HD13 LEU A 687      34.250  57.260  66.120  1.00  0.00           H
ATOM   1602  CD2 LEU A 687      31.660  58.650  67.990  1.00  0.00           C
ATOM   1603 HD21 LEU A 687      31.340  58.600  69.050  1.00  0.00           H
ATOM   1604 HD22 LEU A 687      31.010  58.170  67.230  1.00  0.00           H
ATOM   1605 HD23 LEU A 687      31.550  59.730  67.750  1.00  0.00           H
ATOM   1606  C   LEU A 687      33.210  55.280  70.510  1.00  0.00           C
ATOM   1607  O   LEU A 687      34.240  55.000  71.140  1.00  0.00           O
ATOM   1608  N   SER A 688      32.350  54.270  70.260  1.00  0.00           N
ATOM   1609  HN  SER A 688      31.490  54.440  69.770  1.00  0.00           H
ATOM   1610  CA  SER A 688      32.430  52.910  70.660  1.00  0.00           C
ATOM   1611  HA  SER A 688      33.090  52.880  71.520  1.00  0.00           H
ATOM   1612  CB  SER A 688      31.210  52.140  71.160  1.00  0.00           C
ATOM   1613  HB1 SER A 688      30.470  52.070  70.320  1.00  0.00           H
ATOM   1614  HB2 SER A 688      30.720  52.770  71.930  1.00  0.00           H
ATOM   1615  OG  SER A 688      31.500  50.840  71.690  1.00  0.00           O
ATOM   1616  HG1 SER A 688      30.650  50.420  71.830  1.00  0.00           H
ATOM   1617  C   SER A 688      33.100  52.140  69.550  1.00  0.00           C
ATOM   1618  O   SER A 688      32.420  51.690  68.640  1.00  0.00           O
ATOM   1619  N   TYR A 689      34.450  51.920  69.660  1.00  0.00           N
ATOM   1620  HN  TYR A 689      34.850  52.130  70.540  1.00  0.00           H
ATOM   1621  CA  TYR A 689      35.390  51.480  68.650  1.00  0.00           C
ATOM   1622  HA  TYR A 689      35.440  52.160  67.820  1.00  0.00           H
ATOM   1623  CB  TYR A 689      36.880  51.710  69.120  1.00  0.00           C
ATOM   1624  HB1 TYR A 689      37.090  51.380  70.160  1.00  0.00           H
ATOM   1625  HB2 TYR A 689      37.060  52.800  68.970  1.00  0.00           H
ATOM   1626  CG  TYR A 689      37.890  50.920  68.330  1.00  0.00           C
ATOM   1627  CD1 TYR A 689      38.540  49.700  68.610  1.00  0.00           C
ATOM   1628  HD1 TYR A 689      38.350  49.180  69.530  1.00  0.00           H
ATOM   1629  CE1 TYR A 689      39.380  49.090  67.660  1.00  0.00           C
ATOM   1630  HE1 TYR A 689      39.820  48.130  67.890  1.00  0.00           H
ATOM   1631  CZ  TYR A 689      39.550  49.680  66.340  1.00  0.00           C
ATOM   1632  OH  TYR A 689      40.360  49.130  65.380  1.00  0.00           O
ATOM   1633  HH  TYR A 689      40.300  49.750  64.650  1.00  0.00           H
ATOM   1634  CD2 TYR A 689      38.130  51.510  67.090  1.00  0.00           C
ATOM   1635  HD2 TYR A 689      37.710  52.460  66.800  1.00  0.00           H
ATOM   1636  CE2 TYR A 689      38.930  50.920  66.110  1.00  0.00           C
ATOM   1637  HE2 TYR A 689      39.290  51.370  65.190  1.00  0.00           H
ATOM   1638  C   TYR A 689      35.000  50.250  67.850  1.00  0.00           C
ATOM   1639  O   TYR A 689      34.710  50.300  66.640  1.00  0.00           O
ATOM   1640  N   LEU A 690      34.880  49.060  68.510  1.00  0.00           N
ATOM   1641  HN  LEU A 690      34.880  49.130  69.510  1.00  0.00           H
ATOM   1642  CA  LEU A 690      34.500  47.870  67.910  1.00  0.00           C
ATOM   1643  HA  LEU A 690      35.080  47.850  66.990  1.00  0.00           H
ATOM   1644  CB  LEU A 690      34.900  46.670  68.800  1.00  0.00           C
ATOM   1645  HB1 LEU A 690      34.750  45.770  68.170  1.00  0.00           H
ATOM   1646  HB2 LEU A 690      34.280  46.730  69.720  1.00  0.00           H
ATOM   1647  CG  LEU A 690      36.420  46.620  69.080  1.00  0.00           C
ATOM   1648  HG  LEU A 690      36.650  47.510  69.700  1.00  0.00           H
ATOM   1649  CD1 LEU A 690      36.720  45.430  69.920  1.00  0.00           C
ATOM   1650 HD11 LEU A 690      36.570  45.730  70.980  1.00  0.00           H
ATOM   1651 HD12 LEU A 690      37.690  44.920  69.760  1.00  0.00           H
ATOM   1652 HD13 LEU A 690      35.950  44.680  69.640  1.00  0.00           H
ATOM   1653  CD2 LEU A 690      37.240  46.520  67.780  1.00  0.00           C
ATOM   1654 HD21 LEU A 690      38.340  46.620  67.960  1.00  0.00           H
ATOM   1655 HD22 LEU A 690      37.010  47.330  67.080  1.00  0.00           H
ATOM   1656 HD23 LEU A 690      37.020  45.620  67.180  1.00  0.00           H
ATOM   1657  C   LEU A 690      33.050  47.830  67.330  1.00  0.00           C
ATOM   1658  O   LEU A 690      32.740  47.540  66.150  1.00  0.00           O
ATOM   1659  N   SER A 691      32.110  48.350  68.150  1.00  0.00           N
ATOM   1660  HN  SER A 691      32.190  48.580  69.120  1.00  0.00           H
ATOM   1661  CA  SER A 691      30.800  48.670  67.690  1.00  0.00           C
ATOM   1662  HA  SER A 691      30.320  47.740  67.420  1.00  0.00           H
ATOM   1663  CB  SER A 691      29.960  49.200  68.890  1.00  0.00           C
ATOM   1664  HB1 SER A 691      30.240  50.270  69.010  1.00  0.00           H
ATOM   1665  HB2 SER A 691      30.180  48.660  69.830  1.00  0.00           H
ATOM   1666  OG  SER A 691      28.580  49.130  68.660  1.00  0.00           O
ATOM   1667  HG1 SER A 691      28.340  48.200  68.540  1.00  0.00           H
ATOM   1668  C   SER A 691      30.520  49.550  66.490  1.00  0.00           C
ATOM   1669  O   SER A 691      29.890  49.180  65.510  1.00  0.00           O
ATOM   1670  N   LEU A 692      31.160  50.780  66.440  1.00  0.00           N
ATOM   1671  HN  LEU A 692      31.720  51.060  67.210  1.00  0.00           H
ATOM   1672  CA  LEU A 692      31.140  51.660  65.290  1.00  0.00           C
ATOM   1673  HA  LEU A 692      30.100  51.650  65.010  1.00  0.00           H
ATOM   1674  CB  LEU A 692      31.600  53.120  65.610  1.00  0.00           C
ATOM   1675  HB1 LEU A 692      32.700  53.210  65.450  1.00  0.00           H
ATOM   1676  HB2 LEU A 692      31.360  53.340  66.670  1.00  0.00           H
ATOM   1677  CG  LEU A 692      30.870  54.120  64.760  1.00  0.00           C
ATOM   1678  HG  LEU A 692      31.170  53.750  63.770  1.00  0.00           H
ATOM   1679  CD1 LEU A 692      29.320  54.080  64.740  1.00  0.00           C
ATOM   1680 HD11 LEU A 692      28.840  53.180  64.290  1.00  0.00           H
ATOM   1681 HD12 LEU A 692      28.990  55.000  64.220  1.00  0.00           H
ATOM   1682 HD13 LEU A 692      28.930  54.170  65.780  1.00  0.00           H
ATOM   1683  CD2 LEU A 692      31.410  55.580  64.860  1.00  0.00           C
ATOM   1684 HD21 LEU A 692      31.510  55.960  65.900  1.00  0.00           H
ATOM   1685 HD22 LEU A 692      30.840  56.340  64.300  1.00  0.00           H
ATOM   1686 HD23 LEU A 692      32.510  55.600  64.670  1.00  0.00           H
ATOM   1687  C   LEU A 692      31.860  51.050  64.060  1.00  0.00           C
ATOM   1688  O   LEU A 692      31.260  51.000  63.000  1.00  0.00           O
ATOM   1689  N   ARG A 693      33.060  50.490  64.220  1.00  0.00           N
ATOM   1690  HN  ARG A 693      33.400  50.390  65.160  1.00  0.00           H
ATOM   1691  CA  ARG A 693      33.790  49.840  63.170  1.00  0.00           C
ATOM   1692  HA  ARG A 693      34.060  50.570  62.430  1.00  0.00           H
ATOM   1693  CB  ARG A 693      35.230  49.330  63.700  1.00  0.00           C
ATOM   1694  HB1 ARG A 693      35.180  48.740  64.640  1.00  0.00           H
ATOM   1695  HB2 ARG A 693      35.850  50.170  64.070  1.00  0.00           H
ATOM   1696  CG  ARG A 693      35.860  48.390  62.620  1.00  0.00           C
ATOM   1697  HG1 ARG A 693      35.860  49.050  61.730  1.00  0.00           H
ATOM   1698  HG2 ARG A 693      35.250  47.460  62.670  1.00  0.00           H
ATOM   1699  CD  ARG A 693      37.330  48.120  62.980  1.00  0.00           C
ATOM   1700  HD1 ARG A 693      37.220  47.350  63.780  1.00  0.00           H
ATOM   1701  HD2 ARG A 693      37.810  49.030  63.390  1.00  0.00           H
ATOM   1702  NE  ARG A 693      38.030  47.600  61.790  1.00  0.00           N
ATOM   1703  HE  ARG A 693      38.550  48.270  61.260  1.00  0.00           H
ATOM   1704  CZ  ARG A 693      37.760  46.440  61.240  1.00  0.00           C
ATOM   1705  NH1 ARG A 693      37.350  45.350  61.890  1.00  0.00           N
ATOM   1706 HH11 ARG A 693      37.320  45.510  62.880  1.00  0.00           H
ATOM   1707 HH12 ARG A 693      37.480  44.450  61.480  1.00  0.00           H
ATOM   1708  NH2 ARG A 693      38.390  46.050  60.150  1.00  0.00           N
ATOM   1709 HH21 ARG A 693      38.080  45.190  59.770  1.00  0.00           H
ATOM   1710 HH22 ARG A 693      39.020  46.710  59.750  1.00  0.00           H
ATOM   1711  C   ARG A 693      33.050  48.720  62.500  1.00  0.00           C
ATOM   1712  O   ARG A 693      32.960  48.590  61.300  1.00  0.00           O
ATOM   1713  N   THR A 694      32.340  47.850  63.320  1.00  0.00           N
ATOM   1714  HN  THR A 694      32.280  48.040  64.300  1.00  0.00           H
ATOM   1715  CA  THR A 694      31.410  46.840  62.800  1.00  0.00           C
ATOM   1716  HA  THR A 694      31.870  46.350  61.960  1.00  0.00           H
ATOM   1717  CB  THR A 694      30.980  45.830  63.840  1.00  0.00           C
ATOM   1718  HB  THR A 694      30.240  45.250  63.250  1.00  0.00           H
ATOM   1719  OG1 THR A 694      30.370  46.440  65.000  1.00  0.00           O
ATOM   1720  HG1 THR A 694      31.040  46.790  65.590  1.00  0.00           H
ATOM   1721  CG2 THR A 694      32.140  44.970  64.200  1.00  0.00           C
ATOM   1722 HG21 THR A 694      32.890  45.340  64.920  1.00  0.00           H
ATOM   1723 HG22 THR A 694      32.740  44.830  63.270  1.00  0.00           H
ATOM   1724 HG23 THR A 694      31.750  43.970  64.480  1.00  0.00           H
ATOM   1725  C   THR A 694      30.140  47.530  62.140  1.00  0.00           C
ATOM   1726  O   THR A 694      29.690  47.150  61.060  1.00  0.00           O
ATOM   1727  N   SER A 695      29.500  48.640  62.670  1.00  0.00           N
ATOM   1728  HN  SER A 695      29.820  49.090  63.510  1.00  0.00           H
ATOM   1729  CA  SER A 695      28.270  49.310  62.090  1.00  0.00           C
ATOM   1730  HA  SER A 695      27.410  48.690  61.890  1.00  0.00           H
ATOM   1731  CB  SER A 695      27.730  50.500  63.000  1.00  0.00           C
ATOM   1732  HB1 SER A 695      26.740  50.840  62.650  1.00  0.00           H
ATOM   1733  HB2 SER A 695      28.420  51.360  63.040  1.00  0.00           H
ATOM   1734  OG  SER A 695      27.560  50.130  64.370  1.00  0.00           O
ATOM   1735  HG1 SER A 695      28.370  49.760  64.720  1.00  0.00           H
ATOM   1736  C   SER A 695      28.650  49.950  60.740  1.00  0.00           C
ATOM   1737  O   SER A 695      28.080  49.570  59.720  1.00  0.00           O
ATOM   1738  N   ILE A 696      29.760  50.740  60.650  1.00  0.00           N
ATOM   1739  HN  ILE A 696      30.240  51.030  61.480  1.00  0.00           H
ATOM   1740  CA  ILE A 696      30.440  51.080  59.350  1.00  0.00           C
ATOM   1741  HA  ILE A 696      29.850  51.800  58.800  1.00  0.00           H
ATOM   1742  CB  ILE A 696      31.760  51.770  59.620  1.00  0.00           C
ATOM   1743  HB  ILE A 696      32.290  51.150  60.380  1.00  0.00           H
ATOM   1744  CG2 ILE A 696      32.610  51.920  58.350  1.00  0.00           C
ATOM   1745 HG21 ILE A 696      33.610  52.400  58.560  1.00  0.00           H
ATOM   1746 HG22 ILE A 696      32.040  52.620  57.710  1.00  0.00           H
ATOM   1747 HG23 ILE A 696      32.780  51.040  57.710  1.00  0.00           H
ATOM   1748  CG1 ILE A 696      31.520  53.110  60.390  1.00  0.00           C
ATOM   1749 HG11 ILE A 696      30.700  53.120  61.130  1.00  0.00           H
ATOM   1750 HG12 ILE A 696      31.230  53.840  59.620  1.00  0.00           H
ATOM   1751  CD  ILE A 696      32.820  53.610  61.070  1.00  0.00           C
ATOM   1752  HD1 ILE A 696      33.120  52.890  61.860  1.00  0.00           H
ATOM   1753  HD2 ILE A 696      32.710  54.520  61.700  1.00  0.00           H
ATOM   1754  HD3 ILE A 696      33.720  53.690  60.430  1.00  0.00           H
ATOM   1755  C   ILE A 696      30.690  49.870  58.450  1.00  0.00           C
ATOM   1756  O   ILE A 696      30.260  49.820  57.320  1.00  0.00           O
ATOM   1757  N   GLY A 697      31.320  48.770  58.940  1.00  0.00           N
ATOM   1758  HN  GLY A 697      31.790  48.890  59.810  1.00  0.00           H
ATOM   1759  CA  GLY A 697      31.510  47.460  58.230  1.00  0.00           C
ATOM   1760  HA1 GLY A 697      31.810  46.810  59.030  1.00  0.00           H
ATOM   1761  HA2 GLY A 697      32.310  47.410  57.490  1.00  0.00           H
ATOM   1762  C   GLY A 697      30.220  46.810  57.570  1.00  0.00           C
ATOM   1763  O   GLY A 697      30.260  46.430  56.420  1.00  0.00           O
ATOM   1764  N   LEU A 698      29.040  46.800  58.290  1.00  0.00           N
ATOM   1765  HN  LEU A 698      29.140  47.140  59.220  1.00  0.00           H
ATOM   1766  CA  LEU A 698      27.720  46.450  57.870  1.00  0.00           C
ATOM   1767  HA  LEU A 698      27.740  45.500  57.360  1.00  0.00           H
ATOM   1768  CB  LEU A 698      26.740  46.260  59.010  1.00  0.00           C
ATOM   1769  HB1 LEU A 698      25.750  46.000  58.580  1.00  0.00           H
ATOM   1770  HB2 LEU A 698      26.570  47.240  59.500  1.00  0.00           H
ATOM   1771  CG  LEU A 698      26.980  45.220  60.050  1.00  0.00           C
ATOM   1772  HG  LEU A 698      27.900  45.490  60.620  1.00  0.00           H
ATOM   1773  CD1 LEU A 698      25.810  45.050  61.050  1.00  0.00           C
ATOM   1774 HD11 LEU A 698      25.590  46.010  61.580  1.00  0.00           H
ATOM   1775 HD12 LEU A 698      26.230  44.400  61.850  1.00  0.00           H
ATOM   1776 HD13 LEU A 698      24.840  44.700  60.650  1.00  0.00           H
ATOM   1777  CD2 LEU A 698      27.180  43.850  59.350  1.00  0.00           C
ATOM   1778 HD21 LEU A 698      27.520  43.190  60.170  1.00  0.00           H
ATOM   1779 HD22 LEU A 698      28.000  43.940  58.620  1.00  0.00           H
ATOM   1780 HD23 LEU A 698      26.210  43.480  58.950  1.00  0.00           H
ATOM   1781  C   LEU A 698      27.050  47.320  56.780  1.00  0.00           C
ATOM   1782  O   LEU A 698      26.610  46.890  55.740  1.00  0.00           O
ATOM   1783  N   TRP A 699      27.170  48.630  56.940  1.00  0.00           N
ATOM   1784  HN  TRP A 699      27.610  48.990  57.760  1.00  0.00           H
ATOM   1785  CA  TRP A 699      26.830  49.630  55.880  1.00  0.00           C
ATOM   1786  HA  TRP A 699      25.910  49.330  55.430  1.00  0.00           H
ATOM   1787  CB  TRP A 699      26.850  51.040  56.380  1.00  0.00           C
ATOM   1788  HB1 TRP A 699      26.700  51.730  55.520  1.00  0.00           H
ATOM   1789  HB2 TRP A 699      27.840  51.260  56.820  1.00  0.00           H
ATOM   1790  CG  TRP A 699      25.870  51.420  57.470  1.00  0.00           C
ATOM   1791  CD1 TRP A 699      26.270  51.830  58.730  1.00  0.00           C
ATOM   1792  HD1 TRP A 699      27.270  52.120  58.980  1.00  0.00           H
ATOM   1793  NE1 TRP A 699      25.240  51.870  59.580  1.00  0.00           N
ATOM   1794  HE1 TRP A 699      25.150  52.450  60.360  1.00  0.00           H
ATOM   1795  CE2 TRP A 699      24.180  51.260  58.940  1.00  0.00           C
ATOM   1796  CD2 TRP A 699      24.570  50.980  57.600  1.00  0.00           C
ATOM   1797  CE3 TRP A 699      23.530  50.410  56.740  1.00  0.00           C
ATOM   1798  HE3 TRP A 699      23.810  50.180  55.720  1.00  0.00           H
ATOM   1799  CZ3 TRP A 699      22.230  50.200  57.240  1.00  0.00           C
ATOM   1800  HZ3 TRP A 699      21.520  49.750  56.560  1.00  0.00           H
ATOM   1801  CZ2 TRP A 699      22.910  50.970  59.430  1.00  0.00           C
ATOM   1802  HZ2 TRP A 699      22.730  51.280  60.440  1.00  0.00           H
ATOM   1803  CH2 TRP A 699      21.940  50.400  58.570  1.00  0.00           C
ATOM   1804  HH2 TRP A 699      20.920  50.230  58.890  1.00  0.00           H
ATOM   1805  C   TRP A 699      27.640  49.480  54.650  1.00  0.00           C
ATOM   1806  O   TRP A 699      27.200  49.500  53.470  1.00  0.00           O
ATOM   1807  N   THR A 700      28.880  49.210  54.790  1.00  0.00           N
ATOM   1808  HN  THR A 700      29.270  49.270  55.710  1.00  0.00           H
ATOM   1809  CA  THR A 700      29.820  48.890  53.700  1.00  0.00           C
ATOM   1810  HA  THR A 700      29.820  49.760  53.040  1.00  0.00           H
ATOM   1811  CB  THR A 700      31.300  48.880  54.170  1.00  0.00           C
ATOM   1812  HB  THR A 700      31.370  48.030  54.880  1.00  0.00           H
ATOM   1813  OG1 THR A 700      31.580  50.020  54.960  1.00  0.00           O
ATOM   1814  HG1 THR A 700      31.060  49.940  55.770  1.00  0.00           H
ATOM   1815  CG2 THR A 700      32.410  48.740  53.050  1.00  0.00           C
ATOM   1816 HG21 THR A 700      33.460  49.020  53.290  1.00  0.00           H
ATOM   1817 HG22 THR A 700      32.170  49.490  52.260  1.00  0.00           H
ATOM   1818 HG23 THR A 700      32.230  47.730  52.650  1.00  0.00           H
ATOM   1819  C   THR A 700      29.490  47.670  52.840  1.00  0.00           C
ATOM   1820  O   THR A 700      29.370  47.680  51.600  1.00  0.00           O
ATOM   1821  N   SER A 701      29.180  46.570  53.550  1.00  0.00           N
ATOM   1822  HN  SER A 701      29.330  46.590  54.540  1.00  0.00           H
ATOM   1823  CA  SER A 701      28.720  45.290  53.000  1.00  0.00           C
ATOM   1824  HA  SER A 701      29.500  44.950  52.350  1.00  0.00           H
ATOM   1825  CB  SER A 701      28.480  44.270  54.120  1.00  0.00           C
ATOM   1826  HB1 SER A 701      27.600  44.590  54.740  1.00  0.00           H
ATOM   1827  HB2 SER A 701      29.320  44.320  54.840  1.00  0.00           H
ATOM   1828  OG  SER A 701      28.020  42.980  53.770  1.00  0.00           O
ATOM   1829  HG1 SER A 701      28.820  42.660  53.320  1.00  0.00           H
ATOM   1830  C   SER A 701      27.410  45.420  52.250  1.00  0.00           C
ATOM   1831  O   SER A 701      27.410  45.060  51.100  1.00  0.00           O
ATOM   1832  N   PHE A 702      26.360  46.040  52.790  1.00  0.00           N
ATOM   1833  HN  PHE A 702      26.370  46.280  53.760  1.00  0.00           H
ATOM   1834  CA  PHE A 702      25.120  46.370  52.190  1.00  0.00           C
ATOM   1835  HA  PHE A 702      24.750  45.470  51.730  1.00  0.00           H
ATOM   1836  CB  PHE A 702      24.120  46.790  53.320  1.00  0.00           C
ATOM   1837  HB1 PHE A 702      24.560  47.610  53.910  1.00  0.00           H
ATOM   1838  HB2 PHE A 702      23.920  46.030  54.110  1.00  0.00           H
ATOM   1839  CG  PHE A 702      22.750  47.340  52.880  1.00  0.00           C
ATOM   1840  CD1 PHE A 702      22.190  48.540  53.370  1.00  0.00           C
ATOM   1841  HD1 PHE A 702      22.730  48.990  54.180  1.00  0.00           H
ATOM   1842  CE1 PHE A 702      20.870  48.920  52.960  1.00  0.00           C
ATOM   1843  HE1 PHE A 702      20.480  49.830  53.420  1.00  0.00           H
ATOM   1844  CZ  PHE A 702      20.170  48.070  52.140  1.00  0.00           C
ATOM   1845  HZ  PHE A 702      19.190  48.370  51.830  1.00  0.00           H
ATOM   1846  CD2 PHE A 702      21.950  46.490  52.110  1.00  0.00           C
ATOM   1847  HD2 PHE A 702      22.240  45.510  51.740  1.00  0.00           H
ATOM   1848  CE2 PHE A 702      20.610  46.780  51.870  1.00  0.00           C
ATOM   1849  HE2 PHE A 702      20.030  46.120  51.230  1.00  0.00           H
ATOM   1850  C   PHE A 702      25.230  47.410  51.090  1.00  0.00           C
ATOM   1851  O   PHE A 702      24.780  47.200  49.980  1.00  0.00           O
ATOM   1852  N   LEU A 703      25.920  48.570  51.220  1.00  0.00           N
ATOM   1853  HN  LEU A 703      26.310  48.800  52.120  1.00  0.00           H
ATOM   1854  CA  LEU A 703      26.260  49.440  50.090  1.00  0.00           C
ATOM   1855  HA  LEU A 703      25.320  49.800  49.710  1.00  0.00           H
ATOM   1856  CB  LEU A 703      27.250  50.510  50.510  1.00  0.00           C
ATOM   1857  HB1 LEU A 703      27.810  50.920  49.640  1.00  0.00           H
ATOM   1858  HB2 LEU A 703      28.090  50.010  51.050  1.00  0.00           H
ATOM   1859  CG  LEU A 703      26.800  51.720  51.330  1.00  0.00           C
ATOM   1860  HG  LEU A 703      26.000  51.320  51.990  1.00  0.00           H
ATOM   1861  CD1 LEU A 703      27.940  52.300  52.110  1.00  0.00           C
ATOM   1862 HD11 LEU A 703      28.780  52.650  51.480  1.00  0.00           H
ATOM   1863 HD12 LEU A 703      28.340  51.540  52.830  1.00  0.00           H
ATOM   1864 HD13 LEU A 703      27.590  53.230  52.600  1.00  0.00           H
ATOM   1865  CD2 LEU A 703      26.330  52.860  50.420  1.00  0.00           C
ATOM   1866 HD21 LEU A 703      26.080  53.810  50.930  1.00  0.00           H
ATOM   1867 HD22 LEU A 703      25.480  52.520  49.780  1.00  0.00           H
ATOM   1868 HD23 LEU A 703      27.030  53.140  49.610  1.00  0.00           H
ATOM   1869  C   LEU A 703      26.940  48.750  48.920  1.00  0.00           C
ATOM   1870  O   LEU A 703      26.670  49.170  47.810  1.00  0.00           O
ATOM   1871  N   CYS A 704      27.870  47.880  49.170  1.00  0.00           N
ATOM   1872  HN  CYS A 704      28.300  47.780  50.070  1.00  0.00           H
ATOM   1873  CA  CYS A 704      28.540  47.120  48.170  1.00  0.00           C
ATOM   1874  HA  CYS A 704      28.830  47.780  47.370  1.00  0.00           H
ATOM   1875  CB  CYS A 704      29.750  46.380  48.790  1.00  0.00           C
ATOM   1876  HB1 CYS A 704      30.100  45.600  48.080  1.00  0.00           H
ATOM   1877  HB2 CYS A 704      29.290  45.970  49.720  1.00  0.00           H
ATOM   1878  SG  CYS A 704      31.140  47.470  49.140  1.00  0.00           S
ATOM   1879  HG1 CYS A 704      30.640  48.030  50.230  1.00  0.00           H
ATOM   1880  C   CYS A 704      27.710  46.100  47.360  1.00  0.00           C
ATOM   1881  O   CYS A 704      27.720  46.140  46.130  1.00  0.00           O
ATOM   1882  N   ILE A 705      26.900  45.280  48.090  1.00  0.00           N
ATOM   1883  HN  ILE A 705      27.060  45.320  49.080  1.00  0.00           H
ATOM   1884  CA  ILE A 705      25.730  44.620  47.510  1.00  0.00           C
ATOM   1885  HA  ILE A 705      26.230  43.960  46.810  1.00  0.00           H
ATOM   1886  CB  ILE A 705      25.040  43.770  48.590  1.00  0.00           C
ATOM   1887  HB  ILE A 705      24.700  44.430  49.430  1.00  0.00           H
ATOM   1888  CG2 ILE A 705      23.830  43.050  47.980  1.00  0.00           C
ATOM   1889 HG21 ILE A 705      23.490  42.230  48.660  1.00  0.00           H
ATOM   1890 HG22 ILE A 705      24.090  42.530  47.030  1.00  0.00           H
ATOM   1891 HG23 ILE A 705      23.040  43.810  47.830  1.00  0.00           H
ATOM   1892  CG1 ILE A 705      25.990  42.650  49.210  1.00  0.00           C
ATOM   1893 HG11 ILE A 705      26.940  43.170  49.460  1.00  0.00           H
ATOM   1894 HG12 ILE A 705      26.170  41.840  48.480  1.00  0.00           H
ATOM   1895  CD  ILE A 705      25.490  42.050  50.600  1.00  0.00           C
ATOM   1896  HD1 ILE A 705      26.090  42.460  51.450  1.00  0.00           H
ATOM   1897  HD2 ILE A 705      25.450  40.950  50.530  1.00  0.00           H
ATOM   1898  HD3 ILE A 705      24.470  42.490  50.720  1.00  0.00           H
ATOM   1899  C   ILE A 705      24.740  45.550  46.720  1.00  0.00           C
ATOM   1900  O   ILE A 705      24.360  45.310  45.520  1.00  0.00           O
ATOM   1901  N   VAL A 706      24.350  46.740  47.270  1.00  0.00           N
ATOM   1902  HN  VAL A 706      24.680  46.860  48.190  1.00  0.00           H
ATOM   1903  CA  VAL A 706      23.480  47.710  46.540  1.00  0.00           C
ATOM   1904  HA  VAL A 706      22.600  47.240  46.140  1.00  0.00           H
ATOM   1905  CB  VAL A 706      22.880  48.740  47.470  1.00  0.00           C
ATOM   1906  HB  VAL A 706      23.720  49.250  48.000  1.00  0.00           H
ATOM   1907  CG1 VAL A 706      21.950  49.740  46.800  1.00  0.00           C
ATOM   1908 HG11 VAL A 706      22.530  50.390  46.110  1.00  0.00           H
ATOM   1909 HG12 VAL A 706      21.440  50.370  47.560  1.00  0.00           H
ATOM   1910 HG13 VAL A 706      21.280  49.190  46.090  1.00  0.00           H
ATOM   1911  CG2 VAL A 706      22.050  47.970  48.580  1.00  0.00           C
ATOM   1912 HG21 VAL A 706      22.580  47.170  49.150  1.00  0.00           H
ATOM   1913 HG22 VAL A 706      21.170  47.450  48.140  1.00  0.00           H
ATOM   1914 HG23 VAL A 706      21.800  48.760  49.320  1.00  0.00           H
ATOM   1915  C   VAL A 706      24.200  48.250  45.320  1.00  0.00           C
ATOM   1916  O   VAL A 706      23.690  48.470  44.220  1.00  0.00           O
ATOM   1917  N   LEU A 707      25.530  48.540  45.380  1.00  0.00           N
ATOM   1918  HN  LEU A 707      25.990  48.530  46.250  1.00  0.00           H
ATOM   1919  CA  LEU A 707      26.390  48.960  44.280  1.00  0.00           C
ATOM   1920  HA  LEU A 707      25.840  49.770  43.840  1.00  0.00           H
ATOM   1921  CB  LEU A 707      27.720  49.460  44.870  1.00  0.00           C
ATOM   1922  HB1 LEU A 707      28.080  48.680  45.570  1.00  0.00           H
ATOM   1923  HB2 LEU A 707      27.540  50.290  45.590  1.00  0.00           H
ATOM   1924  CG  LEU A 707      28.800  49.840  43.830  1.00  0.00           C
ATOM   1925  HG  LEU A 707      29.040  49.000  43.150  1.00  0.00           H
ATOM   1926  CD1 LEU A 707      28.280  51.020  42.900  1.00  0.00           C
ATOM   1927 HD11 LEU A 707      28.080  51.900  43.550  1.00  0.00           H
ATOM   1928 HD12 LEU A 707      27.330  50.750  42.420  1.00  0.00           H
ATOM   1929 HD13 LEU A 707      28.980  51.240  42.060  1.00  0.00           H
ATOM   1930  CD2 LEU A 707      30.160  50.190  44.540  1.00  0.00           C
ATOM   1931 HD21 LEU A 707      30.380  49.450  45.340  1.00  0.00           H
ATOM   1932 HD22 LEU A 707      30.070  51.270  44.780  1.00  0.00           H
ATOM   1933 HD23 LEU A 707      31.040  50.360  43.880  1.00  0.00           H
ATOM   1934  C   LEU A 707      26.390  48.040  43.070  1.00  0.00           C
ATOM   1935  O   LEU A 707      26.130  48.450  41.910  1.00  0.00           O
ATOM   1936  N   VAL A 708      26.570  46.730  43.350  1.00  0.00           N
ATOM   1937  HN  VAL A 708      26.980  46.500  44.220  1.00  0.00           H
ATOM   1938  CA  VAL A 708      26.320  45.680  42.390  1.00  0.00           C
ATOM   1939  HA  VAL A 708      26.980  45.750  41.540  1.00  0.00           H
ATOM   1940  CB  VAL A 708      26.550  44.330  43.200  1.00  0.00           C
ATOM   1941  HB  VAL A 708      26.140  44.490  44.220  1.00  0.00           H
ATOM   1942  CG1 VAL A 708      26.000  43.010  42.730  1.00  0.00           C
ATOM   1943 HG11 VAL A 708      26.110  42.850  41.640  1.00  0.00           H
ATOM   1944 HG12 VAL A 708      24.890  43.010  42.780  1.00  0.00           H
ATOM   1945 HG13 VAL A 708      26.340  42.140  43.330  1.00  0.00           H
ATOM   1946  CG2 VAL A 708      28.040  44.150  43.400  1.00  0.00           C
ATOM   1947 HG21 VAL A 708      28.300  43.440  44.210  1.00  0.00           H
ATOM   1948 HG22 VAL A 708      28.630  45.060  43.660  1.00  0.00           H
ATOM   1949 HG23 VAL A 708      28.480  43.830  42.420  1.00  0.00           H
ATOM   1950  C   VAL A 708      24.850  45.680  41.810  1.00  0.00           C
ATOM   1951  O   VAL A 708      24.650  45.580  40.570  1.00  0.00           O
ATOM   1952  N   ALA A 709      23.820  45.750  42.670  1.00  0.00           N
ATOM   1953  HN  ALA A 709      24.040  45.610  43.640  1.00  0.00           H
ATOM   1954  CA  ALA A 709      22.440  45.680  42.460  1.00  0.00           C
ATOM   1955  HA  ALA A 709      22.200  44.740  42.000  1.00  0.00           H
ATOM   1956  CB  ALA A 709      21.750  45.690  43.770  1.00  0.00           C
ATOM   1957  HB1 ALA A 709      22.090  46.490  44.470  1.00  0.00           H
ATOM   1958  HB2 ALA A 709      22.150  44.790  44.280  1.00  0.00           H
ATOM   1959  HB3 ALA A 709      20.680  45.400  43.840  1.00  0.00           H
ATOM   1960  C   ALA A 709      21.960  46.800  41.580  1.00  0.00           C
ATOM   1961  O   ALA A 709      20.890  46.710  40.930  1.00  0.00           O
ATOM   1962  N   THR A 710      22.610  48.020  41.610  1.00  0.00           N
ATOM   1963  HN  THR A 710      23.420  48.060  42.180  1.00  0.00           H
ATOM   1964  CA  THR A 710      22.070  49.220  40.890  1.00  0.00           C
ATOM   1965  HA  THR A 710      21.040  49.090  40.600  1.00  0.00           H
ATOM   1966  CB  THR A 710      22.100  50.480  41.660  1.00  0.00           C
ATOM   1967  HB  THR A 710      21.850  51.370  41.030  1.00  0.00           H
ATOM   1968  OG1 THR A 710      23.250  50.840  42.390  1.00  0.00           O
ATOM   1969  HG1 THR A 710      23.400  50.170  43.060  1.00  0.00           H
ATOM   1970  CG2 THR A 710      20.860  50.390  42.530  1.00  0.00           C
ATOM   1971 HG21 THR A 710      19.930  50.230  41.940  1.00  0.00           H
ATOM   1972 HG22 THR A 710      20.790  51.330  43.110  1.00  0.00           H
ATOM   1973 HG23 THR A 710      20.820  49.510  43.210  1.00  0.00           H
ATOM   1974  C   THR A 710      22.880  49.380  39.620  1.00  0.00           C
ATOM   1975  O   THR A 710      22.610  50.340  38.820  1.00  0.00           O
ATOM   1976  N   ASP A 711      23.780  48.440  39.360  1.00  0.00           N
ATOM   1977  HN  ASP A 711      23.970  47.640  39.920  1.00  0.00           H
ATOM   1978  CA  ASP A 711      24.960  48.510  38.410  1.00  0.00           C
ATOM   1979  HA  ASP A 711      25.430  47.560  38.620  1.00  0.00           H
ATOM   1980  CB  ASP A 711      24.520  48.140  36.950  1.00  0.00           C
ATOM   1981  HB1 ASP A 711      23.570  48.680  36.760  1.00  0.00           H
ATOM   1982  HB2 ASP A 711      24.420  47.040  37.020  1.00  0.00           H
ATOM   1983  CG  ASP A 711      25.410  48.450  35.770  1.00  0.00           C
ATOM   1984  OD1 ASP A 711      25.500  47.860  34.680  1.00  0.00           O
ATOM   1985  OD2 ASP A 711      25.950  49.620  35.890  1.00  0.00           O
ATOM   1986  C   ASP A 711      26.000  49.670  38.640  1.00  0.00           C
ATOM   1987  O   ASP A 711      25.730  50.900  38.720  1.00  0.00           O
ATOM   1988  N   ALA A 712      27.280  49.250  38.810  1.00  0.00           N
ATOM   1989  HN  ALA A 712      27.500  48.310  38.640  1.00  0.00           H
ATOM   1990  CA  ALA A 712      28.360  50.060  39.340  1.00  0.00           C
ATOM   1991  HA  ALA A 712      28.010  50.890  39.920  1.00  0.00           H
ATOM   1992  CB  ALA A 712      29.200  49.090  40.140  1.00  0.00           C
ATOM   1993  HB1 ALA A 712      28.560  48.570  40.880  1.00  0.00           H
ATOM   1994  HB2 ALA A 712      29.940  49.560  40.820  1.00  0.00           H
ATOM   1995  HB3 ALA A 712      29.700  48.310  39.520  1.00  0.00           H
ATOM   1996  C   ALA A 712      29.090  50.620  38.040  1.00  0.00           C
ATOM   1997  O   ALA A 712      30.150  51.290  38.130  1.00  0.00           O
ATOM   1998  N   SER A 713      28.570  50.400  36.820  1.00  0.00           N
ATOM   1999  HN  SER A 713      27.730  49.870  36.660  1.00  0.00           H
ATOM   2000  CA  SER A 713      29.230  50.890  35.550  1.00  0.00           C
ATOM   2001  HA  SER A 713      30.190  50.390  35.550  1.00  0.00           H
ATOM   2002  CB  SER A 713      28.360  50.400  34.260  1.00  0.00           C
ATOM   2003  HB1 SER A 713      28.750  50.730  33.270  1.00  0.00           H
ATOM   2004  HB2 SER A 713      27.330  50.770  34.370  1.00  0.00           H
ATOM   2005  OG  SER A 713      28.280  48.940  34.300  1.00  0.00           O
ATOM   2006  HG1 SER A 713      27.380  48.750  34.560  1.00  0.00           H
ATOM   2007  C   SER A 713      29.320  52.330  35.330  1.00  0.00           C
ATOM   2008  O   SER A 713      30.390  52.820  34.900  1.00  0.00           O
ATOM   2009  N   SER A 714      28.390  53.140  35.770  1.00  0.00           N
ATOM   2010  HN  SER A 714      27.640  52.760  36.300  1.00  0.00           H
ATOM   2011  CA  SER A 714      28.430  54.570  35.630  1.00  0.00           C
ATOM   2012  HA  SER A 714      28.780  54.900  34.660  1.00  0.00           H
ATOM   2013  CB  SER A 714      27.090  55.280  35.890  1.00  0.00           C
ATOM   2014  HB1 SER A 714      27.260  56.370  35.800  1.00  0.00           H
ATOM   2015  HB2 SER A 714      26.680  54.960  36.870  1.00  0.00           H
ATOM   2016  OG  SER A 714      26.080  55.000  34.950  1.00  0.00           O
ATOM   2017  HG1 SER A 714      25.430  55.670  35.190  1.00  0.00           H
ATOM   2018  C   SER A 714      29.520  55.130  36.550  1.00  0.00           C
ATOM   2019  O   SER A 714      30.160  56.110  36.250  1.00  0.00           O
ATOM   2020  N   LEU A 715      29.720  54.610  37.780  1.00  0.00           N
ATOM   2021  HN  LEU A 715      28.960  54.110  38.200  1.00  0.00           H
ATOM   2022  CA  LEU A 715      30.840  54.980  38.670  1.00  0.00           C
ATOM   2023  HA  LEU A 715      30.870  56.050  38.790  1.00  0.00           H
ATOM   2024  CB  LEU A 715      30.520  54.400  40.020  1.00  0.00           C
ATOM   2025  HB1 LEU A 715      30.430  53.310  39.800  1.00  0.00           H
ATOM   2026  HB2 LEU A 715      29.480  54.670  40.270  1.00  0.00           H
ATOM   2027  CG  LEU A 715      31.630  54.580  41.020  1.00  0.00           C
ATOM   2028  HG  LEU A 715      32.530  53.990  40.730  1.00  0.00           H
ATOM   2029  CD1 LEU A 715      31.880  56.040  41.250  1.00  0.00           C
ATOM   2030 HD11 LEU A 715      32.430  56.460  40.390  1.00  0.00           H
ATOM   2031 HD12 LEU A 715      32.510  56.250  42.140  1.00  0.00           H
ATOM   2032 HD13 LEU A 715      30.940  56.640  41.270  1.00  0.00           H
ATOM   2033  CD2 LEU A 715      31.140  53.860  42.370  1.00  0.00           C
ATOM   2034 HD21 LEU A 715      30.230  54.420  42.680  1.00  0.00           H
ATOM   2035 HD22 LEU A 715      31.950  54.070  43.120  1.00  0.00           H
ATOM   2036 HD23 LEU A 715      30.940  52.780  42.190  1.00  0.00           H
ATOM   2037  C   LEU A 715      32.260  54.750  37.980  1.00  0.00           C
ATOM   2038  O   LEU A 715      33.170  55.620  38.050  1.00  0.00           O
ATOM   2039  N   VAL A 716      32.450  53.610  37.210  1.00  0.00           N
ATOM   2040  HN  VAL A 716      31.730  52.930  37.270  1.00  0.00           H
ATOM   2041  CA  VAL A 716      33.620  53.420  36.400  1.00  0.00           C
ATOM   2042  HA  VAL A 716      34.530  53.420  36.980  1.00  0.00           H
ATOM   2043  CB  VAL A 716      33.660  51.960  35.820  1.00  0.00           C
ATOM   2044  HB  VAL A 716      32.750  51.780  35.210  1.00  0.00           H
ATOM   2045  CG1 VAL A 716      34.880  51.810  34.860  1.00  0.00           C
ATOM   2046 HG11 VAL A 716      35.800  51.990  35.430  1.00  0.00           H
ATOM   2047 HG12 VAL A 716      34.770  52.540  34.030  1.00  0.00           H
ATOM   2048 HG13 VAL A 716      34.950  50.760  34.500  1.00  0.00           H
ATOM   2049  CG2 VAL A 716      33.700  50.910  36.960  1.00  0.00           C
ATOM   2050 HG21 VAL A 716      34.500  51.240  37.660  1.00  0.00           H
ATOM   2051 HG22 VAL A 716      33.950  49.900  36.570  1.00  0.00           H
ATOM   2052 HG23 VAL A 716      32.800  50.790  37.580  1.00  0.00           H
ATOM   2053  C   VAL A 716      33.780  54.500  35.330  1.00  0.00           C
ATOM   2054  O   VAL A 716      34.900  54.970  35.120  1.00  0.00           O
ATOM   2055  N   CYS A 717      32.650  54.890  34.620  1.00  0.00           N
ATOM   2056  HN  CYS A 717      31.800  54.410  34.730  1.00  0.00           H
ATOM   2057  CA  CYS A 717      32.740  56.000  33.690  1.00  0.00           C
ATOM   2058  HA  CYS A 717      33.560  55.760  33.030  1.00  0.00           H
ATOM   2059  CB  CYS A 717      31.390  56.070  32.870  1.00  0.00           C
ATOM   2060  HB1 CYS A 717      31.500  56.660  31.930  1.00  0.00           H
ATOM   2061  HB2 CYS A 717      30.710  56.670  33.520  1.00  0.00           H
ATOM   2062  SG  CYS A 717      30.670  54.500  32.290  1.00  0.00           S
ATOM   2063  HG1 CYS A 717      31.700  54.120  31.560  1.00  0.00           H
ATOM   2064  C   CYS A 717      33.070  57.320  34.300  1.00  0.00           C
ATOM   2065  O   CYS A 717      33.670  58.240  33.730  1.00  0.00           O
ATOM   2066  N   TYR A 718      32.570  57.580  35.550  1.00  0.00           N
ATOM   2067  HN  TYR A 718      31.920  56.940  35.930  1.00  0.00           H
ATOM   2068  CA  TYR A 718      32.810  58.840  36.360  1.00  0.00           C
ATOM   2069  HA  TYR A 718      32.620  59.690  35.720  1.00  0.00           H
ATOM   2070  CB  TYR A 718      32.000  58.910  37.690  1.00  0.00           C
ATOM   2071  HB1 TYR A 718      32.400  59.710  38.350  1.00  0.00           H
ATOM   2072  HB2 TYR A 718      32.140  57.900  38.120  1.00  0.00           H
ATOM   2073  CG  TYR A 718      30.500  59.060  37.380  1.00  0.00           C
ATOM   2074  CD1 TYR A 718      29.960  59.230  36.020  1.00  0.00           C
ATOM   2075  HD1 TYR A 718      30.620  59.560  35.230  1.00  0.00           H
ATOM   2076  CE1 TYR A 718      28.580  59.230  35.810  1.00  0.00           C
ATOM   2077  HE1 TYR A 718      28.230  59.350  34.790  1.00  0.00           H
ATOM   2078  CZ  TYR A 718      27.720  59.200  36.890  1.00  0.00           C
ATOM   2079  OH  TYR A 718      26.440  59.440  36.500  1.00  0.00           O
ATOM   2080  HH  TYR A 718      25.980  59.270  37.320  1.00  0.00           H
ATOM   2081  CD2 TYR A 718      29.550  58.850  38.420  1.00  0.00           C
ATOM   2082  HD2 TYR A 718      29.820  58.740  39.460  1.00  0.00           H
ATOM   2083  CE2 TYR A 718      28.170  58.930  38.180  1.00  0.00           C
ATOM   2084  HE2 TYR A 718      27.410  58.700  38.910  1.00  0.00           H
ATOM   2085  C   TYR A 718      34.220  59.010  36.720  1.00  0.00           C
ATOM   2086  O   TYR A 718      34.760  60.100  36.750  1.00  0.00           O
ATOM   2087  N   ILE A 719      34.870  57.960  37.130  1.00  0.00           N
ATOM   2088  HN  ILE A 719      34.560  57.020  37.060  1.00  0.00           H
ATOM   2089  CA  ILE A 719      36.290  58.190  37.510  1.00  0.00           C
ATOM   2090  HA  ILE A 719      36.420  59.120  38.060  1.00  0.00           H
ATOM   2091  CB  ILE A 719      36.660  57.110  38.620  1.00  0.00           C
ATOM   2092  HB  ILE A 719      36.580  56.190  37.990  1.00  0.00           H
ATOM   2093  CG2 ILE A 719      38.170  57.440  38.950  1.00  0.00           C
ATOM   2094 HG21 ILE A 719      38.260  58.480  39.320  1.00  0.00           H
ATOM   2095 HG22 ILE A 719      38.820  57.460  38.050  1.00  0.00           H
ATOM   2096 HG23 ILE A 719      38.550  56.670  39.670  1.00  0.00           H
ATOM   2097  CG1 ILE A 719      35.810  57.090  39.940  1.00  0.00           C
ATOM   2098 HG11 ILE A 719      36.490  56.710  40.740  1.00  0.00           H
ATOM   2099 HG12 ILE A 719      34.920  56.460  39.690  1.00  0.00           H
ATOM   2100  CD  ILE A 719      35.270  58.430  40.430  1.00  0.00           C
ATOM   2101  HD1 ILE A 719      34.670  58.870  39.600  1.00  0.00           H
ATOM   2102  HD2 ILE A 719      35.950  59.150  40.930  1.00  0.00           H
ATOM   2103  HD3 ILE A 719      34.560  58.280  41.260  1.00  0.00           H
ATOM   2104  C   ILE A 719      37.220  58.100  36.220  1.00  0.00           C
ATOM   2105  O   ILE A 719      37.050  57.170  35.470  1.00  0.00           O
ATOM   2106  N   THR A 720      38.170  59.070  36.070  1.00  0.00           N
ATOM   2107  HN  THR A 720      38.150  59.770  36.770  1.00  0.00           H
ATOM   2108  CA  THR A 720      39.070  59.160  34.920  1.00  0.00           C
ATOM   2109  HA  THR A 720      38.980  58.260  34.330  1.00  0.00           H
ATOM   2110  CB  THR A 720      38.780  60.360  33.930  1.00  0.00           C
ATOM   2111  HB  THR A 720      39.340  60.190  32.980  1.00  0.00           H
ATOM   2112  OG1 THR A 720      39.140  61.610  34.520  1.00  0.00           O
ATOM   2113  HG1 THR A 720      39.960  61.880  34.130  1.00  0.00           H
ATOM   2114  CG2 THR A 720      37.290  60.370  33.630  1.00  0.00           C
ATOM   2115 HG21 THR A 720      36.780  60.660  34.570  1.00  0.00           H
ATOM   2116 HG22 THR A 720      36.880  59.380  33.340  1.00  0.00           H
ATOM   2117 HG23 THR A 720      37.030  61.150  32.880  1.00  0.00           H
ATOM   2118  C   THR A 720      40.490  59.160  35.430  1.00  0.00           C
ATOM   2119  O   THR A 720      40.790  59.390  36.640  1.00  0.00           O
ATOM   2120  N   ARG A 721      41.450  58.950  34.510  1.00  0.00           N
ATOM   2121  HN  ARG A 721      41.200  58.690  33.570  1.00  0.00           H
ATOM   2122  CA  ARG A 721      42.910  58.770  34.780  1.00  0.00           C
ATOM   2123  HA  ARG A 721      42.960  57.910  35.440  1.00  0.00           H
ATOM   2124  CB  ARG A 721      43.680  58.390  33.520  1.00  0.00           C
ATOM   2125  HB1 ARG A 721      44.780  58.500  33.540  1.00  0.00           H
ATOM   2126  HB2 ARG A 721      43.520  59.100  32.680  1.00  0.00           H
ATOM   2127  CG  ARG A 721      43.410  56.980  32.960  1.00  0.00           C
ATOM   2128  HG1 ARG A 721      43.960  56.810  32.000  1.00  0.00           H
ATOM   2129  HG2 ARG A 721      42.340  56.850  32.680  1.00  0.00           H
ATOM   2130  CD  ARG A 721      43.620  55.910  34.070  1.00  0.00           C
ATOM   2131  HD1 ARG A 721      43.540  54.950  33.510  1.00  0.00           H
ATOM   2132  HD2 ARG A 721      42.840  55.940  34.850  1.00  0.00           H
ATOM   2133  NE  ARG A 721      45.020  56.010  34.660  1.00  0.00           N
ATOM   2134  HE  ARG A 721      45.760  56.380  34.100  1.00  0.00           H
ATOM   2135  CZ  ARG A 721      45.460  55.220  35.610  1.00  0.00           C
ATOM   2136  NH1 ARG A 721      44.610  54.430  36.270  1.00  0.00           N
ATOM   2137 HH11 ARG A 721      43.620  54.580  36.190  1.00  0.00           H
ATOM   2138 HH12 ARG A 721      44.920  54.050  37.130  1.00  0.00           H
ATOM   2139  NH2 ARG A 721      46.740  55.200  35.960  1.00  0.00           N
ATOM   2140 HH21 ARG A 721      47.300  55.740  35.320  1.00  0.00           H
ATOM   2141 HH22 ARG A 721      47.040  54.400  36.470  1.00  0.00           H
ATOM   2142  C   ARG A 721      43.650  59.880  35.520  1.00  0.00           C
ATOM   2143  O   ARG A 721      44.550  59.580  36.320  1.00  0.00           O
ATOM   2144  N   PHE A 722      43.220  61.180  35.470  1.00  0.00           N
ATOM   2145  HN  PHE A 722      42.430  61.360  34.890  1.00  0.00           H
ATOM   2146  CA  PHE A 722      43.570  62.280  36.420  1.00  0.00           C
ATOM   2147  HA  PHE A 722      44.650  62.320  36.370  1.00  0.00           H
ATOM   2148  CB  PHE A 722      42.970  63.590  35.960  1.00  0.00           C
ATOM   2149  HB1 PHE A 722      41.870  63.500  35.760  1.00  0.00           H
ATOM   2150  HB2 PHE A 722      43.510  63.760  35.000  1.00  0.00           H
ATOM   2151  CG  PHE A 722      43.170  64.780  36.840  1.00  0.00           C
ATOM   2152  CD1 PHE A 722      44.340  65.570  36.700  1.00  0.00           C
ATOM   2153  HD1 PHE A 722      45.110  65.280  36.000  1.00  0.00           H
ATOM   2154  CE1 PHE A 722      44.570  66.660  37.560  1.00  0.00           C
ATOM   2155  HE1 PHE A 722      45.430  67.290  37.390  1.00  0.00           H
ATOM   2156  CZ  PHE A 722      43.620  67.030  38.460  1.00  0.00           C
ATOM   2157  HZ  PHE A 722      43.710  67.870  39.130  1.00  0.00           H
ATOM   2158  CD2 PHE A 722      42.240  65.180  37.760  1.00  0.00           C
ATOM   2159  HD2 PHE A 722      41.360  64.570  37.910  1.00  0.00           H
ATOM   2160  CE2 PHE A 722      42.440  66.260  38.620  1.00  0.00           C
ATOM   2161  HE2 PHE A 722      41.730  66.480  39.400  1.00  0.00           H
ATOM   2162  C   PHE A 722      43.200  61.950  37.920  1.00  0.00           C
ATOM   2163  O   PHE A 722      44.040  62.030  38.770  1.00  0.00           O
ATOM   2164  N   THR A 723      41.920  61.480  38.240  1.00  0.00           N
ATOM   2165  HN  THR A 723      41.190  61.520  37.560  1.00  0.00           H
ATOM   2166  CA  THR A 723      41.510  61.030  39.580  1.00  0.00           C
ATOM   2167  HA  THR A 723      42.000  61.830  40.130  1.00  0.00           H
ATOM   2168  CB  THR A 723      40.020  60.880  39.750  1.00  0.00           C
ATOM   2169  HB  THR A 723      39.570  60.160  39.030  1.00  0.00           H
ATOM   2170  OG1 THR A 723      39.380  62.110  39.490  1.00  0.00           O
ATOM   2171  HG1 THR A 723      38.880  61.980  38.680  1.00  0.00           H
ATOM   2172  CG2 THR A 723      39.740  60.490  41.190  1.00  0.00           C
ATOM   2173 HG21 THR A 723      38.650  60.560  41.320  1.00  0.00           H
ATOM   2174 HG22 THR A 723      40.150  61.060  42.040  1.00  0.00           H
ATOM   2175 HG23 THR A 723      39.980  59.410  41.290  1.00  0.00           H
ATOM   2176  C   THR A 723      42.140  59.760  39.960  1.00  0.00           C
ATOM   2177  O   THR A 723      42.620  59.610  41.100  1.00  0.00           O
ATOM   2178  N   GLU A 724      42.330  58.840  39.030  1.00  0.00           N
ATOM   2179  HN  GLU A 724      41.940  59.110  38.150  1.00  0.00           H
ATOM   2180  CA  GLU A 724      43.000  57.570  39.280  1.00  0.00           C
ATOM   2181  HA  GLU A 724      42.460  57.180  40.140  1.00  0.00           H
ATOM   2182  CB  GLU A 724      42.860  56.620  38.030  1.00  0.00           C
ATOM   2183  HB1 GLU A 724      43.500  55.740  38.240  1.00  0.00           H
ATOM   2184  HB2 GLU A 724      43.290  57.080  37.120  1.00  0.00           H
ATOM   2185  CG  GLU A 724      41.380  56.170  37.890  1.00  0.00           C
ATOM   2186  HG1 GLU A 724      40.900  57.130  37.590  1.00  0.00           H
ATOM   2187  HG2 GLU A 724      40.880  55.780  38.810  1.00  0.00           H
ATOM   2188  CD  GLU A 724      41.220  55.160  36.770  1.00  0.00           C
ATOM   2189  OE1 GLU A 724      41.750  54.040  37.010  1.00  0.00           O
ATOM   2190  OE2 GLU A 724      40.520  55.420  35.800  1.00  0.00           O
ATOM   2191  C   GLU A 724      44.460  57.710  39.620  1.00  0.00           C
ATOM   2192  O   GLU A 724      44.990  57.040  40.530  1.00  0.00           O
ATOM   2193  N   GLU A 725      45.200  58.600  38.910  1.00  0.00           N
ATOM   2194  HN  GLU A 725      44.780  59.000  38.100  1.00  0.00           H
ATOM   2195  CA  GLU A 725      46.590  58.850  39.300  1.00  0.00           C
ATOM   2196  HA  GLU A 725      46.950  57.860  39.510  1.00  0.00           H
ATOM   2197  CB  GLU A 725      47.450  59.510  38.160  1.00  0.00           C
ATOM   2198  HB1 GLU A 725      48.400  59.920  38.580  1.00  0.00           H
ATOM   2199  HB2 GLU A 725      46.880  60.390  37.790  1.00  0.00           H
ATOM   2200  CG  GLU A 725      47.530  58.510  37.020  1.00  0.00           C
ATOM   2201  HG1 GLU A 725      46.510  58.340  36.590  1.00  0.00           H
ATOM   2202  HG2 GLU A 725      48.000  57.590  37.430  1.00  0.00           H
ATOM   2203  CD  GLU A 725      48.380  59.020  35.860  1.00  0.00           C
ATOM   2204  OE1 GLU A 725      49.580  59.190  36.140  1.00  0.00           O
ATOM   2205  OE2 GLU A 725      47.950  59.340  34.750  1.00  0.00           O
ATOM   2206  C   GLU A 725      46.720  59.730  40.510  1.00  0.00           C
ATOM   2207  O   GLU A 725      47.520  59.550  41.380  1.00  0.00           O
ATOM   2208  N   ALA A 726      45.810  60.730  40.670  1.00  0.00           N
ATOM   2209  HN  ALA A 726      45.220  61.030  39.920  1.00  0.00           H
ATOM   2210  CA  ALA A 726      45.940  61.660  41.790  1.00  0.00           C
ATOM   2211  HA  ALA A 726      46.960  62.010  41.870  1.00  0.00           H
ATOM   2212  CB  ALA A 726      44.990  62.920  41.640  1.00  0.00           C
ATOM   2213  HB1 ALA A 726      45.240  63.710  40.900  1.00  0.00           H
ATOM   2214  HB2 ALA A 726      44.830  63.320  42.680  1.00  0.00           H
ATOM   2215  HB3 ALA A 726      43.990  62.510  41.390  1.00  0.00           H
ATOM   2216  C   ALA A 726      45.690  60.930  43.140  1.00  0.00           C
ATOM   2217  O   ALA A 726      46.380  61.150  44.140  1.00  0.00           O
ATOM   2218  N   PHE A 727      44.740  59.890  43.090  1.00  0.00           N
ATOM   2219  HN  PHE A 727      44.150  59.730  42.310  1.00  0.00           H
ATOM   2220  CA  PHE A 727      44.620  58.950  44.170  1.00  0.00           C
ATOM   2221  HA  PHE A 727      44.350  59.420  45.110  1.00  0.00           H
ATOM   2222  CB  PHE A 727      43.370  58.020  43.780  1.00  0.00           C
ATOM   2223  HB1 PHE A 727      43.450  57.700  42.710  1.00  0.00           H
ATOM   2224  HB2 PHE A 727      42.480  58.640  43.960  1.00  0.00           H
ATOM   2225  CG  PHE A 727      43.170  56.720  44.630  1.00  0.00           C
ATOM   2226  CD1 PHE A 727      43.860  55.550  44.290  1.00  0.00           C
ATOM   2227  HD1 PHE A 727      44.710  55.610  43.620  1.00  0.00           H
ATOM   2228  CE1 PHE A 727      43.600  54.380  45.000  1.00  0.00           C
ATOM   2229  HE1 PHE A 727      44.120  53.490  44.660  1.00  0.00           H
ATOM   2230  CZ  PHE A 727      42.590  54.330  45.910  1.00  0.00           C
ATOM   2231  HZ  PHE A 727      42.390  53.360  46.350  1.00  0.00           H
ATOM   2232  CD2 PHE A 727      42.110  56.630  45.520  1.00  0.00           C
ATOM   2233  HD2 PHE A 727      41.450  57.480  45.660  1.00  0.00           H
ATOM   2234  CE2 PHE A 727      41.750  55.380  46.170  1.00  0.00           C
ATOM   2235  HE2 PHE A 727      40.840  55.380  46.790  1.00  0.00           H
ATOM   2236  C   PHE A 727      45.800  58.090  44.550  1.00  0.00           C
ATOM   2237  O   PHE A 727      46.210  57.920  45.700  1.00  0.00           O
ATOM   2238  N   ALA A 728      46.470  57.420  43.590  1.00  0.00           N
ATOM   2239  HN  ALA A 728      46.300  57.670  42.640  1.00  0.00           H
ATOM   2240  CA  ALA A 728      47.540  56.450  43.830  1.00  0.00           C
ATOM   2241  HA  ALA A 728      47.280  55.950  44.760  1.00  0.00           H
ATOM   2242  CB  ALA A 728      47.710  55.490  42.650  1.00  0.00           C
ATOM   2243  HB1 ALA A 728      47.870  56.020  41.690  1.00  0.00           H
ATOM   2244  HB2 ALA A 728      46.840  54.850  42.440  1.00  0.00           H
ATOM   2245  HB3 ALA A 728      48.600  54.840  42.850  1.00  0.00           H
ATOM   2246  C   ALA A 728      48.860  57.130  44.060  1.00  0.00           C
ATOM   2247  O   ALA A 728      49.710  56.600  44.710  1.00  0.00           O
ATOM   2248  N   ALA A 729      49.000  58.420  43.550  1.00  0.00           N
ATOM   2249  HN  ALA A 729      48.350  58.900  42.970  1.00  0.00           H
ATOM   2250  CA  ALA A 729      50.170  59.260  43.790  1.00  0.00           C
ATOM   2251  HA  ALA A 729      51.050  58.740  43.440  1.00  0.00           H
ATOM   2252  CB  ALA A 729      49.970  60.640  43.090  1.00  0.00           C
ATOM   2253  HB1 ALA A 729      48.980  60.990  43.440  1.00  0.00           H
ATOM   2254  HB2 ALA A 729      49.850  60.370  42.020  1.00  0.00           H
ATOM   2255  HB3 ALA A 729      50.770  61.260  43.530  1.00  0.00           H
ATOM   2256  C   ALA A 729      50.280  59.470  45.300  1.00  0.00           C
ATOM   2257  O   ALA A 729      51.380  59.580  45.780  1.00  0.00           O
ATOM   2258  N   LEU A 730      49.090  59.640  46.010  1.00  0.00           N
ATOM   2259  HN  LEU A 730      48.250  59.840  45.500  1.00  0.00           H
ATOM   2260  CA  LEU A 730      49.010  59.870  47.460  1.00  0.00           C
ATOM   2261  HA  LEU A 730      49.700  60.620  47.810  1.00  0.00           H
ATOM   2262  CB  LEU A 730      47.630  60.320  47.970  1.00  0.00           C
ATOM   2263  HB1 LEU A 730      47.620  60.270  49.080  1.00  0.00           H
ATOM   2264  HB2 LEU A 730      46.920  59.570  47.580  1.00  0.00           H
ATOM   2265  CG  LEU A 730      47.070  61.720  47.510  1.00  0.00           C
ATOM   2266  HG  LEU A 730      47.480  61.870  46.480  1.00  0.00           H
ATOM   2267  CD1 LEU A 730      45.580  61.840  47.310  1.00  0.00           C
ATOM   2268 HD11 LEU A 730      44.940  61.370  48.090  1.00  0.00           H
ATOM   2269 HD12 LEU A 730      45.300  61.290  46.380  1.00  0.00           H
ATOM   2270 HD13 LEU A 730      45.190  62.870  47.250  1.00  0.00           H
ATOM   2271  CD2 LEU A 730      47.620  62.850  48.450  1.00  0.00           C
ATOM   2272 HD21 LEU A 730      47.330  63.810  47.990  1.00  0.00           H
ATOM   2273 HD22 LEU A 730      48.720  62.730  48.560  1.00  0.00           H
ATOM   2274 HD23 LEU A 730      47.070  62.830  49.420  1.00  0.00           H
ATOM   2275  C   LEU A 730      49.360  58.530  48.270  1.00  0.00           C
ATOM   2276  O   LEU A 730      49.970  58.620  49.360  1.00  0.00           O
ATOM   2277  N   ILE A 731      48.990  57.360  47.720  1.00  0.00           N
ATOM   2278  HN  ILE A 731      48.440  57.180  46.900  1.00  0.00           H
ATOM   2279  CA  ILE A 731      49.250  56.010  48.320  1.00  0.00           C
ATOM   2280  HA  ILE A 731      48.950  56.020  49.360  1.00  0.00           H
ATOM   2281  CB  ILE A 731      48.500  54.890  47.640  1.00  0.00           C
ATOM   2282  HB  ILE A 731      48.750  54.680  46.570  1.00  0.00           H
ATOM   2283  CG2 ILE A 731      48.960  53.610  48.400  1.00  0.00           C
ATOM   2284 HG21 ILE A 731      48.190  52.800  48.350  1.00  0.00           H
ATOM   2285 HG22 ILE A 731      49.100  53.720  49.500  1.00  0.00           H
ATOM   2286 HG23 ILE A 731      49.890  53.180  47.980  1.00  0.00           H
ATOM   2287  CG1 ILE A 731      47.010  55.180  47.770  1.00  0.00           C
ATOM   2288 HG11 ILE A 731      46.710  56.050  47.150  1.00  0.00           H
ATOM   2289 HG12 ILE A 731      46.780  55.260  48.860  1.00  0.00           H
ATOM   2290  CD  ILE A 731      46.230  54.050  47.120  1.00  0.00           C
ATOM   2291  HD1 ILE A 731      46.660  53.950  46.100  1.00  0.00           H
ATOM   2292  HD2 ILE A 731      45.140  54.220  46.950  1.00  0.00           H
ATOM   2293  HD3 ILE A 731      46.390  53.050  47.590  1.00  0.00           H
ATOM   2294  C   ILE A 731      50.830  55.760  48.360  1.00  0.00           C
ATOM   2295  O   ILE A 731      51.390  55.300  49.340  1.00  0.00           O
ATOM   2296  N   CYS A 732      51.510  56.130  47.270  1.00  0.00           N
ATOM   2297  HN  CYS A 732      50.960  56.410  46.480  1.00  0.00           H
ATOM   2298  CA  CYS A 732      52.970  56.290  47.270  1.00  0.00           C
ATOM   2299  HA  CYS A 732      53.440  55.340  47.470  1.00  0.00           H
ATOM   2300  CB  CYS A 732      53.550  56.830  45.960  1.00  0.00           C
ATOM   2301  HB1 CYS A 732      54.610  57.190  45.920  1.00  0.00           H
ATOM   2302  HB2 CYS A 732      52.840  57.680  45.820  1.00  0.00           H
ATOM   2303  SG  CYS A 732      53.240  55.720  44.680  1.00  0.00           S
ATOM   2304  HG1 CYS A 732      54.290  55.020  45.100  1.00  0.00           H
ATOM   2305  C   CYS A 732      53.510  57.220  48.370  1.00  0.00           C
ATOM   2306  O   CYS A 732      54.240  56.730  49.160  1.00  0.00           O
ATOM   2307  N   ILE A 733      53.070  58.490  48.420  1.00  0.00           N
ATOM   2308  HN  ILE A 733      52.510  58.920  47.710  1.00  0.00           H
ATOM   2309  CA  ILE A 733      53.490  59.530  49.390  1.00  0.00           C
ATOM   2310  HA  ILE A 733      54.570  59.530  49.330  1.00  0.00           H
ATOM   2311  CB  ILE A 733      52.890  60.900  49.020  1.00  0.00           C
ATOM   2312  HB  ILE A 733      51.790  60.750  48.920  1.00  0.00           H
ATOM   2313  CG2 ILE A 733      53.080  61.960  50.090  1.00  0.00           C
ATOM   2314 HG21 ILE A 733      52.700  62.940  49.750  1.00  0.00           H
ATOM   2315 HG22 ILE A 733      54.150  62.160  50.300  1.00  0.00           H
ATOM   2316 HG23 ILE A 733      52.560  61.650  51.020  1.00  0.00           H
ATOM   2317  CG1 ILE A 733      53.230  61.340  47.610  1.00  0.00           C
ATOM   2318 HG11 ILE A 733      53.310  60.510  46.890  1.00  0.00           H
ATOM   2319 HG12 ILE A 733      54.300  61.640  47.710  1.00  0.00           H
ATOM   2320  CD  ILE A 733      52.390  62.490  47.020  1.00  0.00           C
ATOM   2321  HD1 ILE A 733      51.340  62.210  47.270  1.00  0.00           H
ATOM   2322  HD2 ILE A 733      52.410  62.560  45.920  1.00  0.00           H
ATOM   2323  HD3 ILE A 733      52.630  63.500  47.420  1.00  0.00           H
ATOM   2324  C   ILE A 733      53.170  59.170  50.810  1.00  0.00           C
ATOM   2325  O   ILE A 733      54.010  59.410  51.690  1.00  0.00           O
ATOM   2326  N   ILE A 734      51.990  58.630  51.150  1.00  0.00           N
ATOM   2327  HN  ILE A 734      51.330  58.570  50.390  1.00  0.00           H
ATOM   2328  CA  ILE A 734      51.570  58.250  52.480  1.00  0.00           C
ATOM   2329  HA  ILE A 734      51.880  59.080  53.100  1.00  0.00           H
ATOM   2330  CB  ILE A 734      50.110  58.100  52.660  1.00  0.00           C
ATOM   2331  HB  ILE A 734      49.600  58.830  52.000  1.00  0.00           H
ATOM   2332  CG2 ILE A 734      49.670  56.730  52.250  1.00  0.00           C
ATOM   2333 HG21 ILE A 734      49.940  55.990  53.040  1.00  0.00           H
ATOM   2334 HG22 ILE A 734      50.190  56.370  51.330  1.00  0.00           H
ATOM   2335 HG23 ILE A 734      48.570  56.720  52.160  1.00  0.00           H
ATOM   2336  CG1 ILE A 734      49.630  58.260  54.120  1.00  0.00           C
ATOM   2337 HG11 ILE A 734      49.970  57.440  54.800  1.00  0.00           H
ATOM   2338 HG12 ILE A 734      48.520  58.200  54.150  1.00  0.00           H
ATOM   2339  CD  ILE A 734      50.100  59.510  54.700  1.00  0.00           C
ATOM   2340  HD1 ILE A 734      49.490  59.790  55.590  1.00  0.00           H
ATOM   2341  HD2 ILE A 734      49.920  60.350  54.000  1.00  0.00           H
ATOM   2342  HD3 ILE A 734      51.180  59.400  54.950  1.00  0.00           H
ATOM   2343  C   ILE A 734      52.500  57.070  52.970  1.00  0.00           C
ATOM   2344  O   ILE A 734      52.870  57.060  54.160  1.00  0.00           O
ATOM   2345  N   PHE A 735      52.870  56.110  52.160  1.00  0.00           N
ATOM   2346  HN  PHE A 735      52.600  56.050  51.210  1.00  0.00           H
ATOM   2347  CA  PHE A 735      53.820  55.090  52.670  1.00  0.00           C
ATOM   2348  HA  PHE A 735      53.410  54.730  53.610  1.00  0.00           H
ATOM   2349  CB  PHE A 735      54.030  53.790  51.720  1.00  0.00           C
ATOM   2350  HB1 PHE A 735      54.820  53.100  52.080  1.00  0.00           H
ATOM   2351  HB2 PHE A 735      54.290  54.190  50.720  1.00  0.00           H
ATOM   2352  CG  PHE A 735      52.870  52.960  51.560  1.00  0.00           C
ATOM   2353  CD1 PHE A 735      51.540  53.230  52.110  1.00  0.00           C
ATOM   2354  HD1 PHE A 735      51.220  54.190  52.490  1.00  0.00           H
ATOM   2355  CE1 PHE A 735      50.520  52.350  52.000  1.00  0.00           C
ATOM   2356  HE1 PHE A 735      49.520  52.620  52.330  1.00  0.00           H
ATOM   2357  CZ  PHE A 735      50.800  51.180  51.260  1.00  0.00           C
ATOM   2358  HZ  PHE A 735      50.030  50.430  51.110  1.00  0.00           H
ATOM   2359  CD2 PHE A 735      53.110  51.770  50.930  1.00  0.00           C
ATOM   2360  HD2 PHE A 735      54.090  51.510  50.530  1.00  0.00           H
ATOM   2361  CE2 PHE A 735      52.060  50.920  50.780  1.00  0.00           C
ATOM   2362  HE2 PHE A 735      52.260  50.010  50.220  1.00  0.00           H
ATOM   2363  C   PHE A 735      55.160  55.690  52.960  1.00  0.00           C
ATOM   2364  O   PHE A 735      55.750  55.230  53.920  1.00  0.00           O
ATOM   2365  N   ILE A 736      55.660  56.670  52.190  1.00  0.00           N
ATOM   2366  HN  ILE A 736      55.230  56.910  51.330  1.00  0.00           H
ATOM   2367  CA  ILE A 736      56.970  57.260  52.410  1.00  0.00           C
ATOM   2368  HA  ILE A 736      57.730  56.510  52.520  1.00  0.00           H
ATOM   2369  CB  ILE A 736      57.460  58.210  51.250  1.00  0.00           C
ATOM   2370  HB  ILE A 736      56.660  58.930  50.980  1.00  0.00           H
ATOM   2371  CG2 ILE A 736      58.650  59.040  51.590  1.00  0.00           C
ATOM   2372 HG21 ILE A 736      59.520  58.450  51.940  1.00  0.00           H
ATOM   2373 HG22 ILE A 736      58.420  59.800  52.360  1.00  0.00           H
ATOM   2374 HG23 ILE A 736      59.020  59.660  50.750  1.00  0.00           H
ATOM   2375  CG1 ILE A 736      57.660  57.400  49.960  1.00  0.00           C
ATOM   2376 HG11 ILE A 736      56.760  56.790  49.730  1.00  0.00           H
ATOM   2377 HG12 ILE A 736      58.550  56.760  50.110  1.00  0.00           H
ATOM   2378  CD  ILE A 736      58.090  58.160  48.720  1.00  0.00           C
ATOM   2379  HD1 ILE A 736      57.370  58.980  48.510  1.00  0.00           H
ATOM   2380  HD2 ILE A 736      58.130  57.460  47.870  1.00  0.00           H
ATOM   2381  HD3 ILE A 736      59.140  58.540  48.780  1.00  0.00           H
ATOM   2382  C   ILE A 736      56.870  58.020  53.770  1.00  0.00           C
ATOM   2383  O   ILE A 736      57.650  57.880  54.680  1.00  0.00           O
ATOM   2384  N   TYR A 737      55.840  58.880  53.950  1.00  0.00           N
ATOM   2385  HN  TYR A 737      55.180  59.110  53.230  1.00  0.00           H
ATOM   2386  CA  TYR A 737      55.540  59.600  55.170  1.00  0.00           C
ATOM   2387  HA  TYR A 737      56.530  60.020  55.300  1.00  0.00           H
ATOM   2388  CB  TYR A 737      54.350  60.540  54.960  1.00  0.00           C
ATOM   2389  HB1 TYR A 737      53.400  59.980  54.760  1.00  0.00           H
ATOM   2390  HB2 TYR A 737      54.540  61.210  54.090  1.00  0.00           H
ATOM   2391  CG  TYR A 737      54.080  61.380  56.210  1.00  0.00           C
ATOM   2392  CD1 TYR A 737      55.050  62.300  56.520  1.00  0.00           C
ATOM   2393  HD1 TYR A 737      56.010  62.110  56.070  1.00  0.00           H
ATOM   2394  CE1 TYR A 737      54.910  63.020  57.720  1.00  0.00           C
ATOM   2395  HE1 TYR A 737      55.660  63.770  57.930  1.00  0.00           H
ATOM   2396  CZ  TYR A 737      53.710  62.960  58.530  1.00  0.00           C
ATOM   2397  OH  TYR A 737      53.510  63.720  59.660  1.00  0.00           O
ATOM   2398  HH  TYR A 737      54.150  64.390  59.910  1.00  0.00           H
ATOM   2399  CD2 TYR A 737      52.860  61.340  56.960  1.00  0.00           C
ATOM   2400  HD2 TYR A 737      52.050  60.670  56.740  1.00  0.00           H
ATOM   2401  CE2 TYR A 737      52.720  62.160  58.080  1.00  0.00           C
ATOM   2402  HE2 TYR A 737      51.790  62.020  58.600  1.00  0.00           H
ATOM   2403  C   TYR A 737      55.270  58.660  56.400  1.00  0.00           C
ATOM   2404  O   TYR A 737      55.710  58.920  57.500  1.00  0.00           O
ATOM   2405  N   GLU A 738      54.570  57.540  56.230  1.00  0.00           N
ATOM   2406  HN  GLU A 738      54.090  57.330  55.390  1.00  0.00           H
ATOM   2407  CA  GLU A 738      54.380  56.550  57.310  1.00  0.00           C
ATOM   2408  HA  GLU A 738      53.970  56.990  58.190  1.00  0.00           H
ATOM   2409  CB  GLU A 738      53.270  55.560  56.900  1.00  0.00           C
ATOM   2410  HB1 GLU A 738      53.330  54.680  57.570  1.00  0.00           H
ATOM   2411  HB2 GLU A 738      53.470  55.220  55.860  1.00  0.00           H
ATOM   2412  CG  GLU A 738      51.800  56.080  56.890  1.00  0.00           C
ATOM   2413  HG1 GLU A 738      51.270  55.390  56.180  1.00  0.00           H
ATOM   2414  HG2 GLU A 738      51.750  57.130  56.550  1.00  0.00           H
ATOM   2415  CD  GLU A 738      51.000  56.090  58.200  1.00  0.00           C
ATOM   2416  OE1 GLU A 738      51.600  56.600  59.220  1.00  0.00           O
ATOM   2417  OE2 GLU A 738      49.850  55.670  58.270  1.00  0.00           O
ATOM   2418  C   GLU A 738      55.620  55.860  57.760  1.00  0.00           C
ATOM   2419  O   GLU A 738      55.930  55.690  58.920  1.00  0.00           O
ATOM   2420  N   ALA A 739      56.470  55.400  56.740  1.00  0.00           N
ATOM   2421  HN  ALA A 739      56.150  55.320  55.800  1.00  0.00           H
ATOM   2422  CA  ALA A 739      57.820  55.030  56.920  1.00  0.00           C
ATOM   2423  HA  ALA A 739      57.840  54.200  57.610  1.00  0.00           H
ATOM   2424  CB  ALA A 739      58.410  54.640  55.510  1.00  0.00           C
ATOM   2425  HB1 ALA A 739      59.440  54.240  55.720  1.00  0.00           H
ATOM   2426  HB2 ALA A 739      58.330  55.520  54.840  1.00  0.00           H
ATOM   2427  HB3 ALA A 739      57.860  53.830  54.990  1.00  0.00           H
ATOM   2428  C   ALA A 739      58.750  56.040  57.580  1.00  0.00           C
ATOM   2429  O   ALA A 739      59.510  55.750  58.430  1.00  0.00           O
ATOM   2430  N   LEU A 740      58.640  57.350  57.220  1.00  0.00           N
ATOM   2431  HN  LEU A 740      58.090  57.610  56.430  1.00  0.00           H
ATOM   2432  CA  LEU A 740      59.190  58.580  57.900  1.00  0.00           C
ATOM   2433  HA  LEU A 740      60.230  58.330  58.070  1.00  0.00           H
ATOM   2434  CB  LEU A 740      59.060  59.850  56.950  1.00  0.00           C
ATOM   2435  HB1 LEU A 740      58.000  59.980  56.610  1.00  0.00           H
ATOM   2436  HB2 LEU A 740      59.650  59.630  56.030  1.00  0.00           H
ATOM   2437  CG  LEU A 740      59.410  61.180  57.540  1.00  0.00           C
ATOM   2438  HG  LEU A 740      58.850  61.380  58.490  1.00  0.00           H
ATOM   2439  CD1 LEU A 740      60.860  61.240  57.820  1.00  0.00           C
ATOM   2440 HD11 LEU A 740      61.090  60.370  58.490  1.00  0.00           H
ATOM   2441 HD12 LEU A 740      61.110  62.180  58.360  1.00  0.00           H
ATOM   2442 HD13 LEU A 740      61.470  61.130  56.890  1.00  0.00           H
ATOM   2443  CD2 LEU A 740      59.100  62.340  56.590  1.00  0.00           C
ATOM   2444 HD21 LEU A 740      58.000  62.320  56.500  1.00  0.00           H
ATOM   2445 HD22 LEU A 740      59.620  62.250  55.610  1.00  0.00           H
ATOM   2446 HD23 LEU A 740      59.420  63.350  56.940  1.00  0.00           H
ATOM   2447  C   LEU A 740      58.660  58.770  59.330  1.00  0.00           C
ATOM   2448  O   LEU A 740      59.410  58.960  60.300  1.00  0.00           O
ATOM   2449  N   GLU A 741      57.380  58.510  59.600  1.00  0.00           N
ATOM   2450  HN  GLU A 741      56.660  58.410  58.910  1.00  0.00           H
ATOM   2451  CA  GLU A 741      56.800  58.500  60.900  1.00  0.00           C
ATOM   2452  HA  GLU A 741      57.060  59.460  61.350  1.00  0.00           H
ATOM   2453  CB  GLU A 741      55.210  58.410  60.830  1.00  0.00           C
ATOM   2454  HB1 GLU A 741      54.910  57.540  60.190  1.00  0.00           H
ATOM   2455  HB2 GLU A 741      54.830  59.290  60.270  1.00  0.00           H
ATOM   2456  CG  GLU A 741      54.460  58.140  62.150  1.00  0.00           C
ATOM   2457  HG1 GLU A 741      54.880  58.660  63.030  1.00  0.00           H
ATOM   2458  HG2 GLU A 741      54.590  57.050  62.250  1.00  0.00           H
ATOM   2459  CD  GLU A 741      52.920  58.470  62.260  1.00  0.00           C
ATOM   2460  OE1 GLU A 741      52.190  57.660  62.850  1.00  0.00           O
ATOM   2461  OE2 GLU A 741      52.540  59.590  61.980  1.00  0.00           O
ATOM   2462  C   GLU A 741      57.310  57.370  61.840  1.00  0.00           C
ATOM   2463  O   GLU A 741      57.560  57.560  63.040  1.00  0.00           O
ATOM   2464  N   LYS A 742      57.620  56.190  61.240  1.00  0.00           N
ATOM   2465  HN  LYS A 742      57.470  56.210  60.250  1.00  0.00           H
ATOM   2466  CA  LYS A 742      58.390  55.120  61.830  1.00  0.00           C
ATOM   2467  HA  LYS A 742      58.050  55.010  62.850  1.00  0.00           H
ATOM   2468  CB  LYS A 742      58.290  53.750  61.050  1.00  0.00           C
ATOM   2469  HB1 LYS A 742      59.000  53.010  61.480  1.00  0.00           H
ATOM   2470  HB2 LYS A 742      58.750  54.090  60.100  1.00  0.00           H
ATOM   2471  CG  LYS A 742      56.900  53.040  60.930  1.00  0.00           C
ATOM   2472  HG1 LYS A 742      56.960  52.110  60.310  1.00  0.00           H
ATOM   2473  HG2 LYS A 742      56.320  53.690  60.240  1.00  0.00           H
ATOM   2474  CD  LYS A 742      56.290  52.860  62.360  1.00  0.00           C
ATOM   2475  HD1 LYS A 742      56.000  53.840  62.790  1.00  0.00           H
ATOM   2476  HD2 LYS A 742      57.220  52.560  62.900  1.00  0.00           H
ATOM   2477  CE  LYS A 742      54.900  52.090  62.400  1.00  0.00           C
ATOM   2478  HE1 LYS A 742      54.960  51.180  61.780  1.00  0.00           H
ATOM   2479  HE2 LYS A 742      54.140  52.670  61.830  1.00  0.00           H
ATOM   2480  NZ  LYS A 742      54.570  51.740  63.760  1.00  0.00           N
ATOM   2481  HZ1 LYS A 742      54.530  50.720  63.920  1.00  0.00           H
ATOM   2482  HZ2 LYS A 742      53.600  52.020  64.020  1.00  0.00           H
ATOM   2483  HZ3 LYS A 742      55.130  52.220  64.490  1.00  0.00           H
ATOM   2484  C   LYS A 742      59.790  55.530  62.260  1.00  0.00           C
ATOM   2485  O   LYS A 742      60.160  55.340  63.410  1.00  0.00           O
ATOM   2486  N   LEU A 743      60.620  56.190  61.400  1.00  0.00           N
ATOM   2487  HN  LEU A 743      60.190  56.410  60.520  1.00  0.00           H
ATOM   2488  CA  LEU A 743      61.940  56.800  61.590  1.00  0.00           C
ATOM   2489  HA  LEU A 743      62.590  56.040  61.980  1.00  0.00           H
ATOM   2490  CB  LEU A 743      62.440  57.420  60.280  1.00  0.00           C
ATOM   2491  HB1 LEU A 743      61.750  58.210  59.930  1.00  0.00           H
ATOM   2492  HB2 LEU A 743      62.360  56.650  59.480  1.00  0.00           H
ATOM   2493  CG  LEU A 743      63.920  57.920  60.300  1.00  0.00           C
ATOM   2494  HG  LEU A 743      64.020  58.600  61.180  1.00  0.00           H
ATOM   2495  CD1 LEU A 743      64.870  56.680  60.530  1.00  0.00           C
ATOM   2496 HD11 LEU A 743      65.930  57.020  60.530  1.00  0.00           H
ATOM   2497 HD12 LEU A 743      64.750  55.900  59.740  1.00  0.00           H
ATOM   2498 HD13 LEU A 743      64.890  56.270  61.550  1.00  0.00           H
ATOM   2499  CD2 LEU A 743      64.520  58.650  59.030  1.00  0.00           C
ATOM   2500 HD21 LEU A 743      65.590  58.860  59.260  1.00  0.00           H
ATOM   2501 HD22 LEU A 743      64.010  59.600  58.790  1.00  0.00           H
ATOM   2502 HD23 LEU A 743      64.500  57.910  58.200  1.00  0.00           H
ATOM   2503  C   LEU A 743      61.890  57.810  62.740  1.00  0.00           C
ATOM   2504  O   LEU A 743      62.780  57.780  63.560  1.00  0.00           O
ATOM   2505  N   PHE A 744      60.840  58.740  62.870  1.00  0.00           N
ATOM   2506  HN  PHE A 744      60.210  58.860  62.100  1.00  0.00           H
ATOM   2507  CA  PHE A 744      60.610  59.580  64.000  1.00  0.00           C
ATOM   2508  HA  PHE A 744      61.550  60.100  64.140  1.00  0.00           H
ATOM   2509  CB  PHE A 744      59.360  60.460  63.620  1.00  0.00           C
ATOM   2510  HB1 PHE A 744      58.940  61.050  64.460  1.00  0.00           H
ATOM   2511  HB2 PHE A 744      58.580  59.840  63.140  1.00  0.00           H
ATOM   2512  CG  PHE A 744      59.820  61.600  62.680  1.00  0.00           C
ATOM   2513  CD1 PHE A 744      60.910  62.350  63.090  1.00  0.00           C
ATOM   2514  HD1 PHE A 744      61.450  62.210  64.020  1.00  0.00           H
ATOM   2515  CE1 PHE A 744      61.400  63.380  62.260  1.00  0.00           C
ATOM   2516  HE1 PHE A 744      62.160  64.070  62.600  1.00  0.00           H
ATOM   2517  CZ  PHE A 744      60.740  63.720  61.090  1.00  0.00           C
ATOM   2518  HZ  PHE A 744      61.100  64.500  60.420  1.00  0.00           H
ATOM   2519  CD2 PHE A 744      59.180  61.900  61.460  1.00  0.00           C
ATOM   2520  HD2 PHE A 744      58.420  61.200  61.120  1.00  0.00           H
ATOM   2521  CE2 PHE A 744      59.630  62.970  60.710  1.00  0.00           C
ATOM   2522  HE2 PHE A 744      59.260  63.140  59.710  1.00  0.00           H
ATOM   2523  C   PHE A 744      60.290  58.860  65.310  1.00  0.00           C
ATOM   2524  O   PHE A 744      60.790  59.200  66.370  1.00  0.00           O
ATOM   2525  N   ASP A 745      59.440  57.780  65.270  1.00  0.00           N
ATOM   2526  HN  ASP A 745      59.010  57.510  64.410  1.00  0.00           H
ATOM   2527  CA  ASP A 745      59.180  56.940  66.420  1.00  0.00           C
ATOM   2528  HA  ASP A 745      58.990  57.580  67.270  1.00  0.00           H
ATOM   2529  CB  ASP A 745      57.890  56.040  66.290  1.00  0.00           C
ATOM   2530  HB1 ASP A 745      57.950  55.110  66.900  1.00  0.00           H
ATOM   2531  HB2 ASP A 745      57.880  55.630  65.240  1.00  0.00           H
ATOM   2532  CG  ASP A 745      56.620  56.770  66.450  1.00  0.00           C
ATOM   2533  OD1 ASP A 745      55.510  56.110  66.290  1.00  0.00           O
ATOM   2534  OD2 ASP A 745      56.650  57.980  66.760  1.00  0.00           O
ATOM   2535  C   ASP A 745      60.360  56.080  66.940  1.00  0.00           C
ATOM   2536  O   ASP A 745      60.610  55.990  68.160  1.00  0.00           O
ATOM   2537  N   LEU A 746      61.220  55.560  66.050  1.00  0.00           N
ATOM   2538  HN  LEU A 746      61.120  55.720  65.070  1.00  0.00           H
ATOM   2539  CA  LEU A 746      62.550  55.050  66.370  1.00  0.00           C
ATOM   2540  HA  LEU A 746      62.310  54.260  67.060  1.00  0.00           H
ATOM   2541  CB  LEU A 746      63.250  54.540  65.120  1.00  0.00           C
ATOM   2542  HB1 LEU A 746      64.330  54.340  65.320  1.00  0.00           H
ATOM   2543  HB2 LEU A 746      63.200  55.350  64.370  1.00  0.00           H
ATOM   2544  CG  LEU A 746      62.700  53.220  64.510  1.00  0.00           C
ATOM   2545  HG  LEU A 746      61.610  53.280  64.330  1.00  0.00           H
ATOM   2546  CD1 LEU A 746      63.370  52.830  63.220  1.00  0.00           C
ATOM   2547 HD11 LEU A 746      62.670  52.140  62.710  1.00  0.00           H
ATOM   2548 HD12 LEU A 746      64.350  52.330  63.330  1.00  0.00           H
ATOM   2549 HD13 LEU A 746      63.580  53.740  62.630  1.00  0.00           H
ATOM   2550  CD2 LEU A 746      63.030  52.090  65.440  1.00  0.00           C
ATOM   2551 HD21 LEU A 746      62.570  51.140  65.100  1.00  0.00           H
ATOM   2552 HD22 LEU A 746      62.790  52.250  66.510  1.00  0.00           H
ATOM   2553 HD23 LEU A 746      64.120  52.080  65.640  1.00  0.00           H
ATOM   2554  C   LEU A 746      63.410  55.990  67.180  1.00  0.00           C
ATOM   2555  O   LEU A 746      63.900  55.530  68.190  1.00  0.00           O
ATOM   2556  N   GLY A 747      63.500  57.270  66.780  1.00  0.00           N
ATOM   2557  HN  GLY A 747      63.060  57.510  65.910  1.00  0.00           H
ATOM   2558  CA  GLY A 747      64.150  58.410  67.360  1.00  0.00           C
ATOM   2559  HA1 GLY A 747      63.840  59.290  66.830  1.00  0.00           H
ATOM   2560  HA2 GLY A 747      65.230  58.280  67.360  1.00  0.00           H
ATOM   2561  C   GLY A 747      63.710  58.590  68.740  1.00  0.00           C
ATOM   2562  O   GLY A 747      64.590  58.870  69.540  1.00  0.00           O
ATOM   2563  N   GLU A 748      62.390  58.460  69.020  1.00  0.00           N
ATOM   2564  HN  GLU A 748      61.770  58.320  68.250  1.00  0.00           H
ATOM   2565  CA  GLU A 748      61.760  58.660  70.360  1.00  0.00           C
ATOM   2566  HA  GLU A 748      62.200  59.570  70.740  1.00  0.00           H
ATOM   2567  CB  GLU A 748      60.190  58.820  70.300  1.00  0.00           C
ATOM   2568  HB1 GLU A 748      59.800  58.300  69.400  1.00  0.00           H
ATOM   2569  HB2 GLU A 748      59.910  59.880  70.180  1.00  0.00           H
ATOM   2570  CG  GLU A 748      59.340  58.300  71.520  1.00  0.00           C
ATOM   2571  HG1 GLU A 748      59.760  58.630  72.500  1.00  0.00           H
ATOM   2572  HG2 GLU A 748      59.210  57.200  71.590  1.00  0.00           H
ATOM   2573  CD  GLU A 748      57.920  58.920  71.570  1.00  0.00           C
ATOM   2574  OE1 GLU A 748      57.440  59.630  72.520  1.00  0.00           O
ATOM   2575  OE2 GLU A 748      57.220  58.710  70.550  1.00  0.00           O
ATOM   2576  C   GLU A 748      62.040  57.590  71.380  1.00  0.00           C
ATOM   2577  O   GLU A 748      62.080  57.860  72.610  1.00  0.00           O
ATOM   2578  N   THR A 749      62.180  56.320  70.900  1.00  0.00           N
ATOM   2579  HN  THR A 749      62.170  56.180  69.920  1.00  0.00           H
ATOM   2580  CA  THR A 749      62.010  55.080  71.650  1.00  0.00           C
ATOM   2581  HA  THR A 749      61.580  55.310  72.610  1.00  0.00           H
ATOM   2582  CB  THR A 749      61.230  54.030  70.970  1.00  0.00           C
ATOM   2583  HB  THR A 749      61.290  53.050  71.480  1.00  0.00           H
ATOM   2584  OG1 THR A 749      61.530  53.900  69.550  1.00  0.00           O
ATOM   2585  HG1 THR A 749      61.460  54.750  69.120  1.00  0.00           H
ATOM   2586  CG2 THR A 749      59.780  54.440  71.030  1.00  0.00           C
ATOM   2587 HG21 THR A 749      59.680  55.240  70.270  1.00  0.00           H
ATOM   2588 HG22 THR A 749      59.570  54.720  72.080  1.00  0.00           H
ATOM   2589 HG23 THR A 749      59.100  53.610  70.780  1.00  0.00           H
ATOM   2590  C   THR A 749      63.390  54.620  72.000  1.00  0.00           C
ATOM   2591  O   THR A 749      63.520  53.750  72.880  1.00  0.00           O
ATOM   2592  N   TYR A 750      64.390  55.040  71.340  1.00  0.00           N
ATOM   2593  HN  TYR A 750      64.160  55.610  70.570  1.00  0.00           H
ATOM   2594  CA  TYR A 750      65.770  54.510  71.440  1.00  0.00           C
ATOM   2595  HA  TYR A 750      66.030  54.130  72.410  1.00  0.00           H
ATOM   2596  CB  TYR A 750      66.120  53.330  70.450  1.00  0.00           C
ATOM   2597  HB1 TYR A 750      67.140  52.910  70.480  1.00  0.00           H
ATOM   2598  HB2 TYR A 750      65.980  53.920  69.510  1.00  0.00           H
ATOM   2599  CG  TYR A 750      65.120  52.250  70.610  1.00  0.00           C
ATOM   2600  CD1 TYR A 750      65.160  51.420  71.710  1.00  0.00           C
ATOM   2601  HD1 TYR A 750      65.930  51.520  72.460  1.00  0.00           H
ATOM   2602  CE1 TYR A 750      64.290  50.310  71.710  1.00  0.00           C
ATOM   2603  HE1 TYR A 750      64.140  49.720  72.600  1.00  0.00           H
ATOM   2604  CZ  TYR A 750      63.470  49.990  70.600  1.00  0.00           C
ATOM   2605  OH  TYR A 750      62.830  48.720  70.520  1.00  0.00           O
ATOM   2606  HH  TYR A 750      62.040  48.630  71.070  1.00  0.00           H
ATOM   2607  CD2 TYR A 750      64.340  51.990  69.480  1.00  0.00           C
ATOM   2608  HD2 TYR A 750      64.280  52.650  68.630  1.00  0.00           H
ATOM   2609  CE2 TYR A 750      63.460  50.850  69.530  1.00  0.00           C
ATOM   2610  HE2 TYR A 750      62.860  50.590  68.670  1.00  0.00           H
ATOM   2611  C   TYR A 750      66.780  55.760  71.300  1.00  0.00           C
ATOM   2612  O   TYR A 750      66.620  56.720  70.500  1.00  0.00           O
ATOM   2613  N   ALA A 751      67.720  55.820  72.290  1.00  0.00           N
ATOM   2614  HN  ALA A 751      67.710  55.200  73.070  1.00  0.00           H
ATOM   2615  CA  ALA A 751      68.800  56.710  72.260  1.00  0.00           C
ATOM   2616  HA  ALA A 751      68.340  57.680  72.100  1.00  0.00           H
ATOM   2617  CB  ALA A 751      69.510  56.620  73.650  1.00  0.00           C
ATOM   2618  HB1 ALA A 751      69.050  56.030  74.470  1.00  0.00           H
ATOM   2619  HB2 ALA A 751      69.810  57.640  73.980  1.00  0.00           H
ATOM   2620  HB3 ALA A 751      70.460  56.070  73.480  1.00  0.00           H
ATOM   2621  C   ALA A 751      69.720  56.600  71.060  1.00  0.00           C
ATOM   2622  O   ALA A 751      70.170  55.480  70.710  1.00  0.00           O
ATOM   2623  N   PHE A 752      70.030  57.740  70.500  1.00  0.00           N
ATOM   2624  HN  PHE A 752      69.690  58.590  70.890  1.00  0.00           H
ATOM   2625  CA  PHE A 752      71.100  57.890  69.590  1.00  0.00           C
ATOM   2626  HA  PHE A 752      70.750  57.280  68.770  1.00  0.00           H
ATOM   2627  CB  PHE A 752      71.040  59.330  68.980  1.00  0.00           C
ATOM   2628  HB1 PHE A 752      71.190  60.110  69.760  1.00  0.00           H
ATOM   2629  HB2 PHE A 752      70.040  59.490  68.530  1.00  0.00           H
ATOM   2630  CG  PHE A 752      72.040  59.650  67.860  1.00  0.00           C
ATOM   2631  CD1 PHE A 752      71.910  59.020  66.630  1.00  0.00           C
ATOM   2632  HD1 PHE A 752      71.160  58.300  66.380  1.00  0.00           H
ATOM   2633  CE1 PHE A 752      72.930  59.200  65.640  1.00  0.00           C
ATOM   2634  HE1 PHE A 752      72.920  58.610  64.730  1.00  0.00           H
ATOM   2635  CZ  PHE A 752      73.890  60.210  65.890  1.00  0.00           C
ATOM   2636  HZ  PHE A 752      74.750  60.460  65.270  1.00  0.00           H
ATOM   2637  CD2 PHE A 752      73.100  60.500  68.120  1.00  0.00           C
ATOM   2638  HD2 PHE A 752      73.230  61.030  69.040  1.00  0.00           H
ATOM   2639  CE2 PHE A 752      74.060  60.770  67.140  1.00  0.00           C
ATOM   2640  HE2 PHE A 752      74.860  61.410  67.470  1.00  0.00           H
ATOM   2641  C   PHE A 752      72.460  57.510  70.270  1.00  0.00           C
ATOM   2642  O   PHE A 752      72.740  58.000  71.370  1.00  0.00           O
ATOM   2643  N   PRO A 822      73.380  56.870  69.570  1.00  0.00           N
ATOM   2644  CD  PRO A 822      74.780  56.850  69.960  1.00  0.00           C
ATOM   2645  HD1 PRO A 822      74.870  56.310  70.930  1.00  0.00           H
ATOM   2646  HD2 PRO A 822      75.100  57.890  70.140  1.00  0.00           H
ATOM   2647  CA  PRO A 822      73.140  56.100  68.330  1.00  0.00           C
ATOM   2648  HA  PRO A 822      72.490  56.570  67.610  1.00  0.00           H
ATOM   2649  CB  PRO A 822      74.570  56.140  67.710  1.00  0.00           C
ATOM   2650  HB1 PRO A 822      74.530  57.070  67.110  1.00  0.00           H
ATOM   2651  HB2 PRO A 822      74.770  55.310  67.000  1.00  0.00           H
ATOM   2652  CG  PRO A 822      75.580  56.160  68.840  1.00  0.00           C
ATOM   2653  HG1 PRO A 822      75.960  55.180  69.220  1.00  0.00           H
ATOM   2654  HG2 PRO A 822      76.490  56.700  68.520  1.00  0.00           H
ATOM   2655  C   PRO A 822      72.600  54.730  68.560  1.00  0.00           C
ATOM   2656  O   PRO A 822      71.470  54.530  68.070  1.00  0.00           O
ATOM   2657  N   ASP A 823      73.320  53.780  69.250  1.00  0.00           N
ATOM   2658  HN  ASP A 823      74.260  53.990  69.520  1.00  0.00           H
ATOM   2659  CA  ASP A 823      72.800  52.560  69.740  1.00  0.00           C
ATOM   2660  HA  ASP A 823      73.630  51.860  69.730  1.00  0.00           H
ATOM   2661  CB  ASP A 823      72.480  52.690  71.290  1.00  0.00           C
ATOM   2662  HB1 ASP A 823      72.100  51.730  71.690  1.00  0.00           H
ATOM   2663  HB2 ASP A 823      71.740  53.510  71.390  1.00  0.00           H
ATOM   2664  CG  ASP A 823      73.730  53.110  72.020  1.00  0.00           C
ATOM   2665  OD1 ASP A 823      73.530  53.580  73.150  1.00  0.00           O
ATOM   2666  OD2 ASP A 823      74.880  52.990  71.510  1.00  0.00           O
ATOM   2667  C   ASP A 823      71.680  51.740  68.950  1.00  0.00           C
ATOM   2668  O   ASP A 823      71.820  51.590  67.740  1.00  0.00           O
ATOM   2669  N   VAL A 824      70.650  51.150  69.610  1.00  0.00           N
ATOM   2670  HN  VAL A 824      70.460  51.550  70.510  1.00  0.00           H
ATOM   2671  CA  VAL A 824      69.540  50.440  69.040  1.00  0.00           C
ATOM   2672  HA  VAL A 824      70.030  49.560  68.650  1.00  0.00           H
ATOM   2673  CB  VAL A 824      68.350  50.200  70.100  1.00  0.00           C
ATOM   2674  HB  VAL A 824      67.960  51.180  70.450  1.00  0.00           H
ATOM   2675  CG1 VAL A 824      67.370  49.290  69.420  1.00  0.00           C
ATOM   2676 HG11 VAL A 824      66.680  49.820  68.730  1.00  0.00           H
ATOM   2677 HG12 VAL A 824      66.730  48.910  70.240  1.00  0.00           H
ATOM   2678 HG13 VAL A 824      67.870  48.480  68.830  1.00  0.00           H
ATOM   2679  CG2 VAL A 824      68.980  49.440  71.340  1.00  0.00           C
ATOM   2680 HG21 VAL A 824      69.680  50.110  71.880  1.00  0.00           H
ATOM   2681 HG22 VAL A 824      69.630  48.640  70.910  1.00  0.00           H
ATOM   2682 HG23 VAL A 824      68.240  49.140  72.110  1.00  0.00           H
ATOM   2683  C   VAL A 824      68.910  51.150  67.830  1.00  0.00           C
ATOM   2684  O   VAL A 824      68.670  50.480  66.810  1.00  0.00           O
ATOM   2685  N   LEU A 825      68.690  52.490  67.930  1.00  0.00           N
ATOM   2686  HN  LEU A 825      68.880  52.740  68.870  1.00  0.00           H
ATOM   2687  CA  LEU A 825      68.210  53.380  66.870  1.00  0.00           C
ATOM   2688  HA  LEU A 825      67.210  53.060  66.610  1.00  0.00           H
ATOM   2689  CB  LEU A 825      68.210  54.820  67.390  1.00  0.00           C
ATOM   2690  HB1 LEU A 825      69.150  54.950  67.970  1.00  0.00           H
ATOM   2691  HB2 LEU A 825      67.320  54.890  68.060  1.00  0.00           H
ATOM   2692  CG  LEU A 825      68.040  56.060  66.340  1.00  0.00           C
ATOM   2693  HG  LEU A 825      68.920  56.110  65.660  1.00  0.00           H
ATOM   2694  CD1 LEU A 825      66.680  56.010  65.490  1.00  0.00           C
ATOM   2695 HD11 LEU A 825      66.800  56.760  64.670  1.00  0.00           H
ATOM   2696 HD12 LEU A 825      65.950  56.460  66.200  1.00  0.00           H
ATOM   2697 HD13 LEU A 825      66.560  54.930  65.240  1.00  0.00           H
ATOM   2698  CD2 LEU A 825      67.980  57.390  67.130  1.00  0.00           C
ATOM   2699 HD21 LEU A 825      68.760  57.400  67.920  1.00  0.00           H
ATOM   2700 HD22 LEU A 825      67.050  57.540  67.710  1.00  0.00           H
ATOM   2701 HD23 LEU A 825      67.990  58.280  66.460  1.00  0.00           H
ATOM   2702  C   LEU A 825      68.980  53.250  65.610  1.00  0.00           C
ATOM   2703  O   LEU A 825      68.420  52.890  64.590  1.00  0.00           O
ATOM   2704  N   PHE A 826      70.340  53.320  65.650  1.00  0.00           N
ATOM   2705  HN  PHE A 826      70.800  53.420  66.530  1.00  0.00           H
ATOM   2706  CA  PHE A 826      71.200  53.190  64.550  1.00  0.00           C
ATOM   2707  HA  PHE A 826      70.760  53.900  63.870  1.00  0.00           H
ATOM   2708  CB  PHE A 826      72.580  53.590  64.990  1.00  0.00           C
ATOM   2709  HB1 PHE A 826      72.730  52.840  65.790  1.00  0.00           H
ATOM   2710  HB2 PHE A 826      72.520  54.590  65.460  1.00  0.00           H
ATOM   2711  CG  PHE A 826      73.660  53.410  64.010  1.00  0.00           C
ATOM   2712  CD1 PHE A 826      73.990  54.480  63.200  1.00  0.00           C
ATOM   2713  HD1 PHE A 826      73.490  55.420  63.390  1.00  0.00           H
ATOM   2714  CE1 PHE A 826      74.810  54.310  62.100  1.00  0.00           C
ATOM   2715  HE1 PHE A 826      75.090  55.150  61.480  1.00  0.00           H
ATOM   2716  CZ  PHE A 826      75.470  53.090  61.840  1.00  0.00           C
ATOM   2717  HZ  PHE A 826      76.170  52.980  61.040  1.00  0.00           H
ATOM   2718  CD2 PHE A 826      74.320  52.200  63.730  1.00  0.00           C
ATOM   2719  HD2 PHE A 826      74.100  51.340  64.350  1.00  0.00           H
ATOM   2720  CE2 PHE A 826      75.120  51.970  62.640  1.00  0.00           C
ATOM   2721  HE2 PHE A 826      75.610  51.040  62.460  1.00  0.00           H
ATOM   2722  C   PHE A 826      71.110  51.780  63.920  1.00  0.00           C
ATOM   2723  O   PHE A 826      70.940  51.740  62.660  1.00  0.00           O
ATOM   2724  N   TRP A 827      71.140  50.700  64.680  1.00  0.00           N
ATOM   2725  HN  TRP A 827      71.150  50.860  65.670  1.00  0.00           H
ATOM   2726  CA  TRP A 827      70.950  49.430  64.160  1.00  0.00           C
ATOM   2727  HA  TRP A 827      71.680  49.290  63.370  1.00  0.00           H
ATOM   2728  CB  TRP A 827      71.310  48.350  65.180  1.00  0.00           C
ATOM   2729  HB1 TRP A 827      71.010  47.370  64.750  1.00  0.00           H
ATOM   2730  HB2 TRP A 827      70.710  48.500  66.090  1.00  0.00           H
ATOM   2731  CG  TRP A 827      72.780  48.320  65.580  1.00  0.00           C
ATOM   2732  CD1 TRP A 827      73.310  48.520  66.760  1.00  0.00           C
ATOM   2733  HD1 TRP A 827      72.780  48.750  67.670  1.00  0.00           H
ATOM   2734  NE1 TRP A 827      74.640  48.420  66.580  1.00  0.00           N
ATOM   2735  HE1 TRP A 827      75.260  48.300  67.340  1.00  0.00           H
ATOM   2736  CE2 TRP A 827      75.040  48.280  65.350  1.00  0.00           C
ATOM   2737  CD2 TRP A 827      73.810  48.040  64.650  1.00  0.00           C
ATOM   2738  CE3 TRP A 827      73.850  47.750  63.310  1.00  0.00           C
ATOM   2739  HE3 TRP A 827      72.910  47.590  62.810  1.00  0.00           H
ATOM   2740  CZ3 TRP A 827      75.060  47.600  62.710  1.00  0.00           C
ATOM   2741  HZ3 TRP A 827      75.080  47.330  61.680  1.00  0.00           H
ATOM   2742  CZ2 TRP A 827      76.270  48.170  64.720  1.00  0.00           C
ATOM   2743  HZ2 TRP A 827      77.160  48.030  65.310  1.00  0.00           H
ATOM   2744  CH2 TRP A 827      76.300  47.830  63.340  1.00  0.00           C
ATOM   2745  HH2 TRP A 827      77.250  47.650  62.860  1.00  0.00           H
ATOM   2746  C   TRP A 827      69.610  49.290  63.480  1.00  0.00           C
ATOM   2747  O   TRP A 827      69.500  48.740  62.410  1.00  0.00           O
ATOM   2748  N   CYS A 828      68.510  49.880  64.040  1.00  0.00           N
ATOM   2749  HN  CYS A 828      68.520  50.390  64.900  1.00  0.00           H
ATOM   2750  CA  CYS A 828      67.250  49.740  63.360  1.00  0.00           C
ATOM   2751  HA  CYS A 828      67.040  48.720  63.050  1.00  0.00           H
ATOM   2752  CB  CYS A 828      66.120  50.340  64.230  1.00  0.00           C
ATOM   2753  HB1 CYS A 828      65.190  50.180  63.630  1.00  0.00           H
ATOM   2754  HB2 CYS A 828      66.130  51.430  64.380  1.00  0.00           H
ATOM   2755  SG  CYS A 828      65.860  49.460  65.800  1.00  0.00           S
ATOM   2756  HG1 CYS A 828      67.090  49.700  66.230  1.00  0.00           H
ATOM   2757  C   CYS A 828      67.180  50.560  62.090  1.00  0.00           C
ATOM   2758  O   CYS A 828      66.620  50.110  61.110  1.00  0.00           O
ATOM   2759  N   VAL A 829      67.680  51.810  62.040  1.00  0.00           N
ATOM   2760  HN  VAL A 829      67.960  52.190  62.920  1.00  0.00           H
ATOM   2761  CA  VAL A 829      67.810  52.640  60.870  1.00  0.00           C
ATOM   2762  HA  VAL A 829      66.830  52.800  60.450  1.00  0.00           H
ATOM   2763  CB  VAL A 829      68.430  54.010  61.190  1.00  0.00           C
ATOM   2764  HB  VAL A 829      69.220  53.800  61.940  1.00  0.00           H
ATOM   2765  CG1 VAL A 829      69.070  54.680  59.980  1.00  0.00           C
ATOM   2766 HG11 VAL A 829      68.460  54.650  59.050  1.00  0.00           H
ATOM   2767 HG12 VAL A 829      70.030  54.160  59.830  1.00  0.00           H
ATOM   2768 HG13 VAL A 829      69.380  55.720  60.230  1.00  0.00           H
ATOM   2769  CG2 VAL A 829      67.360  54.830  61.880  1.00  0.00           C
ATOM   2770 HG21 VAL A 829      67.030  54.270  62.760  1.00  0.00           H
ATOM   2771 HG22 VAL A 829      66.470  54.860  61.220  1.00  0.00           H
ATOM   2772 HG23 VAL A 829      67.860  55.790  62.130  1.00  0.00           H
ATOM   2773  C   VAL A 829      68.560  51.980  59.750  1.00  0.00           C
ATOM   2774  O   VAL A 829      68.130  51.860  58.640  1.00  0.00           O
ATOM   2775  N   ILE A 830      69.750  51.470  60.160  1.00  0.00           N
ATOM   2776  HN  ILE A 830      70.020  51.510  61.120  1.00  0.00           H
ATOM   2777  CA  ILE A 830      70.560  50.630  59.280  1.00  0.00           C
ATOM   2778  HA  ILE A 830      70.670  51.350  58.470  1.00  0.00           H
ATOM   2779  CB  ILE A 830      71.870  50.210  59.950  1.00  0.00           C
ATOM   2780  HB  ILE A 830      71.760  49.830  60.990  1.00  0.00           H
ATOM   2781  CG2 ILE A 830      72.520  49.040  59.130  1.00  0.00           C
ATOM   2782 HG21 ILE A 830      73.600  48.920  59.410  1.00  0.00           H
ATOM   2783 HG22 ILE A 830      72.470  49.210  58.040  1.00  0.00           H
ATOM   2784 HG23 ILE A 830      72.050  48.060  59.300  1.00  0.00           H
ATOM   2785  CG1 ILE A 830      72.880  51.390  60.070  1.00  0.00           C
ATOM   2786 HG11 ILE A 830      73.790  50.930  60.490  1.00  0.00           H
ATOM   2787 HG12 ILE A 830      72.460  52.200  60.700  1.00  0.00           H
ATOM   2788  CD  ILE A 830      73.280  51.960  58.700  1.00  0.00           C
ATOM   2789  HD1 ILE A 830      74.200  52.560  58.840  1.00  0.00           H
ATOM   2790  HD2 ILE A 830      72.470  52.680  58.440  1.00  0.00           H
ATOM   2791  HD3 ILE A 830      73.400  51.160  57.940  1.00  0.00           H
ATOM   2792  C   ILE A 830      69.850  49.410  58.850  1.00  0.00           C
ATOM   2793  O   ILE A 830      69.800  49.150  57.640  1.00  0.00           O
ATOM   2794  N   LEU A 831      69.120  48.690  59.710  1.00  0.00           N
ATOM   2795  HN  LEU A 831      69.200  48.820  60.680  1.00  0.00           H
ATOM   2796  CA  LEU A 831      68.220  47.590  59.270  1.00  0.00           C
ATOM   2797  HA  LEU A 831      68.860  46.920  58.710  1.00  0.00           H
ATOM   2798  CB  LEU A 831      67.710  46.850  60.630  1.00  0.00           C
ATOM   2799  HB1 LEU A 831      67.170  47.610  61.240  1.00  0.00           H
ATOM   2800  HB2 LEU A 831      68.610  46.710  61.270  1.00  0.00           H
ATOM   2801  CG  LEU A 831      66.910  45.600  60.400  1.00  0.00           C
ATOM   2802  HG  LEU A 831      65.970  45.850  59.870  1.00  0.00           H
ATOM   2803  CD1 LEU A 831      67.750  44.580  59.530  1.00  0.00           C
ATOM   2804 HD11 LEU A 831      68.730  44.420  60.050  1.00  0.00           H
ATOM   2805 HD12 LEU A 831      67.840  44.850  58.460  1.00  0.00           H
ATOM   2806 HD13 LEU A 831      67.320  43.560  59.430  1.00  0.00           H
ATOM   2807  CD2 LEU A 831      66.330  45.090  61.730  1.00  0.00           C
ATOM   2808 HD21 LEU A 831      67.200  44.960  62.420  1.00  0.00           H
ATOM   2809 HD22 LEU A 831      65.890  44.080  61.750  1.00  0.00           H
ATOM   2810 HD23 LEU A 831      65.520  45.730  62.120  1.00  0.00           H
ATOM   2811  C   LEU A 831      67.070  47.920  58.310  1.00  0.00           C
ATOM   2812  O   LEU A 831      66.650  47.200  57.350  1.00  0.00           O
ATOM   2813  N   PHE A 832      66.500  49.150  58.530  1.00  0.00           N
ATOM   2814  HN  PHE A 832      66.580  49.480  59.460  1.00  0.00           H
ATOM   2815  CA  PHE A 832      65.570  49.750  57.710  1.00  0.00           C
ATOM   2816  HA  PHE A 832      64.750  49.070  57.610  1.00  0.00           H
ATOM   2817  CB  PHE A 832      65.010  50.960  58.390  1.00  0.00           C
ATOM   2818  HB1 PHE A 832      65.890  51.510  58.780  1.00  0.00           H
ATOM   2819  HB2 PHE A 832      64.400  50.800  59.310  1.00  0.00           H
ATOM   2820  CG  PHE A 832      64.100  51.760  57.640  1.00  0.00           C
ATOM   2821  CD1 PHE A 832      64.540  53.000  57.150  1.00  0.00           C
ATOM   2822  HD1 PHE A 832      65.580  53.240  57.310  1.00  0.00           H
ATOM   2823  CE1 PHE A 832      63.610  53.930  56.580  1.00  0.00           C
ATOM   2824  HE1 PHE A 832      63.960  54.840  56.130  1.00  0.00           H
ATOM   2825  CZ  PHE A 832      62.240  53.530  56.490  1.00  0.00           C
ATOM   2826  HZ  PHE A 832      61.520  54.260  56.140  1.00  0.00           H
ATOM   2827  CD2 PHE A 832      62.750  51.470  57.540  1.00  0.00           C
ATOM   2828  HD2 PHE A 832      62.360  50.490  57.790  1.00  0.00           H
ATOM   2829  CE2 PHE A 832      61.820  52.380  57.050  1.00  0.00           C
ATOM   2830  HE2 PHE A 832      60.800  52.040  56.940  1.00  0.00           H
ATOM   2831  C   PHE A 832      65.980  50.050  56.230  1.00  0.00           C
ATOM   2832  O   PHE A 832      65.340  49.560  55.280  1.00  0.00           O
ATOM   2833  N   PHE A 833      67.080  50.800  56.100  1.00  0.00           N
ATOM   2834  HN  PHE A 833      67.280  51.310  56.930  1.00  0.00           H
ATOM   2835  CA  PHE A 833      67.750  51.100  54.810  1.00  0.00           C
ATOM   2836  HA  PHE A 833      66.900  51.360  54.180  1.00  0.00           H
ATOM   2837  CB  PHE A 833      68.640  52.270  54.930  1.00  0.00           C
ATOM   2838  HB1 PHE A 833      69.270  52.360  54.010  1.00  0.00           H
ATOM   2839  HB2 PHE A 833      69.290  52.300  55.830  1.00  0.00           H
ATOM   2840  CG  PHE A 833      67.820  53.510  55.030  1.00  0.00           C
ATOM   2841  CD1 PHE A 833      68.010  54.330  56.130  1.00  0.00           C
ATOM   2842  HD1 PHE A 833      68.710  54.100  56.930  1.00  0.00           H
ATOM   2843  CE1 PHE A 833      67.230  55.550  56.330  1.00  0.00           C
ATOM   2844  HE1 PHE A 833      67.300  56.080  57.270  1.00  0.00           H
ATOM   2845  CZ  PHE A 833      66.400  55.910  55.370  1.00  0.00           C
ATOM   2846  HZ  PHE A 833      65.910  56.870  55.370  1.00  0.00           H
ATOM   2847  CD2 PHE A 833      66.980  53.890  54.010  1.00  0.00           C
ATOM   2848  HD2 PHE A 833      66.960  53.220  53.170  1.00  0.00           H
ATOM   2849  CE2 PHE A 833      66.240  55.110  54.150  1.00  0.00           C
ATOM   2850  HE2 PHE A 833      65.570  55.530  53.430  1.00  0.00           H
ATOM   2851  C   PHE A 833      68.430  49.960  54.160  1.00  0.00           C
ATOM   2852  O   PHE A 833      68.310  49.810  52.920  1.00  0.00           O
ATOM   2853  N   THR A 834      69.060  49.050  54.850  1.00  0.00           N
ATOM   2854  HN  THR A 834      69.160  49.210  55.830  1.00  0.00           H
ATOM   2855  CA  THR A 834      69.640  47.980  54.140  1.00  0.00           C
ATOM   2856  HA  THR A 834      70.120  48.380  53.260  1.00  0.00           H
ATOM   2857  CB  THR A 834      70.770  47.260  54.920  1.00  0.00           C
ATOM   2858  HB  THR A 834      71.190  46.410  54.350  1.00  0.00           H
ATOM   2859  OG1 THR A 834      70.380  46.940  56.290  1.00  0.00           O
ATOM   2860  HG1 THR A 834      70.200  47.740  56.780  1.00  0.00           H
ATOM   2861  CG2 THR A 834      71.960  48.250  55.130  1.00  0.00           C
ATOM   2862 HG21 THR A 834      72.750  47.760  55.730  1.00  0.00           H
ATOM   2863 HG22 THR A 834      71.600  49.130  55.700  1.00  0.00           H
ATOM   2864 HG23 THR A 834      72.400  48.590  54.170  1.00  0.00           H
ATOM   2865  C   THR A 834      68.600  46.920  53.640  1.00  0.00           C
ATOM   2866  O   THR A 834      68.860  46.100  52.770  1.00  0.00           O
ATOM   2867  N   THR A 835      67.390  46.940  54.230  1.00  0.00           N
ATOM   2868  HN  THR A 835      67.160  47.580  54.950  1.00  0.00           H
ATOM   2869  CA  THR A 835      66.240  46.130  53.780  1.00  0.00           C
ATOM   2870  HA  THR A 835      66.580  45.140  53.530  1.00  0.00           H
ATOM   2871  CB  THR A 835      65.130  46.090  54.790  1.00  0.00           C
ATOM   2872  HB  THR A 835      65.070  47.150  55.100  1.00  0.00           H
ATOM   2873  OG1 THR A 835      65.480  45.280  55.870  1.00  0.00           O
ATOM   2874  HG1 THR A 835      66.120  45.780  56.380  1.00  0.00           H
ATOM   2875  CG2 THR A 835      63.740  45.770  54.220  1.00  0.00           C
ATOM   2876 HG21 THR A 835      63.030  45.720  55.060  1.00  0.00           H
ATOM   2877 HG22 THR A 835      63.830  44.900  53.540  1.00  0.00           H
ATOM   2878 HG23 THR A 835      63.250  46.590  53.640  1.00  0.00           H
ATOM   2879  C   THR A 835      65.820  46.710  52.470  1.00  0.00           C
ATOM   2880  O   THR A 835      65.720  45.950  51.450  1.00  0.00           O
ATOM   2881  N   PHE A 836      65.700  48.090  52.420  1.00  0.00           N
ATOM   2882  HN  PHE A 836      65.660  48.600  53.280  1.00  0.00           H
ATOM   2883  CA  PHE A 836      65.420  48.870  51.200  1.00  0.00           C
ATOM   2884  HA  PHE A 836      64.550  48.400  50.790  1.00  0.00           H
ATOM   2885  CB  PHE A 836      65.130  50.350  51.570  1.00  0.00           C
ATOM   2886  HB1 PHE A 836      65.900  50.830  52.200  1.00  0.00           H
ATOM   2887  HB2 PHE A 836      64.310  50.310  52.320  1.00  0.00           H
ATOM   2888  CG  PHE A 836      64.690  51.210  50.420  1.00  0.00           C
ATOM   2889  CD1 PHE A 836      65.700  51.760  49.580  1.00  0.00           C
ATOM   2890  HD1 PHE A 836      66.730  51.460  49.670  1.00  0.00           H
ATOM   2891  CE1 PHE A 836      65.320  52.500  48.450  1.00  0.00           C
ATOM   2892  HE1 PHE A 836      66.070  52.910  47.800  1.00  0.00           H
ATOM   2893  CZ  PHE A 836      63.980  52.680  48.180  1.00  0.00           C
ATOM   2894  HZ  PHE A 836      63.750  53.300  47.310  1.00  0.00           H
ATOM   2895  CD2 PHE A 836      63.350  51.610  50.220  1.00  0.00           C
ATOM   2896  HD2 PHE A 836      62.650  51.360  51.010  1.00  0.00           H
ATOM   2897  CE2 PHE A 836      62.960  52.330  49.110  1.00  0.00           C
ATOM   2898  HE2 PHE A 836      61.910  52.470  48.900  1.00  0.00           H
ATOM   2899  C   PHE A 836      66.480  48.540  50.090  1.00  0.00           C
ATOM   2900  O   PHE A 836      66.120  48.200  48.970  1.00  0.00           O
ATOM   2901  N   PHE A 837      67.770  48.620  50.370  1.00  0.00           N
ATOM   2902  HN  PHE A 837      67.900  48.880  51.320  1.00  0.00           H
ATOM   2903  CA  PHE A 837      68.880  48.290  49.490  1.00  0.00           C
ATOM   2904  HA  PHE A 837      68.740  48.980  48.680  1.00  0.00           H
ATOM   2905  CB  PHE A 837      70.180  48.680  50.040  1.00  0.00           C
ATOM   2906  HB1 PHE A 837      71.010  48.650  49.290  1.00  0.00           H
ATOM   2907  HB2 PHE A 837      70.410  48.100  50.960  1.00  0.00           H
ATOM   2908  CG  PHE A 837      70.330  50.160  50.400  1.00  0.00           C
ATOM   2909  CD1 PHE A 837      71.480  50.490  51.130  1.00  0.00           C
ATOM   2910  HD1 PHE A 837      72.080  49.710  51.590  1.00  0.00           H
ATOM   2911  CE1 PHE A 837      71.690  51.830  51.530  1.00  0.00           C
ATOM   2912  HE1 PHE A 837      72.490  52.090  52.210  1.00  0.00           H
ATOM   2913  CZ  PHE A 837      70.870  52.860  51.040  1.00  0.00           C
ATOM   2914  HZ  PHE A 837      71.040  53.870  51.390  1.00  0.00           H
ATOM   2915  CD2 PHE A 837      69.530  51.240  49.920  1.00  0.00           C
ATOM   2916  HD2 PHE A 837      68.660  51.000  49.330  1.00  0.00           H
ATOM   2917  CE2 PHE A 837      69.730  52.600  50.280  1.00  0.00           C
ATOM   2918  HE2 PHE A 837      69.130  53.470  50.040  1.00  0.00           H
ATOM   2919  C   PHE A 837      68.840  46.860  49.010  1.00  0.00           C
ATOM   2920  O   PHE A 837      68.960  46.640  47.820  1.00  0.00           O
ATOM   2921  N   LEU A 838      68.710  45.860  49.850  1.00  0.00           N
ATOM   2922  HN  LEU A 838      68.640  45.970  50.830  1.00  0.00           H
ATOM   2923  CA  LEU A 838      68.750  44.540  49.370  1.00  0.00           C
ATOM   2924  HA  LEU A 838      69.570  44.340  48.700  1.00  0.00           H
ATOM   2925  CB  LEU A 838      68.750  43.590  50.620  1.00  0.00           C
ATOM   2926  HB1 LEU A 838      67.980  43.940  51.340  1.00  0.00           H
ATOM   2927  HB2 LEU A 838      69.690  43.760  51.190  1.00  0.00           H
ATOM   2928  CG  LEU A 838      68.670  42.110  50.390  1.00  0.00           C
ATOM   2929  HG  LEU A 838      67.820  41.780  49.760  1.00  0.00           H
ATOM   2930  CD1 LEU A 838      69.930  41.490  49.670  1.00  0.00           C
ATOM   2931 HD11 LEU A 838      69.750  41.850  48.630  1.00  0.00           H
ATOM   2932 HD12 LEU A 838      69.880  40.390  49.740  1.00  0.00           H
ATOM   2933 HD13 LEU A 838      70.880  41.890  50.080  1.00  0.00           H
ATOM   2934  CD2 LEU A 838      68.660  41.360  51.740  1.00  0.00           C
ATOM   2935 HD21 LEU A 838      67.820  41.710  52.390  1.00  0.00           H
ATOM   2936 HD22 LEU A 838      69.570  41.550  52.350  1.00  0.00           H
ATOM   2937 HD23 LEU A 838      68.600  40.260  51.610  1.00  0.00           H
ATOM   2938  C   LEU A 838      67.560  44.050  48.540  1.00  0.00           C
ATOM   2939  O   LEU A 838      67.680  43.290  47.620  1.00  0.00           O
ATOM   2940  N   SER A 839      66.320  44.560  48.950  1.00  0.00           N
ATOM   2941  HN  SER A 839      66.140  45.000  49.820  1.00  0.00           H
ATOM   2942  CA  SER A 839      65.180  44.360  48.110  1.00  0.00           C
ATOM   2943  HA  SER A 839      65.120  43.270  48.060  1.00  0.00           H
ATOM   2944  CB  SER A 839      63.860  44.840  48.800  1.00  0.00           C
ATOM   2945  HB1 SER A 839      63.610  44.250  49.710  1.00  0.00           H
ATOM   2946  HB2 SER A 839      63.030  44.650  48.080  1.00  0.00           H
ATOM   2947  OG  SER A 839      63.810  46.200  49.250  1.00  0.00           O
ATOM   2948  HG1 SER A 839      64.630  46.320  49.730  1.00  0.00           H
ATOM   2949  C   SER A 839      65.300  44.950  46.680  1.00  0.00           C
ATOM   2950  O   SER A 839      64.940  44.290  45.720  1.00  0.00           O
ATOM   2951  N   SER A 840      65.780  46.220  46.560  1.00  0.00           N
ATOM   2952  HN  SER A 840      65.840  46.780  47.390  1.00  0.00           H
ATOM   2953  CA  SER A 840      66.030  46.880  45.250  1.00  0.00           C
ATOM   2954  HA  SER A 840      65.130  46.830  44.650  1.00  0.00           H
ATOM   2955  CB  SER A 840      66.310  48.420  45.310  1.00  0.00           C
ATOM   2956  HB1 SER A 840      65.380  48.880  45.690  1.00  0.00           H
ATOM   2957  HB2 SER A 840      66.480  48.890  44.310  1.00  0.00           H
ATOM   2958  OG  SER A 840      67.290  48.810  46.290  1.00  0.00           O
ATOM   2959  HG1 SER A 840      66.980  48.620  47.170  1.00  0.00           H
ATOM   2960  C   SER A 840      67.110  46.110  44.480  1.00  0.00           C
ATOM   2961  O   SER A 840      66.990  45.840  43.280  1.00  0.00           O
ATOM   2962  N   PHE A 841      68.230  45.670  45.120  1.00  0.00           N
ATOM   2963  HN  PHE A 841      68.300  45.730  46.110  1.00  0.00           H
ATOM   2964  CA  PHE A 841      69.240  44.840  44.470  1.00  0.00           C
ATOM   2965  HA  PHE A 841      69.550  45.460  43.650  1.00  0.00           H
ATOM   2966  CB  PHE A 841      70.480  44.580  45.430  1.00  0.00           C
ATOM   2967  HB1 PHE A 841      70.190  43.930  46.290  1.00  0.00           H
ATOM   2968  HB2 PHE A 841      70.840  45.510  45.920  1.00  0.00           H
ATOM   2969  CG  PHE A 841      71.660  43.990  44.730  1.00  0.00           C
ATOM   2970  CD1 PHE A 841      72.530  44.810  43.910  1.00  0.00           C
ATOM   2971  HD1 PHE A 841      72.300  45.870  43.850  1.00  0.00           H
ATOM   2972  CE1 PHE A 841      73.610  44.330  43.250  1.00  0.00           C
ATOM   2973  HE1 PHE A 841      74.210  44.950  42.620  1.00  0.00           H
ATOM   2974  CZ  PHE A 841      73.860  42.960  43.320  1.00  0.00           C
ATOM   2975  HZ  PHE A 841      74.670  42.510  42.780  1.00  0.00           H
ATOM   2976  CD2 PHE A 841      72.010  42.660  44.840  1.00  0.00           C
ATOM   2977  HD2 PHE A 841      71.440  42.050  45.530  1.00  0.00           H
ATOM   2978  CE2 PHE A 841      73.150  42.100  44.180  1.00  0.00           C
ATOM   2979  HE2 PHE A 841      73.460  41.080  44.350  1.00  0.00           H
ATOM   2980  C   PHE A 841      68.700  43.480  43.870  1.00  0.00           C
ATOM   2981  O   PHE A 841      68.990  43.160  42.720  1.00  0.00           O
ATOM   2982  N   LEU A 842      67.960  42.690  44.750  1.00  0.00           N
ATOM   2983  HN  LEU A 842      67.920  42.940  45.710  1.00  0.00           H
ATOM   2984  CA  LEU A 842      67.260  41.410  44.430  1.00  0.00           C
ATOM   2985  HA  LEU A 842      68.040  40.780  44.010  1.00  0.00           H
ATOM   2986  CB  LEU A 842      66.600  40.580  45.620  1.00  0.00           C
ATOM   2987  HB1 LEU A 842      65.950  39.770  45.200  1.00  0.00           H
ATOM   2988  HB2 LEU A 842      65.870  41.320  45.990  1.00  0.00           H
ATOM   2989  CG  LEU A 842      67.480  40.100  46.770  1.00  0.00           C
ATOM   2990  HG  LEU A 842      68.080  40.940  47.180  1.00  0.00           H
ATOM   2991  CD1 LEU A 842      66.630  39.390  47.820  1.00  0.00           C
ATOM   2992 HD11 LEU A 842      66.310  38.390  47.470  1.00  0.00           H
ATOM   2993 HD12 LEU A 842      65.790  40.050  48.140  1.00  0.00           H
ATOM   2994 HD13 LEU A 842      67.240  39.240  48.730  1.00  0.00           H
ATOM   2995  CD2 LEU A 842      68.540  39.230  46.210  1.00  0.00           C
ATOM   2996 HD21 LEU A 842      69.100  38.730  47.040  1.00  0.00           H
ATOM   2997 HD22 LEU A 842      69.270  39.790  45.600  1.00  0.00           H
ATOM   2998 HD23 LEU A 842      68.240  38.350  45.610  1.00  0.00           H
ATOM   2999  C   LEU A 842      66.210  41.590  43.390  1.00  0.00           C
ATOM   3000  O   LEU A 842      66.200  40.880  42.400  1.00  0.00           O
ATOM   3001  N   LYS A 843      65.320  42.600  43.550  1.00  0.00           N
ATOM   3002  HN  LYS A 843      65.390  43.140  44.390  1.00  0.00           H
ATOM   3003  CA  LYS A 843      64.410  42.990  42.520  1.00  0.00           C
ATOM   3004  HA  LYS A 843      63.860  42.090  42.320  1.00  0.00           H
ATOM   3005  CB  LYS A 843      63.460  44.180  42.920  1.00  0.00           C
ATOM   3006  HB1 LYS A 843      64.170  44.980  43.160  1.00  0.00           H
ATOM   3007  HB2 LYS A 843      62.930  43.800  43.820  1.00  0.00           H
ATOM   3008  CG  LYS A 843      62.520  44.760  41.850  1.00  0.00           C
ATOM   3009  HG1 LYS A 843      63.130  45.350  41.140  1.00  0.00           H
ATOM   3010  HG2 LYS A 843      61.840  45.500  42.350  1.00  0.00           H
ATOM   3011  CD  LYS A 843      61.620  43.800  40.970  1.00  0.00           C
ATOM   3012  HD1 LYS A 843      62.260  43.050  40.460  1.00  0.00           H
ATOM   3013  HD2 LYS A 843      61.190  44.450  40.160  1.00  0.00           H
ATOM   3014  CE  LYS A 843      60.410  43.270  41.720  1.00  0.00           C
ATOM   3015  HE1 LYS A 843      59.660  44.040  41.960  1.00  0.00           H
ATOM   3016  HE2 LYS A 843      60.640  42.600  42.590  1.00  0.00           H
ATOM   3017  NZ  LYS A 843      59.610  42.510  40.720  1.00  0.00           N
ATOM   3018  HZ1 LYS A 843      60.080  41.610  40.480  1.00  0.00           H
ATOM   3019  HZ2 LYS A 843      59.550  43.000  39.800  1.00  0.00           H
ATOM   3020  HZ3 LYS A 843      58.630  42.280  40.950  1.00  0.00           H
ATOM   3021  C   LYS A 843      65.050  43.410  41.120  1.00  0.00           C
ATOM   3022  O   LYS A 843      64.700  42.930  40.050  1.00  0.00           O
ATOM   3023  N   GLN A 844      66.170  44.240  41.090  1.00  0.00           N
ATOM   3024  HN  GLN A 844      66.470  44.650  41.950  1.00  0.00           H
ATOM   3025  CA  GLN A 844      66.760  44.670  39.870  1.00  0.00           C
ATOM   3026  HA  GLN A 844      66.040  44.650  39.060  1.00  0.00           H
ATOM   3027  CB  GLN A 844      67.440  46.070  39.920  1.00  0.00           C
ATOM   3028  HB1 GLN A 844      68.020  46.290  39.000  1.00  0.00           H
ATOM   3029  HB2 GLN A 844      68.270  46.130  40.680  1.00  0.00           H
ATOM   3030  CG  GLN A 844      66.480  47.320  40.030  1.00  0.00           C
ATOM   3031  HG1 GLN A 844      66.840  48.350  39.840  1.00  0.00           H
ATOM   3032  HG2 GLN A 844      66.030  47.440  41.030  1.00  0.00           H
ATOM   3033  CD  GLN A 844      65.310  47.150  38.990  1.00  0.00           C
ATOM   3034  OE1 GLN A 844      64.140  47.080  39.500  1.00  0.00           O
ATOM   3035  NE2 GLN A 844      65.660  47.280  37.700  1.00  0.00           N
ATOM   3036 HE21 GLN A 844      64.950  46.940  37.050  1.00  0.00           H
ATOM   3037 HE22 GLN A 844      66.570  47.490  37.370  1.00  0.00           H
ATOM   3038  C   GLN A 844      67.860  43.660  39.420  1.00  0.00           C
ATOM   3039  O   GLN A 844      68.620  43.940  38.490  1.00  0.00           O
ATOM   3040  N   PHE A 845      67.920  42.480  40.010  1.00  0.00           N
ATOM   3041  HN  PHE A 845      67.240  42.360  40.730  1.00  0.00           H
ATOM   3042  CA  PHE A 845      68.820  41.410  39.660  1.00  0.00           C
ATOM   3043  HA  PHE A 845      69.770  41.940  39.560  1.00  0.00           H
ATOM   3044  CB  PHE A 845      68.860  40.370  40.790  1.00  0.00           C
ATOM   3045  HB1 PHE A 845      67.870  39.870  40.730  1.00  0.00           H
ATOM   3046  HB2 PHE A 845      68.810  40.820  41.800  1.00  0.00           H
ATOM   3047  CG  PHE A 845      70.010  39.440  40.620  1.00  0.00           C
ATOM   3048  CD1 PHE A 845      69.750  38.080  40.450  1.00  0.00           C
ATOM   3049  HD1 PHE A 845      68.730  37.710  40.420  1.00  0.00           H
ATOM   3050  CE1 PHE A 845      70.800  37.190  40.380  1.00  0.00           C
ATOM   3051  HE1 PHE A 845      70.600  36.120  40.370  1.00  0.00           H
ATOM   3052  CZ  PHE A 845      72.070  37.590  40.560  1.00  0.00           C
ATOM   3053  HZ  PHE A 845      72.810  36.850  40.790  1.00  0.00           H
ATOM   3054  CD2 PHE A 845      71.290  39.850  40.990  1.00  0.00           C
ATOM   3055  HD2 PHE A 845      71.360  40.900  41.240  1.00  0.00           H
ATOM   3056  CE2 PHE A 845      72.350  38.920  40.900  1.00  0.00           C
ATOM   3057  HE2 PHE A 845      73.320  39.340  41.140  1.00  0.00           H
ATOM   3058  C   PHE A 845      68.490  40.850  38.340  1.00  0.00           C
ATOM   3059  O   PHE A 845      69.380  40.330  37.620  1.00  0.00           O
ATOM   3060  N   LYS A 846      67.260  40.970  37.820  1.00  0.00           N
ATOM   3061  HN  LYS A 846      66.590  41.430  38.400  1.00  0.00           H
ATOM   3062  CA  LYS A 846      66.860  40.450  36.530  1.00  0.00           C
ATOM   3063  HA  LYS A 846      67.400  39.520  36.370  1.00  0.00           H
ATOM   3064  CB  LYS A 846      65.360  40.130  36.390  1.00  0.00           C
ATOM   3065  HB1 LYS A 846      65.100  39.440  37.220  1.00  0.00           H
ATOM   3066  HB2 LYS A 846      65.050  39.560  35.480  1.00  0.00           H
ATOM   3067  CG  LYS A 846      64.440  41.370  36.490  1.00  0.00           C
ATOM   3068  HG1 LYS A 846      64.490  41.930  35.520  1.00  0.00           H
ATOM   3069  HG2 LYS A 846      64.720  42.040  37.330  1.00  0.00           H
ATOM   3070  CD  LYS A 846      63.010  40.880  36.700  1.00  0.00           C
ATOM   3071  HD1 LYS A 846      63.010  40.340  37.670  1.00  0.00           H
ATOM   3072  HD2 LYS A 846      62.830  40.150  35.870  1.00  0.00           H
ATOM   3073  CE  LYS A 846      61.960  42.040  36.910  1.00  0.00           C
ATOM   3074  HE1 LYS A 846      62.120  42.830  36.130  1.00  0.00           H
ATOM   3075  HE2 LYS A 846      62.200  42.530  37.880  1.00  0.00           H
ATOM   3076  NZ  LYS A 846      60.500  41.650  37.010  1.00  0.00           N
ATOM   3077  HZ1 LYS A 846      60.080  42.590  37.170  1.00  0.00           H
ATOM   3078  HZ2 LYS A 846      60.460  41.070  37.880  1.00  0.00           H
ATOM   3079  HZ3 LYS A 846      60.220  41.100  36.180  1.00  0.00           H
ATOM   3080  C   LYS A 846      67.420  41.290  35.360  1.00  0.00           C
ATOM   3081  O   LYS A 846      67.330  40.900  34.200  1.00  0.00           O
ATOM   3082  N   THR A 847      67.860  42.480  35.650  1.00  0.00           N
ATOM   3083  HN  THR A 847      67.890  42.860  36.570  1.00  0.00           H
ATOM   3084  CA  THR A 847      68.460  43.260  34.570  1.00  0.00           C
ATOM   3085  HA  THR A 847      67.890  43.100  33.660  1.00  0.00           H
ATOM   3086  CB  THR A 847      68.510  44.820  34.880  1.00  0.00           C
ATOM   3087  HB  THR A 847      68.850  45.220  33.910  1.00  0.00           H
ATOM   3088  OG1 THR A 847      69.330  45.180  35.990  1.00  0.00           O
ATOM   3089  HG1 THR A 847      69.020  46.060  36.190  1.00  0.00           H
ATOM   3090  CG2 THR A 847      67.050  45.220  35.160  1.00  0.00           C
ATOM   3091 HG21 THR A 847      66.980  46.280  34.810  1.00  0.00           H
ATOM   3092 HG22 THR A 847      66.890  45.100  36.250  1.00  0.00           H
ATOM   3093 HG23 THR A 847      66.330  44.560  34.620  1.00  0.00           H
ATOM   3094  C   THR A 847      69.950  42.850  34.330  1.00  0.00           C
ATOM   3095  O   THR A 847      70.520  43.360  33.400  1.00  0.00           O
ATOM   3096  N   LYS A 848      70.540  41.960  35.130  1.00  0.00           N
ATOM   3097  HN  LYS A 848      69.920  41.600  35.820  1.00  0.00           H
ATOM   3098  CA  LYS A 848      71.900  41.530  35.070  1.00  0.00           C
ATOM   3099  HA  LYS A 848      72.470  42.290  34.550  1.00  0.00           H
ATOM   3100  CB  LYS A 848      72.290  41.160  36.600  1.00  0.00           C
ATOM   3101  HB1 LYS A 848      73.390  41.040  36.630  1.00  0.00           H
ATOM   3102  HB2 LYS A 848      71.820  40.270  37.060  1.00  0.00           H
ATOM   3103  CG  LYS A 848      72.110  42.360  37.550  1.00  0.00           C
ATOM   3104  HG1 LYS A 848      72.400  42.120  38.590  1.00  0.00           H
ATOM   3105  HG2 LYS A 848      71.010  42.540  37.530  1.00  0.00           H
ATOM   3106  CD  LYS A 848      72.750  43.700  37.020  1.00  0.00           C
ATOM   3107  HD1 LYS A 848      72.410  44.130  36.060  1.00  0.00           H
ATOM   3108  HD2 LYS A 848      73.860  43.540  37.030  1.00  0.00           H
ATOM   3109  CE  LYS A 848      72.600  44.940  37.860  1.00  0.00           C
ATOM   3110  HE1 LYS A 848      73.130  45.750  37.310  1.00  0.00           H
ATOM   3111  HE2 LYS A 848      73.220  44.840  38.770  1.00  0.00           H
ATOM   3112  NZ  LYS A 848      71.200  45.290  38.150  1.00  0.00           N
ATOM   3113  HZ1 LYS A 848      71.050  46.320  38.120  1.00  0.00           H
ATOM   3114  HZ2 LYS A 848      70.970  44.930  39.090  1.00  0.00           H
ATOM   3115  HZ3 LYS A 848      70.520  44.910  37.480  1.00  0.00           H
ATOM   3116  C   LYS A 848      72.130  40.290  34.260  1.00  0.00           C
ATOM   3117  O   LYS A 848      71.220  39.670  33.750  1.00  0.00           O
ATOM   3118  N   ARG A 849      73.450  39.990  34.090  1.00  0.00           N
ATOM   3119  HN  ARG A 849      74.220  40.550  34.360  1.00  0.00           H
ATOM   3120  CA  ARG A 849      73.970  38.760  33.440  1.00  0.00           C
ATOM   3121  HA  ARG A 849      73.190  38.140  33.020  1.00  0.00           H
ATOM   3122  CB  ARG A 849      74.970  38.970  32.310  1.00  0.00           C
ATOM   3123  HB1 ARG A 849      75.310  37.990  31.890  1.00  0.00           H
ATOM   3124  HB2 ARG A 849      75.720  39.620  32.810  1.00  0.00           H
ATOM   3125  CG  ARG A 849      74.580  39.790  31.060  1.00  0.00           C
ATOM   3126  HG1 ARG A 849      75.410  39.540  30.370  1.00  0.00           H
ATOM   3127  HG2 ARG A 849      74.640  40.900  31.190  1.00  0.00           H
ATOM   3128  CD  ARG A 849      73.420  39.230  30.320  1.00  0.00           C
ATOM   3129  HD1 ARG A 849      73.330  38.140  30.230  1.00  0.00           H
ATOM   3130  HD2 ARG A 849      73.350  39.760  29.340  1.00  0.00           H
ATOM   3131  NE  ARG A 849      72.120  39.610  31.010  1.00  0.00           N
ATOM   3132  HE  ARG A 849      72.220  39.990  31.930  1.00  0.00           H
ATOM   3133  CZ  ARG A 849      70.920  39.410  30.470  1.00  0.00           C
ATOM   3134  NH1 ARG A 849      69.940  39.720  31.290  1.00  0.00           N
ATOM   3135 HH11 ARG A 849      70.240  39.830  32.240  1.00  0.00           H
ATOM   3136 HH12 ARG A 849      69.010  39.420  31.080  1.00  0.00           H
ATOM   3137  NH2 ARG A 849      70.570  39.090  29.280  1.00  0.00           N
ATOM   3138 HH21 ARG A 849      71.190  39.200  28.490  1.00  0.00           H
ATOM   3139 HH22 ARG A 849      69.590  39.000  29.190  1.00  0.00           H
ATOM   3140  C   ARG A 849      74.540  37.700  34.470  1.00  0.00           C
ATOM   3141  O   ARG A 849      74.790  36.540  34.030  1.00  0.00           O
ATOM   3142  N   TYR A 850      74.670  38.090  35.750  1.00  0.00           N
ATOM   3143  HN  TYR A 850      74.590  39.030  36.070  1.00  0.00           H
ATOM   3144  CA  TYR A 850      74.940  37.210  36.850  1.00  0.00           C
ATOM   3145  HA  TYR A 850      75.990  36.950  36.810  1.00  0.00           H
ATOM   3146  CB  TYR A 850      74.860  37.970  38.220  1.00  0.00           C
ATOM   3147  HB1 TYR A 850      75.070  37.320  39.100  1.00  0.00           H
ATOM   3148  HB2 TYR A 850      73.790  38.280  38.260  1.00  0.00           H
ATOM   3149  CG  TYR A 850      75.700  39.160  38.340  1.00  0.00           C
ATOM   3150  CD1 TYR A 850      75.160  40.360  38.830  1.00  0.00           C
ATOM   3151  HD1 TYR A 850      74.110  40.380  39.090  1.00  0.00           H
ATOM   3152  CE1 TYR A 850      75.810  41.540  38.800  1.00  0.00           C
ATOM   3153  HE1 TYR A 850      75.210  42.420  38.930  1.00  0.00           H
ATOM   3154  CZ  TYR A 850      77.200  41.560  38.460  1.00  0.00           C
ATOM   3155  OH  TYR A 850      78.020  42.700  38.520  1.00  0.00           O
ATOM   3156  HH  TYR A 850      78.900  42.450  38.810  1.00  0.00           H
ATOM   3157  CD2 TYR A 850      77.020  39.250  37.950  1.00  0.00           C
ATOM   3158  HD2 TYR A 850      77.450  38.320  37.590  1.00  0.00           H
ATOM   3159  CE2 TYR A 850      77.780  40.350  38.080  1.00  0.00           C
ATOM   3160  HE2 TYR A 850      78.810  40.290  37.740  1.00  0.00           H
ATOM   3161  C   TYR A 850      74.010  35.990  37.090  1.00  0.00           C
ATOM   3162  O   TYR A 850      72.810  36.140  37.070  1.00  0.00           O
ATOM   3163  N   PHE A 851      74.550  34.830  37.540  1.00  0.00           N
ATOM   3164  HN  PHE A 851      75.520  34.760  37.710  1.00  0.00           H
ATOM   3165  CA  PHE A 851      73.770  33.550  37.650  1.00  0.00           C
ATOM   3166  HA  PHE A 851      74.520  32.850  37.970  1.00  0.00           H
ATOM   3167  CB  PHE A 851      72.720  33.490  38.850  1.00  0.00           C
ATOM   3168  HB1 PHE A 851      72.330  32.460  38.860  1.00  0.00           H
ATOM   3169  HB2 PHE A 851      71.930  34.240  38.620  1.00  0.00           H
ATOM   3170  CG  PHE A 851      73.350  33.710  40.190  1.00  0.00           C
ATOM   3171  CD1 PHE A 851      74.700  33.770  40.600  1.00  0.00           C
ATOM   3172  HD1 PHE A 851      75.530  33.610  39.930  1.00  0.00           H
ATOM   3173  CE1 PHE A 851      74.980  34.190  41.920  1.00  0.00           C
ATOM   3174  HE1 PHE A 851      76.000  34.360  42.210  1.00  0.00           H
ATOM   3175  CZ  PHE A 851      73.980  34.350  42.870  1.00  0.00           C
ATOM   3176  HZ  PHE A 851      74.070  34.660  43.900  1.00  0.00           H
ATOM   3177  CD2 PHE A 851      72.350  34.040  41.120  1.00  0.00           C
ATOM   3178  HD2 PHE A 851      71.320  33.980  40.820  1.00  0.00           H
ATOM   3179  CE2 PHE A 851      72.610  34.220  42.510  1.00  0.00           C
ATOM   3180  HE2 PHE A 851      71.830  34.580  43.170  1.00  0.00           H
ATOM   3181  C   PHE A 851      73.180  32.950  36.410  1.00  0.00           C
ATOM   3182  O   PHE A 851      72.900  33.580  35.410  1.00  0.00           O
ATOM   3183  N   PRO A 852      72.920  31.650  36.450  1.00  0.00           N
ATOM   3184  CD  PRO A 852      73.560  30.670  37.280  1.00  0.00           C
ATOM   3185  HD1 PRO A 852      73.060  30.730  38.270  1.00  0.00           H
ATOM   3186  HD2 PRO A 852      74.660  30.790  37.390  1.00  0.00           H
ATOM   3187  CA  PRO A 852      72.100  30.950  35.480  1.00  0.00           C
ATOM   3188  HA  PRO A 852      72.570  31.090  34.530  1.00  0.00           H
ATOM   3189  CB  PRO A 852      72.150  29.460  35.910  1.00  0.00           C
ATOM   3190  HB1 PRO A 852      72.100  28.670  35.130  1.00  0.00           H
ATOM   3191  HB2 PRO A 852      71.440  29.160  36.720  1.00  0.00           H
ATOM   3192  CG  PRO A 852      73.520  29.430  36.510  1.00  0.00           C
ATOM   3193  HG1 PRO A 852      73.630  28.640  37.280  1.00  0.00           H
ATOM   3194  HG2 PRO A 852      74.260  29.430  35.690  1.00  0.00           H
ATOM   3195  C   PRO A 852      70.660  31.500  35.380  1.00  0.00           C
ATOM   3196  O   PRO A 852      70.040  31.920  36.380  1.00  0.00           O
ATOM   3197  N   THR A 853      70.120  31.700  34.210  1.00  0.00           N
ATOM   3198  HN  THR A 853      70.550  31.340  33.380  1.00  0.00           H
ATOM   3199  CA  THR A 853      68.860  32.450  33.960  1.00  0.00           C
ATOM   3200  HA  THR A 853      69.040  33.480  34.250  1.00  0.00           H
ATOM   3201  CB  THR A 853      68.430  32.400  32.460  1.00  0.00           C
ATOM   3202  HB  THR A 853      67.340  32.530  32.290  1.00  0.00           H
ATOM   3203  OG1 THR A 853      69.030  31.330  31.810  1.00  0.00           O
ATOM   3204  HG1 THR A 853      68.820  30.540  32.320  1.00  0.00           H
ATOM   3205  CG2 THR A 853      68.940  33.690  31.800  1.00  0.00           C
ATOM   3206 HG21 THR A 853      68.600  33.810  30.740  1.00  0.00           H
ATOM   3207 HG22 THR A 853      70.050  33.630  31.810  1.00  0.00           H
ATOM   3208 HG23 THR A 853      68.700  34.700  32.200  1.00  0.00           H
ATOM   3209  C   THR A 853      67.600  32.080  34.720  1.00  0.00           C
ATOM   3210  O   THR A 853      66.860  32.950  35.230  1.00  0.00           O
ATOM   3211  N   LYS A 854      67.310  30.800  34.890  1.00  0.00           N
ATOM   3212  HN  LYS A 854      67.880  30.160  34.380  1.00  0.00           H
ATOM   3213  CA  LYS A 854      66.210  30.320  35.680  1.00  0.00           C
ATOM   3214  HA  LYS A 854      65.340  30.830  35.310  1.00  0.00           H
ATOM   3215  CB  LYS A 854      66.010  28.800  35.400  1.00  0.00           C
ATOM   3216  HB1 LYS A 854      65.190  28.390  36.020  1.00  0.00           H
ATOM   3217  HB2 LYS A 854      67.000  28.310  35.550  1.00  0.00           H
ATOM   3218  CG  LYS A 854      65.600  28.460  33.930  1.00  0.00           C
ATOM   3219  HG1 LYS A 854      66.410  28.800  33.260  1.00  0.00           H
ATOM   3220  HG2 LYS A 854      64.690  29.050  33.670  1.00  0.00           H
ATOM   3221  CD  LYS A 854      65.460  26.950  33.690  1.00  0.00           C
ATOM   3222  HD1 LYS A 854      64.500  26.670  34.170  1.00  0.00           H
ATOM   3223  HD2 LYS A 854      66.290  26.410  34.180  1.00  0.00           H
ATOM   3224  CE  LYS A 854      65.440  26.400  32.210  1.00  0.00           C
ATOM   3225  HE1 LYS A 854      64.540  26.810  31.700  1.00  0.00           H
ATOM   3226  HE2 LYS A 854      65.540  25.300  32.210  1.00  0.00           H
ATOM   3227  NZ  LYS A 854      66.610  26.950  31.470  1.00  0.00           N
ATOM   3228  HZ1 LYS A 854      66.470  27.950  31.230  1.00  0.00           H
ATOM   3229  HZ2 LYS A 854      66.790  26.390  30.610  1.00  0.00           H
ATOM   3230  HZ3 LYS A 854      67.440  26.800  32.050  1.00  0.00           H
ATOM   3231  C   LYS A 854      66.350  30.650  37.110  1.00  0.00           C
ATOM   3232  O   LYS A 854      65.550  31.220  37.780  1.00  0.00           O
ATOM   3233  N   VAL A 855      67.530  30.420  37.660  1.00  0.00           N
ATOM   3234  HN  VAL A 855      68.220  30.000  37.080  1.00  0.00           H
ATOM   3235  CA  VAL A 855      67.960  30.730  39.010  1.00  0.00           C
ATOM   3236  HA  VAL A 855      67.320  30.260  39.730  1.00  0.00           H
ATOM   3237  CB  VAL A 855      69.360  30.190  39.280  1.00  0.00           C
ATOM   3238  HB  VAL A 855      70.140  30.670  38.630  1.00  0.00           H
ATOM   3239  CG1 VAL A 855      69.890  30.480  40.680  1.00  0.00           C
ATOM   3240 HG11 VAL A 855      69.150  30.120  41.430  1.00  0.00           H
ATOM   3241 HG12 VAL A 855      70.040  31.570  40.870  1.00  0.00           H
ATOM   3242 HG13 VAL A 855      70.860  29.950  40.860  1.00  0.00           H
ATOM   3243  CG2 VAL A 855      69.420  28.690  39.050  1.00  0.00           C
ATOM   3244 HG21 VAL A 855      69.290  28.470  37.980  1.00  0.00           H
ATOM   3245 HG22 VAL A 855      68.640  28.150  39.630  1.00  0.00           H
ATOM   3246 HG23 VAL A 855      70.400  28.300  39.400  1.00  0.00           H
ATOM   3247  C   VAL A 855      67.920  32.240  39.300  1.00  0.00           C
ATOM   3248  O   VAL A 855      67.340  32.720  40.260  1.00  0.00           O
ATOM   3249  N   ARG A 856      68.500  33.080  38.410  1.00  0.00           N
ATOM   3250  HN  ARG A 856      68.930  32.630  37.630  1.00  0.00           H
ATOM   3251  CA  ARG A 856      68.600  34.530  38.440  1.00  0.00           C
ATOM   3252  HA  ARG A 856      69.160  34.820  39.320  1.00  0.00           H
ATOM   3253  CB  ARG A 856      69.270  35.020  37.170  1.00  0.00           C
ATOM   3254  HB1 ARG A 856      68.780  34.650  36.240  1.00  0.00           H
ATOM   3255  HB2 ARG A 856      70.290  34.600  37.110  1.00  0.00           H
ATOM   3256  CG  ARG A 856      69.240  36.590  37.080  1.00  0.00           C
ATOM   3257  HG1 ARG A 856      70.120  36.960  37.640  1.00  0.00           H
ATOM   3258  HG2 ARG A 856      68.300  37.060  37.380  1.00  0.00           H
ATOM   3259  CD  ARG A 856      69.630  37.030  35.670  1.00  0.00           C
ATOM   3260  HD1 ARG A 856      69.590  38.140  35.640  1.00  0.00           H
ATOM   3261  HD2 ARG A 856      68.790  36.650  35.050  1.00  0.00           H
ATOM   3262  NE  ARG A 856      70.870  36.390  35.100  1.00  0.00           N
ATOM   3263  HE  ARG A 856      71.680  36.330  35.690  1.00  0.00           H
ATOM   3264  CZ  ARG A 856      70.960  36.010  33.830  1.00  0.00           C
ATOM   3265  NH1 ARG A 856      70.120  36.480  32.940  1.00  0.00           N
ATOM   3266 HH11 ARG A 856      69.460  37.150  33.300  1.00  0.00           H
ATOM   3267 HH12 ARG A 856      70.220  36.250  31.970  1.00  0.00           H
ATOM   3268  NH2 ARG A 856      71.990  35.400  33.380  1.00  0.00           N
ATOM   3269 HH21 ARG A 856      72.080  35.090  32.440  1.00  0.00           H
ATOM   3270 HH22 ARG A 856      72.590  34.960  34.060  1.00  0.00           H
ATOM   3271  C   ARG A 856      67.140  35.130  38.590  1.00  0.00           C
ATOM   3272  O   ARG A 856      66.770  35.860  39.480  1.00  0.00           O
ATOM   3273  N   SER A 857      66.280  34.590  37.660  1.00  0.00           N
ATOM   3274  HN  SER A 857      66.550  34.010  36.900  1.00  0.00           H
ATOM   3275  CA  SER A 857      64.900  35.020  37.650  1.00  0.00           C
ATOM   3276  HA  SER A 857      64.910  36.100  37.710  1.00  0.00           H
ATOM   3277  CB  SER A 857      64.130  34.480  36.390  1.00  0.00           C
ATOM   3278  HB1 SER A 857      64.720  34.980  35.600  1.00  0.00           H
ATOM   3279  HB2 SER A 857      63.050  34.710  36.310  1.00  0.00           H
ATOM   3280  OG  SER A 857      64.310  33.050  36.280  1.00  0.00           O
ATOM   3281  HG1 SER A 857      65.240  32.840  36.310  1.00  0.00           H
ATOM   3282  C   SER A 857      64.120  34.500  38.860  1.00  0.00           C
ATOM   3283  O   SER A 857      63.330  35.270  39.260  1.00  0.00           O
ATOM   3284  N   THR A 858      64.340  33.290  39.330  1.00  0.00           N
ATOM   3285  HN  THR A 858      65.070  32.760  38.920  1.00  0.00           H
ATOM   3286  CA  THR A 858      63.750  32.760  40.630  1.00  0.00           C
ATOM   3287  HA  THR A 858      62.660  32.770  40.570  1.00  0.00           H
ATOM   3288  CB  THR A 858      64.310  31.350  40.940  1.00  0.00           C
ATOM   3289  HB  THR A 858      65.360  31.420  41.270  1.00  0.00           H
ATOM   3290  OG1 THR A 858      64.130  30.370  39.830  1.00  0.00           O
ATOM   3291  HG1 THR A 858      64.590  30.750  39.090  1.00  0.00           H
ATOM   3292  CG2 THR A 858      63.530  30.700  42.120  1.00  0.00           C
ATOM   3293 HG21 THR A 858      62.470  30.620  41.810  1.00  0.00           H
ATOM   3294 HG22 THR A 858      63.480  31.370  43.010  1.00  0.00           H
ATOM   3295 HG23 THR A 858      63.940  29.720  42.490  1.00  0.00           H
ATOM   3296  C   THR A 858      64.060  33.600  41.880  1.00  0.00           C
ATOM   3297  O   THR A 858      63.220  33.860  42.680  1.00  0.00           O
ATOM   3298  N   ILE A 859      65.340  34.070  41.980  1.00  0.00           N
ATOM   3299  HN  ILE A 859      65.840  34.030  41.120  1.00  0.00           H
ATOM   3300  CA  ILE A 859      65.790  35.010  42.940  1.00  0.00           C
ATOM   3301  HA  ILE A 859      65.640  34.670  43.960  1.00  0.00           H
ATOM   3302  CB  ILE A 859      67.230  35.180  42.790  1.00  0.00           C
ATOM   3303  HB  ILE A 859      67.470  35.390  41.720  1.00  0.00           H
ATOM   3304  CG2 ILE A 859      67.750  36.410  43.550  1.00  0.00           C
ATOM   3305 HG21 ILE A 859      67.600  36.290  44.640  1.00  0.00           H
ATOM   3306 HG22 ILE A 859      67.280  37.350  43.190  1.00  0.00           H
ATOM   3307 HG23 ILE A 859      68.830  36.610  43.370  1.00  0.00           H
ATOM   3308  CG1 ILE A 859      68.000  33.840  43.130  1.00  0.00           C
ATOM   3309 HG11 ILE A 859      69.030  33.940  42.720  1.00  0.00           H
ATOM   3310 HG12 ILE A 859      67.470  33.060  42.530  1.00  0.00           H
ATOM   3311  CD  ILE A 859      68.130  33.490  44.580  1.00  0.00           C
ATOM   3312  HD1 ILE A 859      68.550  32.460  44.640  1.00  0.00           H
ATOM   3313  HD2 ILE A 859      67.150  33.390  45.090  1.00  0.00           H
ATOM   3314  HD3 ILE A 859      68.690  34.280  45.130  1.00  0.00           H
ATOM   3315  C   ILE A 859      65.110  36.400  42.830  1.00  0.00           C
ATOM   3316  O   ILE A 859      64.830  37.020  43.860  1.00  0.00           O
ATOM   3317  N   SER A 860      64.870  37.030  41.660  1.00  0.00           N
ATOM   3318  HN  SER A 860      65.190  36.620  40.820  1.00  0.00           H
ATOM   3319  CA  SER A 860      64.260  38.330  41.570  1.00  0.00           C
ATOM   3320  HA  SER A 860      64.760  39.010  42.230  1.00  0.00           H
ATOM   3321  CB  SER A 860      64.290  38.810  40.140  1.00  0.00           C
ATOM   3322  HB1 SER A 860      63.690  38.130  39.510  1.00  0.00           H
ATOM   3323  HB2 SER A 860      65.330  38.790  39.760  1.00  0.00           H
ATOM   3324  OG  SER A 860      63.820  40.150  39.920  1.00  0.00           O
ATOM   3325  HG1 SER A 860      64.350  40.800  40.390  1.00  0.00           H
ATOM   3326  C   SER A 860      62.770  38.220  41.980  1.00  0.00           C
ATOM   3327  O   SER A 860      62.220  39.190  42.600  1.00  0.00           O
ATOM   3328  N   ASP A 861      62.010  37.120  41.650  1.00  0.00           N
ATOM   3329  HN  ASP A 861      62.470  36.400  41.140  1.00  0.00           H
ATOM   3330  CA  ASP A 861      60.580  37.060  41.990  1.00  0.00           C
ATOM   3331  HA  ASP A 861      60.250  38.070  41.870  1.00  0.00           H
ATOM   3332  CB  ASP A 861      59.770  36.150  41.030  1.00  0.00           C
ATOM   3333  HB1 ASP A 861      58.760  36.070  41.460  1.00  0.00           H
ATOM   3334  HB2 ASP A 861      60.270  35.160  41.060  1.00  0.00           H
ATOM   3335  CG  ASP A 861      59.770  36.740  39.670  1.00  0.00           C
ATOM   3336  OD1 ASP A 861      59.770  37.980  39.480  1.00  0.00           O
ATOM   3337  OD2 ASP A 861      59.680  35.970  38.690  1.00  0.00           O
ATOM   3338  C   ASP A 861      60.230  36.670  43.450  1.00  0.00           C
ATOM   3339  O   ASP A 861      59.150  36.930  43.930  1.00  0.00           O
ATOM   3340  N   PHE A 862      61.150  36.040  44.150  1.00  0.00           N
ATOM   3341  HN  PHE A 862      62.100  35.870  43.880  1.00  0.00           H
ATOM   3342  CA  PHE A 862      60.930  35.860  45.590  1.00  0.00           C
ATOM   3343  HA  PHE A 862      59.890  35.840  45.900  1.00  0.00           H
ATOM   3344  CB  PHE A 862      61.520  34.530  45.990  1.00  0.00           C
ATOM   3345  HB1 PHE A 862      61.600  34.480  47.100  1.00  0.00           H
ATOM   3346  HB2 PHE A 862      62.570  34.380  45.680  1.00  0.00           H
ATOM   3347  CG  PHE A 862      60.790  33.250  45.640  1.00  0.00           C
ATOM   3348  CD1 PHE A 862      59.530  33.000  46.180  1.00  0.00           C
ATOM   3349  HD1 PHE A 862      59.140  33.810  46.790  1.00  0.00           H
ATOM   3350  CE1 PHE A 862      58.890  31.850  45.720  1.00  0.00           C
ATOM   3351  HE1 PHE A 862      57.880  31.670  46.060  1.00  0.00           H
ATOM   3352  CZ  PHE A 862      59.440  30.910  44.850  1.00  0.00           C
ATOM   3353  HZ  PHE A 862      58.920  29.990  44.620  1.00  0.00           H
ATOM   3354  CD2 PHE A 862      61.440  32.280  44.840  1.00  0.00           C
ATOM   3355  HD2 PHE A 862      62.480  32.330  44.590  1.00  0.00           H
ATOM   3356  CE2 PHE A 862      60.760  31.080  44.500  1.00  0.00           C
ATOM   3357  HE2 PHE A 862      61.210  30.250  43.970  1.00  0.00           H
ATOM   3358  C   PHE A 862      61.480  36.940  46.480  1.00  0.00           C
ATOM   3359  O   PHE A 862      61.300  36.790  47.700  1.00  0.00           O
ATOM   3360  N   ALA A 863      61.980  38.050  45.900  1.00  0.00           N
ATOM   3361  HN  ALA A 863      62.010  38.100  44.910  1.00  0.00           H
ATOM   3362  CA  ALA A 863      62.780  39.130  46.490  1.00  0.00           C
ATOM   3363  HA  ALA A 863      63.740  38.640  46.520  1.00  0.00           H
ATOM   3364  CB  ALA A 863      63.000  40.310  45.470  1.00  0.00           C
ATOM   3365  HB1 ALA A 863      63.560  41.240  45.750  1.00  0.00           H
ATOM   3366  HB2 ALA A 863      62.020  40.750  45.180  1.00  0.00           H
ATOM   3367  HB3 ALA A 863      63.460  39.930  44.550  1.00  0.00           H
ATOM   3368  C   ALA A 863      62.400  39.590  47.810  1.00  0.00           C
ATOM   3369  O   ALA A 863      63.120  39.700  48.790  1.00  0.00           O
ATOM   3370  N   VAL A 864      61.070  39.900  48.050  1.00  0.00           N
ATOM   3371  HN  VAL A 864      60.300  39.780  47.430  1.00  0.00           H
ATOM   3372  CA  VAL A 864      60.600  40.340  49.340  1.00  0.00           C
ATOM   3373  HA  VAL A 864      61.200  41.200  49.610  1.00  0.00           H
ATOM   3374  CB  VAL A 864      59.140  40.680  49.200  1.00  0.00           C
ATOM   3375  HB  VAL A 864      58.500  39.930  48.690  1.00  0.00           H
ATOM   3376  CG1 VAL A 864      58.580  40.860  50.540  1.00  0.00           C
ATOM   3377 HG11 VAL A 864      57.490  41.070  50.420  1.00  0.00           H
ATOM   3378 HG12 VAL A 864      59.080  41.640  51.160  1.00  0.00           H
ATOM   3379 HG13 VAL A 864      58.450  39.910  51.110  1.00  0.00           H
ATOM   3380  CG2 VAL A 864      59.100  42.150  48.690  1.00  0.00           C
ATOM   3381 HG21 VAL A 864      59.300  42.240  47.600  1.00  0.00           H
ATOM   3382 HG22 VAL A 864      59.770  42.780  49.310  1.00  0.00           H
ATOM   3383 HG23 VAL A 864      58.110  42.610  48.920  1.00  0.00           H
ATOM   3384  C   VAL A 864      60.800  39.360  50.450  1.00  0.00           C
ATOM   3385  O   VAL A 864      61.340  39.580  51.500  1.00  0.00           O
ATOM   3386  N   PHE A 865      60.340  38.160  50.170  1.00  0.00           N
ATOM   3387  HN  PHE A 865      60.000  38.060  49.240  1.00  0.00           H
ATOM   3388  CA  PHE A 865      60.430  36.950  50.980  1.00  0.00           C
ATOM   3389  HA  PHE A 865      59.890  37.140  51.900  1.00  0.00           H
ATOM   3390  CB  PHE A 865      59.550  35.940  50.290  1.00  0.00           C
ATOM   3391  HB1 PHE A 865      59.880  35.810  49.230  1.00  0.00           H
ATOM   3392  HB2 PHE A 865      58.520  36.360  50.210  1.00  0.00           H
ATOM   3393  CG  PHE A 865      59.440  34.620  50.970  1.00  0.00           C
ATOM   3394  CD1 PHE A 865      59.930  33.540  50.300  1.00  0.00           C
ATOM   3395  HD1 PHE A 865      60.350  33.600  49.300  1.00  0.00           H
ATOM   3396  CE1 PHE A 865      59.540  32.240  50.700  1.00  0.00           C
ATOM   3397  HE1 PHE A 865      59.680  31.370  50.090  1.00  0.00           H
ATOM   3398  CZ  PHE A 865      59.010  32.060  51.970  1.00  0.00           C
ATOM   3399  HZ  PHE A 865      58.630  31.070  52.130  1.00  0.00           H
ATOM   3400  CD2 PHE A 865      58.830  34.440  52.260  1.00  0.00           C
ATOM   3401  HD2 PHE A 865      58.380  35.270  52.790  1.00  0.00           H
ATOM   3402  CE2 PHE A 865      58.620  33.170  52.730  1.00  0.00           C
ATOM   3403  HE2 PHE A 865      58.170  32.870  53.670  1.00  0.00           H
ATOM   3404  C   PHE A 865      61.860  36.630  51.320  1.00  0.00           C
ATOM   3405  O   PHE A 865      62.200  36.460  52.470  1.00  0.00           O
ATOM   3406  N   LEU A 866      62.820  36.700  50.270  1.00  0.00           N
ATOM   3407  HN  LEU A 866      62.510  36.820  49.330  1.00  0.00           H
ATOM   3408  CA  LEU A 866      64.250  36.580  50.450  1.00  0.00           C
ATOM   3409  HA  LEU A 866      64.590  35.700  50.980  1.00  0.00           H
ATOM   3410  CB  LEU A 866      64.990  36.680  49.120  1.00  0.00           C
ATOM   3411  HB1 LEU A 866      66.070  36.870  49.280  1.00  0.00           H
ATOM   3412  HB2 LEU A 866      64.580  37.520  48.520  1.00  0.00           H
ATOM   3413  CG  LEU A 866      64.960  35.420  48.310  1.00  0.00           C
ATOM   3414  HG  LEU A 866      63.900  35.170  48.130  1.00  0.00           H
ATOM   3415  CD1 LEU A 866      65.580  35.690  46.910  1.00  0.00           C
ATOM   3416 HD11 LEU A 866      65.550  34.750  46.330  1.00  0.00           H
ATOM   3417 HD12 LEU A 866      66.630  36.050  47.060  1.00  0.00           H
ATOM   3418 HD13 LEU A 866      65.000  36.360  46.250  1.00  0.00           H
ATOM   3419  CD2 LEU A 866      65.680  34.240  49.030  1.00  0.00           C
ATOM   3420 HD21 LEU A 866      65.020  33.700  49.750  1.00  0.00           H
ATOM   3421 HD22 LEU A 866      66.570  34.620  49.580  1.00  0.00           H
ATOM   3422 HD23 LEU A 866      65.970  33.480  48.290  1.00  0.00           H
ATOM   3423  C   LEU A 866      64.830  37.720  51.340  1.00  0.00           C
ATOM   3424  O   LEU A 866      65.480  37.360  52.340  1.00  0.00           O
ATOM   3425  N   THR A 867      64.500  39.040  51.120  1.00  0.00           N
ATOM   3426  HN  THR A 867      63.810  39.280  50.450  1.00  0.00           H
ATOM   3427  CA  THR A 867      64.980  40.110  51.860  1.00  0.00           C
ATOM   3428  HA  THR A 867      66.040  40.210  51.690  1.00  0.00           H
ATOM   3429  CB  THR A 867      64.350  41.430  51.390  1.00  0.00           C
ATOM   3430  HB  THR A 867      63.270  41.500  51.600  1.00  0.00           H
ATOM   3431  OG1 THR A 867      64.490  41.640  49.970  1.00  0.00           O
ATOM   3432  HG1 THR A 867      64.030  40.930  49.520  1.00  0.00           H
ATOM   3433  CG2 THR A 867      65.040  42.610  52.140  1.00  0.00           C
ATOM   3434 HG21 THR A 867      66.110  42.470  51.880  1.00  0.00           H
ATOM   3435 HG22 THR A 867      65.080  42.380  53.220  1.00  0.00           H
ATOM   3436 HG23 THR A 867      64.540  43.560  51.860  1.00  0.00           H
ATOM   3437  C   THR A 867      64.710  40.020  53.360  1.00  0.00           C
ATOM   3438  O   THR A 867      65.600  40.200  54.190  1.00  0.00           O
ATOM   3439  N   ILE A 868      63.420  39.630  53.650  1.00  0.00           N
ATOM   3440  HN  ILE A 868      62.860  39.370  52.860  1.00  0.00           H
ATOM   3441  CA  ILE A 868      63.070  39.370  55.050  1.00  0.00           C
ATOM   3442  HA  ILE A 868      63.180  40.180  55.760  1.00  0.00           H
ATOM   3443  CB  ILE A 868      61.600  39.090  55.050  1.00  0.00           C
ATOM   3444  HB  ILE A 868      61.490  38.340  54.250  1.00  0.00           H
ATOM   3445  CG2 ILE A 868      61.190  38.400  56.410  1.00  0.00           C
ATOM   3446 HG21 ILE A 868      61.310  39.200  57.180  1.00  0.00           H
ATOM   3447 HG22 ILE A 868      61.650  37.420  56.640  1.00  0.00           H
ATOM   3448 HG23 ILE A 868      60.100  38.240  56.360  1.00  0.00           H
ATOM   3449  CG1 ILE A 868      60.720  40.340  54.730  1.00  0.00           C
ATOM   3450 HG11 ILE A 868      61.260  40.820  53.880  1.00  0.00           H
ATOM   3451 HG12 ILE A 868      60.630  41.010  55.610  1.00  0.00           H
ATOM   3452  CD  ILE A 868      59.300  39.940  54.360  1.00  0.00           C
ATOM   3453  HD1 ILE A 868      59.380  39.210  53.520  1.00  0.00           H
ATOM   3454  HD2 ILE A 868      58.750  40.840  53.980  1.00  0.00           H
ATOM   3455  HD3 ILE A 868      58.680  39.460  55.150  1.00  0.00           H
ATOM   3456  C   ILE A 868      63.800  38.100  55.600  1.00  0.00           C
ATOM   3457  O   ILE A 868      64.320  38.130  56.730  1.00  0.00           O
ATOM   3458  N   VAL A 869      63.980  36.970  54.900  1.00  0.00           N
ATOM   3459  HN  VAL A 869      63.500  36.880  54.030  1.00  0.00           H
ATOM   3460  CA  VAL A 869      64.640  35.720  55.360  1.00  0.00           C
ATOM   3461  HA  VAL A 869      64.340  35.460  56.360  1.00  0.00           H
ATOM   3462  CB  VAL A 869      64.380  34.520  54.560  1.00  0.00           C
ATOM   3463  HB  VAL A 869      64.520  34.740  53.480  1.00  0.00           H
ATOM   3464  CG1 VAL A 869      65.330  33.320  54.890  1.00  0.00           C
ATOM   3465 HG11 VAL A 869      64.950  32.440  54.330  1.00  0.00           H
ATOM   3466 HG12 VAL A 869      65.200  33.050  55.950  1.00  0.00           H
ATOM   3467 HG13 VAL A 869      66.370  33.550  54.580  1.00  0.00           H
ATOM   3468  CG2 VAL A 869      62.940  34.150  54.750  1.00  0.00           C
ATOM   3469 HG21 VAL A 869      62.830  33.120  54.340  1.00  0.00           H
ATOM   3470 HG22 VAL A 869      62.240  34.900  54.310  1.00  0.00           H
ATOM   3471 HG23 VAL A 869      62.610  34.200  55.800  1.00  0.00           H
ATOM   3472  C   VAL A 869      66.210  35.960  55.480  1.00  0.00           C
ATOM   3473  O   VAL A 869      66.890  35.370  56.340  1.00  0.00           O
ATOM   3474  N   ILE A 870      66.740  36.750  54.610  1.00  0.00           N
ATOM   3475  HN  ILE A 870      66.240  37.280  53.920  1.00  0.00           H
ATOM   3476  CA  ILE A 870      68.180  37.100  54.560  1.00  0.00           C
ATOM   3477  HA  ILE A 870      68.710  36.170  54.600  1.00  0.00           H
ATOM   3478  CB  ILE A 870      68.600  37.890  53.280  1.00  0.00           C
ATOM   3479  HB  ILE A 870      67.780  38.600  53.030  1.00  0.00           H
ATOM   3480  CG2 ILE A 870      69.930  38.650  53.480  1.00  0.00           C
ATOM   3481 HG21 ILE A 870      70.250  39.120  52.520  1.00  0.00           H
ATOM   3482 HG22 ILE A 870      70.750  38.020  53.880  1.00  0.00           H
ATOM   3483 HG23 ILE A 870      69.730  39.480  54.190  1.00  0.00           H
ATOM   3484  CG1 ILE A 870      68.540  36.890  52.080  1.00  0.00           C
ATOM   3485 HG11 ILE A 870      67.660  36.210  52.020  1.00  0.00           H
ATOM   3486 HG12 ILE A 870      69.260  36.060  52.200  1.00  0.00           H
ATOM   3487  CD  ILE A 870      68.740  37.560  50.700  1.00  0.00           C
ATOM   3488  HD1 ILE A 870      68.470  36.820  49.920  1.00  0.00           H
ATOM   3489  HD2 ILE A 870      69.750  37.950  50.420  1.00  0.00           H
ATOM   3490  HD3 ILE A 870      68.080  38.440  50.830  1.00  0.00           H
ATOM   3491  C   ILE A 870      68.490  37.860  55.790  1.00  0.00           C
ATOM   3492  O   ILE A 870      69.350  37.410  56.580  1.00  0.00           O
ATOM   3493  N   MET A 871      67.660  38.880  56.110  1.00  0.00           N
ATOM   3494  HN  MET A 871      66.940  39.140  55.470  1.00  0.00           H
ATOM   3495  CA  MET A 871      67.810  39.630  57.360  1.00  0.00           C
ATOM   3496  HA  MET A 871      68.800  40.050  57.340  1.00  0.00           H
ATOM   3497  CB  MET A 871      66.960  40.880  57.420  1.00  0.00           C
ATOM   3498  HB1 MET A 871      67.150  41.400  58.380  1.00  0.00           H
ATOM   3499  HB2 MET A 871      65.860  40.700  57.280  1.00  0.00           H
ATOM   3500  CG  MET A 871      67.320  42.090  56.420  1.00  0.00           C
ATOM   3501  HG1 MET A 871      66.610  42.890  56.710  1.00  0.00           H
ATOM   3502  HG2 MET A 871      67.040  41.760  55.400  1.00  0.00           H
ATOM   3503  SD  MET A 871      69.050  42.730  56.380  1.00  0.00           S
ATOM   3504  CE  MET A 871      68.950  43.790  54.830  1.00  0.00           C
ATOM   3505  HE1 MET A 871      69.160  43.230  53.900  1.00  0.00           H
ATOM   3506  HE2 MET A 871      69.570  44.710  54.770  1.00  0.00           H
ATOM   3507  HE3 MET A 871      67.920  44.190  54.760  1.00  0.00           H
ATOM   3508  C   MET A 871      67.870  38.810  58.630  1.00  0.00           C
ATOM   3509  O   MET A 871      68.740  39.010  59.470  1.00  0.00           O
ATOM   3510  N   VAL A 872      66.910  37.900  58.800  1.00  0.00           N
ATOM   3511  HN  VAL A 872      66.180  37.830  58.120  1.00  0.00           H
ATOM   3512  CA  VAL A 872      66.830  37.030  59.970  1.00  0.00           C
ATOM   3513  HA  VAL A 872      66.930  37.690  60.820  1.00  0.00           H
ATOM   3514  CB  VAL A 872      65.380  36.410  60.180  1.00  0.00           C
ATOM   3515  HB  VAL A 872      65.350  35.980  61.200  1.00  0.00           H
ATOM   3516  CG1 VAL A 872      64.460  37.580  60.190  1.00  0.00           C
ATOM   3517 HG11 VAL A 872      64.480  38.010  59.170  1.00  0.00           H
ATOM   3518 HG12 VAL A 872      64.850  38.340  60.890  1.00  0.00           H
ATOM   3519 HG13 VAL A 872      63.420  37.330  60.490  1.00  0.00           H
ATOM   3520  CG2 VAL A 872      64.980  35.460  59.150  1.00  0.00           C
ATOM   3521 HG21 VAL A 872      65.630  34.580  58.970  1.00  0.00           H
ATOM   3522 HG22 VAL A 872      64.910  35.990  58.170  1.00  0.00           H
ATOM   3523 HG23 VAL A 872      63.940  35.110  59.370  1.00  0.00           H
ATOM   3524  C   VAL A 872      67.990  36.020  60.010  1.00  0.00           C
ATOM   3525  O   VAL A 872      68.420  35.560  61.090  1.00  0.00           O
ATOM   3526  N   THR A 873      68.520  35.590  58.820  1.00  0.00           N
ATOM   3527  HN  THR A 873      68.120  35.870  57.950  1.00  0.00           H
ATOM   3528  CA  THR A 873      69.680  34.660  58.690  1.00  0.00           C
ATOM   3529  HA  THR A 873      69.440  33.890  59.400  1.00  0.00           H
ATOM   3530  CB  THR A 873      70.120  34.220  57.270  1.00  0.00           C
ATOM   3531  HB  THR A 873      70.270  35.080  56.590  1.00  0.00           H
ATOM   3532  OG1 THR A 873      69.020  33.470  56.690  1.00  0.00           O
ATOM   3533  HG1 THR A 873      68.240  34.040  56.710  1.00  0.00           H
ATOM   3534  CG2 THR A 873      71.290  33.270  57.300  1.00  0.00           C
ATOM   3535 HG21 THR A 873      71.610  33.060  56.260  1.00  0.00           H
ATOM   3536 HG22 THR A 873      71.070  32.340  57.860  1.00  0.00           H
ATOM   3537 HG23 THR A 873      72.160  33.760  57.800  1.00  0.00           H
ATOM   3538  C   THR A 873      70.850  35.460  59.300  1.00  0.00           C
ATOM   3539  O   THR A 873      71.750  34.990  60.060  1.00  0.00           O
ATOM   3540  N   ILE A 874      71.050  36.760  58.950  1.00  0.00           N
ATOM   3541  HN  ILE A 874      70.460  37.170  58.240  1.00  0.00           H
ATOM   3542  CA  ILE A 874      72.080  37.750  59.480  1.00  0.00           C
ATOM   3543  HA  ILE A 874      73.060  37.310  59.490  1.00  0.00           H
ATOM   3544  CB  ILE A 874      71.930  39.110  58.710  1.00  0.00           C
ATOM   3545  HB  ILE A 874      70.860  39.400  58.610  1.00  0.00           H
ATOM   3546  CG2 ILE A 874      72.620  40.200  59.520  1.00  0.00           C
ATOM   3547 HG21 ILE A 874      72.720  41.080  58.850  1.00  0.00           H
ATOM   3548 HG22 ILE A 874      73.640  39.860  59.770  1.00  0.00           H
ATOM   3549 HG23 ILE A 874      72.060  40.500  60.430  1.00  0.00           H
ATOM   3550  CG1 ILE A 874      72.500  38.900  57.270  1.00  0.00           C
ATOM   3551 HG11 ILE A 874      72.190  37.890  56.940  1.00  0.00           H
ATOM   3552 HG12 ILE A 874      73.610  38.990  57.330  1.00  0.00           H
ATOM   3553  CD  ILE A 874      71.900  39.840  56.220  1.00  0.00           C
ATOM   3554  HD1 ILE A 874      71.840  40.940  56.410  1.00  0.00           H
ATOM   3555  HD2 ILE A 874      70.820  39.630  56.110  1.00  0.00           H
ATOM   3556  HD3 ILE A 874      72.260  39.650  55.190  1.00  0.00           H
ATOM   3557  C   ILE A 874      71.920  37.850  61.050  1.00  0.00           C
ATOM   3558  O   ILE A 874      72.860  37.870  61.850  1.00  0.00           O
ATOM   3559  N   ASP A 875      70.700  37.910  61.640  1.00  0.00           N
ATOM   3560  HN  ASP A 875      69.970  38.010  60.960  1.00  0.00           H
ATOM   3561  CA  ASP A 875      70.360  38.090  63.050  1.00  0.00           C
ATOM   3562  HA  ASP A 875      70.900  38.890  63.540  1.00  0.00           H
ATOM   3563  CB  ASP A 875      68.890  38.470  63.180  1.00  0.00           C
ATOM   3564  HB1 ASP A 875      68.200  37.660  62.840  1.00  0.00           H
ATOM   3565  HB2 ASP A 875      68.640  39.420  62.670  1.00  0.00           H
ATOM   3566  CG  ASP A 875      68.460  38.900  64.600  1.00  0.00           C
ATOM   3567  OD1 ASP A 875      67.230  39.060  64.800  1.00  0.00           O
ATOM   3568  OD2 ASP A 875      69.290  39.150  65.480  1.00  0.00           O
ATOM   3569  C   ASP A 875      70.770  36.850  63.710  1.00  0.00           C
ATOM   3570  O   ASP A 875      71.310  36.970  64.830  1.00  0.00           O
ATOM   3571  N   TYR A 876      70.510  35.660  63.140  1.00  0.00           N
ATOM   3572  HN  TYR A 876      69.930  35.650  62.330  1.00  0.00           H
ATOM   3573  CA  TYR A 876      71.120  34.370  63.690  1.00  0.00           C
ATOM   3574  HA  TYR A 876      70.830  34.210  64.710  1.00  0.00           H
ATOM   3575  CB  TYR A 876      70.490  33.230  62.820  1.00  0.00           C
ATOM   3576  HB1 TYR A 876      70.850  33.240  61.770  1.00  0.00           H
ATOM   3577  HB2 TYR A 876      69.400  33.360  62.670  1.00  0.00           H
ATOM   3578  CG  TYR A 876      70.890  31.880  63.410  1.00  0.00           C
ATOM   3579  CD1 TYR A 876      71.990  31.220  62.970  1.00  0.00           C
ATOM   3580  HD1 TYR A 876      72.510  31.630  62.120  1.00  0.00           H
ATOM   3581  CE1 TYR A 876      72.310  29.910  63.550  1.00  0.00           C
ATOM   3582  HE1 TYR A 876      73.100  29.350  63.080  1.00  0.00           H
ATOM   3583  CZ  TYR A 876      71.540  29.420  64.660  1.00  0.00           C
ATOM   3584  OH  TYR A 876      72.010  28.250  65.240  1.00  0.00           O
ATOM   3585  HH  TYR A 876      71.680  28.130  66.130  1.00  0.00           H
ATOM   3586  CD2 TYR A 876      70.100  31.310  64.480  1.00  0.00           C
ATOM   3587  HD2 TYR A 876      69.220  31.850  64.820  1.00  0.00           H
ATOM   3588  CE2 TYR A 876      70.570  30.160  65.210  1.00  0.00           C
ATOM   3589  HE2 TYR A 876      70.060  29.910  66.140  1.00  0.00           H
ATOM   3590  C   TYR A 876      72.700  34.320  63.730  1.00  0.00           C
ATOM   3591  O   TYR A 876      73.300  34.070  64.760  1.00  0.00           O
ATOM   3592  N   LEU A 877      73.260  34.680  62.640  1.00  0.00           N
ATOM   3593  HN  LEU A 877      72.630  34.860  61.890  1.00  0.00           H
ATOM   3594  CA  LEU A 877      74.730  34.640  62.490  1.00  0.00           C
ATOM   3595  HA  LEU A 877      75.130  33.740  62.930  1.00  0.00           H
ATOM   3596  CB  LEU A 877      74.920  34.810  60.970  1.00  0.00           C
ATOM   3597  HB1 LEU A 877      74.500  35.780  60.630  1.00  0.00           H
ATOM   3598  HB2 LEU A 877      74.320  34.060  60.410  1.00  0.00           H
ATOM   3599  CG  LEU A 877      76.430  34.650  60.530  1.00  0.00           C
ATOM   3600  HG  LEU A 877      77.130  35.280  61.100  1.00  0.00           H
ATOM   3601  CD1 LEU A 877      77.030  33.260  60.850  1.00  0.00           C
ATOM   3602 HD11 LEU A 877      76.280  32.490  60.600  1.00  0.00           H
ATOM   3603 HD12 LEU A 877      77.290  33.220  61.930  1.00  0.00           H
ATOM   3604 HD13 LEU A 877      77.940  33.110  60.240  1.00  0.00           H
ATOM   3605  CD2 LEU A 877      76.540  34.970  59.080  1.00  0.00           C
ATOM   3606 HD21 LEU A 877      76.210  36.010  58.890  1.00  0.00           H
ATOM   3607 HD22 LEU A 877      75.870  34.220  58.600  1.00  0.00           H
ATOM   3608 HD23 LEU A 877      77.570  34.940  58.670  1.00  0.00           H
ATOM   3609  C   LEU A 877      75.460  35.720  63.190  1.00  0.00           C
ATOM   3610  O   LEU A 877      76.430  35.460  63.900  1.00  0.00           O
ATOM   3611  N   VAL A 878      75.050  36.970  63.050  1.00  0.00           N
ATOM   3612  HN  VAL A 878      74.280  37.110  62.440  1.00  0.00           H
ATOM   3613  CA  VAL A 878      75.780  38.140  63.550  1.00  0.00           C
ATOM   3614  HA  VAL A 878      76.740  37.880  63.960  1.00  0.00           H
ATOM   3615  CB  VAL A 878      76.050  39.120  62.440  1.00  0.00           C
ATOM   3616  HB  VAL A 878      75.150  39.680  62.110  1.00  0.00           H
ATOM   3617  CG1 VAL A 878      77.290  39.890  62.930  1.00  0.00           C
ATOM   3618 HG11 VAL A 878      78.140  39.260  63.260  1.00  0.00           H
ATOM   3619 HG12 VAL A 878      77.100  40.730  63.630  1.00  0.00           H
ATOM   3620 HG13 VAL A 878      77.710  40.420  62.040  1.00  0.00           H
ATOM   3621  CG2 VAL A 878      76.400  38.410  61.140  1.00  0.00           C
ATOM   3622 HG21 VAL A 878      77.320  37.820  61.340  1.00  0.00           H
ATOM   3623 HG22 VAL A 878      76.530  39.160  60.330  1.00  0.00           H
ATOM   3624 HG23 VAL A 878      75.660  37.670  60.790  1.00  0.00           H
ATOM   3625  C   VAL A 878      75.020  38.840  64.700  1.00  0.00           C
ATOM   3626  O   VAL A 878      75.690  39.260  65.640  1.00  0.00           O
ATOM   3627  N   GLY A 879      73.720  38.900  64.500  1.00  0.00           N
ATOM   3628  HN  GLY A 879      73.220  38.550  63.720  1.00  0.00           H
ATOM   3629  CA  GLY A 879      72.850  39.720  65.320  1.00  0.00           C
ATOM   3630  HA1 GLY A 879      73.210  39.840  66.320  1.00  0.00           H
ATOM   3631  HA2 GLY A 879      71.940  39.140  65.300  1.00  0.00           H
ATOM   3632  C   GLY A 879      72.570  41.130  64.890  1.00  0.00           C
ATOM   3633  O   GLY A 879      73.560  41.870  64.760  1.00  0.00           O
ATOM   3634  N   VAL A 880      71.270  41.540  64.760  1.00  0.00           N
ATOM   3635  HN  VAL A 880      70.530  40.920  64.990  1.00  0.00           H
ATOM   3636  CA  VAL A 880      70.890  42.920  64.510  1.00  0.00           C
ATOM   3637  HA  VAL A 880      71.750  43.570  64.460  1.00  0.00           H
ATOM   3638  CB  VAL A 880      70.130  43.180  63.180  1.00  0.00           C
ATOM   3639  HB  VAL A 880      69.230  42.520  63.200  1.00  0.00           H
ATOM   3640  CG1 VAL A 880      69.810  44.710  63.050  1.00  0.00           C
ATOM   3641 HG11 VAL A 880      69.320  44.880  62.060  1.00  0.00           H
ATOM   3642 HG12 VAL A 880      70.770  45.270  63.080  1.00  0.00           H
ATOM   3643 HG13 VAL A 880      69.100  45.030  63.850  1.00  0.00           H
ATOM   3644  CG2 VAL A 880      70.980  42.850  61.960  1.00  0.00           C
ATOM   3645 HG21 VAL A 880      71.960  43.380  61.980  1.00  0.00           H
ATOM   3646 HG22 VAL A 880      70.610  43.040  60.930  1.00  0.00           H
ATOM   3647 HG23 VAL A 880      71.200  41.760  61.920  1.00  0.00           H
ATOM   3648  C   VAL A 880      70.110  43.360  65.730  1.00  0.00           C
ATOM   3649  O   VAL A 880      69.020  42.790  65.940  1.00  0.00           O
ATOM   3650  N   PRO A 881      70.600  44.190  66.610  1.00  0.00           N
ATOM   3651  CD  PRO A 881      72.050  44.470  66.770  1.00  0.00           C
ATOM   3652  HD1 PRO A 881      72.380  45.210  66.010  1.00  0.00           H
ATOM   3653  HD2 PRO A 881      72.710  43.590  66.800  1.00  0.00           H
ATOM   3654  CA  PRO A 881      69.810  44.800  67.670  1.00  0.00           C
ATOM   3655  HA  PRO A 881      69.550  44.000  68.330  1.00  0.00           H
ATOM   3656  CB  PRO A 881      70.750  45.800  68.420  1.00  0.00           C
ATOM   3657  HB1 PRO A 881      70.600  45.870  69.520  1.00  0.00           H
ATOM   3658  HB2 PRO A 881      70.620  46.820  68.010  1.00  0.00           H
ATOM   3659  CG  PRO A 881      72.140  45.230  68.070  1.00  0.00           C
ATOM   3660  HG1 PRO A 881      72.980  45.960  67.950  1.00  0.00           H
ATOM   3661  HG2 PRO A 881      72.430  44.580  68.920  1.00  0.00           H
ATOM   3662  C   PRO A 881      68.500  45.450  66.980  1.00  0.00           C
ATOM   3663  O   PRO A 881      68.650  46.170  65.950  1.00  0.00           O
ATOM   3664  N   SER A 882      67.300  45.220  67.460  1.00  0.00           N
ATOM   3665  HN  SER A 882      67.160  44.660  68.290  1.00  0.00           H
ATOM   3666  CA  SER A 882      66.070  45.700  66.780  1.00  0.00           C
ATOM   3667  HA  SER A 882      65.940  46.730  67.070  1.00  0.00           H
ATOM   3668  CB  SER A 882      65.860  45.630  65.230  1.00  0.00           C
ATOM   3669  HB1 SER A 882      64.790  45.640  64.940  1.00  0.00           H
ATOM   3670  HB2 SER A 882      66.340  44.740  64.770  1.00  0.00           H
ATOM   3671  OG  SER A 882      66.580  46.750  64.620  1.00  0.00           O
ATOM   3672  HG1 SER A 882      67.410  46.790  65.090  1.00  0.00           H
ATOM   3673  C   SER A 882      64.840  45.000  67.350  1.00  0.00           C
ATOM   3674  O   SER A 882      64.900  43.770  67.570  1.00  0.00           O
ATOM   3675  N   PRO A 883      63.740  45.630  67.610  1.00  0.00           N
ATOM   3676  CD  PRO A 883      63.440  47.020  67.350  1.00  0.00           C
ATOM   3677  HD1 PRO A 883      63.760  47.400  66.350  1.00  0.00           H
ATOM   3678  HD2 PRO A 883      63.760  47.780  68.090  1.00  0.00           H
ATOM   3679  CA  PRO A 883      62.500  44.960  67.980  1.00  0.00           C
ATOM   3680  HA  PRO A 883      62.760  44.290  68.790  1.00  0.00           H
ATOM   3681  CB  PRO A 883      61.470  46.150  68.290  1.00  0.00           C
ATOM   3682  HB1 PRO A 883      61.610  46.380  69.370  1.00  0.00           H
ATOM   3683  HB2 PRO A 883      60.460  45.740  68.110  1.00  0.00           H
ATOM   3684  CG  PRO A 883      61.860  47.130  67.260  1.00  0.00           C
ATOM   3685  HG1 PRO A 883      61.430  46.920  66.240  1.00  0.00           H
ATOM   3686  HG2 PRO A 883      61.590  48.180  67.480  1.00  0.00           H
ATOM   3687  C   PRO A 883      61.920  43.990  66.970  1.00  0.00           C
ATOM   3688  O   PRO A 883      61.870  44.360  65.810  1.00  0.00           O
ATOM   3689  N   LYS A 884      61.380  42.890  67.460  1.00  0.00           N
ATOM   3690  HN  LYS A 884      61.460  42.680  68.440  1.00  0.00           H
ATOM   3691  CA  LYS A 884      60.590  41.920  66.660  1.00  0.00           C
ATOM   3692  HA  LYS A 884      60.780  42.090  65.610  1.00  0.00           H
ATOM   3693  CB  LYS A 884      61.020  40.420  67.000  1.00  0.00           C
ATOM   3694  HB1 LYS A 884      60.160  39.800  66.670  1.00  0.00           H
ATOM   3695  HB2 LYS A 884      61.160  40.310  68.100  1.00  0.00           H
ATOM   3696  CG  LYS A 884      62.310  39.930  66.290  1.00  0.00           C
ATOM   3697  HG1 LYS A 884      62.260  39.950  65.180  1.00  0.00           H
ATOM   3698  HG2 LYS A 884      62.560  38.890  66.610  1.00  0.00           H
ATOM   3699  CD  LYS A 884      63.600  40.680  66.690  1.00  0.00           C
ATOM   3700  HD1 LYS A 884      63.340  41.730  66.410  1.00  0.00           H
ATOM   3701  HD2 LYS A 884      64.380  40.130  66.120  1.00  0.00           H
ATOM   3702  CE  LYS A 884      64.050  40.520  68.200  1.00  0.00           C
ATOM   3703  HE1 LYS A 884      64.230  39.420  68.220  1.00  0.00           H
ATOM   3704  HE2 LYS A 884      63.240  40.760  68.910  1.00  0.00           H
ATOM   3705  NZ  LYS A 884      65.300  41.190  68.510  1.00  0.00           N
ATOM   3706  HZ1 LYS A 884      66.090  40.830  67.950  1.00  0.00           H
ATOM   3707  HZ2 LYS A 884      65.480  41.190  69.540  1.00  0.00           H
ATOM   3708  HZ3 LYS A 884      65.170  42.220  68.380  1.00  0.00           H
ATOM   3709  C   LYS A 884      59.020  42.110  66.680  1.00  0.00           C
ATOM   3710  O   LYS A 884      58.510  42.850  67.500  1.00  0.00           O
ATOM   3711  N   LEU A 885      58.360  41.480  65.680  1.00  0.00           N
ATOM   3712  HN  LEU A 885      58.890  41.020  64.970  1.00  0.00           H
ATOM   3713  CA  LEU A 885      56.970  41.170  65.600  1.00  0.00           C
ATOM   3714  HA  LEU A 885      56.310  42.010  65.730  1.00  0.00           H
ATOM   3715  CB  LEU A 885      56.640  40.580  64.230  1.00  0.00           C
ATOM   3716  HB1 LEU A 885      57.310  39.700  64.100  1.00  0.00           H
ATOM   3717  HB2 LEU A 885      56.850  41.310  63.420  1.00  0.00           H
ATOM   3718  CG  LEU A 885      55.160  40.230  64.040  1.00  0.00           C
ATOM   3719  HG  LEU A 885      55.000  39.310  64.620  1.00  0.00           H
ATOM   3720  CD1 LEU A 885      54.160  41.310  64.620  1.00  0.00           C
ATOM   3721 HD11 LEU A 885      53.200  41.100  64.090  1.00  0.00           H
ATOM   3722 HD12 LEU A 885      54.540  42.260  64.180  1.00  0.00           H
ATOM   3723 HD13 LEU A 885      54.070  41.220  65.720  1.00  0.00           H
ATOM   3724  CD2 LEU A 885      54.930  40.050  62.550  1.00  0.00           C
ATOM   3725 HD21 LEU A 885      55.530  39.310  61.980  1.00  0.00           H
ATOM   3726 HD22 LEU A 885      55.120  41.050  62.090  1.00  0.00           H
ATOM   3727 HD23 LEU A 885      53.870  39.810  62.330  1.00  0.00           H
ATOM   3728  C   LEU A 885      56.640  40.130  66.740  1.00  0.00           C
ATOM   3729  O   LEU A 885      57.390  39.130  66.900  1.00  0.00           O
ATOM   3730  N   HSD A 886      55.600  40.360  67.660  1.00  0.00           N
ATOM   3731  HN  HSD A 886      55.190  41.280  67.580  1.00  0.00           H
ATOM   3732  CA  HSD A 886      55.010  39.450  68.530  1.00  0.00           C
ATOM   3733  HA  HSD A 886      55.720  38.670  68.760  1.00  0.00           H
ATOM   3734  CB  HSD A 886      54.710  40.110  69.860  1.00  0.00           C
ATOM   3735  HB1 HSD A 886      54.280  41.130  69.730  1.00  0.00           H
ATOM   3736  HB2 HSD A 886      55.670  40.290  70.400  1.00  0.00           H
ATOM   3737  ND1 HSD A 886      54.030  38.400  71.610  1.00  0.00           N
ATOM   3738  HD1 HSD A 886      54.960  38.090  71.760  1.00  0.00           H
ATOM   3739  CG  HSD A 886      53.690  39.450  70.800  1.00  0.00           C
ATOM   3740  CE1 HSD A 886      52.860  38.050  72.220  1.00  0.00           C
ATOM   3741  HE1 HSD A 886      52.830  37.230  72.950  1.00  0.00           H
ATOM   3742  NE2 HSD A 886      51.850  38.830  71.910  1.00  0.00           N
ATOM   3743  CD2 HSD A 886      52.320  39.690  70.980  1.00  0.00           C
ATOM   3744  HD2 HSD A 886      51.550  40.300  70.520  1.00  0.00           H
ATOM   3745  C   HSD A 886      53.760  38.810  67.950  1.00  0.00           C
ATOM   3746  O   HSD A 886      52.970  39.620  67.380  1.00  0.00           O
ATOM   3747  N   VAL A 887      53.460  37.520  68.130  1.00  0.00           N
ATOM   3748  HN  VAL A 887      53.980  36.920  68.740  1.00  0.00           H
ATOM   3749  CA  VAL A 887      52.290  36.830  67.590  1.00  0.00           C
ATOM   3750  HA  VAL A 887      51.610  37.570  67.210  1.00  0.00           H
ATOM   3751  CB  VAL A 887      52.650  35.870  66.340  1.00  0.00           C
ATOM   3752  HB  VAL A 887      51.870  35.100  66.170  1.00  0.00           H
ATOM   3753  CG1 VAL A 887      52.840  36.770  65.100  1.00  0.00           C
ATOM   3754 HG11 VAL A 887      53.600  37.500  65.440  1.00  0.00           H
ATOM   3755 HG12 VAL A 887      51.960  37.300  64.650  1.00  0.00           H
ATOM   3756 HG13 VAL A 887      53.100  36.160  64.210  1.00  0.00           H
ATOM   3757  CG2 VAL A 887      53.920  35.080  66.700  1.00  0.00           C
ATOM   3758 HG21 VAL A 887      53.830  34.470  67.620  1.00  0.00           H
ATOM   3759 HG22 VAL A 887      54.870  35.670  66.700  1.00  0.00           H
ATOM   3760 HG23 VAL A 887      54.150  34.350  65.910  1.00  0.00           H
ATOM   3761  C   VAL A 887      51.660  35.980  68.690  1.00  0.00           C
ATOM   3762  O   VAL A 887      52.360  35.530  69.600  1.00  0.00           O
ATOM   3763  N   PRO A 888      50.350  35.720  68.780  1.00  0.00           N
ATOM   3764  CD  PRO A 888      49.400  36.410  67.910  1.00  0.00           C
ATOM   3765  HD1 PRO A 888      49.610  36.430  66.820  1.00  0.00           H
ATOM   3766  HD2 PRO A 888      49.170  37.390  68.380  1.00  0.00           H
ATOM   3767  CA  PRO A 888      49.820  34.600  69.480  1.00  0.00           C
ATOM   3768  HA  PRO A 888      50.230  34.590  70.480  1.00  0.00           H
ATOM   3769  CB  PRO A 888      48.330  34.970  69.490  1.00  0.00           C
ATOM   3770  HB1 PRO A 888      48.080  35.720  70.260  1.00  0.00           H
ATOM   3771  HB2 PRO A 888      47.650  34.100  69.670  1.00  0.00           H
ATOM   3772  CG  PRO A 888      48.090  35.570  68.110  1.00  0.00           C
ATOM   3773  HG1 PRO A 888      47.950  34.790  67.330  1.00  0.00           H
ATOM   3774  HG2 PRO A 888      47.270  36.330  68.120  1.00  0.00           H
ATOM   3775  C   PRO A 888      50.190  33.310  68.790  1.00  0.00           C
ATOM   3776  O   PRO A 888      50.200  33.230  67.550  1.00  0.00           O
ATOM   3777  N   GLU A 889      50.540  32.330  69.580  1.00  0.00           N
ATOM   3778  HN  GLU A 889      50.540  32.440  70.560  1.00  0.00           H
ATOM   3779  CA  GLU A 889      50.870  30.990  69.140  1.00  0.00           C
ATOM   3780  HA  GLU A 889      51.130  31.090  68.100  1.00  0.00           H
ATOM   3781  CB  GLU A 889      52.020  30.350  69.880  1.00  0.00           C
ATOM   3782  HB1 GLU A 889      52.300  29.370  69.420  1.00  0.00           H
ATOM   3783  HB2 GLU A 889      51.750  30.120  70.920  1.00  0.00           H
ATOM   3784  CG  GLU A 889      53.280  31.260  69.850  1.00  0.00           C
ATOM   3785  HG1 GLU A 889      53.080  32.170  70.460  1.00  0.00           H
ATOM   3786  HG2 GLU A 889      53.510  31.520  68.800  1.00  0.00           H
ATOM   3787  CD  GLU A 889      54.550  30.680  70.390  1.00  0.00           C
ATOM   3788  OE1 GLU A 889      55.110  29.770  69.760  1.00  0.00           O
ATOM   3789  OE2 GLU A 889      55.110  31.190  71.410  1.00  0.00           O
ATOM   3790  C   GLU A 889      49.690  30.060  69.200  1.00  0.00           C
ATOM   3791  O   GLU A 889      49.680  28.890  68.810  1.00  0.00           O
ATOM   3792  N   LYS A 890      48.550  30.660  69.650  1.00  0.00           N
ATOM   3793  HN  LYS A 890      48.390  31.550  70.080  1.00  0.00           H
ATOM   3794  CA  LYS A 890      47.290  30.050  69.400  1.00  0.00           C
ATOM   3795  HA  LYS A 890      47.440  29.280  68.660  1.00  0.00           H
ATOM   3796  CB  LYS A 890      46.810  29.310  70.740  1.00  0.00           C
ATOM   3797  HB1 LYS A 890      46.890  29.960  71.640  1.00  0.00           H
ATOM   3798  HB2 LYS A 890      47.550  28.490  70.810  1.00  0.00           H
ATOM   3799  CG  LYS A 890      45.390  28.720  70.570  1.00  0.00           C
ATOM   3800  HG1 LYS A 890      44.720  29.610  70.540  1.00  0.00           H
ATOM   3801  HG2 LYS A 890      45.230  28.120  71.480  1.00  0.00           H
ATOM   3802  CD  LYS A 890      45.220  27.850  69.370  1.00  0.00           C
ATOM   3803  HD1 LYS A 890      45.420  28.400  68.430  1.00  0.00           H
ATOM   3804  HD2 LYS A 890      44.170  27.500  69.320  1.00  0.00           H
ATOM   3805  CE  LYS A 890      46.070  26.520  69.410  1.00  0.00           C
ATOM   3806  HE1 LYS A 890      45.950  26.000  70.390  1.00  0.00           H
ATOM   3807  HE2 LYS A 890      47.160  26.730  69.390  1.00  0.00           H
ATOM   3808  NZ  LYS A 890      45.760  25.610  68.340  1.00  0.00           N
ATOM   3809  HZ1 LYS A 890      44.950  25.040  68.620  1.00  0.00           H
ATOM   3810  HZ2 LYS A 890      46.590  25.050  68.050  1.00  0.00           H
ATOM   3811  HZ3 LYS A 890      45.460  26.110  67.470  1.00  0.00           H
ATOM   3812  C   LYS A 890      46.310  31.050  68.780  1.00  0.00           C
ATOM   3813  O   LYS A 890      46.020  32.130  69.270  1.00  0.00           O
ATOM   3814  N   PHE A 891      45.820  30.750  67.580  1.00  0.00           N
ATOM   3815  HN  PHE A 891      46.090  30.000  66.970  1.00  0.00           H
ATOM   3816  CA  PHE A 891      44.800  31.590  66.910  1.00  0.00           C
ATOM   3817  HA  PHE A 891      45.310  32.510  66.710  1.00  0.00           H
ATOM   3818  CB  PHE A 891      44.370  30.930  65.550  1.00  0.00           C
ATOM   3819  HB1 PHE A 891      44.000  29.890  65.710  1.00  0.00           H
ATOM   3820  HB2 PHE A 891      45.320  30.810  64.990  1.00  0.00           H
ATOM   3821  CG  PHE A 891      43.410  31.780  64.700  1.00  0.00           C
ATOM   3822  CD1 PHE A 891      42.320  31.150  64.040  1.00  0.00           C
ATOM   3823  HD1 PHE A 891      42.280  30.080  63.880  1.00  0.00           H
ATOM   3824  CE1 PHE A 891      41.360  31.930  63.410  1.00  0.00           C
ATOM   3825  HE1 PHE A 891      40.540  31.450  62.900  1.00  0.00           H
ATOM   3826  CZ  PHE A 891      41.350  33.340  63.520  1.00  0.00           C
ATOM   3827  HZ  PHE A 891      40.520  33.870  63.100  1.00  0.00           H
ATOM   3828  CD2 PHE A 891      43.360  33.210  64.760  1.00  0.00           C
ATOM   3829  HD2 PHE A 891      44.140  33.800  65.210  1.00  0.00           H
ATOM   3830  CE2 PHE A 891      42.420  34.000  64.140  1.00  0.00           C
ATOM   3831  HE2 PHE A 891      42.480  35.070  64.310  1.00  0.00           H
ATOM   3832  C   PHE A 891      43.520  31.900  67.750  1.00  0.00           C
ATOM   3833  O   PHE A 891      42.780  30.990  68.160  1.00  0.00           O
ATOM   3834  N   GLU A 892      43.340  33.180  68.080  1.00  0.00           N
ATOM   3835  HN  GLU A 892      44.060  33.830  67.880  1.00  0.00           H
ATOM   3836  CA  GLU A 892      42.270  33.640  68.960  1.00  0.00           C
ATOM   3837  HA  GLU A 892      41.420  33.040  68.660  1.00  0.00           H
ATOM   3838  CB  GLU A 892      42.570  33.480  70.500  1.00  0.00           C
ATOM   3839  HB1 GLU A 892      41.780  34.000  71.080  1.00  0.00           H
ATOM   3840  HB2 GLU A 892      43.550  33.930  70.760  1.00  0.00           H
ATOM   3841  CG  GLU A 892      42.660  31.990  70.890  1.00  0.00           C
ATOM   3842  HG1 GLU A 892      43.660  31.640  70.550  1.00  0.00           H
ATOM   3843  HG2 GLU A 892      41.820  31.430  70.420  1.00  0.00           H
ATOM   3844  CD  GLU A 892      42.610  31.780  72.370  1.00  0.00           C
ATOM   3845  OE1 GLU A 892      41.510  31.900  72.960  1.00  0.00           O
ATOM   3846  OE2 GLU A 892      43.650  31.450  72.930  1.00  0.00           O
ATOM   3847  C   GLU A 892      42.090  35.140  68.730  1.00  0.00           C
ATOM   3848  O   GLU A 892      43.030  35.680  68.130  1.00  0.00           O
ATOM   3849  N   PRO A 893      41.080  35.870  69.110  1.00  0.00           N
ATOM   3850  CD  PRO A 893      39.800  35.250  69.410  1.00  0.00           C
ATOM   3851  HD1 PRO A 893      39.690  35.130  70.500  1.00  0.00           H
ATOM   3852  HD2 PRO A 893      39.650  34.320  68.810  1.00  0.00           H
ATOM   3853  CA  PRO A 893      41.020  37.310  69.220  1.00  0.00           C
ATOM   3854  HA  PRO A 893      41.340  37.760  68.300  1.00  0.00           H
ATOM   3855  CB  PRO A 893      39.580  37.610  69.530  1.00  0.00           C
ATOM   3856  HB1 PRO A 893      39.270  38.550  69.040  1.00  0.00           H
ATOM   3857  HB2 PRO A 893      39.370  37.750  70.620  1.00  0.00           H
ATOM   3858  CG  PRO A 893      38.790  36.340  69.070  1.00  0.00           C
ATOM   3859  HG1 PRO A 893      37.810  36.110  69.530  1.00  0.00           H
ATOM   3860  HG2 PRO A 893      38.700  36.510  67.980  1.00  0.00           H
ATOM   3861  C   PRO A 893      42.010  37.830  70.250  1.00  0.00           C
ATOM   3862  O   PRO A 893      42.080  37.370  71.440  1.00  0.00           O
ATOM   3863  N   THR A 894      42.870  38.770  69.870  1.00  0.00           N
ATOM   3864  HN  THR A 894      43.000  38.960  68.900  1.00  0.00           H
ATOM   3865  CA  THR A 894      43.880  39.390  70.740  1.00  0.00           C
ATOM   3866  HA  THR A 894      44.330  38.570  71.280  1.00  0.00           H
ATOM   3867  CB  THR A 894      45.080  40.060  70.020  1.00  0.00           C
ATOM   3868  HB  THR A 894      45.590  40.770  70.700  1.00  0.00           H
ATOM   3869  OG1 THR A 894      44.670  40.720  68.820  1.00  0.00           O
ATOM   3870  HG1 THR A 894      44.440  40.140  68.090  1.00  0.00           H
ATOM   3871  CG2 THR A 894      46.070  38.960  69.680  1.00  0.00           C
ATOM   3872 HG21 THR A 894      47.020  39.440  69.380  1.00  0.00           H
ATOM   3873 HG22 THR A 894      45.610  38.410  68.830  1.00  0.00           H
ATOM   3874 HG23 THR A 894      46.210  38.220  70.490  1.00  0.00           H
ATOM   3875  C   THR A 894      43.290  40.280  71.710  1.00  0.00           C
ATOM   3876  O   THR A 894      43.790  40.430  72.810  1.00  0.00           O
ATOM   3877  N   HSD A 895      42.090  40.840  71.420  1.00  0.00           N
ATOM   3878  HN  HSD A 895      41.700  40.660  70.520  1.00  0.00           H
ATOM   3879  CA  HSD A 895      41.310  41.650  72.330  1.00  0.00           C
ATOM   3880  HA  HSD A 895      41.990  42.100  73.050  1.00  0.00           H
ATOM   3881  CB  HSD A 895      40.670  42.780  71.390  1.00  0.00           C
ATOM   3882  HB1 HSD A 895      39.950  42.300  70.690  1.00  0.00           H
ATOM   3883  HB2 HSD A 895      41.510  43.140  70.750  1.00  0.00           H
ATOM   3884  ND1 HSD A 895      40.620  44.950  72.760  1.00  0.00           N
ATOM   3885  HD1 HSD A 895      41.560  44.990  73.070  1.00  0.00           H
ATOM   3886  CG  HSD A 895      40.020  43.870  72.180  1.00  0.00           C
ATOM   3887  CE1 HSD A 895      39.600  45.750  73.190  1.00  0.00           C
ATOM   3888  HE1 HSD A 895      39.770  46.740  73.630  1.00  0.00           H
ATOM   3889  NE2 HSD A 895      38.410  45.310  72.830  1.00  0.00           N
ATOM   3890  CD2 HSD A 895      38.670  44.160  72.200  1.00  0.00           C
ATOM   3891  HD2 HSD A 895      37.860  43.510  71.880  1.00  0.00           H
ATOM   3892  C   HSD A 895      40.240  40.800  73.020  1.00  0.00           C
ATOM   3893  O   HSD A 895      39.240  40.280  72.510  1.00  0.00           O
ATOM   3894  N   PRO A 896      40.350  40.590  74.390  1.00  0.00           N
ATOM   3895  CD  PRO A 896      41.520  41.040  75.160  1.00  0.00           C
ATOM   3896  HD1 PRO A 896      41.640  42.130  75.010  1.00  0.00           H
ATOM   3897  HD2 PRO A 896      42.480  40.530  74.890  1.00  0.00           H
ATOM   3898  CA  PRO A 896      39.420  39.760  75.190  1.00  0.00           C
ATOM   3899  HA  PRO A 896      39.140  38.870  74.640  1.00  0.00           H
ATOM   3900  CB  PRO A 896      40.350  39.380  76.390  1.00  0.00           C
ATOM   3901  HB1 PRO A 896      41.050  38.560  76.120  1.00  0.00           H
ATOM   3902  HB2 PRO A 896      39.870  39.080  77.340  1.00  0.00           H
ATOM   3903  CG  PRO A 896      41.110  40.700  76.560  1.00  0.00           C
ATOM   3904  HG1 PRO A 896      40.410  41.460  76.940  1.00  0.00           H
ATOM   3905  HG2 PRO A 896      41.990  40.580  77.230  1.00  0.00           H
ATOM   3906  C   PRO A 896      38.170  40.360  75.570  1.00  0.00           C
ATOM   3907  O   PRO A 896      37.300  39.710  76.140  1.00  0.00           O
ATOM   3908  N   GLU A 897      37.960  41.680  75.340  1.00  0.00           N
ATOM   3909  HN  GLU A 897      38.570  42.300  74.840  1.00  0.00           H
ATOM   3910  CA  GLU A 897      36.810  42.340  75.930  1.00  0.00           C
ATOM   3911  HA  GLU A 897      36.400  41.700  76.690  1.00  0.00           H
ATOM   3912  CB  GLU A 897      37.220  43.770  76.460  1.00  0.00           C
ATOM   3913  HB1 GLU A 897      36.300  44.310  76.760  1.00  0.00           H
ATOM   3914  HB2 GLU A 897      37.700  44.380  75.670  1.00  0.00           H
ATOM   3915  CG  GLU A 897      38.220  43.600  77.570  1.00  0.00           C
ATOM   3916  HG1 GLU A 897      39.190  43.280  77.150  1.00  0.00           H
ATOM   3917  HG2 GLU A 897      37.900  42.870  78.360  1.00  0.00           H
ATOM   3918  CD  GLU A 897      38.570  44.910  78.100  1.00  0.00           C
ATOM   3919  OE1 GLU A 897      39.780  45.310  78.140  1.00  0.00           O
ATOM   3920  OE2 GLU A 897      37.590  45.600  78.540  1.00  0.00           O
ATOM   3921  C   GLU A 897      35.600  42.360  75.040  1.00  0.00           C
ATOM   3922  O   GLU A 897      34.740  43.220  75.050  1.00  0.00           O
ATOM   3923  N   ARG A 898      35.580  41.270  74.150  1.00  0.00           N
ATOM   3924  HN  ARG A 898      36.260  40.540  74.220  1.00  0.00           H
ATOM   3925  CA  ARG A 898      34.480  40.770  73.340  1.00  0.00           C
ATOM   3926  HA  ARG A 898      33.600  40.730  73.970  1.00  0.00           H
ATOM   3927  CB  ARG A 898      34.360  41.660  72.090  1.00  0.00           C
ATOM   3928  HB1 ARG A 898      34.410  42.700  72.510  1.00  0.00           H
ATOM   3929  HB2 ARG A 898      33.340  41.530  71.680  1.00  0.00           H
ATOM   3930  CG  ARG A 898      35.520  41.720  70.990  1.00  0.00           C
ATOM   3931  HG1 ARG A 898      36.390  42.120  71.550  1.00  0.00           H
ATOM   3932  HG2 ARG A 898      35.120  42.480  70.290  1.00  0.00           H
ATOM   3933  CD  ARG A 898      35.780  40.490  70.160  1.00  0.00           C
ATOM   3934  HD1 ARG A 898      34.820  40.100  69.750  1.00  0.00           H
ATOM   3935  HD2 ARG A 898      36.080  39.610  70.780  1.00  0.00           H
ATOM   3936  NE  ARG A 898      36.700  40.790  69.010  1.00  0.00           N
ATOM   3937  HE  ARG A 898      37.080  41.680  68.800  1.00  0.00           H
ATOM   3938  CZ  ARG A 898      36.840  39.960  67.960  1.00  0.00           C
ATOM   3939  NH1 ARG A 898      36.340  38.760  67.870  1.00  0.00           N
ATOM   3940 HH11 ARG A 898      36.490  38.190  67.070  1.00  0.00           H
ATOM   3941 HH12 ARG A 898      35.940  38.260  68.640  1.00  0.00           H
ATOM   3942  NH2 ARG A 898      37.590  40.400  66.920  1.00  0.00           N
ATOM   3943 HH21 ARG A 898      38.000  39.790  66.230  1.00  0.00           H
ATOM   3944 HH22 ARG A 898      38.300  41.070  67.130  1.00  0.00           H
ATOM   3945  C   ARG A 898      34.760  39.330  72.930  1.00  0.00           C
ATOM   3946  O   ARG A 898      35.870  38.790  73.110  1.00  0.00           O
ATOM   3947  N   GLY A 899      33.700  38.600  72.350  1.00  0.00           N
ATOM   3948  HN  GLY A 899      32.840  39.090  72.210  1.00  0.00           H
ATOM   3949  CA  GLY A 899      33.800  37.150  72.060  1.00  0.00           C
ATOM   3950  HA1 GLY A 899      32.830  36.730  72.280  1.00  0.00           H
ATOM   3951  HA2 GLY A 899      34.580  36.740  72.680  1.00  0.00           H
ATOM   3952  C   GLY A 899      34.120  36.870  70.620  1.00  0.00           C
ATOM   3953  O   GLY A 899      34.740  37.640  69.890  1.00  0.00           O
ATOM   3954  N   TRP A 900      33.620  35.650  70.180  1.00  0.00           N
ATOM   3955  HN  TRP A 900      33.020  35.180  70.810  1.00  0.00           H
ATOM   3956  CA  TRP A 900      33.770  35.220  68.740  1.00  0.00           C
ATOM   3957  HA  TRP A 900      34.740  35.580  68.480  1.00  0.00           H
ATOM   3958  CB  TRP A 900      33.820  33.710  68.590  1.00  0.00           C
ATOM   3959  HB1 TRP A 900      33.520  33.470  67.550  1.00  0.00           H
ATOM   3960  HB2 TRP A 900      33.110  33.160  69.260  1.00  0.00           H
ATOM   3961  CG  TRP A 900      35.160  33.020  68.770  1.00  0.00           C
ATOM   3962  CD1 TRP A 900      35.670  32.320  69.840  1.00  0.00           C
ATOM   3963  HD1 TRP A 900      35.080  32.270  70.740  1.00  0.00           H
ATOM   3964  NE1 TRP A 900      36.910  31.810  69.610  1.00  0.00           N
ATOM   3965  HE1 TRP A 900      37.560  31.520  70.270  1.00  0.00           H
ATOM   3966  CE2 TRP A 900      37.260  32.300  68.360  1.00  0.00           C
ATOM   3967  CD2 TRP A 900      36.210  33.020  67.780  1.00  0.00           C
ATOM   3968  CE3 TRP A 900      36.310  33.480  66.450  1.00  0.00           C
ATOM   3969  HE3 TRP A 900      35.500  34.060  66.030  1.00  0.00           H
ATOM   3970  CZ3 TRP A 900      37.480  33.220  65.730  1.00  0.00           C
ATOM   3971  HZ3 TRP A 900      37.620  33.640  64.740  1.00  0.00           H
ATOM   3972  CZ2 TRP A 900      38.450  32.120  67.640  1.00  0.00           C
ATOM   3973  HZ2 TRP A 900      39.320  31.580  68.000  1.00  0.00           H
ATOM   3974  CH2 TRP A 900      38.580  32.540  66.350  1.00  0.00           C
ATOM   3975  HH2 TRP A 900      39.480  32.470  65.760  1.00  0.00           H
ATOM   3976  C   TRP A 900      32.830  35.840  67.840  1.00  0.00           C
ATOM   3977  O   TRP A 900      33.130  36.010  66.640  1.00  0.00           O
ATOM   3978  N   ILE A 901      31.620  36.280  68.290  1.00  0.00           N
ATOM   3979  HN  ILE A 901      31.260  36.100  69.210  1.00  0.00           H
ATOM   3980  CA  ILE A 901      30.750  37.050  67.450  1.00  0.00           C
ATOM   3981  HA  ILE A 901      31.240  37.300  66.520  1.00  0.00           H
ATOM   3982  CB  ILE A 901      29.410  36.380  67.060  1.00  0.00           C
ATOM   3983  HB  ILE A 901      28.830  36.030  67.940  1.00  0.00           H
ATOM   3984  CG2 ILE A 901      28.410  37.260  66.220  1.00  0.00           C
ATOM   3985 HG21 ILE A 901      28.740  37.480  65.180  1.00  0.00           H
ATOM   3986 HG22 ILE A 901      28.340  38.260  66.710  1.00  0.00           H
ATOM   3987 HG23 ILE A 901      27.360  36.910  66.150  1.00  0.00           H
ATOM   3988  CG1 ILE A 901      29.620  35.000  66.310  1.00  0.00           C
ATOM   3989 HG11 ILE A 901      28.630  34.490  66.310  1.00  0.00           H
ATOM   3990 HG12 ILE A 901      30.410  34.560  66.970  1.00  0.00           H
ATOM   3991  CD  ILE A 901      30.070  35.020  64.860  1.00  0.00           C
ATOM   3992  HD1 ILE A 901      30.070  33.970  64.510  1.00  0.00           H
ATOM   3993  HD2 ILE A 901      30.990  35.610  64.690  1.00  0.00           H
ATOM   3994  HD3 ILE A 901      29.310  35.550  64.240  1.00  0.00           H
ATOM   3995  C   ILE A 901      30.520  38.440  68.100  1.00  0.00           C
ATOM   3996  O   ILE A 901      30.100  38.520  69.220  1.00  0.00           O
ATOM   3997  N   ILE A 902      30.830  39.490  67.370  1.00  0.00           N
ATOM   3998  HN  ILE A 902      31.490  39.420  66.640  1.00  0.00           H
ATOM   3999  CA  ILE A 902      30.480  40.850  67.810  1.00  0.00           C
ATOM   4000  HA  ILE A 902      30.440  40.890  68.890  1.00  0.00           H
ATOM   4001  CB  ILE A 902      31.420  41.960  67.120  1.00  0.00           C
ATOM   4002  HB  ILE A 902      31.250  41.830  66.030  1.00  0.00           H
ATOM   4003  CG2 ILE A 902      30.940  43.320  67.700  1.00  0.00           C
ATOM   4004 HG21 ILE A 902      31.050  43.430  68.800  1.00  0.00           H
ATOM   4005 HG22 ILE A 902      29.860  43.520  67.550  1.00  0.00           H
ATOM   4006 HG23 ILE A 902      31.410  44.180  67.190  1.00  0.00           H
ATOM   4007  CG1 ILE A 902      32.890  41.660  67.390  1.00  0.00           C
ATOM   4008 HG11 ILE A 902      33.150  40.660  67.000  1.00  0.00           H
ATOM   4009 HG12 ILE A 902      33.080  41.560  68.470  1.00  0.00           H
ATOM   4010  CD  ILE A 902      33.880  42.750  66.940  1.00  0.00           C
ATOM   4011  HD1 ILE A 902      33.470  43.740  67.260  1.00  0.00           H
ATOM   4012  HD2 ILE A 902      33.890  42.660  65.840  1.00  0.00           H
ATOM   4013  HD3 ILE A 902      34.900  42.560  67.330  1.00  0.00           H
ATOM   4014  C   ILE A 902      28.970  41.140  67.500  1.00  0.00           C
ATOM   4015  O   ILE A 902      28.490  40.900  66.360  1.00  0.00           O
ATOM   4016  N   SER A 903      28.280  41.570  68.590  1.00  0.00           N
ATOM   4017  HN  SER A 903      28.770  41.840  69.420  1.00  0.00           H
ATOM   4018  CA  SER A 903      26.830  41.740  68.570  1.00  0.00           C
ATOM   4019  HA  SER A 903      26.460  40.830  68.120  1.00  0.00           H
ATOM   4020  CB  SER A 903      26.180  41.930  69.970  1.00  0.00           C
ATOM   4021  HB1 SER A 903      26.610  42.880  70.390  1.00  0.00           H
ATOM   4022  HB2 SER A 903      26.430  41.070  70.620  1.00  0.00           H
ATOM   4023  OG  SER A 903      24.810  42.030  69.930  1.00  0.00           O
ATOM   4024  HG1 SER A 903      24.510  41.120  69.880  1.00  0.00           H
ATOM   4025  C   SER A 903      26.460  42.960  67.740  1.00  0.00           C
ATOM   4026  O   SER A 903      26.990  44.040  68.070  1.00  0.00           O
ATOM   4027  N   PRO A 904      25.510  42.950  66.720  1.00  0.00           N
ATOM   4028  CD  PRO A 904      25.150  41.750  65.980  1.00  0.00           C
ATOM   4029  HD1 PRO A 904      24.710  40.950  66.620  1.00  0.00           H
ATOM   4030  HD2 PRO A 904      26.080  41.310  65.570  1.00  0.00           H
ATOM   4031  CA  PRO A 904      25.220  44.170  65.950  1.00  0.00           C
ATOM   4032  HA  PRO A 904      26.130  44.410  65.410  1.00  0.00           H
ATOM   4033  CB  PRO A 904      24.250  43.720  64.810  1.00  0.00           C
ATOM   4034  HB1 PRO A 904      24.550  44.240  63.880  1.00  0.00           H
ATOM   4035  HB2 PRO A 904      23.230  44.020  65.130  1.00  0.00           H
ATOM   4036  CG  PRO A 904      24.320  42.160  64.790  1.00  0.00           C
ATOM   4037  HG1 PRO A 904      23.320  41.660  64.830  1.00  0.00           H
ATOM   4038  HG2 PRO A 904      24.860  41.880  63.870  1.00  0.00           H
ATOM   4039  C   PRO A 904      24.860  45.430  66.620  1.00  0.00           C
ATOM   4040  O   PRO A 904      23.790  45.420  67.320  1.00  0.00           O
ATOM   4041  N   LEU A 905      25.620  46.550  66.380  1.00  0.00           N
ATOM   4042  HN  LEU A 905      26.410  46.410  65.800  1.00  0.00           H
ATOM   4043  CA  LEU A 905      25.130  47.890  66.460  1.00  0.00           C
ATOM   4044  HA  LEU A 905      25.860  48.480  65.930  1.00  0.00           H
ATOM   4045  CB  LEU A 905      23.740  48.110  65.790  1.00  0.00           C
ATOM   4046  HB1 LEU A 905      23.440  49.180  65.800  1.00  0.00           H
ATOM   4047  HB2 LEU A 905      22.950  47.510  66.260  1.00  0.00           H
ATOM   4048  CG  LEU A 905      23.650  47.680  64.310  1.00  0.00           C
ATOM   4049  HG  LEU A 905      23.810  46.570  64.310  1.00  0.00           H
ATOM   4050  CD1 LEU A 905      22.260  47.960  63.770  1.00  0.00           C
ATOM   4051 HD11 LEU A 905      22.090  47.320  62.880  1.00  0.00           H
ATOM   4052 HD12 LEU A 905      22.270  49.040  63.510  1.00  0.00           H
ATOM   4053 HD13 LEU A 905      21.440  47.830  64.510  1.00  0.00           H
ATOM   4054  CD2 LEU A 905      24.700  48.190  63.340  1.00  0.00           C
ATOM   4055 HD21 LEU A 905      25.770  47.920  63.480  1.00  0.00           H
ATOM   4056 HD22 LEU A 905      24.670  49.290  63.220  1.00  0.00           H
ATOM   4057 HD23 LEU A 905      24.460  47.730  62.360  1.00  0.00           H
ATOM   4058  C   LEU A 905      25.040  48.550  67.850  1.00  0.00           C
ATOM   4059  O   LEU A 905      24.920  49.770  68.000  1.00  0.00           O
ATOM   4060  N   GLY A 906      25.300  47.720  68.920  1.00  0.00           N
ATOM   4061  HN  GLY A 906      25.200  46.740  68.760  1.00  0.00           H
ATOM   4062  CA  GLY A 906      25.610  48.060  70.240  1.00  0.00           C
ATOM   4063  HA1 GLY A 906      26.620  48.430  70.250  1.00  0.00           H
ATOM   4064  HA2 GLY A 906      25.540  47.110  70.750  1.00  0.00           H
ATOM   4065  C   GLY A 906      24.700  49.070  70.870  1.00  0.00           C
ATOM   4066  O   GLY A 906      23.440  48.880  70.910  1.00  0.00           O
ATOM   4067  N   ASP A 907      25.320  50.130  71.490  1.00  0.00           N
ATOM   4068  HN  ASP A 907      26.280  50.340  71.320  1.00  0.00           H
ATOM   4069  CA  ASP A 907      24.610  51.090  72.300  1.00  0.00           C
ATOM   4070  HA  ASP A 907      23.670  50.650  72.570  1.00  0.00           H
ATOM   4071  CB  ASP A 907      25.380  51.480  73.550  1.00  0.00           C
ATOM   4072  HB1 ASP A 907      24.830  52.190  74.200  1.00  0.00           H
ATOM   4073  HB2 ASP A 907      26.320  51.950  73.200  1.00  0.00           H
ATOM   4074  CG  ASP A 907      25.600  50.230  74.380  1.00  0.00           C
ATOM   4075  OD1 ASP A 907      26.600  50.270  75.110  1.00  0.00           O
ATOM   4076  OD2 ASP A 907      24.790  49.290  74.370  1.00  0.00           O
ATOM   4077  C   ASP A 907      24.430  52.380  71.460  1.00  0.00           C
ATOM   4078  O   ASP A 907      24.000  53.420  71.920  1.00  0.00           O
ATOM   4079  N   ASN A 908      24.790  52.440  70.140  1.00  0.00           N
ATOM   4080  HN  ASN A 908      25.140  51.620  69.690  1.00  0.00           H
ATOM   4081  CA  ASN A 908      24.660  53.620  69.330  1.00  0.00           C
ATOM   4082  HA  ASN A 908      25.140  54.420  69.880  1.00  0.00           H
ATOM   4083  CB  ASN A 908      25.420  53.400  68.030  1.00  0.00           C
ATOM   4084  HB1 ASN A 908      25.650  54.310  67.430  1.00  0.00           H
ATOM   4085  HB2 ASN A 908      24.850  52.740  67.330  1.00  0.00           H
ATOM   4086  CG  ASN A 908      26.860  52.840  68.190  1.00  0.00           C
ATOM   4087  OD1 ASN A 908      27.770  53.540  68.640  1.00  0.00           O
ATOM   4088  ND2 ASN A 908      27.170  51.610  67.630  1.00  0.00           N
ATOM   4089 HD21 ASN A 908      28.030  51.120  67.780  1.00  0.00           H
ATOM   4090 HD22 ASN A 908      26.400  51.110  67.240  1.00  0.00           H
ATOM   4091  C   ASN A 908      23.280  54.210  69.060  1.00  0.00           C
ATOM   4092  O   ASN A 908      22.570  53.420  68.500  1.00  0.00           O
ATOM   4093  N   PRO A 909      22.820  55.430  69.480  1.00  0.00           N
ATOM   4094  CD  PRO A 909      23.580  56.300  70.380  1.00  0.00           C
ATOM   4095  HD1 PRO A 909      24.440  56.770  69.860  1.00  0.00           H
ATOM   4096  HD2 PRO A 909      23.890  55.750  71.290  1.00  0.00           H
ATOM   4097  CA  PRO A 909      21.590  56.140  68.980  1.00  0.00           C
ATOM   4098  HA  PRO A 909      20.720  55.800  69.520  1.00  0.00           H
ATOM   4099  CB  PRO A 909      21.870  57.660  69.260  1.00  0.00           C
ATOM   4100  HB1 PRO A 909      20.940  58.250  69.380  1.00  0.00           H
ATOM   4101  HB2 PRO A 909      22.640  58.140  68.640  1.00  0.00           H
ATOM   4102  CG  PRO A 909      22.610  57.420  70.670  1.00  0.00           C
ATOM   4103  HG1 PRO A 909      23.140  58.300  71.090  1.00  0.00           H
ATOM   4104  HG2 PRO A 909      21.940  57.070  71.490  1.00  0.00           H
ATOM   4105  C   PRO A 909      21.180  56.090  67.510  1.00  0.00           C
ATOM   4106  O   PRO A 909      22.000  55.890  66.620  1.00  0.00           O
ATOM   4107  N   TRP A 910      19.850  56.190  67.220  1.00  0.00           N
ATOM   4108  HN  TRP A 910      19.230  56.290  67.990  1.00  0.00           H
ATOM   4109  CA  TRP A 910      19.270  56.110  65.820  1.00  0.00           C
ATOM   4110  HA  TRP A 910      19.450  55.100  65.490  1.00  0.00           H
ATOM   4111  CB  TRP A 910      17.720  56.430  65.870  1.00  0.00           C
ATOM   4112  HB1 TRP A 910      17.460  57.520  65.870  1.00  0.00           H
ATOM   4113  HB2 TRP A 910      17.330  56.180  66.870  1.00  0.00           H
ATOM   4114  CG  TRP A 910      16.860  55.770  64.810  1.00  0.00           C
ATOM   4115  CD1 TRP A 910      16.190  54.620  65.020  1.00  0.00           C
ATOM   4116  HD1 TRP A 910      16.030  54.210  66.010  1.00  0.00           H
ATOM   4117  NE1 TRP A 910      15.720  54.160  63.800  1.00  0.00           N
ATOM   4118  HE1 TRP A 910      15.200  53.360  63.630  1.00  0.00           H
ATOM   4119  CE2 TRP A 910      16.060  55.110  62.840  1.00  0.00           C
ATOM   4120  CD2 TRP A 910      16.770  56.170  63.480  1.00  0.00           C
ATOM   4121  CE3 TRP A 910      17.060  57.330  62.810  1.00  0.00           C
ATOM   4122  HE3 TRP A 910      17.560  58.120  63.340  1.00  0.00           H
ATOM   4123  CZ3 TRP A 910      16.700  57.440  61.490  1.00  0.00           C
ATOM   4124  HZ3 TRP A 910      16.750  58.420  61.040  1.00  0.00           H
ATOM   4125  CZ2 TRP A 910      15.610  55.280  61.490  1.00  0.00           C
ATOM   4126  HZ2 TRP A 910      15.010  54.460  61.130  1.00  0.00           H
ATOM   4127  CH2 TRP A 910      15.990  56.420  60.780  1.00  0.00           C
ATOM   4128  HH2 TRP A 910      15.630  56.700  59.800  1.00  0.00           H
ATOM   4129  C   TRP A 910      19.990  57.030  64.830  1.00  0.00           C
ATOM   4130  O   TRP A 910      20.540  56.530  63.800  1.00  0.00           O
ATOM   4131  N   TRP A 911      19.990  58.360  65.120  1.00  0.00           N
ATOM   4132  HN  TRP A 911      19.610  58.670  66.000  1.00  0.00           H
ATOM   4133  CA  TRP A 911      20.540  59.460  64.310  1.00  0.00           C
ATOM   4134  HA  TRP A 911      19.990  59.600  63.390  1.00  0.00           H
ATOM   4135  CB  TRP A 911      20.320  60.800  65.050  1.00  0.00           C
ATOM   4136  HB1 TRP A 911      20.830  60.570  66.010  1.00  0.00           H
ATOM   4137  HB2 TRP A 911      19.240  61.080  65.030  1.00  0.00           H
ATOM   4138  CG  TRP A 911      20.940  62.030  64.440  1.00  0.00           C
ATOM   4139  CD1 TRP A 911      21.970  62.760  64.910  1.00  0.00           C
ATOM   4140  HD1 TRP A 911      22.410  62.530  65.870  1.00  0.00           H
ATOM   4141  NE1 TRP A 911      22.230  63.780  64.110  1.00  0.00           N
ATOM   4142  HE1 TRP A 911      22.910  64.480  64.260  1.00  0.00           H
ATOM   4143  CE2 TRP A 911      21.450  63.650  62.990  1.00  0.00           C
ATOM   4144  CD2 TRP A 911      20.580  62.670  63.170  1.00  0.00           C
ATOM   4145  CE3 TRP A 911      19.610  62.370  62.190  1.00  0.00           C
ATOM   4146  HE3 TRP A 911      18.900  61.580  62.400  1.00  0.00           H
ATOM   4147  CZ3 TRP A 911      19.630  63.120  61.000  1.00  0.00           C
ATOM   4148  HZ3 TRP A 911      19.030  62.870  60.130  1.00  0.00           H
ATOM   4149  CZ2 TRP A 911      21.500  64.490  61.800  1.00  0.00           C
ATOM   4150  HZ2 TRP A 911      22.180  65.330  61.800  1.00  0.00           H
ATOM   4151  CH2 TRP A 911      20.610  64.150  60.820  1.00  0.00           C
ATOM   4152  HH2 TRP A 911      20.660  64.670  59.860  1.00  0.00           H
ATOM   4153  C   TRP A 911      22.070  59.150  64.080  1.00  0.00           C
ATOM   4154  O   TRP A 911      22.560  59.310  62.960  1.00  0.00           O
ATOM   4155  N   THR A 912      22.780  58.710  65.090  1.00  0.00           N
ATOM   4156  HN  THR A 912      22.330  58.710  65.990  1.00  0.00           H
ATOM   4157  CA  THR A 912      24.180  58.290  65.110  1.00  0.00           C
ATOM   4158  HA  THR A 912      24.720  59.090  64.620  1.00  0.00           H
ATOM   4159  CB  THR A 912      24.730  57.990  66.510  1.00  0.00           C
ATOM   4160  HB  THR A 912      24.000  57.360  67.070  1.00  0.00           H
ATOM   4161  OG1 THR A 912      24.960  59.210  67.110  1.00  0.00           O
ATOM   4162  HG1 THR A 912      25.160  59.060  68.040  1.00  0.00           H
ATOM   4163  CG2 THR A 912      26.040  57.250  66.480  1.00  0.00           C
ATOM   4164 HG21 THR A 912      25.830  56.210  66.160  1.00  0.00           H
ATOM   4165 HG22 THR A 912      26.640  57.300  67.400  1.00  0.00           H
ATOM   4166 HG23 THR A 912      26.730  57.620  65.700  1.00  0.00           H
ATOM   4167  C   THR A 912      24.400  57.140  64.110  1.00  0.00           C
ATOM   4168  O   THR A 912      25.290  57.180  63.230  1.00  0.00           O
ATOM   4169  N   LEU A 913      23.540  56.130  64.180  1.00  0.00           N
ATOM   4170  HN  LEU A 913      22.810  56.190  64.850  1.00  0.00           H
ATOM   4171  CA  LEU A 913      23.580  55.040  63.210  1.00  0.00           C
ATOM   4172  HA  LEU A 913      24.610  54.750  63.150  1.00  0.00           H
ATOM   4173  CB  LEU A 913      22.770  53.800  63.750  1.00  0.00           C
ATOM   4174  HB1 LEU A 913      22.680  53.050  62.950  1.00  0.00           H
ATOM   4175  HB2 LEU A 913      21.770  54.210  63.980  1.00  0.00           H
ATOM   4176  CG  LEU A 913      23.360  53.120  65.010  1.00  0.00           C
ATOM   4177  HG  LEU A 913      23.380  53.920  65.770  1.00  0.00           H
ATOM   4178  CD1 LEU A 913      22.410  52.060  65.560  1.00  0.00           C
ATOM   4179 HD11 LEU A 913      21.450  52.460  65.930  1.00  0.00           H
ATOM   4180 HD12 LEU A 913      22.810  51.420  66.370  1.00  0.00           H
ATOM   4181 HD13 LEU A 913      22.180  51.380  64.710  1.00  0.00           H
ATOM   4182  CD2 LEU A 913      24.830  52.650  64.750  1.00  0.00           C
ATOM   4183 HD21 LEU A 913      25.110  51.710  65.290  1.00  0.00           H
ATOM   4184 HD22 LEU A 913      25.480  53.530  64.940  1.00  0.00           H
ATOM   4185 HD23 LEU A 913      24.850  52.420  63.670  1.00  0.00           H
ATOM   4186  C   LEU A 913      23.300  55.390  61.690  1.00  0.00           C
ATOM   4187  O   LEU A 913      23.970  54.910  60.800  1.00  0.00           O
ATOM   4188  N   LEU A 914      22.260  56.220  61.380  1.00  0.00           N
ATOM   4189  HN  LEU A 914      21.580  56.470  62.060  1.00  0.00           H
ATOM   4190  CA  LEU A 914      22.050  56.910  60.050  1.00  0.00           C
ATOM   4191  HA  LEU A 914      21.780  56.170  59.320  1.00  0.00           H
ATOM   4192  CB  LEU A 914      20.750  57.850  60.130  1.00  0.00           C
ATOM   4193  HB1 LEU A 914      20.940  58.610  60.930  1.00  0.00           H
ATOM   4194  HB2 LEU A 914      19.960  57.160  60.500  1.00  0.00           H
ATOM   4195  CG  LEU A 914      20.340  58.580  58.850  1.00  0.00           C
ATOM   4196  HG  LEU A 914      21.180  59.220  58.480  1.00  0.00           H
ATOM   4197  CD1 LEU A 914      19.870  57.680  57.660  1.00  0.00           C
ATOM   4198 HD11 LEU A 914      18.980  57.180  58.100  1.00  0.00           H
ATOM   4199 HD12 LEU A 914      20.670  57.000  57.320  1.00  0.00           H
ATOM   4200 HD13 LEU A 914      19.560  58.350  56.830  1.00  0.00           H
ATOM   4201  CD2 LEU A 914      19.250  59.570  59.210  1.00  0.00           C
ATOM   4202 HD21 LEU A 914      18.410  58.890  59.490  1.00  0.00           H
ATOM   4203 HD22 LEU A 914      18.890  60.170  58.350  1.00  0.00           H
ATOM   4204 HD23 LEU A 914      19.510  60.200  60.080  1.00  0.00           H
ATOM   4205  C   LEU A 914      23.280  57.590  59.510  1.00  0.00           C
ATOM   4206  O   LEU A 914      23.880  57.290  58.480  1.00  0.00           O
ATOM   4207  N   ILE A 915      23.930  58.470  60.320  1.00  0.00           N
ATOM   4208  HN  ILE A 915      23.450  58.620  61.190  1.00  0.00           H
ATOM   4209  CA  ILE A 915      25.160  59.250  60.000  1.00  0.00           C
ATOM   4210  HA  ILE A 915      24.810  59.760  59.120  1.00  0.00           H
ATOM   4211  CB  ILE A 915      25.450  60.470  60.960  1.00  0.00           C
ATOM   4212  HB  ILE A 915      25.180  60.100  61.970  1.00  0.00           H
ATOM   4213  CG2 ILE A 915      26.940  60.900  60.960  1.00  0.00           C
ATOM   4214 HG21 ILE A 915      27.220  61.170  59.920  1.00  0.00           H
ATOM   4215 HG22 ILE A 915      27.540  60.060  61.340  1.00  0.00           H
ATOM   4216 HG23 ILE A 915      27.160  61.730  61.670  1.00  0.00           H
ATOM   4217  CG1 ILE A 915      24.540  61.680  60.630  1.00  0.00           C
ATOM   4218 HG11 ILE A 915      24.960  62.090  59.690  1.00  0.00           H
ATOM   4219 HG12 ILE A 915      24.840  62.450  61.390  1.00  0.00           H
ATOM   4220  CD  ILE A 915      22.990  61.520  60.520  1.00  0.00           C
ATOM   4221  HD1 ILE A 915      22.530  61.520  61.540  1.00  0.00           H
ATOM   4222  HD2 ILE A 915      22.740  60.590  59.960  1.00  0.00           H
ATOM   4223  HD3 ILE A 915      22.570  62.280  59.840  1.00  0.00           H
ATOM   4224  C   ILE A 915      26.350  58.370  59.690  1.00  0.00           C
ATOM   4225  O   ILE A 915      27.100  58.650  58.790  1.00  0.00           O
ATOM   4226  N   ALA A 916      26.600  57.220  60.370  1.00  0.00           N
ATOM   4227  HN  ALA A 916      25.970  56.940  61.100  1.00  0.00           H
ATOM   4228  CA  ALA A 916      27.640  56.280  60.090  1.00  0.00           C
ATOM   4229  HA  ALA A 916      28.550  56.840  60.200  1.00  0.00           H
ATOM   4230  CB  ALA A 916      27.470  55.110  61.130  1.00  0.00           C
ATOM   4231  HB1 ALA A 916      27.340  55.600  62.120  1.00  0.00           H
ATOM   4232  HB2 ALA A 916      28.400  54.530  61.200  1.00  0.00           H
ATOM   4233  HB3 ALA A 916      26.570  54.480  60.990  1.00  0.00           H
ATOM   4234  C   ALA A 916      27.710  55.600  58.760  1.00  0.00           C
ATOM   4235  O   ALA A 916      28.630  54.840  58.470  1.00  0.00           O
ATOM   4236  N   ALA A 917      26.630  55.810  57.920  1.00  0.00           N
ATOM   4237  HN  ALA A 917      25.830  56.320  58.230  1.00  0.00           H
ATOM   4238  CA  ALA A 917      26.710  55.390  56.500  1.00  0.00           C
ATOM   4239  HA  ALA A 917      27.190  54.430  56.430  1.00  0.00           H
ATOM   4240  CB  ALA A 917      25.260  55.360  55.950  1.00  0.00           C
ATOM   4241  HB1 ALA A 917      24.530  54.940  56.680  1.00  0.00           H
ATOM   4242  HB2 ALA A 917      25.200  54.920  54.930  1.00  0.00           H
ATOM   4243  HB3 ALA A 917      24.960  56.430  55.850  1.00  0.00           H
ATOM   4244  C   ALA A 917      27.610  56.240  55.620  1.00  0.00           C
ATOM   4245  O   ALA A 917      28.140  55.780  54.580  1.00  0.00           O
ATOM   4246  N   ILE A 918      27.940  57.460  56.060  1.00  0.00           N
ATOM   4247  HN  ILE A 918      27.520  57.950  56.810  1.00  0.00           H
ATOM   4248  CA  ILE A 918      28.990  58.260  55.320  1.00  0.00           C
ATOM   4249  HA  ILE A 918      28.880  58.160  54.260  1.00  0.00           H
ATOM   4250  CB  ILE A 918      28.960  59.730  55.780  1.00  0.00           C
ATOM   4251  HB  ILE A 918      29.030  59.790  56.880  1.00  0.00           H
ATOM   4252  CG2 ILE A 918      30.150  60.550  55.180  1.00  0.00           C
ATOM   4253 HG21 ILE A 918      30.130  61.600  55.540  1.00  0.00           H
ATOM   4254 HG22 ILE A 918      30.190  60.330  54.090  1.00  0.00           H
ATOM   4255 HG23 ILE A 918      31.160  60.180  55.420  1.00  0.00           H
ATOM   4256  CG1 ILE A 918      27.520  60.320  55.380  1.00  0.00           C
ATOM   4257 HG11 ILE A 918      26.920  59.670  54.730  1.00  0.00           H
ATOM   4258 HG12 ILE A 918      27.700  61.230  54.760  1.00  0.00           H
ATOM   4259  CD  ILE A 918      26.710  60.860  56.620  1.00  0.00           C
ATOM   4260  HD1 ILE A 918      27.300  61.310  57.440  1.00  0.00           H
ATOM   4261  HD2 ILE A 918      26.060  60.090  57.070  1.00  0.00           H
ATOM   4262  HD3 ILE A 918      26.110  61.740  56.290  1.00  0.00           H
ATOM   4263  C   ILE A 918      30.390  57.720  55.430  1.00  0.00           C
ATOM   4264  O   ILE A 918      31.030  57.350  54.420  1.00  0.00           O
ATOM   4265  N   PRO A 919      30.950  57.390  56.550  1.00  0.00           N
ATOM   4266  CD  PRO A 919      30.700  57.910  57.830  1.00  0.00           C
ATOM   4267  HD1 PRO A 919      29.620  57.900  58.100  1.00  0.00           H
ATOM   4268  HD2 PRO A 919      31.140  58.920  57.970  1.00  0.00           H
ATOM   4269  CA  PRO A 919      32.230  56.720  56.560  1.00  0.00           C
ATOM   4270  HA  PRO A 919      32.880  57.390  56.000  1.00  0.00           H
ATOM   4271  CB  PRO A 919      32.590  56.620  58.010  1.00  0.00           C
ATOM   4272  HB1 PRO A 919      33.370  57.350  58.320  1.00  0.00           H
ATOM   4273  HB2 PRO A 919      33.000  55.610  58.260  1.00  0.00           H
ATOM   4274  CG  PRO A 919      31.370  56.890  58.790  1.00  0.00           C
ATOM   4275  HG1 PRO A 919      30.680  56.020  58.700  1.00  0.00           H
ATOM   4276  HG2 PRO A 919      31.580  57.350  59.780  1.00  0.00           H
ATOM   4277  C   PRO A 919      32.180  55.320  55.920  1.00  0.00           C
ATOM   4278  O   PRO A 919      33.170  54.970  55.320  1.00  0.00           O
ATOM   4279  N   ALA A 920      31.090  54.470  55.980  1.00  0.00           N
ATOM   4280  HN  ALA A 920      30.370  54.660  56.640  1.00  0.00           H
ATOM   4281  CA  ALA A 920      30.840  53.260  55.240  1.00  0.00           C
ATOM   4282  HA  ALA A 920      31.590  52.540  55.540  1.00  0.00           H
ATOM   4283  CB  ALA A 920      29.470  52.770  55.730  1.00  0.00           C
ATOM   4284  HB1 ALA A 920      28.650  53.340  55.250  1.00  0.00           H
ATOM   4285  HB2 ALA A 920      29.390  52.790  56.830  1.00  0.00           H
ATOM   4286  HB3 ALA A 920      29.220  51.780  55.270  1.00  0.00           H
ATOM   4287  C   ALA A 920      30.830  53.500  53.760  1.00  0.00           C
ATOM   4288  O   ALA A 920      31.470  52.750  53.040  1.00  0.00           O
ATOM   4289  N   LEU A 921      30.180  54.500  53.190  1.00  0.00           N
ATOM   4290  HN  LEU A 921      29.590  55.110  53.700  1.00  0.00           H
ATOM   4291  CA  LEU A 921      30.400  55.030  51.810  1.00  0.00           C
ATOM   4292  HA  LEU A 921      29.940  54.220  51.280  1.00  0.00           H
ATOM   4293  CB  LEU A 921      29.300  56.200  51.590  1.00  0.00           C
ATOM   4294  HB1 LEU A 921      29.210  56.850  52.490  1.00  0.00           H
ATOM   4295  HB2 LEU A 921      28.320  55.660  51.570  1.00  0.00           H
ATOM   4296  CG  LEU A 921      29.410  57.070  50.310  1.00  0.00           C
ATOM   4297  HG  LEU A 921      30.420  57.500  50.230  1.00  0.00           H
ATOM   4298  CD1 LEU A 921      29.230  56.300  49.000  1.00  0.00           C
ATOM   4299 HD11 LEU A 921      29.590  56.770  48.070  1.00  0.00           H
ATOM   4300 HD12 LEU A 921      28.190  55.910  48.880  1.00  0.00           H
ATOM   4301 HD13 LEU A 921      29.860  55.370  49.060  1.00  0.00           H
ATOM   4302  CD2 LEU A 921      28.370  58.230  50.340  1.00  0.00           C
ATOM   4303 HD21 LEU A 921      28.580  58.900  51.210  1.00  0.00           H
ATOM   4304 HD22 LEU A 921      27.370  57.780  50.540  1.00  0.00           H
ATOM   4305 HD23 LEU A 921      28.390  58.780  49.380  1.00  0.00           H
ATOM   4306  C   LEU A 921      31.720  55.310  51.360  1.00  0.00           C
ATOM   4307  O   LEU A 921      32.110  54.960  50.190  1.00  0.00           O
ATOM   4308  N   LEU A 922      32.450  56.050  52.250  1.00  0.00           N
ATOM   4309  HN  LEU A 922      31.990  56.320  53.100  1.00  0.00           H
ATOM   4310  CA  LEU A 922      33.870  56.270  52.050  1.00  0.00           C
ATOM   4311  HA  LEU A 922      33.970  56.840  51.130  1.00  0.00           H
ATOM   4312  CB  LEU A 922      34.480  57.200  53.120  1.00  0.00           C
ATOM   4313  HB1 LEU A 922      34.200  56.730  54.080  1.00  0.00           H
ATOM   4314  HB2 LEU A 922      34.040  58.220  53.100  1.00  0.00           H
ATOM   4315  CG  LEU A 922      36.030  57.350  53.110  1.00  0.00           C
ATOM   4316  HG  LEU A 922      36.490  56.340  53.090  1.00  0.00           H
ATOM   4317  CD1 LEU A 922      36.390  58.200  51.890  1.00  0.00           C
ATOM   4318 HD11 LEU A 922      37.460  58.480  51.950  1.00  0.00           H
ATOM   4319 HD12 LEU A 922      35.850  59.170  51.840  1.00  0.00           H
ATOM   4320 HD13 LEU A 922      36.320  57.720  50.890  1.00  0.00           H
ATOM   4321  CD2 LEU A 922      36.390  58.050  54.400  1.00  0.00           C
ATOM   4322 HD21 LEU A 922      36.240  57.360  55.260  1.00  0.00           H
ATOM   4323 HD22 LEU A 922      35.830  58.970  54.680  1.00  0.00           H
ATOM   4324 HD23 LEU A 922      37.460  58.340  54.470  1.00  0.00           H
ATOM   4325  C   LEU A 922      34.640  54.980  51.930  1.00  0.00           C
ATOM   4326  O   LEU A 922      35.300  54.820  50.930  1.00  0.00           O
ATOM   4327  N   CYS A 923      34.420  53.980  52.830  1.00  0.00           N
ATOM   4328  HN  CYS A 923      33.720  54.090  53.530  1.00  0.00           H
ATOM   4329  CA  CYS A 923      35.040  52.630  52.720  1.00  0.00           C
ATOM   4330  HA  CYS A 923      36.110  52.730  52.720  1.00  0.00           H
ATOM   4331  CB  CYS A 923      34.720  51.760  53.940  1.00  0.00           C
ATOM   4332  HB1 CYS A 923      33.680  51.390  53.900  1.00  0.00           H
ATOM   4333  HB2 CYS A 923      34.740  52.410  54.840  1.00  0.00           H
ATOM   4334  SG  CYS A 923      35.930  50.310  54.290  1.00  0.00           S
ATOM   4335  HG1 CYS A 923      34.980  49.380  54.210  1.00  0.00           H
ATOM   4336  C   CYS A 923      34.740  51.810  51.510  1.00  0.00           C
ATOM   4337  O   CYS A 923      35.590  51.240  50.770  1.00  0.00           O
ATOM   4338  N   THR A 924      33.440  51.830  51.040  1.00  0.00           N
ATOM   4339  HN  THR A 924      32.710  52.360  51.460  1.00  0.00           H
ATOM   4340  CA  THR A 924      32.950  51.420  49.740  1.00  0.00           C
ATOM   4341  HA  THR A 924      33.040  50.360  49.580  1.00  0.00           H
ATOM   4342  CB  THR A 924      31.400  51.640  49.650  1.00  0.00           C
ATOM   4343  HB  THR A 924      31.090  52.630  50.020  1.00  0.00           H
ATOM   4344  OG1 THR A 924      30.720  50.740  50.530  1.00  0.00           O
ATOM   4345  HG1 THR A 924      30.650  51.160  51.400  1.00  0.00           H
ATOM   4346  CG2 THR A 924      30.870  51.330  48.200  1.00  0.00           C
ATOM   4347 HG21 THR A 924      31.380  50.440  47.780  1.00  0.00           H
ATOM   4348 HG22 THR A 924      30.960  52.170  47.490  1.00  0.00           H
ATOM   4349 HG23 THR A 924      29.790  51.160  48.360  1.00  0.00           H
ATOM   4350  C   THR A 924      33.620  52.020  48.500  1.00  0.00           C
ATOM   4351  O   THR A 924      33.980  51.290  47.550  1.00  0.00           O
ATOM   4352  N   ILE A 925      33.790  53.310  48.530  1.00  0.00           N
ATOM   4353  HN  ILE A 925      33.460  53.850  49.300  1.00  0.00           H
ATOM   4354  CA  ILE A 925      34.490  54.080  47.520  1.00  0.00           C
ATOM   4355  HA  ILE A 925      34.050  53.960  46.550  1.00  0.00           H
ATOM   4356  CB  ILE A 925      34.540  55.650  47.860  1.00  0.00           C
ATOM   4357  HB  ILE A 925      34.360  55.740  48.950  1.00  0.00           H
ATOM   4358  CG2 ILE A 925      35.780  56.450  47.420  1.00  0.00           C
ATOM   4359 HG21 ILE A 925      35.610  57.550  47.570  1.00  0.00           H
ATOM   4360 HG22 ILE A 925      36.040  56.480  46.330  1.00  0.00           H
ATOM   4361 HG23 ILE A 925      36.750  56.450  47.950  1.00  0.00           H
ATOM   4362  CG1 ILE A 925      33.210  56.300  47.340  1.00  0.00           C
ATOM   4363 HG11 ILE A 925      33.230  57.310  47.770  1.00  0.00           H
ATOM   4364 HG12 ILE A 925      32.280  55.760  47.640  1.00  0.00           H
ATOM   4365  CD  ILE A 925      33.080  56.350  45.800  1.00  0.00           C
ATOM   4366  HD1 ILE A 925      33.970  56.870  45.370  1.00  0.00           H
ATOM   4367  HD2 ILE A 925      32.170  56.920  45.540  1.00  0.00           H
ATOM   4368  HD3 ILE A 925      32.950  55.300  45.430  1.00  0.00           H
ATOM   4369  C   ILE A 925      35.940  53.710  47.420  1.00  0.00           C
ATOM   4370  O   ILE A 925      36.320  53.450  46.330  1.00  0.00           O
ATOM   4371  N   LEU A 926      36.660  53.610  48.500  1.00  0.00           N
ATOM   4372  HN  LEU A 926      36.350  53.920  49.390  1.00  0.00           H
ATOM   4373  CA  LEU A 926      38.050  53.070  48.550  1.00  0.00           C
ATOM   4374  HA  LEU A 926      38.640  53.680  47.880  1.00  0.00           H
ATOM   4375  CB  LEU A 926      38.750  53.220  49.840  1.00  0.00           C
ATOM   4376  HB1 LEU A 926      39.810  53.010  49.590  1.00  0.00           H
ATOM   4377  HB2 LEU A 926      38.350  52.440  50.540  1.00  0.00           H
ATOM   4378  CG  LEU A 926      38.690  54.630  50.440  1.00  0.00           C
ATOM   4379  HG  LEU A 926      37.600  54.800  50.610  1.00  0.00           H
ATOM   4380  CD1 LEU A 926      39.220  54.660  51.830  1.00  0.00           C
ATOM   4381 HD11 LEU A 926      38.670  53.850  52.350  1.00  0.00           H
ATOM   4382 HD12 LEU A 926      39.110  55.640  52.360  1.00  0.00           H
ATOM   4383 HD13 LEU A 926      40.310  54.470  51.760  1.00  0.00           H
ATOM   4384  CD2 LEU A 926      39.220  55.750  49.610  1.00  0.00           C
ATOM   4385 HD21 LEU A 926      40.310  55.610  49.410  1.00  0.00           H
ATOM   4386 HD22 LEU A 926      39.030  56.740  50.080  1.00  0.00           H
ATOM   4387 HD23 LEU A 926      38.750  55.800  48.610  1.00  0.00           H
ATOM   4388  C   LEU A 926      38.070  51.640  47.930  1.00  0.00           C
ATOM   4389  O   LEU A 926      39.000  51.220  47.250  1.00  0.00           O
ATOM   4390  N   ILE A 927      37.090  50.830  48.300  1.00  0.00           N
ATOM   4391  HN  ILE A 927      36.470  51.160  49.010  1.00  0.00           H
ATOM   4392  CA  ILE A 927      36.890  49.470  47.850  1.00  0.00           C
ATOM   4393  HA  ILE A 927      37.720  48.810  48.070  1.00  0.00           H
ATOM   4394  CB  ILE A 927      35.760  48.740  48.670  1.00  0.00           C
ATOM   4395  HB  ILE A 927      34.980  49.510  48.830  1.00  0.00           H
ATOM   4396  CG2 ILE A 927      35.110  47.490  48.030  1.00  0.00           C
ATOM   4397 HG21 ILE A 927      35.710  46.660  47.610  1.00  0.00           H
ATOM   4398 HG22 ILE A 927      34.530  47.730  47.120  1.00  0.00           H
ATOM   4399 HG23 ILE A 927      34.370  46.980  48.690  1.00  0.00           H
ATOM   4400  CG1 ILE A 927      36.340  48.410  50.120  1.00  0.00           C
ATOM   4401 HG11 ILE A 927      36.900  49.280  50.490  1.00  0.00           H
ATOM   4402 HG12 ILE A 927      37.150  47.640  50.060  1.00  0.00           H
ATOM   4403  CD  ILE A 927      35.370  47.900  51.200  1.00  0.00           C
ATOM   4404  HD1 ILE A 927      35.100  46.830  51.030  1.00  0.00           H
ATOM   4405  HD2 ILE A 927      34.490  48.550  51.160  1.00  0.00           H
ATOM   4406  HD3 ILE A 927      35.720  48.100  52.240  1.00  0.00           H
ATOM   4407  C   ILE A 927      36.580  49.340  46.340  1.00  0.00           C
ATOM   4408  O   ILE A 927      37.190  48.520  45.700  1.00  0.00           O
ATOM   4409  N   PHE A 928      35.750  50.230  45.870  1.00  0.00           N
ATOM   4410  HN  PHE A 928      35.270  50.810  46.510  1.00  0.00           H
ATOM   4411  CA  PHE A 928      35.450  50.270  44.470  1.00  0.00           C
ATOM   4412  HA  PHE A 928      35.370  49.230  44.190  1.00  0.00           H
ATOM   4413  CB  PHE A 928      34.180  51.070  44.060  1.00  0.00           C
ATOM   4414  HB1 PHE A 928      34.370  52.170  44.040  1.00  0.00           H
ATOM   4415  HB2 PHE A 928      33.390  50.870  44.810  1.00  0.00           H
ATOM   4416  CG  PHE A 928      33.800  50.690  42.650  1.00  0.00           C
ATOM   4417  CD1 PHE A 928      33.510  49.330  42.330  1.00  0.00           C
ATOM   4418  HD1 PHE A 928      33.760  48.560  43.050  1.00  0.00           H
ATOM   4419  CE1 PHE A 928      32.960  48.950  41.080  1.00  0.00           C
ATOM   4420  HE1 PHE A 928      32.780  47.920  40.820  1.00  0.00           H
ATOM   4421  CZ  PHE A 928      32.730  49.980  40.200  1.00  0.00           C
ATOM   4422  HZ  PHE A 928      32.290  49.600  39.280  1.00  0.00           H
ATOM   4423  CD2 PHE A 928      33.540  51.650  41.700  1.00  0.00           C
ATOM   4424  HD2 PHE A 928      33.750  52.670  41.980  1.00  0.00           H
ATOM   4425  CE2 PHE A 928      33.090  51.280  40.440  1.00  0.00           C
ATOM   4426  HE2 PHE A 928      32.820  52.050  39.740  1.00  0.00           H
ATOM   4427  C   PHE A 928      36.570  50.720  43.580  1.00  0.00           C
ATOM   4428  O   PHE A 928      36.850  50.150  42.530  1.00  0.00           O
ATOM   4429  N   MET A 929      37.320  51.730  44.040  1.00  0.00           N
ATOM   4430  HN  MET A 929      37.040  52.120  44.910  1.00  0.00           H
ATOM   4431  CA  MET A 929      38.500  52.250  43.500  1.00  0.00           C
ATOM   4432  HA  MET A 929      38.280  52.650  42.520  1.00  0.00           H
ATOM   4433  CB  MET A 929      39.090  53.400  44.430  1.00  0.00           C
ATOM   4434  HB1 MET A 929      40.190  53.390  44.250  1.00  0.00           H
ATOM   4435  HB2 MET A 929      39.020  53.030  45.470  1.00  0.00           H
ATOM   4436  CG  MET A 929      38.320  54.800  44.330  1.00  0.00           C
ATOM   4437  HG1 MET A 929      38.700  55.450  45.140  1.00  0.00           H
ATOM   4438  HG2 MET A 929      37.250  54.640  44.590  1.00  0.00           H
ATOM   4439  SD  MET A 929      38.410  55.720  42.760  1.00  0.00           S
ATOM   4440  CE  MET A 929      40.150  56.190  42.670  1.00  0.00           C
ATOM   4441  HE1 MET A 929      40.360  56.870  43.530  1.00  0.00           H
ATOM   4442  HE2 MET A 929      40.460  56.740  41.760  1.00  0.00           H
ATOM   4443  HE3 MET A 929      40.930  55.410  42.690  1.00  0.00           H
ATOM   4444  C   MET A 929      39.570  51.200  43.240  1.00  0.00           C
ATOM   4445  O   MET A 929      40.250  51.180  42.210  1.00  0.00           O
ATOM   4446  N   ASP A 930      39.820  50.320  44.150  1.00  0.00           N
ATOM   4447  HN  ASP A 930      39.250  50.340  44.970  1.00  0.00           H
ATOM   4448  CA  ASP A 930      40.740  49.230  43.980  1.00  0.00           C
ATOM   4449  HA  ASP A 930      41.520  49.670  43.380  1.00  0.00           H
ATOM   4450  CB  ASP A 930      41.090  48.570  45.350  1.00  0.00           C
ATOM   4451  HB1 ASP A 930      41.010  47.460  45.340  1.00  0.00           H
ATOM   4452  HB2 ASP A 930      40.510  48.950  46.210  1.00  0.00           H
ATOM   4453  CG  ASP A 930      42.510  48.880  45.760  1.00  0.00           C
ATOM   4454  OD1 ASP A 930      43.410  49.270  44.960  1.00  0.00           O
ATOM   4455  OD2 ASP A 930      42.670  48.580  46.890  1.00  0.00           O
ATOM   4456  C   ASP A 930      40.040  48.150  43.040  1.00  0.00           C
ATOM   4457  O   ASP A 930      40.730  47.590  42.150  1.00  0.00           O
ATOM   4458  N   GLN A 931      38.710  47.980  43.080  1.00  0.00           N
ATOM   4459  HN  GLN A 931      38.160  48.430  43.780  1.00  0.00           H
ATOM   4460  CA  GLN A 931      38.030  47.030  42.280  1.00  0.00           C
ATOM   4461  HA  GLN A 931      38.570  46.100  42.390  1.00  0.00           H
ATOM   4462  CB  GLN A 931      36.650  46.730  42.940  1.00  0.00           C
ATOM   4463  HB1 GLN A 931      36.050  47.660  42.960  1.00  0.00           H
ATOM   4464  HB2 GLN A 931      36.790  46.470  44.010  1.00  0.00           H
ATOM   4465  CG  GLN A 931      35.750  45.730  42.170  1.00  0.00           C
ATOM   4466  HG1 GLN A 931      35.410  46.260  41.250  1.00  0.00           H
ATOM   4467  HG2 GLN A 931      34.790  45.590  42.710  1.00  0.00           H
ATOM   4468  CD  GLN A 931      36.430  44.430  41.880  1.00  0.00           C
ATOM   4469  OE1 GLN A 931      36.630  43.620  42.760  1.00  0.00           O
ATOM   4470  NE2 GLN A 931      36.890  44.150  40.680  1.00  0.00           N
ATOM   4471 HE21 GLN A 931      37.130  43.190  40.600  1.00  0.00           H
ATOM   4472 HE22 GLN A 931      37.320  44.890  40.140  1.00  0.00           H
ATOM   4473  C   GLN A 931      38.010  47.330  40.780  1.00  0.00           C
ATOM   4474  O   GLN A 931      38.450  46.490  39.980  1.00  0.00           O
ATOM   4475  N   GLN A 932      37.750  48.620  40.450  1.00  0.00           N
ATOM   4476  HN  GLN A 932      37.480  49.170  41.240  1.00  0.00           H
ATOM   4477  CA  GLN A 932      37.780  49.140  39.110  1.00  0.00           C
ATOM   4478  HA  GLN A 932      37.170  48.450  38.560  1.00  0.00           H
ATOM   4479  CB  GLN A 932      36.990  50.510  38.940  1.00  0.00           C
ATOM   4480  HB1 GLN A 932      35.950  50.190  39.170  1.00  0.00           H
ATOM   4481  HB2 GLN A 932      36.950  50.660  37.850  1.00  0.00           H
ATOM   4482  CG  GLN A 932      37.430  51.750  39.700  1.00  0.00           C
ATOM   4483  HG1 GLN A 932      37.670  51.440  40.740  1.00  0.00           H
ATOM   4484  HG2 GLN A 932      36.540  52.430  39.740  1.00  0.00           H
ATOM   4485  CD  GLN A 932      38.600  52.420  39.040  1.00  0.00           C
ATOM   4486  OE1 GLN A 932      38.550  52.570  37.820  1.00  0.00           O
ATOM   4487  NE2 GLN A 932      39.570  52.810  39.890  1.00  0.00           N
ATOM   4488 HE21 GLN A 932      39.590  52.450  40.820  1.00  0.00           H
ATOM   4489 HE22 GLN A 932      40.310  53.420  39.590  1.00  0.00           H
ATOM   4490  C   GLN A 932      39.170  49.130  38.450  1.00  0.00           C
ATOM   4491  O   GLN A 932      39.400  48.710  37.360  1.00  0.00           O
ATOM   4492  N   ILE A 933      40.290  49.380  39.180  1.00  0.00           N
ATOM   4493  HN  ILE A 933      40.440  49.610  40.140  1.00  0.00           H
ATOM   4494  CA  ILE A 933      41.540  49.290  38.470  1.00  0.00           C
ATOM   4495  HA  ILE A 933      41.480  49.670  37.460  1.00  0.00           H
ATOM   4496  CB  ILE A 933      42.570  50.240  39.170  1.00  0.00           C
ATOM   4497  HB  ILE A 933      42.090  51.240  39.100  1.00  0.00           H
ATOM   4498  CG2 ILE A 933      42.740  49.960  40.710  1.00  0.00           C
ATOM   4499 HG21 ILE A 933      43.470  49.150  40.890  1.00  0.00           H
ATOM   4500 HG22 ILE A 933      41.880  49.660  41.350  1.00  0.00           H
ATOM   4501 HG23 ILE A 933      43.180  50.940  41.010  1.00  0.00           H
ATOM   4502  CG1 ILE A 933      43.960  50.420  38.550  1.00  0.00           C
ATOM   4503 HG11 ILE A 933      44.570  49.490  38.530  1.00  0.00           H
ATOM   4504 HG12 ILE A 933      44.400  51.210  39.200  1.00  0.00           H
ATOM   4505  CD  ILE A 933      43.940  50.900  37.120  1.00  0.00           C
ATOM   4506  HD1 ILE A 933      43.330  51.810  36.910  1.00  0.00           H
ATOM   4507  HD2 ILE A 933      43.450  50.170  36.440  1.00  0.00           H
ATOM   4508  HD3 ILE A 933      44.990  50.980  36.750  1.00  0.00           H
ATOM   4509  C   ILE A 933      42.190  47.940  38.360  1.00  0.00           C
ATOM   4510  O   ILE A 933      42.950  47.600  37.420  1.00  0.00           O
ATOM   4511  N   THR A 934      41.700  47.020  39.260  1.00  0.00           N
ATOM   4512  HN  THR A 934      41.100  47.310  39.990  1.00  0.00           H
ATOM   4513  CA  THR A 934      41.670  45.610  39.140  1.00  0.00           C
ATOM   4514  HA  THR A 934      42.700  45.390  38.920  1.00  0.00           H
ATOM   4515  CB  THR A 934      41.310  44.900  40.420  1.00  0.00           C
ATOM   4516  HB  THR A 934      40.240  44.970  40.650  1.00  0.00           H
ATOM   4517  OG1 THR A 934      42.070  45.440  41.430  1.00  0.00           O
ATOM   4518  HG1 THR A 934      41.750  46.330  41.540  1.00  0.00           H
ATOM   4519  CG2 THR A 934      41.640  43.450  40.370  1.00  0.00           C
ATOM   4520 HG21 THR A 934      41.800  43.010  41.380  1.00  0.00           H
ATOM   4521 HG22 THR A 934      42.600  43.260  39.820  1.00  0.00           H
ATOM   4522 HG23 THR A 934      40.800  42.850  39.990  1.00  0.00           H
ATOM   4523  C   THR A 934      40.930  45.100  37.940  1.00  0.00           C
ATOM   4524  O   THR A 934      41.420  44.240  37.210  1.00  0.00           O
ATOM   4525  N   ALA A 935      39.730  45.730  37.640  1.00  0.00           N
ATOM   4526  HN  ALA A 935      39.340  46.430  38.230  1.00  0.00           H
ATOM   4527  CA  ALA A 935      39.020  45.320  36.430  1.00  0.00           C
ATOM   4528  HA  ALA A 935      38.900  44.250  36.430  1.00  0.00           H
ATOM   4529  CB  ALA A 935      37.640  46.010  36.460  1.00  0.00           C
ATOM   4530  HB1 ALA A 935      37.110  45.600  35.580  1.00  0.00           H
ATOM   4531  HB2 ALA A 935      37.600  47.120  36.400  1.00  0.00           H
ATOM   4532  HB3 ALA A 935      37.130  45.500  37.290  1.00  0.00           H
ATOM   4533  C   ALA A 935      39.810  45.630  35.140  1.00  0.00           C
ATOM   4534  O   ALA A 935      40.010  44.750  34.310  1.00  0.00           O
ATOM   4535  N   VAL A 936      40.360  46.830  35.000  1.00  0.00           N
ATOM   4536  HN  VAL A 936      40.310  47.410  35.810  1.00  0.00           H
ATOM   4537  CA  VAL A 936      40.930  47.410  33.810  1.00  0.00           C
ATOM   4538  HA  VAL A 936      40.340  47.260  32.930  1.00  0.00           H
ATOM   4539  CB  VAL A 936      40.980  48.960  33.750  1.00  0.00           C
ATOM   4540  HB  VAL A 936      41.570  49.310  34.620  1.00  0.00           H
ATOM   4541  CG1 VAL A 936      41.670  49.610  32.540  1.00  0.00           C
ATOM   4542 HG11 VAL A 936      41.320  49.180  31.580  1.00  0.00           H
ATOM   4543 HG12 VAL A 936      42.770  49.450  32.620  1.00  0.00           H
ATOM   4544 HG13 VAL A 936      41.650  50.720  32.510  1.00  0.00           H
ATOM   4545  CG2 VAL A 936      39.570  49.490  33.860  1.00  0.00           C
ATOM   4546 HG21 VAL A 936      38.860  49.040  33.120  1.00  0.00           H
ATOM   4547 HG22 VAL A 936      39.460  50.600  33.870  1.00  0.00           H
ATOM   4548 HG23 VAL A 936      39.200  49.230  34.880  1.00  0.00           H
ATOM   4549  C   VAL A 936      42.260  46.790  33.550  1.00  0.00           C
ATOM   4550  O   VAL A 936      42.590  46.440  32.420  1.00  0.00           O
ATOM   4551  N   ILE A 937      43.130  46.630  34.540  1.00  0.00           N
ATOM   4552  HN  ILE A 937      42.730  46.990  35.390  1.00  0.00           H
ATOM   4553  CA  ILE A 937      44.440  46.070  34.500  1.00  0.00           C
ATOM   4554  HA  ILE A 937      44.860  46.820  33.840  1.00  0.00           H
ATOM   4555  CB  ILE A 937      45.260  46.110  35.840  1.00  0.00           C
ATOM   4556  HB  ILE A 937      45.170  47.150  36.230  1.00  0.00           H
ATOM   4557  CG2 ILE A 937      44.880  45.110  36.900  1.00  0.00           C
ATOM   4558 HG21 ILE A 937      45.400  45.120  37.880  1.00  0.00           H
ATOM   4559 HG22 ILE A 937      44.710  44.040  36.630  1.00  0.00           H
ATOM   4560 HG23 ILE A 937      43.930  45.530  37.290  1.00  0.00           H
ATOM   4561  CG1 ILE A 937      46.790  45.980  35.490  1.00  0.00           C
ATOM   4562 HG11 ILE A 937      47.210  46.770  34.850  1.00  0.00           H
ATOM   4563 HG12 ILE A 937      46.900  44.970  35.040  1.00  0.00           H
ATOM   4564  CD  ILE A 937      47.660  46.090  36.710  1.00  0.00           C
ATOM   4565  HD1 ILE A 937      48.710  46.350  36.490  1.00  0.00           H
ATOM   4566  HD2 ILE A 937      47.620  45.130  37.290  1.00  0.00           H
ATOM   4567  HD3 ILE A 937      47.320  46.840  37.440  1.00  0.00           H
ATOM   4568  C   ILE A 937      44.500  44.650  33.810  1.00  0.00           C
ATOM   4569  O   ILE A 937      45.350  44.340  32.930  1.00  0.00           O
ATOM   4570  N   ILE A 938      43.630  43.750  34.230  1.00  0.00           N
ATOM   4571  HN  ILE A 938      42.990  43.980  34.960  1.00  0.00           H
ATOM   4572  CA  ILE A 938      43.460  42.390  33.560  1.00  0.00           C
ATOM   4573  HA  ILE A 938      44.470  42.040  33.390  1.00  0.00           H
ATOM   4574  CB  ILE A 938      42.740  41.450  34.500  1.00  0.00           C
ATOM   4575  HB  ILE A 938      43.290  41.560  35.450  1.00  0.00           H
ATOM   4576  CG2 ILE A 938      41.350  41.920  34.740  1.00  0.00           C
ATOM   4577 HG21 ILE A 938      40.730  41.380  35.490  1.00  0.00           H
ATOM   4578 HG22 ILE A 938      40.740  41.810  33.800  1.00  0.00           H
ATOM   4579 HG23 ILE A 938      41.380  42.940  35.170  1.00  0.00           H
ATOM   4580  CG1 ILE A 938      42.800  39.870  34.100  1.00  0.00           C
ATOM   4581 HG11 ILE A 938      42.260  39.610  33.160  1.00  0.00           H
ATOM   4582 HG12 ILE A 938      42.240  39.370  34.920  1.00  0.00           H
ATOM   4583  CD  ILE A 938      44.270  39.390  33.930  1.00  0.00           C
ATOM   4584  HD1 ILE A 938      44.630  39.800  32.970  1.00  0.00           H
ATOM   4585  HD2 ILE A 938      44.400  38.290  33.890  1.00  0.00           H
ATOM   4586  HD3 ILE A 938      44.880  39.810  34.760  1.00  0.00           H
ATOM   4587  C   ILE A 938      42.860  42.440  32.170  1.00  0.00           C
ATOM   4588  O   ILE A 938      43.190  41.700  31.260  1.00  0.00           O
ATOM   4589  N   ASN A 939      41.920  43.440  31.860  1.00  0.00           N
ATOM   4590  HN  ASN A 939      41.630  44.120  32.540  1.00  0.00           H
ATOM   4591  CA  ASN A 939      41.360  43.670  30.520  1.00  0.00           C
ATOM   4592  HA  ASN A 939      40.990  42.710  30.190  1.00  0.00           H
ATOM   4593  CB  ASN A 939      40.130  44.700  30.560  1.00  0.00           C
ATOM   4594  HB1 ASN A 939      39.830  44.870  29.510  1.00  0.00           H
ATOM   4595  HB2 ASN A 939      40.450  45.600  31.120  1.00  0.00           H
ATOM   4596  CG  ASN A 939      38.940  44.150  31.370  1.00  0.00           C
ATOM   4597  OD1 ASN A 939      38.860  42.970  31.570  1.00  0.00           O
ATOM   4598  ND2 ASN A 939      38.020  45.050  31.680  1.00  0.00           N
ATOM   4599 HD21 ASN A 939      38.190  46.030  31.690  1.00  0.00           H
ATOM   4600 HD22 ASN A 939      37.140  44.710  32.020  1.00  0.00           H
ATOM   4601  C   ASN A 939      42.420  44.250  29.590  1.00  0.00           C
ATOM   4602  O   ASN A 939      42.240  44.040  28.400  1.00  0.00           O
ATOM   4603  N   ARG A 940      43.530  44.870  30.100  1.00  0.00           N
ATOM   4604  HN  ARG A 940      43.690  45.080  31.050  1.00  0.00           H
ATOM   4605  CA  ARG A 940      44.580  45.430  29.260  1.00  0.00           C
ATOM   4606  HA  ARG A 940      44.060  46.070  28.560  1.00  0.00           H
ATOM   4607  CB  ARG A 940      45.640  46.270  29.970  1.00  0.00           C
ATOM   4608  HB1 ARG A 940      46.450  46.590  29.280  1.00  0.00           H
ATOM   4609  HB2 ARG A 940      45.940  45.640  30.840  1.00  0.00           H
ATOM   4610  CG  ARG A 940      45.140  47.600  30.580  1.00  0.00           C
ATOM   4611  HG1 ARG A 940      44.190  47.490  31.140  1.00  0.00           H
ATOM   4612  HG2 ARG A 940      44.980  48.250  29.680  1.00  0.00           H
ATOM   4613  CD  ARG A 940      46.250  48.160  31.430  1.00  0.00           C
ATOM   4614  HD1 ARG A 940      47.170  48.200  30.810  1.00  0.00           H
ATOM   4615  HD2 ARG A 940      46.490  47.480  32.280  1.00  0.00           H
ATOM   4616  NE  ARG A 940      45.910  49.580  31.860  1.00  0.00           N
ATOM   4617  HE  ARG A 940      45.120  50.070  31.470  1.00  0.00           H
ATOM   4618  CZ  ARG A 940      46.560  50.220  32.790  1.00  0.00           C
ATOM   4619  NH1 ARG A 940      46.100  51.330  33.300  1.00  0.00           N
ATOM   4620 HH11 ARG A 940      45.200  51.730  33.100  1.00  0.00           H
ATOM   4621 HH12 ARG A 940      46.760  51.700  33.950  1.00  0.00           H
ATOM   4622  NH2 ARG A 940      47.640  49.770  33.400  1.00  0.00           N
ATOM   4623 HH21 ARG A 940      48.130  48.960  33.070  1.00  0.00           H
ATOM   4624 HH22 ARG A 940      48.210  50.320  34.000  1.00  0.00           H
ATOM   4625  C   ARG A 940      45.310  44.400  28.380  1.00  0.00           C
ATOM   4626  O   ARG A 940      45.530  43.300  28.840  1.00  0.00           O
ATOM   4627  N   LYS A 941      45.700  44.810  27.180  1.00  0.00           N
ATOM   4628  HN  LYS A 941      45.470  45.750  26.920  1.00  0.00           H
ATOM   4629  CA  LYS A 941      46.520  44.120  26.230  1.00  0.00           C
ATOM   4630  HA  LYS A 941      45.860  43.490  25.660  1.00  0.00           H
ATOM   4631  CB  LYS A 941      47.250  45.100  25.310  1.00  0.00           C
ATOM   4632  HB1 LYS A 941      47.970  44.540  24.690  1.00  0.00           H
ATOM   4633  HB2 LYS A 941      47.850  45.820  25.930  1.00  0.00           H
ATOM   4634  CG  LYS A 941      46.250  45.830  24.430  1.00  0.00           C
ATOM   4635  HG1 LYS A 941      46.800  46.450  23.680  1.00  0.00           H
ATOM   4636  HG2 LYS A 941      45.510  46.460  24.980  1.00  0.00           H
ATOM   4637  CD  LYS A 941      45.560  44.880  23.370  1.00  0.00           C
ATOM   4638  HD1 LYS A 941      44.830  44.270  23.940  1.00  0.00           H
ATOM   4639  HD2 LYS A 941      46.290  44.200  22.870  1.00  0.00           H
ATOM   4640  CE  LYS A 941      44.930  45.730  22.200  1.00  0.00           C
ATOM   4641  HE1 LYS A 941      45.630  46.200  21.480  1.00  0.00           H
ATOM   4642  HE2 LYS A 941      44.310  46.450  22.760  1.00  0.00           H
ATOM   4643  NZ  LYS A 941      44.080  44.920  21.320  1.00  0.00           N
ATOM   4644  HZ1 LYS A 941      43.920  45.330  20.380  1.00  0.00           H
ATOM   4645  HZ2 LYS A 941      43.110  44.730  21.640  1.00  0.00           H
ATOM   4646  HZ3 LYS A 941      44.530  43.980  21.240  1.00  0.00           H
ATOM   4647  C   LYS A 941      47.560  43.050  26.750  1.00  0.00           C
ATOM   4648  O   LYS A 941      48.320  43.240  27.670  1.00  0.00           O
ATOM   4649  N   GLU A 942      47.620  41.940  26.050  1.00  0.00           N
ATOM   4650  HN  GLU A 942      47.210  41.890  25.150  1.00  0.00           H
ATOM   4651  CA  GLU A 942      48.580  40.880  26.240  1.00  0.00           C
ATOM   4652  HA  GLU A 942      48.370  40.130  25.500  1.00  0.00           H
ATOM   4653  CB  GLU A 942      50.030  41.300  26.060  1.00  0.00           C
ATOM   4654  HB1 GLU A 942      50.580  40.350  26.220  1.00  0.00           H
ATOM   4655  HB2 GLU A 942      50.540  41.950  26.810  1.00  0.00           H
ATOM   4656  CG  GLU A 942      50.320  41.830  24.640  1.00  0.00           C
ATOM   4657  HG1 GLU A 942      51.250  42.440  24.630  1.00  0.00           H
ATOM   4658  HG2 GLU A 942      49.490  42.530  24.470  1.00  0.00           H
ATOM   4659  CD  GLU A 942      50.350  40.850  23.400  1.00  0.00           C
ATOM   4660  OE1 GLU A 942      51.210  39.960  23.360  1.00  0.00           O
ATOM   4661  OE2 GLU A 942      49.430  40.920  22.600  1.00  0.00           O
ATOM   4662  C   GLU A 942      48.210  39.990  27.490  1.00  0.00           C
ATOM   4663  O   GLU A 942      49.050  39.280  28.010  1.00  0.00           O
ATOM   4664  N   HSD A 943      46.950  39.980  27.940  1.00  0.00           N
ATOM   4665  HN  HSD A 943      46.270  40.460  27.390  1.00  0.00           H
ATOM   4666  CA  HSD A 943      46.460  39.070  28.940  1.00  0.00           C
ATOM   4667  HA  HSD A 943      47.250  38.950  29.660  1.00  0.00           H
ATOM   4668  CB  HSD A 943      45.310  39.920  29.680  1.00  0.00           C
ATOM   4669  HB1 HSD A 943      45.810  40.900  29.810  1.00  0.00           H
ATOM   4670  HB2 HSD A 943      45.110  39.370  30.630  1.00  0.00           H
ATOM   4671  ND1 HSD A 943      43.820  40.970  28.010  1.00  0.00           N
ATOM   4672  HD1 HSD A 943      44.280  41.860  27.890  1.00  0.00           H
ATOM   4673  CG  HSD A 943      44.060  39.970  28.850  1.00  0.00           C
ATOM   4674  CE1 HSD A 943      42.610  40.780  27.430  1.00  0.00           C
ATOM   4675  HE1 HSD A 943      42.130  41.540  26.820  1.00  0.00           H
ATOM   4676  NE2 HSD A 943      41.990  39.750  28.010  1.00  0.00           N
ATOM   4677  CD2 HSD A 943      42.900  39.180  28.930  1.00  0.00           C
ATOM   4678  HD2 HSD A 943      42.780  38.230  29.420  1.00  0.00           H
ATOM   4679  C   HSD A 943      45.990  37.800  28.320  1.00  0.00           C
ATOM   4680  O   HSD A 943      45.900  36.760  28.920  1.00  0.00           O
ATOM   4681  N   LYS A 944      45.660  37.790  27.010  1.00  0.00           N
ATOM   4682  HN  LYS A 944      45.690  38.700  26.590  1.00  0.00           H
ATOM   4683  CA  LYS A 944      45.470  36.670  26.030  1.00  0.00           C
ATOM   4684  HA  LYS A 944      45.380  37.090  25.040  1.00  0.00           H
ATOM   4685  CB  LYS A 944      46.720  35.830  26.090  1.00  0.00           C
ATOM   4686  HB1 LYS A 944      46.630  35.020  25.330  1.00  0.00           H
ATOM   4687  HB2 LYS A 944      46.900  35.280  27.050  1.00  0.00           H
ATOM   4688  CG  LYS A 944      48.080  36.590  25.730  1.00  0.00           C
ATOM   4689  HG1 LYS A 944      49.000  35.960  25.830  1.00  0.00           H
ATOM   4690  HG2 LYS A 944      48.300  37.480  26.360  1.00  0.00           H
ATOM   4691  CD  LYS A 944      48.140  37.010  24.280  1.00  0.00           C
ATOM   4692  HD1 LYS A 944      47.310  37.730  24.130  1.00  0.00           H
ATOM   4693  HD2 LYS A 944      47.900  36.100  23.670  1.00  0.00           H
ATOM   4694  CE  LYS A 944      49.480  37.560  23.840  1.00  0.00           C
ATOM   4695  HE1 LYS A 944      50.280  36.800  23.950  1.00  0.00           H
ATOM   4696  HE2 LYS A 944      49.780  38.390  24.520  1.00  0.00           H
ATOM   4697  NZ  LYS A 944      49.510  38.050  22.440  1.00  0.00           N
ATOM   4698  HZ1 LYS A 944      49.780  37.330  21.740  1.00  0.00           H
ATOM   4699  HZ2 LYS A 944      50.140  38.860  22.520  1.00  0.00           H
ATOM   4700  HZ3 LYS A 944      48.580  38.440  22.170  1.00  0.00           H
ATOM   4701  C   LYS A 944      44.220  35.830  26.180  1.00  0.00           C
ATOM   4702  O   LYS A 944      44.010  35.060  25.320  1.00  0.00           O
ATOM   4703  N   LEU A 945      43.460  35.870  27.320  1.00  0.00           N
ATOM   4704  HN  LEU A 945      43.840  36.410  28.070  1.00  0.00           H
ATOM   4705  CA  LEU A 945      42.270  35.080  27.540  1.00  0.00           C
ATOM   4706  HA  LEU A 945      42.610  34.060  27.540  1.00  0.00           H
ATOM   4707  CB  LEU A 945      41.670  35.390  28.890  1.00  0.00           C
ATOM   4708  HB1 LEU A 945      40.890  34.670  29.210  1.00  0.00           H
ATOM   4709  HB2 LEU A 945      41.120  36.360  28.890  1.00  0.00           H
ATOM   4710  CG  LEU A 945      42.690  35.420  30.120  1.00  0.00           C
ATOM   4711  HG  LEU A 945      43.550  36.050  29.820  1.00  0.00           H
ATOM   4712  CD1 LEU A 945      41.860  35.920  31.340  1.00  0.00           C
ATOM   4713 HD11 LEU A 945      40.840  35.540  31.180  1.00  0.00           H
ATOM   4714 HD12 LEU A 945      41.850  37.020  31.440  1.00  0.00           H
ATOM   4715 HD13 LEU A 945      42.260  35.590  32.330  1.00  0.00           H
ATOM   4716  CD2 LEU A 945      43.040  33.990  30.450  1.00  0.00           C
ATOM   4717 HD21 LEU A 945      42.210  33.520  31.010  1.00  0.00           H
ATOM   4718 HD22 LEU A 945      43.940  33.980  31.090  1.00  0.00           H
ATOM   4719 HD23 LEU A 945      43.250  33.410  29.520  1.00  0.00           H
ATOM   4720  C   LEU A 945      41.230  35.300  26.390  1.00  0.00           C
ATOM   4721  O   LEU A 945      41.260  36.360  25.700  1.00  0.00           O
ATOM   4722  N   LYS A 946      40.250  34.430  26.220  1.00  0.00           N
ATOM   4723  HN  LYS A 946      40.260  33.630  26.800  1.00  0.00           H
ATOM   4724  CA  LYS A 946      39.160  34.390  25.220  1.00  0.00           C
ATOM   4725  HA  LYS A 946      39.600  34.390  24.240  1.00  0.00           H
ATOM   4726  CB  LYS A 946      38.440  33.060  25.330  1.00  0.00           C
ATOM   4727  HB1 LYS A 946      37.480  33.010  24.760  1.00  0.00           H
ATOM   4728  HB2 LYS A 946      38.320  32.870  26.420  1.00  0.00           H
ATOM   4729  CG  LYS A 946      39.320  31.970  24.790  1.00  0.00           C
ATOM   4730  HG1 LYS A 946      40.330  31.960  25.260  1.00  0.00           H
ATOM   4731  HG2 LYS A 946      39.530  32.260  23.740  1.00  0.00           H
ATOM   4732  CD  LYS A 946      38.750  30.600  24.740  1.00  0.00           C
ATOM   4733  HD1 LYS A 946      39.520  29.960  24.270  1.00  0.00           H
ATOM   4734  HD2 LYS A 946      37.870  30.680  24.060  1.00  0.00           H
ATOM   4735  CE  LYS A 946      38.390  29.920  26.030  1.00  0.00           C
ATOM   4736  HE1 LYS A 946      37.990  28.890  25.920  1.00  0.00           H
ATOM   4737  HE2 LYS A 946      37.640  30.440  26.670  1.00  0.00           H
ATOM   4738  NZ  LYS A 946      39.570  29.810  26.920  1.00  0.00           N
ATOM   4739  HZ1 LYS A 946      39.350  29.070  27.630  1.00  0.00           H
ATOM   4740  HZ2 LYS A 946      39.680  30.750  27.360  1.00  0.00           H
ATOM   4741  HZ3 LYS A 946      40.450  29.510  26.460  1.00  0.00           H
ATOM   4742  C   LYS A 946      38.200  35.530  25.350  1.00  0.00           C
ATOM   4743  O   LYS A 946      37.720  36.040  24.350  1.00  0.00           O
ATOM   4744  N   LYS A 947      37.790  35.990  26.540  1.00  0.00           N
ATOM   4745  HN  LYS A 947      38.040  35.510  27.380  1.00  0.00           H
ATOM   4746  CA  LYS A 947      36.820  37.010  26.620  1.00  0.00           C
ATOM   4747  HA  LYS A 947      37.080  37.730  25.860  1.00  0.00           H
ATOM   4748  CB  LYS A 947      35.400  36.510  26.590  1.00  0.00           C
ATOM   4749  HB1 LYS A 947      35.270  36.200  25.530  1.00  0.00           H
ATOM   4750  HB2 LYS A 947      34.780  37.430  26.620  1.00  0.00           H
ATOM   4751  CG  LYS A 947      34.850  35.400  27.560  1.00  0.00           C
ATOM   4752  HG1 LYS A 947      35.420  35.510  28.500  1.00  0.00           H
ATOM   4753  HG2 LYS A 947      35.190  34.400  27.230  1.00  0.00           H
ATOM   4754  CD  LYS A 947      33.300  35.420  27.750  1.00  0.00           C
ATOM   4755  HD1 LYS A 947      33.220  36.410  28.240  1.00  0.00           H
ATOM   4756  HD2 LYS A 947      33.080  34.650  28.500  1.00  0.00           H
ATOM   4757  CE  LYS A 947      32.490  35.250  26.470  1.00  0.00           C
ATOM   4758  HE1 LYS A 947      32.760  34.270  26.030  1.00  0.00           H
ATOM   4759  HE2 LYS A 947      32.820  36.030  25.750  1.00  0.00           H
ATOM   4760  NZ  LYS A 947      31.100  35.360  26.680  1.00  0.00           N
ATOM   4761  HZ1 LYS A 947      31.040  36.310  27.120  1.00  0.00           H
ATOM   4762  HZ2 LYS A 947      30.590  34.690  27.280  1.00  0.00           H
ATOM   4763  HZ3 LYS A 947      30.640  35.370  25.740  1.00  0.00           H
ATOM   4764  C   LYS A 947      37.020  37.910  27.860  1.00  0.00           C
ATOM   4765  O   LYS A 947      36.710  39.120  27.830  1.00  0.00           O
ATOM   4766  N   GLY A 948      37.640  37.290  28.920  1.00  0.00           N
ATOM   4767  HN  GLY A 948      37.930  36.330  28.920  1.00  0.00           H
ATOM   4768  CA  GLY A 948      37.780  37.920  30.170  1.00  0.00           C
ATOM   4769  HA1 GLY A 948      38.190  38.920  30.030  1.00  0.00           H
ATOM   4770  HA2 GLY A 948      38.380  37.260  30.780  1.00  0.00           H
ATOM   4771  C   GLY A 948      36.470  37.930  30.850  1.00  0.00           C
ATOM   4772  O   GLY A 948      35.470  37.340  30.420  1.00  0.00           O
ATOM   4773  N   ALA A 949      36.280  38.660  31.960  1.00  0.00           N
ATOM   4774  HN  ALA A 949      36.980  39.220  32.390  1.00  0.00           H
ATOM   4775  CA  ALA A 949      35.040  38.450  32.700  1.00  0.00           C
ATOM   4776  HA  ALA A 949      34.170  38.540  32.060  1.00  0.00           H
ATOM   4777  CB  ALA A 949      34.960  37.260  33.580  1.00  0.00           C
ATOM   4778  HB1 ALA A 949      35.600  37.370  34.480  1.00  0.00           H
ATOM   4779  HB2 ALA A 949      35.300  36.350  33.050  1.00  0.00           H
ATOM   4780  HB3 ALA A 949      33.920  37.020  33.920  1.00  0.00           H
ATOM   4781  C   ALA A 949      34.800  39.690  33.520  1.00  0.00           C
ATOM   4782  O   ALA A 949      35.680  40.520  33.720  1.00  0.00           O
ATOM   4783  N   GLY A 950      33.560  39.920  33.980  1.00  0.00           N
ATOM   4784  HN  GLY A 950      32.880  39.220  33.740  1.00  0.00           H
ATOM   4785  CA  GLY A 950      33.190  40.950  34.970  1.00  0.00           C
ATOM   4786  HA1 GLY A 950      32.120  40.880  35.120  1.00  0.00           H
ATOM   4787  HA2 GLY A 950      33.310  41.910  34.480  1.00  0.00           H
ATOM   4788  C   GLY A 950      33.870  41.030  36.250  1.00  0.00           C
ATOM   4789  O   GLY A 950      34.720  40.240  36.660  1.00  0.00           O
ATOM   4790  N   TYR A 951      33.470  42.110  36.960  1.00  0.00           N
ATOM   4791  HN  TYR A 951      32.720  42.620  36.550  1.00  0.00           H
ATOM   4792  CA  TYR A 951      33.930  42.560  38.250  1.00  0.00           C
ATOM   4793  HA  TYR A 951      34.710  41.860  38.490  1.00  0.00           H
ATOM   4794  CB  TYR A 951      34.640  44.020  38.230  1.00  0.00           C
ATOM   4795  HB1 TYR A 951      35.570  43.900  37.630  1.00  0.00           H
ATOM   4796  HB2 TYR A 951      34.820  44.280  39.300  1.00  0.00           H
ATOM   4797  CG  TYR A 951      33.860  45.080  37.550  1.00  0.00           C
ATOM   4798  CD1 TYR A 951      33.820  45.240  36.150  1.00  0.00           C
ATOM   4799  HD1 TYR A 951      34.420  44.590  35.520  1.00  0.00           H
ATOM   4800  CE1 TYR A 951      33.270  46.380  35.560  1.00  0.00           C
ATOM   4801  HE1 TYR A 951      33.350  46.540  34.500  1.00  0.00           H
ATOM   4802  CZ  TYR A 951      32.510  47.280  36.400  1.00  0.00           C
ATOM   4803  OH  TYR A 951      31.750  48.350  35.750  1.00  0.00           O
ATOM   4804  HH  TYR A 951      31.690  48.180  34.800  1.00  0.00           H
ATOM   4805  CD2 TYR A 951      33.050  45.910  38.320  1.00  0.00           C
ATOM   4806  HD2 TYR A 951      32.990  45.830  39.400  1.00  0.00           H
ATOM   4807  CE2 TYR A 951      32.330  46.990  37.710  1.00  0.00           C
ATOM   4808  HE2 TYR A 951      31.810  47.660  38.380  1.00  0.00           H
ATOM   4809  C   TYR A 951      32.740  42.600  39.270  1.00  0.00           C
ATOM   4810  O   TYR A 951      33.020  42.810  40.440  1.00  0.00           O
ATOM   4811  N   HSD A 952      31.490  42.480  38.760  1.00  0.00           N
ATOM   4812  HN  HSD A 952      31.290  42.220  37.820  1.00  0.00           H
ATOM   4813  CA  HSD A 952      30.250  42.660  39.580  1.00  0.00           C
ATOM   4814  HA  HSD A 952      30.380  43.520  40.220  1.00  0.00           H
ATOM   4815  CB  HSD A 952      28.870  42.990  38.990  1.00  0.00           C
ATOM   4816  HB1 HSD A 952      28.080  42.910  39.750  1.00  0.00           H
ATOM   4817  HB2 HSD A 952      28.650  42.290  38.160  1.00  0.00           H
ATOM   4818  ND1 HSD A 952      29.430  45.110  37.580  1.00  0.00           N
ATOM   4819  HD1 HSD A 952      30.370  44.890  37.320  1.00  0.00           H
ATOM   4820  CG  HSD A 952      28.610  44.420  38.450  1.00  0.00           C
ATOM   4821  CE1 HSD A 952      28.870  46.300  37.360  1.00  0.00           C
ATOM   4822  HE1 HSD A 952      29.320  47.110  36.790  1.00  0.00           H
ATOM   4823  NE2 HSD A 952      27.760  46.450  38.010  1.00  0.00           N
ATOM   4824  CD2 HSD A 952      27.580  45.240  38.680  1.00  0.00           C
ATOM   4825  HD2 HSD A 952      26.760  45.130  39.370  1.00  0.00           H
ATOM   4826  C   HSD A 952      30.190  41.610  40.720  1.00  0.00           C
ATOM   4827  O   HSD A 952      30.040  41.970  41.890  1.00  0.00           O
ATOM   4828  N   LEU A 953      30.330  40.330  40.400  1.00  0.00           N
ATOM   4829  HN  LEU A 953      30.630  40.190  39.460  1.00  0.00           H
ATOM   4830  CA  LEU A 953      30.510  39.190  41.360  1.00  0.00           C
ATOM   4831  HA  LEU A 953      29.660  39.270  42.050  1.00  0.00           H
ATOM   4832  CB  LEU A 953      30.310  37.750  40.660  1.00  0.00           C
ATOM   4833  HB1 LEU A 953      31.120  37.650  39.910  1.00  0.00           H
ATOM   4834  HB2 LEU A 953      29.300  37.800  40.200  1.00  0.00           H
ATOM   4835  CG  LEU A 953      30.510  36.510  41.520  1.00  0.00           C
ATOM   4836  HG  LEU A 953      31.420  36.520  42.160  1.00  0.00           H
ATOM   4837  CD1 LEU A 953      29.340  36.470  42.420  1.00  0.00           C
ATOM   4838 HD11 LEU A 953      28.450  36.640  41.780  1.00  0.00           H
ATOM   4839 HD12 LEU A 953      29.400  37.250  43.220  1.00  0.00           H
ATOM   4840 HD13 LEU A 953      29.410  35.510  42.960  1.00  0.00           H
ATOM   4841  CD2 LEU A 953      30.600  35.310  40.640  1.00  0.00           C
ATOM   4842 HD21 LEU A 953      30.730  34.340  41.160  1.00  0.00           H
ATOM   4843 HD22 LEU A 953      31.350  35.450  39.820  1.00  0.00           H
ATOM   4844 HD23 LEU A 953      29.670  35.280  40.040  1.00  0.00           H
ATOM   4845  C   LEU A 953      31.710  39.210  42.250  1.00  0.00           C
ATOM   4846  O   LEU A 953      31.580  39.000  43.470  1.00  0.00           O
ATOM   4847  N   ASP A 954      32.870  39.590  41.770  1.00  0.00           N
ATOM   4848  HN  ASP A 954      33.020  39.680  40.800  1.00  0.00           H
ATOM   4849  CA  ASP A 954      33.980  39.860  42.610  1.00  0.00           C
ATOM   4850  HA  ASP A 954      34.090  39.020  43.280  1.00  0.00           H
ATOM   4851  CB  ASP A 954      35.350  40.130  41.810  1.00  0.00           C
ATOM   4852  HB1 ASP A 954      36.040  40.530  42.590  1.00  0.00           H
ATOM   4853  HB2 ASP A 954      35.270  40.860  40.980  1.00  0.00           H
ATOM   4854  CG  ASP A 954      35.920  38.860  41.270  1.00  0.00           C
ATOM   4855  OD1 ASP A 954      36.120  38.590  40.120  1.00  0.00           O
ATOM   4856  OD2 ASP A 954      36.200  37.890  42.220  1.00  0.00           O
ATOM   4857  HD2 ASP A 954      36.520  37.120  41.760  1.00  0.00           H
ATOM   4858  C   ASP A 954      33.750  41.010  43.590  1.00  0.00           C
ATOM   4859  O   ASP A 954      33.970  40.740  44.730  1.00  0.00           O
ATOM   4860  N   LEU A 955      33.160  42.140  43.150  1.00  0.00           N
ATOM   4861  HN  LEU A 955      33.190  42.400  42.180  1.00  0.00           H
ATOM   4862  CA  LEU A 955      32.730  43.160  44.070  1.00  0.00           C
ATOM   4863  HA  LEU A 955      33.580  43.480  44.650  1.00  0.00           H
ATOM   4864  CB  LEU A 955      32.240  44.420  43.340  1.00  0.00           C
ATOM   4865  HB1 LEU A 955      31.420  44.080  42.680  1.00  0.00           H
ATOM   4866  HB2 LEU A 955      33.080  44.780  42.700  1.00  0.00           H
ATOM   4867  CG  LEU A 955      31.570  45.530  44.200  1.00  0.00           C
ATOM   4868  HG  LEU A 955      30.720  45.080  44.760  1.00  0.00           H
ATOM   4869  CD1 LEU A 955      32.580  46.080  45.200  1.00  0.00           C
ATOM   4870 HD11 LEU A 955      32.030  46.730  45.910  1.00  0.00           H
ATOM   4871 HD12 LEU A 955      33.390  46.630  44.660  1.00  0.00           H
ATOM   4872 HD13 LEU A 955      33.050  45.300  45.830  1.00  0.00           H
ATOM   4873  CD2 LEU A 955      30.980  46.620  43.370  1.00  0.00           C
ATOM   4874 HD21 LEU A 955      30.640  46.200  42.400  1.00  0.00           H
ATOM   4875 HD22 LEU A 955      31.700  47.440  43.170  1.00  0.00           H
ATOM   4876 HD23 LEU A 955      30.130  47.050  43.930  1.00  0.00           H
ATOM   4877  C   LEU A 955      31.590  42.770  45.020  1.00  0.00           C
ATOM   4878  O   LEU A 955      31.570  43.100  46.190  1.00  0.00           O
ATOM   4879  N   LEU A 956      30.600  41.930  44.640  1.00  0.00           N
ATOM   4880  HN  LEU A 956      30.390  41.860  43.680  1.00  0.00           H
ATOM   4881  CA  LEU A 956      29.740  41.190  45.560  1.00  0.00           C
ATOM   4882  HA  LEU A 956      29.210  41.900  46.160  1.00  0.00           H
ATOM   4883  CB  LEU A 956      28.700  40.390  44.670  1.00  0.00           C
ATOM   4884  HB1 LEU A 956      29.210  39.700  43.950  1.00  0.00           H
ATOM   4885  HB2 LEU A 956      28.180  41.120  44.020  1.00  0.00           H
ATOM   4886  CG  LEU A 956      27.700  39.570  45.380  1.00  0.00           C
ATOM   4887  HG  LEU A 956      28.210  38.870  46.080  1.00  0.00           H
ATOM   4888  CD1 LEU A 956      26.740  40.410  46.280  1.00  0.00           C
ATOM   4889 HD11 LEU A 956      27.250  40.760  47.200  1.00  0.00           H
ATOM   4890 HD12 LEU A 956      26.040  39.640  46.700  1.00  0.00           H
ATOM   4891 HD13 LEU A 956      26.220  41.200  45.710  1.00  0.00           H
ATOM   4892  CD2 LEU A 956      26.900  38.860  44.280  1.00  0.00           C
ATOM   4893 HD21 LEU A 956      26.200  38.110  44.700  1.00  0.00           H
ATOM   4894 HD22 LEU A 956      27.630  38.510  43.520  1.00  0.00           H
ATOM   4895 HD23 LEU A 956      26.290  39.580  43.690  1.00  0.00           H
ATOM   4896  C   LEU A 956      30.350  40.250  46.570  1.00  0.00           C
ATOM   4897  O   LEU A 956      30.150  40.430  47.780  1.00  0.00           O
ATOM   4898  N   MET A 957      31.280  39.370  46.180  1.00  0.00           N
ATOM   4899  HN  MET A 957      31.410  39.350  45.190  1.00  0.00           H
ATOM   4900  CA  MET A 957      32.150  38.580  47.030  1.00  0.00           C
ATOM   4901  HA  MET A 957      31.430  37.960  47.550  1.00  0.00           H
ATOM   4902  CB  MET A 957      32.990  37.510  46.370  1.00  0.00           C
ATOM   4903  HB1 MET A 957      33.610  36.960  47.100  1.00  0.00           H
ATOM   4904  HB2 MET A 957      33.640  38.040  45.620  1.00  0.00           H
ATOM   4905  CG  MET A 957      32.300  36.380  45.620  1.00  0.00           C
ATOM   4906  HG1 MET A 957      33.070  35.600  45.470  1.00  0.00           H
ATOM   4907  HG2 MET A 957      32.020  36.580  44.560  1.00  0.00           H
ATOM   4908  SD  MET A 957      30.790  35.660  46.430  1.00  0.00           S
ATOM   4909  CE  MET A 957      31.450  35.090  47.980  1.00  0.00           C
ATOM   4910  HE1 MET A 957      30.830  34.350  48.550  1.00  0.00           H
ATOM   4911  HE2 MET A 957      31.670  35.970  48.610  1.00  0.00           H
ATOM   4912  HE3 MET A 957      32.360  34.480  47.790  1.00  0.00           H
ATOM   4913  C   MET A 957      32.980  39.280  48.050  1.00  0.00           C
ATOM   4914  O   MET A 957      33.180  38.890  49.260  1.00  0.00           O
ATOM   4915  N   VAL A 958      33.590  40.470  47.720  1.00  0.00           N
ATOM   4916  HN  VAL A 958      33.440  40.800  46.790  1.00  0.00           H
ATOM   4917  CA  VAL A 958      34.140  41.380  48.750  1.00  0.00           C
ATOM   4918  HA  VAL A 958      34.820  40.770  49.320  1.00  0.00           H
ATOM   4919  CB  VAL A 958      34.950  42.480  48.070  1.00  0.00           C
ATOM   4920  HB  VAL A 958      34.290  42.940  47.310  1.00  0.00           H
ATOM   4921  CG1 VAL A 958      35.460  43.620  48.980  1.00  0.00           C
ATOM   4922 HG11 VAL A 958      35.930  43.220  49.910  1.00  0.00           H
ATOM   4923 HG12 VAL A 958      34.620  44.260  49.350  1.00  0.00           H
ATOM   4924 HG13 VAL A 958      36.130  44.270  48.380  1.00  0.00           H
ATOM   4925  CG2 VAL A 958      36.110  41.850  47.330  1.00  0.00           C
ATOM   4926 HG21 VAL A 958      35.830  41.000  46.670  1.00  0.00           H
ATOM   4927 HG22 VAL A 958      36.810  41.340  48.020  1.00  0.00           H
ATOM   4928 HG23 VAL A 958      36.560  42.680  46.730  1.00  0.00           H
ATOM   4929  C   VAL A 958      33.110  41.860  49.660  1.00  0.00           C
ATOM   4930  O   VAL A 958      33.300  41.900  50.850  1.00  0.00           O
ATOM   4931  N   GLY A 959      31.980  42.430  49.160  1.00  0.00           N
ATOM   4932  HN  GLY A 959      31.790  42.560  48.190  1.00  0.00           H
ATOM   4933  CA  GLY A 959      31.010  43.080  50.100  1.00  0.00           C
ATOM   4934  HA1 GLY A 959      30.240  43.540  49.490  1.00  0.00           H
ATOM   4935  HA2 GLY A 959      31.530  43.830  50.680  1.00  0.00           H
ATOM   4936  C   GLY A 959      30.430  42.130  51.160  1.00  0.00           C
ATOM   4937  O   GLY A 959      30.170  42.390  52.290  1.00  0.00           O
ATOM   4938  N   VAL A 960      30.130  40.890  50.670  1.00  0.00           N
ATOM   4939  HN  VAL A 960      30.230  40.750  49.690  1.00  0.00           H
ATOM   4940  CA  VAL A 960      29.540  39.870  51.470  1.00  0.00           C
ATOM   4941  HA  VAL A 960      28.740  40.380  52.000  1.00  0.00           H
ATOM   4942  CB  VAL A 960      29.180  38.690  50.580  1.00  0.00           C
ATOM   4943  HB  VAL A 960      29.960  38.560  49.800  1.00  0.00           H
ATOM   4944  CG1 VAL A 960      28.750  37.430  51.380  1.00  0.00           C
ATOM   4945 HG11 VAL A 960      28.490  36.650  50.630  1.00  0.00           H
ATOM   4946 HG12 VAL A 960      27.830  37.600  51.970  1.00  0.00           H
ATOM   4947 HG13 VAL A 960      29.540  37.060  52.080  1.00  0.00           H
ATOM   4948  CG2 VAL A 960      27.930  39.140  49.800  1.00  0.00           C
ATOM   4949 HG21 VAL A 960      28.200  39.930  49.060  1.00  0.00           H
ATOM   4950 HG22 VAL A 960      27.090  39.380  50.480  1.00  0.00           H
ATOM   4951 HG23 VAL A 960      27.510  38.250  49.260  1.00  0.00           H
ATOM   4952  C   VAL A 960      30.490  39.430  52.480  1.00  0.00           C
ATOM   4953  O   VAL A 960      30.190  39.360  53.670  1.00  0.00           O
ATOM   4954  N   MET A 961      31.660  39.010  51.950  1.00  0.00           N
ATOM   4955  HN  MET A 961      31.890  39.000  50.970  1.00  0.00           H
ATOM   4956  CA  MET A 961      32.700  38.430  52.820  1.00  0.00           C
ATOM   4957  HA  MET A 961      32.180  37.710  53.440  1.00  0.00           H
ATOM   4958  CB  MET A 961      33.820  37.750  52.040  1.00  0.00           C
ATOM   4959  HB1 MET A 961      34.580  37.370  52.770  1.00  0.00           H
ATOM   4960  HB2 MET A 961      34.360  38.430  51.340  1.00  0.00           H
ATOM   4961  CG  MET A 961      33.280  36.500  51.260  1.00  0.00           C
ATOM   4962  HG1 MET A 961      34.170  36.080  50.760  1.00  0.00           H
ATOM   4963  HG2 MET A 961      32.520  36.780  50.500  1.00  0.00           H
ATOM   4964  SD  MET A 961      32.390  35.230  52.250  1.00  0.00           S
ATOM   4965  CE  MET A 961      33.770  34.740  53.330  1.00  0.00           C
ATOM   4966  HE1 MET A 961      34.730  34.550  52.780  1.00  0.00           H
ATOM   4967  HE2 MET A 961      33.390  33.820  53.800  1.00  0.00           H
ATOM   4968  HE3 MET A 961      33.950  35.550  54.050  1.00  0.00           H
ATOM   4969  C   MET A 961      33.360  39.460  53.790  1.00  0.00           C
ATOM   4970  O   MET A 961      33.770  39.010  54.900  1.00  0.00           O
ATOM   4971  N   LEU A 962      33.340  40.760  53.410  1.00  0.00           N
ATOM   4972  HN  LEU A 962      33.060  40.850  52.460  1.00  0.00           H
ATOM   4973  CA  LEU A 962      33.670  41.840  54.330  1.00  0.00           C
ATOM   4974  HA  LEU A 962      34.680  41.730  54.700  1.00  0.00           H
ATOM   4975  CB  LEU A 962      33.690  43.250  53.610  1.00  0.00           C
ATOM   4976  HB1 LEU A 962      32.740  43.450  53.060  1.00  0.00           H
ATOM   4977  HB2 LEU A 962      34.610  43.220  52.990  1.00  0.00           H
ATOM   4978  CG  LEU A 962      33.840  44.500  54.550  1.00  0.00           C
ATOM   4979  HG  LEU A 962      34.460  44.240  55.440  1.00  0.00           H
ATOM   4980  CD1 LEU A 962      34.520  45.590  53.710  1.00  0.00           C
ATOM   4981 HD11 LEU A 962      33.900  45.750  52.800  1.00  0.00           H
ATOM   4982 HD12 LEU A 962      35.610  45.570  53.520  1.00  0.00           H
ATOM   4983 HD13 LEU A 962      34.410  46.540  54.290  1.00  0.00           H
ATOM   4984  CD2 LEU A 962      32.540  45.120  55.070  1.00  0.00           C
ATOM   4985 HD21 LEU A 962      32.080  45.520  54.150  1.00  0.00           H
ATOM   4986 HD22 LEU A 962      32.720  46.020  55.690  1.00  0.00           H
ATOM   4987 HD23 LEU A 962      31.880  44.390  55.600  1.00  0.00           H
ATOM   4988  C   LEU A 962      32.760  41.860  55.450  1.00  0.00           C
ATOM   4989  O   LEU A 962      33.150  42.170  56.580  1.00  0.00           O
ATOM   4990  N   GLY A 963      31.450  41.590  55.190  1.00  0.00           N
ATOM   4991  HN  GLY A 963      31.180  41.650  54.240  1.00  0.00           H
ATOM   4992  CA  GLY A 963      30.460  41.490  56.230  1.00  0.00           C
ATOM   4993  HA1 GLY A 963      29.450  41.290  55.890  1.00  0.00           H
ATOM   4994  HA2 GLY A 963      30.420  42.440  56.760  1.00  0.00           H
ATOM   4995  C   GLY A 963      30.630  40.280  57.180  1.00  0.00           C
ATOM   4996  O   GLY A 963      30.510  40.380  58.380  1.00  0.00           O
ATOM   4997  N   VAL A 964      30.960  39.070  56.580  1.00  0.00           N
ATOM   4998  HN  VAL A 964      31.100  38.940  55.600  1.00  0.00           H
ATOM   4999  CA  VAL A 964      31.400  37.900  57.410  1.00  0.00           C
ATOM   5000  HA  VAL A 964      30.620  37.640  58.100  1.00  0.00           H
ATOM   5001  CB  VAL A 964      31.760  36.640  56.630  1.00  0.00           C
ATOM   5002  HB  VAL A 964      32.650  36.800  55.970  1.00  0.00           H
ATOM   5003  CG1 VAL A 964      32.140  35.470  57.640  1.00  0.00           C
ATOM   5004 HG11 VAL A 964      32.040  34.510  57.100  1.00  0.00           H
ATOM   5005 HG12 VAL A 964      31.430  35.490  58.500  1.00  0.00           H
ATOM   5006 HG13 VAL A 964      33.180  35.570  57.990  1.00  0.00           H
ATOM   5007  CG2 VAL A 964      30.640  36.270  55.680  1.00  0.00           C
ATOM   5008 HG21 VAL A 964      30.810  35.260  55.270  1.00  0.00           H
ATOM   5009 HG22 VAL A 964      30.630  36.960  54.800  1.00  0.00           H
ATOM   5010 HG23 VAL A 964      29.720  36.400  56.290  1.00  0.00           H
ATOM   5011  C   VAL A 964      32.630  38.220  58.370  1.00  0.00           C
ATOM   5012  O   VAL A 964      32.550  37.950  59.560  1.00  0.00           O
ATOM   5013  N   CYS A 965      33.740  38.830  57.860  1.00  0.00           N
ATOM   5014  HN  CYS A 965      33.850  39.000  56.880  1.00  0.00           H
ATOM   5015  CA  CYS A 965      34.830  39.280  58.670  1.00  0.00           C
ATOM   5016  HA  CYS A 965      35.300  38.500  59.260  1.00  0.00           H
ATOM   5017  CB  CYS A 965      35.900  39.800  57.580  1.00  0.00           C
ATOM   5018  HB1 CYS A 965      36.790  40.180  58.130  1.00  0.00           H
ATOM   5019  HB2 CYS A 965      35.540  40.570  56.860  1.00  0.00           H
ATOM   5020  SG  CYS A 965      36.510  38.450  56.610  1.00  0.00           S
ATOM   5021  HG1 CYS A 965      35.320  38.450  56.030  1.00  0.00           H
ATOM   5022  C   CYS A 965      34.480  40.310  59.730  1.00  0.00           C
ATOM   5023  O   CYS A 965      34.980  40.230  60.870  1.00  0.00           O
ATOM   5024  N   SER A 966      33.580  41.250  59.430  1.00  0.00           N
ATOM   5025  HN  SER A 966      33.370  41.350  58.470  1.00  0.00           H
ATOM   5026  CA  SER A 966      33.110  42.270  60.370  1.00  0.00           C
ATOM   5027  HA  SER A 966      33.970  42.850  60.690  1.00  0.00           H
ATOM   5028  CB  SER A 966      32.050  43.270  59.790  1.00  0.00           C
ATOM   5029  HB1 SER A 966      31.640  44.060  60.460  1.00  0.00           H
ATOM   5030  HB2 SER A 966      31.160  42.750  59.380  1.00  0.00           H
ATOM   5031  OG  SER A 966      32.540  43.970  58.660  1.00  0.00           O
ATOM   5032  HG1 SER A 966      32.660  43.340  57.950  1.00  0.00           H
ATOM   5033  C   SER A 966      32.480  41.750  61.630  1.00  0.00           C
ATOM   5034  O   SER A 966      32.860  42.230  62.670  1.00  0.00           O
ATOM   5035  N   VAL A 967      31.610  40.720  61.520  1.00  0.00           N
ATOM   5036  HN  VAL A 967      31.340  40.440  60.610  1.00  0.00           H
ATOM   5037  CA  VAL A 967      30.980  40.220  62.780  1.00  0.00           C
ATOM   5038  HA  VAL A 967      30.860  41.040  63.470  1.00  0.00           H
ATOM   5039  CB  VAL A 967      29.670  39.550  62.420  1.00  0.00           C
ATOM   5040  HB  VAL A 967      29.110  39.200  63.320  1.00  0.00           H
ATOM   5041  CG1 VAL A 967      28.630  40.600  61.810  1.00  0.00           C
ATOM   5042 HG11 VAL A 967      28.810  40.920  60.760  1.00  0.00           H
ATOM   5043 HG12 VAL A 967      28.710  41.510  62.440  1.00  0.00           H
ATOM   5044 HG13 VAL A 967      27.590  40.190  61.880  1.00  0.00           H
ATOM   5045  CG2 VAL A 967      29.790  38.390  61.530  1.00  0.00           C
ATOM   5046 HG21 VAL A 967      28.780  37.940  61.420  1.00  0.00           H
ATOM   5047 HG22 VAL A 967      30.470  37.600  61.890  1.00  0.00           H
ATOM   5048 HG23 VAL A 967      30.100  38.760  60.530  1.00  0.00           H
ATOM   5049  C   VAL A 967      31.860  39.240  63.610  1.00  0.00           C
ATOM   5050  O   VAL A 967      31.630  39.070  64.790  1.00  0.00           O
ATOM   5051  N   MET A 968      32.960  38.640  62.960  1.00  0.00           N
ATOM   5052  HN  MET A 968      33.110  38.790  61.990  1.00  0.00           H
ATOM   5053  CA  MET A 968      34.040  38.000  63.760  1.00  0.00           C
ATOM   5054  HA  MET A 968      33.640  37.390  64.560  1.00  0.00           H
ATOM   5055  CB  MET A 968      34.860  37.010  62.950  1.00  0.00           C
ATOM   5056  HB1 MET A 968      35.830  36.750  63.420  1.00  0.00           H
ATOM   5057  HB2 MET A 968      35.140  37.350  61.930  1.00  0.00           H
ATOM   5058  CG  MET A 968      33.980  35.660  62.980  1.00  0.00           C
ATOM   5059  HG1 MET A 968      32.940  35.820  62.610  1.00  0.00           H
ATOM   5060  HG2 MET A 968      33.990  35.350  64.040  1.00  0.00           H
[truncated: 6,873,249 more chars]
