# Supplementary material for: CryoEM and computational modeling structural insights into the pH regulator NBCn1
Source: Nat Commun. 2025 Nov 11;16:9932. doi: 10.1038/s41467-025-64868-z (PMC12606367; doi:10.1038/s41467-025-64868-z)
Supplement: Supplementary file 7 — Supplementary Data 5 [file 41467_2025_64868_MOESM7_ESM.zip › 100ns_z_restr_MD_NBCn1_2NaCO3/hNBCn1_IF/z-restr_hNBCn1_IF_2NaCO3_first_step_31.pdb]

REMARK    GENERATED BY TRJCONV
TITLE     Title t= 4100.00000 step= 2050000
REMARK    THIS IS A SIMULATION BOX
CRYST1   92.810   92.810  103.753  90.00  90.00  90.00 P 1           1
MODEL        1
ATOM      1  N   LEU A 585      23.710  37.910  37.870  1.00  0.00           N
ATOM      2  HT1 LEU A 585      22.750  38.270  37.740  1.00  0.00           H
ATOM      3  HT2 LEU A 585      24.110  37.570  36.960  1.00  0.00           H
ATOM      4  HT3 LEU A 585      24.330  38.710  38.090  1.00  0.00           H
ATOM      5  CA  LEU A 585      23.810  36.920  38.960  1.00  0.00           C
ATOM      6  HA  LEU A 585      24.860  36.710  39.080  1.00  0.00           H
ATOM      7  CB  LEU A 585      22.950  37.360  40.230  1.00  0.00           C
ATOM      8  HB1 LEU A 585      21.940  37.630  39.860  1.00  0.00           H
ATOM      9  HB2 LEU A 585      23.450  38.320  40.470  1.00  0.00           H
ATOM     10  CG  LEU A 585      23.050  36.470  41.450  1.00  0.00           C
ATOM     11  HG  LEU A 585      22.270  35.700  41.280  1.00  0.00           H
ATOM     12  CD1 LEU A 585      24.370  35.800  41.640  1.00  0.00           C
ATOM     13 HD11 LEU A 585      25.340  36.320  41.520  1.00  0.00           H
ATOM     14 HD12 LEU A 585      24.370  34.960  40.920  1.00  0.00           H
ATOM     15 HD13 LEU A 585      24.550  35.390  42.660  1.00  0.00           H
ATOM     16  CD2 LEU A 585      22.520  37.150  42.730  1.00  0.00           C
ATOM     17 HD21 LEU A 585      23.100  38.100  42.730  1.00  0.00           H
ATOM     18 HD22 LEU A 585      22.750  36.660  43.690  1.00  0.00           H
ATOM     19 HD23 LEU A 585      21.420  37.290  42.710  1.00  0.00           H
ATOM     20  C   LEU A 585      23.280  35.550  38.530  1.00  0.00           C
ATOM     21  O   LEU A 585      24.200  34.750  38.320  1.00  0.00           O
ATOM     22  N   ILE A 586      21.980  35.250  38.360  1.00  0.00           N
ATOM     23  HN  ILE A 586      21.320  35.980  38.220  1.00  0.00           H
ATOM     24  CA  ILE A 586      21.500  33.950  38.230  1.00  0.00           C
ATOM     25  HA  ILE A 586      21.880  33.350  39.040  1.00  0.00           H
ATOM     26  CB  ILE A 586      19.920  33.910  38.360  1.00  0.00           C
ATOM     27  HB  ILE A 586      19.600  34.470  37.460  1.00  0.00           H
ATOM     28  CG2 ILE A 586      19.310  32.520  38.150  1.00  0.00           C
ATOM     29 HG21 ILE A 586      18.240  32.380  38.340  1.00  0.00           H
ATOM     30 HG22 ILE A 586      19.910  31.820  38.770  1.00  0.00           H
ATOM     31 HG23 ILE A 586      19.510  32.290  37.080  1.00  0.00           H
ATOM     32  CG1 ILE A 586      19.570  34.640  39.770  1.00  0.00           C
ATOM     33 HG11 ILE A 586      20.110  35.610  39.820  1.00  0.00           H
ATOM     34 HG12 ILE A 586      19.920  33.880  40.500  1.00  0.00           H
ATOM     35  CD  ILE A 586      18.020  34.760  40.030  1.00  0.00           C
ATOM     36  HD1 ILE A 586      17.450  35.100  39.140  1.00  0.00           H
ATOM     37  HD2 ILE A 586      17.860  35.430  40.910  1.00  0.00           H
ATOM     38  HD3 ILE A 586      17.730  33.730  40.310  1.00  0.00           H
ATOM     39  C   ILE A 586      22.010  33.150  37.050  1.00  0.00           C
ATOM     40  O   ILE A 586      22.530  32.080  37.250  1.00  0.00           O
ATOM     41  N   LEU A 587      21.920  33.590  35.790  1.00  0.00           N
ATOM     42  HN  LEU A 587      21.510  34.490  35.670  1.00  0.00           H
ATOM     43  CA  LEU A 587      22.590  33.110  34.620  1.00  0.00           C
ATOM     44  HA  LEU A 587      22.440  32.040  34.520  1.00  0.00           H
ATOM     45  CB  LEU A 587      22.030  33.860  33.390  1.00  0.00           C
ATOM     46  HB1 LEU A 587      22.770  33.800  32.550  1.00  0.00           H
ATOM     47  HB2 LEU A 587      22.080  34.930  33.710  1.00  0.00           H
ATOM     48  CG  LEU A 587      20.550  33.580  32.920  1.00  0.00           C
ATOM     49  HG  LEU A 587      19.840  33.900  33.730  1.00  0.00           H
ATOM     50  CD1 LEU A 587      20.290  34.380  31.660  1.00  0.00           C
ATOM     51 HD11 LEU A 587      21.090  34.190  30.890  1.00  0.00           H
ATOM     52 HD12 LEU A 587      20.300  35.470  31.850  1.00  0.00           H
ATOM     53 HD13 LEU A 587      19.370  33.910  31.250  1.00  0.00           H
ATOM     54  CD2 LEU A 587      20.460  32.110  32.690  1.00  0.00           C
ATOM     55 HD21 LEU A 587      19.650  31.740  32.040  1.00  0.00           H
ATOM     56 HD22 LEU A 587      20.250  31.530  33.600  1.00  0.00           H
ATOM     57 HD23 LEU A 587      21.340  31.770  32.090  1.00  0.00           H
ATOM     58  C   LEU A 587      24.110  33.120  34.720  1.00  0.00           C
ATOM     59  O   LEU A 587      24.780  32.160  34.320  1.00  0.00           O
ATOM     60  N   ASP A 588      24.790  34.100  35.230  1.00  0.00           N
ATOM     61  HN  ASP A 588      24.320  34.870  35.650  1.00  0.00           H
ATOM     62  CA  ASP A 588      26.220  34.280  35.270  1.00  0.00           C
ATOM     63  HA  ASP A 588      26.620  34.100  34.270  1.00  0.00           H
ATOM     64  CB  ASP A 588      26.700  35.610  35.960  1.00  0.00           C
ATOM     65  HB1 ASP A 588      27.790  35.690  35.780  1.00  0.00           H
ATOM     66  HB2 ASP A 588      26.410  35.520  37.030  1.00  0.00           H
ATOM     67  CG  ASP A 588      26.100  36.840  35.440  1.00  0.00           C
ATOM     68  OD1 ASP A 588      25.810  37.090  34.280  1.00  0.00           O
ATOM     69  OD2 ASP A 588      25.950  37.650  36.360  1.00  0.00           O
ATOM     70  C   ASP A 588      26.970  33.150  35.950  1.00  0.00           C
ATOM     71  O   ASP A 588      27.860  32.530  35.370  1.00  0.00           O
ATOM     72  N   ILE A 589      26.550  32.860  37.230  1.00  0.00           N
ATOM     73  HN  ILE A 589      25.800  33.230  37.760  1.00  0.00           H
ATOM     74  CA  ILE A 589      27.050  31.760  37.960  1.00  0.00           C
ATOM     75  HA  ILE A 589      28.120  31.750  38.070  1.00  0.00           H
ATOM     76  CB  ILE A 589      26.560  31.760  39.470  1.00  0.00           C
ATOM     77  HB  ILE A 589      26.970  30.860  39.990  1.00  0.00           H
ATOM     78  CG2 ILE A 589      27.350  32.940  40.040  1.00  0.00           C
ATOM     79 HG21 ILE A 589      27.380  33.000  41.150  1.00  0.00           H
ATOM     80 HG22 ILE A 589      27.060  33.900  39.560  1.00  0.00           H
ATOM     81 HG23 ILE A 589      28.440  32.800  39.840  1.00  0.00           H
ATOM     82  CG1 ILE A 589      25.100  31.820  39.860  1.00  0.00           C
ATOM     83 HG11 ILE A 589      24.450  32.430  39.190  1.00  0.00           H
ATOM     84 HG12 ILE A 589      25.110  32.460  40.770  1.00  0.00           H
ATOM     85  CD  ILE A 589      24.540  30.420  40.120  1.00  0.00           C
ATOM     86  HD1 ILE A 589      25.240  29.810  40.730  1.00  0.00           H
ATOM     87  HD2 ILE A 589      24.280  29.980  39.140  1.00  0.00           H
ATOM     88  HD3 ILE A 589      23.580  30.670  40.640  1.00  0.00           H
ATOM     89  C   ILE A 589      26.660  30.480  37.340  1.00  0.00           C
ATOM     90  O   ILE A 589      27.430  29.580  37.250  1.00  0.00           O
ATOM     91  N   LYS A 590      25.350  30.370  36.810  1.00  0.00           N
ATOM     92  HN  LYS A 590      24.660  31.090  36.700  1.00  0.00           H
ATOM     93  CA  LYS A 590      25.030  29.100  36.150  1.00  0.00           C
ATOM     94  HA  LYS A 590      25.210  28.290  36.860  1.00  0.00           H
ATOM     95  CB  LYS A 590      23.530  28.960  35.610  1.00  0.00           C
ATOM     96  HB1 LYS A 590      23.400  28.070  34.970  1.00  0.00           H
ATOM     97  HB2 LYS A 590      23.160  29.830  35.030  1.00  0.00           H
ATOM     98  CG  LYS A 590      22.570  28.820  36.830  1.00  0.00           C
ATOM     99  HG1 LYS A 590      22.790  29.650  37.540  1.00  0.00           H
ATOM    100  HG2 LYS A 590      22.890  27.940  37.420  1.00  0.00           H
ATOM    101  CD  LYS A 590      21.080  28.620  36.570  1.00  0.00           C
ATOM    102  HD1 LYS A 590      20.550  28.230  37.470  1.00  0.00           H
ATOM    103  HD2 LYS A 590      20.970  27.710  35.940  1.00  0.00           H
ATOM    104  CE  LYS A 590      20.380  29.770  35.930  1.00  0.00           C
ATOM    105  HE1 LYS A 590      20.860  29.970  34.950  1.00  0.00           H
ATOM    106  HE2 LYS A 590      20.230  30.530  36.730  1.00  0.00           H
ATOM    107  NZ  LYS A 590      18.910  29.430  35.640  1.00  0.00           N
ATOM    108  HZ1 LYS A 590      18.420  29.280  36.540  1.00  0.00           H
ATOM    109  HZ2 LYS A 590      18.730  28.560  35.100  1.00  0.00           H
ATOM    110  HZ3 LYS A 590      18.480  30.200  35.100  1.00  0.00           H
ATOM    111  C   LYS A 590      25.960  28.750  35.040  1.00  0.00           C
ATOM    112  O   LYS A 590      26.470  27.640  34.970  1.00  0.00           O
ATOM    113  N   ARG A 591      26.180  29.700  34.130  1.00  0.00           N
ATOM    114  HN  ARG A 591      25.830  30.630  34.190  1.00  0.00           H
ATOM    115  CA  ARG A 591      27.140  29.580  32.990  1.00  0.00           C
ATOM    116  HA  ARG A 591      26.670  28.880  32.320  1.00  0.00           H
ATOM    117  CB  ARG A 591      27.100  30.920  32.130  1.00  0.00           C
ATOM    118  HB1 ARG A 591      27.920  31.070  31.390  1.00  0.00           H
ATOM    119  HB2 ARG A 591      27.180  31.800  32.800  1.00  0.00           H
ATOM    120  CG  ARG A 591      25.770  31.020  31.350  1.00  0.00           C
ATOM    121  HG1 ARG A 591      24.920  30.630  31.950  1.00  0.00           H
ATOM    122  HG2 ARG A 591      25.800  30.230  30.570  1.00  0.00           H
ATOM    123  CD  ARG A 591      25.350  32.420  30.760  1.00  0.00           C
ATOM    124  HD1 ARG A 591      26.030  32.590  29.890  1.00  0.00           H
ATOM    125  HD2 ARG A 591      25.410  33.280  31.460  1.00  0.00           H
ATOM    126  NE  ARG A 591      23.940  32.300  30.250  1.00  0.00           N
ATOM    127  HE  ARG A 591      23.580  31.420  29.950  1.00  0.00           H
ATOM    128  CZ  ARG A 591      23.290  33.320  29.660  1.00  0.00           C
ATOM    129  NH1 ARG A 591      23.700  34.520  29.660  1.00  0.00           N
ATOM    130 HH11 ARG A 591      24.660  34.660  29.910  1.00  0.00           H
ATOM    131 HH12 ARG A 591      23.370  35.110  28.920  1.00  0.00           H
ATOM    132  NH2 ARG A 591      22.240  33.010  28.870  1.00  0.00           N
ATOM    133 HH21 ARG A 591      21.670  33.820  28.710  1.00  0.00           H
ATOM    134 HH22 ARG A 591      21.790  32.150  29.140  1.00  0.00           H
ATOM    135  C   ARG A 591      28.610  29.080  33.250  1.00  0.00           C
ATOM    136  O   ARG A 591      29.170  28.310  32.480  1.00  0.00           O
ATOM    137  N   LYS A 592      29.150  29.380  34.410  1.00  0.00           N
ATOM    138  HN  LYS A 592      28.650  29.900  35.100  1.00  0.00           H
ATOM    139  CA  LYS A 592      30.540  28.970  34.660  1.00  0.00           C
ATOM    140  HA  LYS A 592      30.990  28.520  33.800  1.00  0.00           H
ATOM    141  CB  LYS A 592      31.400  30.100  35.230  1.00  0.00           C
ATOM    142  HB1 LYS A 592      32.430  29.680  35.160  1.00  0.00           H
ATOM    143  HB2 LYS A 592      31.030  30.380  36.250  1.00  0.00           H
ATOM    144  CG  LYS A 592      31.220  31.460  34.510  1.00  0.00           C
ATOM    145  HG1 LYS A 592      31.820  32.200  35.080  1.00  0.00           H
ATOM    146  HG2 LYS A 592      30.150  31.740  34.610  1.00  0.00           H
ATOM    147  CD  LYS A 592      31.720  31.530  33.140  1.00  0.00           C
ATOM    148  HD1 LYS A 592      31.280  30.660  32.630  1.00  0.00           H
ATOM    149  HD2 LYS A 592      32.830  31.550  33.100  1.00  0.00           H
ATOM    150  CE  LYS A 592      31.150  32.750  32.400  1.00  0.00           C
ATOM    151  HE1 LYS A 592      31.420  33.690  32.920  1.00  0.00           H
ATOM    152  HE2 LYS A 592      30.040  32.650  32.420  1.00  0.00           H
ATOM    153  NZ  LYS A 592      31.570  32.690  31.050  1.00  0.00           N
ATOM    154  HZ1 LYS A 592      31.330  31.750  30.680  1.00  0.00           H
ATOM    155  HZ2 LYS A 592      32.610  32.710  31.010  1.00  0.00           H
ATOM    156  HZ3 LYS A 592      31.250  33.490  30.460  1.00  0.00           H
ATOM    157  C   LYS A 592      30.450  27.860  35.740  1.00  0.00           C
ATOM    158  O   LYS A 592      31.490  27.410  36.230  1.00  0.00           O
ATOM    159  N   ALA A 593      29.300  27.370  36.150  1.00  0.00           N
ATOM    160  HN  ALA A 593      28.420  27.810  35.920  1.00  0.00           H
ATOM    161  CA  ALA A 593      29.220  26.200  37.030  1.00  0.00           C
ATOM    162  HA  ALA A 593      29.760  26.530  37.910  1.00  0.00           H
ATOM    163  CB  ALA A 593      27.780  26.060  37.460  1.00  0.00           C
ATOM    164  HB1 ALA A 593      27.480  27.090  37.760  1.00  0.00           H
ATOM    165  HB2 ALA A 593      27.690  25.390  38.350  1.00  0.00           H
ATOM    166  HB3 ALA A 593      26.980  25.840  36.730  1.00  0.00           H
ATOM    167  C   ALA A 593      29.800  24.860  36.420  1.00  0.00           C
ATOM    168  O   ALA A 593      30.570  24.330  37.200  1.00  0.00           O
ATOM    169  N   PRO A 594      29.580  24.440  35.200  1.00  0.00           N
ATOM    170  CD  PRO A 594      28.660  25.040  34.150  1.00  0.00           C
ATOM    171  HD1 PRO A 594      28.950  26.080  33.860  1.00  0.00           H
ATOM    172  HD2 PRO A 594      27.600  25.210  34.450  1.00  0.00           H
ATOM    173  CA  PRO A 594      30.000  23.190  34.710  1.00  0.00           C
ATOM    174  HA  PRO A 594      30.070  22.460  35.500  1.00  0.00           H
ATOM    175  CB  PRO A 594      28.980  22.840  33.650  1.00  0.00           C
ATOM    176  HB1 PRO A 594      28.000  22.580  34.090  1.00  0.00           H
ATOM    177  HB2 PRO A 594      29.230  22.040  32.910  1.00  0.00           H
ATOM    178  CG  PRO A 594      28.770  24.200  32.960  1.00  0.00           C
ATOM    179  HG1 PRO A 594      29.710  24.500  32.450  1.00  0.00           H
ATOM    180  HG2 PRO A 594      27.890  24.100  32.280  1.00  0.00           H
ATOM    181  C   PRO A 594      31.420  23.270  34.270  1.00  0.00           C
ATOM    182  O   PRO A 594      31.750  22.480  33.410  1.00  0.00           O
ATOM    183  N   PHE A 595      32.290  24.150  34.830  1.00  0.00           N
ATOM    184  HN  PHE A 595      31.870  24.820  35.430  1.00  0.00           H
ATOM    185  CA  PHE A 595      33.740  24.170  34.730  1.00  0.00           C
ATOM    186  HA  PHE A 595      34.060  23.520  33.940  1.00  0.00           H
ATOM    187  CB  PHE A 595      34.320  25.630  34.500  1.00  0.00           C
ATOM    188  HB1 PHE A 595      35.430  25.700  34.480  1.00  0.00           H
ATOM    189  HB2 PHE A 595      33.950  26.290  35.300  1.00  0.00           H
ATOM    190  CG  PHE A 595      33.900  26.390  33.260  1.00  0.00           C
ATOM    191  CD1 PHE A 595      33.910  27.810  33.210  1.00  0.00           C
ATOM    192  HD1 PHE A 595      34.190  28.350  34.090  1.00  0.00           H
ATOM    193  CE1 PHE A 595      33.450  28.530  32.130  1.00  0.00           C
ATOM    194  HE1 PHE A 595      33.620  29.600  32.130  1.00  0.00           H
ATOM    195  CZ  PHE A 595      32.920  27.880  31.050  1.00  0.00           C
ATOM    196  HZ  PHE A 595      32.520  28.410  30.200  1.00  0.00           H
ATOM    197  CD2 PHE A 595      33.430  25.720  32.100  1.00  0.00           C
ATOM    198  HD2 PHE A 595      33.380  24.650  32.000  1.00  0.00           H
ATOM    199  CE2 PHE A 595      32.880  26.460  31.020  1.00  0.00           C
ATOM    200  HE2 PHE A 595      32.300  25.980  30.240  1.00  0.00           H
ATOM    201  C   PHE A 595      34.470  23.650  35.990  1.00  0.00           C
ATOM    202  O   PHE A 595      35.680  23.520  35.890  1.00  0.00           O
ATOM    203  N   PHE A 596      33.810  23.290  37.130  1.00  0.00           N
ATOM    204  HN  PHE A 596      32.820  23.410  37.230  1.00  0.00           H
ATOM    205  CA  PHE A 596      34.560  22.980  38.340  1.00  0.00           C
ATOM    206  HA  PHE A 596      35.190  23.840  38.510  1.00  0.00           H
ATOM    207  CB  PHE A 596      33.670  22.980  39.610  1.00  0.00           C
ATOM    208  HB1 PHE A 596      33.200  21.970  39.720  1.00  0.00           H
ATOM    209  HB2 PHE A 596      32.840  23.700  39.430  1.00  0.00           H
ATOM    210  CG  PHE A 596      34.370  23.210  40.910  1.00  0.00           C
ATOM    211  CD1 PHE A 596      34.020  24.350  41.680  1.00  0.00           C
ATOM    212  HD1 PHE A 596      33.290  24.960  41.170  1.00  0.00           H
ATOM    213  CE1 PHE A 596      34.560  24.520  43.010  1.00  0.00           C
ATOM    214  HE1 PHE A 596      34.200  25.420  43.470  1.00  0.00           H
ATOM    215  CZ  PHE A 596      35.440  23.580  43.540  1.00  0.00           C
ATOM    216  HZ  PHE A 596      35.840  23.750  44.530  1.00  0.00           H
ATOM    217  CD2 PHE A 596      35.160  22.250  41.530  1.00  0.00           C
ATOM    218  HD2 PHE A 596      35.510  21.340  41.060  1.00  0.00           H
ATOM    219  CE2 PHE A 596      35.800  22.360  42.780  1.00  0.00           C
ATOM    220  HE2 PHE A 596      36.460  21.630  43.210  1.00  0.00           H
ATOM    221  C   PHE A 596      35.650  21.890  38.300  1.00  0.00           C
ATOM    222  O   PHE A 596      36.740  22.050  38.860  1.00  0.00           O
ATOM    223  N   LEU A 597      35.320  20.800  37.620  1.00  0.00           N
ATOM    224  HN  LEU A 597      34.470  20.650  37.130  1.00  0.00           H
ATOM    225  CA  LEU A 597      36.210  19.660  37.590  1.00  0.00           C
ATOM    226  HA  LEU A 597      36.800  19.680  38.490  1.00  0.00           H
ATOM    227  CB  LEU A 597      35.340  18.410  37.470  1.00  0.00           C
ATOM    228  HB1 LEU A 597      36.020  17.540  37.310  1.00  0.00           H
ATOM    229  HB2 LEU A 597      34.690  18.390  36.570  1.00  0.00           H
ATOM    230  CG  LEU A 597      34.340  18.150  38.690  1.00  0.00           C
ATOM    231  HG  LEU A 597      33.690  19.060  38.730  1.00  0.00           H
ATOM    232  CD1 LEU A 597      33.340  17.100  38.350  1.00  0.00           C
ATOM    233 HD11 LEU A 597      32.480  17.240  39.040  1.00  0.00           H
ATOM    234 HD12 LEU A 597      33.740  16.060  38.370  1.00  0.00           H
ATOM    235 HD13 LEU A 597      32.940  17.260  37.330  1.00  0.00           H
ATOM    236  CD2 LEU A 597      35.010  18.110  40.110  1.00  0.00           C
ATOM    237 HD21 LEU A 597      35.580  19.040  40.300  1.00  0.00           H
ATOM    238 HD22 LEU A 597      35.650  17.200  40.100  1.00  0.00           H
ATOM    239 HD23 LEU A 597      34.240  18.020  40.910  1.00  0.00           H
ATOM    240  C   LEU A 597      37.230  19.920  36.480  1.00  0.00           C
ATOM    241  O   LEU A 597      38.380  19.380  36.440  1.00  0.00           O
ATOM    242  N   SER A 598      36.830  20.730  35.450  1.00  0.00           N
ATOM    243  HN  SER A 598      35.920  21.140  35.370  1.00  0.00           H
ATOM    244  CA  SER A 598      37.800  21.030  34.380  1.00  0.00           C
ATOM    245  HA  SER A 598      38.230  20.080  34.100  1.00  0.00           H
ATOM    246  CB  SER A 598      37.110  21.820  33.170  1.00  0.00           C
ATOM    247  HB1 SER A 598      37.830  21.970  32.330  1.00  0.00           H
ATOM    248  HB2 SER A 598      36.700  22.780  33.570  1.00  0.00           H
ATOM    249  OG  SER A 598      36.000  21.090  32.720  1.00  0.00           O
ATOM    250  HG1 SER A 598      36.330  20.340  32.220  1.00  0.00           H
ATOM    251  C   SER A 598      38.840  21.940  35.020  1.00  0.00           C
ATOM    252  O   SER A 598      39.980  21.770  34.520  1.00  0.00           O
ATOM    253  N   ASP A 599      38.570  22.860  36.040  1.00  0.00           N
ATOM    254  HN  ASP A 599      37.630  23.070  36.290  1.00  0.00           H
ATOM    255  CA  ASP A 599      39.570  23.700  36.720  1.00  0.00           C
ATOM    256  HA  ASP A 599      40.020  24.240  35.910  1.00  0.00           H
ATOM    257  CB  ASP A 599      38.970  24.790  37.660  1.00  0.00           C
ATOM    258  HB1 ASP A 599      39.800  25.300  38.190  1.00  0.00           H
ATOM    259  HB2 ASP A 599      38.170  24.400  38.340  1.00  0.00           H
ATOM    260  CG  ASP A 599      38.370  25.990  36.920  1.00  0.00           C
ATOM    261  OD1 ASP A 599      38.200  26.070  35.650  1.00  0.00           O
ATOM    262  OD2 ASP A 599      38.110  27.000  37.600  1.00  0.00           O
ATOM    263  C   ASP A 599      40.730  22.990  37.410  1.00  0.00           C
ATOM    264  O   ASP A 599      41.900  23.400  37.310  1.00  0.00           O
ATOM    265  N   PHE A 600      40.510  21.850  38.070  1.00  0.00           N
ATOM    266  HN  PHE A 600      39.600  21.470  38.190  1.00  0.00           H
ATOM    267  CA  PHE A 600      41.620  20.970  38.550  1.00  0.00           C
ATOM    268  HA  PHE A 600      42.330  21.610  39.070  1.00  0.00           H
ATOM    269  CB  PHE A 600      41.030  19.810  39.520  1.00  0.00           C
ATOM    270  HB1 PHE A 600      41.820  19.060  39.730  1.00  0.00           H
ATOM    271  HB2 PHE A 600      40.130  19.290  39.140  1.00  0.00           H
ATOM    272  CG  PHE A 600      40.650  20.440  40.770  1.00  0.00           C
ATOM    273  CD1 PHE A 600      41.520  20.260  41.910  1.00  0.00           C
ATOM    274  HD1 PHE A 600      42.400  19.650  41.750  1.00  0.00           H
ATOM    275  CE1 PHE A 600      41.280  20.940  43.100  1.00  0.00           C
ATOM    276  HE1 PHE A 600      41.980  20.850  43.930  1.00  0.00           H
ATOM    277  CZ  PHE A 600      40.130  21.720  43.220  1.00  0.00           C
ATOM    278  HZ  PHE A 600      39.980  22.470  44.000  1.00  0.00           H
ATOM    279  CD2 PHE A 600      39.420  21.140  40.910  1.00  0.00           C
ATOM    280  HD2 PHE A 600      38.630  21.250  40.170  1.00  0.00           H
ATOM    281  CE2 PHE A 600      39.250  21.800  42.150  1.00  0.00           C
ATOM    282  HE2 PHE A 600      38.280  22.280  42.180  1.00  0.00           H
ATOM    283  C   PHE A 600      42.290  20.280  37.350  1.00  0.00           C
ATOM    284  O   PHE A 600      43.540  20.120  37.350  1.00  0.00           O
ATOM    285  N   LYS A 601      41.620  20.010  36.220  1.00  0.00           N
ATOM    286  HN  LYS A 601      40.650  20.220  36.190  1.00  0.00           H
ATOM    287  CA  LYS A 601      42.230  19.400  35.130  1.00  0.00           C
ATOM    288  HA  LYS A 601      43.000  18.710  35.440  1.00  0.00           H
ATOM    289  CB  LYS A 601      41.230  18.530  34.260  1.00  0.00           C
ATOM    290  HB1 LYS A 601      40.230  19.000  34.300  1.00  0.00           H
ATOM    291  HB2 LYS A 601      41.230  17.480  34.620  1.00  0.00           H
ATOM    292  CG  LYS A 601      41.480  18.450  32.750  1.00  0.00           C
ATOM    293  HG1 LYS A 601      41.020  17.570  32.270  1.00  0.00           H
ATOM    294  HG2 LYS A 601      42.560  18.400  32.500  1.00  0.00           H
ATOM    295  CD  LYS A 601      40.840  19.620  31.890  1.00  0.00           C
ATOM    296  HD1 LYS A 601      41.010  20.550  32.460  1.00  0.00           H
ATOM    297  HD2 LYS A 601      39.740  19.500  31.740  1.00  0.00           H
ATOM    298  CE  LYS A 601      41.480  19.770  30.450  1.00  0.00           C
ATOM    299  HE1 LYS A 601      41.200  18.960  29.750  1.00  0.00           H
ATOM    300  HE2 LYS A 601      42.580  19.900  30.580  1.00  0.00           H
ATOM    301  NZ  LYS A 601      41.070  21.080  29.880  1.00  0.00           N
ATOM    302  HZ1 LYS A 601      40.080  21.270  29.650  1.00  0.00           H
ATOM    303  HZ2 LYS A 601      41.680  21.260  29.060  1.00  0.00           H
ATOM    304  HZ3 LYS A 601      41.320  21.820  30.570  1.00  0.00           H
ATOM    305  C   LYS A 601      43.120  20.460  34.370  1.00  0.00           C
ATOM    306  O   LYS A 601      44.070  20.160  33.680  1.00  0.00           O
ATOM    307  N   ASP A 602      42.770  21.710  34.580  1.00  0.00           N
ATOM    308  HN  ASP A 602      41.940  21.910  35.100  1.00  0.00           H
ATOM    309  CA  ASP A 602      43.490  22.920  34.060  1.00  0.00           C
ATOM    310  HA  ASP A 602      43.960  22.630  33.140  1.00  0.00           H
ATOM    311  CB  ASP A 602      42.350  23.960  33.690  1.00  0.00           C
ATOM    312  HB1 ASP A 602      42.770  24.980  33.630  1.00  0.00           H
ATOM    313  HB2 ASP A 602      41.590  23.980  34.500  1.00  0.00           H
ATOM    314  CG  ASP A 602      41.750  23.640  32.300  1.00  0.00           C
ATOM    315  OD1 ASP A 602      42.230  22.760  31.560  1.00  0.00           O
ATOM    316  OD2 ASP A 602      40.850  24.400  31.880  1.00  0.00           O
ATOM    317  C   ASP A 602      44.620  23.500  34.960  1.00  0.00           C
ATOM    318  O   ASP A 602      45.250  24.490  34.570  1.00  0.00           O
ATOM    319  N   ALA A 603      44.850  22.910  36.100  1.00  0.00           N
ATOM    320  HN  ALA A 603      44.240  22.170  36.390  1.00  0.00           H
ATOM    321  CA  ALA A 603      45.870  23.290  36.970  1.00  0.00           C
ATOM    322  HA  ALA A 603      46.160  24.330  36.880  1.00  0.00           H
ATOM    323  CB  ALA A 603      45.310  23.070  38.400  1.00  0.00           C
ATOM    324  HB1 ALA A 603      44.470  23.780  38.550  1.00  0.00           H
ATOM    325  HB2 ALA A 603      46.100  23.120  39.190  1.00  0.00           H
ATOM    326  HB3 ALA A 603      44.930  22.030  38.530  1.00  0.00           H
ATOM    327  C   ALA A 603      47.040  22.380  36.870  1.00  0.00           C
ATOM    328  O   ALA A 603      48.120  22.640  37.420  1.00  0.00           O
ATOM    329  N   LEU A 604      46.930  21.320  36.110  1.00  0.00           N
ATOM    330  HN  LEU A 604      46.120  21.190  35.550  1.00  0.00           H
ATOM    331  CA  LEU A 604      47.880  20.310  35.760  1.00  0.00           C
ATOM    332  HA  LEU A 604      48.260  20.000  36.720  1.00  0.00           H
ATOM    333  CB  LEU A 604      47.190  19.170  35.010  1.00  0.00           C
ATOM    334  HB1 LEU A 604      47.960  18.500  34.570  1.00  0.00           H
ATOM    335  HB2 LEU A 604      46.690  19.710  34.180  1.00  0.00           H
ATOM    336  CG  LEU A 604      46.190  18.290  35.880  1.00  0.00           C
ATOM    337  HG  LEU A 604      45.250  18.720  36.270  1.00  0.00           H
ATOM    338  CD1 LEU A 604      45.780  17.190  34.930  1.00  0.00           C
ATOM    339 HD11 LEU A 604      46.730  16.920  34.430  1.00  0.00           H
ATOM    340 HD12 LEU A 604      45.050  17.570  34.180  1.00  0.00           H
ATOM    341 HD13 LEU A 604      45.270  16.310  35.390  1.00  0.00           H
ATOM    342  CD2 LEU A 604      46.830  17.630  37.150  1.00  0.00           C
ATOM    343 HD21 LEU A 604      46.220  16.770  37.520  1.00  0.00           H
ATOM    344 HD22 LEU A 604      46.720  18.380  37.950  1.00  0.00           H
ATOM    345 HD23 LEU A 604      47.800  17.100  36.980  1.00  0.00           H
ATOM    346  C   LEU A 604      49.090  20.820  34.960  1.00  0.00           C
ATOM    347  O   LEU A 604      49.340  20.430  33.790  1.00  0.00           O
ATOM    348  N   SER A 605      49.960  21.610  35.650  1.00  0.00           N
ATOM    349  HN  SER A 605      49.780  21.940  36.570  1.00  0.00           H
ATOM    350  CA  SER A 605      51.190  21.980  35.080  1.00  0.00           C
ATOM    351  HA  SER A 605      51.570  21.100  34.580  1.00  0.00           H
ATOM    352  CB  SER A 605      51.010  23.240  34.170  1.00  0.00           C
ATOM    353  HB1 SER A 605      50.200  22.950  33.460  1.00  0.00           H
ATOM    354  HB2 SER A 605      51.880  23.430  33.510  1.00  0.00           H
ATOM    355  OG  SER A 605      50.710  24.480  34.820  1.00  0.00           O
ATOM    356  HG1 SER A 605      49.850  24.260  35.190  1.00  0.00           H
ATOM    357  C   SER A 605      52.120  22.390  36.160  1.00  0.00           C
ATOM    358  O   SER A 605      51.750  22.830  37.200  1.00  0.00           O
ATOM    359  N   LEU A 606      53.480  22.310  35.880  1.00  0.00           N
ATOM    360  HN  LEU A 606      53.750  21.930  35.010  1.00  0.00           H
ATOM    361  CA  LEU A 606      54.420  22.990  36.680  1.00  0.00           C
ATOM    362  HA  LEU A 606      54.270  22.680  37.690  1.00  0.00           H
ATOM    363  CB  LEU A 606      55.830  22.480  36.330  1.00  0.00           C
ATOM    364  HB1 LEU A 606      56.630  23.060  36.850  1.00  0.00           H
ATOM    365  HB2 LEU A 606      55.960  22.740  35.250  1.00  0.00           H
ATOM    366  CG  LEU A 606      56.120  20.990  36.630  1.00  0.00           C
ATOM    367  HG  LEU A 606      55.430  20.320  36.070  1.00  0.00           H
ATOM    368  CD1 LEU A 606      57.480  20.650  36.130  1.00  0.00           C
ATOM    369 HD11 LEU A 606      58.300  21.090  36.740  1.00  0.00           H
ATOM    370 HD12 LEU A 606      57.790  20.750  35.070  1.00  0.00           H
ATOM    371 HD13 LEU A 606      57.460  19.540  36.310  1.00  0.00           H
ATOM    372  CD2 LEU A 606      56.000  20.650  38.130  1.00  0.00           C
ATOM    373 HD21 LEU A 606      54.930  20.620  38.400  1.00  0.00           H
ATOM    374 HD22 LEU A 606      56.510  21.290  38.880  1.00  0.00           H
ATOM    375 HD23 LEU A 606      56.380  19.630  38.360  1.00  0.00           H
ATOM    376  C   LEU A 606      54.380  24.470  36.780  1.00  0.00           C
ATOM    377  O   LEU A 606      54.790  24.980  37.800  1.00  0.00           O
ATOM    378  N   GLN A 607      53.860  25.230  35.770  1.00  0.00           N
ATOM    379  HN  GLN A 607      53.310  24.770  35.090  1.00  0.00           H
ATOM    380  CA  GLN A 607      53.670  26.690  35.810  1.00  0.00           C
ATOM    381  HA  GLN A 607      54.600  27.200  36.010  1.00  0.00           H
ATOM    382  CB  GLN A 607      53.190  27.110  34.360  1.00  0.00           C
ATOM    383  HB1 GLN A 607      52.380  26.410  34.090  1.00  0.00           H
ATOM    384  HB2 GLN A 607      53.930  26.990  33.530  1.00  0.00           H
ATOM    385  CG  GLN A 607      52.900  28.630  34.210  1.00  0.00           C
ATOM    386  HG1 GLN A 607      53.590  29.170  34.910  1.00  0.00           H
ATOM    387  HG2 GLN A 607      51.920  28.740  34.720  1.00  0.00           H
ATOM    388  CD  GLN A 607      52.770  29.190  32.760  1.00  0.00           C
ATOM    389  OE1 GLN A 607      52.360  28.470  31.830  1.00  0.00           O
ATOM    390  NE2 GLN A 607      52.850  30.480  32.490  1.00  0.00           N
ATOM    391 HE21 GLN A 607      52.780  30.810  31.560  1.00  0.00           H
ATOM    392 HE22 GLN A 607      52.920  31.080  33.290  1.00  0.00           H
ATOM    393  C   GLN A 607      52.670  27.180  36.850  1.00  0.00           C
ATOM    394  O   GLN A 607      52.940  28.180  37.520  1.00  0.00           O
ATOM    395  N   CYS A 608      51.560  26.420  36.990  1.00  0.00           N
ATOM    396  HN  CYS A 608      51.340  25.670  36.370  1.00  0.00           H
ATOM    397  CA  CYS A 608      50.580  26.550  38.080  1.00  0.00           C
ATOM    398  HA  CYS A 608      50.460  27.620  38.210  1.00  0.00           H
ATOM    399  CB  CYS A 608      49.300  25.760  37.860  1.00  0.00           C
ATOM    400  HB1 CYS A 608      48.760  25.710  38.830  1.00  0.00           H
ATOM    401  HB2 CYS A 608      49.620  24.720  37.610  1.00  0.00           H
ATOM    402  SG  CYS A 608      48.230  26.580  36.610  1.00  0.00           S
ATOM    403  HG1 CYS A 608      47.780  27.370  37.570  1.00  0.00           H
ATOM    404  C   CYS A 608      51.110  26.260  39.430  1.00  0.00           C
ATOM    405  O   CYS A 608      50.840  27.010  40.370  1.00  0.00           O
ATOM    406  N   LEU A 609      51.860  25.150  39.540  1.00  0.00           N
ATOM    407  HN  LEU A 609      51.900  24.480  38.810  1.00  0.00           H
ATOM    408  CA  LEU A 609      52.550  24.880  40.800  1.00  0.00           C
ATOM    409  HA  LEU A 609      51.820  24.900  41.610  1.00  0.00           H
ATOM    410  CB  LEU A 609      53.220  23.370  40.740  1.00  0.00           C
ATOM    411  HB1 LEU A 609      53.930  23.270  39.890  1.00  0.00           H
ATOM    412  HB2 LEU A 609      52.380  22.700  40.470  1.00  0.00           H
ATOM    413  CG  LEU A 609      53.910  22.940  42.020  1.00  0.00           C
ATOM    414  HG  LEU A 609      54.770  23.650  42.120  1.00  0.00           H
ATOM    415  CD1 LEU A 609      53.050  22.970  43.320  1.00  0.00           C
ATOM    416 HD11 LEU A 609      52.070  22.570  43.000  1.00  0.00           H
ATOM    417 HD12 LEU A 609      52.890  24.010  43.670  1.00  0.00           H
ATOM    418 HD13 LEU A 609      53.430  22.230  44.070  1.00  0.00           H
ATOM    419  CD2 LEU A 609      54.440  21.530  41.780  1.00  0.00           C
ATOM    420 HD21 LEU A 609      55.260  21.220  42.480  1.00  0.00           H
ATOM    421 HD22 LEU A 609      54.770  21.430  40.730  1.00  0.00           H
ATOM    422 HD23 LEU A 609      53.650  20.770  41.930  1.00  0.00           H
ATOM    423  C   LEU A 609      53.610  25.920  41.270  1.00  0.00           C
ATOM    424  O   LEU A 609      53.510  26.360  42.360  1.00  0.00           O
ATOM    425  N   ALA A 610      54.460  26.380  40.430  1.00  0.00           N
ATOM    426  HN  ALA A 610      54.620  25.860  39.590  1.00  0.00           H
ATOM    427  CA  ALA A 610      55.340  27.470  40.750  1.00  0.00           C
ATOM    428  HA  ALA A 610      55.920  27.250  41.640  1.00  0.00           H
ATOM    429  CB  ALA A 610      56.330  27.610  39.630  1.00  0.00           C
ATOM    430  HB1 ALA A 610      57.110  28.390  39.820  1.00  0.00           H
ATOM    431  HB2 ALA A 610      55.770  27.960  38.750  1.00  0.00           H
ATOM    432  HB3 ALA A 610      56.780  26.630  39.400  1.00  0.00           H
ATOM    433  C   ALA A 610      54.710  28.820  40.840  1.00  0.00           C
ATOM    434  O   ALA A 610      55.290  29.700  41.440  1.00  0.00           O
ATOM    435  N   SER A 611      53.530  29.110  40.250  1.00  0.00           N
ATOM    436  HN  SER A 611      53.240  28.540  39.490  1.00  0.00           H
ATOM    437  CA  SER A 611      52.760  30.350  40.500  1.00  0.00           C
ATOM    438  HA  SER A 611      53.430  31.180  40.300  1.00  0.00           H
ATOM    439  CB  SER A 611      51.530  30.480  39.550  1.00  0.00           C
ATOM    440  HB1 SER A 611      50.950  31.350  39.890  1.00  0.00           H
ATOM    441  HB2 SER A 611      50.970  29.520  39.580  1.00  0.00           H
ATOM    442  OG  SER A 611      51.930  30.720  38.200  1.00  0.00           O
ATOM    443  HG1 SER A 611      52.330  29.970  37.760  1.00  0.00           H
ATOM    444  C   SER A 611      52.220  30.320  41.930  1.00  0.00           C
ATOM    445  O   SER A 611      52.170  31.350  42.520  1.00  0.00           O
ATOM    446  N   ILE A 612      51.800  29.150  42.490  1.00  0.00           N
ATOM    447  HN  ILE A 612      51.810  28.300  41.980  1.00  0.00           H
ATOM    448  CA  ILE A 612      51.400  29.090  43.880  1.00  0.00           C
ATOM    449  HA  ILE A 612      50.650  29.830  44.120  1.00  0.00           H
ATOM    450  CB  ILE A 612      50.800  27.750  44.160  1.00  0.00           C
ATOM    451  HB  ILE A 612      51.570  27.030  43.830  1.00  0.00           H
ATOM    452  CG2 ILE A 612      50.560  27.560  45.660  1.00  0.00           C
ATOM    453 HG21 ILE A 612      51.570  27.360  46.070  1.00  0.00           H
ATOM    454 HG22 ILE A 612      49.940  26.660  45.870  1.00  0.00           H
ATOM    455 HG23 ILE A 612      50.030  28.500  45.930  1.00  0.00           H
ATOM    456  CG1 ILE A 612      49.480  27.480  43.320  1.00  0.00           C
ATOM    457 HG11 ILE A 612      49.500  27.960  42.310  1.00  0.00           H
ATOM    458 HG12 ILE A 612      48.700  28.090  43.810  1.00  0.00           H
ATOM    459  CD  ILE A 612      49.210  25.980  43.250  1.00  0.00           C
ATOM    460  HD1 ILE A 612      48.810  25.560  44.200  1.00  0.00           H
ATOM    461  HD2 ILE A 612      50.190  25.490  43.010  1.00  0.00           H
ATOM    462  HD3 ILE A 612      48.480  25.660  42.480  1.00  0.00           H
ATOM    463  C   ILE A 612      52.620  29.440  44.720  1.00  0.00           C
ATOM    464  O   ILE A 612      52.470  30.370  45.550  1.00  0.00           O
ATOM    465  N   LEU A 613      53.790  28.940  44.550  1.00  0.00           N
ATOM    466  HN  LEU A 613      53.860  28.270  43.820  1.00  0.00           H
ATOM    467  CA  LEU A 613      54.960  29.350  45.380  1.00  0.00           C
ATOM    468  HA  LEU A 613      54.800  29.190  46.420  1.00  0.00           H
ATOM    469  CB  LEU A 613      56.180  28.460  45.140  1.00  0.00           C
ATOM    470  HB1 LEU A 613      56.960  28.780  45.870  1.00  0.00           H
ATOM    471  HB2 LEU A 613      56.660  28.520  44.140  1.00  0.00           H
ATOM    472  CG  LEU A 613      55.830  26.900  45.280  1.00  0.00           C
ATOM    473  HG  LEU A 613      55.180  26.680  44.400  1.00  0.00           H
ATOM    474  CD1 LEU A 613      57.080  25.990  45.150  1.00  0.00           C
ATOM    475 HD11 LEU A 613      57.650  26.230  44.220  1.00  0.00           H
ATOM    476 HD12 LEU A 613      56.920  24.890  45.160  1.00  0.00           H
ATOM    477 HD13 LEU A 613      57.650  26.380  46.020  1.00  0.00           H
ATOM    478  CD2 LEU A 613      55.140  26.430  46.500  1.00  0.00           C
ATOM    479 HD21 LEU A 613      54.980  25.330  46.380  1.00  0.00           H
ATOM    480 HD22 LEU A 613      54.110  26.810  46.670  1.00  0.00           H
ATOM    481 HD23 LEU A 613      55.630  26.520  47.480  1.00  0.00           H
ATOM    482  C   LEU A 613      55.360  30.850  45.210  1.00  0.00           C
ATOM    483  O   LEU A 613      55.520  31.510  46.230  1.00  0.00           O
ATOM    484  N   PHE A 614      55.330  31.370  43.960  1.00  0.00           N
ATOM    485  HN  PHE A 614      55.180  30.820  43.140  1.00  0.00           H
ATOM    486  CA  PHE A 614      55.670  32.740  43.740  1.00  0.00           C
ATOM    487  HA  PHE A 614      56.570  32.790  44.330  1.00  0.00           H
ATOM    488  CB  PHE A 614      55.920  33.030  42.170  1.00  0.00           C
ATOM    489  HB1 PHE A 614      55.140  32.690  41.450  1.00  0.00           H
ATOM    490  HB2 PHE A 614      56.830  32.440  41.910  1.00  0.00           H
ATOM    491  CG  PHE A 614      56.120  34.450  41.800  1.00  0.00           C
ATOM    492  CD1 PHE A 614      57.260  35.210  42.220  1.00  0.00           C
ATOM    493  HD1 PHE A 614      58.040  34.650  42.730  1.00  0.00           H
ATOM    494  CE1 PHE A 614      57.400  36.580  41.910  1.00  0.00           C
ATOM    495  HE1 PHE A 614      58.190  37.190  42.320  1.00  0.00           H
ATOM    496  CZ  PHE A 614      56.420  37.210  41.180  1.00  0.00           C
ATOM    497  HZ  PHE A 614      56.490  38.250  40.890  1.00  0.00           H
ATOM    498  CD2 PHE A 614      55.150  35.150  41.130  1.00  0.00           C
ATOM    499  HD2 PHE A 614      54.260  34.700  40.710  1.00  0.00           H
ATOM    500  CE2 PHE A 614      55.320  36.500  40.750  1.00  0.00           C
ATOM    501  HE2 PHE A 614      54.540  37.130  40.360  1.00  0.00           H
ATOM    502  C   PHE A 614      54.680  33.790  44.390  1.00  0.00           C
ATOM    503  O   PHE A 614      55.090  34.710  45.100  1.00  0.00           O
ATOM    504  N   LEU A 615      53.350  33.590  44.160  1.00  0.00           N
ATOM    505  HN  LEU A 615      53.010  32.740  43.750  1.00  0.00           H
ATOM    506  CA  LEU A 615      52.290  34.450  44.560  1.00  0.00           C
ATOM    507  HA  LEU A 615      52.500  35.460  44.250  1.00  0.00           H
ATOM    508  CB  LEU A 615      51.010  34.130  43.810  1.00  0.00           C
ATOM    509  HB1 LEU A 615      50.210  34.860  44.060  1.00  0.00           H
ATOM    510  HB2 LEU A 615      50.730  33.060  43.980  1.00  0.00           H
ATOM    511  CG  LEU A 615      51.190  34.380  42.270  1.00  0.00           C
ATOM    512  HG  LEU A 615      52.130  33.890  41.950  1.00  0.00           H
ATOM    513  CD1 LEU A 615      50.050  33.680  41.560  1.00  0.00           C
ATOM    514 HD11 LEU A 615      49.050  34.110  41.770  1.00  0.00           H
ATOM    515 HD12 LEU A 615      50.100  32.610  41.870  1.00  0.00           H
ATOM    516 HD13 LEU A 615      50.220  33.810  40.470  1.00  0.00           H
ATOM    517  CD2 LEU A 615      51.340  35.880  41.890  1.00  0.00           C
ATOM    518 HD21 LEU A 615      50.450  36.400  42.320  1.00  0.00           H
ATOM    519 HD22 LEU A 615      51.200  35.990  40.790  1.00  0.00           H
ATOM    520 HD23 LEU A 615      52.290  36.290  42.300  1.00  0.00           H
ATOM    521  C   LEU A 615      51.990  34.340  46.040  1.00  0.00           C
ATOM    522  O   LEU A 615      51.580  35.340  46.610  1.00  0.00           O
ATOM    523  N   TYR A 616      52.200  33.190  46.760  1.00  0.00           N
ATOM    524  HN  TYR A 616      52.540  32.370  46.310  1.00  0.00           H
ATOM    525  CA  TYR A 616      52.150  32.970  48.210  1.00  0.00           C
ATOM    526  HA  TYR A 616      51.160  33.300  48.460  1.00  0.00           H
ATOM    527  CB  TYR A 616      52.280  31.550  48.700  1.00  0.00           C
ATOM    528  HB1 TYR A 616      53.200  31.170  48.200  1.00  0.00           H
ATOM    529  HB2 TYR A 616      51.360  30.940  48.550  1.00  0.00           H
ATOM    530  CG  TYR A 616      52.600  31.390  50.240  1.00  0.00           C
ATOM    531  CD1 TYR A 616      53.880  31.180  50.690  1.00  0.00           C
ATOM    532  HD1 TYR A 616      54.670  31.090  49.960  1.00  0.00           H
ATOM    533  CE1 TYR A 616      54.170  31.070  52.030  1.00  0.00           C
ATOM    534  HE1 TYR A 616      55.170  30.940  52.410  1.00  0.00           H
ATOM    535  CZ  TYR A 616      53.070  31.020  52.950  1.00  0.00           C
ATOM    536  OH  TYR A 616      53.280  31.110  54.370  1.00  0.00           O
ATOM    537  HH  TYR A 616      52.420  31.000  54.790  1.00  0.00           H
ATOM    538  CD2 TYR A 616      51.550  31.630  51.150  1.00  0.00           C
ATOM    539  HD2 TYR A 616      50.680  32.080  50.700  1.00  0.00           H
ATOM    540  CE2 TYR A 616      51.810  31.540  52.550  1.00  0.00           C
ATOM    541  HE2 TYR A 616      51.020  31.820  53.220  1.00  0.00           H
ATOM    542  C   TYR A 616      53.110  33.920  48.890  1.00  0.00           C
ATOM    543  O   TYR A 616      52.690  34.660  49.750  1.00  0.00           O
ATOM    544  N   CYS A 617      54.400  34.150  48.550  1.00  0.00           N
ATOM    545  HN  CYS A 617      54.950  33.710  47.850  1.00  0.00           H
ATOM    546  CA  CYS A 617      55.240  35.260  49.130  1.00  0.00           C
ATOM    547  HA  CYS A 617      55.250  35.180  50.200  1.00  0.00           H
ATOM    548  CB  CYS A 617      56.740  35.060  48.720  1.00  0.00           C
ATOM    549  HB1 CYS A 617      57.440  35.800  49.170  1.00  0.00           H
ATOM    550  HB2 CYS A 617      56.810  35.140  47.620  1.00  0.00           H
ATOM    551  SG  CYS A 617      57.430  33.440  49.150  1.00  0.00           S
ATOM    552  HG1 CYS A 617      56.840  33.140  48.000  1.00  0.00           H
ATOM    553  C   CYS A 617      54.760  36.660  48.820  1.00  0.00           C
ATOM    554  O   CYS A 617      54.730  37.530  49.700  1.00  0.00           O
ATOM    555  N   ALA A 618      54.310  36.900  47.520  1.00  0.00           N
ATOM    556  HN  ALA A 618      54.080  36.120  46.930  1.00  0.00           H
ATOM    557  CA  ALA A 618      53.750  38.160  47.130  1.00  0.00           C
ATOM    558  HA  ALA A 618      54.530  38.880  47.390  1.00  0.00           H
ATOM    559  CB  ALA A 618      53.370  38.120  45.610  1.00  0.00           C
ATOM    560  HB1 ALA A 618      52.750  38.990  45.300  1.00  0.00           H
ATOM    561  HB2 ALA A 618      52.750  37.200  45.480  1.00  0.00           H
ATOM    562  HB3 ALA A 618      54.250  37.940  44.950  1.00  0.00           H
ATOM    563  C   ALA A 618      52.510  38.570  47.960  1.00  0.00           C
ATOM    564  O   ALA A 618      52.440  39.780  48.240  1.00  0.00           O
ATOM    565  N   CYS A 619      51.630  37.590  48.310  1.00  0.00           N
ATOM    566  HN  CYS A 619      51.810  36.670  48.010  1.00  0.00           H
ATOM    567  CA  CYS A 619      50.580  37.930  49.360  1.00  0.00           C
ATOM    568  HA  CYS A 619      50.270  38.950  49.200  1.00  0.00           H
ATOM    569  CB  CYS A 619      49.270  37.040  49.310  1.00  0.00           C
ATOM    570  HB1 CYS A 619      48.490  37.530  49.940  1.00  0.00           H
ATOM    571  HB2 CYS A 619      49.630  36.100  49.770  1.00  0.00           H
ATOM    572  SG  CYS A 619      48.690  36.710  47.590  1.00  0.00           S
ATOM    573  HG1 CYS A 619      49.710  35.960  47.170  1.00  0.00           H
ATOM    574  C   CYS A 619      51.090  37.970  50.790  1.00  0.00           C
ATOM    575  O   CYS A 619      50.810  38.870  51.600  1.00  0.00           O
ATOM    576  N   MET A 620      51.900  36.960  51.200  1.00  0.00           N
ATOM    577  HN  MET A 620      52.260  36.270  50.570  1.00  0.00           H
ATOM    578  CA  MET A 620      52.440  36.700  52.590  1.00  0.00           C
ATOM    579  HA  MET A 620      51.560  36.570  53.220  1.00  0.00           H
ATOM    580  CB  MET A 620      53.200  35.310  52.690  1.00  0.00           C
ATOM    581  HB1 MET A 620      53.990  35.330  51.910  1.00  0.00           H
ATOM    582  HB2 MET A 620      52.480  34.530  52.360  1.00  0.00           H
ATOM    583  CG  MET A 620      53.880  34.920  54.040  1.00  0.00           C
ATOM    584  HG1 MET A 620      54.570  35.710  54.430  1.00  0.00           H
ATOM    585  HG2 MET A 620      54.460  34.030  53.740  1.00  0.00           H
ATOM    586  SD  MET A 620      52.590  34.590  55.300  1.00  0.00           S
ATOM    587  CE  MET A 620      53.920  34.170  56.490  1.00  0.00           C
ATOM    588  HE1 MET A 620      54.680  33.480  56.050  1.00  0.00           H
ATOM    589  HE2 MET A 620      53.540  33.670  57.410  1.00  0.00           H
ATOM    590  HE3 MET A 620      54.360  35.120  56.870  1.00  0.00           H
ATOM    591  C   MET A 620      53.070  37.900  53.280  1.00  0.00           C
ATOM    592  O   MET A 620      52.660  38.330  54.350  1.00  0.00           O
ATOM    593  N   SER A 621      54.120  38.500  52.710  1.00  0.00           N
ATOM    594  HN  SER A 621      54.460  38.170  51.840  1.00  0.00           H
ATOM    595  CA  SER A 621      54.830  39.660  53.260  1.00  0.00           C
ATOM    596  HA  SER A 621      55.120  39.340  54.250  1.00  0.00           H
ATOM    597  CB  SER A 621      56.200  39.930  52.620  1.00  0.00           C
ATOM    598  HB1 SER A 621      56.730  40.790  53.090  1.00  0.00           H
ATOM    599  HB2 SER A 621      56.110  40.140  51.530  1.00  0.00           H
ATOM    600  OG  SER A 621      57.060  38.810  52.670  1.00  0.00           O
ATOM    601  HG1 SER A 621      57.240  38.570  51.750  1.00  0.00           H
ATOM    602  C   SER A 621      53.970  40.950  53.460  1.00  0.00           C
ATOM    603  O   SER A 621      53.910  41.510  54.550  1.00  0.00           O
ATOM    604  N   PRO A 622      53.170  41.350  52.480  1.00  0.00           N
ATOM    605  CD  PRO A 622      53.360  41.160  51.050  1.00  0.00           C
ATOM    606  HD1 PRO A 622      52.660  40.350  50.770  1.00  0.00           H
ATOM    607  HD2 PRO A 622      54.340  40.740  50.720  1.00  0.00           H
ATOM    608  CA  PRO A 622      52.280  42.510  52.720  1.00  0.00           C
ATOM    609  HA  PRO A 622      53.040  43.180  53.110  1.00  0.00           H
ATOM    610  CB  PRO A 622      51.740  42.880  51.330  1.00  0.00           C
ATOM    611  HB1 PRO A 622      51.550  43.960  51.180  1.00  0.00           H
ATOM    612  HB2 PRO A 622      50.970  42.150  50.980  1.00  0.00           H
ATOM    613  CG  PRO A 622      52.900  42.500  50.410  1.00  0.00           C
ATOM    614  HG1 PRO A 622      52.530  42.360  49.370  1.00  0.00           H
ATOM    615  HG2 PRO A 622      53.850  43.070  50.420  1.00  0.00           H
ATOM    616  C   PRO A 622      51.120  42.370  53.630  1.00  0.00           C
ATOM    617  O   PRO A 622      50.860  43.320  54.300  1.00  0.00           O
ATOM    618  N   VAL A 623      50.390  41.270  53.570  1.00  0.00           N
ATOM    619  HN  VAL A 623      50.610  40.580  52.880  1.00  0.00           H
ATOM    620  CA  VAL A 623      49.370  40.980  54.510  1.00  0.00           C
ATOM    621  HA  VAL A 623      48.750  41.880  54.510  1.00  0.00           H
ATOM    622  CB  VAL A 623      48.580  39.720  54.110  1.00  0.00           C
ATOM    623  HB  VAL A 623      49.330  38.910  53.980  1.00  0.00           H
ATOM    624  CG1 VAL A 623      47.510  39.320  55.080  1.00  0.00           C
ATOM    625 HG11 VAL A 623      48.050  39.050  56.010  1.00  0.00           H
ATOM    626 HG12 VAL A 623      46.990  38.390  54.750  1.00  0.00           H
ATOM    627 HG13 VAL A 623      46.830  40.170  55.260  1.00  0.00           H
ATOM    628  CG2 VAL A 623      47.850  39.810  52.760  1.00  0.00           C
ATOM    629 HG21 VAL A 623      48.490  40.100  51.900  1.00  0.00           H
ATOM    630 HG22 VAL A 623      47.080  40.620  52.780  1.00  0.00           H
ATOM    631 HG23 VAL A 623      47.360  38.830  52.600  1.00  0.00           H
ATOM    632  C   VAL A 623      49.870  40.940  55.970  1.00  0.00           C
ATOM    633  O   VAL A 623      49.210  41.390  56.880  1.00  0.00           O
ATOM    634  N   ILE A 624      51.080  40.510  56.230  1.00  0.00           N
ATOM    635  HN  ILE A 624      51.640  40.100  55.510  1.00  0.00           H
ATOM    636  CA  ILE A 624      51.670  40.610  57.550  1.00  0.00           C
ATOM    637  HA  ILE A 624      50.900  40.290  58.230  1.00  0.00           H
ATOM    638  CB  ILE A 624      52.830  39.740  57.690  1.00  0.00           C
ATOM    639  HB  ILE A 624      53.540  39.940  56.870  1.00  0.00           H
ATOM    640  CG2 ILE A 624      53.510  39.900  59.120  1.00  0.00           C
ATOM    641 HG21 ILE A 624      54.120  40.830  59.150  1.00  0.00           H
ATOM    642 HG22 ILE A 624      54.200  39.060  59.340  1.00  0.00           H
ATOM    643 HG23 ILE A 624      52.790  40.090  59.940  1.00  0.00           H
ATOM    644  CG1 ILE A 624      52.450  38.270  57.450  1.00  0.00           C
ATOM    645 HG11 ILE A 624      53.290  37.730  56.950  1.00  0.00           H
ATOM    646 HG12 ILE A 624      51.570  38.080  56.790  1.00  0.00           H
ATOM    647  CD  ILE A 624      52.130  37.490  58.690  1.00  0.00           C
ATOM    648  HD1 ILE A 624      52.900  37.460  59.490  1.00  0.00           H
ATOM    649  HD2 ILE A 624      51.900  36.440  58.400  1.00  0.00           H
ATOM    650  HD3 ILE A 624      51.200  37.760  59.250  1.00  0.00           H
ATOM    651  C   ILE A 624      52.000  42.050  57.910  1.00  0.00           C
ATOM    652  O   ILE A 624      51.750  42.640  58.990  1.00  0.00           O
ATOM    653  N   THR A 625      52.660  42.670  56.930  1.00  0.00           N
ATOM    654  HN  THR A 625      52.990  42.140  56.150  1.00  0.00           H
ATOM    655  CA  THR A 625      53.210  44.080  57.030  1.00  0.00           C
ATOM    656  HA  THR A 625      53.840  44.170  57.900  1.00  0.00           H
ATOM    657  CB  THR A 625      54.100  44.500  55.950  1.00  0.00           C
ATOM    658  HB  THR A 625      53.580  44.400  54.970  1.00  0.00           H
ATOM    659  OG1 THR A 625      55.160  43.600  55.850  1.00  0.00           O
ATOM    660  HG1 THR A 625      54.790  42.780  55.500  1.00  0.00           H
ATOM    661  CG2 THR A 625      54.560  45.980  56.010  1.00  0.00           C
ATOM    662 HG21 THR A 625      55.400  46.100  55.290  1.00  0.00           H
ATOM    663 HG22 THR A 625      55.000  46.190  57.010  1.00  0.00           H
ATOM    664 HG23 THR A 625      53.750  46.710  55.820  1.00  0.00           H
ATOM    665  C   THR A 625      52.120  45.140  57.340  1.00  0.00           C
ATOM    666  O   THR A 625      52.220  45.890  58.340  1.00  0.00           O
ATOM    667  N   PHE A 626      50.980  45.060  56.640  1.00  0.00           N
ATOM    668  HN  PHE A 626      50.900  44.500  55.820  1.00  0.00           H
ATOM    669  CA  PHE A 626      49.780  45.850  56.850  1.00  0.00           C
ATOM    670  HA  PHE A 626      49.930  46.920  56.870  1.00  0.00           H
ATOM    671  CB  PHE A 626      48.780  45.630  55.550  1.00  0.00           C
ATOM    672  HB1 PHE A 626      49.050  44.610  55.200  1.00  0.00           H
ATOM    673  HB2 PHE A 626      49.260  46.290  54.800  1.00  0.00           H
ATOM    674  CG  PHE A 626      47.320  45.820  55.600  1.00  0.00           C
ATOM    675  CD1 PHE A 626      46.470  44.730  55.900  1.00  0.00           C
ATOM    676  HD1 PHE A 626      46.870  43.800  56.260  1.00  0.00           H
ATOM    677  CE1 PHE A 626      45.070  44.890  55.780  1.00  0.00           C
ATOM    678  HE1 PHE A 626      44.470  44.010  55.940  1.00  0.00           H
ATOM    679  CZ  PHE A 626      44.540  46.130  55.450  1.00  0.00           C
ATOM    680  HZ  PHE A 626      43.460  46.050  55.390  1.00  0.00           H
ATOM    681  CD2 PHE A 626      46.820  47.020  55.240  1.00  0.00           C
ATOM    682  HD2 PHE A 626      47.460  47.830  54.910  1.00  0.00           H
ATOM    683  CE2 PHE A 626      45.400  47.220  55.180  1.00  0.00           C
ATOM    684  HE2 PHE A 626      44.990  48.150  54.840  1.00  0.00           H
ATOM    685  C   PHE A 626      49.090  45.520  58.200  1.00  0.00           C
ATOM    686  O   PHE A 626      48.660  46.480  58.900  1.00  0.00           O
ATOM    687  N   GLY A 627      49.050  44.270  58.650  1.00  0.00           N
ATOM    688  HN  GLY A 627      49.260  43.440  58.130  1.00  0.00           H
ATOM    689  CA  GLY A 627      48.480  43.980  59.970  1.00  0.00           C
ATOM    690  HA1 GLY A 627      48.540  42.910  60.050  1.00  0.00           H
ATOM    691  HA2 GLY A 627      47.460  44.340  60.000  1.00  0.00           H
ATOM    692  C   GLY A 627      49.330  44.430  61.120  1.00  0.00           C
ATOM    693  O   GLY A 627      48.780  44.880  62.160  1.00  0.00           O
ATOM    694  N   GLY A 628      50.660  44.470  60.900  1.00  0.00           N
ATOM    695  HN  GLY A 628      50.990  44.030  60.080  1.00  0.00           H
ATOM    696  CA  GLY A 628      51.690  44.890  61.840  1.00  0.00           C
ATOM    697  HA1 GLY A 628      52.680  44.670  61.490  1.00  0.00           H
ATOM    698  HA2 GLY A 628      51.480  44.470  62.820  1.00  0.00           H
ATOM    699  C   GLY A 628      51.620  46.390  62.020  1.00  0.00           C
ATOM    700  O   GLY A 628      51.600  46.810  63.170  1.00  0.00           O
ATOM    701  N   LEU A 629      51.570  47.230  60.980  1.00  0.00           N
ATOM    702  HN  LEU A 629      51.510  46.750  60.100  1.00  0.00           H
ATOM    703  CA  LEU A 629      51.480  48.660  61.010  1.00  0.00           C
ATOM    704  HA  LEU A 629      52.070  48.940  61.880  1.00  0.00           H
ATOM    705  CB  LEU A 629      52.250  49.230  59.780  1.00  0.00           C
ATOM    706  HB1 LEU A 629      52.190  50.330  59.810  1.00  0.00           H
ATOM    707  HB2 LEU A 629      51.710  48.890  58.870  1.00  0.00           H
ATOM    708  CG  LEU A 629      53.750  48.900  59.520  1.00  0.00           C
ATOM    709  HG  LEU A 629      53.810  48.280  58.610  1.00  0.00           H
ATOM    710  CD1 LEU A 629      54.380  50.220  59.110  1.00  0.00           C
ATOM    711 HD11 LEU A 629      55.460  50.080  58.860  1.00  0.00           H
ATOM    712 HD12 LEU A 629      54.450  51.010  59.890  1.00  0.00           H
ATOM    713 HD13 LEU A 629      53.830  50.650  58.250  1.00  0.00           H
ATOM    714  CD2 LEU A 629      54.520  48.330  60.730  1.00  0.00           C
ATOM    715 HD21 LEU A 629      54.000  47.420  61.090  1.00  0.00           H
ATOM    716 HD22 LEU A 629      54.690  49.080  61.540  1.00  0.00           H
ATOM    717 HD23 LEU A 629      55.550  48.070  60.390  1.00  0.00           H
ATOM    718  C   LEU A 629      50.110  49.310  61.200  1.00  0.00           C
ATOM    719  O   LEU A 629      50.010  50.450  61.640  1.00  0.00           O
ATOM    720  N   LEU A 630      48.990  48.590  60.860  1.00  0.00           N
ATOM    721  HN  LEU A 630      49.080  47.830  60.240  1.00  0.00           H
ATOM    722  CA  LEU A 630      47.660  48.890  61.410  1.00  0.00           C
ATOM    723  HA  LEU A 630      47.470  49.910  61.140  1.00  0.00           H
ATOM    724  CB  LEU A 630      46.620  47.940  60.710  1.00  0.00           C
ATOM    725  HB1 LEU A 630      47.000  46.900  60.750  1.00  0.00           H
ATOM    726  HB2 LEU A 630      46.510  48.210  59.640  1.00  0.00           H
ATOM    727  CG  LEU A 630      45.100  47.970  61.300  1.00  0.00           C
ATOM    728  HG  LEU A 630      45.270  48.040  62.410  1.00  0.00           H
ATOM    729  CD1 LEU A 630      44.490  49.200  60.810  1.00  0.00           C
ATOM    730 HD11 LEU A 630      44.740  49.280  59.730  1.00  0.00           H
ATOM    731 HD12 LEU A 630      44.710  50.160  61.310  1.00  0.00           H
ATOM    732 HD13 LEU A 630      43.380  49.120  60.930  1.00  0.00           H
ATOM    733  CD2 LEU A 630      44.250  46.730  61.010  1.00  0.00           C
ATOM    734 HD21 LEU A 630      43.200  46.850  61.330  1.00  0.00           H
ATOM    735 HD22 LEU A 630      44.710  45.940  61.640  1.00  0.00           H
ATOM    736 HD23 LEU A 630      44.380  46.450  59.950  1.00  0.00           H
ATOM    737  C   LEU A 630      47.640  48.710  62.900  1.00  0.00           C
ATOM    738  O   LEU A 630      47.090  49.490  63.660  1.00  0.00           O
ATOM    739  N   GLY A 631      48.440  47.700  63.420  1.00  0.00           N
ATOM    740  HN  GLY A 631      48.650  46.870  62.910  1.00  0.00           H
ATOM    741  CA  GLY A 631      48.770  47.460  64.860  1.00  0.00           C
ATOM    742  HA1 GLY A 631      49.440  46.620  64.970  1.00  0.00           H
ATOM    743  HA2 GLY A 631      47.850  47.210  65.370  1.00  0.00           H
ATOM    744  C   GLY A 631      49.200  48.680  65.580  1.00  0.00           C
ATOM    745  O   GLY A 631      48.720  48.990  66.680  1.00  0.00           O
ATOM    746  N   GLU A 632      50.260  49.290  65.000  1.00  0.00           N
ATOM    747  HN  GLU A 632      50.490  48.950  64.090  1.00  0.00           H
ATOM    748  CA  GLU A 632      50.890  50.500  65.520  1.00  0.00           C
ATOM    749  HA  GLU A 632      51.130  50.330  66.550  1.00  0.00           H
ATOM    750  CB  GLU A 632      52.220  50.830  64.800  1.00  0.00           C
ATOM    751  HB1 GLU A 632      52.670  51.810  65.060  1.00  0.00           H
ATOM    752  HB2 GLU A 632      51.960  50.970  63.730  1.00  0.00           H
ATOM    753  CG  GLU A 632      53.410  49.760  64.860  1.00  0.00           C
ATOM    754  HG1 GLU A 632      54.220  50.120  64.200  1.00  0.00           H
ATOM    755  HG2 GLU A 632      53.010  48.750  64.640  1.00  0.00           H
ATOM    756  CD  GLU A 632      54.010  49.770  66.260  1.00  0.00           C
ATOM    757  OE1 GLU A 632      54.520  50.770  66.810  1.00  0.00           O
ATOM    758  OE2 GLU A 632      54.030  48.660  66.860  1.00  0.00           O
ATOM    759  C   GLU A 632      49.850  51.660  65.510  1.00  0.00           C
ATOM    760  O   GLU A 632      49.700  52.390  66.480  1.00  0.00           O
ATOM    761  N   ALA A 633      49.080  51.860  64.430  1.00  0.00           N
ATOM    762  HN  ALA A 633      49.350  51.320  63.640  1.00  0.00           H
ATOM    763  CA  ALA A 633      47.990  52.850  64.280  1.00  0.00           C
ATOM    764  HA  ALA A 633      48.520  53.780  64.440  1.00  0.00           H
ATOM    765  CB  ALA A 633      47.620  52.780  62.780  1.00  0.00           C
ATOM    766  HB1 ALA A 633      46.730  53.380  62.490  1.00  0.00           H
ATOM    767  HB2 ALA A 633      47.410  51.760  62.370  1.00  0.00           H
ATOM    768  HB3 ALA A 633      48.510  53.080  62.210  1.00  0.00           H
ATOM    769  C   ALA A 633      46.770  52.720  65.190  1.00  0.00           C
ATOM    770  O   ALA A 633      46.400  53.700  65.810  1.00  0.00           O
ATOM    771  N   THR A 634      46.220  51.520  65.410  1.00  0.00           N
ATOM    772  HN  THR A 634      46.570  50.730  64.920  1.00  0.00           H
ATOM    773  CA  THR A 634      45.060  51.380  66.250  1.00  0.00           C
ATOM    774  HA  THR A 634      44.610  52.370  66.300  1.00  0.00           H
ATOM    775  CB  THR A 634      44.230  50.250  65.800  1.00  0.00           C
ATOM    776  HB  THR A 634      43.310  50.070  66.390  1.00  0.00           H
ATOM    777  OG1 THR A 634      44.930  48.990  65.610  1.00  0.00           O
ATOM    778  HG1 THR A 634      45.270  49.090  64.720  1.00  0.00           H
ATOM    779  CG2 THR A 634      43.630  50.560  64.410  1.00  0.00           C
ATOM    780 HG21 THR A 634      43.250  51.600  64.340  1.00  0.00           H
ATOM    781 HG22 THR A 634      42.790  49.840  64.280  1.00  0.00           H
ATOM    782 HG23 THR A 634      44.450  50.350  63.680  1.00  0.00           H
ATOM    783  C   THR A 634      45.400  51.060  67.630  1.00  0.00           C
ATOM    784  O   THR A 634      44.520  50.910  68.510  1.00  0.00           O
ATOM    785  N   GLU A 635      46.720  50.940  67.980  1.00  0.00           N
ATOM    786  HN  GLU A 635      47.490  51.120  67.380  1.00  0.00           H
ATOM    787  CA  GLU A 635      47.130  50.430  69.310  1.00  0.00           C
ATOM    788  HA  GLU A 635      48.200  50.480  69.180  1.00  0.00           H
ATOM    789  CB  GLU A 635      46.820  51.480  70.480  1.00  0.00           C
ATOM    790  HB1 GLU A 635      47.410  51.210  71.380  1.00  0.00           H
ATOM    791  HB2 GLU A 635      45.730  51.570  70.700  1.00  0.00           H
ATOM    792  CG  GLU A 635      47.330  52.860  70.180  1.00  0.00           C
ATOM    793  HG1 GLU A 635      46.730  53.330  69.370  1.00  0.00           H
ATOM    794  HG2 GLU A 635      48.400  52.910  69.880  1.00  0.00           H
ATOM    795  CD  GLU A 635      47.190  53.700  71.450  1.00  0.00           C
ATOM    796  OE1 GLU A 635      46.160  54.440  71.550  1.00  0.00           O
ATOM    797  OE2 GLU A 635      48.140  53.700  72.300  1.00  0.00           O
ATOM    798  C   GLU A 635      46.920  48.970  69.760  1.00  0.00           C
ATOM    799  O   GLU A 635      46.540  48.690  70.860  1.00  0.00           O
ATOM    800  N   GLY A 636      47.130  48.020  68.870  1.00  0.00           N
ATOM    801  HN  GLY A 636      47.330  48.260  67.930  1.00  0.00           H
ATOM    802  CA  GLY A 636      47.010  46.610  69.080  1.00  0.00           C
ATOM    803  HA1 GLY A 636      47.640  46.240  69.870  1.00  0.00           H
ATOM    804  HA2 GLY A 636      47.350  46.230  68.130  1.00  0.00           H
ATOM    805  C   GLY A 636      45.610  46.100  69.130  1.00  0.00           C
ATOM    806  O   GLY A 636      45.420  44.970  69.660  1.00  0.00           O
ATOM    807  N   ARG A 637      44.630  46.830  68.620  1.00  0.00           N
ATOM    808  HN  ARG A 637      44.860  47.740  68.290  1.00  0.00           H
ATOM    809  CA  ARG A 637      43.300  46.430  68.350  1.00  0.00           C
ATOM    810  HA  ARG A 637      42.970  46.040  69.310  1.00  0.00           H
ATOM    811  CB  ARG A 637      42.510  47.780  67.980  1.00  0.00           C
ATOM    812  HB1 ARG A 637      41.580  47.500  67.440  1.00  0.00           H
ATOM    813  HB2 ARG A 637      43.270  48.340  67.390  1.00  0.00           H
ATOM    814  CG  ARG A 637      42.090  48.680  69.150  1.00  0.00           C
ATOM    815  HG1 ARG A 637      41.110  48.300  69.480  1.00  0.00           H
ATOM    816  HG2 ARG A 637      41.800  49.730  68.880  1.00  0.00           H
ATOM    817  CD  ARG A 637      43.060  48.810  70.370  1.00  0.00           C
ATOM    818  HD1 ARG A 637      44.060  49.150  70.040  1.00  0.00           H
ATOM    819  HD2 ARG A 637      43.250  47.860  70.910  1.00  0.00           H
ATOM    820  NE  ARG A 637      42.550  49.790  71.360  1.00  0.00           N
ATOM    821  HE  ARG A 637      41.580  50.040  71.380  1.00  0.00           H
ATOM    822  CZ  ARG A 637      43.240  50.070  72.470  1.00  0.00           C
ATOM    823  NH1 ARG A 637      42.590  50.360  73.540  1.00  0.00           N
ATOM    824 HH11 ARG A 637      41.590  50.340  73.540  1.00  0.00           H
ATOM    825 HH12 ARG A 637      43.150  50.660  74.310  1.00  0.00           H
ATOM    826  NH2 ARG A 637      44.530  50.150  72.510  1.00  0.00           N
ATOM    827 HH21 ARG A 637      45.120  49.770  71.800  1.00  0.00           H
ATOM    828 HH22 ARG A 637      44.900  50.380  73.410  1.00  0.00           H
ATOM    829  C   ARG A 637      43.070  45.380  67.380  1.00  0.00           C
ATOM    830  O   ARG A 637      42.330  44.490  67.610  1.00  0.00           O
ATOM    831  N   ILE A 638      43.820  45.410  66.290  1.00  0.00           N
ATOM    832  HN  ILE A 638      44.470  46.140  66.110  1.00  0.00           H
ATOM    833  CA  ILE A 638      43.680  44.360  65.270  1.00  0.00           C
ATOM    834  HA  ILE A 638      43.570  43.420  65.790  1.00  0.00           H
ATOM    835  CB  ILE A 638      42.520  44.530  64.240  1.00  0.00           C
ATOM    836  HB  ILE A 638      42.700  44.160  63.210  1.00  0.00           H
ATOM    837  CG2 ILE A 638      41.320  43.620  64.710  1.00  0.00           C
ATOM    838 HG21 ILE A 638      40.570  43.570  63.890  1.00  0.00           H
ATOM    839 HG22 ILE A 638      40.760  43.940  65.620  1.00  0.00           H
ATOM    840 HG23 ILE A 638      41.720  42.590  64.830  1.00  0.00           H
ATOM    841  CG1 ILE A 638      42.080  45.970  64.000  1.00  0.00           C
ATOM    842 HG11 ILE A 638      42.910  46.640  63.680  1.00  0.00           H
ATOM    843 HG12 ILE A 638      41.710  46.370  64.970  1.00  0.00           H
ATOM    844  CD  ILE A 638      40.950  46.250  62.980  1.00  0.00           C
ATOM    845  HD1 ILE A 638      40.540  47.280  62.940  1.00  0.00           H
ATOM    846  HD2 ILE A 638      40.100  45.590  63.260  1.00  0.00           H
ATOM    847  HD3 ILE A 638      41.380  46.080  61.970  1.00  0.00           H
ATOM    848  C   ILE A 638      45.030  44.230  64.570  1.00  0.00           C
ATOM    849  O   ILE A 638      45.660  45.240  64.370  1.00  0.00           O
ATOM    850  N   SER A 639      45.520  43.030  64.240  1.00  0.00           N
ATOM    851  HN  SER A 639      45.020  42.200  64.520  1.00  0.00           H
ATOM    852  CA  SER A 639      46.830  43.010  63.650  1.00  0.00           C
ATOM    853  HA  SER A 639      47.050  43.830  62.980  1.00  0.00           H
ATOM    854  CB  SER A 639      47.900  43.070  64.790  1.00  0.00           C
ATOM    855  HB1 SER A 639      47.900  42.280  65.570  1.00  0.00           H
ATOM    856  HB2 SER A 639      47.700  43.920  65.480  1.00  0.00           H
ATOM    857  OG  SER A 639      49.230  43.230  64.370  1.00  0.00           O
ATOM    858  HG1 SER A 639      49.160  44.030  63.840  1.00  0.00           H
ATOM    859  C   SER A 639      47.010  41.780  62.770  1.00  0.00           C
ATOM    860  O   SER A 639      46.270  41.530  61.820  1.00  0.00           O
ATOM    861  N   ALA A 640      48.220  41.200  62.790  1.00  0.00           N
ATOM    862  HN  ALA A 640      48.800  41.340  63.580  1.00  0.00           H
ATOM    863  CA  ALA A 640      48.840  40.420  61.700  1.00  0.00           C
ATOM    864  HA  ALA A 640      48.760  40.960  60.770  1.00  0.00           H
ATOM    865  CB  ALA A 640      50.270  40.070  62.030  1.00  0.00           C
ATOM    866  HB1 ALA A 640      50.750  39.540  61.180  1.00  0.00           H
ATOM    867  HB2 ALA A 640      50.480  39.480  62.950  1.00  0.00           H
ATOM    868  HB3 ALA A 640      50.840  41.010  62.110  1.00  0.00           H
ATOM    869  C   ALA A 640      48.130  39.070  61.500  1.00  0.00           C
ATOM    870  O   ALA A 640      47.770  38.640  60.410  1.00  0.00           O
ATOM    871  N   ILE A 641      47.750  38.320  62.570  1.00  0.00           N
ATOM    872  HN  ILE A 641      47.900  38.690  63.480  1.00  0.00           H
ATOM    873  CA  ILE A 641      47.130  37.020  62.530  1.00  0.00           C
ATOM    874  HA  ILE A 641      47.770  36.450  61.860  1.00  0.00           H
ATOM    875  CB  ILE A 641      47.300  36.320  63.860  1.00  0.00           C
ATOM    876  HB  ILE A 641      46.720  36.780  64.690  1.00  0.00           H
ATOM    877  CG2 ILE A 641      46.710  34.860  63.720  1.00  0.00           C
ATOM    878 HG21 ILE A 641      47.220  34.350  62.870  1.00  0.00           H
ATOM    879 HG22 ILE A 641      45.630  34.840  63.470  1.00  0.00           H
ATOM    880 HG23 ILE A 641      46.970  34.170  64.550  1.00  0.00           H
ATOM    881  CG1 ILE A 641      48.770  36.120  64.190  1.00  0.00           C
ATOM    882 HG11 ILE A 641      48.750  35.470  65.090  1.00  0.00           H
ATOM    883 HG12 ILE A 641      49.290  37.090  64.390  1.00  0.00           H
ATOM    884  CD  ILE A 641      49.730  35.380  63.220  1.00  0.00           C
ATOM    885  HD1 ILE A 641      49.920  35.900  62.260  1.00  0.00           H
ATOM    886  HD2 ILE A 641      49.330  34.370  62.980  1.00  0.00           H
ATOM    887  HD3 ILE A 641      50.710  35.280  63.730  1.00  0.00           H
ATOM    888  C   ILE A 641      45.700  37.070  61.930  1.00  0.00           C
ATOM    889  O   ILE A 641      45.270  36.210  61.100  1.00  0.00           O
ATOM    890  N   GLU A 642      44.970  38.150  62.360  1.00  0.00           N
ATOM    891  HN  GLU A 642      45.260  38.660  63.170  1.00  0.00           H
ATOM    892  CA  GLU A 642      43.620  38.450  61.880  1.00  0.00           C
ATOM    893  HA  GLU A 642      42.930  37.620  61.980  1.00  0.00           H
ATOM    894  CB  GLU A 642      43.190  39.720  62.610  1.00  0.00           C
ATOM    895  HB1 GLU A 642      42.260  40.210  62.240  1.00  0.00           H
ATOM    896  HB2 GLU A 642      44.040  40.430  62.550  1.00  0.00           H
ATOM    897  CG  GLU A 642      42.940  39.290  64.100  1.00  0.00           C
ATOM    898  HG1 GLU A 642      43.220  38.230  64.250  1.00  0.00           H
ATOM    899  HG2 GLU A 642      41.850  39.420  64.310  1.00  0.00           H
ATOM    900  CD  GLU A 642      43.730  40.090  65.100  1.00  0.00           C
ATOM    901  OE1 GLU A 642      43.250  40.390  66.240  1.00  0.00           O
ATOM    902  OE2 GLU A 642      44.900  40.310  64.760  1.00  0.00           O
ATOM    903  C   GLU A 642      43.670  38.840  60.460  1.00  0.00           C
ATOM    904  O   GLU A 642      42.860  38.440  59.650  1.00  0.00           O
ATOM    905  N   SER A 643      44.710  39.610  60.040  1.00  0.00           N
ATOM    906  HN  SER A 643      45.320  40.040  60.690  1.00  0.00           H
ATOM    907  CA  SER A 643      44.980  39.910  58.630  1.00  0.00           C
ATOM    908  HA  SER A 643      44.080  40.390  58.280  1.00  0.00           H
ATOM    909  CB  SER A 643      46.120  40.950  58.450  1.00  0.00           C
ATOM    910  HB1 SER A 643      46.090  41.190  57.370  1.00  0.00           H
ATOM    911  HB2 SER A 643      47.070  40.530  58.830  1.00  0.00           H
ATOM    912  OG  SER A 643      45.960  42.170  59.110  1.00  0.00           O
ATOM    913  HG1 SER A 643      46.190  42.090  60.040  1.00  0.00           H
ATOM    914  C   SER A 643      45.290  38.720  57.680  1.00  0.00           C
ATOM    915  O   SER A 643      44.860  38.720  56.490  1.00  0.00           O
ATOM    916  N   LEU A 644      45.980  37.650  58.160  1.00  0.00           N
ATOM    917  HN  LEU A 644      46.410  37.680  59.050  1.00  0.00           H
ATOM    918  CA  LEU A 644      46.060  36.400  57.470  1.00  0.00           C
ATOM    919  HA  LEU A 644      46.410  36.590  56.470  1.00  0.00           H
ATOM    920  CB  LEU A 644      46.930  35.460  58.350  1.00  0.00           C
ATOM    921  HB1 LEU A 644      46.800  34.410  58.010  1.00  0.00           H
ATOM    922  HB2 LEU A 644      46.530  35.420  59.400  1.00  0.00           H
ATOM    923  CG  LEU A 644      48.460  35.810  58.180  1.00  0.00           C
ATOM    924  HG  LEU A 644      48.550  36.850  58.560  1.00  0.00           H
ATOM    925  CD1 LEU A 644      49.110  34.830  59.060  1.00  0.00           C
ATOM    926 HD11 LEU A 644      48.820  33.780  58.870  1.00  0.00           H
ATOM    927 HD12 LEU A 644      48.980  34.970  60.160  1.00  0.00           H
ATOM    928 HD13 LEU A 644      50.220  34.840  58.890  1.00  0.00           H
ATOM    929  CD2 LEU A 644      48.970  35.500  56.710  1.00  0.00           C
ATOM    930 HD21 LEU A 644      50.040  35.780  56.630  1.00  0.00           H
ATOM    931 HD22 LEU A 644      48.300  36.020  55.980  1.00  0.00           H
ATOM    932 HD23 LEU A 644      48.810  34.410  56.590  1.00  0.00           H
ATOM    933  C   LEU A 644      44.680  35.720  57.360  1.00  0.00           C
ATOM    934  O   LEU A 644      44.320  35.290  56.260  1.00  0.00           O
ATOM    935  N   PHE A 645      43.960  35.500  58.490  1.00  0.00           N
ATOM    936  HN  PHE A 645      44.320  35.790  59.360  1.00  0.00           H
ATOM    937  CA  PHE A 645      42.710  34.880  58.490  1.00  0.00           C
ATOM    938  HA  PHE A 645      42.720  33.910  58.000  1.00  0.00           H
ATOM    939  CB  PHE A 645      42.380  34.470  59.950  1.00  0.00           C
ATOM    940  HB1 PHE A 645      42.600  35.420  60.480  1.00  0.00           H
ATOM    941  HB2 PHE A 645      42.990  33.650  60.370  1.00  0.00           H
ATOM    942  CG  PHE A 645      40.940  34.000  60.210  1.00  0.00           C
ATOM    943  CD1 PHE A 645      40.390  34.450  61.410  1.00  0.00           C
ATOM    944  HD1 PHE A 645      41.090  35.060  61.960  1.00  0.00           H
ATOM    945  CE1 PHE A 645      39.110  34.000  61.800  1.00  0.00           C
ATOM    946  HE1 PHE A 645      38.580  34.480  62.600  1.00  0.00           H
ATOM    947  CZ  PHE A 645      38.420  33.100  60.980  1.00  0.00           C
ATOM    948  HZ  PHE A 645      37.400  32.880  61.260  1.00  0.00           H
ATOM    949  CD2 PHE A 645      40.240  33.050  59.470  1.00  0.00           C
ATOM    950  HD2 PHE A 645      40.690  32.550  58.620  1.00  0.00           H
ATOM    951  CE2 PHE A 645      38.990  32.570  59.900  1.00  0.00           C
ATOM    952  HE2 PHE A 645      38.480  31.780  59.380  1.00  0.00           H
ATOM    953  C   PHE A 645      41.640  35.540  57.630  1.00  0.00           C
ATOM    954  O   PHE A 645      40.930  34.960  56.850  1.00  0.00           O
ATOM    955  N   GLY A 646      41.620  36.920  57.720  1.00  0.00           N
ATOM    956  HN  GLY A 646      42.180  37.180  58.500  1.00  0.00           H
ATOM    957  CA  GLY A 646      40.740  37.740  56.900  1.00  0.00           C
ATOM    958  HA1 GLY A 646      40.890  38.750  57.240  1.00  0.00           H
ATOM    959  HA2 GLY A 646      39.710  37.470  57.070  1.00  0.00           H
ATOM    960  C   GLY A 646      41.050  37.680  55.440  1.00  0.00           C
ATOM    961  O   GLY A 646      40.140  37.330  54.660  1.00  0.00           O
ATOM    962  N   ALA A 647      42.360  37.830  55.070  1.00  0.00           N
ATOM    963  HN  ALA A 647      42.980  38.190  55.760  1.00  0.00           H
ATOM    964  CA  ALA A 647      42.840  37.620  53.710  1.00  0.00           C
ATOM    965  HA  ALA A 647      42.410  38.350  53.050  1.00  0.00           H
ATOM    966  CB  ALA A 647      44.340  37.940  53.430  1.00  0.00           C
ATOM    967  HB1 ALA A 647      45.020  37.260  53.970  1.00  0.00           H
ATOM    968  HB2 ALA A 647      44.490  38.990  53.810  1.00  0.00           H
ATOM    969  HB3 ALA A 647      44.590  38.040  52.350  1.00  0.00           H
ATOM    970  C   ALA A 647      42.490  36.240  53.270  1.00  0.00           C
ATOM    971  O   ALA A 647      41.990  36.140  52.130  1.00  0.00           O
ATOM    972  N   SER A 648      42.850  35.130  53.980  1.00  0.00           N
ATOM    973  HN  SER A 648      43.380  35.190  54.820  1.00  0.00           H
ATOM    974  CA  SER A 648      42.570  33.780  53.640  1.00  0.00           C
ATOM    975  HA  SER A 648      42.870  33.610  52.610  1.00  0.00           H
ATOM    976  CB  SER A 648      43.280  32.840  54.430  1.00  0.00           C
ATOM    977  HB1 SER A 648      44.370  33.030  54.340  1.00  0.00           H
ATOM    978  HB2 SER A 648      43.100  31.770  54.150  1.00  0.00           H
ATOM    979  OG  SER A 648      43.060  32.950  55.910  1.00  0.00           O
ATOM    980  HG1 SER A 648      43.550  33.720  56.210  1.00  0.00           H
ATOM    981  C   SER A 648      41.090  33.330  53.600  1.00  0.00           C
ATOM    982  O   SER A 648      40.650  32.810  52.540  1.00  0.00           O
ATOM    983  N   LEU A 649      40.230  33.560  54.580  1.00  0.00           N
ATOM    984  HN  LEU A 649      40.480  34.150  55.340  1.00  0.00           H
ATOM    985  CA  LEU A 649      38.770  33.150  54.580  1.00  0.00           C
ATOM    986  HA  LEU A 649      38.650  32.130  54.270  1.00  0.00           H
ATOM    987  CB  LEU A 649      38.220  33.460  55.920  1.00  0.00           C
ATOM    988  HB1 LEU A 649      38.600  34.460  56.210  1.00  0.00           H
ATOM    989  HB2 LEU A 649      38.680  32.730  56.620  1.00  0.00           H
ATOM    990  CG  LEU A 649      36.680  33.470  56.100  1.00  0.00           C
ATOM    991  HG  LEU A 649      36.230  34.230  55.430  1.00  0.00           H
ATOM    992  CD1 LEU A 649      35.990  32.130  55.780  1.00  0.00           C
ATOM    993 HD11 LEU A 649      34.920  32.160  56.080  1.00  0.00           H
ATOM    994 HD12 LEU A 649      36.390  31.260  56.350  1.00  0.00           H
ATOM    995 HD13 LEU A 649      36.170  31.890  54.700  1.00  0.00           H
ATOM    996  CD2 LEU A 649      36.280  33.890  57.540  1.00  0.00           C
ATOM    997 HD21 LEU A 649      36.720  34.870  57.840  1.00  0.00           H
ATOM    998 HD22 LEU A 649      36.750  33.150  58.230  1.00  0.00           H
ATOM    999 HD23 LEU A 649      35.180  33.930  57.600  1.00  0.00           H
ATOM   1000  C   LEU A 649      38.010  33.860  53.380  1.00  0.00           C
ATOM   1001  O   LEU A 649      37.180  33.270  52.670  1.00  0.00           O
ATOM   1002  N   THR A 650      38.390  35.170  53.150  1.00  0.00           N
ATOM   1003  HN  THR A 650      39.140  35.510  53.720  1.00  0.00           H
ATOM   1004  CA  THR A 650      37.810  35.970  52.120  1.00  0.00           C
ATOM   1005  HA  THR A 650      36.730  35.870  52.210  1.00  0.00           H
ATOM   1006  CB  THR A 650      38.150  37.440  52.170  1.00  0.00           C
ATOM   1007  HB  THR A 650      39.240  37.640  52.150  1.00  0.00           H
ATOM   1008  OG1 THR A 650      37.750  37.950  53.450  1.00  0.00           O
ATOM   1009  HG1 THR A 650      38.430  37.600  54.040  1.00  0.00           H
ATOM   1010  CG2 THR A 650      37.490  38.340  51.120  1.00  0.00           C
ATOM   1011 HG21 THR A 650      37.650  39.430  51.230  1.00  0.00           H
ATOM   1012 HG22 THR A 650      36.380  38.190  51.060  1.00  0.00           H
ATOM   1013 HG23 THR A 650      37.820  38.180  50.070  1.00  0.00           H
ATOM   1014  C   THR A 650      38.170  35.340  50.780  1.00  0.00           C
ATOM   1015  O   THR A 650      37.300  35.080  49.920  1.00  0.00           O
ATOM   1016  N   GLY A 651      39.480  35.020  50.640  1.00  0.00           N
ATOM   1017  HN  GLY A 651      40.060  35.420  51.340  1.00  0.00           H
ATOM   1018  CA  GLY A 651      40.070  34.410  49.460  1.00  0.00           C
ATOM   1019  HA1 GLY A 651      41.120  34.240  49.660  1.00  0.00           H
ATOM   1020  HA2 GLY A 651      39.880  35.050  48.620  1.00  0.00           H
ATOM   1021  C   GLY A 651      39.580  32.980  49.130  1.00  0.00           C
ATOM   1022  O   GLY A 651      39.200  32.710  47.950  1.00  0.00           O
ATOM   1023  N   ILE A 652      39.510  32.070  50.090  1.00  0.00           N
ATOM   1024  HN  ILE A 652      39.830  32.230  51.010  1.00  0.00           H
ATOM   1025  CA  ILE A 652      38.960  30.740  49.800  1.00  0.00           C
ATOM   1026  HA  ILE A 652      39.490  30.210  49.040  1.00  0.00           H
ATOM   1027  CB  ILE A 652      39.030  29.890  51.110  1.00  0.00           C
ATOM   1028  HB  ILE A 652      38.540  30.510  51.890  1.00  0.00           H
ATOM   1029  CG2 ILE A 652      38.130  28.650  51.200  1.00  0.00           C
ATOM   1030 HG21 ILE A 652      38.450  27.790  50.580  1.00  0.00           H
ATOM   1031 HG22 ILE A 652      37.070  28.890  50.980  1.00  0.00           H
ATOM   1032 HG23 ILE A 652      38.150  28.300  52.250  1.00  0.00           H
ATOM   1033  CG1 ILE A 652      40.490  29.670  51.460  1.00  0.00           C
ATOM   1034 HG11 ILE A 652      41.170  30.500  51.160  1.00  0.00           H
ATOM   1035 HG12 ILE A 652      40.810  28.690  51.050  1.00  0.00           H
ATOM   1036  CD  ILE A 652      40.740  29.420  52.920  1.00  0.00           C
ATOM   1037  HD1 ILE A 652      40.630  30.340  53.530  1.00  0.00           H
ATOM   1038  HD2 ILE A 652      41.800  29.140  53.100  1.00  0.00           H
ATOM   1039  HD3 ILE A 652      40.060  28.690  53.400  1.00  0.00           H
ATOM   1040  C   ILE A 652      37.510  30.740  49.290  1.00  0.00           C
ATOM   1041  O   ILE A 652      37.250  30.120  48.250  1.00  0.00           O
ATOM   1042  N   ALA A 653      36.580  31.510  49.890  1.00  0.00           N
ATOM   1043  HN  ALA A 653      36.810  32.100  50.660  1.00  0.00           H
ATOM   1044  CA  ALA A 653      35.310  31.590  49.260  1.00  0.00           C
ATOM   1045  HA  ALA A 653      34.920  30.600  49.160  1.00  0.00           H
ATOM   1046  CB  ALA A 653      34.320  32.430  50.130  1.00  0.00           C
ATOM   1047  HB1 ALA A 653      34.430  33.540  50.150  1.00  0.00           H
ATOM   1048  HB2 ALA A 653      34.380  32.000  51.160  1.00  0.00           H
ATOM   1049  HB3 ALA A 653      33.300  32.200  49.750  1.00  0.00           H
ATOM   1050  C   ALA A 653      35.220  32.220  47.850  1.00  0.00           C
ATOM   1051  O   ALA A 653      34.590  31.630  46.920  1.00  0.00           O
ATOM   1052  N   TYR A 654      35.790  33.400  47.770  1.00  0.00           N
ATOM   1053  HN  TYR A 654      36.180  33.710  48.630  1.00  0.00           H
ATOM   1054  CA  TYR A 654      35.830  34.280  46.610  1.00  0.00           C
ATOM   1055  HA  TYR A 654      34.810  34.390  46.290  1.00  0.00           H
ATOM   1056  CB  TYR A 654      36.480  35.650  47.040  1.00  0.00           C
ATOM   1057  HB1 TYR A 654      37.460  35.390  47.470  1.00  0.00           H
ATOM   1058  HB2 TYR A 654      35.830  36.130  47.800  1.00  0.00           H
ATOM   1059  CG  TYR A 654      36.800  36.530  45.890  1.00  0.00           C
ATOM   1060  CD1 TYR A 654      38.110  36.570  45.320  1.00  0.00           C
ATOM   1061  HD1 TYR A 654      38.920  35.960  45.720  1.00  0.00           H
ATOM   1062  CE1 TYR A 654      38.420  37.490  44.300  1.00  0.00           C
ATOM   1063  HE1 TYR A 654      39.410  37.520  43.870  1.00  0.00           H
ATOM   1064  CZ  TYR A 654      37.440  38.370  43.810  1.00  0.00           C
ATOM   1065  OH  TYR A 654      37.650  39.300  42.780  1.00  0.00           O
ATOM   1066  HH  TYR A 654      38.460  39.050  42.330  1.00  0.00           H
ATOM   1067  CD2 TYR A 654      35.890  37.480  45.380  1.00  0.00           C
ATOM   1068  HD2 TYR A 654      34.880  37.560  45.770  1.00  0.00           H
ATOM   1069  CE2 TYR A 654      36.140  38.340  44.390  1.00  0.00           C
ATOM   1070  HE2 TYR A 654      35.380  39.020  44.000  1.00  0.00           H
ATOM   1071  C   TYR A 654      36.490  33.620  45.410  1.00  0.00           C
ATOM   1072  O   TYR A 654      36.090  33.890  44.280  1.00  0.00           O
ATOM   1073  N   SER A 655      37.540  32.710  45.630  1.00  0.00           N
ATOM   1074  HN  SER A 655      37.870  32.610  46.560  1.00  0.00           H
ATOM   1075  CA  SER A 655      38.090  31.920  44.460  1.00  0.00           C
ATOM   1076  HA  SER A 655      38.250  32.520  43.580  1.00  0.00           H
ATOM   1077  CB  SER A 655      39.480  31.410  44.850  1.00  0.00           C
ATOM   1078  HB1 SER A 655      40.050  32.360  44.940  1.00  0.00           H
ATOM   1079  HB2 SER A 655      40.070  30.790  44.140  1.00  0.00           H
ATOM   1080  OG  SER A 655      39.410  30.650  46.070  1.00  0.00           O
ATOM   1081  HG1 SER A 655      39.280  31.270  46.790  1.00  0.00           H
ATOM   1082  C   SER A 655      37.270  30.670  44.130  1.00  0.00           C
ATOM   1083  O   SER A 655      36.940  30.360  42.970  1.00  0.00           O
ATOM   1084  N   LEU A 656      36.670  30.030  45.130  1.00  0.00           N
ATOM   1085  HN  LEU A 656      36.780  30.520  45.990  1.00  0.00           H
ATOM   1086  CA  LEU A 656      35.770  28.840  44.990  1.00  0.00           C
ATOM   1087  HA  LEU A 656      36.400  28.080  44.530  1.00  0.00           H
ATOM   1088  CB  LEU A 656      35.520  28.280  46.440  1.00  0.00           C
ATOM   1089  HB1 LEU A 656      34.950  28.980  47.090  1.00  0.00           H
ATOM   1090  HB2 LEU A 656      36.520  28.090  46.870  1.00  0.00           H
ATOM   1091  CG  LEU A 656      34.660  26.950  46.470  1.00  0.00           C
ATOM   1092  HG  LEU A 656      33.930  27.040  45.640  1.00  0.00           H
ATOM   1093  CD1 LEU A 656      35.570  25.760  46.170  1.00  0.00           C
ATOM   1094 HD11 LEU A 656      34.850  24.910  46.120  1.00  0.00           H
ATOM   1095 HD12 LEU A 656      36.310  25.560  46.970  1.00  0.00           H
ATOM   1096 HD13 LEU A 656      36.160  25.880  45.240  1.00  0.00           H
ATOM   1097  CD2 LEU A 656      34.110  26.720  47.940  1.00  0.00           C
ATOM   1098 HD21 LEU A 656      34.900  26.680  48.720  1.00  0.00           H
ATOM   1099 HD22 LEU A 656      33.490  25.800  48.060  1.00  0.00           H
ATOM   1100 HD23 LEU A 656      33.600  27.650  48.270  1.00  0.00           H
ATOM   1101  C   LEU A 656      34.490  28.890  44.180  1.00  0.00           C
ATOM   1102  O   LEU A 656      34.130  28.090  43.350  1.00  0.00           O
ATOM   1103  N   PHE A 657      33.790  30.040  44.420  1.00  0.00           N
ATOM   1104  HN  PHE A 657      33.980  30.750  45.100  1.00  0.00           H
ATOM   1105  CA  PHE A 657      32.560  30.380  43.810  1.00  0.00           C
ATOM   1106  HA  PHE A 657      32.030  29.460  43.580  1.00  0.00           H
ATOM   1107  CB  PHE A 657      31.600  31.120  44.860  1.00  0.00           C
ATOM   1108  HB1 PHE A 657      30.630  31.250  44.360  1.00  0.00           H
ATOM   1109  HB2 PHE A 657      32.000  32.100  45.220  1.00  0.00           H
ATOM   1110  CG  PHE A 657      31.280  30.340  46.130  1.00  0.00           C
ATOM   1111  CD1 PHE A 657      30.850  28.980  46.040  1.00  0.00           C
ATOM   1112  HD1 PHE A 657      30.750  28.500  45.080  1.00  0.00           H
ATOM   1113  CE1 PHE A 657      30.690  28.220  47.200  1.00  0.00           C
ATOM   1114  HE1 PHE A 657      30.280  27.220  47.080  1.00  0.00           H
ATOM   1115  CZ  PHE A 657      30.900  28.860  48.410  1.00  0.00           C
ATOM   1116  HZ  PHE A 657      31.000  28.230  49.280  1.00  0.00           H
ATOM   1117  CD2 PHE A 657      31.400  30.930  47.360  1.00  0.00           C
ATOM   1118  HD2 PHE A 657      31.870  31.900  47.410  1.00  0.00           H
ATOM   1119  CE2 PHE A 657      31.290  30.190  48.560  1.00  0.00           C
ATOM   1120  HE2 PHE A 657      31.350  30.670  49.540  1.00  0.00           H
ATOM   1121  C   PHE A 657      32.820  31.360  42.610  1.00  0.00           C
ATOM   1122  O   PHE A 657      31.840  31.850  42.040  1.00  0.00           O
ATOM   1123  N   ALA A 658      34.140  31.470  42.250  1.00  0.00           N
ATOM   1124  HN  ALA A 658      34.810  30.890  42.700  1.00  0.00           H
ATOM   1125  CA  ALA A 658      34.820  32.250  41.250  1.00  0.00           C
ATOM   1126  HA  ALA A 658      35.770  32.440  41.740  1.00  0.00           H
ATOM   1127  CB  ALA A 658      35.070  31.400  39.980  1.00  0.00           C
ATOM   1128  HB1 ALA A 658      34.100  31.060  39.540  1.00  0.00           H
ATOM   1129  HB2 ALA A 658      35.660  30.500  40.220  1.00  0.00           H
ATOM   1130  HB3 ALA A 658      35.530  32.000  39.150  1.00  0.00           H
ATOM   1131  C   ALA A 658      34.150  33.560  40.940  1.00  0.00           C
ATOM   1132  O   ALA A 658      33.550  33.680  39.870  1.00  0.00           O
ATOM   1133  N   GLY A 659      34.310  34.620  41.750  1.00  0.00           N
ATOM   1134  HN  GLY A 659      34.710  34.470  42.640  1.00  0.00           H
ATOM   1135  CA  GLY A 659      33.790  35.950  41.390  1.00  0.00           C
ATOM   1136  HA1 GLY A 659      34.060  36.590  42.210  1.00  0.00           H
ATOM   1137  HA2 GLY A 659      32.720  35.870  41.270  1.00  0.00           H
ATOM   1138  C   GLY A 659      34.360  36.610  40.130  1.00  0.00           C
ATOM   1139  O   GLY A 659      33.610  37.310  39.490  1.00  0.00           O
ATOM   1140  N   GLN A 660      35.670  36.330  39.910  1.00  0.00           N
ATOM   1141  HN  GLN A 660      36.240  35.730  40.450  1.00  0.00           H
ATOM   1142  CA  GLN A 660      36.390  36.630  38.700  1.00  0.00           C
ATOM   1143  HA  GLN A 660      35.790  36.360  37.840  1.00  0.00           H
ATOM   1144  CB  GLN A 660      36.760  38.120  38.540  1.00  0.00           C
ATOM   1145  HB1 GLN A 660      37.440  38.400  39.370  1.00  0.00           H
ATOM   1146  HB2 GLN A 660      35.820  38.700  38.650  1.00  0.00           H
ATOM   1147  CG  GLN A 660      37.330  38.580  37.210  1.00  0.00           C
ATOM   1148  HG1 GLN A 660      38.380  38.230  37.250  1.00  0.00           H
ATOM   1149  HG2 GLN A 660      37.190  39.690  37.180  1.00  0.00           H
ATOM   1150  CD  GLN A 660      36.780  37.840  36.050  1.00  0.00           C
ATOM   1151  OE1 GLN A 660      37.370  36.980  35.350  1.00  0.00           O
ATOM   1152  NE2 GLN A 660      35.500  38.140  35.740  1.00  0.00           N
ATOM   1153 HE21 GLN A 660      34.950  37.640  35.080  1.00  0.00           H
ATOM   1154 HE22 GLN A 660      35.120  38.940  36.220  1.00  0.00           H
ATOM   1155  C   GLN A 660      37.750  35.880  38.680  1.00  0.00           C
ATOM   1156  O   GLN A 660      38.660  36.370  39.280  1.00  0.00           O
ATOM   1157  N   PRO A 661      37.890  34.670  38.110  1.00  0.00           N
ATOM   1158  CD  PRO A 661      36.850  34.070  37.280  1.00  0.00           C
ATOM   1159  HD1 PRO A 661      36.590  34.710  36.410  1.00  0.00           H
ATOM   1160  HD2 PRO A 661      36.010  33.850  37.980  1.00  0.00           H
ATOM   1161  CA  PRO A 661      38.880  33.600  38.340  1.00  0.00           C
ATOM   1162  HA  PRO A 661      38.430  32.950  39.070  1.00  0.00           H
ATOM   1163  CB  PRO A 661      38.860  32.810  37.090  1.00  0.00           C
ATOM   1164  HB1 PRO A 661      39.280  31.790  37.240  1.00  0.00           H
ATOM   1165  HB2 PRO A 661      39.500  33.290  36.320  1.00  0.00           H
ATOM   1166  CG  PRO A 661      37.330  32.690  36.820  1.00  0.00           C
ATOM   1167  HG1 PRO A 661      37.120  32.330  35.780  1.00  0.00           H
ATOM   1168  HG2 PRO A 661      36.910  31.930  37.530  1.00  0.00           H
ATOM   1169  C   PRO A 661      40.300  33.830  38.800  1.00  0.00           C
ATOM   1170  O   PRO A 661      40.680  33.070  39.710  1.00  0.00           O
ATOM   1171  N   LEU A 662      41.080  34.750  38.170  1.00  0.00           N
ATOM   1172  HN  LEU A 662      40.650  35.280  37.460  1.00  0.00           H
ATOM   1173  CA  LEU A 662      42.470  34.940  38.380  1.00  0.00           C
ATOM   1174  HA  LEU A 662      42.930  34.130  38.930  1.00  0.00           H
ATOM   1175  CB  LEU A 662      43.230  35.010  37.030  1.00  0.00           C
ATOM   1176  HB1 LEU A 662      44.290  35.280  37.200  1.00  0.00           H
ATOM   1177  HB2 LEU A 662      42.740  35.820  36.450  1.00  0.00           H
ATOM   1178  CG  LEU A 662      43.240  33.710  36.200  1.00  0.00           C
ATOM   1179  HG  LEU A 662      42.240  33.560  35.760  1.00  0.00           H
ATOM   1180  CD1 LEU A 662      44.370  33.750  35.170  1.00  0.00           C
ATOM   1181 HD11 LEU A 662      43.920  34.510  34.510  1.00  0.00           H
ATOM   1182 HD12 LEU A 662      44.520  32.860  34.500  1.00  0.00           H
ATOM   1183 HD13 LEU A 662      45.340  33.990  35.650  1.00  0.00           H
ATOM   1184  CD2 LEU A 662      43.450  32.400  37.000  1.00  0.00           C
ATOM   1185 HD21 LEU A 662      42.750  32.230  37.850  1.00  0.00           H
ATOM   1186 HD22 LEU A 662      44.470  32.360  37.440  1.00  0.00           H
ATOM   1187 HD23 LEU A 662      43.240  31.530  36.340  1.00  0.00           H
ATOM   1188  C   LEU A 662      42.770  36.230  39.110  1.00  0.00           C
ATOM   1189  O   LEU A 662      43.920  36.560  39.300  1.00  0.00           O
ATOM   1190  N   THR A 663      41.810  37.030  39.580  1.00  0.00           N
ATOM   1191  HN  THR A 663      40.870  36.900  39.240  1.00  0.00           H
ATOM   1192  CA  THR A 663      41.910  38.110  40.520  1.00  0.00           C
ATOM   1193  HA  THR A 663      42.640  38.780  40.070  1.00  0.00           H
ATOM   1194  CB  THR A 663      40.650  38.930  40.770  1.00  0.00           C
ATOM   1195  HB  THR A 663      40.870  39.740  41.490  1.00  0.00           H
ATOM   1196  OG1 THR A 663      39.570  38.160  41.300  1.00  0.00           O
ATOM   1197  HG1 THR A 663      39.210  37.580  40.630  1.00  0.00           H
ATOM   1198  CG2 THR A 663      40.140  39.530  39.520  1.00  0.00           C
ATOM   1199 HG21 THR A 663      40.010  38.680  38.810  1.00  0.00           H
ATOM   1200 HG22 THR A 663      40.930  40.130  39.030  1.00  0.00           H
ATOM   1201 HG23 THR A 663      39.170  40.070  39.590  1.00  0.00           H
ATOM   1202  C   THR A 663      42.440  37.730  41.950  1.00  0.00           C
ATOM   1203  O   THR A 663      42.240  36.690  42.520  1.00  0.00           O
ATOM   1204  N   ILE A 664      43.290  38.600  42.590  1.00  0.00           N
ATOM   1205  HN  ILE A 664      43.720  39.400  42.180  1.00  0.00           H
ATOM   1206  CA  ILE A 664      44.050  38.150  43.720  1.00  0.00           C
ATOM   1207  HA  ILE A 664      43.570  37.270  44.120  1.00  0.00           H
ATOM   1208  CB  ILE A 664      45.540  37.880  43.360  1.00  0.00           C
ATOM   1209  HB  ILE A 664      45.920  38.790  42.840  1.00  0.00           H
ATOM   1210  CG2 ILE A 664      46.390  37.650  44.640  1.00  0.00           C
ATOM   1211 HG21 ILE A 664      45.880  37.140  45.480  1.00  0.00           H
ATOM   1212 HG22 ILE A 664      46.810  38.580  45.080  1.00  0.00           H
ATOM   1213 HG23 ILE A 664      47.220  36.920  44.500  1.00  0.00           H
ATOM   1214  CG1 ILE A 664      45.680  36.630  42.330  1.00  0.00           C
ATOM   1215 HG11 ILE A 664      46.690  36.470  41.910  1.00  0.00           H
ATOM   1216 HG12 ILE A 664      45.020  36.890  41.480  1.00  0.00           H
ATOM   1217  CD  ILE A 664      45.320  35.300  42.980  1.00  0.00           C
ATOM   1218  HD1 ILE A 664      44.230  35.280  43.210  1.00  0.00           H
ATOM   1219  HD2 ILE A 664      45.890  35.130  43.920  1.00  0.00           H
ATOM   1220  HD3 ILE A 664      45.460  34.520  42.210  1.00  0.00           H
ATOM   1221  C   ILE A 664      43.950  39.220  44.780  1.00  0.00           C
ATOM   1222  O   ILE A 664      44.180  40.370  44.400  1.00  0.00           O
ATOM   1223  N   LEU A 665      43.550  38.970  46.010  1.00  0.00           N
ATOM   1224  HN  LEU A 665      43.290  38.060  46.330  1.00  0.00           H
ATOM   1225  CA  LEU A 665      43.660  39.860  47.190  1.00  0.00           C
ATOM   1226  HA  LEU A 665      43.340  40.760  46.700  1.00  0.00           H
ATOM   1227  CB  LEU A 665      42.890  39.300  48.370  1.00  0.00           C
ATOM   1228  HB1 LEU A 665      42.760  40.170  49.060  1.00  0.00           H
ATOM   1229  HB2 LEU A 665      43.440  38.430  48.790  1.00  0.00           H
ATOM   1230  CG  LEU A 665      41.450  38.730  48.090  1.00  0.00           C
ATOM   1231  HG  LEU A 665      41.520  37.930  47.340  1.00  0.00           H
ATOM   1232  CD1 LEU A 665      40.830  38.040  49.350  1.00  0.00           C
ATOM   1233 HD11 LEU A 665      40.510  38.720  50.170  1.00  0.00           H
ATOM   1234 HD12 LEU A 665      41.540  37.270  49.730  1.00  0.00           H
ATOM   1235 HD13 LEU A 665      39.870  37.590  49.040  1.00  0.00           H
ATOM   1236  CD2 LEU A 665      40.500  39.830  47.640  1.00  0.00           C
ATOM   1237 HD21 LEU A 665      39.420  39.570  47.670  1.00  0.00           H
ATOM   1238 HD22 LEU A 665      40.630  40.110  46.560  1.00  0.00           H
ATOM   1239 HD23 LEU A 665      40.740  40.780  48.160  1.00  0.00           H
ATOM   1240  C   LEU A 665      45.030  40.280  47.640  1.00  0.00           C
ATOM   1241  O   LEU A 665      45.930  39.420  47.640  1.00  0.00           O
ATOM   1242  N   GLY A 666      45.220  41.490  48.160  1.00  0.00           N
ATOM   1243  HN  GLY A 666      44.410  42.040  48.320  1.00  0.00           H
ATOM   1244  CA  GLY A 666      46.500  41.920  48.640  1.00  0.00           C
ATOM   1245  HA1 GLY A 666      47.100  42.280  47.810  1.00  0.00           H
ATOM   1246  HA2 GLY A 666      47.020  41.120  49.160  1.00  0.00           H
ATOM   1247  C   GLY A 666      46.260  42.990  49.660  1.00  0.00           C
ATOM   1248  O   GLY A 666      45.150  43.120  50.170  1.00  0.00           O
ATOM   1249  N   SER A 667      47.250  43.770  50.070  1.00  0.00           N
ATOM   1250  HN  SER A 667      48.120  43.630  49.640  1.00  0.00           H
ATOM   1251  CA  SER A 667      47.160  44.870  50.990  1.00  0.00           C
ATOM   1252  HA  SER A 667      46.450  44.610  51.770  1.00  0.00           H
ATOM   1253  CB  SER A 667      48.460  45.380  51.670  1.00  0.00           C
ATOM   1254  HB1 SER A 667      48.840  44.640  52.410  1.00  0.00           H
ATOM   1255  HB2 SER A 667      48.170  46.260  52.290  1.00  0.00           H
ATOM   1256  OG  SER A 667      49.500  45.700  50.700  1.00  0.00           O
ATOM   1257  HG1 SER A 667      49.400  46.590  50.340  1.00  0.00           H
ATOM   1258  C   SER A 667      46.440  46.030  50.360  1.00  0.00           C
ATOM   1259  O   SER A 667      46.260  46.060  49.130  1.00  0.00           O
ATOM   1260  N   THR A 668      45.900  46.950  51.240  1.00  0.00           N
ATOM   1261  HN  THR A 668      46.030  46.940  52.230  1.00  0.00           H
ATOM   1262  CA  THR A 668      45.080  48.100  50.810  1.00  0.00           C
ATOM   1263  HA  THR A 668      45.280  48.240  49.760  1.00  0.00           H
ATOM   1264  CB  THR A 668      43.570  48.030  50.790  1.00  0.00           C
ATOM   1265  HB  THR A 668      43.300  47.620  49.790  1.00  0.00           H
ATOM   1266  OG1 THR A 668      42.880  49.290  50.900  1.00  0.00           O
ATOM   1267  HG1 THR A 668      42.090  49.210  50.350  1.00  0.00           H
ATOM   1268  CG2 THR A 668      43.140  47.110  51.930  1.00  0.00           C
ATOM   1269 HG21 THR A 668      43.450  46.050  51.850  1.00  0.00           H
ATOM   1270 HG22 THR A 668      42.020  47.080  51.980  1.00  0.00           H
ATOM   1271 HG23 THR A 668      43.550  47.650  52.800  1.00  0.00           H
ATOM   1272  C   THR A 668      45.660  49.350  51.470  1.00  0.00           C
ATOM   1273  O   THR A 668      45.600  49.580  52.720  1.00  0.00           O
ATOM   1274  N   GLY A 669      46.150  50.250  50.660  1.00  0.00           N
ATOM   1275  HN  GLY A 669      46.210  50.040  49.690  1.00  0.00           H
ATOM   1276  CA  GLY A 669      46.590  51.560  51.080  1.00  0.00           C
ATOM   1277  HA1 GLY A 669      47.050  52.130  50.290  1.00  0.00           H
ATOM   1278  HA2 GLY A 669      47.250  51.480  51.940  1.00  0.00           H
ATOM   1279  C   GLY A 669      45.490  52.420  51.650  1.00  0.00           C
ATOM   1280  O   GLY A 669      45.630  52.960  52.730  1.00  0.00           O
ATOM   1281  N   PRO A 670      44.430  52.580  50.910  1.00  0.00           N
ATOM   1282  CD  PRO A 670      44.410  52.300  49.450  1.00  0.00           C
ATOM   1283  HD1 PRO A 670      44.150  51.230  49.290  1.00  0.00           H
ATOM   1284  HD2 PRO A 670      45.400  52.450  48.970  1.00  0.00           H
ATOM   1285  CA  PRO A 670      43.360  53.400  51.310  1.00  0.00           C
ATOM   1286  HA  PRO A 670      43.650  54.410  51.550  1.00  0.00           H
ATOM   1287  CB  PRO A 670      42.440  53.300  50.110  1.00  0.00           C
ATOM   1288  HB1 PRO A 670      41.720  54.140  50.040  1.00  0.00           H
ATOM   1289  HB2 PRO A 670      41.760  52.420  50.050  1.00  0.00           H
ATOM   1290  CG  PRO A 670      43.360  53.250  48.920  1.00  0.00           C
ATOM   1291  HG1 PRO A 670      42.880  52.730  48.060  1.00  0.00           H
ATOM   1292  HG2 PRO A 670      43.820  54.240  48.700  1.00  0.00           H
ATOM   1293  C   PRO A 670      42.560  52.960  52.440  1.00  0.00           C
ATOM   1294  O   PRO A 670      41.990  53.820  53.100  1.00  0.00           O
ATOM   1295  N   VAL A 671      42.390  51.660  52.730  1.00  0.00           N
ATOM   1296  HN  VAL A 671      42.690  51.010  52.040  1.00  0.00           H
ATOM   1297  CA  VAL A 671      41.640  51.210  53.940  1.00  0.00           C
ATOM   1298  HA  VAL A 671      40.730  51.780  53.960  1.00  0.00           H
ATOM   1299  CB  VAL A 671      41.070  49.860  53.740  1.00  0.00           C
ATOM   1300  HB  VAL A 671      41.740  49.150  53.200  1.00  0.00           H
ATOM   1301  CG1 VAL A 671      40.710  49.090  54.980  1.00  0.00           C
ATOM   1302 HG11 VAL A 671      40.330  48.140  54.530  1.00  0.00           H
ATOM   1303 HG12 VAL A 671      39.880  49.490  55.610  1.00  0.00           H
ATOM   1304 HG13 VAL A 671      41.610  48.990  55.620  1.00  0.00           H
ATOM   1305  CG2 VAL A 671      39.890  49.990  52.730  1.00  0.00           C
ATOM   1306 HG21 VAL A 671      39.640  49.040  52.210  1.00  0.00           H
ATOM   1307 HG22 VAL A 671      40.160  50.650  51.880  1.00  0.00           H
ATOM   1308 HG23 VAL A 671      39.010  50.430  53.260  1.00  0.00           H
ATOM   1309  C   VAL A 671      42.440  51.350  55.210  1.00  0.00           C
ATOM   1310  O   VAL A 671      41.880  51.800  56.190  1.00  0.00           O
ATOM   1311  N   LEU A 672      43.780  51.200  55.140  1.00  0.00           N
ATOM   1312  HN  LEU A 672      44.160  50.950  54.250  1.00  0.00           H
ATOM   1313  CA  LEU A 672      44.680  51.620  56.150  1.00  0.00           C
ATOM   1314  HA  LEU A 672      44.430  51.110  57.070  1.00  0.00           H
ATOM   1315  CB  LEU A 672      46.140  51.210  55.700  1.00  0.00           C
ATOM   1316  HB1 LEU A 672      46.480  51.570  54.720  1.00  0.00           H
ATOM   1317  HB2 LEU A 672      46.040  50.110  55.610  1.00  0.00           H
ATOM   1318  CG  LEU A 672      47.280  51.400  56.840  1.00  0.00           C
ATOM   1319  HG  LEU A 672      47.520  52.480  57.010  1.00  0.00           H
ATOM   1320  CD1 LEU A 672      47.050  50.690  58.150  1.00  0.00           C
ATOM   1321 HD11 LEU A 672      46.090  50.940  58.660  1.00  0.00           H
ATOM   1322 HD12 LEU A 672      47.910  50.990  58.770  1.00  0.00           H
ATOM   1323 HD13 LEU A 672      47.030  49.600  57.920  1.00  0.00           H
ATOM   1324  CD2 LEU A 672      48.660  50.850  56.380  1.00  0.00           C
ATOM   1325 HD21 LEU A 672      48.540  49.850  55.890  1.00  0.00           H
ATOM   1326 HD22 LEU A 672      49.410  50.750  57.200  1.00  0.00           H
ATOM   1327 HD23 LEU A 672      49.050  51.610  55.680  1.00  0.00           H
ATOM   1328  C   LEU A 672      44.760  53.140  56.400  1.00  0.00           C
ATOM   1329  O   LEU A 672      44.740  53.580  57.570  1.00  0.00           O
ATOM   1330  N   VAL A 673      44.670  54.060  55.350  1.00  0.00           N
ATOM   1331  HN  VAL A 673      45.020  53.830  54.450  1.00  0.00           H
ATOM   1332  CA  VAL A 673      44.430  55.460  55.680  1.00  0.00           C
ATOM   1333  HA  VAL A 673      45.220  55.860  56.310  1.00  0.00           H
ATOM   1334  CB  VAL A 673      44.450  56.230  54.470  1.00  0.00           C
ATOM   1335  HB  VAL A 673      43.920  55.750  53.620  1.00  0.00           H
ATOM   1336  CG1 VAL A 673      43.860  57.620  54.680  1.00  0.00           C
ATOM   1337 HG11 VAL A 673      43.790  58.160  53.720  1.00  0.00           H
ATOM   1338 HG12 VAL A 673      44.530  58.260  55.300  1.00  0.00           H
ATOM   1339 HG13 VAL A 673      42.830  57.680  55.070  1.00  0.00           H
ATOM   1340  CG2 VAL A 673      45.890  56.400  53.900  1.00  0.00           C
ATOM   1341 HG21 VAL A 673      46.570  56.810  54.650  1.00  0.00           H
ATOM   1342 HG22 VAL A 673      45.900  57.030  52.980  1.00  0.00           H
ATOM   1343 HG23 VAL A 673      46.390  55.450  53.580  1.00  0.00           H
ATOM   1344  C   VAL A 673      43.120  55.650  56.480  1.00  0.00           C
ATOM   1345  O   VAL A 673      43.140  56.230  57.530  1.00  0.00           O
ATOM   1346  N   PHE A 674      42.010  55.110  56.020  1.00  0.00           N
ATOM   1347  HN  PHE A 674      42.090  54.740  55.100  1.00  0.00           H
ATOM   1348  CA  PHE A 674      40.700  55.080  56.620  1.00  0.00           C
ATOM   1349  HA  PHE A 674      40.350  56.090  56.760  1.00  0.00           H
ATOM   1350  CB  PHE A 674      39.750  54.340  55.600  1.00  0.00           C
ATOM   1351  HB1 PHE A 674      40.240  53.350  55.440  1.00  0.00           H
ATOM   1352  HB2 PHE A 674      39.660  54.970  54.690  1.00  0.00           H
ATOM   1353  CG  PHE A 674      38.340  53.980  56.130  1.00  0.00           C
ATOM   1354  CD1 PHE A 674      37.320  54.830  56.070  1.00  0.00           C
ATOM   1355  HD1 PHE A 674      37.460  55.770  55.530  1.00  0.00           H
ATOM   1356  CE1 PHE A 674      35.970  54.540  56.490  1.00  0.00           C
ATOM   1357  HE1 PHE A 674      35.110  55.200  56.620  1.00  0.00           H
ATOM   1358  CZ  PHE A 674      35.710  53.320  57.030  1.00  0.00           C
ATOM   1359  HZ  PHE A 674      34.750  53.000  57.410  1.00  0.00           H
ATOM   1360  CD2 PHE A 674      38.030  52.680  56.570  1.00  0.00           C
ATOM   1361  HD2 PHE A 674      38.820  51.930  56.470  1.00  0.00           H
ATOM   1362  CE2 PHE A 674      36.730  52.380  57.090  1.00  0.00           C
ATOM   1363  HE2 PHE A 674      36.590  51.330  57.320  1.00  0.00           H
ATOM   1364  C   PHE A 674      40.680  54.540  58.010  1.00  0.00           C
ATOM   1365  O   PHE A 674      40.060  55.150  58.910  1.00  0.00           O
ATOM   1366  N   GLU A 675      41.170  53.350  58.250  1.00  0.00           N
ATOM   1367  HN  GLU A 675      41.480  52.790  57.480  1.00  0.00           H
ATOM   1368  CA  GLU A 675      41.210  52.770  59.580  1.00  0.00           C
ATOM   1369  HA  GLU A 675      40.160  52.790  59.840  1.00  0.00           H
ATOM   1370  CB  GLU A 675      41.860  51.350  59.590  1.00  0.00           C
ATOM   1371  HB1 GLU A 675      42.040  51.050  60.640  1.00  0.00           H
ATOM   1372  HB2 GLU A 675      42.890  51.280  59.180  1.00  0.00           H
ATOM   1373  CG  GLU A 675      41.090  50.240  58.810  1.00  0.00           C
ATOM   1374  HG1 GLU A 675      41.690  49.300  58.840  1.00  0.00           H
ATOM   1375  HG2 GLU A 675      40.840  50.470  57.750  1.00  0.00           H
ATOM   1376  CD  GLU A 675      39.750  49.790  59.410  1.00  0.00           C
ATOM   1377  OE1 GLU A 675      39.070  49.050  58.670  1.00  0.00           O
ATOM   1378  OE2 GLU A 675      39.590  50.030  60.620  1.00  0.00           O
ATOM   1379  C   GLU A 675      41.940  53.590  60.700  1.00  0.00           C
ATOM   1380  O   GLU A 675      41.580  53.780  61.840  1.00  0.00           O
ATOM   1381  N   LYS A 676      43.060  54.220  60.260  1.00  0.00           N
ATOM   1382  HN  LYS A 676      43.340  54.160  59.310  1.00  0.00           H
ATOM   1383  CA  LYS A 676      43.850  55.150  60.980  1.00  0.00           C
ATOM   1384  HA  LYS A 676      44.170  54.680  61.900  1.00  0.00           H
ATOM   1385  CB  LYS A 676      45.150  55.540  60.220  1.00  0.00           C
ATOM   1386  HB1 LYS A 676      44.960  56.190  59.340  1.00  0.00           H
ATOM   1387  HB2 LYS A 676      45.710  54.630  59.930  1.00  0.00           H
ATOM   1388  CG  LYS A 676      45.990  56.360  61.180  1.00  0.00           C
ATOM   1389  HG1 LYS A 676      46.100  55.670  62.050  1.00  0.00           H
ATOM   1390  HG2 LYS A 676      45.430  57.270  61.450  1.00  0.00           H
ATOM   1391  CD  LYS A 676      47.340  56.880  60.670  1.00  0.00           C
ATOM   1392  HD1 LYS A 676      47.330  57.970  60.920  1.00  0.00           H
ATOM   1393  HD2 LYS A 676      47.410  56.670  59.590  1.00  0.00           H
ATOM   1394  CE  LYS A 676      48.550  56.200  61.420  1.00  0.00           C
ATOM   1395  HE1 LYS A 676      48.550  55.090  61.350  1.00  0.00           H
ATOM   1396  HE2 LYS A 676      48.660  56.530  62.480  1.00  0.00           H
ATOM   1397  NZ  LYS A 676      49.840  56.610  60.870  1.00  0.00           N
ATOM   1398  HZ1 LYS A 676      49.980  56.260  59.890  1.00  0.00           H
ATOM   1399  HZ2 LYS A 676      50.610  56.260  61.470  1.00  0.00           H
ATOM   1400  HZ3 LYS A 676      49.920  57.640  60.740  1.00  0.00           H
ATOM   1401  C   LYS A 676      42.880  56.310  61.340  1.00  0.00           C
ATOM   1402  O   LYS A 676      42.870  56.700  62.510  1.00  0.00           O
ATOM   1403  N   ILE A 677      42.190  56.890  60.360  1.00  0.00           N
ATOM   1404  HN  ILE A 677      42.460  56.730  59.410  1.00  0.00           H
ATOM   1405  CA  ILE A 677      41.260  57.980  60.650  1.00  0.00           C
ATOM   1406  HA  ILE A 677      41.780  58.750  61.190  1.00  0.00           H
ATOM   1407  CB  ILE A 677      40.530  58.540  59.420  1.00  0.00           C
ATOM   1408  HB  ILE A 677      40.130  57.610  58.960  1.00  0.00           H
ATOM   1409  CG2 ILE A 677      39.370  59.530  59.810  1.00  0.00           C
ATOM   1410 HG21 ILE A 677      38.550  58.870  60.140  1.00  0.00           H
ATOM   1411 HG22 ILE A 677      38.940  60.040  58.920  1.00  0.00           H
ATOM   1412 HG23 ILE A 677      39.630  60.220  60.650  1.00  0.00           H
ATOM   1413  CG1 ILE A 677      41.570  59.190  58.390  1.00  0.00           C
ATOM   1414 HG11 ILE A 677      42.500  58.600  58.280  1.00  0.00           H
ATOM   1415 HG12 ILE A 677      41.850  60.200  58.760  1.00  0.00           H
ATOM   1416  CD  ILE A 677      40.970  59.320  56.990  1.00  0.00           C
ATOM   1417  HD1 ILE A 677      40.900  58.330  56.500  1.00  0.00           H
ATOM   1418  HD2 ILE A 677      41.620  59.910  56.300  1.00  0.00           H
ATOM   1419  HD3 ILE A 677      39.980  59.810  57.040  1.00  0.00           H
ATOM   1420  C   ILE A 677      40.140  57.520  61.650  1.00  0.00           C
ATOM   1421  O   ILE A 677      39.850  58.220  62.620  1.00  0.00           O
ATOM   1422  N   LEU A 678      39.500  56.350  61.360  1.00  0.00           N
ATOM   1423  HN  LEU A 678      39.850  55.860  60.570  1.00  0.00           H
ATOM   1424  CA  LEU A 678      38.470  55.690  62.110  1.00  0.00           C
ATOM   1425  HA  LEU A 678      37.650  56.390  62.120  1.00  0.00           H
ATOM   1426  CB  LEU A 678      37.960  54.470  61.250  1.00  0.00           C
ATOM   1427  HB1 LEU A 678      38.700  53.640  61.250  1.00  0.00           H
ATOM   1428  HB2 LEU A 678      38.000  54.780  60.180  1.00  0.00           H
ATOM   1429  CG  LEU A 678      36.620  53.780  61.600  1.00  0.00           C
ATOM   1430  HG  LEU A 678      36.580  53.640  62.700  1.00  0.00           H
ATOM   1431  CD1 LEU A 678      35.500  54.670  61.160  1.00  0.00           C
ATOM   1432 HD11 LEU A 678      34.670  54.320  61.810  1.00  0.00           H
ATOM   1433 HD12 LEU A 678      35.380  54.760  60.060  1.00  0.00           H
ATOM   1434 HD13 LEU A 678      35.640  55.690  61.570  1.00  0.00           H
ATOM   1435  CD2 LEU A 678      36.570  52.340  60.900  1.00  0.00           C
ATOM   1436 HD21 LEU A 678      36.760  52.500  59.820  1.00  0.00           H
ATOM   1437 HD22 LEU A 678      35.540  51.930  60.970  1.00  0.00           H
ATOM   1438 HD23 LEU A 678      37.360  51.640  61.230  1.00  0.00           H
ATOM   1439  C   LEU A 678      38.880  55.460  63.500  1.00  0.00           C
ATOM   1440  O   LEU A 678      38.140  55.810  64.390  1.00  0.00           O
ATOM   1441  N   TYR A 679      40.080  54.970  63.850  1.00  0.00           N
ATOM   1442  HN  TYR A 679      40.750  54.720  63.150  1.00  0.00           H
ATOM   1443  CA  TYR A 679      40.470  54.840  65.240  1.00  0.00           C
ATOM   1444  HA  TYR A 679      39.660  54.340  65.760  1.00  0.00           H
ATOM   1445  CB  TYR A 679      41.790  53.930  65.360  1.00  0.00           C
ATOM   1446  HB1 TYR A 679      42.620  54.390  64.790  1.00  0.00           H
ATOM   1447  HB2 TYR A 679      41.640  52.870  65.040  1.00  0.00           H
ATOM   1448  CG  TYR A 679      42.250  53.820  66.770  1.00  0.00           C
ATOM   1449  CD1 TYR A 679      41.660  52.890  67.580  1.00  0.00           C
ATOM   1450  HD1 TYR A 679      40.830  52.290  67.230  1.00  0.00           H
ATOM   1451  CE1 TYR A 679      42.110  52.660  68.940  1.00  0.00           C
ATOM   1452  HE1 TYR A 679      41.760  51.870  69.590  1.00  0.00           H
ATOM   1453  CZ  TYR A 679      43.150  53.520  69.340  1.00  0.00           C
ATOM   1454  OH  TYR A 679      43.760  53.400  70.590  1.00  0.00           O
ATOM   1455  HH  TYR A 679      44.670  53.590  70.370  1.00  0.00           H
ATOM   1456  CD2 TYR A 679      43.360  54.600  67.100  1.00  0.00           C
ATOM   1457  HD2 TYR A 679      43.930  55.300  66.510  1.00  0.00           H
ATOM   1458  CE2 TYR A 679      43.780  54.440  68.450  1.00  0.00           C
ATOM   1459  HE2 TYR A 679      44.740  54.820  68.750  1.00  0.00           H
ATOM   1460  C   TYR A 679      40.610  56.270  65.950  1.00  0.00           C
ATOM   1461  O   TYR A 679      40.100  56.480  67.090  1.00  0.00           O
ATOM   1462  N   LYS A 680      41.260  57.290  65.240  1.00  0.00           N
ATOM   1463  HN  LYS A 680      41.800  57.030  64.450  1.00  0.00           H
ATOM   1464  CA  LYS A 680      41.350  58.690  65.740  1.00  0.00           C
ATOM   1465  HA  LYS A 680      41.880  58.620  66.680  1.00  0.00           H
ATOM   1466  CB  LYS A 680      42.260  59.520  64.740  1.00  0.00           C
ATOM   1467  HB1 LYS A 680      42.030  60.580  64.990  1.00  0.00           H
ATOM   1468  HB2 LYS A 680      42.010  59.380  63.660  1.00  0.00           H
ATOM   1469  CG  LYS A 680      43.750  59.170  64.920  1.00  0.00           C
ATOM   1470  HG1 LYS A 680      44.370  59.690  64.150  1.00  0.00           H
ATOM   1471  HG2 LYS A 680      43.890  58.100  64.670  1.00  0.00           H
ATOM   1472  CD  LYS A 680      44.370  59.520  66.270  1.00  0.00           C
ATOM   1473  HD1 LYS A 680      44.080  58.730  66.990  1.00  0.00           H
ATOM   1474  HD2 LYS A 680      43.850  60.400  66.720  1.00  0.00           H
ATOM   1475  CE  LYS A 680      45.880  59.970  66.110  1.00  0.00           C
ATOM   1476  HE1 LYS A 680      45.800  60.910  65.530  1.00  0.00           H
ATOM   1477  HE2 LYS A 680      46.440  59.140  65.620  1.00  0.00           H
ATOM   1478  NZ  LYS A 680      46.500  60.190  67.390  1.00  0.00           N
ATOM   1479  HZ1 LYS A 680      46.490  59.330  67.970  1.00  0.00           H
ATOM   1480  HZ2 LYS A 680      46.180  60.950  68.030  1.00  0.00           H
ATOM   1481  HZ3 LYS A 680      47.500  60.420  67.200  1.00  0.00           H
ATOM   1482  C   LYS A 680      39.940  59.290  65.960  1.00  0.00           C
ATOM   1483  O   LYS A 680      39.690  60.000  66.970  1.00  0.00           O
ATOM   1484  N   PHE A 681      39.040  59.020  64.990  1.00  0.00           N
ATOM   1485  HN  PHE A 681      39.350  58.550  64.170  1.00  0.00           H
ATOM   1486  CA  PHE A 681      37.670  59.430  65.020  1.00  0.00           C
ATOM   1487  HA  PHE A 681      37.700  60.480  65.260  1.00  0.00           H
ATOM   1488  CB  PHE A 681      37.070  59.280  63.610  1.00  0.00           C
ATOM   1489  HB1 PHE A 681      37.500  58.370  63.140  1.00  0.00           H
ATOM   1490  HB2 PHE A 681      37.520  60.170  63.120  1.00  0.00           H
ATOM   1491  CG  PHE A 681      35.580  59.090  63.490  1.00  0.00           C
ATOM   1492  CD1 PHE A 681      34.870  57.850  63.500  1.00  0.00           C
ATOM   1493  HD1 PHE A 681      35.340  56.940  63.850  1.00  0.00           H
ATOM   1494  CE1 PHE A 681      33.470  57.770  63.210  1.00  0.00           C
ATOM   1495  HE1 PHE A 681      32.960  56.830  63.240  1.00  0.00           H
ATOM   1496  CZ  PHE A 681      32.810  58.990  62.890  1.00  0.00           C
ATOM   1497  HZ  PHE A 681      31.750  58.890  62.640  1.00  0.00           H
ATOM   1498  CD2 PHE A 681      34.880  60.210  63.110  1.00  0.00           C
ATOM   1499  HD2 PHE A 681      35.340  61.180  63.040  1.00  0.00           H
ATOM   1500  CE2 PHE A 681      33.510  60.200  62.810  1.00  0.00           C
ATOM   1501  HE2 PHE A 681      33.000  61.090  62.430  1.00  0.00           H
ATOM   1502  C   PHE A 681      36.810  58.870  66.150  1.00  0.00           C
ATOM   1503  O   PHE A 681      36.160  59.630  66.850  1.00  0.00           O
ATOM   1504  N   CYS A 682      36.870  57.560  66.470  1.00  0.00           N
ATOM   1505  HN  CYS A 682      37.480  57.040  65.870  1.00  0.00           H
ATOM   1506  CA  CYS A 682      36.230  56.940  67.660  1.00  0.00           C
ATOM   1507  HA  CYS A 682      35.170  57.150  67.620  1.00  0.00           H
ATOM   1508  CB  CYS A 682      36.410  55.430  67.690  1.00  0.00           C
ATOM   1509  HB1 CYS A 682      35.940  55.000  68.610  1.00  0.00           H
ATOM   1510  HB2 CYS A 682      37.510  55.330  67.790  1.00  0.00           H
ATOM   1511  SG  CYS A 682      35.690  54.760  66.130  1.00  0.00           S
ATOM   1512  HG1 CYS A 682      36.570  55.400  65.370  1.00  0.00           H
ATOM   1513  C   CYS A 682      36.740  57.570  68.960  1.00  0.00           C
ATOM   1514  O   CYS A 682      36.120  58.010  69.920  1.00  0.00           O
ATOM   1515  N   ARG A 683      38.110  57.660  68.950  1.00  0.00           N
ATOM   1516  HN  ARG A 683      38.690  57.370  68.200  1.00  0.00           H
ATOM   1517  CA  ARG A 683      38.770  58.290  70.070  1.00  0.00           C
ATOM   1518  HA  ARG A 683      38.550  57.730  70.970  1.00  0.00           H
ATOM   1519  CB  ARG A 683      40.270  58.180  69.920  1.00  0.00           C
ATOM   1520  HB1 ARG A 683      40.780  58.970  70.490  1.00  0.00           H
ATOM   1521  HB2 ARG A 683      40.610  58.290  68.860  1.00  0.00           H
ATOM   1522  CG  ARG A 683      40.870  56.830  70.350  1.00  0.00           C
ATOM   1523  HG1 ARG A 683      41.810  56.640  69.800  1.00  0.00           H
ATOM   1524  HG2 ARG A 683      40.190  56.070  69.900  1.00  0.00           H
ATOM   1525  CD  ARG A 683      41.220  56.420  71.790  1.00  0.00           C
ATOM   1526  HD1 ARG A 683      42.110  56.920  72.250  1.00  0.00           H
ATOM   1527  HD2 ARG A 683      41.460  55.330  71.670  1.00  0.00           H
ATOM   1528  NE  ARG A 683      40.070  56.560  72.730  1.00  0.00           N
ATOM   1529  HE  ARG A 683      39.320  55.920  72.690  1.00  0.00           H
ATOM   1530  CZ  ARG A 683      39.840  57.740  73.330  1.00  0.00           C
ATOM   1531  NH1 ARG A 683      38.590  57.940  73.790  1.00  0.00           N
ATOM   1532 HH11 ARG A 683      38.370  58.820  74.190  1.00  0.00           H
ATOM   1533 HH12 ARG A 683      37.900  57.280  73.490  1.00  0.00           H
ATOM   1534  NH2 ARG A 683      40.630  58.760  73.270  1.00  0.00           N
ATOM   1535 HH21 ARG A 683      41.510  58.720  72.800  1.00  0.00           H
ATOM   1536 HH22 ARG A 683      40.370  59.630  73.680  1.00  0.00           H
ATOM   1537  C   ARG A 683      38.440  59.800  70.440  1.00  0.00           C
ATOM   1538  O   ARG A 683      38.300  60.190  71.620  1.00  0.00           O
ATOM   1539  N   ASP A 684      38.260  60.670  69.410  1.00  0.00           N
ATOM   1540  HN  ASP A 684      38.370  60.360  68.480  1.00  0.00           H
ATOM   1541  CA  ASP A 684      38.000  62.010  69.610  1.00  0.00           C
ATOM   1542  HA  ASP A 684      38.670  62.450  70.330  1.00  0.00           H
ATOM   1543  CB  ASP A 684      38.040  62.550  68.190  1.00  0.00           C
ATOM   1544  HB1 ASP A 684      37.310  62.050  67.520  1.00  0.00           H
ATOM   1545  HB2 ASP A 684      39.090  62.450  67.820  1.00  0.00           H
ATOM   1546  CG  ASP A 684      37.700  64.070  68.140  1.00  0.00           C
ATOM   1547  OD1 ASP A 684      37.890  64.740  69.180  1.00  0.00           O
ATOM   1548  OD2 ASP A 684      37.380  64.540  67.040  1.00  0.00           O
ATOM   1549  C   ASP A 684      36.590  62.360  70.270  1.00  0.00           C
ATOM   1550  O   ASP A 684      36.480  63.110  71.230  1.00  0.00           O
ATOM   1551  N   TYR A 685      35.520  61.630  69.880  1.00  0.00           N
ATOM   1552  HN  TYR A 685      35.560  61.030  69.080  1.00  0.00           H
ATOM   1553  CA  TYR A 685      34.180  61.810  70.480  1.00  0.00           C
ATOM   1554  HA  TYR A 685      34.070  62.820  70.810  1.00  0.00           H
ATOM   1555  CB  TYR A 685      33.120  61.400  69.420  1.00  0.00           C
ATOM   1556  HB1 TYR A 685      32.110  61.210  69.850  1.00  0.00           H
ATOM   1557  HB2 TYR A 685      33.440  60.430  68.990  1.00  0.00           H
ATOM   1558  CG  TYR A 685      33.080  62.410  68.270  1.00  0.00           C
ATOM   1559  CD1 TYR A 685      33.210  61.930  67.000  1.00  0.00           C
ATOM   1560  HD1 TYR A 685      33.320  60.870  66.850  1.00  0.00           H
ATOM   1561  CE1 TYR A 685      33.340  62.810  65.910  1.00  0.00           C
ATOM   1562  HE1 TYR A 685      33.380  62.320  64.950  1.00  0.00           H
ATOM   1563  CZ  TYR A 685      33.160  64.150  66.070  1.00  0.00           C
ATOM   1564  OH  TYR A 685      33.250  64.940  64.950  1.00  0.00           O
ATOM   1565  HH  TYR A 685      33.340  65.850  65.270  1.00  0.00           H
ATOM   1566  CD2 TYR A 685      32.990  63.800  68.470  1.00  0.00           C
ATOM   1567  HD2 TYR A 685      32.880  64.220  69.460  1.00  0.00           H
ATOM   1568  CE2 TYR A 685      32.940  64.690  67.400  1.00  0.00           C
ATOM   1569  HE2 TYR A 685      32.890  65.770  67.430  1.00  0.00           H
ATOM   1570  C   TYR A 685      33.930  60.800  71.640  1.00  0.00           C
ATOM   1571  O   TYR A 685      32.890  60.770  72.340  1.00  0.00           O
ATOM   1572  N   GLN A 686      34.960  59.960  71.900  1.00  0.00           N
ATOM   1573  HN  GLN A 686      35.630  59.770  71.190  1.00  0.00           H
ATOM   1574  CA  GLN A 686      35.140  59.180  73.160  1.00  0.00           C
ATOM   1575  HA  GLN A 686      36.120  58.730  73.140  1.00  0.00           H
ATOM   1576  CB  GLN A 686      34.930  60.010  74.530  1.00  0.00           C
ATOM   1577  HB1 GLN A 686      35.020  59.360  75.420  1.00  0.00           H
ATOM   1578  HB2 GLN A 686      33.880  60.340  74.580  1.00  0.00           H
ATOM   1579  CG  GLN A 686      35.670  61.320  74.680  1.00  0.00           C
ATOM   1580  HG1 GLN A 686      35.450  61.610  75.720  1.00  0.00           H
ATOM   1581  HG2 GLN A 686      35.240  62.100  74.020  1.00  0.00           H
ATOM   1582  CD  GLN A 686      37.170  61.200  74.540  1.00  0.00           C
ATOM   1583  OE1 GLN A 686      37.760  60.240  75.020  1.00  0.00           O
ATOM   1584  NE2 GLN A 686      37.850  62.100  73.770  1.00  0.00           N
ATOM   1585 HE21 GLN A 686      38.780  61.810  73.580  1.00  0.00           H
ATOM   1586 HE22 GLN A 686      37.330  62.630  73.100  1.00  0.00           H
ATOM   1587  C   GLN A 686      34.290  57.910  73.190  1.00  0.00           C
ATOM   1588  O   GLN A 686      33.590  57.560  74.150  1.00  0.00           O
ATOM   1589  N   LEU A 687      34.380  57.110  72.110  1.00  0.00           N
ATOM   1590  HN  LEU A 687      35.040  57.180  71.370  1.00  0.00           H
ATOM   1591  CA  LEU A 687      33.650  55.830  72.080  1.00  0.00           C
ATOM   1592  HA  LEU A 687      33.480  55.530  73.100  1.00  0.00           H
ATOM   1593  CB  LEU A 687      32.370  56.190  71.320  1.00  0.00           C
ATOM   1594  HB1 LEU A 687      32.020  57.140  71.780  1.00  0.00           H
ATOM   1595  HB2 LEU A 687      31.550  55.450  71.380  1.00  0.00           H
ATOM   1596  CG  LEU A 687      32.490  56.670  69.860  1.00  0.00           C
ATOM   1597  HG  LEU A 687      33.550  56.960  69.670  1.00  0.00           H
ATOM   1598  CD1 LEU A 687      32.050  55.550  68.930  1.00  0.00           C
ATOM   1599 HD11 LEU A 687      32.740  54.690  69.060  1.00  0.00           H
ATOM   1600 HD12 LEU A 687      31.970  55.850  67.860  1.00  0.00           H
ATOM   1601 HD13 LEU A 687      31.110  55.050  69.260  1.00  0.00           H
ATOM   1602  CD2 LEU A 687      31.570  57.910  69.540  1.00  0.00           C
ATOM   1603 HD21 LEU A 687      30.560  57.660  69.940  1.00  0.00           H
ATOM   1604 HD22 LEU A 687      31.540  58.180  68.460  1.00  0.00           H
ATOM   1605 HD23 LEU A 687      31.920  58.850  70.020  1.00  0.00           H
ATOM   1606  C   LEU A 687      34.530  54.750  71.530  1.00  0.00           C
ATOM   1607  O   LEU A 687      35.540  55.000  70.900  1.00  0.00           O
ATOM   1608  N   SER A 688      34.070  53.510  71.740  1.00  0.00           N
ATOM   1609  HN  SER A 688      33.190  53.280  72.150  1.00  0.00           H
ATOM   1610  CA  SER A 688      34.820  52.210  71.380  1.00  0.00           C
ATOM   1611  HA  SER A 688      35.810  52.280  71.800  1.00  0.00           H
ATOM   1612  CB  SER A 688      34.110  50.960  71.950  1.00  0.00           C
ATOM   1613  HB1 SER A 688      33.000  51.010  71.940  1.00  0.00           H
ATOM   1614  HB2 SER A 688      34.320  50.930  73.030  1.00  0.00           H
ATOM   1615  OG  SER A 688      34.500  49.650  71.400  1.00  0.00           O
ATOM   1616  HG1 SER A 688      35.140  49.220  71.970  1.00  0.00           H
ATOM   1617  C   SER A 688      34.940  52.010  69.910  1.00  0.00           C
ATOM   1618  O   SER A 688      34.020  52.370  69.180  1.00  0.00           O
ATOM   1619  N   TYR A 689      36.130  51.570  69.400  1.00  0.00           N
ATOM   1620  HN  TYR A 689      36.880  51.220  69.960  1.00  0.00           H
ATOM   1621  CA  TYR A 689      36.400  51.410  67.990  1.00  0.00           C
ATOM   1622  HA  TYR A 689      35.800  52.140  67.480  1.00  0.00           H
ATOM   1623  CB  TYR A 689      37.980  51.680  67.670  1.00  0.00           C
ATOM   1624  HB1 TYR A 689      38.510  51.140  68.490  1.00  0.00           H
ATOM   1625  HB2 TYR A 689      38.150  52.780  67.660  1.00  0.00           H
ATOM   1626  CG  TYR A 689      38.540  51.140  66.350  1.00  0.00           C
ATOM   1627  CD1 TYR A 689      39.320  49.940  66.410  1.00  0.00           C
ATOM   1628  HD1 TYR A 689      39.280  49.330  67.290  1.00  0.00           H
ATOM   1629  CE1 TYR A 689      40.030  49.540  65.270  1.00  0.00           C
ATOM   1630  HE1 TYR A 689      40.660  48.670  65.150  1.00  0.00           H
ATOM   1631  CZ  TYR A 689      39.870  50.260  64.020  1.00  0.00           C
ATOM   1632  OH  TYR A 689      40.650  49.900  62.920  1.00  0.00           O
ATOM   1633  HH  TYR A 689      40.090  50.120  62.170  1.00  0.00           H
ATOM   1634  CD2 TYR A 689      38.410  51.790  65.060  1.00  0.00           C
ATOM   1635  HD2 TYR A 689      37.840  52.700  65.220  1.00  0.00           H
ATOM   1636  CE2 TYR A 689      39.040  51.330  63.980  1.00  0.00           C
ATOM   1637  HE2 TYR A 689      39.150  51.890  63.050  1.00  0.00           H
ATOM   1638  C   TYR A 689      35.960  50.090  67.400  1.00  0.00           C
ATOM   1639  O   TYR A 689      35.210  50.070  66.480  1.00  0.00           O
ATOM   1640  N   LEU A 690      36.360  49.020  68.040  1.00  0.00           N
ATOM   1641  HN  LEU A 690      36.880  49.190  68.870  1.00  0.00           H
ATOM   1642  CA  LEU A 690      35.970  47.670  67.640  1.00  0.00           C
ATOM   1643  HA  LEU A 690      36.220  47.590  66.590  1.00  0.00           H
ATOM   1644  CB  LEU A 690      36.750  46.560  68.450  1.00  0.00           C
ATOM   1645  HB1 LEU A 690      36.450  45.590  68.010  1.00  0.00           H
ATOM   1646  HB2 LEU A 690      36.480  46.580  69.530  1.00  0.00           H
ATOM   1647  CG  LEU A 690      38.320  46.460  68.460  1.00  0.00           C
ATOM   1648  HG  LEU A 690      38.680  47.440  68.850  1.00  0.00           H
ATOM   1649  CD1 LEU A 690      38.860  45.340  69.440  1.00  0.00           C
ATOM   1650 HD11 LEU A 690      38.750  44.370  68.920  1.00  0.00           H
ATOM   1651 HD12 LEU A 690      38.370  45.370  70.440  1.00  0.00           H
ATOM   1652 HD13 LEU A 690      39.950  45.520  69.540  1.00  0.00           H
ATOM   1653  CD2 LEU A 690      38.970  46.350  67.110  1.00  0.00           C
ATOM   1654 HD21 LEU A 690      38.860  47.330  66.590  1.00  0.00           H
ATOM   1655 HD22 LEU A 690      38.410  45.650  66.460  1.00  0.00           H
ATOM   1656 HD23 LEU A 690      39.990  45.910  67.120  1.00  0.00           H
ATOM   1657  C   LEU A 690      34.470  47.360  67.650  1.00  0.00           C
ATOM   1658  O   LEU A 690      34.070  46.720  66.710  1.00  0.00           O
ATOM   1659  N   SER A 691      33.700  47.830  68.650  1.00  0.00           N
ATOM   1660  HN  SER A 691      34.110  48.370  69.400  1.00  0.00           H
ATOM   1661  CA  SER A 691      32.200  47.620  68.500  1.00  0.00           C
ATOM   1662  HA  SER A 691      32.000  46.560  68.490  1.00  0.00           H
ATOM   1663  CB  SER A 691      31.450  48.130  69.770  1.00  0.00           C
ATOM   1664  HB1 SER A 691      31.450  49.240  69.910  1.00  0.00           H
ATOM   1665  HB2 SER A 691      31.970  47.670  70.630  1.00  0.00           H
ATOM   1666  OG  SER A 691      30.060  47.790  69.830  1.00  0.00           O
ATOM   1667  HG1 SER A 691      29.970  46.850  69.640  1.00  0.00           H
ATOM   1668  C   SER A 691      31.650  48.420  67.290  1.00  0.00           C
ATOM   1669  O   SER A 691      30.910  47.910  66.500  1.00  0.00           O
ATOM   1670  N   LEU A 692      32.080  49.670  67.170  1.00  0.00           N
ATOM   1671  HN  LEU A 692      32.680  50.020  67.880  1.00  0.00           H
ATOM   1672  CA  LEU A 692      31.670  50.540  66.100  1.00  0.00           C
ATOM   1673  HA  LEU A 692      30.590  50.600  66.210  1.00  0.00           H
ATOM   1674  CB  LEU A 692      32.080  51.960  66.280  1.00  0.00           C
ATOM   1675  HB1 LEU A 692      33.130  52.140  65.980  1.00  0.00           H
ATOM   1676  HB2 LEU A 692      32.080  52.240  67.360  1.00  0.00           H
ATOM   1677  CG  LEU A 692      31.260  52.920  65.390  1.00  0.00           C
ATOM   1678  HG  LEU A 692      30.940  52.470  64.430  1.00  0.00           H
ATOM   1679  CD1 LEU A 692      29.920  53.230  66.120  1.00  0.00           C
ATOM   1680 HD11 LEU A 692      30.080  53.390  67.200  1.00  0.00           H
ATOM   1681 HD12 LEU A 692      29.280  52.330  65.980  1.00  0.00           H
ATOM   1682 HD13 LEU A 692      29.470  54.120  65.620  1.00  0.00           H
ATOM   1683  CD2 LEU A 692      32.020  54.190  65.040  1.00  0.00           C
ATOM   1684 HD21 LEU A 692      31.310  55.000  64.770  1.00  0.00           H
ATOM   1685 HD22 LEU A 692      32.610  54.110  64.110  1.00  0.00           H
ATOM   1686 HD23 LEU A 692      32.630  54.460  65.930  1.00  0.00           H
ATOM   1687  C   LEU A 692      32.080  50.070  64.670  1.00  0.00           C
ATOM   1688  O   LEU A 692      31.240  50.070  63.720  1.00  0.00           O
ATOM   1689  N   ARG A 693      33.300  49.650  64.520  1.00  0.00           N
ATOM   1690  HN  ARG A 693      34.030  49.880  65.150  1.00  0.00           H
ATOM   1691  CA  ARG A 693      33.760  49.050  63.290  1.00  0.00           C
ATOM   1692  HA  ARG A 693      33.750  49.860  62.570  1.00  0.00           H
ATOM   1693  CB  ARG A 693      35.230  48.700  63.460  1.00  0.00           C
ATOM   1694  HB1 ARG A 693      35.280  48.000  64.320  1.00  0.00           H
ATOM   1695  HB2 ARG A 693      35.640  49.700  63.680  1.00  0.00           H
ATOM   1696  CG  ARG A 693      35.890  48.050  62.250  1.00  0.00           C
ATOM   1697  HG1 ARG A 693      35.610  48.740  61.440  1.00  0.00           H
ATOM   1698  HG2 ARG A 693      35.490  47.050  61.990  1.00  0.00           H
ATOM   1699  CD  ARG A 693      37.420  47.970  62.440  1.00  0.00           C
ATOM   1700  HD1 ARG A 693      37.730  47.160  63.120  1.00  0.00           H
ATOM   1701  HD2 ARG A 693      37.910  48.920  62.740  1.00  0.00           H
ATOM   1702  NE  ARG A 693      37.990  47.590  61.130  1.00  0.00           N
ATOM   1703  HE  ARG A 693      38.390  48.360  60.630  1.00  0.00           H
ATOM   1704  CZ  ARG A 693      37.670  46.500  60.380  1.00  0.00           C
ATOM   1705  NH1 ARG A 693      37.420  45.370  61.010  1.00  0.00           N
ATOM   1706 HH11 ARG A 693      37.550  45.330  62.000  1.00  0.00           H
ATOM   1707 HH12 ARG A 693      37.500  44.530  60.470  1.00  0.00           H
ATOM   1708  NH2 ARG A 693      37.940  46.630  59.100  1.00  0.00           N
ATOM   1709 HH21 ARG A 693      37.330  46.120  58.490  1.00  0.00           H
ATOM   1710 HH22 ARG A 693      38.220  47.530  58.780  1.00  0.00           H
ATOM   1711  C   ARG A 693      32.990  47.780  62.860  1.00  0.00           C
ATOM   1712  O   ARG A 693      32.590  47.720  61.680  1.00  0.00           O
ATOM   1713  N   THR A 694      32.640  46.840  63.730  1.00  0.00           N
ATOM   1714  HN  THR A 694      33.050  46.810  64.640  1.00  0.00           H
ATOM   1715  CA  THR A 694      31.690  45.800  63.360  1.00  0.00           C
ATOM   1716  HA  THR A 694      32.200  45.160  62.650  1.00  0.00           H
ATOM   1717  CB  THR A 694      31.410  44.830  64.580  1.00  0.00           C
ATOM   1718  HB  THR A 694      31.270  45.480  65.470  1.00  0.00           H
ATOM   1719  OG1 THR A 694      32.560  44.030  64.730  1.00  0.00           O
ATOM   1720  HG1 THR A 694      32.510  43.470  63.960  1.00  0.00           H
ATOM   1721  CG2 THR A 694      30.230  43.900  64.510  1.00  0.00           C
ATOM   1722 HG21 THR A 694      30.130  43.280  65.430  1.00  0.00           H
ATOM   1723 HG22 THR A 694      30.360  43.380  63.530  1.00  0.00           H
ATOM   1724 HG23 THR A 694      29.310  44.520  64.420  1.00  0.00           H
ATOM   1725  C   THR A 694      30.410  46.270  62.710  1.00  0.00           C
ATOM   1726  O   THR A 694      29.910  45.730  61.720  1.00  0.00           O
ATOM   1727  N   SER A 695      29.780  47.270  63.280  1.00  0.00           N
ATOM   1728  HN  SER A 695      29.940  47.710  64.160  1.00  0.00           H
ATOM   1729  CA  SER A 695      28.540  47.790  62.690  1.00  0.00           C
ATOM   1730  HA  SER A 695      27.900  46.920  62.600  1.00  0.00           H
ATOM   1731  CB  SER A 695      27.790  48.850  63.590  1.00  0.00           C
ATOM   1732  HB1 SER A 695      26.810  49.120  63.160  1.00  0.00           H
ATOM   1733  HB2 SER A 695      28.500  49.700  63.720  1.00  0.00           H
ATOM   1734  OG  SER A 695      27.510  48.260  64.870  1.00  0.00           O
ATOM   1735  HG1 SER A 695      27.580  48.880  65.590  1.00  0.00           H
ATOM   1736  C   SER A 695      28.740  48.370  61.330  1.00  0.00           C
ATOM   1737  O   SER A 695      27.940  48.110  60.470  1.00  0.00           O
ATOM   1738  N   ILE A 696      29.900  49.170  61.190  1.00  0.00           N
ATOM   1739  HN  ILE A 696      30.640  49.190  61.850  1.00  0.00           H
ATOM   1740  CA  ILE A 696      30.300  49.810  59.930  1.00  0.00           C
ATOM   1741  HA  ILE A 696      29.470  50.460  59.690  1.00  0.00           H
ATOM   1742  CB  ILE A 696      31.590  50.680  60.120  1.00  0.00           C
ATOM   1743  HB  ILE A 696      32.340  50.000  60.590  1.00  0.00           H
ATOM   1744  CG2 ILE A 696      32.200  51.160  58.750  1.00  0.00           C
ATOM   1745 HG21 ILE A 696      32.560  50.380  58.040  1.00  0.00           H
ATOM   1746 HG22 ILE A 696      33.010  51.900  58.870  1.00  0.00           H
ATOM   1747 HG23 ILE A 696      31.420  51.680  58.150  1.00  0.00           H
ATOM   1748  CG1 ILE A 696      31.290  51.960  60.930  1.00  0.00           C
ATOM   1749 HG11 ILE A 696      30.740  51.670  61.850  1.00  0.00           H
ATOM   1750 HG12 ILE A 696      30.750  52.780  60.430  1.00  0.00           H
ATOM   1751  CD  ILE A 696      32.540  52.690  61.440  1.00  0.00           C
ATOM   1752  HD1 ILE A 696      33.290  52.790  60.630  1.00  0.00           H
ATOM   1753  HD2 ILE A 696      32.980  52.120  62.290  1.00  0.00           H
ATOM   1754  HD3 ILE A 696      32.210  53.650  61.870  1.00  0.00           H
ATOM   1755  C   ILE A 696      30.490  48.790  58.860  1.00  0.00           C
ATOM   1756  O   ILE A 696      30.180  49.020  57.650  1.00  0.00           O
ATOM   1757  N   GLY A 697      30.980  47.590  59.250  1.00  0.00           N
ATOM   1758  HN  GLY A 697      31.180  47.540  60.220  1.00  0.00           H
ATOM   1759  CA  GLY A 697      31.260  46.500  58.330  1.00  0.00           C
ATOM   1760  HA1 GLY A 697      31.830  45.810  58.940  1.00  0.00           H
ATOM   1761  HA2 GLY A 697      31.840  46.960  57.540  1.00  0.00           H
ATOM   1762  C   GLY A 697      29.990  45.840  57.750  1.00  0.00           C
ATOM   1763  O   GLY A 697      29.840  45.640  56.500  1.00  0.00           O
ATOM   1764  N   LEU A 698      29.000  45.630  58.660  1.00  0.00           N
ATOM   1765  HN  LEU A 698      29.030  45.800  59.630  1.00  0.00           H
ATOM   1766  CA  LEU A 698      27.740  45.140  58.160  1.00  0.00           C
ATOM   1767  HA  LEU A 698      27.800  44.410  57.370  1.00  0.00           H
ATOM   1768  CB  LEU A 698      26.960  44.490  59.330  1.00  0.00           C
ATOM   1769  HB1 LEU A 698      25.940  44.240  59.000  1.00  0.00           H
ATOM   1770  HB2 LEU A 698      26.830  45.200  60.180  1.00  0.00           H
ATOM   1771  CG  LEU A 698      27.660  43.230  59.850  1.00  0.00           C
ATOM   1772  HG  LEU A 698      28.730  43.460  60.050  1.00  0.00           H
ATOM   1773  CD1 LEU A 698      27.030  42.930  61.280  1.00  0.00           C
ATOM   1774 HD11 LEU A 698      27.680  43.520  61.960  1.00  0.00           H
ATOM   1775 HD12 LEU A 698      26.860  41.870  61.550  1.00  0.00           H
ATOM   1776 HD13 LEU A 698      26.000  43.350  61.330  1.00  0.00           H
ATOM   1777  CD2 LEU A 698      27.560  42.120  58.830  1.00  0.00           C
ATOM   1778 HD21 LEU A 698      26.480  41.860  58.770  1.00  0.00           H
ATOM   1779 HD22 LEU A 698      28.170  41.240  59.150  1.00  0.00           H
ATOM   1780 HD23 LEU A 698      27.950  42.410  57.830  1.00  0.00           H
ATOM   1781  C   LEU A 698      26.890  46.260  57.430  1.00  0.00           C
ATOM   1782  O   LEU A 698      26.090  46.040  56.530  1.00  0.00           O
ATOM   1783  N   TRP A 699      27.130  47.520  57.720  1.00  0.00           N
ATOM   1784  HN  TRP A 699      27.670  47.680  58.540  1.00  0.00           H
ATOM   1785  CA  TRP A 699      26.650  48.570  56.800  1.00  0.00           C
ATOM   1786  HA  TRP A 699      25.580  48.430  56.710  1.00  0.00           H
ATOM   1787  CB  TRP A 699      26.820  49.960  57.390  1.00  0.00           C
ATOM   1788  HB1 TRP A 699      26.660  50.730  56.610  1.00  0.00           H
ATOM   1789  HB2 TRP A 699      27.830  50.110  57.830  1.00  0.00           H
ATOM   1790  CG  TRP A 699      25.720  50.290  58.370  1.00  0.00           C
ATOM   1791  CD1 TRP A 699      25.870  50.630  59.700  1.00  0.00           C
ATOM   1792  HD1 TRP A 699      26.790  50.510  60.250  1.00  0.00           H
ATOM   1793  NE1 TRP A 699      24.640  51.000  60.290  1.00  0.00           N
ATOM   1794  HE1 TRP A 699      24.580  51.690  60.960  1.00  0.00           H
ATOM   1795  CE2 TRP A 699      23.660  50.980  59.360  1.00  0.00           C
ATOM   1796  CD2 TRP A 699      24.320  50.620  58.110  1.00  0.00           C
ATOM   1797  CE3 TRP A 699      23.520  50.600  56.920  1.00  0.00           C
ATOM   1798  HE3 TRP A 699      23.990  50.170  56.040  1.00  0.00           H
ATOM   1799  CZ3 TRP A 699      22.130  50.820  57.080  1.00  0.00           C
ATOM   1800  HZ3 TRP A 699      21.430  50.490  56.320  1.00  0.00           H
ATOM   1801  CZ2 TRP A 699      22.280  51.210  59.460  1.00  0.00           C
ATOM   1802  HZ2 TRP A 699      21.910  51.440  60.450  1.00  0.00           H
ATOM   1803  CH2 TRP A 699      21.490  51.080  58.340  1.00  0.00           C
ATOM   1804  HH2 TRP A 699      20.430  51.150  58.210  1.00  0.00           H
ATOM   1805  C   TRP A 699      27.280  48.570  55.380  1.00  0.00           C
ATOM   1806  O   TRP A 699      26.590  48.670  54.400  1.00  0.00           O
ATOM   1807  N   THR A 700      28.640  48.500  55.290  1.00  0.00           N
ATOM   1808  HN  THR A 700      29.130  48.610  56.150  1.00  0.00           H
ATOM   1809  CA  THR A 700      29.420  48.440  54.060  1.00  0.00           C
ATOM   1810  HA  THR A 700      29.120  49.250  53.400  1.00  0.00           H
ATOM   1811  CB  THR A 700      30.890  48.570  54.200  1.00  0.00           C
ATOM   1812  HB  THR A 700      31.450  47.620  54.360  1.00  0.00           H
ATOM   1813  OG1 THR A 700      31.180  49.540  55.170  1.00  0.00           O
ATOM   1814  HG1 THR A 700      31.010  49.050  55.980  1.00  0.00           H
ATOM   1815  CG2 THR A 700      31.540  49.100  52.940  1.00  0.00           C
ATOM   1816 HG21 THR A 700      31.490  48.320  52.150  1.00  0.00           H
ATOM   1817 HG22 THR A 700      32.620  49.260  53.140  1.00  0.00           H
ATOM   1818 HG23 THR A 700      31.110  50.050  52.540  1.00  0.00           H
ATOM   1819  C   THR A 700      29.080  47.170  53.310  1.00  0.00           C
ATOM   1820  O   THR A 700      28.810  47.160  52.110  1.00  0.00           O
ATOM   1821  N   SER A 701      28.960  46.010  53.950  1.00  0.00           N
ATOM   1822  HN  SER A 701      29.310  46.010  54.890  1.00  0.00           H
ATOM   1823  CA  SER A 701      28.500  44.790  53.400  1.00  0.00           C
ATOM   1824  HA  SER A 701      29.120  44.480  52.570  1.00  0.00           H
ATOM   1825  CB  SER A 701      28.550  43.600  54.410  1.00  0.00           C
ATOM   1826  HB1 SER A 701      28.200  44.020  55.380  1.00  0.00           H
ATOM   1827  HB2 SER A 701      29.640  43.480  54.550  1.00  0.00           H
ATOM   1828  OG  SER A 701      27.920  42.330  53.980  1.00  0.00           O
ATOM   1829  HG1 SER A 701      28.370  42.030  53.190  1.00  0.00           H
ATOM   1830  C   SER A 701      27.100  44.900  52.830  1.00  0.00           C
ATOM   1831  O   SER A 701      26.960  44.560  51.640  1.00  0.00           O
ATOM   1832  N   PHE A 702      26.120  45.480  53.530  1.00  0.00           N
ATOM   1833  HN  PHE A 702      26.360  45.820  54.430  1.00  0.00           H
ATOM   1834  CA  PHE A 702      24.770  45.720  53.000  1.00  0.00           C
ATOM   1835  HA  PHE A 702      24.320  44.800  52.650  1.00  0.00           H
ATOM   1836  CB  PHE A 702      23.890  46.260  54.230  1.00  0.00           C
ATOM   1837  HB1 PHE A 702      24.400  47.140  54.670  1.00  0.00           H
ATOM   1838  HB2 PHE A 702      23.810  45.440  54.980  1.00  0.00           H
ATOM   1839  CG  PHE A 702      22.580  46.820  53.880  1.00  0.00           C
ATOM   1840  CD1 PHE A 702      21.380  46.060  53.830  1.00  0.00           C
ATOM   1841  HD1 PHE A 702      21.310  45.000  54.010  1.00  0.00           H
ATOM   1842  CE1 PHE A 702      20.190  46.620  53.450  1.00  0.00           C
ATOM   1843  HE1 PHE A 702      19.350  45.950  53.350  1.00  0.00           H
ATOM   1844  CZ  PHE A 702      20.040  48.050  53.370  1.00  0.00           C
ATOM   1845  HZ  PHE A 702      19.040  48.460  53.310  1.00  0.00           H
ATOM   1846  CD2 PHE A 702      22.430  48.220  53.700  1.00  0.00           C
ATOM   1847  HD2 PHE A 702      23.300  48.830  53.570  1.00  0.00           H
ATOM   1848  CE2 PHE A 702      21.140  48.800  53.480  1.00  0.00           C
ATOM   1849  HE2 PHE A 702      21.090  49.860  53.250  1.00  0.00           H
ATOM   1850  C   PHE A 702      24.760  46.750  51.900  1.00  0.00           C
ATOM   1851  O   PHE A 702      24.060  46.590  50.940  1.00  0.00           O
ATOM   1852  N   LEU A 703      25.530  47.860  51.960  1.00  0.00           N
ATOM   1853  HN  LEU A 703      25.990  48.030  52.830  1.00  0.00           H
ATOM   1854  CA  LEU A 703      25.700  48.950  51.030  1.00  0.00           C
ATOM   1855  HA  LEU A 703      24.660  49.100  50.760  1.00  0.00           H
ATOM   1856  CB  LEU A 703      26.360  50.200  51.600  1.00  0.00           C
ATOM   1857  HB1 LEU A 703      26.680  50.930  50.830  1.00  0.00           H
ATOM   1858  HB2 LEU A 703      27.270  49.970  52.210  1.00  0.00           H
ATOM   1859  CG  LEU A 703      25.370  51.080  52.360  1.00  0.00           C
ATOM   1860  HG  LEU A 703      24.720  50.440  52.990  1.00  0.00           H
ATOM   1861  CD1 LEU A 703      26.140  51.890  53.400  1.00  0.00           C
ATOM   1862 HD11 LEU A 703      26.700  51.290  54.160  1.00  0.00           H
ATOM   1863 HD12 LEU A 703      25.500  52.590  53.960  1.00  0.00           H
ATOM   1864 HD13 LEU A 703      26.870  52.540  52.880  1.00  0.00           H
ATOM   1865  CD2 LEU A 703      24.420  51.970  51.500  1.00  0.00           C
ATOM   1866 HD21 LEU A 703      23.930  52.750  52.130  1.00  0.00           H
ATOM   1867 HD22 LEU A 703      23.680  51.320  51.000  1.00  0.00           H
ATOM   1868 HD23 LEU A 703      24.990  52.550  50.740  1.00  0.00           H
ATOM   1869  C   LEU A 703      26.300  48.440  49.660  1.00  0.00           C
ATOM   1870  O   LEU A 703      25.870  48.920  48.590  1.00  0.00           O
ATOM   1871  N   CYS A 704      27.260  47.530  49.740  1.00  0.00           N
ATOM   1872  HN  CYS A 704      27.590  47.270  50.650  1.00  0.00           H
ATOM   1873  CA  CYS A 704      27.840  46.920  48.550  1.00  0.00           C
ATOM   1874  HA  CYS A 704      28.090  47.770  47.920  1.00  0.00           H
ATOM   1875  CB  CYS A 704      29.160  46.120  48.810  1.00  0.00           C
ATOM   1876  HB1 CYS A 704      29.470  45.660  47.840  1.00  0.00           H
ATOM   1877  HB2 CYS A 704      28.840  45.430  49.620  1.00  0.00           H
ATOM   1878  SG  CYS A 704      30.580  47.040  49.580  1.00  0.00           S
ATOM   1879  HG1 CYS A 704      30.180  47.090  50.850  1.00  0.00           H
ATOM   1880  C   CYS A 704      26.840  46.100  47.870  1.00  0.00           C
ATOM   1881  O   CYS A 704      26.800  46.120  46.640  1.00  0.00           O
ATOM   1882  N   ILE A 705      25.940  45.410  48.580  1.00  0.00           N
ATOM   1883  HN  ILE A 705      25.960  45.490  49.580  1.00  0.00           H
ATOM   1884  CA  ILE A 705      24.780  44.750  47.950  1.00  0.00           C
ATOM   1885  HA  ILE A 705      25.070  44.210  47.070  1.00  0.00           H
ATOM   1886  CB  ILE A 705      24.160  43.740  48.900  1.00  0.00           C
ATOM   1887  HB  ILE A 705      24.090  44.180  49.930  1.00  0.00           H
ATOM   1888  CG2 ILE A 705      22.740  43.310  48.430  1.00  0.00           C
ATOM   1889 HG21 ILE A 705      22.710  42.930  47.380  1.00  0.00           H
ATOM   1890 HG22 ILE A 705      21.970  44.110  48.480  1.00  0.00           H
ATOM   1891 HG23 ILE A 705      22.360  42.500  49.070  1.00  0.00           H
ATOM   1892  CG1 ILE A 705      25.040  42.460  49.060  1.00  0.00           C
ATOM   1893 HG11 ILE A 705      26.130  42.710  49.140  1.00  0.00           H
ATOM   1894 HG12 ILE A 705      24.980  41.870  48.120  1.00  0.00           H
ATOM   1895  CD  ILE A 705      24.660  41.590  50.260  1.00  0.00           C
ATOM   1896  HD1 ILE A 705      25.440  40.830  50.470  1.00  0.00           H
ATOM   1897  HD2 ILE A 705      23.620  41.220  50.100  1.00  0.00           H
ATOM   1898  HD3 ILE A 705      24.680  42.190  51.190  1.00  0.00           H
ATOM   1899  C   ILE A 705      23.760  45.710  47.320  1.00  0.00           C
ATOM   1900  O   ILE A 705      23.350  45.500  46.160  1.00  0.00           O
ATOM   1901  N   VAL A 706      23.400  46.880  47.900  1.00  0.00           N
ATOM   1902  HN  VAL A 706      23.680  46.970  48.850  1.00  0.00           H
ATOM   1903  CA  VAL A 706      22.510  47.910  47.410  1.00  0.00           C
ATOM   1904  HA  VAL A 706      21.630  47.340  47.190  1.00  0.00           H
ATOM   1905  CB  VAL A 706      22.060  48.990  48.370  1.00  0.00           C
ATOM   1906  HB  VAL A 706      22.890  49.660  48.650  1.00  0.00           H
ATOM   1907  CG1 VAL A 706      20.940  49.920  47.760  1.00  0.00           C
ATOM   1908 HG11 VAL A 706      21.290  50.400  46.810  1.00  0.00           H
ATOM   1909 HG12 VAL A 706      20.570  50.680  48.470  1.00  0.00           H
ATOM   1910 HG13 VAL A 706      20.080  49.280  47.460  1.00  0.00           H
ATOM   1911  CG2 VAL A 706      21.470  48.160  49.500  1.00  0.00           C
ATOM   1912 HG21 VAL A 706      20.480  47.740  49.210  1.00  0.00           H
ATOM   1913 HG22 VAL A 706      21.450  48.880  50.350  1.00  0.00           H
ATOM   1914 HG23 VAL A 706      22.130  47.330  49.850  1.00  0.00           H
ATOM   1915  C   VAL A 706      23.060  48.570  46.100  1.00  0.00           C
ATOM   1916  O   VAL A 706      22.370  48.790  45.080  1.00  0.00           O
ATOM   1917  N   LEU A 707      24.380  48.810  46.160  1.00  0.00           N
ATOM   1918  HN  LEU A 707      24.760  48.640  47.060  1.00  0.00           H
ATOM   1919  CA  LEU A 707      25.180  49.240  45.000  1.00  0.00           C
ATOM   1920  HA  LEU A 707      24.770  50.200  44.680  1.00  0.00           H
ATOM   1921  CB  LEU A 707      26.680  49.380  45.370  1.00  0.00           C
ATOM   1922  HB1 LEU A 707      27.140  48.460  45.780  1.00  0.00           H
ATOM   1923  HB2 LEU A 707      26.600  50.060  46.250  1.00  0.00           H
ATOM   1924  CG  LEU A 707      27.790  50.040  44.420  1.00  0.00           C
ATOM   1925  HG  LEU A 707      27.790  49.400  43.510  1.00  0.00           H
ATOM   1926  CD1 LEU A 707      27.380  51.440  44.000  1.00  0.00           C
ATOM   1927 HD11 LEU A 707      28.200  51.960  43.450  1.00  0.00           H
ATOM   1928 HD12 LEU A 707      27.220  52.030  44.910  1.00  0.00           H
ATOM   1929 HD13 LEU A 707      26.440  51.340  43.400  1.00  0.00           H
ATOM   1930  CD2 LEU A 707      29.230  49.950  44.960  1.00  0.00           C
ATOM   1931 HD21 LEU A 707      29.950  50.010  44.100  1.00  0.00           H
ATOM   1932 HD22 LEU A 707      29.490  48.940  45.300  1.00  0.00           H
ATOM   1933 HD23 LEU A 707      29.490  50.590  45.820  1.00  0.00           H
ATOM   1934  C   LEU A 707      25.210  48.260  43.880  1.00  0.00           C
ATOM   1935  O   LEU A 707      25.190  48.700  42.750  1.00  0.00           O
ATOM   1936  N   VAL A 708      25.400  46.950  44.190  1.00  0.00           N
ATOM   1937  HN  VAL A 708      25.560  46.780  45.160  1.00  0.00           H
ATOM   1938  CA  VAL A 708      25.600  45.980  43.150  1.00  0.00           C
ATOM   1939  HA  VAL A 708      26.200  46.420  42.370  1.00  0.00           H
ATOM   1940  CB  VAL A 708      26.160  44.690  43.770  1.00  0.00           C
ATOM   1941  HB  VAL A 708      25.760  44.550  44.790  1.00  0.00           H
ATOM   1942  CG1 VAL A 708      25.880  43.470  42.920  1.00  0.00           C
ATOM   1943 HG11 VAL A 708      24.810  43.380  42.650  1.00  0.00           H
ATOM   1944 HG12 VAL A 708      26.130  42.490  43.390  1.00  0.00           H
ATOM   1945 HG13 VAL A 708      26.350  43.540  41.920  1.00  0.00           H
ATOM   1946  CG2 VAL A 708      27.760  44.720  43.940  1.00  0.00           C
ATOM   1947 HG21 VAL A 708      28.070  43.710  44.270  1.00  0.00           H
ATOM   1948 HG22 VAL A 708      27.950  45.470  44.740  1.00  0.00           H
ATOM   1949 HG23 VAL A 708      28.330  45.100  43.050  1.00  0.00           H
ATOM   1950  C   VAL A 708      24.240  45.720  42.490  1.00  0.00           C
ATOM   1951  O   VAL A 708      24.050  45.610  41.270  1.00  0.00           O
ATOM   1952  N   ALA A 709      23.130  45.740  43.240  1.00  0.00           N
ATOM   1953  HN  ALA A 709      23.200  45.870  44.220  1.00  0.00           H
ATOM   1954  CA  ALA A 709      21.750  45.680  42.700  1.00  0.00           C
ATOM   1955  HA  ALA A 709      21.790  44.810  42.060  1.00  0.00           H
ATOM   1956  CB  ALA A 709      20.740  45.480  43.830  1.00  0.00           C
ATOM   1957  HB1 ALA A 709      20.730  46.420  44.430  1.00  0.00           H
ATOM   1958  HB2 ALA A 709      21.140  44.650  44.450  1.00  0.00           H
ATOM   1959  HB3 ALA A 709      19.710  45.290  43.470  1.00  0.00           H
ATOM   1960  C   ALA A 709      21.390  46.890  41.810  1.00  0.00           C
ATOM   1961  O   ALA A 709      20.950  46.710  40.670  1.00  0.00           O
ATOM   1962  N   THR A 710      21.770  48.170  42.230  1.00  0.00           N
ATOM   1963  HN  THR A 710      22.150  48.160  43.160  1.00  0.00           H
ATOM   1964  CA  THR A 710      21.670  49.470  41.490  1.00  0.00           C
ATOM   1965  HA  THR A 710      20.620  49.720  41.390  1.00  0.00           H
ATOM   1966  CB  THR A 710      22.300  50.610  42.400  1.00  0.00           C
ATOM   1967  HB  THR A 710      23.380  50.480  42.660  1.00  0.00           H
ATOM   1968  OG1 THR A 710      21.550  50.720  43.580  1.00  0.00           O
ATOM   1969  HG1 THR A 710      21.910  50.030  44.130  1.00  0.00           H
ATOM   1970  CG2 THR A 710      22.350  51.930  41.560  1.00  0.00           C
ATOM   1971 HG21 THR A 710      23.130  51.990  40.770  1.00  0.00           H
ATOM   1972 HG22 THR A 710      22.610  52.750  42.270  1.00  0.00           H
ATOM   1973 HG23 THR A 710      21.350  52.220  41.170  1.00  0.00           H
ATOM   1974  C   THR A 710      22.460  49.460  40.280  1.00  0.00           C
ATOM   1975  O   THR A 710      21.990  49.930  39.240  1.00  0.00           O
ATOM   1976  N   ASP A 711      23.670  48.890  40.310  1.00  0.00           N
ATOM   1977  HN  ASP A 711      24.000  48.590  41.210  1.00  0.00           H
ATOM   1978  CA  ASP A 711      24.610  48.870  39.200  1.00  0.00           C
ATOM   1979  HA  ASP A 711      25.200  47.980  39.330  1.00  0.00           H
ATOM   1980  CB  ASP A 711      23.910  48.540  37.840  1.00  0.00           C
ATOM   1981  HB1 ASP A 711      23.640  49.510  37.360  1.00  0.00           H
ATOM   1982  HB2 ASP A 711      23.070  47.870  38.110  1.00  0.00           H
ATOM   1983  CG  ASP A 711      24.800  47.840  36.820  1.00  0.00           C
ATOM   1984  OD1 ASP A 711      26.060  47.930  36.870  1.00  0.00           O
ATOM   1985  OD2 ASP A 711      24.330  47.170  35.880  1.00  0.00           O
ATOM   1986  C   ASP A 711      25.660  49.980  39.190  1.00  0.00           C
ATOM   1987  O   ASP A 711      25.370  51.110  39.090  1.00  0.00           O
ATOM   1988  N   ALA A 712      26.890  49.430  39.340  1.00  0.00           N
ATOM   1989  HN  ALA A 712      27.010  48.450  39.500  1.00  0.00           H
ATOM   1990  CA  ALA A 712      28.060  50.220  39.380  1.00  0.00           C
ATOM   1991  HA  ALA A 712      27.920  51.260  39.630  1.00  0.00           H
ATOM   1992  CB  ALA A 712      29.110  49.660  40.430  1.00  0.00           C
ATOM   1993  HB1 ALA A 712      29.460  48.600  40.290  1.00  0.00           H
ATOM   1994  HB2 ALA A 712      28.630  49.680  41.430  1.00  0.00           H
ATOM   1995  HB3 ALA A 712      29.980  50.350  40.520  1.00  0.00           H
ATOM   1996  C   ALA A 712      28.660  50.420  37.930  1.00  0.00           C
ATOM   1997  O   ALA A 712      29.680  51.150  37.770  1.00  0.00           O
ATOM   1998  N   SER A 713      27.950  49.910  36.830  1.00  0.00           N
ATOM   1999  HN  SER A 713      27.250  49.230  37.040  1.00  0.00           H
ATOM   2000  CA  SER A 713      28.450  49.860  35.410  1.00  0.00           C
ATOM   2001  HA  SER A 713      29.340  49.250  35.360  1.00  0.00           H
ATOM   2002  CB  SER A 713      27.450  49.260  34.400  1.00  0.00           C
ATOM   2003  HB1 SER A 713      27.890  49.330  33.380  1.00  0.00           H
ATOM   2004  HB2 SER A 713      26.460  49.760  34.390  1.00  0.00           H
ATOM   2005  OG  SER A 713      27.270  47.890  34.630  1.00  0.00           O
ATOM   2006  HG1 SER A 713      26.800  47.890  35.470  1.00  0.00           H
ATOM   2007  C   SER A 713      28.930  51.140  34.820  1.00  0.00           C
ATOM   2008  O   SER A 713      29.970  51.300  34.170  1.00  0.00           O
ATOM   2009  N   SER A 714      28.280  52.260  35.130  1.00  0.00           N
ATOM   2010  HN  SER A 714      27.650  52.190  35.900  1.00  0.00           H
ATOM   2011  CA  SER A 714      28.560  53.560  34.510  1.00  0.00           C
ATOM   2012  HA  SER A 714      29.110  53.450  33.590  1.00  0.00           H
ATOM   2013  CB  SER A 714      27.240  54.410  34.330  1.00  0.00           C
ATOM   2014  HB1 SER A 714      26.840  54.690  35.310  1.00  0.00           H
ATOM   2015  HB2 SER A 714      26.490  53.750  33.840  1.00  0.00           H
ATOM   2016  OG  SER A 714      27.520  55.630  33.620  1.00  0.00           O
ATOM   2017  HG1 SER A 714      27.680  55.340  32.720  1.00  0.00           H
ATOM   2018  C   SER A 714      29.440  54.330  35.470  1.00  0.00           C
ATOM   2019  O   SER A 714      30.430  54.980  35.090  1.00  0.00           O
ATOM   2020  N   LEU A 715      29.260  54.150  36.820  1.00  0.00           N
ATOM   2021  HN  LEU A 715      28.590  53.440  37.010  1.00  0.00           H
ATOM   2022  CA  LEU A 715      30.110  54.880  37.790  1.00  0.00           C
ATOM   2023  HA  LEU A 715      29.950  55.950  37.780  1.00  0.00           H
ATOM   2024  CB  LEU A 715      29.800  54.410  39.210  1.00  0.00           C
ATOM   2025  HB1 LEU A 715      30.240  55.030  40.010  1.00  0.00           H
ATOM   2026  HB2 LEU A 715      30.260  53.440  39.510  1.00  0.00           H
ATOM   2027  CG  LEU A 715      28.270  54.280  39.730  1.00  0.00           C
ATOM   2028  HG  LEU A 715      27.840  53.600  38.970  1.00  0.00           H
ATOM   2029  CD1 LEU A 715      28.070  53.670  41.130  1.00  0.00           C
ATOM   2030 HD11 LEU A 715      28.590  52.680  41.200  1.00  0.00           H
ATOM   2031 HD12 LEU A 715      26.990  53.570  41.370  1.00  0.00           H
ATOM   2032 HD13 LEU A 715      28.530  54.330  41.900  1.00  0.00           H
ATOM   2033  CD2 LEU A 715      27.490  55.570  39.690  1.00  0.00           C
ATOM   2034 HD21 LEU A 715      27.360  56.010  38.680  1.00  0.00           H
ATOM   2035 HD22 LEU A 715      28.040  56.310  40.340  1.00  0.00           H
ATOM   2036 HD23 LEU A 715      26.500  55.280  40.080  1.00  0.00           H
ATOM   2037  C   LEU A 715      31.670  54.700  37.600  1.00  0.00           C
ATOM   2038  O   LEU A 715      32.480  55.540  37.940  1.00  0.00           O
ATOM   2039  N   VAL A 716      32.140  53.520  37.140  1.00  0.00           N
ATOM   2040  HN  VAL A 716      31.480  52.780  37.000  1.00  0.00           H
ATOM   2041  CA  VAL A 716      33.550  53.310  36.990  1.00  0.00           C
ATOM   2042  HA  VAL A 716      34.030  53.660  37.900  1.00  0.00           H
ATOM   2043  CB  VAL A 716      33.940  51.780  37.020  1.00  0.00           C
ATOM   2044  HB  VAL A 716      33.430  51.300  37.880  1.00  0.00           H
ATOM   2045  CG1 VAL A 716      33.370  51.090  35.660  1.00  0.00           C
ATOM   2046 HG11 VAL A 716      33.520  49.990  35.690  1.00  0.00           H
ATOM   2047 HG12 VAL A 716      33.870  51.620  34.820  1.00  0.00           H
ATOM   2048 HG13 VAL A 716      32.280  51.200  35.500  1.00  0.00           H
ATOM   2049  CG2 VAL A 716      35.390  51.520  37.150  1.00  0.00           C
ATOM   2050 HG21 VAL A 716      35.460  50.410  37.150  1.00  0.00           H
ATOM   2051 HG22 VAL A 716      35.760  51.870  38.130  1.00  0.00           H
ATOM   2052 HG23 VAL A 716      36.030  52.030  36.390  1.00  0.00           H
ATOM   2053  C   VAL A 716      34.060  54.120  35.790  1.00  0.00           C
ATOM   2054  O   VAL A 716      35.220  54.550  35.800  1.00  0.00           O
ATOM   2055  N   CYS A 717      33.210  54.410  34.810  1.00  0.00           N
ATOM   2056  HN  CYS A 717      32.240  54.180  34.840  1.00  0.00           H
ATOM   2057  CA  CYS A 717      33.630  54.810  33.430  1.00  0.00           C
ATOM   2058  HA  CYS A 717      34.570  54.300  33.240  1.00  0.00           H
ATOM   2059  CB  CYS A 717      32.540  54.560  32.330  1.00  0.00           C
ATOM   2060  HB1 CYS A 717      33.020  54.990  31.430  1.00  0.00           H
ATOM   2061  HB2 CYS A 717      31.710  55.220  32.680  1.00  0.00           H
ATOM   2062  SG  CYS A 717      32.040  52.880  31.980  1.00  0.00           S
ATOM   2063  HG1 CYS A 717      31.280  52.890  33.060  1.00  0.00           H
ATOM   2064  C   CYS A 717      34.020  56.250  33.520  1.00  0.00           C
ATOM   2065  O   CYS A 717      34.650  56.790  32.610  1.00  0.00           O
ATOM   2066  N   TYR A 718      33.660  56.980  34.590  1.00  0.00           N
ATOM   2067  HN  TYR A 718      33.090  56.520  35.270  1.00  0.00           H
ATOM   2068  CA  TYR A 718      34.000  58.370  34.820  1.00  0.00           C
ATOM   2069  HA  TYR A 718      33.860  58.950  33.920  1.00  0.00           H
ATOM   2070  CB  TYR A 718      33.080  58.980  35.870  1.00  0.00           C
ATOM   2071  HB1 TYR A 718      33.500  59.890  36.340  1.00  0.00           H
ATOM   2072  HB2 TYR A 718      32.810  58.230  36.650  1.00  0.00           H
ATOM   2073  CG  TYR A 718      31.770  59.380  35.250  1.00  0.00           C
ATOM   2074  CD1 TYR A 718      31.560  60.790  34.900  1.00  0.00           C
ATOM   2075  HD1 TYR A 718      32.320  61.510  35.120  1.00  0.00           H
ATOM   2076  CE1 TYR A 718      30.240  61.240  34.600  1.00  0.00           C
ATOM   2077  HE1 TYR A 718      30.050  62.310  34.500  1.00  0.00           H
ATOM   2078  CZ  TYR A 718      29.200  60.300  34.480  1.00  0.00           C
ATOM   2079  OH  TYR A 718      27.980  60.720  34.020  1.00  0.00           O
ATOM   2080  HH  TYR A 718      27.870  61.640  34.260  1.00  0.00           H
ATOM   2081  CD2 TYR A 718      30.650  58.540  35.280  1.00  0.00           C
ATOM   2082  HD2 TYR A 718      30.720  57.470  35.470  1.00  0.00           H
ATOM   2083  CE2 TYR A 718      29.410  58.980  34.890  1.00  0.00           C
ATOM   2084  HE2 TYR A 718      28.580  58.330  34.650  1.00  0.00           H
ATOM   2085  C   TYR A 718      35.450  58.580  35.330  1.00  0.00           C
ATOM   2086  O   TYR A 718      36.110  59.630  35.230  1.00  0.00           O
ATOM   2087  N   ILE A 719      36.080  57.480  35.850  1.00  0.00           N
ATOM   2088  HN  ILE A 719      35.530  56.660  36.020  1.00  0.00           H
ATOM   2089  CA  ILE A 719      37.490  57.250  36.060  1.00  0.00           C
ATOM   2090  HA  ILE A 719      37.950  58.110  36.540  1.00  0.00           H
ATOM   2091  CB  ILE A 719      37.680  56.020  36.890  1.00  0.00           C
ATOM   2092  HB  ILE A 719      37.340  55.160  36.300  1.00  0.00           H
ATOM   2093  CG2 ILE A 719      39.130  55.680  37.130  1.00  0.00           C
ATOM   2094 HG21 ILE A 719      39.760  56.570  37.330  1.00  0.00           H
ATOM   2095 HG22 ILE A 719      39.580  55.270  36.200  1.00  0.00           H
ATOM   2096 HG23 ILE A 719      39.340  54.910  37.910  1.00  0.00           H
ATOM   2097  CG1 ILE A 719      36.940  56.060  38.320  1.00  0.00           C
ATOM   2098 HG11 ILE A 719      37.270  55.140  38.840  1.00  0.00           H
ATOM   2099 HG12 ILE A 719      35.850  55.920  38.150  1.00  0.00           H
ATOM   2100  CD  ILE A 719      37.120  57.470  39.040  1.00  0.00           C
ATOM   2101  HD1 ILE A 719      38.080  58.020  39.150  1.00  0.00           H
ATOM   2102  HD2 ILE A 719      36.790  57.390  40.110  1.00  0.00           H
ATOM   2103  HD3 ILE A 719      36.380  58.190  38.640  1.00  0.00           H
ATOM   2104  C   ILE A 719      38.190  57.160  34.650  1.00  0.00           C
ATOM   2105  O   ILE A 719      37.680  56.520  33.740  1.00  0.00           O
ATOM   2106  N   THR A 720      39.320  57.880  34.550  1.00  0.00           N
ATOM   2107  HN  THR A 720      39.650  58.480  35.280  1.00  0.00           H
ATOM   2108  CA  THR A 720      40.330  57.840  33.470  1.00  0.00           C
ATOM   2109  HA  THR A 720      40.190  56.940  32.890  1.00  0.00           H
ATOM   2110  CB  THR A 720      40.330  58.930  32.430  1.00  0.00           C
ATOM   2111  HB  THR A 720      40.790  58.580  31.470  1.00  0.00           H
ATOM   2112  OG1 THR A 720      41.060  60.130  32.660  1.00  0.00           O
ATOM   2113  HG1 THR A 720      41.610  60.110  31.860  1.00  0.00           H
ATOM   2114  CG2 THR A 720      38.910  59.290  31.980  1.00  0.00           C
ATOM   2115 HG21 THR A 720      38.350  59.840  32.780  1.00  0.00           H
ATOM   2116 HG22 THR A 720      38.350  58.330  31.940  1.00  0.00           H
ATOM   2117 HG23 THR A 720      38.900  59.820  31.010  1.00  0.00           H
ATOM   2118  C   THR A 720      41.580  57.670  34.210  1.00  0.00           C
ATOM   2119  O   THR A 720      41.580  57.540  35.420  1.00  0.00           O
ATOM   2120  N   ARG A 721      42.710  57.590  33.540  1.00  0.00           N
ATOM   2121  HN  ARG A 721      42.690  57.230  32.610  1.00  0.00           H
ATOM   2122  CA  ARG A 721      43.960  57.310  34.270  1.00  0.00           C
ATOM   2123  HA  ARG A 721      43.750  56.520  34.980  1.00  0.00           H
ATOM   2124  CB  ARG A 721      44.970  56.820  33.210  1.00  0.00           C
ATOM   2125  HB1 ARG A 721      46.030  56.760  33.510  1.00  0.00           H
ATOM   2126  HB2 ARG A 721      44.990  57.670  32.480  1.00  0.00           H
ATOM   2127  CG  ARG A 721      44.670  55.450  32.580  1.00  0.00           C
ATOM   2128  HG1 ARG A 721      45.410  55.260  31.780  1.00  0.00           H
ATOM   2129  HG2 ARG A 721      43.690  55.410  32.050  1.00  0.00           H
ATOM   2130  CD  ARG A 721      44.770  54.340  33.590  1.00  0.00           C
ATOM   2131  HD1 ARG A 721      44.690  53.350  33.100  1.00  0.00           H
ATOM   2132  HD2 ARG A 721      44.070  54.440  34.450  1.00  0.00           H
ATOM   2133  NE  ARG A 721      46.200  54.390  34.090  1.00  0.00           N
ATOM   2134  HE  ARG A 721      46.970  54.610  33.480  1.00  0.00           H
ATOM   2135  CZ  ARG A 721      46.710  53.810  35.190  1.00  0.00           C
ATOM   2136  NH1 ARG A 721      46.010  53.110  36.060  1.00  0.00           N
ATOM   2137 HH11 ARG A 721      45.010  53.060  36.080  1.00  0.00           H
ATOM   2138 HH12 ARG A 721      46.510  52.860  36.890  1.00  0.00           H
ATOM   2139  NH2 ARG A 721      47.990  53.940  35.490  1.00  0.00           N
ATOM   2140 HH21 ARG A 721      48.590  54.430  34.870  1.00  0.00           H
ATOM   2141 HH22 ARG A 721      48.360  53.440  36.270  1.00  0.00           H
ATOM   2142  C   ARG A 721      44.560  58.500  35.000  1.00  0.00           C
ATOM   2143  O   ARG A 721      45.250  58.330  35.970  1.00  0.00           O
ATOM   2144  N   PHE A 722      44.230  59.750  34.580  1.00  0.00           N
ATOM   2145  HN  PHE A 722      43.690  59.840  33.750  1.00  0.00           H
ATOM   2146  CA  PHE A 722      44.510  60.950  35.390  1.00  0.00           C
ATOM   2147  HA  PHE A 722      45.570  61.100  35.340  1.00  0.00           H
ATOM   2148  CB  PHE A 722      43.920  62.270  34.800  1.00  0.00           C
ATOM   2149  HB1 PHE A 722      42.860  62.210  34.440  1.00  0.00           H
ATOM   2150  HB2 PHE A 722      44.450  62.550  33.870  1.00  0.00           H
ATOM   2151  CG  PHE A 722      44.070  63.520  35.570  1.00  0.00           C
ATOM   2152  CD1 PHE A 722      45.280  64.260  35.690  1.00  0.00           C
ATOM   2153  HD1 PHE A 722      46.180  63.760  35.370  1.00  0.00           H
ATOM   2154  CE1 PHE A 722      45.330  65.380  36.480  1.00  0.00           C
ATOM   2155  HE1 PHE A 722      46.280  65.870  36.510  1.00  0.00           H
ATOM   2156  CZ  PHE A 722      44.150  65.880  37.070  1.00  0.00           C
ATOM   2157  HZ  PHE A 722      43.990  66.790  37.630  1.00  0.00           H
ATOM   2158  CD2 PHE A 722      42.920  64.060  36.200  1.00  0.00           C
ATOM   2159  HD2 PHE A 722      42.020  63.480  36.200  1.00  0.00           H
ATOM   2160  CE2 PHE A 722      42.960  65.230  36.880  1.00  0.00           C
ATOM   2161  HE2 PHE A 722      42.090  65.670  37.340  1.00  0.00           H
ATOM   2162  C   PHE A 722      44.120  60.750  36.870  1.00  0.00           C
ATOM   2163  O   PHE A 722      44.910  60.760  37.830  1.00  0.00           O
ATOM   2164  N   THR A 723      42.820  60.420  37.050  1.00  0.00           N
ATOM   2165  HN  THR A 723      42.180  60.240  36.310  1.00  0.00           H
ATOM   2166  CA  THR A 723      42.400  60.160  38.490  1.00  0.00           C
ATOM   2167  HA  THR A 723      42.750  61.030  39.040  1.00  0.00           H
ATOM   2168  CB  THR A 723      40.870  60.010  38.610  1.00  0.00           C
ATOM   2169  HB  THR A 723      40.680  59.100  38.000  1.00  0.00           H
ATOM   2170  OG1 THR A 723      40.210  61.120  38.060  1.00  0.00           O
ATOM   2171  HG1 THR A 723      40.160  60.980  37.120  1.00  0.00           H
ATOM   2172  CG2 THR A 723      40.390  59.910  40.040  1.00  0.00           C
ATOM   2173 HG21 THR A 723      40.650  60.770  40.700  1.00  0.00           H
ATOM   2174 HG22 THR A 723      40.960  59.070  40.510  1.00  0.00           H
ATOM   2175 HG23 THR A 723      39.300  59.710  40.040  1.00  0.00           H
ATOM   2176  C   THR A 723      43.070  59.020  39.110  1.00  0.00           C
ATOM   2177  O   THR A 723      43.480  59.100  40.270  1.00  0.00           O
ATOM   2178  N   GLU A 724      43.240  57.860  38.400  1.00  0.00           N
ATOM   2179  HN  GLU A 724      42.710  57.810  37.570  1.00  0.00           H
ATOM   2180  CA  GLU A 724      43.850  56.700  38.990  1.00  0.00           C
ATOM   2181  HA  GLU A 724      43.290  56.470  39.890  1.00  0.00           H
ATOM   2182  CB  GLU A 724      43.820  55.530  37.970  1.00  0.00           C
ATOM   2183  HB1 GLU A 724      44.430  54.710  38.400  1.00  0.00           H
ATOM   2184  HB2 GLU A 724      44.370  55.890  37.090  1.00  0.00           H
ATOM   2185  CG  GLU A 724      42.430  55.130  37.480  1.00  0.00           C
ATOM   2186  HG1 GLU A 724      41.910  55.970  36.970  1.00  0.00           H
ATOM   2187  HG2 GLU A 724      41.760  54.950  38.350  1.00  0.00           H
ATOM   2188  CD  GLU A 724      42.480  53.910  36.540  1.00  0.00           C
ATOM   2189  OE1 GLU A 724      41.640  53.930  35.580  1.00  0.00           O
ATOM   2190  OE2 GLU A 724      43.340  52.990  36.750  1.00  0.00           O
ATOM   2191  C   GLU A 724      45.300  56.960  39.450  1.00  0.00           C
ATOM   2192  O   GLU A 724      45.660  56.570  40.560  1.00  0.00           O
ATOM   2193  N   GLU A 725      45.990  57.590  38.560  1.00  0.00           N
ATOM   2194  HN  GLU A 725      45.590  57.740  37.660  1.00  0.00           H
ATOM   2195  CA  GLU A 725      47.360  57.950  38.880  1.00  0.00           C
ATOM   2196  HA  GLU A 725      47.740  57.090  39.400  1.00  0.00           H
ATOM   2197  CB  GLU A 725      48.220  58.420  37.670  1.00  0.00           C
ATOM   2198  HB1 GLU A 725      49.160  58.990  37.870  1.00  0.00           H
ATOM   2199  HB2 GLU A 725      47.600  59.000  36.960  1.00  0.00           H
ATOM   2200  CG  GLU A 725      48.700  57.170  36.860  1.00  0.00           C
ATOM   2201  HG1 GLU A 725      47.880  56.550  36.440  1.00  0.00           H
ATOM   2202  HG2 GLU A 725      49.290  56.480  37.500  1.00  0.00           H
ATOM   2203  CD  GLU A 725      49.580  57.550  35.670  1.00  0.00           C
ATOM   2204  OE1 GLU A 725      49.810  56.600  34.870  1.00  0.00           O
ATOM   2205  OE2 GLU A 725      49.960  58.720  35.440  1.00  0.00           O
ATOM   2206  C   GLU A 725      47.520  58.990  40.050  1.00  0.00           C
ATOM   2207  O   GLU A 725      48.290  58.740  40.950  1.00  0.00           O
ATOM   2208  N   ALA A 726      46.710  60.080  40.110  1.00  0.00           N
ATOM   2209  HN  ALA A 726      46.030  60.270  39.410  1.00  0.00           H
ATOM   2210  CA  ALA A 726      46.640  60.990  41.250  1.00  0.00           C
ATOM   2211  HA  ALA A 726      47.600  61.390  41.530  1.00  0.00           H
ATOM   2212  CB  ALA A 726      45.860  62.240  40.860  1.00  0.00           C
ATOM   2213  HB1 ALA A 726      44.780  62.190  40.600  1.00  0.00           H
ATOM   2214  HB2 ALA A 726      46.200  62.480  39.840  1.00  0.00           H
ATOM   2215  HB3 ALA A 726      45.970  63.050  41.620  1.00  0.00           H
ATOM   2216  C   ALA A 726      46.180  60.360  42.530  1.00  0.00           C
ATOM   2217  O   ALA A 726      46.850  60.540  43.550  1.00  0.00           O
ATOM   2218  N   PHE A 727      45.100  59.550  42.490  1.00  0.00           N
ATOM   2219  HN  PHE A 727      44.470  59.330  41.750  1.00  0.00           H
ATOM   2220  CA  PHE A 727      44.730  58.800  43.650  1.00  0.00           C
ATOM   2221  HA  PHE A 727      44.420  59.510  44.390  1.00  0.00           H
ATOM   2222  CB  PHE A 727      43.500  57.890  43.140  1.00  0.00           C
ATOM   2223  HB1 PHE A 727      43.860  57.260  42.310  1.00  0.00           H
ATOM   2224  HB2 PHE A 727      42.750  58.570  42.670  1.00  0.00           H
ATOM   2225  CG  PHE A 727      42.860  57.040  44.240  1.00  0.00           C
ATOM   2226  CD1 PHE A 727      42.050  56.010  43.760  1.00  0.00           C
ATOM   2227  HD1 PHE A 727      42.020  55.860  42.700  1.00  0.00           H
ATOM   2228  CE1 PHE A 727      41.450  55.140  44.650  1.00  0.00           C
ATOM   2229  HE1 PHE A 727      40.940  54.290  44.230  1.00  0.00           H
ATOM   2230  CZ  PHE A 727      41.690  55.300  46.030  1.00  0.00           C
ATOM   2231  HZ  PHE A 727      41.250  54.560  46.690  1.00  0.00           H
ATOM   2232  CD2 PHE A 727      42.930  57.240  45.640  1.00  0.00           C
ATOM   2233  HD2 PHE A 727      43.640  57.960  46.040  1.00  0.00           H
ATOM   2234  CE2 PHE A 727      42.440  56.300  46.520  1.00  0.00           C
ATOM   2235  HE2 PHE A 727      42.580  56.410  47.590  1.00  0.00           H
ATOM   2236  C   PHE A 727      45.850  57.960  44.230  1.00  0.00           C
ATOM   2237  O   PHE A 727      46.040  57.980  45.440  1.00  0.00           O
ATOM   2238  N   ALA A 728      46.530  57.210  43.340  1.00  0.00           N
ATOM   2239  HN  ALA A 728      46.120  57.160  42.430  1.00  0.00           H
ATOM   2240  CA  ALA A 728      47.610  56.340  43.720  1.00  0.00           C
ATOM   2241  HA  ALA A 728      47.290  55.680  44.510  1.00  0.00           H
ATOM   2242  CB  ALA A 728      47.960  55.500  42.510  1.00  0.00           C
ATOM   2243  HB1 ALA A 728      47.060  54.900  42.230  1.00  0.00           H
ATOM   2244  HB2 ALA A 728      48.840  54.870  42.760  1.00  0.00           H
ATOM   2245  HB3 ALA A 728      48.170  56.140  41.620  1.00  0.00           H
ATOM   2246  C   ALA A 728      48.820  57.040  44.250  1.00  0.00           C
ATOM   2247  O   ALA A 728      49.400  56.800  45.360  1.00  0.00           O
ATOM   2248  N   ALA A 729      49.200  58.180  43.620  1.00  0.00           N
ATOM   2249  HN  ALA A 729      48.680  58.520  42.830  1.00  0.00           H
ATOM   2250  CA  ALA A 729      50.350  59.020  44.030  1.00  0.00           C
ATOM   2251  HA  ALA A 729      51.230  58.370  44.020  1.00  0.00           H
ATOM   2252  CB  ALA A 729      50.620  60.230  43.130  1.00  0.00           C
ATOM   2253  HB1 ALA A 729      50.820  59.730  42.150  1.00  0.00           H
ATOM   2254  HB2 ALA A 729      51.470  60.800  43.540  1.00  0.00           H
ATOM   2255  HB3 ALA A 729      49.710  60.850  42.980  1.00  0.00           H
ATOM   2256  C   ALA A 729      50.340  59.420  45.400  1.00  0.00           C
ATOM   2257  O   ALA A 729      51.330  59.380  46.120  1.00  0.00           O
ATOM   2258  N   LEU A 730      49.170  59.880  45.890  1.00  0.00           N
ATOM   2259  HN  LEU A 730      48.320  59.850  45.360  1.00  0.00           H
ATOM   2260  CA  LEU A 730      49.030  60.340  47.240  1.00  0.00           C
ATOM   2261  HA  LEU A 730      49.680  61.200  47.380  1.00  0.00           H
ATOM   2262  CB  LEU A 730      47.560  60.720  47.490  1.00  0.00           C
ATOM   2263  HB1 LEU A 730      46.900  59.830  47.350  1.00  0.00           H
ATOM   2264  HB2 LEU A 730      47.200  61.510  46.790  1.00  0.00           H
ATOM   2265  CG  LEU A 730      47.280  61.230  48.910  1.00  0.00           C
ATOM   2266  HG  LEU A 730      47.560  60.460  49.670  1.00  0.00           H
ATOM   2267  CD1 LEU A 730      48.110  62.480  49.370  1.00  0.00           C
ATOM   2268 HD11 LEU A 730      47.680  62.790  50.350  1.00  0.00           H
ATOM   2269 HD12 LEU A 730      48.050  63.220  48.540  1.00  0.00           H
ATOM   2270 HD13 LEU A 730      49.180  62.280  49.560  1.00  0.00           H
ATOM   2271  CD2 LEU A 730      45.760  61.500  49.110  1.00  0.00           C
ATOM   2272 HD21 LEU A 730      45.620  62.320  49.840  1.00  0.00           H
ATOM   2273 HD22 LEU A 730      45.260  60.580  49.470  1.00  0.00           H
ATOM   2274 HD23 LEU A 730      45.300  61.920  48.190  1.00  0.00           H
ATOM   2275  C   LEU A 730      49.410  59.310  48.320  1.00  0.00           C
ATOM   2276  O   LEU A 730      50.160  59.500  49.300  1.00  0.00           O
ATOM   2277  N   ILE A 731      48.820  58.100  48.080  1.00  0.00           N
ATOM   2278  HN  ILE A 731      48.200  58.080  47.290  1.00  0.00           H
ATOM   2279  CA  ILE A 731      49.070  56.890  48.870  1.00  0.00           C
ATOM   2280  HA  ILE A 731      48.790  56.980  49.910  1.00  0.00           H
ATOM   2281  CB  ILE A 731      48.180  55.820  48.390  1.00  0.00           C
ATOM   2282  HB  ILE A 731      48.550  55.710  47.340  1.00  0.00           H
ATOM   2283  CG2 ILE A 731      48.260  54.480  49.140  1.00  0.00           C
ATOM   2284 HG21 ILE A 731      47.730  54.500  50.120  1.00  0.00           H
ATOM   2285 HG22 ILE A 731      49.280  54.090  49.350  1.00  0.00           H
ATOM   2286 HG23 ILE A 731      47.680  53.750  48.540  1.00  0.00           H
ATOM   2287  CG1 ILE A 731      46.710  56.230  48.360  1.00  0.00           C
ATOM   2288 HG11 ILE A 731      46.110  55.520  47.760  1.00  0.00           H
ATOM   2289 HG12 ILE A 731      46.640  57.190  47.790  1.00  0.00           H
ATOM   2290  CD  ILE A 731      46.090  56.470  49.770  1.00  0.00           C
ATOM   2291  HD1 ILE A 731      46.690  57.210  50.340  1.00  0.00           H
ATOM   2292  HD2 ILE A 731      46.040  55.510  50.330  1.00  0.00           H
ATOM   2293  HD3 ILE A 731      45.120  57.000  49.660  1.00  0.00           H
ATOM   2294  C   ILE A 731      50.480  56.460  48.840  1.00  0.00           C
ATOM   2295  O   ILE A 731      51.000  56.010  49.860  1.00  0.00           O
ATOM   2296  N   CYS A 732      51.230  56.610  47.790  1.00  0.00           N
ATOM   2297  HN  CYS A 732      50.760  56.910  46.960  1.00  0.00           H
ATOM   2298  CA  CYS A 732      52.570  56.180  47.680  1.00  0.00           C
ATOM   2299  HA  CYS A 732      52.650  55.160  48.000  1.00  0.00           H
ATOM   2300  CB  CYS A 732      53.190  56.160  46.190  1.00  0.00           C
ATOM   2301  HB1 CYS A 732      54.270  55.870  46.130  1.00  0.00           H
ATOM   2302  HB2 CYS A 732      53.150  57.210  45.860  1.00  0.00           H
ATOM   2303  SG  CYS A 732      52.170  55.280  44.990  1.00  0.00           S
ATOM   2304  HG1 CYS A 732      51.120  56.090  44.960  1.00  0.00           H
ATOM   2305  C   CYS A 732      53.450  56.970  48.540  1.00  0.00           C
ATOM   2306  O   CYS A 732      54.310  56.410  49.200  1.00  0.00           O
ATOM   2307  N   ILE A 733      53.230  58.260  48.590  1.00  0.00           N
ATOM   2308  HN  ILE A 733      52.440  58.690  48.170  1.00  0.00           H
ATOM   2309  CA  ILE A 733      54.040  59.170  49.350  1.00  0.00           C
ATOM   2310  HA  ILE A 733      55.040  58.770  49.390  1.00  0.00           H
ATOM   2311  CB  ILE A 733      54.090  60.550  48.740  1.00  0.00           C
ATOM   2312  HB  ILE A 733      53.050  60.800  48.470  1.00  0.00           H
ATOM   2313  CG2 ILE A 733      54.610  61.640  49.710  1.00  0.00           C
ATOM   2314 HG21 ILE A 733      53.780  61.840  50.420  1.00  0.00           H
ATOM   2315 HG22 ILE A 733      54.960  62.510  49.110  1.00  0.00           H
ATOM   2316 HG23 ILE A 733      55.520  61.310  50.260  1.00  0.00           H
ATOM   2317  CG1 ILE A 733      54.880  60.540  47.360  1.00  0.00           C
ATOM   2318 HG11 ILE A 733      54.700  59.590  46.800  1.00  0.00           H
ATOM   2319 HG12 ILE A 733      55.990  60.540  47.510  1.00  0.00           H
ATOM   2320  CD  ILE A 733      54.520  61.730  46.450  1.00  0.00           C
ATOM   2321  HD1 ILE A 733      53.410  61.800  46.540  1.00  0.00           H
ATOM   2322  HD2 ILE A 733      54.920  61.590  45.420  1.00  0.00           H
ATOM   2323  HD3 ILE A 733      54.870  62.650  46.940  1.00  0.00           H
ATOM   2324  C   ILE A 733      53.580  59.120  50.820  1.00  0.00           C
ATOM   2325  O   ILE A 733      54.440  59.220  51.670  1.00  0.00           O
ATOM   2326  N   ILE A 734      52.320  58.750  51.080  1.00  0.00           N
ATOM   2327  HN  ILE A 734      51.620  58.770  50.380  1.00  0.00           H
ATOM   2328  CA  ILE A 734      51.860  58.360  52.400  1.00  0.00           C
ATOM   2329  HA  ILE A 734      52.140  59.220  52.990  1.00  0.00           H
ATOM   2330  CB  ILE A 734      50.340  58.170  52.390  1.00  0.00           C
ATOM   2331  HB  ILE A 734      50.100  57.900  51.340  1.00  0.00           H
ATOM   2332  CG2 ILE A 734      49.890  57.020  53.360  1.00  0.00           C
ATOM   2333 HG21 ILE A 734      50.400  56.050  53.210  1.00  0.00           H
ATOM   2334 HG22 ILE A 734      48.780  56.910  53.360  1.00  0.00           H
ATOM   2335 HG23 ILE A 734      50.250  57.460  54.310  1.00  0.00           H
ATOM   2336  CG1 ILE A 734      49.700  59.540  52.610  1.00  0.00           C
ATOM   2337 HG11 ILE A 734      49.890  60.200  51.750  1.00  0.00           H
ATOM   2338 HG12 ILE A 734      50.310  60.130  53.320  1.00  0.00           H
ATOM   2339  CD  ILE A 734      48.210  59.550  52.820  1.00  0.00           C
ATOM   2340  HD1 ILE A 734      47.750  59.280  51.840  1.00  0.00           H
ATOM   2341  HD2 ILE A 734      47.930  60.610  52.940  1.00  0.00           H
ATOM   2342  HD3 ILE A 734      47.800  59.050  53.720  1.00  0.00           H
ATOM   2343  C   ILE A 734      52.600  57.210  52.910  1.00  0.00           C
ATOM   2344  O   ILE A 734      53.090  57.290  54.050  1.00  0.00           O
ATOM   2345  N   PHE A 735      52.880  56.170  52.170  1.00  0.00           N
ATOM   2346  HN  PHE A 735      52.390  56.050  51.310  1.00  0.00           H
ATOM   2347  CA  PHE A 735      53.700  54.980  52.530  1.00  0.00           C
ATOM   2348  HA  PHE A 735      53.240  54.610  53.430  1.00  0.00           H
ATOM   2349  CB  PHE A 735      53.570  53.810  51.470  1.00  0.00           C
ATOM   2350  HB1 PHE A 735      54.460  53.150  51.480  1.00  0.00           H
ATOM   2351  HB2 PHE A 735      53.640  54.440  50.550  1.00  0.00           H
ATOM   2352  CG  PHE A 735      52.390  53.090  51.390  1.00  0.00           C
ATOM   2353  CD1 PHE A 735      52.480  51.830  50.750  1.00  0.00           C
ATOM   2354  HD1 PHE A 735      53.380  51.410  50.350  1.00  0.00           H
ATOM   2355  CE1 PHE A 735      51.360  51.140  50.430  1.00  0.00           C
ATOM   2356  HE1 PHE A 735      51.380  50.240  49.810  1.00  0.00           H
ATOM   2357  CZ  PHE A 735      50.070  51.590  50.920  1.00  0.00           C
ATOM   2358  HZ  PHE A 735      49.180  51.040  50.670  1.00  0.00           H
ATOM   2359  CD2 PHE A 735      51.170  53.500  51.870  1.00  0.00           C
ATOM   2360  HD2 PHE A 735      51.010  54.490  52.280  1.00  0.00           H
ATOM   2361  CE2 PHE A 735      50.030  52.720  51.650  1.00  0.00           C
ATOM   2362  HE2 PHE A 735      49.120  53.150  52.020  1.00  0.00           H
ATOM   2363  C   PHE A 735      55.110  55.310  52.930  1.00  0.00           C
ATOM   2364  O   PHE A 735      55.570  54.760  53.920  1.00  0.00           O
ATOM   2365  N   ILE A 736      55.800  56.170  52.100  1.00  0.00           N
ATOM   2366  HN  ILE A 736      55.290  56.690  51.420  1.00  0.00           H
ATOM   2367  CA  ILE A 736      57.130  56.600  52.530  1.00  0.00           C
ATOM   2368  HA  ILE A 736      57.850  55.810  52.650  1.00  0.00           H
ATOM   2369  CB  ILE A 736      57.660  57.530  51.380  1.00  0.00           C
ATOM   2370  HB  ILE A 736      56.860  58.280  51.230  1.00  0.00           H
ATOM   2371  CG2 ILE A 736      58.930  58.330  51.780  1.00  0.00           C
ATOM   2372 HG21 ILE A 736      59.180  59.020  50.950  1.00  0.00           H
ATOM   2373 HG22 ILE A 736      59.740  57.580  51.820  1.00  0.00           H
ATOM   2374 HG23 ILE A 736      58.910  58.940  52.710  1.00  0.00           H
ATOM   2375  CG1 ILE A 736      57.810  56.680  50.130  1.00  0.00           C
ATOM   2376 HG11 ILE A 736      56.840  56.200  49.820  1.00  0.00           H
ATOM   2377 HG12 ILE A 736      58.470  55.830  50.370  1.00  0.00           H
ATOM   2378  CD  ILE A 736      58.190  57.390  48.810  1.00  0.00           C
ATOM   2379  HD1 ILE A 736      59.250  57.700  48.720  1.00  0.00           H
ATOM   2380  HD2 ILE A 736      57.680  58.370  48.690  1.00  0.00           H
ATOM   2381  HD3 ILE A 736      57.900  56.740  47.960  1.00  0.00           H
ATOM   2382  C   ILE A 736      57.200  57.370  53.860  1.00  0.00           C
ATOM   2383  O   ILE A 736      58.110  57.210  54.640  1.00  0.00           O
ATOM   2384  N   TYR A 737      56.200  58.260  54.110  1.00  0.00           N
ATOM   2385  HN  TYR A 737      55.400  58.330  53.520  1.00  0.00           H
ATOM   2386  CA  TYR A 737      56.200  59.150  55.240  1.00  0.00           C
ATOM   2387  HA  TYR A 737      57.190  59.460  55.490  1.00  0.00           H
ATOM   2388  CB  TYR A 737      55.330  60.370  54.850  1.00  0.00           C
ATOM   2389  HB1 TYR A 737      54.260  60.130  54.690  1.00  0.00           H
ATOM   2390  HB2 TYR A 737      55.750  60.690  53.870  1.00  0.00           H
ATOM   2391  CG  TYR A 737      55.430  61.580  55.680  1.00  0.00           C
ATOM   2392  CD1 TYR A 737      54.750  61.740  56.960  1.00  0.00           C
ATOM   2393  HD1 TYR A 737      54.350  60.840  57.410  1.00  0.00           H
ATOM   2394  CE1 TYR A 737      55.020  62.850  57.770  1.00  0.00           C
ATOM   2395  HE1 TYR A 737      54.560  62.950  58.750  1.00  0.00           H
ATOM   2396  CZ  TYR A 737      55.920  63.830  57.320  1.00  0.00           C
ATOM   2397  OH  TYR A 737      56.080  65.020  58.050  1.00  0.00           O
ATOM   2398  HH  TYR A 737      55.430  65.020  58.740  1.00  0.00           H
ATOM   2399  CD2 TYR A 737      56.180  62.680  55.260  1.00  0.00           C
ATOM   2400  HD2 TYR A 737      56.540  62.560  54.250  1.00  0.00           H
ATOM   2401  CE2 TYR A 737      56.420  63.790  56.090  1.00  0.00           C
ATOM   2402  HE2 TYR A 737      57.110  64.520  55.700  1.00  0.00           H
ATOM   2403  C   TYR A 737      55.630  58.540  56.500  1.00  0.00           C
ATOM   2404  O   TYR A 737      56.140  58.790  57.630  1.00  0.00           O
ATOM   2405  N   GLU A 738      54.680  57.600  56.290  1.00  0.00           N
ATOM   2406  HN  GLU A 738      54.550  57.430  55.310  1.00  0.00           H
ATOM   2407  CA  GLU A 738      54.120  56.710  57.320  1.00  0.00           C
ATOM   2408  HA  GLU A 738      53.710  57.380  58.070  1.00  0.00           H
ATOM   2409  CB  GLU A 738      53.000  55.820  56.750  1.00  0.00           C
ATOM   2410  HB1 GLU A 738      52.890  55.000  57.510  1.00  0.00           H
ATOM   2411  HB2 GLU A 738      53.370  55.430  55.780  1.00  0.00           H
ATOM   2412  CG  GLU A 738      51.610  56.530  56.640  1.00  0.00           C
ATOM   2413  HG1 GLU A 738      51.020  55.890  55.940  1.00  0.00           H
ATOM   2414  HG2 GLU A 738      51.690  57.470  56.060  1.00  0.00           H
ATOM   2415  CD  GLU A 738      50.810  56.700  57.970  1.00  0.00           C
ATOM   2416  OE1 GLU A 738      50.230  55.710  58.490  1.00  0.00           O
ATOM   2417  OE2 GLU A 738      50.850  57.840  58.510  1.00  0.00           O
ATOM   2418  C   GLU A 738      55.220  55.830  57.900  1.00  0.00           C
ATOM   2419  O   GLU A 738      55.360  55.750  59.170  1.00  0.00           O
ATOM   2420  N   ALA A 739      56.140  55.250  57.120  1.00  0.00           N
ATOM   2421  HN  ALA A 739      55.970  55.220  56.140  1.00  0.00           H
ATOM   2422  CA  ALA A 739      57.360  54.590  57.560  1.00  0.00           C
ATOM   2423  HA  ALA A 739      57.170  53.810  58.280  1.00  0.00           H
ATOM   2424  CB  ALA A 739      57.860  53.740  56.340  1.00  0.00           C
ATOM   2425  HB1 ALA A 739      58.830  53.280  56.590  1.00  0.00           H
ATOM   2426  HB2 ALA A 739      58.010  54.330  55.410  1.00  0.00           H
ATOM   2427  HB3 ALA A 739      57.090  53.020  55.970  1.00  0.00           H
ATOM   2428  C   ALA A 739      58.370  55.580  58.250  1.00  0.00           C
ATOM   2429  O   ALA A 739      58.920  55.200  59.310  1.00  0.00           O
ATOM   2430  N   LEU A 740      58.610  56.790  57.680  1.00  0.00           N
ATOM   2431  HN  LEU A 740      58.080  57.090  56.900  1.00  0.00           H
ATOM   2432  CA  LEU A 740      59.460  57.840  58.260  1.00  0.00           C
ATOM   2433  HA  LEU A 740      60.460  57.470  58.460  1.00  0.00           H
ATOM   2434  CB  LEU A 740      59.750  58.910  57.240  1.00  0.00           C
ATOM   2435  HB1 LEU A 740      60.180  59.850  57.640  1.00  0.00           H
ATOM   2436  HB2 LEU A 740      58.830  59.260  56.720  1.00  0.00           H
ATOM   2437  CG  LEU A 740      60.700  58.420  56.080  1.00  0.00           C
ATOM   2438  HG  LEU A 740      60.340  57.490  55.600  1.00  0.00           H
ATOM   2439  CD1 LEU A 740      60.620  59.550  55.000  1.00  0.00           C
ATOM   2440 HD11 LEU A 740      61.030  60.490  55.420  1.00  0.00           H
ATOM   2441 HD12 LEU A 740      59.610  59.690  54.560  1.00  0.00           H
ATOM   2442 HD13 LEU A 740      61.350  59.230  54.230  1.00  0.00           H
ATOM   2443  CD2 LEU A 740      62.210  58.300  56.490  1.00  0.00           C
ATOM   2444 HD21 LEU A 740      62.720  57.750  55.670  1.00  0.00           H
ATOM   2445 HD22 LEU A 740      62.390  57.710  57.410  1.00  0.00           H
ATOM   2446 HD23 LEU A 740      62.680  59.290  56.670  1.00  0.00           H
ATOM   2447  C   LEU A 740      58.970  58.430  59.610  1.00  0.00           C
ATOM   2448  O   LEU A 740      59.730  58.590  60.570  1.00  0.00           O
ATOM   2449  N   GLU A 741      57.630  58.730  59.710  1.00  0.00           N
ATOM   2450  HN  GLU A 741      57.020  58.620  58.920  1.00  0.00           H
ATOM   2451  CA  GLU A 741      57.040  59.250  60.900  1.00  0.00           C
ATOM   2452  HA  GLU A 741      57.710  60.000  61.270  1.00  0.00           H
ATOM   2453  CB  GLU A 741      55.610  59.780  60.480  1.00  0.00           C
ATOM   2454  HB1 GLU A 741      54.890  59.010  60.110  1.00  0.00           H
ATOM   2455  HB2 GLU A 741      55.840  60.420  59.600  1.00  0.00           H
ATOM   2456  CG  GLU A 741      54.930  60.680  61.550  1.00  0.00           C
ATOM   2457  HG1 GLU A 741      55.350  61.680  61.780  1.00  0.00           H
ATOM   2458  HG2 GLU A 741      54.930  60.170  62.540  1.00  0.00           H
ATOM   2459  CD  GLU A 741      53.490  60.990  61.180  1.00  0.00           C
ATOM   2460  OE1 GLU A 741      53.100  62.120  60.850  1.00  0.00           O
ATOM   2461  OE2 GLU A 741      52.690  60.060  61.270  1.00  0.00           O
ATOM   2462  C   GLU A 741      56.810  58.090  61.890  1.00  0.00           C
ATOM   2463  O   GLU A 741      56.840  58.380  63.060  1.00  0.00           O
ATOM   2464  N   LYS A 742      56.590  56.800  61.580  1.00  0.00           N
ATOM   2465  HN  LYS A 742      56.340  56.570  60.640  1.00  0.00           H
ATOM   2466  CA  LYS A 742      56.650  55.740  62.580  1.00  0.00           C
ATOM   2467  HA  LYS A 742      55.950  55.930  63.380  1.00  0.00           H
ATOM   2468  CB  LYS A 742      56.180  54.440  62.090  1.00  0.00           C
ATOM   2469  HB1 LYS A 742      56.850  54.110  61.270  1.00  0.00           H
ATOM   2470  HB2 LYS A 742      55.190  54.540  61.600  1.00  0.00           H
ATOM   2471  CG  LYS A 742      56.180  53.280  63.070  1.00  0.00           C
ATOM   2472  HG1 LYS A 742      57.220  52.970  63.290  1.00  0.00           H
ATOM   2473  HG2 LYS A 742      55.800  52.400  62.500  1.00  0.00           H
ATOM   2474  CD  LYS A 742      55.440  53.410  64.400  1.00  0.00           C
ATOM   2475  HD1 LYS A 742      54.690  52.590  64.430  1.00  0.00           H
ATOM   2476  HD2 LYS A 742      54.850  54.350  64.350  1.00  0.00           H
ATOM   2477  CE  LYS A 742      56.270  53.300  65.730  1.00  0.00           C
ATOM   2478  HE1 LYS A 742      57.030  54.100  65.840  1.00  0.00           H
ATOM   2479  HE2 LYS A 742      56.900  52.390  65.660  1.00  0.00           H
ATOM   2480  NZ  LYS A 742      55.350  53.190  66.900  1.00  0.00           N
ATOM   2481  HZ1 LYS A 742      54.650  53.960  66.860  1.00  0.00           H
ATOM   2482  HZ2 LYS A 742      55.990  53.280  67.710  1.00  0.00           H
ATOM   2483  HZ3 LYS A 742      54.860  52.270  66.900  1.00  0.00           H
ATOM   2484  C   LYS A 742      57.990  55.630  63.190  1.00  0.00           C
ATOM   2485  O   LYS A 742      58.170  55.480  64.370  1.00  0.00           O
ATOM   2486  N   LEU A 743      59.110  55.680  62.390  1.00  0.00           N
ATOM   2487  HN  LEU A 743      58.920  55.550  61.430  1.00  0.00           H
ATOM   2488  CA  LEU A 743      60.480  55.860  62.860  1.00  0.00           C
ATOM   2489  HA  LEU A 743      60.510  55.010  63.520  1.00  0.00           H
ATOM   2490  CB  LEU A 743      61.570  55.840  61.700  1.00  0.00           C
ATOM   2491  HB1 LEU A 743      61.480  56.780  61.120  1.00  0.00           H
ATOM   2492  HB2 LEU A 743      61.400  54.850  61.210  1.00  0.00           H
ATOM   2493  CG  LEU A 743      63.090  55.780  62.190  1.00  0.00           C
ATOM   2494  HG  LEU A 743      63.470  56.690  62.710  1.00  0.00           H
ATOM   2495  CD1 LEU A 743      63.300  54.520  63.130  1.00  0.00           C
ATOM   2496 HD11 LEU A 743      64.290  54.500  63.630  1.00  0.00           H
ATOM   2497 HD12 LEU A 743      63.100  53.600  62.540  1.00  0.00           H
ATOM   2498 HD13 LEU A 743      62.630  54.620  64.010  1.00  0.00           H
ATOM   2499  CD2 LEU A 743      64.030  55.600  60.970  1.00  0.00           C
ATOM   2500 HD21 LEU A 743      64.300  54.530  60.950  1.00  0.00           H
ATOM   2501 HD22 LEU A 743      64.990  56.090  61.230  1.00  0.00           H
ATOM   2502 HD23 LEU A 743      63.710  56.000  59.970  1.00  0.00           H
ATOM   2503  C   LEU A 743      60.780  57.120  63.770  1.00  0.00           C
ATOM   2504  O   LEU A 743      61.500  57.000  64.780  1.00  0.00           O
ATOM   2505  N   PHE A 744      60.160  58.300  63.510  1.00  0.00           N
ATOM   2506  HN  PHE A 744      59.760  58.340  62.600  1.00  0.00           H
ATOM   2507  CA  PHE A 744      60.150  59.420  64.500  1.00  0.00           C
ATOM   2508  HA  PHE A 744      61.100  59.310  65.010  1.00  0.00           H
ATOM   2509  CB  PHE A 744      60.170  60.770  63.780  1.00  0.00           C
ATOM   2510  HB1 PHE A 744      59.280  61.070  63.190  1.00  0.00           H
ATOM   2511  HB2 PHE A 744      61.110  60.690  63.190  1.00  0.00           H
ATOM   2512  CG  PHE A 744      60.460  61.890  64.710  1.00  0.00           C
ATOM   2513  CD1 PHE A 744      61.710  61.990  65.440  1.00  0.00           C
ATOM   2514  HD1 PHE A 744      62.530  61.310  65.260  1.00  0.00           H
ATOM   2515  CE1 PHE A 744      62.050  63.080  66.230  1.00  0.00           C
ATOM   2516  HE1 PHE A 744      62.970  63.210  66.770  1.00  0.00           H
ATOM   2517  CZ  PHE A 744      60.990  63.960  66.520  1.00  0.00           C
ATOM   2518  HZ  PHE A 744      61.140  64.660  67.330  1.00  0.00           H
ATOM   2519  CD2 PHE A 744      59.490  62.810  64.960  1.00  0.00           C
ATOM   2520  HD2 PHE A 744      58.510  62.650  64.520  1.00  0.00           H
ATOM   2521  CE2 PHE A 744      59.640  63.740  65.980  1.00  0.00           C
ATOM   2522  HE2 PHE A 744      58.870  64.400  66.340  1.00  0.00           H
ATOM   2523  C   PHE A 744      59.210  59.220  65.630  1.00  0.00           C
ATOM   2524  O   PHE A 744      59.430  59.760  66.740  1.00  0.00           O
ATOM   2525  N   ASP A 745      58.140  58.380  65.470  1.00  0.00           N
ATOM   2526  HN  ASP A 745      57.830  58.030  64.590  1.00  0.00           H
ATOM   2527  CA  ASP A 745      57.360  57.970  66.640  1.00  0.00           C
ATOM   2528  HA  ASP A 745      57.140  58.870  67.180  1.00  0.00           H
ATOM   2529  CB  ASP A 745      56.040  57.400  66.190  1.00  0.00           C
ATOM   2530  HB1 ASP A 745      56.260  56.580  65.480  1.00  0.00           H
ATOM   2531  HB2 ASP A 745      55.390  58.130  65.660  1.00  0.00           H
ATOM   2532  CG  ASP A 745      55.110  56.700  67.240  1.00  0.00           C
ATOM   2533  OD1 ASP A 745      54.220  55.900  66.890  1.00  0.00           O
ATOM   2534  OD2 ASP A 745      55.150  57.050  68.460  1.00  0.00           O
ATOM   2535  C   ASP A 745      58.210  57.110  67.590  1.00  0.00           C
ATOM   2536  O   ASP A 745      58.250  57.390  68.790  1.00  0.00           O
ATOM   2537  N   LEU A 746      58.920  56.060  67.090  1.00  0.00           N
ATOM   2538  HN  LEU A 746      58.720  55.760  66.170  1.00  0.00           H
ATOM   2539  CA  LEU A 746      59.980  55.350  67.820  1.00  0.00           C
ATOM   2540  HA  LEU A 746      59.560  54.980  68.740  1.00  0.00           H
ATOM   2541  CB  LEU A 746      60.510  54.110  67.110  1.00  0.00           C
ATOM   2542  HB1 LEU A 746      60.910  54.560  66.180  1.00  0.00           H
ATOM   2543  HB2 LEU A 746      59.770  53.320  66.880  1.00  0.00           H
ATOM   2544  CG  LEU A 746      61.610  53.300  67.820  1.00  0.00           C
ATOM   2545  HG  LEU A 746      62.530  53.840  68.130  1.00  0.00           H
ATOM   2546  CD1 LEU A 746      61.160  52.460  69.110  1.00  0.00           C
ATOM   2547 HD11 LEU A 746      62.000  51.840  69.470  1.00  0.00           H
ATOM   2548 HD12 LEU A 746      60.330  51.760  68.880  1.00  0.00           H
ATOM   2549 HD13 LEU A 746      60.810  53.180  69.860  1.00  0.00           H
ATOM   2550  CD2 LEU A 746      62.160  52.250  66.790  1.00  0.00           C
ATOM   2551 HD21 LEU A 746      62.710  52.570  65.890  1.00  0.00           H
ATOM   2552 HD22 LEU A 746      61.350  51.540  66.560  1.00  0.00           H
ATOM   2553 HD23 LEU A 746      62.940  51.660  67.340  1.00  0.00           H
ATOM   2554  C   LEU A 746      61.090  56.240  68.340  1.00  0.00           C
ATOM   2555  O   LEU A 746      61.570  56.140  69.430  1.00  0.00           O
ATOM   2556  N   GLY A 747      61.470  57.300  67.560  1.00  0.00           N
ATOM   2557  HN  GLY A 747      61.260  57.240  66.600  1.00  0.00           H
ATOM   2558  CA  GLY A 747      62.410  58.400  67.760  1.00  0.00           C
ATOM   2559  HA1 GLY A 747      62.380  59.070  66.900  1.00  0.00           H
ATOM   2560  HA2 GLY A 747      63.400  57.970  67.880  1.00  0.00           H
ATOM   2561  C   GLY A 747      62.200  59.260  68.980  1.00  0.00           C
ATOM   2562  O   GLY A 747      63.130  59.430  69.790  1.00  0.00           O
ATOM   2563  N   GLU A 748      61.020  59.870  69.200  1.00  0.00           N
ATOM   2564  HN  GLU A 748      60.310  59.730  68.520  1.00  0.00           H
ATOM   2565  CA  GLU A 748      60.620  60.310  70.470  1.00  0.00           C
ATOM   2566  HA  GLU A 748      61.260  61.080  70.890  1.00  0.00           H
ATOM   2567  CB  GLU A 748      59.290  61.120  70.400  1.00  0.00           C
ATOM   2568  HB1 GLU A 748      58.850  61.300  71.400  1.00  0.00           H
ATOM   2569  HB2 GLU A 748      58.560  60.470  69.880  1.00  0.00           H
ATOM   2570  CG  GLU A 748      59.450  62.480  69.750  1.00  0.00           C
ATOM   2571  HG1 GLU A 748      59.590  62.430  68.650  1.00  0.00           H
ATOM   2572  HG2 GLU A 748      60.220  63.030  70.330  1.00  0.00           H
ATOM   2573  CD  GLU A 748      58.230  63.260  69.940  1.00  0.00           C
ATOM   2574  OE1 GLU A 748      58.010  63.830  71.020  1.00  0.00           O
ATOM   2575  OE2 GLU A 748      57.380  63.270  69.000  1.00  0.00           O
ATOM   2576  C   GLU A 748      60.490  59.250  71.590  1.00  0.00           C
ATOM   2577  O   GLU A 748      60.740  59.670  72.710  1.00  0.00           O
ATOM   2578  N   THR A 749      60.080  58.000  71.330  1.00  0.00           N
ATOM   2579  HN  THR A 749      60.030  57.660  70.400  1.00  0.00           H
ATOM   2580  CA  THR A 749      59.920  57.020  72.460  1.00  0.00           C
ATOM   2581  HA  THR A 749      59.540  57.470  73.360  1.00  0.00           H
ATOM   2582  CB  THR A 749      59.020  55.910  72.000  1.00  0.00           C
ATOM   2583  HB  THR A 749      59.670  55.260  71.370  1.00  0.00           H
ATOM   2584  OG1 THR A 749      57.910  56.280  71.310  1.00  0.00           O
ATOM   2585  HG1 THR A 749      58.190  56.560  70.430  1.00  0.00           H
ATOM   2586  CG2 THR A 749      58.530  55.020  73.180  1.00  0.00           C
ATOM   2587 HG21 THR A 749      58.190  54.050  72.750  1.00  0.00           H
ATOM   2588 HG22 THR A 749      57.740  55.510  73.790  1.00  0.00           H
ATOM   2589 HG23 THR A 749      59.430  54.720  73.760  1.00  0.00           H
ATOM   2590  C   THR A 749      61.250  56.480  73.000  1.00  0.00           C
ATOM   2591  O   THR A 749      61.450  56.340  74.200  1.00  0.00           O
ATOM   2592  N   TYR A 750      62.250  56.200  72.170  1.00  0.00           N
ATOM   2593  HN  TYR A 750      62.250  56.430  71.200  1.00  0.00           H
ATOM   2594  CA  TYR A 750      63.520  55.660  72.580  1.00  0.00           C
ATOM   2595  HA  TYR A 750      63.360  55.110  73.500  1.00  0.00           H
ATOM   2596  CB  TYR A 750      64.030  54.650  71.520  1.00  0.00           C
ATOM   2597  HB1 TYR A 750      65.120  54.460  71.440  1.00  0.00           H
ATOM   2598  HB2 TYR A 750      63.580  55.030  70.580  1.00  0.00           H
ATOM   2599  CG  TYR A 750      63.520  53.220  71.740  1.00  0.00           C
ATOM   2600  CD1 TYR A 750      64.380  52.150  71.340  1.00  0.00           C
ATOM   2601  HD1 TYR A 750      65.370  52.400  70.980  1.00  0.00           H
ATOM   2602  CE1 TYR A 750      64.000  50.830  71.470  1.00  0.00           C
ATOM   2603  HE1 TYR A 750      64.630  50.030  71.080  1.00  0.00           H
ATOM   2604  CZ  TYR A 750      62.850  50.520  72.240  1.00  0.00           C
ATOM   2605  OH  TYR A 750      62.640  49.160  72.340  1.00  0.00           O
ATOM   2606  HH  TYR A 750      61.770  49.050  72.740  1.00  0.00           H
ATOM   2607  CD2 TYR A 750      62.380  52.880  72.440  1.00  0.00           C
ATOM   2608  HD2 TYR A 750      61.700  53.640  72.790  1.00  0.00           H
ATOM   2609  CE2 TYR A 750      62.000  51.550  72.680  1.00  0.00           C
ATOM   2610  HE2 TYR A 750      61.060  51.290  73.150  1.00  0.00           H
ATOM   2611  C   TYR A 750      64.640  56.670  72.810  1.00  0.00           C
ATOM   2612  O   TYR A 750      64.720  57.700  72.170  1.00  0.00           O
ATOM   2613  N   ALA A 751      65.670  56.300  73.550  1.00  0.00           N
ATOM   2614  HN  ALA A 751      65.600  55.430  74.030  1.00  0.00           H
ATOM   2615  CA  ALA A 751      66.980  57.050  73.690  1.00  0.00           C
ATOM   2616  HA  ALA A 751      66.740  58.090  73.810  1.00  0.00           H
ATOM   2617  CB  ALA A 751      67.730  56.500  74.940  1.00  0.00           C
ATOM   2618  HB1 ALA A 751      67.270  56.720  75.930  1.00  0.00           H
ATOM   2619  HB2 ALA A 751      68.760  56.900  75.080  1.00  0.00           H
ATOM   2620  HB3 ALA A 751      67.760  55.390  74.840  1.00  0.00           H
ATOM   2621  C   ALA A 751      67.940  56.860  72.490  1.00  0.00           C
ATOM   2622  O   ALA A 751      67.790  55.890  71.700  1.00  0.00           O
ATOM   2623  N   PHE A 752      68.820  57.840  72.260  1.00  0.00           N
ATOM   2624  HN  PHE A 752      68.820  58.620  72.880  1.00  0.00           H
ATOM   2625  CA  PHE A 752      69.840  57.870  71.240  1.00  0.00           C
ATOM   2626  HA  PHE A 752      69.820  56.910  70.750  1.00  0.00           H
ATOM   2627  CB  PHE A 752      69.490  59.160  70.340  1.00  0.00           C
ATOM   2628  HB1 PHE A 752      69.850  60.080  70.840  1.00  0.00           H
ATOM   2629  HB2 PHE A 752      68.390  59.320  70.390  1.00  0.00           H
ATOM   2630  CG  PHE A 752      69.910  59.040  68.940  1.00  0.00           C
ATOM   2631  CD1 PHE A 752      70.870  60.030  68.480  1.00  0.00           C
ATOM   2632  HD1 PHE A 752      71.260  60.740  69.210  1.00  0.00           H
ATOM   2633  CE1 PHE A 752      71.260  60.050  67.070  1.00  0.00           C
ATOM   2634  HE1 PHE A 752      71.900  60.810  66.660  1.00  0.00           H
ATOM   2635  CZ  PHE A 752      70.810  59.090  66.220  1.00  0.00           C
ATOM   2636  HZ  PHE A 752      71.070  59.120  65.170  1.00  0.00           H
ATOM   2637  CD2 PHE A 752      69.310  58.240  68.000  1.00  0.00           C
ATOM   2638  HD2 PHE A 752      68.660  57.440  68.330  1.00  0.00           H
ATOM   2639  CE2 PHE A 752      69.720  58.300  66.660  1.00  0.00           C
ATOM   2640  HE2 PHE A 752      69.280  57.560  66.010  1.00  0.00           H
ATOM   2641  C   PHE A 752      71.300  58.070  71.870  1.00  0.00           C
ATOM   2642  O   PHE A 752      71.380  58.780  72.930  1.00  0.00           O
ATOM   2643  N   PRO A 822      72.330  57.570  71.290  1.00  0.00           N
ATOM   2644  CD  PRO A 822      73.720  57.810  71.680  1.00  0.00           C
ATOM   2645  HD1 PRO A 822      74.190  56.930  72.190  1.00  0.00           H
ATOM   2646  HD2 PRO A 822      73.930  58.670  72.340  1.00  0.00           H
ATOM   2647  CA  PRO A 822      72.320  56.900  70.000  1.00  0.00           C
ATOM   2648  HA  PRO A 822      71.790  57.440  69.250  1.00  0.00           H
ATOM   2649  CB  PRO A 822      73.800  56.790  69.550  1.00  0.00           C
ATOM   2650  HB1 PRO A 822      73.710  57.090  68.480  1.00  0.00           H
ATOM   2651  HB2 PRO A 822      74.320  55.820  69.680  1.00  0.00           H
ATOM   2652  CG  PRO A 822      74.510  57.820  70.400  1.00  0.00           C
ATOM   2653  HG1 PRO A 822      75.570  57.570  70.580  1.00  0.00           H
ATOM   2654  HG2 PRO A 822      74.440  58.850  69.980  1.00  0.00           H
ATOM   2655  C   PRO A 822      71.700  55.470  70.050  1.00  0.00           C
ATOM   2656  O   PRO A 822      70.700  55.260  69.320  1.00  0.00           O
ATOM   2657  N   ASP A 823      72.200  54.560  70.970  1.00  0.00           N
ATOM   2658  HN  ASP A 823      72.760  54.960  71.700  1.00  0.00           H
ATOM   2659  CA  ASP A 823      71.940  53.120  71.090  1.00  0.00           C
ATOM   2660  HA  ASP A 823      72.890  52.620  70.970  1.00  0.00           H
ATOM   2661  CB  ASP A 823      71.390  52.760  72.470  1.00  0.00           C
ATOM   2662  HB1 ASP A 823      71.190  51.670  72.550  1.00  0.00           H
ATOM   2663  HB2 ASP A 823      70.520  53.420  72.650  1.00  0.00           H
ATOM   2664  CG  ASP A 823      72.450  52.940  73.590  1.00  0.00           C
ATOM   2665  OD1 ASP A 823      73.510  53.540  73.330  1.00  0.00           O
ATOM   2666  OD2 ASP A 823      72.210  52.430  74.710  1.00  0.00           O
ATOM   2667  C   ASP A 823      71.170  52.440  69.890  1.00  0.00           C
ATOM   2668  O   ASP A 823      71.530  52.410  68.700  1.00  0.00           O
ATOM   2669  N   VAL A 824      70.070  51.730  70.280  1.00  0.00           N
ATOM   2670  HN  VAL A 824      69.790  51.840  71.230  1.00  0.00           H
ATOM   2671  CA  VAL A 824      69.160  50.960  69.420  1.00  0.00           C
ATOM   2672  HA  VAL A 824      69.700  50.180  68.900  1.00  0.00           H
ATOM   2673  CB  VAL A 824      68.150  50.320  70.320  1.00  0.00           C
ATOM   2674  HB  VAL A 824      67.630  51.100  70.920  1.00  0.00           H
ATOM   2675  CG1 VAL A 824      67.110  49.490  69.600  1.00  0.00           C
ATOM   2676 HG11 VAL A 824      66.460  50.050  68.890  1.00  0.00           H
ATOM   2677 HG12 VAL A 824      66.540  49.050  70.440  1.00  0.00           H
ATOM   2678 HG13 VAL A 824      67.600  48.650  69.050  1.00  0.00           H
ATOM   2679  CG2 VAL A 824      68.940  49.350  71.210  1.00  0.00           C
ATOM   2680 HG21 VAL A 824      69.440  48.550  70.620  1.00  0.00           H
ATOM   2681 HG22 VAL A 824      68.250  48.730  71.830  1.00  0.00           H
ATOM   2682 HG23 VAL A 824      69.620  49.860  71.910  1.00  0.00           H
ATOM   2683  C   VAL A 824      68.460  51.790  68.340  1.00  0.00           C
ATOM   2684  O   VAL A 824      68.250  51.410  67.190  1.00  0.00           O
ATOM   2685  N   LEU A 825      68.080  53.000  68.720  1.00  0.00           N
ATOM   2686  HN  LEU A 825      68.190  53.390  69.630  1.00  0.00           H
ATOM   2687  CA  LEU A 825      67.450  53.970  67.790  1.00  0.00           C
ATOM   2688  HA  LEU A 825      66.610  53.490  67.330  1.00  0.00           H
ATOM   2689  CB  LEU A 825      66.960  55.220  68.540  1.00  0.00           C
ATOM   2690  HB1 LEU A 825      67.840  55.720  69.000  1.00  0.00           H
ATOM   2691  HB2 LEU A 825      66.290  54.830  69.340  1.00  0.00           H
ATOM   2692  CG  LEU A 825      66.130  56.160  67.650  1.00  0.00           C
ATOM   2693  HG  LEU A 825      66.780  56.520  66.830  1.00  0.00           H
ATOM   2694  CD1 LEU A 825      64.830  55.570  67.060  1.00  0.00           C
ATOM   2695 HD11 LEU A 825      64.970  54.710  66.380  1.00  0.00           H
ATOM   2696 HD12 LEU A 825      64.110  56.290  66.620  1.00  0.00           H
ATOM   2697 HD13 LEU A 825      64.260  55.180  67.920  1.00  0.00           H
ATOM   2698  CD2 LEU A 825      65.770  57.440  68.430  1.00  0.00           C
ATOM   2699 HD21 LEU A 825      64.880  57.240  69.080  1.00  0.00           H
ATOM   2700 HD22 LEU A 825      65.540  58.260  67.720  1.00  0.00           H
ATOM   2701 HD23 LEU A 825      66.620  57.680  69.100  1.00  0.00           H
ATOM   2702  C   LEU A 825      68.300  54.320  66.600  1.00  0.00           C
ATOM   2703  O   LEU A 825      67.800  54.460  65.450  1.00  0.00           O
ATOM   2704  N   PHE A 826      69.620  54.490  66.800  1.00  0.00           N
ATOM   2705  HN  PHE A 826      70.110  54.390  67.660  1.00  0.00           H
ATOM   2706  CA  PHE A 826      70.520  54.720  65.680  1.00  0.00           C
ATOM   2707  HA  PHE A 826      70.120  55.530  65.080  1.00  0.00           H
ATOM   2708  CB  PHE A 826      71.940  55.130  66.210  1.00  0.00           C
ATOM   2709  HB1 PHE A 826      72.330  54.550  67.080  1.00  0.00           H
ATOM   2710  HB2 PHE A 826      71.930  56.170  66.620  1.00  0.00           H
ATOM   2711  CG  PHE A 826      73.020  55.050  65.180  1.00  0.00           C
ATOM   2712  CD1 PHE A 826      73.280  55.960  64.170  1.00  0.00           C
ATOM   2713  HD1 PHE A 826      72.780  56.920  64.220  1.00  0.00           H
ATOM   2714  CE1 PHE A 826      74.140  55.660  63.040  1.00  0.00           C
ATOM   2715  HE1 PHE A 826      74.250  56.380  62.260  1.00  0.00           H
ATOM   2716  CZ  PHE A 826      74.740  54.410  63.020  1.00  0.00           C
ATOM   2717  HZ  PHE A 826      75.470  54.260  62.230  1.00  0.00           H
ATOM   2718  CD2 PHE A 826      73.780  53.790  65.140  1.00  0.00           C
ATOM   2719  HD2 PHE A 826      73.720  53.080  65.970  1.00  0.00           H
ATOM   2720  CE2 PHE A 826      74.650  53.570  64.120  1.00  0.00           C
ATOM   2721  HE2 PHE A 826      75.190  52.640  64.040  1.00  0.00           H
ATOM   2722  C   PHE A 826      70.620  53.510  64.730  1.00  0.00           C
ATOM   2723  O   PHE A 826      70.640  53.660  63.510  1.00  0.00           O
ATOM   2724  N   TRP A 827      70.600  52.290  65.250  1.00  0.00           N
ATOM   2725  HN  TRP A 827      70.630  52.220  66.250  1.00  0.00           H
ATOM   2726  CA  TRP A 827      70.620  50.990  64.630  1.00  0.00           C
ATOM   2727  HA  TRP A 827      71.250  51.030  63.750  1.00  0.00           H
ATOM   2728  CB  TRP A 827      71.070  49.810  65.520  1.00  0.00           C
ATOM   2729  HB1 TRP A 827      70.970  48.770  65.150  1.00  0.00           H
ATOM   2730  HB2 TRP A 827      70.530  49.890  66.500  1.00  0.00           H
ATOM   2731  CG  TRP A 827      72.560  49.910  65.850  1.00  0.00           C
ATOM   2732  CD1 TRP A 827      73.030  50.250  67.140  1.00  0.00           C
ATOM   2733  HD1 TRP A 827      72.580  50.190  68.120  1.00  0.00           H
ATOM   2734  NE1 TRP A 827      74.310  50.490  67.040  1.00  0.00           N
ATOM   2735  HE1 TRP A 827      74.940  50.530  67.790  1.00  0.00           H
ATOM   2736  CE2 TRP A 827      74.820  50.290  65.780  1.00  0.00           C
ATOM   2737  CD2 TRP A 827      73.710  50.000  64.990  1.00  0.00           C
ATOM   2738  CE3 TRP A 827      73.980  49.900  63.560  1.00  0.00           C
ATOM   2739  HE3 TRP A 827      73.130  49.930  62.890  1.00  0.00           H
ATOM   2740  CZ3 TRP A 827      75.270  50.120  63.050  1.00  0.00           C
ATOM   2741  HZ3 TRP A 827      75.540  49.900  62.020  1.00  0.00           H
ATOM   2742  CZ2 TRP A 827      76.100  50.380  65.410  1.00  0.00           C
ATOM   2743  HZ2 TRP A 827      76.820  50.720  66.140  1.00  0.00           H
ATOM   2744  CH2 TRP A 827      76.300  50.220  63.970  1.00  0.00           C
ATOM   2745  HH2 TRP A 827      77.300  50.410  63.610  1.00  0.00           H
ATOM   2746  C   TRP A 827      69.250  50.690  63.960  1.00  0.00           C
ATOM   2747  O   TRP A 827      69.260  49.880  63.080  1.00  0.00           O
ATOM   2748  N   CYS A 828      68.090  51.270  64.450  1.00  0.00           N
ATOM   2749  HN  CYS A 828      68.210  51.720  65.330  1.00  0.00           H
ATOM   2750  CA  CYS A 828      66.840  51.400  63.670  1.00  0.00           C
ATOM   2751  HA  CYS A 828      66.590  50.430  63.270  1.00  0.00           H
ATOM   2752  CB  CYS A 828      65.570  51.870  64.460  1.00  0.00           C
ATOM   2753  HB1 CYS A 828      64.660  51.820  63.820  1.00  0.00           H
ATOM   2754  HB2 CYS A 828      65.560  52.960  64.680  1.00  0.00           H
ATOM   2755  SG  CYS A 828      65.370  50.730  65.890  1.00  0.00           S
ATOM   2756  HG1 CYS A 828      66.240  51.340  66.670  1.00  0.00           H
ATOM   2757  C   CYS A 828      66.940  52.110  62.360  1.00  0.00           C
ATOM   2758  O   CYS A 828      66.530  51.580  61.340  1.00  0.00           O
ATOM   2759  N   VAL A 829      67.570  53.270  62.320  1.00  0.00           N
ATOM   2760  HN  VAL A 829      67.700  53.740  63.180  1.00  0.00           H
ATOM   2761  CA  VAL A 829      67.980  53.950  61.080  1.00  0.00           C
ATOM   2762  HA  VAL A 829      67.100  54.170  60.500  1.00  0.00           H
ATOM   2763  CB  VAL A 829      68.580  55.370  61.370  1.00  0.00           C
ATOM   2764  HB  VAL A 829      69.550  55.180  61.870  1.00  0.00           H
ATOM   2765  CG1 VAL A 829      68.870  56.180  60.090  1.00  0.00           C
ATOM   2766 HG11 VAL A 829      68.960  57.230  60.440  1.00  0.00           H
ATOM   2767 HG12 VAL A 829      68.020  56.170  59.370  1.00  0.00           H
ATOM   2768 HG13 VAL A 829      69.850  55.840  59.670  1.00  0.00           H
ATOM   2769  CG2 VAL A 829      67.690  56.230  62.320  1.00  0.00           C
ATOM   2770 HG21 VAL A 829      67.500  55.700  63.280  1.00  0.00           H
ATOM   2771 HG22 VAL A 829      66.720  56.490  61.840  1.00  0.00           H
ATOM   2772 HG23 VAL A 829      68.190  57.180  62.620  1.00  0.00           H
ATOM   2773  C   VAL A 829      68.930  53.180  60.210  1.00  0.00           C
ATOM   2774  O   VAL A 829      68.710  53.010  58.990  1.00  0.00           O
ATOM   2775  N   ILE A 830      69.960  52.480  60.750  1.00  0.00           N
ATOM   2776  HN  ILE A 830      70.190  52.670  61.700  1.00  0.00           H
ATOM   2777  CA  ILE A 830      70.780  51.600  59.900  1.00  0.00           C
ATOM   2778  HA  ILE A 830      71.080  52.110  58.990  1.00  0.00           H
ATOM   2779  CB  ILE A 830      72.080  51.120  60.550  1.00  0.00           C
ATOM   2780  HB  ILE A 830      71.760  50.580  61.480  1.00  0.00           H
ATOM   2781  CG2 ILE A 830      72.940  50.190  59.660  1.00  0.00           C
ATOM   2782 HG21 ILE A 830      73.790  49.900  60.330  1.00  0.00           H
ATOM   2783 HG22 ILE A 830      73.340  50.690  58.760  1.00  0.00           H
ATOM   2784 HG23 ILE A 830      72.390  49.250  59.400  1.00  0.00           H
ATOM   2785  CG1 ILE A 830      72.970  52.390  61.030  1.00  0.00           C
ATOM   2786 HG11 ILE A 830      73.960  51.970  61.330  1.00  0.00           H
ATOM   2787 HG12 ILE A 830      72.510  52.680  61.990  1.00  0.00           H
ATOM   2788  CD  ILE A 830      73.080  53.600  60.170  1.00  0.00           C
ATOM   2789  HD1 ILE A 830      73.330  54.420  60.890  1.00  0.00           H
ATOM   2790  HD2 ILE A 830      72.080  53.910  59.800  1.00  0.00           H
ATOM   2791  HD3 ILE A 830      73.730  53.370  59.300  1.00  0.00           H
ATOM   2792  C   ILE A 830      70.010  50.350  59.330  1.00  0.00           C
ATOM   2793  O   ILE A 830      70.090  50.000  58.180  1.00  0.00           O
ATOM   2794  N   LEU A 831      69.250  49.590  60.120  1.00  0.00           N
ATOM   2795  HN  LEU A 831      69.310  49.740  61.110  1.00  0.00           H
ATOM   2796  CA  LEU A 831      68.380  48.520  59.750  1.00  0.00           C
ATOM   2797  HA  LEU A 831      69.010  47.770  59.310  1.00  0.00           H
ATOM   2798  CB  LEU A 831      67.730  47.900  61.000  1.00  0.00           C
ATOM   2799  HB1 LEU A 831      67.040  48.710  61.360  1.00  0.00           H
ATOM   2800  HB2 LEU A 831      68.490  47.690  61.770  1.00  0.00           H
ATOM   2801  CG  LEU A 831      66.930  46.540  60.890  1.00  0.00           C
ATOM   2802  HG  LEU A 831      66.120  46.860  60.190  1.00  0.00           H
ATOM   2803  CD1 LEU A 831      67.750  45.460  60.190  1.00  0.00           C
ATOM   2804 HD11 LEU A 831      68.050  45.750  59.170  1.00  0.00           H
ATOM   2805 HD12 LEU A 831      67.090  44.570  60.190  1.00  0.00           H
ATOM   2806 HD13 LEU A 831      68.630  45.250  60.840  1.00  0.00           H
ATOM   2807  CD2 LEU A 831      66.380  46.060  62.220  1.00  0.00           C
ATOM   2808 HD21 LEU A 831      66.110  46.950  62.820  1.00  0.00           H
ATOM   2809 HD22 LEU A 831      67.220  45.560  62.750  1.00  0.00           H
ATOM   2810 HD23 LEU A 831      65.530  45.380  61.940  1.00  0.00           H
ATOM   2811  C   LEU A 831      67.290  48.880  58.750  1.00  0.00           C
ATOM   2812  O   LEU A 831      67.120  48.200  57.770  1.00  0.00           O
ATOM   2813  N   PHE A 832      66.510  49.970  58.940  1.00  0.00           N
ATOM   2814  HN  PHE A 832      66.500  50.510  59.780  1.00  0.00           H
ATOM   2815  CA  PHE A 832      65.630  50.610  57.970  1.00  0.00           C
ATOM   2816  HA  PHE A 832      64.860  49.890  57.760  1.00  0.00           H
ATOM   2817  CB  PHE A 832      65.020  51.850  58.800  1.00  0.00           C
ATOM   2818  HB1 PHE A 832      65.930  52.370  59.170  1.00  0.00           H
ATOM   2819  HB2 PHE A 832      64.450  51.630  59.720  1.00  0.00           H
ATOM   2820  CG  PHE A 832      64.320  52.840  57.930  1.00  0.00           C
ATOM   2821  CD1 PHE A 832      63.040  52.600  57.440  1.00  0.00           C
ATOM   2822  HD1 PHE A 832      62.440  51.760  57.730  1.00  0.00           H
ATOM   2823  CE1 PHE A 832      62.370  53.590  56.770  1.00  0.00           C
ATOM   2824  HE1 PHE A 832      61.360  53.420  56.430  1.00  0.00           H
ATOM   2825  CZ  PHE A 832      63.080  54.810  56.440  1.00  0.00           C
ATOM   2826  HZ  PHE A 832      62.520  55.530  55.870  1.00  0.00           H
ATOM   2827  CD2 PHE A 832      64.930  54.110  57.710  1.00  0.00           C
ATOM   2828  HD2 PHE A 832      65.800  54.340  58.290  1.00  0.00           H
ATOM   2829  CE2 PHE A 832      64.340  55.070  56.940  1.00  0.00           C
ATOM   2830  HE2 PHE A 832      64.870  56.000  56.770  1.00  0.00           H
ATOM   2831  C   PHE A 832      66.300  50.890  56.600  1.00  0.00           C
ATOM   2832  O   PHE A 832      65.830  50.370  55.530  1.00  0.00           O
ATOM   2833  N   PHE A 833      67.530  51.500  56.630  1.00  0.00           N
ATOM   2834  HN  PHE A 833      68.000  51.790  57.450  1.00  0.00           H
ATOM   2835  CA  PHE A 833      68.320  51.850  55.460  1.00  0.00           C
ATOM   2836  HA  PHE A 833      67.600  52.270  54.770  1.00  0.00           H
ATOM   2837  CB  PHE A 833      69.470  52.850  55.720  1.00  0.00           C
ATOM   2838  HB1 PHE A 833      70.190  52.280  56.350  1.00  0.00           H
ATOM   2839  HB2 PHE A 833      69.190  53.760  56.280  1.00  0.00           H
ATOM   2840  CG  PHE A 833      70.120  53.410  54.410  1.00  0.00           C
ATOM   2841  CD1 PHE A 833      69.510  54.460  53.700  1.00  0.00           C
ATOM   2842  HD1 PHE A 833      68.670  55.050  54.020  1.00  0.00           H
ATOM   2843  CE1 PHE A 833      69.900  54.690  52.350  1.00  0.00           C
ATOM   2844  HE1 PHE A 833      69.310  55.370  51.750  1.00  0.00           H
ATOM   2845  CZ  PHE A 833      70.890  53.970  51.700  1.00  0.00           C
ATOM   2846  HZ  PHE A 833      71.080  53.990  50.640  1.00  0.00           H
ATOM   2847  CD2 PHE A 833      71.200  52.810  53.860  1.00  0.00           C
ATOM   2848  HD2 PHE A 833      71.700  52.000  54.360  1.00  0.00           H
ATOM   2849  CE2 PHE A 833      71.610  53.020  52.490  1.00  0.00           C
ATOM   2850  HE2 PHE A 833      72.400  52.380  52.140  1.00  0.00           H
ATOM   2851  C   PHE A 833      68.800  50.590  54.720  1.00  0.00           C
ATOM   2852  O   PHE A 833      68.570  50.460  53.490  1.00  0.00           O
ATOM   2853  N   THR A 834      69.340  49.540  55.490  1.00  0.00           N
ATOM   2854  HN  THR A 834      69.370  49.680  56.480  1.00  0.00           H
ATOM   2855  CA  THR A 834      69.920  48.380  54.820  1.00  0.00           C
ATOM   2856  HA  THR A 834      70.470  48.600  53.910  1.00  0.00           H
ATOM   2857  CB  THR A 834      71.010  47.650  55.710  1.00  0.00           C
ATOM   2858  HB  THR A 834      71.430  46.790  55.140  1.00  0.00           H
ATOM   2859  OG1 THR A 834      70.680  47.290  57.000  1.00  0.00           O
ATOM   2860  HG1 THR A 834      70.480  48.100  57.480  1.00  0.00           H
ATOM   2861  CG2 THR A 834      72.200  48.590  55.860  1.00  0.00           C
ATOM   2862 HG21 THR A 834      72.670  48.770  54.880  1.00  0.00           H
ATOM   2863 HG22 THR A 834      73.030  48.090  56.400  1.00  0.00           H
ATOM   2864 HG23 THR A 834      72.020  49.570  56.360  1.00  0.00           H
ATOM   2865  C   THR A 834      68.880  47.380  54.440  1.00  0.00           C
ATOM   2866  O   THR A 834      69.040  46.620  53.500  1.00  0.00           O
ATOM   2867  N   THR A 835      67.690  47.540  55.040  1.00  0.00           N
ATOM   2868  HN  THR A 835      67.570  48.030  55.900  1.00  0.00           H
ATOM   2869  CA  THR A 835      66.500  46.940  54.540  1.00  0.00           C
ATOM   2870  HA  THR A 835      66.770  45.900  54.470  1.00  0.00           H
ATOM   2871  CB  THR A 835      65.410  46.860  55.580  1.00  0.00           C
ATOM   2872  HB  THR A 835      65.200  47.900  55.920  1.00  0.00           H
ATOM   2873  OG1 THR A 835      65.790  46.130  56.750  1.00  0.00           O
ATOM   2874  HG1 THR A 835      66.260  46.810  57.220  1.00  0.00           H
ATOM   2875  CG2 THR A 835      64.070  46.310  55.030  1.00  0.00           C
ATOM   2876 HG21 THR A 835      63.620  46.860  54.160  1.00  0.00           H
ATOM   2877 HG22 THR A 835      63.300  46.320  55.820  1.00  0.00           H
ATOM   2878 HG23 THR A 835      64.080  45.240  54.730  1.00  0.00           H
ATOM   2879  C   THR A 835      65.960  47.340  53.260  1.00  0.00           C
ATOM   2880  O   THR A 835      65.760  46.580  52.300  1.00  0.00           O
ATOM   2881  N   PHE A 836      65.830  48.720  53.050  1.00  0.00           N
ATOM   2882  HN  PHE A 836      66.000  49.450  53.710  1.00  0.00           H
ATOM   2883  CA  PHE A 836      65.450  49.200  51.730  1.00  0.00           C
ATOM   2884  HA  PHE A 836      64.620  48.680  51.270  1.00  0.00           H
ATOM   2885  CB  PHE A 836      65.060  50.690  51.920  1.00  0.00           C
ATOM   2886  HB1 PHE A 836      65.880  51.260  52.420  1.00  0.00           H
ATOM   2887  HB2 PHE A 836      64.240  50.890  52.640  1.00  0.00           H
ATOM   2888  CG  PHE A 836      64.710  51.460  50.650  1.00  0.00           C
ATOM   2889  CD1 PHE A 836      65.610  52.410  50.040  1.00  0.00           C
ATOM   2890  HD1 PHE A 836      66.520  52.750  50.520  1.00  0.00           H
ATOM   2891  CE1 PHE A 836      65.350  52.970  48.800  1.00  0.00           C
ATOM   2892  HE1 PHE A 836      66.060  53.680  48.410  1.00  0.00           H
ATOM   2893  CZ  PHE A 836      64.220  52.540  48.050  1.00  0.00           C
ATOM   2894  HZ  PHE A 836      63.880  53.050  47.160  1.00  0.00           H
ATOM   2895  CD2 PHE A 836      63.480  51.190  49.930  1.00  0.00           C
ATOM   2896  HD2 PHE A 836      62.850  50.500  50.460  1.00  0.00           H
ATOM   2897  CE2 PHE A 836      63.350  51.600  48.610  1.00  0.00           C
ATOM   2898  HE2 PHE A 836      62.470  51.200  48.120  1.00  0.00           H
ATOM   2899  C   PHE A 836      66.590  49.040  50.670  1.00  0.00           C
ATOM   2900  O   PHE A 836      66.390  48.620  49.550  1.00  0.00           O
ATOM   2901  N   PHE A 837      67.900  49.310  51.080  1.00  0.00           N
ATOM   2902  HN  PHE A 837      68.080  49.610  52.010  1.00  0.00           H
ATOM   2903  CA  PHE A 837      69.080  49.030  50.210  1.00  0.00           C
ATOM   2904  HA  PHE A 837      69.010  49.550  49.270  1.00  0.00           H
ATOM   2905  CB  PHE A 837      70.490  49.410  50.860  1.00  0.00           C
ATOM   2906  HB1 PHE A 837      70.880  48.630  51.530  1.00  0.00           H
ATOM   2907  HB2 PHE A 837      70.310  50.360  51.410  1.00  0.00           H
ATOM   2908  CG  PHE A 837      71.560  49.810  49.830  1.00  0.00           C
ATOM   2909  CD1 PHE A 837      71.490  51.090  49.170  1.00  0.00           C
ATOM   2910  HD1 PHE A 837      70.770  51.830  49.490  1.00  0.00           H
ATOM   2911  CE1 PHE A 837      72.290  51.360  48.100  1.00  0.00           C
ATOM   2912  HE1 PHE A 837      72.160  52.340  47.690  1.00  0.00           H
ATOM   2913  CZ  PHE A 837      73.360  50.510  47.820  1.00  0.00           C
ATOM   2914  HZ  PHE A 837      73.980  50.740  46.970  1.00  0.00           H
ATOM   2915  CD2 PHE A 837      72.580  48.940  49.510  1.00  0.00           C
ATOM   2916  HD2 PHE A 837      72.640  48.000  50.040  1.00  0.00           H
ATOM   2917  CE2 PHE A 837      73.430  49.250  48.470  1.00  0.00           C
ATOM   2918  HE2 PHE A 837      74.220  48.610  48.080  1.00  0.00           H
ATOM   2919  C   PHE A 837      69.230  47.510  49.730  1.00  0.00           C
ATOM   2920  O   PHE A 837      69.460  47.270  48.560  1.00  0.00           O
ATOM   2921  N   LEU A 838      69.000  46.550  50.650  1.00  0.00           N
ATOM   2922  HN  LEU A 838      68.800  46.850  51.580  1.00  0.00           H
ATOM   2923  CA  LEU A 838      69.110  45.100  50.320  1.00  0.00           C
ATOM   2924  HA  LEU A 838      69.990  44.910  49.710  1.00  0.00           H
ATOM   2925  CB  LEU A 838      69.150  44.300  51.630  1.00  0.00           C
ATOM   2926  HB1 LEU A 838      68.250  44.620  52.200  1.00  0.00           H
ATOM   2927  HB2 LEU A 838      70.000  44.580  52.280  1.00  0.00           H
ATOM   2928  CG  LEU A 838      69.250  42.710  51.470  1.00  0.00           C
ATOM   2929  HG  LEU A 838      68.430  42.350  50.830  1.00  0.00           H
ATOM   2930  CD1 LEU A 838      70.550  42.390  50.720  1.00  0.00           C
ATOM   2931 HD11 LEU A 838      71.460  42.880  51.110  1.00  0.00           H
ATOM   2932 HD12 LEU A 838      70.670  42.650  49.650  1.00  0.00           H
ATOM   2933 HD13 LEU A 838      70.830  41.310  50.820  1.00  0.00           H
ATOM   2934  CD2 LEU A 838      69.110  42.180  52.910  1.00  0.00           C
ATOM   2935 HD21 LEU A 838      68.070  41.980  53.260  1.00  0.00           H
ATOM   2936 HD22 LEU A 838      69.690  42.820  53.620  1.00  0.00           H
ATOM   2937 HD23 LEU A 838      69.500  41.140  52.980  1.00  0.00           H
ATOM   2938  C   LEU A 838      68.010  44.710  49.330  1.00  0.00           C
ATOM   2939  O   LEU A 838      68.340  44.120  48.350  1.00  0.00           O
ATOM   2940  N   SER A 839      66.780  45.240  49.610  1.00  0.00           N
ATOM   2941  HN  SER A 839      66.640  45.830  50.390  1.00  0.00           H
ATOM   2942  CA  SER A 839      65.690  45.000  48.720  1.00  0.00           C
ATOM   2943  HA  SER A 839      65.670  43.940  48.500  1.00  0.00           H
ATOM   2944  CB  SER A 839      64.390  45.250  49.450  1.00  0.00           C
ATOM   2945  HB1 SER A 839      64.190  44.620  50.340  1.00  0.00           H
ATOM   2946  HB2 SER A 839      63.590  44.980  48.730  1.00  0.00           H
ATOM   2947  OG  SER A 839      64.290  46.610  49.860  1.00  0.00           O
ATOM   2948  HG1 SER A 839      64.810  46.610  50.670  1.00  0.00           H
ATOM   2949  C   SER A 839      65.730  45.540  47.390  1.00  0.00           C
ATOM   2950  O   SER A 839      65.440  44.820  46.400  1.00  0.00           O
ATOM   2951  N   SER A 840      66.170  46.830  47.220  1.00  0.00           N
ATOM   2952  HN  SER A 840      66.500  47.400  47.980  1.00  0.00           H
ATOM   2953  CA  SER A 840      66.510  47.280  45.870  1.00  0.00           C
ATOM   2954  HA  SER A 840      65.670  47.140  45.230  1.00  0.00           H
ATOM   2955  CB  SER A 840      66.630  48.900  45.740  1.00  0.00           C
ATOM   2956  HB1 SER A 840      65.620  49.370  45.860  1.00  0.00           H
ATOM   2957  HB2 SER A 840      67.180  49.260  44.850  1.00  0.00           H
ATOM   2958  OG  SER A 840      67.410  49.520  46.770  1.00  0.00           O
ATOM   2959  HG1 SER A 840      66.790  49.820  47.440  1.00  0.00           H
ATOM   2960  C   SER A 840      67.710  46.810  45.240  1.00  0.00           C
ATOM   2961  O   SER A 840      67.730  46.680  44.050  1.00  0.00           O
ATOM   2962  N   PHE A 841      68.790  46.400  45.960  1.00  0.00           N
ATOM   2963  HN  PHE A 841      68.780  46.690  46.920  1.00  0.00           H
ATOM   2964  CA  PHE A 841      69.890  45.600  45.410  1.00  0.00           C
ATOM   2965  HA  PHE A 841      70.300  46.120  44.550  1.00  0.00           H
ATOM   2966  CB  PHE A 841      71.070  45.380  46.420  1.00  0.00           C
ATOM   2967  HB1 PHE A 841      70.850  45.040  47.460  1.00  0.00           H
ATOM   2968  HB2 PHE A 841      71.630  46.330  46.550  1.00  0.00           H
ATOM   2969  CG  PHE A 841      72.140  44.400  45.860  1.00  0.00           C
ATOM   2970  CD1 PHE A 841      72.430  43.190  46.560  1.00  0.00           C
ATOM   2971  HD1 PHE A 841      71.830  43.000  47.440  1.00  0.00           H
ATOM   2972  CE1 PHE A 841      73.370  42.330  46.030  1.00  0.00           C
ATOM   2973  HE1 PHE A 841      73.710  41.540  46.670  1.00  0.00           H
ATOM   2974  CZ  PHE A 841      74.060  42.650  44.880  1.00  0.00           C
ATOM   2975  HZ  PHE A 841      74.770  41.870  44.650  1.00  0.00           H
ATOM   2976  CD2 PHE A 841      72.810  44.660  44.670  1.00  0.00           C
ATOM   2977  HD2 PHE A 841      72.660  45.590  44.160  1.00  0.00           H
ATOM   2978  CE2 PHE A 841      73.830  43.890  44.170  1.00  0.00           C
ATOM   2979  HE2 PHE A 841      74.340  44.100  43.240  1.00  0.00           H
ATOM   2980  C   PHE A 841      69.400  44.310  44.780  1.00  0.00           C
ATOM   2981  O   PHE A 841      69.700  44.010  43.570  1.00  0.00           O
ATOM   2982  N   LEU A 842      68.690  43.530  45.540  1.00  0.00           N
ATOM   2983  HN  LEU A 842      68.540  43.870  46.460  1.00  0.00           H
ATOM   2984  CA  LEU A 842      68.080  42.310  45.140  1.00  0.00           C
ATOM   2985  HA  LEU A 842      68.870  41.730  44.710  1.00  0.00           H
ATOM   2986  CB  LEU A 842      67.600  41.450  46.300  1.00  0.00           C
ATOM   2987  HB1 LEU A 842      67.070  40.540  45.950  1.00  0.00           H
ATOM   2988  HB2 LEU A 842      66.920  42.150  46.830  1.00  0.00           H
ATOM   2989  CG  LEU A 842      68.570  40.890  47.320  1.00  0.00           C
ATOM   2990  HG  LEU A 842      69.140  41.640  47.900  1.00  0.00           H
ATOM   2991  CD1 LEU A 842      67.740  40.020  48.290  1.00  0.00           C
ATOM   2992 HD11 LEU A 842      66.880  40.620  48.620  1.00  0.00           H
ATOM   2993 HD12 LEU A 842      68.330  39.730  49.190  1.00  0.00           H
ATOM   2994 HD13 LEU A 842      67.280  39.090  47.890  1.00  0.00           H
ATOM   2995  CD2 LEU A 842      69.620  40.100  46.610  1.00  0.00           C
ATOM   2996 HD21 LEU A 842      70.330  40.760  46.060  1.00  0.00           H
ATOM   2997 HD22 LEU A 842      69.230  39.500  45.770  1.00  0.00           H
ATOM   2998 HD23 LEU A 842      70.310  39.540  47.280  1.00  0.00           H
ATOM   2999  C   LEU A 842      67.030  42.410  44.050  1.00  0.00           C
ATOM   3000  O   LEU A 842      66.960  41.540  43.170  1.00  0.00           O
ATOM   3001  N   LYS A 843      66.290  43.470  44.040  1.00  0.00           N
ATOM   3002  HN  LYS A 843      66.450  44.180  44.730  1.00  0.00           H
ATOM   3003  CA  LYS A 843      65.260  43.660  42.990  1.00  0.00           C
ATOM   3004  HA  LYS A 843      64.730  42.760  42.720  1.00  0.00           H
ATOM   3005  CB  LYS A 843      64.230  44.690  43.460  1.00  0.00           C
ATOM   3006  HB1 LYS A 843      64.880  45.580  43.660  1.00  0.00           H
ATOM   3007  HB2 LYS A 843      63.580  44.450  44.330  1.00  0.00           H
ATOM   3008  CG  LYS A 843      63.170  45.200  42.510  1.00  0.00           C
ATOM   3009  HG1 LYS A 843      63.500  45.700  41.580  1.00  0.00           H
ATOM   3010  HG2 LYS A 843      62.670  46.080  42.990  1.00  0.00           H
ATOM   3011  CD  LYS A 843      62.080  44.160  42.060  1.00  0.00           C
ATOM   3012  HD1 LYS A 843      61.360  43.850  42.850  1.00  0.00           H
ATOM   3013  HD2 LYS A 843      62.630  43.250  41.700  1.00  0.00           H
ATOM   3014  CE  LYS A 843      61.150  44.520  40.890  1.00  0.00           C
ATOM   3015  HE1 LYS A 843      60.400  43.740  40.670  1.00  0.00           H
ATOM   3016  HE2 LYS A 843      61.840  44.710  40.020  1.00  0.00           H
ATOM   3017  NZ  LYS A 843      60.380  45.690  41.070  1.00  0.00           N
ATOM   3018  HZ1 LYS A 843      59.690  45.730  41.850  1.00  0.00           H
ATOM   3019  HZ2 LYS A 843      59.890  46.000  40.210  1.00  0.00           H
ATOM   3020  HZ3 LYS A 843      61.010  46.470  41.360  1.00  0.00           H
ATOM   3021  C   LYS A 843      65.760  44.070  41.620  1.00  0.00           C
ATOM   3022  O   LYS A 843      65.190  43.670  40.610  1.00  0.00           O
ATOM   3023  N   GLN A 844      66.900  44.770  41.500  1.00  0.00           N
ATOM   3024  HN  GLN A 844      67.150  45.210  42.370  1.00  0.00           H
ATOM   3025  CA  GLN A 844      67.470  45.160  40.240  1.00  0.00           C
ATOM   3026  HA  GLN A 844      66.680  45.110  39.520  1.00  0.00           H
ATOM   3027  CB  GLN A 844      68.250  46.470  40.340  1.00  0.00           C
ATOM   3028  HB1 GLN A 844      68.730  46.640  39.360  1.00  0.00           H
ATOM   3029  HB2 GLN A 844      69.070  46.380  41.070  1.00  0.00           H
ATOM   3030  CG  GLN A 844      67.400  47.820  40.550  1.00  0.00           C
ATOM   3031  HG1 GLN A 844      67.900  48.730  40.150  1.00  0.00           H
ATOM   3032  HG2 GLN A 844      67.370  47.940  41.660  1.00  0.00           H
ATOM   3033  CD  GLN A 844      65.970  47.840  40.020  1.00  0.00           C
ATOM   3034  OE1 GLN A 844      65.170  48.360  40.780  1.00  0.00           O
ATOM   3035  NE2 GLN A 844      65.690  47.290  38.760  1.00  0.00           N
ATOM   3036 HE21 GLN A 844      64.730  47.180  38.480  1.00  0.00           H
ATOM   3037 HE22 GLN A 844      66.460  47.060  38.160  1.00  0.00           H
ATOM   3038  C   GLN A 844      68.460  44.190  39.620  1.00  0.00           C
ATOM   3039  O   GLN A 844      68.930  44.370  38.510  1.00  0.00           O
ATOM   3040  N   PHE A 845      68.640  43.010  40.290  1.00  0.00           N
ATOM   3041  HN  PHE A 845      68.090  42.840  41.110  1.00  0.00           H
ATOM   3042  CA  PHE A 845      69.580  41.940  39.940  1.00  0.00           C
ATOM   3043  HA  PHE A 845      70.520  42.430  39.740  1.00  0.00           H
ATOM   3044  CB  PHE A 845      69.640  40.960  41.160  1.00  0.00           C
ATOM   3045  HB1 PHE A 845      68.740  40.300  41.220  1.00  0.00           H
ATOM   3046  HB2 PHE A 845      69.580  41.570  42.100  1.00  0.00           H
ATOM   3047  CG  PHE A 845      70.890  40.130  41.310  1.00  0.00           C
ATOM   3048  CD1 PHE A 845      71.040  38.820  40.850  1.00  0.00           C
ATOM   3049  HD1 PHE A 845      70.210  38.480  40.250  1.00  0.00           H
ATOM   3050  CE1 PHE A 845      72.210  38.070  41.150  1.00  0.00           C
ATOM   3051  HE1 PHE A 845      72.360  37.120  40.670  1.00  0.00           H
ATOM   3052  CZ  PHE A 845      73.160  38.650  42.020  1.00  0.00           C
ATOM   3053  HZ  PHE A 845      74.050  38.070  42.180  1.00  0.00           H
ATOM   3054  CD2 PHE A 845      71.820  40.640  42.280  1.00  0.00           C
ATOM   3055  HD2 PHE A 845      71.740  41.660  42.630  1.00  0.00           H
ATOM   3056  CE2 PHE A 845      72.980  39.860  42.590  1.00  0.00           C
ATOM   3057  HE2 PHE A 845      73.710  40.330  43.220  1.00  0.00           H
ATOM   3058  C   PHE A 845      69.250  41.210  38.620  1.00  0.00           C
ATOM   3059  O   PHE A 845      70.060  40.660  37.890  1.00  0.00           O
ATOM   3060  N   LYS A 846      67.980  41.160  38.210  1.00  0.00           N
ATOM   3061  HN  LYS A 846      67.230  41.440  38.810  1.00  0.00           H
ATOM   3062  CA  LYS A 846      67.590  40.430  37.060  1.00  0.00           C
ATOM   3063  HA  LYS A 846      67.520  39.370  37.270  1.00  0.00           H
ATOM   3064  CB  LYS A 846      66.060  40.530  36.700  1.00  0.00           C
ATOM   3065  HB1 LYS A 846      65.350  40.140  37.470  1.00  0.00           H
ATOM   3066  HB2 LYS A 846      65.880  39.900  35.800  1.00  0.00           H
ATOM   3067  CG  LYS A 846      65.470  41.920  36.420  1.00  0.00           C
ATOM   3068  HG1 LYS A 846      64.460  41.660  36.030  1.00  0.00           H
ATOM   3069  HG2 LYS A 846      66.130  42.540  35.770  1.00  0.00           H
ATOM   3070  CD  LYS A 846      65.130  42.700  37.670  1.00  0.00           C
ATOM   3071  HD1 LYS A 846      66.030  43.020  38.240  1.00  0.00           H
ATOM   3072  HD2 LYS A 846      64.520  42.040  38.320  1.00  0.00           H
ATOM   3073  CE  LYS A 846      64.270  43.940  37.480  1.00  0.00           C
ATOM   3074  HE1 LYS A 846      64.640  44.540  36.620  1.00  0.00           H
ATOM   3075  HE2 LYS A 846      64.260  44.640  38.340  1.00  0.00           H
ATOM   3076  NZ  LYS A 846      62.890  43.660  37.190  1.00  0.00           N
ATOM   3077  HZ1 LYS A 846      62.800  43.310  36.210  1.00  0.00           H
ATOM   3078  HZ2 LYS A 846      62.210  44.430  37.240  1.00  0.00           H
ATOM   3079  HZ3 LYS A 846      62.520  42.930  37.840  1.00  0.00           H
ATOM   3080  C   LYS A 846      68.270  40.540  35.720  1.00  0.00           C
ATOM   3081  O   LYS A 846      68.360  39.550  34.950  1.00  0.00           O
ATOM   3082  N   THR A 847      68.710  41.750  35.300  1.00  0.00           N
ATOM   3083  HN  THR A 847      68.630  42.610  35.790  1.00  0.00           H
ATOM   3084  CA  THR A 847      69.220  42.010  33.920  1.00  0.00           C
ATOM   3085  HA  THR A 847      68.960  41.190  33.270  1.00  0.00           H
ATOM   3086  CB  THR A 847      68.790  43.350  33.320  1.00  0.00           C
ATOM   3087  HB  THR A 847      69.540  43.780  32.630  1.00  0.00           H
ATOM   3088  OG1 THR A 847      68.460  44.360  34.280  1.00  0.00           O
ATOM   3089  HG1 THR A 847      69.260  44.710  34.670  1.00  0.00           H
ATOM   3090  CG2 THR A 847      67.460  43.060  32.510  1.00  0.00           C
ATOM   3091 HG21 THR A 847      66.980  44.010  32.210  1.00  0.00           H
ATOM   3092 HG22 THR A 847      66.820  42.450  33.190  1.00  0.00           H
ATOM   3093 HG23 THR A 847      67.750  42.520  31.590  1.00  0.00           H
ATOM   3094  C   THR A 847      70.790  41.940  33.850  1.00  0.00           C
ATOM   3095  O   THR A 847      71.380  42.130  32.800  1.00  0.00           O
ATOM   3096  N   LYS A 848      71.460  41.710  34.980  1.00  0.00           N
ATOM   3097  HN  LYS A 848      70.950  41.560  35.830  1.00  0.00           H
ATOM   3098  CA  LYS A 848      72.920  41.430  35.160  1.00  0.00           C
ATOM   3099  HA  LYS A 848      73.480  42.210  34.660  1.00  0.00           H
ATOM   3100  CB  LYS A 848      73.270  41.370  36.690  1.00  0.00           C
ATOM   3101  HB1 LYS A 848      74.370  41.320  36.860  1.00  0.00           H
ATOM   3102  HB2 LYS A 848      72.910  40.440  37.180  1.00  0.00           H
ATOM   3103  CG  LYS A 848      72.810  42.560  37.500  1.00  0.00           C
ATOM   3104  HG1 LYS A 848      72.950  42.550  38.610  1.00  0.00           H
ATOM   3105  HG2 LYS A 848      71.710  42.680  37.480  1.00  0.00           H
ATOM   3106  CD  LYS A 848      73.330  43.940  37.040  1.00  0.00           C
ATOM   3107  HD1 LYS A 848      72.980  44.000  35.990  1.00  0.00           H
ATOM   3108  HD2 LYS A 848      74.430  43.860  37.150  1.00  0.00           H
ATOM   3109  CE  LYS A 848      72.810  45.030  37.930  1.00  0.00           C
ATOM   3110  HE1 LYS A 848      73.070  44.790  38.990  1.00  0.00           H
ATOM   3111  HE2 LYS A 848      71.720  45.150  37.800  1.00  0.00           H
ATOM   3112  NZ  LYS A 848      73.380  46.400  37.710  1.00  0.00           N
ATOM   3113  HZ1 LYS A 848      74.350  46.200  37.390  1.00  0.00           H
ATOM   3114  HZ2 LYS A 848      73.260  47.040  38.500  1.00  0.00           H
ATOM   3115  HZ3 LYS A 848      72.780  46.810  36.960  1.00  0.00           H
ATOM   3116  C   LYS A 848      73.500  40.320  34.270  1.00  0.00           C
ATOM   3117  O   LYS A 848      72.860  39.650  33.490  1.00  0.00           O
ATOM   3118  N   ARG A 849      74.840  40.020  34.450  1.00  0.00           N
ATOM   3119  HN  ARG A 849      75.470  40.500  35.060  1.00  0.00           H
ATOM   3120  CA  ARG A 849      75.450  38.840  33.830  1.00  0.00           C
ATOM   3121  HA  ARG A 849      74.760  38.280  33.220  1.00  0.00           H
ATOM   3122  CB  ARG A 849      76.640  39.180  32.850  1.00  0.00           C
ATOM   3123  HB1 ARG A 849      77.160  38.260  32.520  1.00  0.00           H
ATOM   3124  HB2 ARG A 849      77.350  39.740  33.500  1.00  0.00           H
ATOM   3125  CG  ARG A 849      76.130  40.070  31.630  1.00  0.00           C
ATOM   3126  HG1 ARG A 849      75.540  40.930  32.020  1.00  0.00           H
ATOM   3127  HG2 ARG A 849      75.480  39.490  30.920  1.00  0.00           H
ATOM   3128  CD  ARG A 849      77.140  40.730  30.740  1.00  0.00           C
ATOM   3129  HD1 ARG A 849      77.780  41.430  31.340  1.00  0.00           H
ATOM   3130  HD2 ARG A 849      76.510  41.270  30.010  1.00  0.00           H
ATOM   3131  NE  ARG A 849      77.940  39.660  30.010  1.00  0.00           N
ATOM   3132  HE  ARG A 849      77.550  38.760  29.840  1.00  0.00           H
ATOM   3133  CZ  ARG A 849      79.200  39.700  29.670  1.00  0.00           C
ATOM   3134  NH1 ARG A 849      79.780  38.610  29.310  1.00  0.00           N
ATOM   3135 HH11 ARG A 849      79.250  37.750  29.390  1.00  0.00           H
ATOM   3136 HH12 ARG A 849      80.710  38.730  28.970  1.00  0.00           H
ATOM   3137  NH2 ARG A 849      79.810  40.850  29.580  1.00  0.00           N
ATOM   3138 HH21 ARG A 849      79.220  41.650  29.570  1.00  0.00           H
ATOM   3139 HH22 ARG A 849      80.630  40.800  29.020  1.00  0.00           H
ATOM   3140  C   ARG A 849      75.900  37.870  34.980  1.00  0.00           C
ATOM   3141  O   ARG A 849      76.410  36.720  34.730  1.00  0.00           O
ATOM   3142  N   TYR A 850      75.650  38.330  36.300  1.00  0.00           N
ATOM   3143  HN  TYR A 850      75.360  39.230  36.620  1.00  0.00           H
ATOM   3144  CA  TYR A 850      75.570  37.320  37.470  1.00  0.00           C
ATOM   3145  HA  TYR A 850      76.570  36.910  37.630  1.00  0.00           H
ATOM   3146  CB  TYR A 850      74.990  37.910  38.740  1.00  0.00           C
ATOM   3147  HB1 TYR A 850      75.030  37.290  39.660  1.00  0.00           H
ATOM   3148  HB2 TYR A 850      73.960  38.280  38.530  1.00  0.00           H
ATOM   3149  CG  TYR A 850      75.740  39.080  39.280  1.00  0.00           C
ATOM   3150  CD1 TYR A 850      77.080  39.080  39.400  1.00  0.00           C
ATOM   3151  HD1 TYR A 850      77.700  38.210  39.260  1.00  0.00           H
ATOM   3152  CE1 TYR A 850      77.760  40.230  39.790  1.00  0.00           C
ATOM   3153  HE1 TYR A 850      78.830  40.190  39.970  1.00  0.00           H
ATOM   3154  CZ  TYR A 850      77.100  41.340  40.250  1.00  0.00           C
ATOM   3155  OH  TYR A 850      77.770  42.490  40.630  1.00  0.00           O
ATOM   3156  HH  TYR A 850      77.130  43.200  40.710  1.00  0.00           H
ATOM   3157  CD2 TYR A 850      75.030  40.290  39.570  1.00  0.00           C
ATOM   3158  HD2 TYR A 850      73.960  40.290  39.390  1.00  0.00           H
ATOM   3159  CE2 TYR A 850      75.710  41.400  40.170  1.00  0.00           C
ATOM   3160  HE2 TYR A 850      75.080  42.200  40.500  1.00  0.00           H
ATOM   3161  C   TYR A 850      74.690  36.160  37.210  1.00  0.00           C
ATOM   3162  O   TYR A 850      73.560  36.320  36.860  1.00  0.00           O
ATOM   3163  N   PHE A 851      75.220  35.010  37.440  1.00  0.00           N
ATOM   3164  HN  PHE A 851      76.190  34.950  37.670  1.00  0.00           H
ATOM   3165  CA  PHE A 851      74.670  33.630  37.300  1.00  0.00           C
ATOM   3166  HA  PHE A 851      75.570  33.050  37.220  1.00  0.00           H
ATOM   3167  CB  PHE A 851      73.710  33.400  38.490  1.00  0.00           C
ATOM   3168  HB1 PHE A 851      73.410  32.350  38.710  1.00  0.00           H
ATOM   3169  HB2 PHE A 851      72.800  34.020  38.330  1.00  0.00           H
ATOM   3170  CG  PHE A 851      74.490  33.780  39.750  1.00  0.00           C
ATOM   3171  CD1 PHE A 851      75.680  33.040  40.190  1.00  0.00           C
ATOM   3172  HD1 PHE A 851      76.060  32.200  39.610  1.00  0.00           H
ATOM   3173  CE1 PHE A 851      76.380  33.440  41.300  1.00  0.00           C
ATOM   3174  HE1 PHE A 851      77.300  32.950  41.600  1.00  0.00           H
ATOM   3175  CZ  PHE A 851      75.860  34.470  42.110  1.00  0.00           C
ATOM   3176  HZ  PHE A 851      76.440  34.850  42.940  1.00  0.00           H
ATOM   3177  CD2 PHE A 851      73.950  34.730  40.670  1.00  0.00           C
ATOM   3178  HD2 PHE A 851      73.130  35.300  40.250  1.00  0.00           H
ATOM   3179  CE2 PHE A 851      74.610  34.990  41.870  1.00  0.00           C
ATOM   3180  HE2 PHE A 851      74.230  35.810  42.470  1.00  0.00           H
ATOM   3181  C   PHE A 851      73.970  33.220  35.940  1.00  0.00           C
ATOM   3182  O   PHE A 851      73.740  34.030  35.090  1.00  0.00           O
ATOM   3183  N   PRO A 852      73.500  31.940  35.820  1.00  0.00           N
ATOM   3184  CD  PRO A 852      73.880  30.800  36.650  1.00  0.00           C
ATOM   3185  HD1 PRO A 852      73.240  30.840  37.560  1.00  0.00           H
ATOM   3186  HD2 PRO A 852      74.970  30.850  36.870  1.00  0.00           H
ATOM   3187  CA  PRO A 852      72.400  31.680  34.910  1.00  0.00           C
ATOM   3188  HA  PRO A 852      72.890  31.960  33.990  1.00  0.00           H
ATOM   3189  CB  PRO A 852      72.170  30.160  35.100  1.00  0.00           C
ATOM   3190  HB1 PRO A 852      71.920  29.600  34.180  1.00  0.00           H
ATOM   3191  HB2 PRO A 852      71.360  30.020  35.850  1.00  0.00           H
ATOM   3192  CG  PRO A 852      73.460  29.650  35.720  1.00  0.00           C
ATOM   3193  HG1 PRO A 852      73.350  28.760  36.370  1.00  0.00           H
ATOM   3194  HG2 PRO A 852      74.210  29.440  34.920  1.00  0.00           H
ATOM   3195  C   PRO A 852      71.120  32.530  34.920  1.00  0.00           C
ATOM   3196  O   PRO A 852      70.570  32.860  36.000  1.00  0.00           O
ATOM   3197  N   THR A 853      70.560  32.750  33.730  1.00  0.00           N
ATOM   3198  HN  THR A 853      71.090  32.240  33.070  1.00  0.00           H
ATOM   3199  CA  THR A 853      69.360  33.400  33.280  1.00  0.00           C
ATOM   3200  HA  THR A 853      69.690  34.430  33.340  1.00  0.00           H
ATOM   3201  CB  THR A 853      68.840  33.180  31.870  1.00  0.00           C
ATOM   3202  HB  THR A 853      69.560  33.660  31.170  1.00  0.00           H
ATOM   3203  OG1 THR A 853      67.660  33.830  31.560  1.00  0.00           O
ATOM   3204  HG1 THR A 853      67.920  34.750  31.440  1.00  0.00           H
ATOM   3205  CG2 THR A 853      68.680  31.700  31.680  1.00  0.00           C
ATOM   3206 HG21 THR A 853      67.890  31.190  32.250  1.00  0.00           H
ATOM   3207 HG22 THR A 853      69.670  31.220  31.810  1.00  0.00           H
ATOM   3208 HG23 THR A 853      68.350  31.480  30.640  1.00  0.00           H
ATOM   3209  C   THR A 853      68.310  33.400  34.350  1.00  0.00           C
ATOM   3210  O   THR A 853      67.690  34.350  34.780  1.00  0.00           O
ATOM   3211  N   LYS A 854      67.910  32.150  34.780  1.00  0.00           N
ATOM   3212  HN  LYS A 854      68.410  31.330  34.500  1.00  0.00           H
ATOM   3213  CA  LYS A 854      66.790  31.910  35.630  1.00  0.00           C
ATOM   3214  HA  LYS A 854      65.990  32.600  35.440  1.00  0.00           H
ATOM   3215  CB  LYS A 854      66.170  30.490  35.280  1.00  0.00           C
ATOM   3216  HB1 LYS A 854      65.520  30.030  36.060  1.00  0.00           H
ATOM   3217  HB2 LYS A 854      66.820  29.610  35.120  1.00  0.00           H
ATOM   3218  CG  LYS A 854      65.230  30.560  34.100  1.00  0.00           C
ATOM   3219  HG1 LYS A 854      65.900  30.960  33.310  1.00  0.00           H
ATOM   3220  HG2 LYS A 854      64.410  31.260  34.370  1.00  0.00           H
ATOM   3221  CD  LYS A 854      64.640  29.180  33.620  1.00  0.00           C
ATOM   3222  HD1 LYS A 854      63.900  28.710  34.300  1.00  0.00           H
ATOM   3223  HD2 LYS A 854      65.570  28.550  33.580  1.00  0.00           H
ATOM   3224  CE  LYS A 854      64.020  29.150  32.220  1.00  0.00           C
ATOM   3225  HE1 LYS A 854      63.240  29.930  32.170  1.00  0.00           H
ATOM   3226  HE2 LYS A 854      63.570  28.160  31.980  1.00  0.00           H
ATOM   3227  NZ  LYS A 854      65.020  29.370  31.100  1.00  0.00           N
ATOM   3228  HZ1 LYS A 854      65.320  30.370  31.030  1.00  0.00           H
ATOM   3229  HZ2 LYS A 854      64.510  29.410  30.200  1.00  0.00           H
ATOM   3230  HZ3 LYS A 854      65.820  28.710  31.090  1.00  0.00           H
ATOM   3231  C   LYS A 854      67.030  32.020  37.090  1.00  0.00           C
ATOM   3232  O   LYS A 854      66.160  32.320  37.880  1.00  0.00           O
ATOM   3233  N   VAL A 855      68.350  31.850  37.420  1.00  0.00           N
ATOM   3234  HN  VAL A 855      69.030  31.600  36.740  1.00  0.00           H
ATOM   3235  CA  VAL A 855      68.850  32.180  38.710  1.00  0.00           C
ATOM   3236  HA  VAL A 855      68.140  31.670  39.340  1.00  0.00           H
ATOM   3237  CB  VAL A 855      70.250  31.550  38.920  1.00  0.00           C
ATOM   3238  HB  VAL A 855      70.970  31.820  38.110  1.00  0.00           H
ATOM   3239  CG1 VAL A 855      70.930  31.920  40.300  1.00  0.00           C
ATOM   3240 HG11 VAL A 855      70.360  31.760  41.240  1.00  0.00           H
ATOM   3241 HG12 VAL A 855      71.080  33.010  40.350  1.00  0.00           H
ATOM   3242 HG13 VAL A 855      71.910  31.390  40.410  1.00  0.00           H
ATOM   3243  CG2 VAL A 855      70.210  30.040  38.760  1.00  0.00           C
ATOM   3244 HG21 VAL A 855      69.490  29.700  39.540  1.00  0.00           H
ATOM   3245 HG22 VAL A 855      71.170  29.530  38.940  1.00  0.00           H
ATOM   3246 HG23 VAL A 855      69.920  29.630  37.780  1.00  0.00           H
ATOM   3247  C   VAL A 855      68.770  33.620  39.020  1.00  0.00           C
ATOM   3248  O   VAL A 855      68.220  33.900  40.060  1.00  0.00           O
ATOM   3249  N   ARG A 856      69.190  34.520  38.110  1.00  0.00           N
ATOM   3250  HN  ARG A 856      69.490  34.240  37.200  1.00  0.00           H
ATOM   3251  CA  ARG A 856      69.230  35.950  38.460  1.00  0.00           C
ATOM   3252  HA  ARG A 856      69.710  36.040  39.420  1.00  0.00           H
ATOM   3253  CB  ARG A 856      70.190  36.780  37.570  1.00  0.00           C
ATOM   3254  HB1 ARG A 856      71.180  36.320  37.730  1.00  0.00           H
ATOM   3255  HB2 ARG A 856      70.290  37.820  37.970  1.00  0.00           H
ATOM   3256  CG  ARG A 856      69.960  36.650  36.040  1.00  0.00           C
ATOM   3257  HG1 ARG A 856      68.890  36.880  35.810  1.00  0.00           H
ATOM   3258  HG2 ARG A 856      70.150  35.620  35.670  1.00  0.00           H
ATOM   3259  CD  ARG A 856      70.850  37.530  35.220  1.00  0.00           C
ATOM   3260  HD1 ARG A 856      71.360  38.390  35.720  1.00  0.00           H
ATOM   3261  HD2 ARG A 856      70.260  38.040  34.430  1.00  0.00           H
ATOM   3262  NE  ARG A 856      72.030  36.800  34.660  1.00  0.00           N
ATOM   3263  HE  ARG A 856      72.860  36.610  35.170  1.00  0.00           H
ATOM   3264  CZ  ARG A 856      71.940  36.260  33.450  1.00  0.00           C
ATOM   3265  NH1 ARG A 856      70.960  36.550  32.600  1.00  0.00           N
ATOM   3266 HH11 ARG A 856      70.190  37.130  32.860  1.00  0.00           H
ATOM   3267 HH12 ARG A 856      71.030  36.150  31.690  1.00  0.00           H
ATOM   3268  NH2 ARG A 856      72.820  35.400  32.950  1.00  0.00           N
ATOM   3269 HH21 ARG A 856      72.520  34.810  32.210  1.00  0.00           H
ATOM   3270 HH22 ARG A 856      73.410  34.950  33.620  1.00  0.00           H
ATOM   3271  C   ARG A 856      67.850  36.560  38.490  1.00  0.00           C
ATOM   3272  O   ARG A 856      67.640  37.320  39.380  1.00  0.00           O
ATOM   3273  N   SER A 857      66.860  36.080  37.620  1.00  0.00           N
ATOM   3274  HN  SER A 857      67.070  35.420  36.920  1.00  0.00           H
ATOM   3275  CA  SER A 857      65.490  36.530  37.690  1.00  0.00           C
ATOM   3276  HA  SER A 857      65.450  37.600  37.750  1.00  0.00           H
ATOM   3277  CB  SER A 857      64.660  36.230  36.410  1.00  0.00           C
ATOM   3278  HB1 SER A 857      65.050  36.790  35.530  1.00  0.00           H
ATOM   3279  HB2 SER A 857      63.630  36.530  36.710  1.00  0.00           H
ATOM   3280  OG  SER A 857      64.630  34.810  36.080  1.00  0.00           O
ATOM   3281  HG1 SER A 857      63.800  34.460  36.420  1.00  0.00           H
ATOM   3282  C   SER A 857      64.870  35.980  38.960  1.00  0.00           C
ATOM   3283  O   SER A 857      64.260  36.780  39.660  1.00  0.00           O
ATOM   3284  N   THR A 858      65.180  34.790  39.400  1.00  0.00           N
ATOM   3285  HN  THR A 858      65.690  34.180  38.790  1.00  0.00           H
ATOM   3286  CA  THR A 858      64.610  34.120  40.600  1.00  0.00           C
ATOM   3287  HA  THR A 858      63.530  34.200  40.510  1.00  0.00           H
ATOM   3288  CB  THR A 858      64.950  32.580  40.650  1.00  0.00           C
ATOM   3289  HB  THR A 858      66.020  32.350  40.510  1.00  0.00           H
ATOM   3290  OG1 THR A 858      64.210  31.950  39.610  1.00  0.00           O
ATOM   3291  HG1 THR A 858      64.600  32.260  38.790  1.00  0.00           H
ATOM   3292  CG2 THR A 858      64.460  31.980  42.000  1.00  0.00           C
ATOM   3293 HG21 THR A 858      63.380  32.230  42.090  1.00  0.00           H
ATOM   3294 HG22 THR A 858      64.970  32.550  42.800  1.00  0.00           H
ATOM   3295 HG23 THR A 858      64.720  30.900  42.020  1.00  0.00           H
ATOM   3296  C   THR A 858      64.980  34.890  41.770  1.00  0.00           C
ATOM   3297  O   THR A 858      64.190  34.930  42.730  1.00  0.00           O
ATOM   3298  N   ILE A 859      66.160  35.490  41.870  1.00  0.00           N
ATOM   3299  HN  ILE A 859      66.820  35.500  41.130  1.00  0.00           H
ATOM   3300  CA  ILE A 859      66.670  36.320  42.920  1.00  0.00           C
ATOM   3301  HA  ILE A 859      66.680  35.730  43.830  1.00  0.00           H
ATOM   3302  CB  ILE A 859      68.200  36.590  42.710  1.00  0.00           C
ATOM   3303  HB  ILE A 859      68.340  36.770  41.620  1.00  0.00           H
ATOM   3304  CG2 ILE A 859      68.770  37.900  43.430  1.00  0.00           C
ATOM   3305 HG21 ILE A 859      68.470  37.810  44.510  1.00  0.00           H
ATOM   3306 HG22 ILE A 859      68.220  38.800  43.100  1.00  0.00           H
ATOM   3307 HG23 ILE A 859      69.860  38.110  43.340  1.00  0.00           H
ATOM   3308  CG1 ILE A 859      68.970  35.270  43.140  1.00  0.00           C
ATOM   3309 HG11 ILE A 859      68.480  34.460  42.560  1.00  0.00           H
ATOM   3310 HG12 ILE A 859      68.970  35.210  44.250  1.00  0.00           H
ATOM   3311  CD  ILE A 859      70.450  35.290  42.830  1.00  0.00           C
ATOM   3312  HD1 ILE A 859      70.970  34.320  42.990  1.00  0.00           H
ATOM   3313  HD2 ILE A 859      70.960  36.010  43.510  1.00  0.00           H
ATOM   3314  HD3 ILE A 859      70.620  35.520  41.750  1.00  0.00           H
ATOM   3315  C   ILE A 859      65.800  37.620  43.110  1.00  0.00           C
ATOM   3316  O   ILE A 859      65.250  37.970  44.150  1.00  0.00           O
ATOM   3317  N   SER A 860      65.550  38.350  42.000  1.00  0.00           N
ATOM   3318  HN  SER A 860      65.950  38.150  41.100  1.00  0.00           H
ATOM   3319  CA  SER A 860      64.660  39.520  41.940  1.00  0.00           C
ATOM   3320  HA  SER A 860      64.960  40.150  42.780  1.00  0.00           H
ATOM   3321  CB  SER A 860      64.880  40.330  40.600  1.00  0.00           C
ATOM   3322  HB1 SER A 860      64.270  41.270  40.620  1.00  0.00           H
ATOM   3323  HB2 SER A 860      64.750  39.810  39.620  1.00  0.00           H
ATOM   3324  OG  SER A 860      66.190  40.800  40.610  1.00  0.00           O
ATOM   3325  HG1 SER A 860      66.200  41.290  41.440  1.00  0.00           H
ATOM   3326  C   SER A 860      63.130  39.190  42.100  1.00  0.00           C
ATOM   3327  O   SER A 860      62.310  39.960  42.650  1.00  0.00           O
ATOM   3328  N   ASP A 861      62.730  37.950  41.710  1.00  0.00           N
ATOM   3329  HN  ASP A 861      63.400  37.330  41.310  1.00  0.00           H
ATOM   3330  CA  ASP A 861      61.390  37.360  41.960  1.00  0.00           C
ATOM   3331  HA  ASP A 861      60.690  38.090  41.570  1.00  0.00           H
ATOM   3332  CB  ASP A 861      61.260  35.960  41.170  1.00  0.00           C
ATOM   3333  HB1 ASP A 861      60.340  35.400  41.480  1.00  0.00           H
ATOM   3334  HB2 ASP A 861      62.190  35.410  41.460  1.00  0.00           H
ATOM   3335  CG  ASP A 861      61.140  36.200  39.650  1.00  0.00           C
ATOM   3336  OD1 ASP A 861      60.800  37.330  39.230  1.00  0.00           O
ATOM   3337  OD2 ASP A 861      61.250  35.250  38.900  1.00  0.00           O
ATOM   3338  C   ASP A 861      61.060  37.270  43.450  1.00  0.00           C
ATOM   3339  O   ASP A 861      59.990  37.620  43.930  1.00  0.00           O
ATOM   3340  N   PHE A 862      62.070  36.870  44.280  1.00  0.00           N
ATOM   3341  HN  PHE A 862      62.910  36.520  43.880  1.00  0.00           H
ATOM   3342  CA  PHE A 862      61.890  36.720  45.650  1.00  0.00           C
ATOM   3343  HA  PHE A 862      60.930  36.940  46.080  1.00  0.00           H
ATOM   3344  CB  PHE A 862      62.240  35.250  46.040  1.00  0.00           C
ATOM   3345  HB1 PHE A 862      62.350  35.050  47.130  1.00  0.00           H
ATOM   3346  HB2 PHE A 862      63.180  34.930  45.530  1.00  0.00           H
ATOM   3347  CG  PHE A 862      61.280  34.220  45.620  1.00  0.00           C
ATOM   3348  CD1 PHE A 862      61.580  33.230  44.570  1.00  0.00           C
ATOM   3349  HD1 PHE A 862      62.630  33.160  44.280  1.00  0.00           H
ATOM   3350  CE1 PHE A 862      60.600  32.290  44.130  1.00  0.00           C
ATOM   3351  HE1 PHE A 862      60.830  31.600  43.330  1.00  0.00           H
ATOM   3352  CZ  PHE A 862      59.320  32.370  44.670  1.00  0.00           C
ATOM   3353  HZ  PHE A 862      58.570  31.660  44.370  1.00  0.00           H
ATOM   3354  CD2 PHE A 862      59.950  34.290  46.060  1.00  0.00           C
ATOM   3355  HD2 PHE A 862      59.650  35.020  46.800  1.00  0.00           H
ATOM   3356  CE2 PHE A 862      58.990  33.360  45.620  1.00  0.00           C
ATOM   3357  HE2 PHE A 862      57.960  33.430  45.950  1.00  0.00           H
ATOM   3358  C   PHE A 862      62.710  37.730  46.370  1.00  0.00           C
ATOM   3359  O   PHE A 862      63.070  37.440  47.510  1.00  0.00           O
ATOM   3360  N   ALA A 863      63.020  38.870  45.770  1.00  0.00           N
ATOM   3361  HN  ALA A 863      63.000  38.890  44.780  1.00  0.00           H
ATOM   3362  CA  ALA A 863      63.860  39.910  46.460  1.00  0.00           C
ATOM   3363  HA  ALA A 863      64.850  39.480  46.510  1.00  0.00           H
ATOM   3364  CB  ALA A 863      63.940  41.130  45.480  1.00  0.00           C
ATOM   3365  HB1 ALA A 863      64.540  41.960  45.930  1.00  0.00           H
ATOM   3366  HB2 ALA A 863      62.960  41.580  45.210  1.00  0.00           H
ATOM   3367  HB3 ALA A 863      64.330  40.820  44.490  1.00  0.00           H
ATOM   3368  C   ALA A 863      63.300  40.400  47.800  1.00  0.00           C
ATOM   3369  O   ALA A 863      63.950  40.530  48.830  1.00  0.00           O
ATOM   3370  N   VAL A 864      62.020  40.670  47.860  1.00  0.00           N
ATOM   3371  HN  VAL A 864      61.390  40.600  47.090  1.00  0.00           H
ATOM   3372  CA  VAL A 864      61.410  41.010  49.200  1.00  0.00           C
ATOM   3373  HA  VAL A 864      62.030  41.810  49.570  1.00  0.00           H
ATOM   3374  CB  VAL A 864      59.940  41.500  49.160  1.00  0.00           C
ATOM   3375  HB  VAL A 864      59.300  40.820  48.580  1.00  0.00           H
ATOM   3376  CG1 VAL A 864      59.370  41.630  50.600  1.00  0.00           C
ATOM   3377 HG11 VAL A 864      59.000  40.630  50.900  1.00  0.00           H
ATOM   3378 HG12 VAL A 864      58.500  42.320  50.480  1.00  0.00           H
ATOM   3379 HG13 VAL A 864      60.100  42.040  51.330  1.00  0.00           H
ATOM   3380  CG2 VAL A 864      59.860  42.910  48.510  1.00  0.00           C
ATOM   3381 HG21 VAL A 864      60.460  43.700  49.030  1.00  0.00           H
ATOM   3382 HG22 VAL A 864      58.850  43.370  48.530  1.00  0.00           H
ATOM   3383 HG23 VAL A 864      60.140  42.860  47.440  1.00  0.00           H
ATOM   3384  C   VAL A 864      61.480  39.730  50.150  1.00  0.00           C
ATOM   3385  O   VAL A 864      61.850  39.930  51.320  1.00  0.00           O
ATOM   3386  N   PHE A 865      61.200  38.490  49.700  1.00  0.00           N
ATOM   3387  HN  PHE A 865      61.020  38.420  48.720  1.00  0.00           H
ATOM   3388  CA  PHE A 865      61.260  37.290  50.560  1.00  0.00           C
ATOM   3389  HA  PHE A 865      60.600  37.440  51.410  1.00  0.00           H
ATOM   3390  CB  PHE A 865      60.590  36.140  49.840  1.00  0.00           C
ATOM   3391  HB1 PHE A 865      60.920  36.000  48.800  1.00  0.00           H
ATOM   3392  HB2 PHE A 865      59.500  36.340  49.860  1.00  0.00           H
ATOM   3393  CG  PHE A 865      60.840  34.830  50.580  1.00  0.00           C
ATOM   3394  CD1 PHE A 865      60.660  34.650  51.960  1.00  0.00           C
ATOM   3395  HD1 PHE A 865      60.490  35.490  52.630  1.00  0.00           H
ATOM   3396  CE1 PHE A 865      60.570  33.340  52.540  1.00  0.00           C
ATOM   3397  HE1 PHE A 865      60.280  33.270  53.580  1.00  0.00           H
ATOM   3398  CZ  PHE A 865      60.820  32.200  51.720  1.00  0.00           C
ATOM   3399  HZ  PHE A 865      60.670  31.220  52.140  1.00  0.00           H
ATOM   3400  CD2 PHE A 865      61.170  33.690  49.830  1.00  0.00           C
ATOM   3401  HD2 PHE A 865      61.100  33.770  48.760  1.00  0.00           H
ATOM   3402  CE2 PHE A 865      61.120  32.420  50.400  1.00  0.00           C
ATOM   3403  HE2 PHE A 865      61.390  31.620  49.740  1.00  0.00           H
ATOM   3404  C   PHE A 865      62.610  37.040  51.130  1.00  0.00           C
ATOM   3405  O   PHE A 865      62.710  36.820  52.370  1.00  0.00           O
ATOM   3406  N   LEU A 866      63.620  37.340  50.330  1.00  0.00           N
ATOM   3407  HN  LEU A 866      63.490  37.610  49.370  1.00  0.00           H
ATOM   3408  CA  LEU A 866      65.020  37.080  50.670  1.00  0.00           C
ATOM   3409  HA  LEU A 866      65.010  36.230  51.320  1.00  0.00           H
ATOM   3410  CB  LEU A 866      65.880  36.720  49.440  1.00  0.00           C
ATOM   3411  HB1 LEU A 866      66.810  36.500  50.010  1.00  0.00           H
ATOM   3412  HB2 LEU A 866      66.110  37.590  48.800  1.00  0.00           H
ATOM   3413  CG  LEU A 866      65.390  35.500  48.670  1.00  0.00           C
ATOM   3414  HG  LEU A 866      64.280  35.400  48.660  1.00  0.00           H
ATOM   3415  CD1 LEU A 866      65.820  35.650  47.130  1.00  0.00           C
ATOM   3416 HD11 LEU A 866      66.920  35.680  47.050  1.00  0.00           H
ATOM   3417 HD12 LEU A 866      65.300  36.490  46.630  1.00  0.00           H
ATOM   3418 HD13 LEU A 866      65.540  34.710  46.610  1.00  0.00           H
ATOM   3419  CD2 LEU A 866      65.910  34.100  49.260  1.00  0.00           C
ATOM   3420 HD21 LEU A 866      66.990  33.890  49.090  1.00  0.00           H
ATOM   3421 HD22 LEU A 866      65.280  33.260  48.870  1.00  0.00           H
ATOM   3422 HD23 LEU A 866      65.660  34.090  50.350  1.00  0.00           H
ATOM   3423  C   LEU A 866      65.590  38.280  51.550  1.00  0.00           C
ATOM   3424  O   LEU A 866      66.490  38.050  52.410  1.00  0.00           O
ATOM   3425  N   THR A 867      65.080  39.550  51.420  1.00  0.00           N
ATOM   3426  HN  THR A 867      64.380  39.640  50.720  1.00  0.00           H
ATOM   3427  CA  THR A 867      65.370  40.620  52.290  1.00  0.00           C
ATOM   3428  HA  THR A 867      66.450  40.740  52.340  1.00  0.00           H
ATOM   3429  CB  THR A 867      64.710  41.930  51.890  1.00  0.00           C
ATOM   3430  HB  THR A 867      63.630  41.630  51.830  1.00  0.00           H
ATOM   3431  OG1 THR A 867      65.130  42.370  50.590  1.00  0.00           O
ATOM   3432  HG1 THR A 867      64.850  41.720  49.930  1.00  0.00           H
ATOM   3433  CG2 THR A 867      64.900  43.150  52.800  1.00  0.00           C
ATOM   3434 HG21 THR A 867      64.600  43.050  53.870  1.00  0.00           H
ATOM   3435 HG22 THR A 867      64.280  44.000  52.440  1.00  0.00           H
ATOM   3436 HG23 THR A 867      65.960  43.470  52.730  1.00  0.00           H
ATOM   3437  C   THR A 867      64.990  40.310  53.710  1.00  0.00           C
ATOM   3438  O   THR A 867      65.790  40.550  54.630  1.00  0.00           O
ATOM   3439  N   ILE A 868      63.740  39.770  54.040  1.00  0.00           N
ATOM   3440  HN  ILE A 868      63.010  39.740  53.360  1.00  0.00           H
ATOM   3441  CA  ILE A 868      63.350  39.390  55.380  1.00  0.00           C
ATOM   3442  HA  ILE A 868      63.580  40.210  56.050  1.00  0.00           H
ATOM   3443  CB  ILE A 868      61.800  39.090  55.480  1.00  0.00           C
ATOM   3444  HB  ILE A 868      61.620  38.220  54.810  1.00  0.00           H
ATOM   3445  CG2 ILE A 868      61.540  38.770  56.950  1.00  0.00           C
ATOM   3446 HG21 ILE A 868      62.070  37.830  57.210  1.00  0.00           H
ATOM   3447 HG22 ILE A 868      60.440  38.840  57.110  1.00  0.00           H
ATOM   3448 HG23 ILE A 868      62.090  39.570  57.520  1.00  0.00           H
ATOM   3449  CG1 ILE A 868      60.950  40.170  54.960  1.00  0.00           C
ATOM   3450 HG11 ILE A 868      61.500  40.780  54.210  1.00  0.00           H
ATOM   3451 HG12 ILE A 868      60.590  40.860  55.750  1.00  0.00           H
ATOM   3452  CD  ILE A 868      59.670  39.650  54.120  1.00  0.00           C
ATOM   3453  HD1 ILE A 868      59.900  39.330  53.090  1.00  0.00           H
ATOM   3454  HD2 ILE A 868      59.000  40.550  54.030  1.00  0.00           H
ATOM   3455  HD3 ILE A 868      59.120  38.850  54.640  1.00  0.00           H
ATOM   3456  C   ILE A 868      64.260  38.260  55.900  1.00  0.00           C
ATOM   3457  O   ILE A 868      64.720  38.320  57.050  1.00  0.00           O
ATOM   3458  N   VAL A 869      64.490  37.210  55.090  1.00  0.00           N
ATOM   3459  HN  VAL A 869      64.080  37.170  54.180  1.00  0.00           H
ATOM   3460  CA  VAL A 869      65.190  35.980  55.520  1.00  0.00           C
ATOM   3461  HA  VAL A 869      64.670  35.600  56.390  1.00  0.00           H
ATOM   3462  CB  VAL A 869      65.110  34.850  54.490  1.00  0.00           C
ATOM   3463  HB  VAL A 869      65.330  35.070  53.430  1.00  0.00           H
ATOM   3464  CG1 VAL A 869      66.020  33.600  54.810  1.00  0.00           C
ATOM   3465 HG11 VAL A 869      67.110  33.820  54.810  1.00  0.00           H
ATOM   3466 HG12 VAL A 869      65.750  32.740  54.170  1.00  0.00           H
ATOM   3467 HG13 VAL A 869      65.730  33.360  55.850  1.00  0.00           H
ATOM   3468  CG2 VAL A 869      63.640  34.380  54.530  1.00  0.00           C
ATOM   3469 HG21 VAL A 869      63.420  33.980  55.550  1.00  0.00           H
ATOM   3470 HG22 VAL A 869      63.350  33.460  53.960  1.00  0.00           H
ATOM   3471 HG23 VAL A 869      62.950  35.180  54.230  1.00  0.00           H
ATOM   3472  C   VAL A 869      66.660  36.300  55.970  1.00  0.00           C
ATOM   3473  O   VAL A 869      67.080  35.820  57.010  1.00  0.00           O
ATOM   3474  N   ILE A 870      67.280  37.020  55.070  1.00  0.00           N
ATOM   3475  HN  ILE A 870      66.900  37.340  54.200  1.00  0.00           H
ATOM   3476  CA  ILE A 870      68.570  37.540  55.420  1.00  0.00           C
ATOM   3477  HA  ILE A 870      69.170  36.700  55.700  1.00  0.00           H
ATOM   3478  CB  ILE A 870      69.330  38.160  54.270  1.00  0.00           C
ATOM   3479  HB  ILE A 870      68.710  38.950  53.780  1.00  0.00           H
ATOM   3480  CG2 ILE A 870      70.650  38.760  54.790  1.00  0.00           C
ATOM   3481 HG21 ILE A 870      71.080  38.230  55.670  1.00  0.00           H
ATOM   3482 HG22 ILE A 870      70.550  39.860  54.890  1.00  0.00           H
ATOM   3483 HG23 ILE A 870      71.480  38.800  54.050  1.00  0.00           H
ATOM   3484  CG1 ILE A 870      69.670  37.140  53.140  1.00  0.00           C
ATOM   3485 HG11 ILE A 870      70.080  37.610  52.220  1.00  0.00           H
ATOM   3486 HG12 ILE A 870      68.740  36.650  52.780  1.00  0.00           H
ATOM   3487  CD  ILE A 870      70.660  35.990  53.580  1.00  0.00           C
ATOM   3488  HD1 ILE A 870      70.340  35.380  54.460  1.00  0.00           H
ATOM   3489  HD2 ILE A 870      71.670  36.440  53.750  1.00  0.00           H
ATOM   3490  HD3 ILE A 870      70.740  35.220  52.790  1.00  0.00           H
ATOM   3491  C   ILE A 870      68.630  38.410  56.670  1.00  0.00           C
ATOM   3492  O   ILE A 870      69.480  38.230  57.540  1.00  0.00           O
ATOM   3493  N   MET A 871      67.750  39.360  56.850  1.00  0.00           N
ATOM   3494  HN  MET A 871      67.190  39.750  56.130  1.00  0.00           H
ATOM   3495  CA  MET A 871      67.770  40.100  58.130  1.00  0.00           C
ATOM   3496  HA  MET A 871      68.770  40.470  58.210  1.00  0.00           H
ATOM   3497  CB  MET A 871      66.800  41.330  58.040  1.00  0.00           C
ATOM   3498  HB1 MET A 871      66.530  41.740  59.040  1.00  0.00           H
ATOM   3499  HB2 MET A 871      65.770  41.070  57.690  1.00  0.00           H
ATOM   3500  CG  MET A 871      67.250  42.470  57.150  1.00  0.00           C
ATOM   3501  HG1 MET A 871      66.470  43.280  57.080  1.00  0.00           H
ATOM   3502  HG2 MET A 871      67.300  42.100  56.110  1.00  0.00           H
ATOM   3503  SD  MET A 871      68.780  43.150  57.830  1.00  0.00           S
ATOM   3504  CE  MET A 871      68.910  44.610  56.770  1.00  0.00           C
ATOM   3505  HE1 MET A 871      68.980  45.550  57.360  1.00  0.00           H
ATOM   3506  HE2 MET A 871      67.950  44.670  56.220  1.00  0.00           H
ATOM   3507  HE3 MET A 871      69.710  44.610  55.990  1.00  0.00           H
ATOM   3508  C   MET A 871      67.520  39.360  59.450  1.00  0.00           C
ATOM   3509  O   MET A 871      68.150  39.590  60.460  1.00  0.00           O
ATOM   3510  N   VAL A 872      66.720  38.280  59.410  1.00  0.00           N
ATOM   3511  HN  VAL A 872      66.320  37.980  58.550  1.00  0.00           H
ATOM   3512  CA  VAL A 872      66.460  37.430  60.510  1.00  0.00           C
ATOM   3513  HA  VAL A 872      66.610  38.070  61.370  1.00  0.00           H
ATOM   3514  CB  VAL A 872      65.060  36.970  60.660  1.00  0.00           C
ATOM   3515  HB  VAL A 872      64.870  36.410  61.600  1.00  0.00           H
ATOM   3516  CG1 VAL A 872      64.060  38.170  60.820  1.00  0.00           C
ATOM   3517 HG11 VAL A 872      64.380  38.770  61.710  1.00  0.00           H
ATOM   3518 HG12 VAL A 872      63.030  37.860  61.120  1.00  0.00           H
ATOM   3519 HG13 VAL A 872      64.120  38.850  59.950  1.00  0.00           H
ATOM   3520  CG2 VAL A 872      64.660  36.080  59.510  1.00  0.00           C
ATOM   3521 HG21 VAL A 872      63.550  36.020  59.560  1.00  0.00           H
ATOM   3522 HG22 VAL A 872      65.100  35.060  59.470  1.00  0.00           H
ATOM   3523 HG23 VAL A 872      64.780  36.510  58.510  1.00  0.00           H
ATOM   3524  C   VAL A 872      67.480  36.310  60.690  1.00  0.00           C
ATOM   3525  O   VAL A 872      67.760  35.880  61.840  1.00  0.00           O
ATOM   3526  N   THR A 873      68.130  35.790  59.650  1.00  0.00           N
ATOM   3527  HN  THR A 873      67.840  36.110  58.750  1.00  0.00           H
ATOM   3528  CA  THR A 873      69.330  34.870  59.770  1.00  0.00           C
ATOM   3529  HA  THR A 873      69.100  33.970  60.310  1.00  0.00           H
ATOM   3530  CB  THR A 873      69.960  34.520  58.470  1.00  0.00           C
ATOM   3531  HB  THR A 873      70.580  35.310  58.000  1.00  0.00           H
ATOM   3532  OG1 THR A 873      68.960  34.060  57.580  1.00  0.00           O
ATOM   3533  HG1 THR A 873      68.500  34.800  57.170  1.00  0.00           H
ATOM   3534  CG2 THR A 873      71.030  33.330  58.580  1.00  0.00           C
ATOM   3535 HG21 THR A 873      71.450  33.040  57.600  1.00  0.00           H
ATOM   3536 HG22 THR A 873      70.670  32.390  59.060  1.00  0.00           H
ATOM   3537 HG23 THR A 873      71.900  33.810  59.060  1.00  0.00           H
ATOM   3538  C   THR A 873      70.410  35.550  60.600  1.00  0.00           C
ATOM   3539  O   THR A 873      71.030  34.910  61.470  1.00  0.00           O
ATOM   3540  N   ILE A 874      70.550  36.850  60.280  1.00  0.00           N
ATOM   3541  HN  ILE A 874      70.000  37.150  59.510  1.00  0.00           H
ATOM   3542  CA  ILE A 874      71.480  37.750  60.950  1.00  0.00           C
ATOM   3543  HA  ILE A 874      72.430  37.250  61.040  1.00  0.00           H
ATOM   3544  CB  ILE A 874      71.680  39.110  60.240  1.00  0.00           C
ATOM   3545  HB  ILE A 874      70.690  39.580  60.090  1.00  0.00           H
ATOM   3546  CG2 ILE A 874      72.530  40.150  61.060  1.00  0.00           C
ATOM   3547 HG21 ILE A 874      72.980  41.000  60.500  1.00  0.00           H
ATOM   3548 HG22 ILE A 874      73.430  39.660  61.490  1.00  0.00           H
ATOM   3549 HG23 ILE A 874      71.980  40.580  61.920  1.00  0.00           H
ATOM   3550  CG1 ILE A 874      72.330  38.900  58.880  1.00  0.00           C
ATOM   3551 HG11 ILE A 874      71.810  38.070  58.370  1.00  0.00           H
ATOM   3552 HG12 ILE A 874      73.390  38.670  59.120  1.00  0.00           H
ATOM   3553  CD  ILE A 874      72.140  40.130  57.960  1.00  0.00           C
ATOM   3554  HD1 ILE A 874      71.050  40.260  57.850  1.00  0.00           H
ATOM   3555  HD2 ILE A 874      72.650  40.020  56.980  1.00  0.00           H
ATOM   3556  HD3 ILE A 874      72.460  41.110  58.370  1.00  0.00           H
ATOM   3557  C   ILE A 874      71.050  37.910  62.410  1.00  0.00           C
ATOM   3558  O   ILE A 874      71.860  37.710  63.310  1.00  0.00           O
ATOM   3559  N   ASP A 875      69.740  38.150  62.710  1.00  0.00           N
ATOM   3560  HN  ASP A 875      69.020  38.350  62.050  1.00  0.00           H
ATOM   3561  CA  ASP A 875      69.270  38.230  64.030  1.00  0.00           C
ATOM   3562  HA  ASP A 875      69.860  39.010  64.470  1.00  0.00           H
ATOM   3563  CB  ASP A 875      67.870  38.930  63.930  1.00  0.00           C
ATOM   3564  HB1 ASP A 875      67.270  38.100  63.500  1.00  0.00           H
ATOM   3565  HB2 ASP A 875      67.990  39.810  63.260  1.00  0.00           H
ATOM   3566  CG  ASP A 875      67.130  39.290  65.240  1.00  0.00           C
ATOM   3567  OD1 ASP A 875      65.890  39.530  65.300  1.00  0.00           O
ATOM   3568  OD2 ASP A 875      67.880  39.430  66.260  1.00  0.00           O
ATOM   3569  C   ASP A 875      69.400  36.990  64.890  1.00  0.00           C
ATOM   3570  O   ASP A 875      69.740  37.030  66.080  1.00  0.00           O
ATOM   3571  N   TYR A 876      69.290  35.790  64.300  1.00  0.00           N
ATOM   3572  HN  TYR A 876      69.040  35.820  63.340  1.00  0.00           H
ATOM   3573  CA  TYR A 876      69.410  34.460  64.890  1.00  0.00           C
ATOM   3574  HA  TYR A 876      68.770  34.390  65.760  1.00  0.00           H
ATOM   3575  CB  TYR A 876      68.970  33.380  63.860  1.00  0.00           C
ATOM   3576  HB1 TYR A 876      69.360  33.800  62.900  1.00  0.00           H
ATOM   3577  HB2 TYR A 876      67.860  33.410  63.900  1.00  0.00           H
ATOM   3578  CG  TYR A 876      69.410  31.950  64.120  1.00  0.00           C
ATOM   3579  CD1 TYR A 876      70.050  31.250  63.080  1.00  0.00           C
ATOM   3580  HD1 TYR A 876      70.140  31.710  62.110  1.00  0.00           H
ATOM   3581  CE1 TYR A 876      70.620  30.000  63.360  1.00  0.00           C
ATOM   3582  HE1 TYR A 876      71.110  29.510  62.530  1.00  0.00           H
ATOM   3583  CZ  TYR A 876      70.360  29.320  64.540  1.00  0.00           C
ATOM   3584  OH  TYR A 876      70.780  27.950  64.740  1.00  0.00           O
ATOM   3585  HH  TYR A 876      71.280  27.720  63.950  1.00  0.00           H
ATOM   3586  CD2 TYR A 876      69.240  31.320  65.410  1.00  0.00           C
ATOM   3587  HD2 TYR A 876      68.750  31.970  66.120  1.00  0.00           H
ATOM   3588  CE2 TYR A 876      69.730  29.990  65.560  1.00  0.00           C
ATOM   3589  HE2 TYR A 876      69.550  29.450  66.480  1.00  0.00           H
ATOM   3590  C   TYR A 876      70.830  34.340  65.450  1.00  0.00           C
ATOM   3591  O   TYR A 876      71.070  33.990  66.580  1.00  0.00           O
ATOM   3592  N   LEU A 877      71.860  34.750  64.630  1.00  0.00           N
ATOM   3593  HN  LEU A 877      71.620  35.290  63.830  1.00  0.00           H
ATOM   3594  CA  LEU A 877      73.260  34.400  64.810  1.00  0.00           C
ATOM   3595  HA  LEU A 877      73.370  33.520  65.430  1.00  0.00           H
ATOM   3596  CB  LEU A 877      74.000  34.200  63.460  1.00  0.00           C
ATOM   3597  HB1 LEU A 877      73.930  35.000  62.700  1.00  0.00           H
ATOM   3598  HB2 LEU A 877      73.530  33.340  62.940  1.00  0.00           H
ATOM   3599  CG  LEU A 877      75.520  33.860  63.550  1.00  0.00           C
ATOM   3600  HG  LEU A 877      76.100  34.720  63.940  1.00  0.00           H
ATOM   3601  CD1 LEU A 877      75.900  32.730  64.500  1.00  0.00           C
ATOM   3602 HD11 LEU A 877      75.200  32.660  65.350  1.00  0.00           H
ATOM   3603 HD12 LEU A 877      76.920  32.860  64.940  1.00  0.00           H
ATOM   3604 HD13 LEU A 877      75.780  31.730  64.030  1.00  0.00           H
ATOM   3605  CD2 LEU A 877      76.200  33.590  62.250  1.00  0.00           C
ATOM   3606 HD21 LEU A 877      75.870  32.600  61.880  1.00  0.00           H
ATOM   3607 HD22 LEU A 877      77.310  33.700  62.300  1.00  0.00           H
ATOM   3608 HD23 LEU A 877      75.920  34.330  61.460  1.00  0.00           H
ATOM   3609  C   LEU A 877      74.040  35.540  65.520  1.00  0.00           C
ATOM   3610  O   LEU A 877      74.760  35.240  66.490  1.00  0.00           O
ATOM   3611  N   VAL A 878      73.880  36.790  65.060  1.00  0.00           N
ATOM   3612  HN  VAL A 878      73.490  36.980  64.170  1.00  0.00           H
ATOM   3613  CA  VAL A 878      74.580  37.860  65.600  1.00  0.00           C
ATOM   3614  HA  VAL A 878      75.390  37.480  66.220  1.00  0.00           H
ATOM   3615  CB  VAL A 878      74.970  38.750  64.510  1.00  0.00           C
ATOM   3616  HB  VAL A 878      74.130  39.380  64.150  1.00  0.00           H
ATOM   3617  CG1 VAL A 878      76.040  39.800  64.990  1.00  0.00           C
ATOM   3618 HG11 VAL A 878      76.990  39.390  65.390  1.00  0.00           H
ATOM   3619 HG12 VAL A 878      75.570  40.410  65.800  1.00  0.00           H
ATOM   3620 HG13 VAL A 878      76.360  40.380  64.110  1.00  0.00           H
ATOM   3621  CG2 VAL A 878      75.610  37.920  63.350  1.00  0.00           C
ATOM   3622 HG21 VAL A 878      75.810  38.610  62.500  1.00  0.00           H
ATOM   3623 HG22 VAL A 878      74.930  37.190  62.870  1.00  0.00           H
ATOM   3624 HG23 VAL A 878      76.510  37.400  63.750  1.00  0.00           H
ATOM   3625  C   VAL A 878      73.700  38.690  66.530  1.00  0.00           C
ATOM   3626  O   VAL A 878      74.230  39.250  67.520  1.00  0.00           O
ATOM   3627  N   GLY A 879      72.390  38.680  66.320  1.00  0.00           N
ATOM   3628  HN  GLY A 879      71.990  38.000  65.710  1.00  0.00           H
ATOM   3629  CA  GLY A 879      71.430  39.440  67.100  1.00  0.00           C
ATOM   3630  HA1 GLY A 879      71.890  39.660  68.050  1.00  0.00           H
ATOM   3631  HA2 GLY A 879      70.460  38.970  67.180  1.00  0.00           H
ATOM   3632  C   GLY A 879      71.210  40.890  66.690  1.00  0.00           C
ATOM   3633  O   GLY A 879      72.130  41.730  66.710  1.00  0.00           O
ATOM   3634  N   VAL A 880      69.960  41.340  66.610  1.00  0.00           N
ATOM   3635  HN  VAL A 880      69.220  40.680  66.650  1.00  0.00           H
ATOM   3636  CA  VAL A 880      69.640  42.740  66.400  1.00  0.00           C
ATOM   3637  HA  VAL A 880      70.420  43.460  66.230  1.00  0.00           H
ATOM   3638  CB  VAL A 880      68.880  42.750  65.060  1.00  0.00           C
ATOM   3639  HB  VAL A 880      67.980  42.110  65.190  1.00  0.00           H
ATOM   3640  CG1 VAL A 880      68.450  44.190  64.770  1.00  0.00           C
ATOM   3641 HG11 VAL A 880      68.800  44.510  63.760  1.00  0.00           H
ATOM   3642 HG12 VAL A 880      68.920  44.920  65.450  1.00  0.00           H
ATOM   3643 HG13 VAL A 880      67.370  44.330  64.950  1.00  0.00           H
ATOM   3644  CG2 VAL A 880      69.840  42.360  63.930  1.00  0.00           C
ATOM   3645 HG21 VAL A 880      70.850  42.810  63.920  1.00  0.00           H
ATOM   3646 HG22 VAL A 880      69.320  42.610  62.980  1.00  0.00           H
ATOM   3647 HG23 VAL A 880      70.010  41.270  64.070  1.00  0.00           H
ATOM   3648  C   VAL A 880      68.810  43.110  67.650  1.00  0.00           C
ATOM   3649  O   VAL A 880      67.600  42.730  67.720  1.00  0.00           O
ATOM   3650  N   PRO A 881      69.390  43.800  68.600  1.00  0.00           N
ATOM   3651  CD  PRO A 881      70.830  43.990  68.800  1.00  0.00           C
ATOM   3652  HD1 PRO A 881      71.230  44.790  68.140  1.00  0.00           H
ATOM   3653  HD2 PRO A 881      71.340  43.000  68.830  1.00  0.00           H
ATOM   3654  CA  PRO A 881      68.660  44.770  69.440  1.00  0.00           C
ATOM   3655  HA  PRO A 881      68.120  44.090  70.090  1.00  0.00           H
ATOM   3656  CB  PRO A 881      69.740  45.580  70.150  1.00  0.00           C
ATOM   3657  HB1 PRO A 881      69.430  45.980  71.140  1.00  0.00           H
ATOM   3658  HB2 PRO A 881      70.100  46.530  69.710  1.00  0.00           H
ATOM   3659  CG  PRO A 881      70.890  44.610  70.230  1.00  0.00           C
ATOM   3660  HG1 PRO A 881      71.870  45.110  70.310  1.00  0.00           H
ATOM   3661  HG2 PRO A 881      70.650  43.830  70.980  1.00  0.00           H
ATOM   3662  C   PRO A 881      67.640  45.680  68.640  1.00  0.00           C
ATOM   3663  O   PRO A 881      68.090  46.290  67.680  1.00  0.00           O
ATOM   3664  N   SER A 882      66.330  45.740  69.050  1.00  0.00           N
ATOM   3665  HN  SER A 882      66.280  45.150  69.840  1.00  0.00           H
ATOM   3666  CA  SER A 882      65.250  46.210  68.190  1.00  0.00           C
ATOM   3667  HA  SER A 882      65.380  47.280  68.140  1.00  0.00           H
ATOM   3668  CB  SER A 882      65.270  45.570  66.810  1.00  0.00           C
ATOM   3669  HB1 SER A 882      65.110  44.460  66.780  1.00  0.00           H
ATOM   3670  HB2 SER A 882      66.260  45.820  66.400  1.00  0.00           H
ATOM   3671  OG  SER A 882      64.160  46.020  66.000  1.00  0.00           O
ATOM   3672  HG1 SER A 882      63.330  45.650  66.300  1.00  0.00           H
ATOM   3673  C   SER A 882      63.940  45.800  68.770  1.00  0.00           C
ATOM   3674  O   SER A 882      63.880  44.690  69.330  1.00  0.00           O
ATOM   3675  N   PRO A 883      62.860  46.510  68.720  1.00  0.00           N
ATOM   3676  CD  PRO A 883      62.730  48.010  68.700  1.00  0.00           C
ATOM   3677  HD1 PRO A 883      63.010  48.320  67.680  1.00  0.00           H
ATOM   3678  HD2 PRO A 883      63.470  48.460  69.380  1.00  0.00           H
ATOM   3679  CA  PRO A 883      61.460  45.920  68.590  1.00  0.00           C
ATOM   3680  HA  PRO A 883      61.370  45.540  69.600  1.00  0.00           H
ATOM   3681  CB  PRO A 883      60.590  47.140  68.260  1.00  0.00           C
ATOM   3682  HB1 PRO A 883      59.510  46.990  68.490  1.00  0.00           H
ATOM   3683  HB2 PRO A 883      60.750  47.510  67.220  1.00  0.00           H
ATOM   3684  CG  PRO A 883      61.310  48.290  69.000  1.00  0.00           C
ATOM   3685  HG1 PRO A 883      61.030  49.270  68.560  1.00  0.00           H
ATOM   3686  HG2 PRO A 883      61.310  48.330  70.110  1.00  0.00           H
ATOM   3687  C   PRO A 883      61.160  44.710  67.630  1.00  0.00           C
ATOM   3688  O   PRO A 883      61.690  44.680  66.560  1.00  0.00           O
ATOM   3689  N   LYS A 884      60.280  43.780  68.000  1.00  0.00           N
ATOM   3690  HN  LYS A 884      59.940  43.640  68.930  1.00  0.00           H
ATOM   3691  CA  LYS A 884      59.960  42.660  67.100  1.00  0.00           C
ATOM   3692  HA  LYS A 884      60.230  42.910  66.080  1.00  0.00           H
ATOM   3693  CB  LYS A 884      60.640  41.300  67.630  1.00  0.00           C
ATOM   3694  HB1 LYS A 884      60.430  40.500  66.900  1.00  0.00           H
ATOM   3695  HB2 LYS A 884      60.110  40.930  68.540  1.00  0.00           H
ATOM   3696  CG  LYS A 884      62.050  41.210  68.040  1.00  0.00           C
ATOM   3697  HG1 LYS A 884      62.190  40.180  68.420  1.00  0.00           H
ATOM   3698  HG2 LYS A 884      62.300  41.850  68.920  1.00  0.00           H
ATOM   3699  CD  LYS A 884      63.000  41.430  66.890  1.00  0.00           C
ATOM   3700  HD1 LYS A 884      62.800  42.470  66.540  1.00  0.00           H
ATOM   3701  HD2 LYS A 884      62.850  40.640  66.120  1.00  0.00           H
ATOM   3702  CE  LYS A 884      64.450  41.420  67.350  1.00  0.00           C
ATOM   3703  HE1 LYS A 884      64.530  42.110  68.230  1.00  0.00           H
ATOM   3704  HE2 LYS A 884      65.150  41.840  66.590  1.00  0.00           H
ATOM   3705  NZ  LYS A 884      64.930  40.100  67.740  1.00  0.00           N
ATOM   3706  HZ1 LYS A 884      65.730  40.140  68.400  1.00  0.00           H
ATOM   3707  HZ2 LYS A 884      65.300  39.670  66.860  1.00  0.00           H
ATOM   3708  HZ3 LYS A 884      64.180  39.470  68.080  1.00  0.00           H
ATOM   3709  C   LYS A 884      58.460  42.550  66.980  1.00  0.00           C
ATOM   3710  O   LYS A 884      57.780  43.000  67.910  1.00  0.00           O
ATOM   3711  N   LEU A 885      57.910  42.020  65.860  1.00  0.00           N
ATOM   3712  HN  LEU A 885      58.480  41.620  65.140  1.00  0.00           H
ATOM   3713  CA  LEU A 885      56.440  41.750  65.700  1.00  0.00           C
ATOM   3714  HA  LEU A 885      55.920  42.680  65.850  1.00  0.00           H
ATOM   3715  CB  LEU A 885      56.150  41.100  64.320  1.00  0.00           C
ATOM   3716  HB1 LEU A 885      56.570  40.070  64.360  1.00  0.00           H
ATOM   3717  HB2 LEU A 885      56.810  41.600  63.580  1.00  0.00           H
ATOM   3718  CG  LEU A 885      54.690  41.160  64.010  1.00  0.00           C
ATOM   3719  HG  LEU A 885      54.230  40.650  64.890  1.00  0.00           H
ATOM   3720  CD1 LEU A 885      54.120  42.560  63.850  1.00  0.00           C
ATOM   3721 HD11 LEU A 885      53.010  42.580  63.740  1.00  0.00           H
ATOM   3722 HD12 LEU A 885      54.570  43.030  62.950  1.00  0.00           H
ATOM   3723 HD13 LEU A 885      54.250  43.280  64.680  1.00  0.00           H
ATOM   3724  CD2 LEU A 885      54.410  40.360  62.760  1.00  0.00           C
ATOM   3725 HD21 LEU A 885      53.430  40.560  62.260  1.00  0.00           H
ATOM   3726 HD22 LEU A 885      54.480  39.280  63.010  1.00  0.00           H
ATOM   3727 HD23 LEU A 885      55.230  40.700  62.090  1.00  0.00           H
ATOM   3728  C   LEU A 885      55.850  40.800  66.840  1.00  0.00           C
ATOM   3729  O   LEU A 885      56.160  39.610  66.880  1.00  0.00           O
ATOM   3730  N   HSD A 886      54.910  41.270  67.670  1.00  0.00           N
ATOM   3731  HN  HSD A 886      54.660  42.230  67.590  1.00  0.00           H
ATOM   3732  CA  HSD A 886      54.150  40.460  68.720  1.00  0.00           C
ATOM   3733  HA  HSD A 886      54.730  39.650  69.130  1.00  0.00           H
ATOM   3734  CB  HSD A 886      53.670  41.230  69.940  1.00  0.00           C
ATOM   3735  HB1 HSD A 886      53.280  40.700  70.830  1.00  0.00           H
ATOM   3736  HB2 HSD A 886      52.970  42.010  69.560  1.00  0.00           H
ATOM   3737  ND1 HSD A 886      56.040  42.060  70.550  1.00  0.00           N
ATOM   3738  HD1 HSD A 886      56.580  41.290  70.220  1.00  0.00           H
ATOM   3739  CG  HSD A 886      54.660  42.200  70.490  1.00  0.00           C
ATOM   3740  CE1 HSD A 886      56.560  43.280  70.860  1.00  0.00           C
ATOM   3741  HE1 HSD A 886      57.640  43.380  71.020  1.00  0.00           H
ATOM   3742  NE2 HSD A 886      55.650  44.200  71.000  1.00  0.00           N
ATOM   3743  CD2 HSD A 886      54.430  43.530  70.740  1.00  0.00           C
ATOM   3744  HD2 HSD A 886      53.540  44.140  70.640  1.00  0.00           H
ATOM   3745  C   HSD A 886      52.930  39.950  68.050  1.00  0.00           C
ATOM   3746  O   HSD A 886      52.220  40.690  67.350  1.00  0.00           O
ATOM   3747  N   VAL A 887      52.580  38.670  68.120  1.00  0.00           N
ATOM   3748  HN  VAL A 887      53.130  38.090  68.710  1.00  0.00           H
ATOM   3749  CA  VAL A 887      51.440  38.090  67.490  1.00  0.00           C
ATOM   3750  HA  VAL A 887      50.840  38.840  67.000  1.00  0.00           H
ATOM   3751  CB  VAL A 887      51.660  36.900  66.610  1.00  0.00           C
ATOM   3752  HB  VAL A 887      50.650  36.520  66.330  1.00  0.00           H
ATOM   3753  CG1 VAL A 887      52.380  37.260  65.290  1.00  0.00           C
ATOM   3754 HG11 VAL A 887      53.370  37.700  65.550  1.00  0.00           H
ATOM   3755 HG12 VAL A 887      51.850  38.080  64.760  1.00  0.00           H
ATOM   3756 HG13 VAL A 887      52.570  36.370  64.640  1.00  0.00           H
ATOM   3757  CG2 VAL A 887      52.410  35.800  67.400  1.00  0.00           C
ATOM   3758 HG21 VAL A 887      51.800  35.410  68.240  1.00  0.00           H
ATOM   3759 HG22 VAL A 887      53.360  36.240  67.790  1.00  0.00           H
ATOM   3760 HG23 VAL A 887      52.710  34.980  66.720  1.00  0.00           H
ATOM   3761  C   VAL A 887      50.710  37.680  68.740  1.00  0.00           C
ATOM   3762  O   VAL A 887      51.250  37.470  69.880  1.00  0.00           O
ATOM   3763  N   PRO A 888      49.370  37.460  68.710  1.00  0.00           N
ATOM   3764  CD  PRO A 888      48.510  38.110  67.740  1.00  0.00           C
ATOM   3765  HD1 PRO A 888      48.690  37.910  66.660  1.00  0.00           H
ATOM   3766  HD2 PRO A 888      48.360  39.160  68.090  1.00  0.00           H
ATOM   3767  CA  PRO A 888      48.590  36.630  69.600  1.00  0.00           C
ATOM   3768  HA  PRO A 888      48.770  36.770  70.650  1.00  0.00           H
ATOM   3769  CB  PRO A 888      47.190  37.110  69.380  1.00  0.00           C
ATOM   3770  HB1 PRO A 888      46.980  38.000  70.010  1.00  0.00           H
ATOM   3771  HB2 PRO A 888      46.420  36.350  69.610  1.00  0.00           H
ATOM   3772  CG  PRO A 888      47.100  37.450  67.930  1.00  0.00           C
ATOM   3773  HG1 PRO A 888      47.090  36.460  67.430  1.00  0.00           H
ATOM   3774  HG2 PRO A 888      46.330  38.100  67.480  1.00  0.00           H
ATOM   3775  C   PRO A 888      48.760  35.110  69.140  1.00  0.00           C
ATOM   3776  O   PRO A 888      48.910  34.910  67.960  1.00  0.00           O
ATOM   3777  N   GLU A 889      48.710  34.110  70.000  1.00  0.00           N
ATOM   3778  HN  GLU A 889      48.490  34.210  70.970  1.00  0.00           H
ATOM   3779  CA  GLU A 889      48.920  32.720  69.670  1.00  0.00           C
ATOM   3780  HA  GLU A 889      49.170  32.670  68.610  1.00  0.00           H
ATOM   3781  CB  GLU A 889      50.150  32.070  70.440  1.00  0.00           C
ATOM   3782  HB1 GLU A 889      50.160  31.020  70.100  1.00  0.00           H
ATOM   3783  HB2 GLU A 889      49.940  31.910  71.530  1.00  0.00           H
ATOM   3784  CG  GLU A 889      51.490  32.770  70.150  1.00  0.00           C
ATOM   3785  HG1 GLU A 889      51.540  33.660  70.810  1.00  0.00           H
ATOM   3786  HG2 GLU A 889      51.620  33.110  69.100  1.00  0.00           H
ATOM   3787  CD  GLU A 889      52.660  31.890  70.440  1.00  0.00           C
ATOM   3788  OE1 GLU A 889      53.280  32.100  71.520  1.00  0.00           O
ATOM   3789  OE2 GLU A 889      52.960  30.940  69.670  1.00  0.00           O
ATOM   3790  C   GLU A 889      47.690  31.920  69.780  1.00  0.00           C
ATOM   3791  O   GLU A 889      46.690  32.510  70.150  1.00  0.00           O
ATOM   3792  N   LYS A 890      47.690  30.630  69.550  1.00  0.00           N
ATOM   3793  HN  LYS A 890      48.540  30.210  69.230  1.00  0.00           H
ATOM   3794  CA  LYS A 890      46.590  29.670  69.900  1.00  0.00           C
ATOM   3795  HA  LYS A 890      46.950  28.710  69.560  1.00  0.00           H
ATOM   3796  CB  LYS A 890      46.300  29.670  71.380  1.00  0.00           C
ATOM   3797  HB1 LYS A 890      45.510  28.900  71.540  1.00  0.00           H
ATOM   3798  HB2 LYS A 890      46.040  30.670  71.800  1.00  0.00           H
ATOM   3799  CG  LYS A 890      47.380  28.970  72.310  1.00  0.00           C
ATOM   3800  HG1 LYS A 890      48.350  29.490  72.210  1.00  0.00           H
ATOM   3801  HG2 LYS A 890      47.420  27.910  71.970  1.00  0.00           H
ATOM   3802  CD  LYS A 890      46.990  28.940  73.760  1.00  0.00           C
ATOM   3803  HD1 LYS A 890      46.070  28.340  73.900  1.00  0.00           H
ATOM   3804  HD2 LYS A 890      46.770  29.960  74.140  1.00  0.00           H
ATOM   3805  CE  LYS A 890      48.160  28.340  74.630  1.00  0.00           C
ATOM   3806  HE1 LYS A 890      47.730  28.470  75.640  1.00  0.00           H
ATOM   3807  HE2 LYS A 890      49.090  28.940  74.480  1.00  0.00           H
ATOM   3808  NZ  LYS A 890      48.340  27.000  74.320  1.00  0.00           N
ATOM   3809  HZ1 LYS A 890      47.570  26.720  73.670  1.00  0.00           H
ATOM   3810  HZ2 LYS A 890      48.220  26.370  75.130  1.00  0.00           H
ATOM   3811  HZ3 LYS A 890      49.270  26.880  73.880  1.00  0.00           H
ATOM   3812  C   LYS A 890      45.270  29.870  69.090  1.00  0.00           C
ATOM   3813  O   LYS A 890      44.190  29.290  69.430  1.00  0.00           O
ATOM   3814  N   PHE A 891      45.260  30.660  68.040  1.00  0.00           N
ATOM   3815  HN  PHE A 891      46.150  30.920  67.690  1.00  0.00           H
ATOM   3816  CA  PHE A 891      44.080  31.050  67.200  1.00  0.00           C
ATOM   3817  HA  PHE A 891      44.580  31.720  66.530  1.00  0.00           H
ATOM   3818  CB  PHE A 891      43.650  29.780  66.320  1.00  0.00           C
ATOM   3819  HB1 PHE A 891      43.490  28.850  66.920  1.00  0.00           H
ATOM   3820  HB2 PHE A 891      44.470  29.490  65.640  1.00  0.00           H
ATOM   3821  CG  PHE A 891      42.410  29.950  65.450  1.00  0.00           C
ATOM   3822  CD1 PHE A 891      41.270  29.250  65.680  1.00  0.00           C
ATOM   3823  HD1 PHE A 891      41.160  28.550  66.490  1.00  0.00           H
ATOM   3824  CE1 PHE A 891      40.250  29.290  64.730  1.00  0.00           C
ATOM   3825  HE1 PHE A 891      39.360  28.700  64.920  1.00  0.00           H
ATOM   3826  CZ  PHE A 891      40.250  30.200  63.680  1.00  0.00           C
ATOM   3827  HZ  PHE A 891      39.420  30.180  62.980  1.00  0.00           H
ATOM   3828  CD2 PHE A 891      42.440  30.910  64.370  1.00  0.00           C
ATOM   3829  HD2 PHE A 891      43.250  31.620  64.240  1.00  0.00           H
ATOM   3830  CE2 PHE A 891      41.400  30.930  63.490  1.00  0.00           C
ATOM   3831  HE2 PHE A 891      41.420  31.620  62.650  1.00  0.00           H
ATOM   3832  C   PHE A 891      43.030  31.950  67.840  1.00  0.00           C
ATOM   3833  O   PHE A 891      41.810  31.620  68.070  1.00  0.00           O
ATOM   3834  N   GLU A 892      43.500  33.120  68.260  1.00  0.00           N
ATOM   3835  HN  GLU A 892      44.470  33.310  68.100  1.00  0.00           H
ATOM   3836  CA  GLU A 892      42.660  34.130  68.930  1.00  0.00           C
ATOM   3837  HA  GLU A 892      41.640  33.850  68.700  1.00  0.00           H
ATOM   3838  CB  GLU A 892      43.000  34.110  70.470  1.00  0.00           C
ATOM   3839  HB1 GLU A 892      42.400  34.940  70.900  1.00  0.00           H
ATOM   3840  HB2 GLU A 892      44.070  34.380  70.550  1.00  0.00           H
ATOM   3841  CG  GLU A 892      42.860  32.730  71.180  1.00  0.00           C
ATOM   3842  HG1 GLU A 892      43.780  32.150  70.930  1.00  0.00           H
ATOM   3843  HG2 GLU A 892      41.910  32.220  70.920  1.00  0.00           H
ATOM   3844  CD  GLU A 892      42.850  32.900  72.610  1.00  0.00           C
ATOM   3845  OE1 GLU A 892      41.820  32.630  73.290  1.00  0.00           O
ATOM   3846  OE2 GLU A 892      43.930  33.360  73.090  1.00  0.00           O
ATOM   3847  C   GLU A 892      42.880  35.480  68.330  1.00  0.00           C
ATOM   3848  O   GLU A 892      43.860  35.740  67.590  1.00  0.00           O
ATOM   3849  N   PRO A 893      41.930  36.420  68.600  1.00  0.00           N
ATOM   3850  CD  PRO A 893      40.590  36.150  68.990  1.00  0.00           C
ATOM   3851  HD1 PRO A 893      40.510  36.000  70.090  1.00  0.00           H
ATOM   3852  HD2 PRO A 893      40.160  35.240  68.520  1.00  0.00           H
ATOM   3853  CA  PRO A 893      42.140  37.840  68.370  1.00  0.00           C
ATOM   3854  HA  PRO A 893      42.130  37.930  67.300  1.00  0.00           H
ATOM   3855  CB  PRO A 893      40.890  38.460  68.940  1.00  0.00           C
ATOM   3856  HB1 PRO A 893      40.700  39.420  68.410  1.00  0.00           H
ATOM   3857  HB2 PRO A 893      40.790  38.630  70.040  1.00  0.00           H
ATOM   3858  CG  PRO A 893      39.910  37.400  68.610  1.00  0.00           C
ATOM   3859  HG1 PRO A 893      39.050  37.800  69.190  1.00  0.00           H
ATOM   3860  HG2 PRO A 893      39.550  37.210  67.570  1.00  0.00           H
ATOM   3861  C   PRO A 893      43.400  38.390  69.000  1.00  0.00           C
ATOM   3862  O   PRO A 893      43.770  37.890  70.020  1.00  0.00           O
ATOM   3863  N   THR A 894      43.970  39.510  68.510  1.00  0.00           N
ATOM   3864  HN  THR A 894      43.870  39.910  67.610  1.00  0.00           H
ATOM   3865  CA  THR A 894      44.900  40.370  69.320  1.00  0.00           C
ATOM   3866  HA  THR A 894      45.570  39.640  69.750  1.00  0.00           H
ATOM   3867  CB  THR A 894      45.590  41.520  68.570  1.00  0.00           C
ATOM   3868  HB  THR A 894      44.890  42.370  68.440  1.00  0.00           H
ATOM   3869  OG1 THR A 894      46.090  41.160  67.280  1.00  0.00           O
ATOM   3870  HG1 THR A 894      45.350  41.110  66.670  1.00  0.00           H
ATOM   3871  CG2 THR A 894      46.840  41.920  69.300  1.00  0.00           C
ATOM   3872 HG21 THR A 894      47.530  42.590  68.750  1.00  0.00           H
ATOM   3873 HG22 THR A 894      47.400  40.980  69.470  1.00  0.00           H
ATOM   3874 HG23 THR A 894      46.590  42.330  70.300  1.00  0.00           H
ATOM   3875  C   THR A 894      44.160  40.920  70.540  1.00  0.00           C
ATOM   3876  O   THR A 894      44.730  40.980  71.650  1.00  0.00           O
ATOM   3877  N   HSD A 895      42.940  41.410  70.420  1.00  0.00           N
ATOM   3878  HN  HSD A 895      42.570  41.270  69.500  1.00  0.00           H
ATOM   3879  CA  HSD A 895      42.090  41.820  71.550  1.00  0.00           C
ATOM   3880  HA  HSD A 895      42.760  42.480  72.080  1.00  0.00           H
ATOM   3881  CB  HSD A 895      40.900  42.660  71.090  1.00  0.00           C
ATOM   3882  HB1 HSD A 895      40.460  42.010  70.300  1.00  0.00           H
ATOM   3883  HB2 HSD A 895      41.260  43.630  70.680  1.00  0.00           H
ATOM   3884  ND1 HSD A 895      39.520  43.800  72.960  1.00  0.00           N
ATOM   3885  HD1 HSD A 895      40.150  44.520  73.230  1.00  0.00           H
ATOM   3886  CG  HSD A 895      39.760  42.710  72.100  1.00  0.00           C
ATOM   3887  CE1 HSD A 895      38.280  43.570  73.520  1.00  0.00           C
ATOM   3888  HE1 HSD A 895      37.820  44.220  74.260  1.00  0.00           H
ATOM   3889  NE2 HSD A 895      37.730  42.460  73.100  1.00  0.00           N
ATOM   3890  CD2 HSD A 895      38.630  41.920  72.210  1.00  0.00           C
ATOM   3891  HD2 HSD A 895      38.390  41.020  71.660  1.00  0.00           H
ATOM   3892  C   HSD A 895      41.670  40.700  72.580  1.00  0.00           C
ATOM   3893  O   HSD A 895      41.110  39.670  72.120  1.00  0.00           O
ATOM   3894  N   PRO A 896      41.790  40.690  73.940  1.00  0.00           N
ATOM   3895  CD  PRO A 896      42.270  41.910  74.670  1.00  0.00           C
ATOM   3896  HD1 PRO A 896      41.510  42.700  74.800  1.00  0.00           H
ATOM   3897  HD2 PRO A 896      42.960  42.570  74.120  1.00  0.00           H
ATOM   3898  CA  PRO A 896      42.350  39.510  74.630  1.00  0.00           C
ATOM   3899  HA  PRO A 896      42.700  38.810  73.880  1.00  0.00           H
ATOM   3900  CB  PRO A 896      43.470  40.040  75.480  1.00  0.00           C
ATOM   3901  HB1 PRO A 896      44.360  40.060  74.820  1.00  0.00           H
ATOM   3902  HB2 PRO A 896      43.760  39.440  76.370  1.00  0.00           H
ATOM   3903  CG  PRO A 896      43.110  41.460  75.870  1.00  0.00           C
ATOM   3904  HG1 PRO A 896      42.430  41.330  76.740  1.00  0.00           H
ATOM   3905  HG2 PRO A 896      43.970  42.050  76.230  1.00  0.00           H
ATOM   3906  C   PRO A 896      41.240  38.770  75.440  1.00  0.00           C
ATOM   3907  O   PRO A 896      41.410  37.660  75.830  1.00  0.00           O
ATOM   3908  N   GLU A 897      40.160  39.430  75.750  1.00  0.00           N
ATOM   3909  HN  GLU A 897      40.060  40.310  75.300  1.00  0.00           H
ATOM   3910  CA  GLU A 897      39.180  38.930  76.620  1.00  0.00           C
ATOM   3911  HA  GLU A 897      39.570  38.260  77.380  1.00  0.00           H
ATOM   3912  CB  GLU A 897      38.510  40.100  77.300  1.00  0.00           C
ATOM   3913  HB1 GLU A 897      39.300  40.630  77.880  1.00  0.00           H
ATOM   3914  HB2 GLU A 897      37.790  39.710  78.050  1.00  0.00           H
ATOM   3915  CG  GLU A 897      37.820  41.170  76.470  1.00  0.00           C
ATOM   3916  HG1 GLU A 897      37.030  40.750  75.800  1.00  0.00           H
ATOM   3917  HG2 GLU A 897      38.570  41.710  75.850  1.00  0.00           H
ATOM   3918  CD  GLU A 897      37.190  42.320  77.350  1.00  0.00           C
ATOM   3919  OE1 GLU A 897      37.910  43.100  78.010  1.00  0.00           O
ATOM   3920  OE2 GLU A 897      35.980  42.490  77.210  1.00  0.00           O
ATOM   3921  C   GLU A 897      38.100  38.160  75.940  1.00  0.00           C
ATOM   3922  O   GLU A 897      37.190  37.670  76.590  1.00  0.00           O
ATOM   3923  N   ARG A 898      38.110  38.000  74.550  1.00  0.00           N
ATOM   3924  HN  ARG A 898      38.920  38.350  74.090  1.00  0.00           H
ATOM   3925  CA  ARG A 898      37.060  37.250  73.900  1.00  0.00           C
ATOM   3926  HA  ARG A 898      36.460  36.610  74.550  1.00  0.00           H
ATOM   3927  CB  ARG A 898      35.880  38.100  73.240  1.00  0.00           C
ATOM   3928  HB1 ARG A 898      35.310  38.370  74.160  1.00  0.00           H
ATOM   3929  HB2 ARG A 898      35.210  37.480  72.600  1.00  0.00           H
ATOM   3930  CG  ARG A 898      36.320  39.250  72.390  1.00  0.00           C
ATOM   3931  HG1 ARG A 898      37.190  38.970  71.760  1.00  0.00           H
ATOM   3932  HG2 ARG A 898      36.600  40.130  73.020  1.00  0.00           H
ATOM   3933  CD  ARG A 898      35.160  39.830  71.510  1.00  0.00           C
ATOM   3934  HD1 ARG A 898      34.210  40.050  72.030  1.00  0.00           H
ATOM   3935  HD2 ARG A 898      34.810  39.090  70.760  1.00  0.00           H
ATOM   3936  NE  ARG A 898      35.680  41.120  70.940  1.00  0.00           N
ATOM   3937  HE  ARG A 898      35.700  41.980  71.440  1.00  0.00           H
ATOM   3938  CZ  ARG A 898      36.340  41.140  69.830  1.00  0.00           C
ATOM   3939  NH1 ARG A 898      36.610  39.990  69.180  1.00  0.00           N
ATOM   3940 HH11 ARG A 898      37.130  39.840  68.340  1.00  0.00           H
ATOM   3941 HH12 ARG A 898      36.240  39.180  69.630  1.00  0.00           H
ATOM   3942  NH2 ARG A 898      36.950  42.160  69.310  1.00  0.00           N
ATOM   3943 HH21 ARG A 898      37.660  41.910  68.640  1.00  0.00           H
ATOM   3944 HH22 ARG A 898      36.810  43.040  69.760  1.00  0.00           H
ATOM   3945  C   ARG A 898      37.740  36.370  72.780  1.00  0.00           C
ATOM   3946  O   ARG A 898      38.920  36.520  72.450  1.00  0.00           O
ATOM   3947  N   GLY A 899      37.010  35.320  72.220  1.00  0.00           N
ATOM   3948  HN  GLY A 899      36.100  35.080  72.570  1.00  0.00           H
ATOM   3949  CA  GLY A 899      37.350  34.640  70.960  1.00  0.00           C
ATOM   3950  HA1 GLY A 899      36.900  33.660  70.910  1.00  0.00           H
ATOM   3951  HA2 GLY A 899      38.410  34.580  70.780  1.00  0.00           H
ATOM   3952  C   GLY A 899      36.820  35.480  69.840  1.00  0.00           C
ATOM   3953  O   GLY A 899      36.610  36.680  69.960  1.00  0.00           O
ATOM   3954  N   TRP A 900      36.790  34.870  68.580  1.00  0.00           N
ATOM   3955  HN  TRP A 900      36.720  33.880  68.550  1.00  0.00           H
ATOM   3956  CA  TRP A 900      36.680  35.550  67.290  1.00  0.00           C
ATOM   3957  HA  TRP A 900      37.420  36.340  67.300  1.00  0.00           H
ATOM   3958  CB  TRP A 900      36.860  34.480  66.130  1.00  0.00           C
ATOM   3959  HB1 TRP A 900      36.690  34.910  65.120  1.00  0.00           H
ATOM   3960  HB2 TRP A 900      36.110  33.680  66.300  1.00  0.00           H
ATOM   3961  CG  TRP A 900      38.210  33.870  66.000  1.00  0.00           C
ATOM   3962  CD1 TRP A 900      38.640  32.670  66.400  1.00  0.00           C
ATOM   3963  HD1 TRP A 900      38.110  31.880  66.890  1.00  0.00           H
ATOM   3964  NE1 TRP A 900      39.970  32.590  66.190  1.00  0.00           N
ATOM   3965  HE1 TRP A 900      40.480  31.840  66.530  1.00  0.00           H
ATOM   3966  CE2 TRP A 900      40.450  33.730  65.610  1.00  0.00           C
ATOM   3967  CD2 TRP A 900      39.340  34.550  65.450  1.00  0.00           C
ATOM   3968  CE3 TRP A 900      39.540  35.810  64.960  1.00  0.00           C
ATOM   3969  HE3 TRP A 900      38.710  36.480  64.800  1.00  0.00           H
ATOM   3970  CZ3 TRP A 900      40.870  36.270  64.630  1.00  0.00           C
ATOM   3971  HZ3 TRP A 900      40.940  37.220  64.100  1.00  0.00           H
ATOM   3972  CZ2 TRP A 900      41.740  34.080  65.180  1.00  0.00           C
ATOM   3973  HZ2 TRP A 900      42.600  33.430  65.180  1.00  0.00           H
ATOM   3974  CH2 TRP A 900      41.960  35.380  64.690  1.00  0.00           C
ATOM   3975  HH2 TRP A 900      42.950  35.620  64.350  1.00  0.00           H
ATOM   3976  C   TRP A 900      35.410  36.320  67.070  1.00  0.00           C
ATOM   3977  O   TRP A 900      35.400  37.420  66.560  1.00  0.00           O
ATOM   3978  N   ILE A 901      34.270  35.730  67.490  1.00  0.00           N
ATOM   3979  HN  ILE A 901      34.370  35.000  68.170  1.00  0.00           H
ATOM   3980  CA  ILE A 901      32.910  36.320  67.390  1.00  0.00           C
ATOM   3981  HA  ILE A 901      32.810  36.700  66.380  1.00  0.00           H
ATOM   3982  CB  ILE A 901      31.780  35.290  67.770  1.00  0.00           C
ATOM   3983  HB  ILE A 901      31.880  34.990  68.830  1.00  0.00           H
ATOM   3984  CG2 ILE A 901      30.410  36.080  67.750  1.00  0.00           C
ATOM   3985 HG21 ILE A 901      29.610  35.310  67.880  1.00  0.00           H
ATOM   3986 HG22 ILE A 901      30.210  36.630  66.820  1.00  0.00           H
ATOM   3987 HG23 ILE A 901      30.410  36.760  68.640  1.00  0.00           H
ATOM   3988  CG1 ILE A 901      31.860  34.040  66.840  1.00  0.00           C
ATOM   3989 HG11 ILE A 901      31.220  33.270  67.340  1.00  0.00           H
ATOM   3990 HG12 ILE A 901      32.950  33.830  66.880  1.00  0.00           H
ATOM   3991  CD  ILE A 901      31.540  34.230  65.380  1.00  0.00           C
ATOM   3992  HD1 ILE A 901      30.460  34.490  65.290  1.00  0.00           H
ATOM   3993  HD2 ILE A 901      31.810  33.290  64.870  1.00  0.00           H
ATOM   3994  HD3 ILE A 901      32.070  35.070  64.890  1.00  0.00           H
ATOM   3995  C   ILE A 901      32.720  37.570  68.200  1.00  0.00           C
ATOM   3996  O   ILE A 901      32.930  37.660  69.390  1.00  0.00           O
ATOM   3997  N   ILE A 902      32.260  38.710  67.620  1.00  0.00           N
ATOM   3998  HN  ILE A 902      32.040  38.770  66.640  1.00  0.00           H
ATOM   3999  CA  ILE A 902      31.780  39.910  68.290  1.00  0.00           C
ATOM   4000  HA  ILE A 902      31.790  39.870  69.370  1.00  0.00           H
ATOM   4001  CB  ILE A 902      32.650  41.090  67.820  1.00  0.00           C
ATOM   4002  HB  ILE A 902      33.680  41.010  68.240  1.00  0.00           H
ATOM   4003  CG2 ILE A 902      32.840  41.140  66.320  1.00  0.00           C
ATOM   4004 HG21 ILE A 902      33.470  40.300  65.970  1.00  0.00           H
ATOM   4005 HG22 ILE A 902      33.430  42.020  66.020  1.00  0.00           H
ATOM   4006 HG23 ILE A 902      31.880  41.170  65.770  1.00  0.00           H
ATOM   4007  CG1 ILE A 902      32.090  42.410  68.380  1.00  0.00           C
ATOM   4008 HG11 ILE A 902      31.490  42.140  69.270  1.00  0.00           H
ATOM   4009 HG12 ILE A 902      31.420  42.870  67.610  1.00  0.00           H
ATOM   4010  CD  ILE A 902      33.170  43.490  68.650  1.00  0.00           C
ATOM   4011  HD1 ILE A 902      32.680  44.480  68.820  1.00  0.00           H
ATOM   4012  HD2 ILE A 902      33.790  43.500  67.720  1.00  0.00           H
ATOM   4013  HD3 ILE A 902      33.900  43.360  69.470  1.00  0.00           H
ATOM   4014  C   ILE A 902      30.370  40.070  67.860  1.00  0.00           C
ATOM   4015  O   ILE A 902      29.960  39.950  66.690  1.00  0.00           O
ATOM   4016  N   SER A 903      29.570  40.200  68.940  1.00  0.00           N
ATOM   4017  HN  SER A 903      29.950  40.430  69.840  1.00  0.00           H
ATOM   4018  CA  SER A 903      28.110  40.140  68.730  1.00  0.00           C
ATOM   4019  HA  SER A 903      27.960  39.490  67.870  1.00  0.00           H
ATOM   4020  CB  SER A 903      27.300  39.550  69.890  1.00  0.00           C
ATOM   4021  HB1 SER A 903      27.650  39.970  70.860  1.00  0.00           H
ATOM   4022  HB2 SER A 903      27.490  38.460  70.060  1.00  0.00           H
ATOM   4023  OG  SER A 903      25.890  39.600  69.700  1.00  0.00           O
ATOM   4024  HG1 SER A 903      25.630  39.100  68.930  1.00  0.00           H
ATOM   4025  C   SER A 903      27.610  41.530  68.310  1.00  0.00           C
ATOM   4026  O   SER A 903      27.830  42.500  69.050  1.00  0.00           O
ATOM   4027  N   PRO A 904      27.040  41.650  67.080  1.00  0.00           N
ATOM   4028  CD  PRO A 904      26.590  40.620  66.120  1.00  0.00           C
ATOM   4029  HD1 PRO A 904      25.950  39.910  66.700  1.00  0.00           H
ATOM   4030  HD2 PRO A 904      27.510  40.150  65.720  1.00  0.00           H
ATOM   4031  CA  PRO A 904      26.400  42.880  66.730  1.00  0.00           C
ATOM   4032  HA  PRO A 904      26.990  43.730  67.070  1.00  0.00           H
ATOM   4033  CB  PRO A 904      26.090  42.750  65.250  1.00  0.00           C
ATOM   4034  HB1 PRO A 904      26.780  43.110  64.460  1.00  0.00           H
ATOM   4035  HB2 PRO A 904      25.130  43.310  65.080  1.00  0.00           H
ATOM   4036  CG  PRO A 904      25.790  41.290  65.000  1.00  0.00           C
ATOM   4037  HG1 PRO A 904      24.730  41.080  65.270  1.00  0.00           H
ATOM   4038  HG2 PRO A 904      26.010  40.960  63.960  1.00  0.00           H
ATOM   4039  C   PRO A 904      25.140  43.140  67.640  1.00  0.00           C
ATOM   4040  O   PRO A 904      24.670  42.260  68.330  1.00  0.00           O
ATOM   4041  N   LEU A 905      24.600  44.360  67.660  1.00  0.00           N
ATOM   4042  HN  LEU A 905      25.060  45.170  67.300  1.00  0.00           H
ATOM   4043  CA  LEU A 905      23.260  44.560  68.220  1.00  0.00           C
ATOM   4044  HA  LEU A 905      23.120  45.630  68.220  1.00  0.00           H
ATOM   4045  CB  LEU A 905      22.180  44.030  67.300  1.00  0.00           C
ATOM   4046  HB1 LEU A 905      21.210  44.180  67.820  1.00  0.00           H
ATOM   4047  HB2 LEU A 905      22.300  42.960  67.040  1.00  0.00           H
ATOM   4048  CG  LEU A 905      22.040  44.790  65.960  1.00  0.00           C
ATOM   4049  HG  LEU A 905      23.050  44.680  65.530  1.00  0.00           H
ATOM   4050  CD1 LEU A 905      21.060  44.120  64.970  1.00  0.00           C
ATOM   4051 HD11 LEU A 905      21.240  43.020  64.930  1.00  0.00           H
ATOM   4052 HD12 LEU A 905      21.150  44.560  63.950  1.00  0.00           H
ATOM   4053 HD13 LEU A 905      20.030  44.330  65.330  1.00  0.00           H
ATOM   4054  CD2 LEU A 905      21.730  46.350  66.020  1.00  0.00           C
ATOM   4055 HD21 LEU A 905      20.760  46.360  66.560  1.00  0.00           H
ATOM   4056 HD22 LEU A 905      21.530  46.590  64.950  1.00  0.00           H
ATOM   4057 HD23 LEU A 905      22.550  46.860  66.580  1.00  0.00           H
ATOM   4058  C   LEU A 905      23.100  44.180  69.740  1.00  0.00           C
ATOM   4059  O   LEU A 905      24.100  44.180  70.500  1.00  0.00           O
ATOM   4060  N   GLY A 906      21.870  44.050  70.280  1.00  0.00           N
ATOM   4061  HN  GLY A 906      21.070  43.960  69.690  1.00  0.00           H
ATOM   4062  CA  GLY A 906      21.620  44.030  71.760  1.00  0.00           C
ATOM   4063  HA1 GLY A 906      22.250  43.260  72.200  1.00  0.00           H
ATOM   4064  HA2 GLY A 906      20.560  43.820  71.820  1.00  0.00           H
ATOM   4065  C   GLY A 906      21.880  45.300  72.530  1.00  0.00           C
ATOM   4066  O   GLY A 906      21.190  46.270  72.400  1.00  0.00           O
ATOM   4067  N   ASP A 907      22.950  45.310  73.340  1.00  0.00           N
ATOM   4068  HN  ASP A 907      23.600  44.550  73.340  1.00  0.00           H
ATOM   4069  CA  ASP A 907      23.290  46.430  74.230  1.00  0.00           C
ATOM   4070  HA  ASP A 907      22.330  46.800  74.540  1.00  0.00           H
ATOM   4071  CB  ASP A 907      24.180  45.930  75.420  1.00  0.00           C
ATOM   4072  HB1 ASP A 907      24.480  46.790  76.070  1.00  0.00           H
ATOM   4073  HB2 ASP A 907      25.070  45.340  75.100  1.00  0.00           H
ATOM   4074  CG  ASP A 907      23.570  44.950  76.440  1.00  0.00           C
ATOM   4075  OD1 ASP A 907      24.090  44.630  77.520  1.00  0.00           O
ATOM   4076  OD2 ASP A 907      22.430  44.430  76.170  1.00  0.00           O
ATOM   4077  C   ASP A 907      24.040  47.710  73.620  1.00  0.00           C
ATOM   4078  O   ASP A 907      24.220  48.620  74.390  1.00  0.00           O
ATOM   4079  N   ASN A 908      24.400  47.700  72.360  1.00  0.00           N
ATOM   4080  HN  ASN A 908      24.230  46.850  71.860  1.00  0.00           H
ATOM   4081  CA  ASN A 908      24.880  48.820  71.650  1.00  0.00           C
ATOM   4082  HA  ASN A 908      25.690  49.260  72.200  1.00  0.00           H
ATOM   4083  CB  ASN A 908      25.410  48.400  70.290  1.00  0.00           C
ATOM   4084  HB1 ASN A 908      25.720  49.300  69.690  1.00  0.00           H
ATOM   4085  HB2 ASN A 908      24.630  47.900  69.680  1.00  0.00           H
ATOM   4086  CG  ASN A 908      26.600  47.480  70.520  1.00  0.00           C
ATOM   4087  OD1 ASN A 908      27.280  47.530  71.560  1.00  0.00           O
ATOM   4088  ND2 ASN A 908      26.830  46.560  69.600  1.00  0.00           N
ATOM   4089 HD21 ASN A 908      27.530  45.850  69.750  1.00  0.00           H
ATOM   4090 HD22 ASN A 908      26.410  46.700  68.710  1.00  0.00           H
ATOM   4091  C   ASN A 908      23.680  49.790  71.280  1.00  0.00           C
ATOM   4092  O   ASN A 908      22.910  49.320  70.460  1.00  0.00           O
ATOM   4093  N   PRO A 909      23.480  50.930  71.860  1.00  0.00           N
ATOM   4094  CD  PRO A 909      24.430  51.480  72.870  1.00  0.00           C
ATOM   4095  HD1 PRO A 909      25.410  51.720  72.420  1.00  0.00           H
ATOM   4096  HD2 PRO A 909      24.530  50.880  73.800  1.00  0.00           H
ATOM   4097  CA  PRO A 909      22.480  51.900  71.570  1.00  0.00           C
ATOM   4098  HA  PRO A 909      21.520  51.570  71.940  1.00  0.00           H
ATOM   4099  CB  PRO A 909      23.050  53.240  72.140  1.00  0.00           C
ATOM   4100  HB1 PRO A 909      22.160  53.880  72.340  1.00  0.00           H
ATOM   4101  HB2 PRO A 909      23.610  53.860  71.390  1.00  0.00           H
ATOM   4102  CG  PRO A 909      23.750  52.800  73.350  1.00  0.00           C
ATOM   4103  HG1 PRO A 909      24.340  53.630  73.800  1.00  0.00           H
ATOM   4104  HG2 PRO A 909      23.120  52.580  74.240  1.00  0.00           H
ATOM   4105  C   PRO A 909      22.200  52.060  70.070  1.00  0.00           C
ATOM   4106  O   PRO A 909      23.190  52.120  69.310  1.00  0.00           O
ATOM   4107  N   TRP A 910      20.940  52.390  69.670  1.00  0.00           N
ATOM   4108  HN  TRP A 910      20.200  52.450  70.350  1.00  0.00           H
ATOM   4109  CA  TRP A 910      20.520  52.660  68.350  1.00  0.00           C
ATOM   4110  HA  TRP A 910      20.660  51.780  67.740  1.00  0.00           H
ATOM   4111  CB  TRP A 910      18.970  53.120  68.320  1.00  0.00           C
ATOM   4112  HB1 TRP A 910      19.050  54.160  68.710  1.00  0.00           H
ATOM   4113  HB2 TRP A 910      18.490  52.430  69.050  1.00  0.00           H
ATOM   4114  CG  TRP A 910      18.260  53.140  66.930  1.00  0.00           C
ATOM   4115  CD1 TRP A 910      17.370  52.150  66.490  1.00  0.00           C
ATOM   4116  HD1 TRP A 910      17.010  51.270  67.000  1.00  0.00           H
ATOM   4117  NE1 TRP A 910      16.940  52.450  65.190  1.00  0.00           N
ATOM   4118  HE1 TRP A 910      16.420  51.980  64.500  1.00  0.00           H
ATOM   4119  CE2 TRP A 910      17.450  53.630  64.850  1.00  0.00           C
ATOM   4120  CD2 TRP A 910      18.220  54.130  65.910  1.00  0.00           C
ATOM   4121  CE3 TRP A 910      19.010  55.240  65.680  1.00  0.00           C
ATOM   4122  HE3 TRP A 910      19.690  55.650  66.410  1.00  0.00           H
ATOM   4123  CZ3 TRP A 910      18.810  55.930  64.480  1.00  0.00           C
ATOM   4124  HZ3 TRP A 910      19.330  56.890  64.390  1.00  0.00           H
ATOM   4125  CZ2 TRP A 910      17.370  54.270  63.630  1.00  0.00           C
ATOM   4126  HZ2 TRP A 910      16.730  53.850  62.860  1.00  0.00           H
ATOM   4127  CH2 TRP A 910      18.010  55.460  63.490  1.00  0.00           C
ATOM   4128  HH2 TRP A 910      17.850  56.020  62.580  1.00  0.00           H
ATOM   4129  C   TRP A 910      21.320  53.760  67.630  1.00  0.00           C
ATOM   4130  O   TRP A 910      21.800  53.490  66.580  1.00  0.00           O
ATOM   4131  N   TRP A 911      21.650  54.940  68.280  1.00  0.00           N
ATOM   4132  HN  TRP A 911      21.150  55.120  69.110  1.00  0.00           H
ATOM   4133  CA  TRP A 911      22.420  56.040  67.730  1.00  0.00           C
ATOM   4134  HA  TRP A 911      21.910  56.330  66.820  1.00  0.00           H
ATOM   4135  CB  TRP A 911      22.380  57.290  68.680  1.00  0.00           C
ATOM   4136  HB1 TRP A 911      21.340  57.690  68.650  1.00  0.00           H
ATOM   4137  HB2 TRP A 911      22.980  58.150  68.320  1.00  0.00           H
ATOM   4138  CG  TRP A 911      22.740  56.990  70.110  1.00  0.00           C
ATOM   4139  CD1 TRP A 911      21.880  56.610  71.110  1.00  0.00           C
ATOM   4140  HD1 TRP A 911      20.800  56.560  71.040  1.00  0.00           H
ATOM   4141  NE1 TRP A 911      22.570  56.580  72.320  1.00  0.00           N
ATOM   4142  HE1 TRP A 911      22.200  56.160  73.110  1.00  0.00           H
ATOM   4143  CE2 TRP A 911      23.910  56.830  72.070  1.00  0.00           C
ATOM   4144  CD2 TRP A 911      24.080  57.030  70.680  1.00  0.00           C
ATOM   4145  CE3 TRP A 911      25.300  57.470  70.240  1.00  0.00           C
ATOM   4146  HE3 TRP A 911      25.590  57.770  69.240  1.00  0.00           H
ATOM   4147  CZ3 TRP A 911      26.350  57.490  71.110  1.00  0.00           C
ATOM   4148  HZ3 TRP A 911      27.330  57.610  70.690  1.00  0.00           H
ATOM   4149  CZ2 TRP A 911      24.950  56.760  72.930  1.00  0.00           C
ATOM   4150  HZ2 TRP A 911      24.950  56.490  73.970  1.00  0.00           H
ATOM   4151  CH2 TRP A 911      26.230  57.110  72.400  1.00  0.00           C
ATOM   4152  HH2 TRP A 911      27.090  57.060  73.040  1.00  0.00           H
ATOM   4153  C   TRP A 911      23.850  55.730  67.380  1.00  0.00           C
ATOM   4154  O   TRP A 911      24.440  56.320  66.480  1.00  0.00           O
ATOM   4155  N   THR A 912      24.400  54.640  67.990  1.00  0.00           N
ATOM   4156  HN  THR A 912      23.850  54.070  68.600  1.00  0.00           H
ATOM   4157  CA  THR A 912      25.720  54.100  67.550  1.00  0.00           C
ATOM   4158  HA  THR A 912      26.350  54.960  67.600  1.00  0.00           H
ATOM   4159  CB  THR A 912      26.350  52.990  68.380  1.00  0.00           C
ATOM   4160  HB  THR A 912      27.350  52.750  67.960  1.00  0.00           H
ATOM   4161  OG1 THR A 912      25.630  51.760  68.430  1.00  0.00           O
ATOM   4162  HG1 THR A 912      24.780  51.940  68.840  1.00  0.00           H
ATOM   4163  CG2 THR A 912      26.560  53.490  69.790  1.00  0.00           C
ATOM   4164 HG21 THR A 912      25.590  53.640  70.300  1.00  0.00           H
ATOM   4165 HG22 THR A 912      27.110  54.440  69.910  1.00  0.00           H
ATOM   4166 HG23 THR A 912      27.100  52.760  70.420  1.00  0.00           H
ATOM   4167  C   THR A 912      25.630  53.690  66.100  1.00  0.00           C
ATOM   4168  O   THR A 912      26.580  53.960  65.320  1.00  0.00           O
ATOM   4169  N   LEU A 913      24.530  53.060  65.650  1.00  0.00           N
ATOM   4170  HN  LEU A 913      23.660  53.110  66.130  1.00  0.00           H
ATOM   4171  CA  LEU A 913      24.390  52.600  64.230  1.00  0.00           C
ATOM   4172  HA  LEU A 913      25.400  52.380  63.930  1.00  0.00           H
ATOM   4173  CB  LEU A 913      23.410  51.370  64.170  1.00  0.00           C
ATOM   4174  HB1 LEU A 913      23.970  50.650  63.550  1.00  0.00           H
ATOM   4175  HB2 LEU A 913      22.470  51.680  63.680  1.00  0.00           H
ATOM   4176  CG  LEU A 913      22.900  50.680  65.480  1.00  0.00           C
ATOM   4177  HG  LEU A 913      22.700  51.410  66.290  1.00  0.00           H
ATOM   4178  CD1 LEU A 913      21.530  50.050  65.250  1.00  0.00           C
ATOM   4179 HD11 LEU A 913      21.090  49.450  66.080  1.00  0.00           H
ATOM   4180 HD12 LEU A 913      21.590  49.470  64.300  1.00  0.00           H
ATOM   4181 HD13 LEU A 913      20.760  50.810  65.020  1.00  0.00           H
ATOM   4182  CD2 LEU A 913      23.930  49.580  65.870  1.00  0.00           C
ATOM   4183 HD21 LEU A 913      23.850  49.340  66.950  1.00  0.00           H
ATOM   4184 HD22 LEU A 913      24.920  50.070  65.810  1.00  0.00           H
ATOM   4185 HD23 LEU A 913      23.780  48.660  65.260  1.00  0.00           H
ATOM   4186  C   LEU A 913      23.930  53.670  63.310  1.00  0.00           C
ATOM   4187  O   LEU A 913      24.100  53.650  62.060  1.00  0.00           O
ATOM   4188  N   LEU A 914      23.250  54.670  63.820  1.00  0.00           N
ATOM   4189  HN  LEU A 914      22.840  54.610  64.720  1.00  0.00           H
ATOM   4190  CA  LEU A 914      23.210  55.950  63.000  1.00  0.00           C
ATOM   4191  HA  LEU A 914      22.830  55.850  61.990  1.00  0.00           H
ATOM   4192  CB  LEU A 914      22.440  57.130  63.730  1.00  0.00           C
ATOM   4193  HB1 LEU A 914      23.010  57.340  64.650  1.00  0.00           H
ATOM   4194  HB2 LEU A 914      21.440  56.810  64.090  1.00  0.00           H
ATOM   4195  CG  LEU A 914      22.070  58.320  62.840  1.00  0.00           C
ATOM   4196  HG  LEU A 914      23.010  58.860  62.550  1.00  0.00           H
ATOM   4197  CD1 LEU A 914      21.390  57.920  61.510  1.00  0.00           C
ATOM   4198 HD11 LEU A 914      22.100  57.360  60.860  1.00  0.00           H
ATOM   4199 HD12 LEU A 914      21.170  58.860  60.960  1.00  0.00           H
ATOM   4200 HD13 LEU A 914      20.460  57.400  61.810  1.00  0.00           H
ATOM   4201  CD2 LEU A 914      21.210  59.390  63.550  1.00  0.00           C
ATOM   4202 HD21 LEU A 914      21.080  60.220  62.820  1.00  0.00           H
ATOM   4203 HD22 LEU A 914      21.600  59.620  64.560  1.00  0.00           H
ATOM   4204 HD23 LEU A 914      20.180  58.950  63.560  1.00  0.00           H
ATOM   4205  C   LEU A 914      24.560  56.520  62.650  1.00  0.00           C
ATOM   4206  O   LEU A 914      24.720  56.950  61.520  1.00  0.00           O
ATOM   4207  N   ILE A 915      25.530  56.580  63.540  1.00  0.00           N
ATOM   4208  HN  ILE A 915      25.370  56.060  64.380  1.00  0.00           H
ATOM   4209  CA  ILE A 915      26.890  57.070  63.370  1.00  0.00           C
ATOM   4210  HA  ILE A 915      26.790  57.940  62.740  1.00  0.00           H
ATOM   4211  CB  ILE A 915      27.600  57.240  64.660  1.00  0.00           C
ATOM   4212  HB  ILE A 915      27.520  56.250  65.160  1.00  0.00           H
ATOM   4213  CG2 ILE A 915      29.120  57.630  64.630  1.00  0.00           C
ATOM   4214 HG21 ILE A 915      29.660  56.960  63.910  1.00  0.00           H
ATOM   4215 HG22 ILE A 915      29.590  57.410  65.610  1.00  0.00           H
ATOM   4216 HG23 ILE A 915      29.260  58.630  64.180  1.00  0.00           H
ATOM   4217  CG1 ILE A 915      26.910  58.250  65.650  1.00  0.00           C
ATOM   4218 HG11 ILE A 915      25.800  58.140  65.590  1.00  0.00           H
ATOM   4219 HG12 ILE A 915      27.280  59.240  65.310  1.00  0.00           H
ATOM   4220  CD  ILE A 915      27.410  58.120  67.090  1.00  0.00           C
ATOM   4221  HD1 ILE A 915      26.630  58.630  67.700  1.00  0.00           H
ATOM   4222  HD2 ILE A 915      28.320  58.720  67.310  1.00  0.00           H
ATOM   4223  HD3 ILE A 915      27.480  57.090  67.480  1.00  0.00           H
ATOM   4224  C   ILE A 915      27.690  56.150  62.500  1.00  0.00           C
ATOM   4225  O   ILE A 915      28.440  56.610  61.630  1.00  0.00           O
ATOM   4226  N   ALA A 916      27.540  54.840  62.590  1.00  0.00           N
ATOM   4227  HN  ALA A 916      26.980  54.560  63.370  1.00  0.00           H
ATOM   4228  CA  ALA A 916      28.160  53.790  61.800  1.00  0.00           C
ATOM   4229  HA  ALA A 916      29.230  53.970  61.780  1.00  0.00           H
ATOM   4230  CB  ALA A 916      27.890  52.510  62.550  1.00  0.00           C
ATOM   4231  HB1 ALA A 916      28.040  52.680  63.640  1.00  0.00           H
ATOM   4232  HB2 ALA A 916      28.410  51.640  62.130  1.00  0.00           H
ATOM   4233  HB3 ALA A 916      26.820  52.210  62.440  1.00  0.00           H
ATOM   4234  C   ALA A 916      27.840  53.680  60.380  1.00  0.00           C
ATOM   4235  O   ALA A 916      28.630  53.200  59.580  1.00  0.00           O
ATOM   4236  N   ALA A 917      26.670  54.170  59.980  1.00  0.00           N
ATOM   4237  HN  ALA A 917      26.080  54.540  60.680  1.00  0.00           H
ATOM   4238  CA  ALA A 917      26.350  54.420  58.630  1.00  0.00           C
ATOM   4239  HA  ALA A 917      26.380  53.510  58.050  1.00  0.00           H
ATOM   4240  CB  ALA A 917      24.890  54.930  58.500  1.00  0.00           C
ATOM   4241  HB1 ALA A 917      24.770  55.510  57.560  1.00  0.00           H
ATOM   4242  HB2 ALA A 917      24.760  55.630  59.340  1.00  0.00           H
ATOM   4243  HB3 ALA A 917      24.140  54.100  58.560  1.00  0.00           H
ATOM   4244  C   ALA A 917      27.270  55.390  57.910  1.00  0.00           C
ATOM   4245  O   ALA A 917      27.700  55.230  56.760  1.00  0.00           O
ATOM   4246  N   ILE A 918      27.620  56.550  58.520  1.00  0.00           N
ATOM   4247  HN  ILE A 918      27.290  56.650  59.460  1.00  0.00           H
ATOM   4248  CA  ILE A 918      28.270  57.600  57.760  1.00  0.00           C
ATOM   4249  HA  ILE A 918      27.730  57.760  56.840  1.00  0.00           H
ATOM   4250  CB  ILE A 918      28.280  58.880  58.490  1.00  0.00           C
ATOM   4251  HB  ILE A 918      29.110  58.810  59.220  1.00  0.00           H
ATOM   4252  CG2 ILE A 918      28.780  60.070  57.550  1.00  0.00           C
ATOM   4253 HG21 ILE A 918      28.720  61.030  58.130  1.00  0.00           H
ATOM   4254 HG22 ILE A 918      28.120  60.170  56.660  1.00  0.00           H
ATOM   4255 HG23 ILE A 918      29.810  59.960  57.140  1.00  0.00           H
ATOM   4256  CG1 ILE A 918      26.950  59.270  59.140  1.00  0.00           C
ATOM   4257 HG11 ILE A 918      27.000  60.280  59.600  1.00  0.00           H
ATOM   4258 HG12 ILE A 918      26.760  58.480  59.890  1.00  0.00           H
ATOM   4259  CD  ILE A 918      25.680  59.190  58.360  1.00  0.00           C
ATOM   4260  HD1 ILE A 918      24.920  59.320  59.160  1.00  0.00           H
ATOM   4261  HD2 ILE A 918      25.590  58.150  57.950  1.00  0.00           H
ATOM   4262  HD3 ILE A 918      25.680  59.990  57.600  1.00  0.00           H
ATOM   4263  C   ILE A 918      29.710  57.150  57.270  1.00  0.00           C
ATOM   4264  O   ILE A 918      29.980  57.230  56.070  1.00  0.00           O
ATOM   4265  N   PRO A 919      30.550  56.440  58.040  1.00  0.00           N
ATOM   4266  CD  PRO A 919      30.620  56.440  59.500  1.00  0.00           C
ATOM   4267  HD1 PRO A 919      30.220  55.500  59.950  1.00  0.00           H
ATOM   4268  HD2 PRO A 919      30.180  57.330  59.990  1.00  0.00           H
ATOM   4269  CA  PRO A 919      31.800  55.890  57.470  1.00  0.00           C
ATOM   4270  HA  PRO A 919      32.420  56.640  56.990  1.00  0.00           H
ATOM   4271  CB  PRO A 919      32.580  55.550  58.760  1.00  0.00           C
ATOM   4272  HB1 PRO A 919      33.690  55.510  58.640  1.00  0.00           H
ATOM   4273  HB2 PRO A 919      32.290  54.520  59.070  1.00  0.00           H
ATOM   4274  CG  PRO A 919      32.120  56.510  59.830  1.00  0.00           C
ATOM   4275  HG1 PRO A 919      32.380  56.170  60.850  1.00  0.00           H
ATOM   4276  HG2 PRO A 919      32.570  57.480  59.550  1.00  0.00           H
ATOM   4277  C   PRO A 919      31.540  54.770  56.540  1.00  0.00           C
ATOM   4278  O   PRO A 919      32.300  54.610  55.560  1.00  0.00           O
ATOM   4279  N   ALA A 920      30.550  53.890  56.740  1.00  0.00           N
ATOM   4280  HN  ALA A 920      29.890  54.130  57.440  1.00  0.00           H
ATOM   4281  CA  ALA A 920      30.140  52.880  55.750  1.00  0.00           C
ATOM   4282  HA  ALA A 920      30.970  52.220  55.580  1.00  0.00           H
ATOM   4283  CB  ALA A 920      28.830  52.190  56.020  1.00  0.00           C
ATOM   4284  HB1 ALA A 920      28.770  51.250  55.420  1.00  0.00           H
ATOM   4285  HB2 ALA A 920      27.960  52.820  55.750  1.00  0.00           H
ATOM   4286  HB3 ALA A 920      28.760  51.910  57.080  1.00  0.00           H
ATOM   4287  C   ALA A 920      29.940  53.360  54.270  1.00  0.00           C
ATOM   4288  O   ALA A 920      30.430  52.760  53.340  1.00  0.00           O
ATOM   4289  N   LEU A 921      29.240  54.510  54.130  1.00  0.00           N
ATOM   4290  HN  LEU A 921      28.720  54.830  54.920  1.00  0.00           H
ATOM   4291  CA  LEU A 921      29.140  55.200  52.880  1.00  0.00           C
ATOM   4292  HA  LEU A 921      28.720  54.480  52.190  1.00  0.00           H
ATOM   4293  CB  LEU A 921      28.090  56.340  53.050  1.00  0.00           C
ATOM   4294  HB1 LEU A 921      28.270  56.940  52.140  1.00  0.00           H
ATOM   4295  HB2 LEU A 921      28.330  56.910  53.980  1.00  0.00           H
ATOM   4296  CG  LEU A 921      26.550  56.030  53.140  1.00  0.00           C
ATOM   4297  HG  LEU A 921      26.420  55.340  54.000  1.00  0.00           H
ATOM   4298  CD1 LEU A 921      25.730  57.330  53.390  1.00  0.00           C
ATOM   4299 HD11 LEU A 921      24.670  57.150  53.660  1.00  0.00           H
ATOM   4300 HD12 LEU A 921      25.790  58.010  52.510  1.00  0.00           H
ATOM   4301 HD13 LEU A 921      26.120  57.910  54.250  1.00  0.00           H
ATOM   4302  CD2 LEU A 921      26.150  55.320  51.820  1.00  0.00           C
ATOM   4303 HD21 LEU A 921      26.090  56.120  51.050  1.00  0.00           H
ATOM   4304 HD22 LEU A 921      25.100  55.040  52.030  1.00  0.00           H
ATOM   4305 HD23 LEU A 921      26.810  54.470  51.500  1.00  0.00           H
ATOM   4306  C   LEU A 921      30.500  55.660  52.310  1.00  0.00           C
ATOM   4307  O   LEU A 921      30.720  55.390  51.120  1.00  0.00           O
ATOM   4308  N   LEU A 922      31.390  56.290  53.090  1.00  0.00           N
ATOM   4309  HN  LEU A 922      31.180  56.630  54.010  1.00  0.00           H
ATOM   4310  CA  LEU A 922      32.730  56.570  52.660  1.00  0.00           C
ATOM   4311  HA  LEU A 922      32.770  57.230  51.800  1.00  0.00           H
ATOM   4312  CB  LEU A 922      33.400  57.220  53.880  1.00  0.00           C
ATOM   4313  HB1 LEU A 922      34.500  57.200  53.730  1.00  0.00           H
ATOM   4314  HB2 LEU A 922      33.240  56.600  54.790  1.00  0.00           H
ATOM   4315  CG  LEU A 922      32.810  58.630  54.220  1.00  0.00           C
ATOM   4316  HG  LEU A 922      31.700  58.500  54.200  1.00  0.00           H
ATOM   4317  CD1 LEU A 922      33.260  59.130  55.630  1.00  0.00           C
ATOM   4318 HD11 LEU A 922      32.910  58.420  56.400  1.00  0.00           H
ATOM   4319 HD12 LEU A 922      32.860  60.160  55.770  1.00  0.00           H
ATOM   4320 HD13 LEU A 922      34.380  59.150  55.590  1.00  0.00           H
ATOM   4321  CD2 LEU A 922      33.100  59.790  53.170  1.00  0.00           C
ATOM   4322 HD21 LEU A 922      34.170  60.050  53.170  1.00  0.00           H
ATOM   4323 HD22 LEU A 922      32.470  60.630  53.500  1.00  0.00           H
ATOM   4324 HD23 LEU A 922      32.650  59.460  52.210  1.00  0.00           H
ATOM   4325  C   LEU A 922      33.430  55.270  52.260  1.00  0.00           C
ATOM   4326  O   LEU A 922      34.060  55.140  51.210  1.00  0.00           O
ATOM   4327  N   CYS A 923      33.330  54.210  53.070  1.00  0.00           N
ATOM   4328  HN  CYS A 923      32.850  54.310  53.950  1.00  0.00           H
ATOM   4329  CA  CYS A 923      34.050  53.020  52.840  1.00  0.00           C
ATOM   4330  HA  CYS A 923      35.090  53.270  52.680  1.00  0.00           H
ATOM   4331  CB  CYS A 923      34.090  52.100  54.070  1.00  0.00           C
ATOM   4332  HB1 CYS A 923      33.110  51.610  54.270  1.00  0.00           H
ATOM   4333  HB2 CYS A 923      34.210  52.730  54.960  1.00  0.00           H
ATOM   4334  SG  CYS A 923      35.420  50.720  54.100  1.00  0.00           S
ATOM   4335  HG1 CYS A 923      34.510  49.860  53.650  1.00  0.00           H
ATOM   4336  C   CYS A 923      33.550  52.250  51.640  1.00  0.00           C
ATOM   4337  O   CYS A 923      34.300  51.470  51.080  1.00  0.00           O
ATOM   4338  N   THR A 924      32.260  52.440  51.320  1.00  0.00           N
ATOM   4339  HN  THR A 924      31.760  52.930  52.040  1.00  0.00           H
ATOM   4340  CA  THR A 924      31.520  51.930  50.190  1.00  0.00           C
ATOM   4341  HA  THR A 924      31.760  50.880  50.130  1.00  0.00           H
ATOM   4342  CB  THR A 924      29.980  52.200  50.190  1.00  0.00           C
ATOM   4343  HB  THR A 924      29.800  53.290  50.230  1.00  0.00           H
ATOM   4344  OG1 THR A 924      29.290  51.550  51.290  1.00  0.00           O
ATOM   4345  HG1 THR A 924      29.660  51.910  52.110  1.00  0.00           H
ATOM   4346  CG2 THR A 924      29.450  51.560  48.950  1.00  0.00           C
ATOM   4347 HG21 THR A 924      29.680  50.480  49.000  1.00  0.00           H
ATOM   4348 HG22 THR A 924      29.800  52.030  47.990  1.00  0.00           H
ATOM   4349 HG23 THR A 924      28.350  51.620  48.840  1.00  0.00           H
ATOM   4350  C   THR A 924      32.230  52.490  48.880  1.00  0.00           C
ATOM   4351  O   THR A 924      32.620  51.630  48.090  1.00  0.00           O
ATOM   4352  N   ILE A 925      32.630  53.790  48.790  1.00  0.00           N
ATOM   4353  HN  ILE A 925      32.290  54.450  49.450  1.00  0.00           H
ATOM   4354  CA  ILE A 925      33.460  54.370  47.750  1.00  0.00           C
ATOM   4355  HA  ILE A 925      33.090  54.180  46.760  1.00  0.00           H
ATOM   4356  CB  ILE A 925      33.600  55.880  48.010  1.00  0.00           C
ATOM   4357  HB  ILE A 925      33.980  56.090  49.040  1.00  0.00           H
ATOM   4358  CG2 ILE A 925      34.520  56.440  46.900  1.00  0.00           C
ATOM   4359 HG21 ILE A 925      35.610  56.290  47.080  1.00  0.00           H
ATOM   4360 HG22 ILE A 925      34.430  57.530  46.750  1.00  0.00           H
ATOM   4361 HG23 ILE A 925      34.360  56.020  45.890  1.00  0.00           H
ATOM   4362  CG1 ILE A 925      32.150  56.580  47.940  1.00  0.00           C
ATOM   4363 HG11 ILE A 925      31.490  56.040  48.660  1.00  0.00           H
ATOM   4364 HG12 ILE A 925      31.690  56.480  46.920  1.00  0.00           H
ATOM   4365  CD  ILE A 925      31.990  58.000  48.360  1.00  0.00           C
ATOM   4366  HD1 ILE A 925      32.770  58.630  47.890  1.00  0.00           H
ATOM   4367  HD2 ILE A 925      32.190  58.060  49.450  1.00  0.00           H
ATOM   4368  HD3 ILE A 925      30.970  58.410  48.170  1.00  0.00           H
ATOM   4369  C   ILE A 925      34.770  53.590  47.750  1.00  0.00           C
ATOM   4370  O   ILE A 925      35.210  53.050  46.750  1.00  0.00           O
ATOM   4371  N   LEU A 926      35.410  53.420  48.970  1.00  0.00           N
ATOM   4372  HN  LEU A 926      35.080  53.910  49.780  1.00  0.00           H
ATOM   4373  CA  LEU A 926      36.720  52.810  49.070  1.00  0.00           C
ATOM   4374  HA  LEU A 926      37.350  53.280  48.330  1.00  0.00           H
ATOM   4375  CB  LEU A 926      37.350  53.040  50.430  1.00  0.00           C
ATOM   4376  HB1 LEU A 926      38.400  52.670  50.430  1.00  0.00           H
ATOM   4377  HB2 LEU A 926      36.810  52.480  51.220  1.00  0.00           H
ATOM   4378  CG  LEU A 926      37.570  54.550  50.790  1.00  0.00           C
ATOM   4379  HG  LEU A 926      36.650  55.170  50.730  1.00  0.00           H
ATOM   4380  CD1 LEU A 926      38.020  54.540  52.290  1.00  0.00           C
ATOM   4381 HD11 LEU A 926      37.340  53.890  52.880  1.00  0.00           H
ATOM   4382 HD12 LEU A 926      37.980  55.560  52.750  1.00  0.00           H
ATOM   4383 HD13 LEU A 926      39.030  54.110  52.420  1.00  0.00           H
ATOM   4384  CD2 LEU A 926      38.520  55.190  49.780  1.00  0.00           C
ATOM   4385 HD21 LEU A 926      38.150  55.400  48.760  1.00  0.00           H
ATOM   4386 HD22 LEU A 926      39.380  54.490  49.730  1.00  0.00           H
ATOM   4387 HD23 LEU A 926      38.970  56.140  50.160  1.00  0.00           H
ATOM   4388  C   LEU A 926      36.840  51.310  48.610  1.00  0.00           C
ATOM   4389  O   LEU A 926      37.820  50.910  47.930  1.00  0.00           O
ATOM   4390  N   ILE A 927      35.870  50.460  48.940  1.00  0.00           N
ATOM   4391  HN  ILE A 927      35.040  50.780  49.410  1.00  0.00           H
ATOM   4392  CA  ILE A 927      35.710  49.050  48.550  1.00  0.00           C
ATOM   4393  HA  ILE A 927      36.710  48.640  48.650  1.00  0.00           H
ATOM   4394  CB  ILE A 927      34.740  48.300  49.400  1.00  0.00           C
ATOM   4395  HB  ILE A 927      33.750  48.820  49.420  1.00  0.00           H
ATOM   4396  CG2 ILE A 927      34.530  46.850  48.790  1.00  0.00           C
ATOM   4397 HG21 ILE A 927      34.140  47.010  47.760  1.00  0.00           H
ATOM   4398 HG22 ILE A 927      33.700  46.300  49.290  1.00  0.00           H
ATOM   4399 HG23 ILE A 927      35.450  46.280  48.570  1.00  0.00           H
ATOM   4400  CG1 ILE A 927      35.300  48.250  50.830  1.00  0.00           C
ATOM   4401 HG11 ILE A 927      34.620  47.640  51.460  1.00  0.00           H
ATOM   4402 HG12 ILE A 927      35.310  49.280  51.250  1.00  0.00           H
ATOM   4403  CD  ILE A 927      36.650  47.630  51.110  1.00  0.00           C
ATOM   4404  HD1 ILE A 927      36.670  47.250  52.150  1.00  0.00           H
ATOM   4405  HD2 ILE A 927      37.430  48.430  51.060  1.00  0.00           H
ATOM   4406  HD3 ILE A 927      36.950  46.860  50.360  1.00  0.00           H
ATOM   4407  C   ILE A 927      35.360  49.010  47.040  1.00  0.00           C
ATOM   4408  O   ILE A 927      36.010  48.180  46.350  1.00  0.00           O
ATOM   4409  N   PHE A 928      34.450  49.880  46.520  1.00  0.00           N
ATOM   4410  HN  PHE A 928      34.160  50.640  47.080  1.00  0.00           H
ATOM   4411  CA  PHE A 928      34.010  49.820  45.100  1.00  0.00           C
ATOM   4412  HA  PHE A 928      33.480  48.890  44.940  1.00  0.00           H
ATOM   4413  CB  PHE A 928      32.920  50.990  44.940  1.00  0.00           C
ATOM   4414  HB1 PHE A 928      33.210  51.680  45.770  1.00  0.00           H
ATOM   4415  HB2 PHE A 928      31.930  50.570  45.240  1.00  0.00           H
ATOM   4416  CG  PHE A 928      32.940  51.750  43.650  1.00  0.00           C
ATOM   4417  CD1 PHE A 928      32.430  51.240  42.440  1.00  0.00           C
ATOM   4418  HD1 PHE A 928      31.930  50.280  42.440  1.00  0.00           H
ATOM   4419  CE1 PHE A 928      32.590  51.910  41.150  1.00  0.00           C
ATOM   4420  HE1 PHE A 928      32.280  51.420  40.240  1.00  0.00           H
ATOM   4421  CZ  PHE A 928      33.340  53.090  41.140  1.00  0.00           C
ATOM   4422  HZ  PHE A 928      33.500  53.690  40.260  1.00  0.00           H
ATOM   4423  CD2 PHE A 928      33.610  53.020  43.540  1.00  0.00           C
ATOM   4424  HD2 PHE A 928      34.010  53.520  44.400  1.00  0.00           H
ATOM   4425  CE2 PHE A 928      33.760  53.720  42.320  1.00  0.00           C
ATOM   4426  HE2 PHE A 928      34.380  54.610  42.260  1.00  0.00           H
ATOM   4427  C   PHE A 928      35.150  49.850  44.080  1.00  0.00           C
ATOM   4428  O   PHE A 928      35.090  49.190  43.060  1.00  0.00           O
ATOM   4429  N   MET A 929      36.140  50.790  44.360  1.00  0.00           N
ATOM   4430  HN  MET A 929      36.040  51.460  45.100  1.00  0.00           H
ATOM   4431  CA  MET A 929      37.220  51.110  43.430  1.00  0.00           C
ATOM   4432  HA  MET A 929      36.780  51.450  42.500  1.00  0.00           H
ATOM   4433  CB  MET A 929      38.260  52.160  44.040  1.00  0.00           C
ATOM   4434  HB1 MET A 929      39.200  52.300  43.480  1.00  0.00           H
ATOM   4435  HB2 MET A 929      38.580  51.800  45.050  1.00  0.00           H
ATOM   4436  CG  MET A 929      37.630  53.500  44.280  1.00  0.00           C
ATOM   4437  HG1 MET A 929      38.330  54.250  44.700  1.00  0.00           H
ATOM   4438  HG2 MET A 929      36.750  53.460  44.960  1.00  0.00           H
ATOM   4439  SD  MET A 929      37.100  54.400  42.780  1.00  0.00           S
ATOM   4440  CE  MET A 929      38.740  55.080  42.310  1.00  0.00           C
ATOM   4441  HE1 MET A 929      39.380  54.290  41.840  1.00  0.00           H
ATOM   4442  HE2 MET A 929      39.300  55.620  43.100  1.00  0.00           H
ATOM   4443  HE3 MET A 929      38.670  55.880  41.540  1.00  0.00           H
ATOM   4444  C   MET A 929      38.110  49.910  43.080  1.00  0.00           C
ATOM   4445  O   MET A 929      38.090  49.480  41.980  1.00  0.00           O
ATOM   4446  N   ASP A 930      38.810  49.390  44.030  1.00  0.00           N
ATOM   4447  HN  ASP A 930      38.640  49.700  44.970  1.00  0.00           H
ATOM   4448  CA  ASP A 930      39.690  48.310  43.680  1.00  0.00           C
ATOM   4449  HA  ASP A 930      40.450  48.600  42.980  1.00  0.00           H
ATOM   4450  CB  ASP A 930      40.400  47.820  45.010  1.00  0.00           C
ATOM   4451  HB1 ASP A 930      41.110  46.980  44.830  1.00  0.00           H
ATOM   4452  HB2 ASP A 930      39.660  47.520  45.790  1.00  0.00           H
ATOM   4453  CG  ASP A 930      41.320  48.970  45.500  1.00  0.00           C
ATOM   4454  OD1 ASP A 930      41.300  49.320  46.680  1.00  0.00           O
ATOM   4455  OD2 ASP A 930      42.280  49.320  44.690  1.00  0.00           O
ATOM   4456  C   ASP A 930      39.000  47.090  43.120  1.00  0.00           C
ATOM   4457  O   ASP A 930      39.470  46.460  42.160  1.00  0.00           O
ATOM   4458  N   GLN A 931      37.770  46.700  43.700  1.00  0.00           N
ATOM   4459  HN  GLN A 931      37.390  47.150  44.500  1.00  0.00           H
ATOM   4460  CA  GLN A 931      36.950  45.680  43.010  1.00  0.00           C
ATOM   4461  HA  GLN A 931      37.630  44.830  43.020  1.00  0.00           H
ATOM   4462  CB  GLN A 931      35.720  45.360  43.980  1.00  0.00           C
ATOM   4463  HB1 GLN A 931      34.930  44.790  43.450  1.00  0.00           H
ATOM   4464  HB2 GLN A 931      35.260  46.300  44.310  1.00  0.00           H
ATOM   4465  CG  GLN A 931      36.130  44.620  45.260  1.00  0.00           C
ATOM   4466  HG1 GLN A 931      35.230  44.250  45.800  1.00  0.00           H
ATOM   4467  HG2 GLN A 931      36.620  45.330  45.960  1.00  0.00           H
ATOM   4468  CD  GLN A 931      36.970  43.390  45.060  1.00  0.00           C
ATOM   4469  OE1 GLN A 931      37.770  43.170  45.970  1.00  0.00           O
ATOM   4470  NE2 GLN A 931      36.790  42.670  43.950  1.00  0.00           N
ATOM   4471 HE21 GLN A 931      37.320  41.830  43.820  1.00  0.00           H
ATOM   4472 HE22 GLN A 931      36.060  42.880  43.320  1.00  0.00           H
ATOM   4473  C   GLN A 931      36.420  45.870  41.590  1.00  0.00           C
ATOM   4474  O   GLN A 931      36.290  44.890  40.880  1.00  0.00           O
ATOM   4475  N   GLN A 932      36.180  47.150  41.240  1.00  0.00           N
ATOM   4476  HN  GLN A 932      36.240  47.940  41.840  1.00  0.00           H
ATOM   4477  CA  GLN A 932      35.590  47.410  39.870  1.00  0.00           C
ATOM   4478  HA  GLN A 932      35.310  46.460  39.450  1.00  0.00           H
ATOM   4479  CB  GLN A 932      34.280  48.170  39.740  1.00  0.00           C
ATOM   4480  HB1 GLN A 932      33.970  48.360  38.690  1.00  0.00           H
ATOM   4481  HB2 GLN A 932      34.410  49.190  40.180  1.00  0.00           H
ATOM   4482  CG  GLN A 932      33.070  47.460  40.410  1.00  0.00           C
ATOM   4483  HG1 GLN A 932      32.220  48.100  40.110  1.00  0.00           H
ATOM   4484  HG2 GLN A 932      33.190  47.460  41.520  1.00  0.00           H
ATOM   4485  CD  GLN A 932      32.890  46.000  40.030  1.00  0.00           C
ATOM   4486  OE1 GLN A 932      33.220  45.050  40.750  1.00  0.00           O
ATOM   4487  NE2 GLN A 932      32.570  45.760  38.690  1.00  0.00           N
ATOM   4488 HE21 GLN A 932      32.640  46.470  37.990  1.00  0.00           H
ATOM   4489 HE22 GLN A 932      32.320  44.820  38.440  1.00  0.00           H
ATOM   4490  C   GLN A 932      36.590  47.960  38.890  1.00  0.00           C
ATOM   4491  O   GLN A 932      36.400  47.830  37.680  1.00  0.00           O
ATOM   4492  N   ILE A 933      37.720  48.480  39.320  1.00  0.00           N
ATOM   4493  HN  ILE A 933      37.870  48.700  40.280  1.00  0.00           H
ATOM   4494  CA  ILE A 933      38.930  48.810  38.510  1.00  0.00           C
ATOM   4495  HA  ILE A 933      38.550  49.170  37.560  1.00  0.00           H
ATOM   4496  CB  ILE A 933      39.890  49.890  39.070  1.00  0.00           C
ATOM   4497  HB  ILE A 933      40.100  49.670  40.130  1.00  0.00           H
ATOM   4498  CG2 ILE A 933      41.190  50.070  38.230  1.00  0.00           C
ATOM   4499 HG21 ILE A 933      40.990  50.110  37.140  1.00  0.00           H
ATOM   4500 HG22 ILE A 933      41.940  49.290  38.460  1.00  0.00           H
ATOM   4501 HG23 ILE A 933      41.660  51.030  38.530  1.00  0.00           H
ATOM   4502  CG1 ILE A 933      39.120  51.270  39.090  1.00  0.00           C
ATOM   4503 HG11 ILE A 933      39.730  51.940  39.730  1.00  0.00           H
ATOM   4504 HG12 ILE A 933      38.140  51.220  39.630  1.00  0.00           H
ATOM   4505  CD  ILE A 933      39.020  51.880  37.700  1.00  0.00           C
ATOM   4506  HD1 ILE A 933      38.590  52.910  37.720  1.00  0.00           H
ATOM   4507  HD2 ILE A 933      38.400  51.220  37.060  1.00  0.00           H
ATOM   4508  HD3 ILE A 933      40.010  52.040  37.220  1.00  0.00           H
ATOM   4509  C   ILE A 933      39.480  47.440  38.180  1.00  0.00           C
ATOM   4510  O   ILE A 933      39.920  47.120  37.080  1.00  0.00           O
ATOM   4511  N   THR A 934      39.650  46.530  39.130  1.00  0.00           N
ATOM   4512  HN  THR A 934      39.360  46.780  40.050  1.00  0.00           H
ATOM   4513  CA  THR A 934      40.110  45.130  38.860  1.00  0.00           C
ATOM   4514  HA  THR A 934      41.100  45.190  38.430  1.00  0.00           H
ATOM   4515  CB  THR A 934      40.320  44.200  40.120  1.00  0.00           C
ATOM   4516  HB  THR A 934      39.380  44.070  40.700  1.00  0.00           H
ATOM   4517  OG1 THR A 934      41.270  44.860  40.910  1.00  0.00           O
ATOM   4518  HG1 THR A 934      40.880  45.620  41.330  1.00  0.00           H
ATOM   4519  CG2 THR A 934      40.930  42.870  39.760  1.00  0.00           C
ATOM   4520 HG21 THR A 934      41.080  42.310  40.730  1.00  0.00           H
ATOM   4521 HG22 THR A 934      41.870  43.120  39.240  1.00  0.00           H
ATOM   4522 HG23 THR A 934      40.220  42.300  39.120  1.00  0.00           H
ATOM   4523  C   THR A 934      39.290  44.380  37.860  1.00  0.00           C
ATOM   4524  O   THR A 934      39.850  43.630  37.030  1.00  0.00           O
ATOM   4525  N   ALA A 935      38.000  44.560  37.900  1.00  0.00           N
ATOM   4526  HN  ALA A 935      37.560  45.330  38.370  1.00  0.00           H
ATOM   4527  CA  ALA A 935      37.170  44.090  36.890  1.00  0.00           C
ATOM   4528  HA  ALA A 935      37.460  43.060  36.780  1.00  0.00           H
ATOM   4529  CB  ALA A 935      35.710  44.290  37.350  1.00  0.00           C
ATOM   4530  HB1 ALA A 935      34.930  43.660  36.880  1.00  0.00           H
ATOM   4531  HB2 ALA A 935      35.410  45.360  37.300  1.00  0.00           H
ATOM   4532  HB3 ALA A 935      35.680  44.070  38.440  1.00  0.00           H
ATOM   4533  C   ALA A 935      37.350  44.700  35.510  1.00  0.00           C
ATOM   4534  O   ALA A 935      37.280  43.970  34.510  1.00  0.00           O
ATOM   4535  N   VAL A 936      37.620  46.050  35.400  1.00  0.00           N
ATOM   4536  HN  VAL A 936      37.660  46.560  36.240  1.00  0.00           H
ATOM   4537  CA  VAL A 936      38.070  46.710  34.130  1.00  0.00           C
ATOM   4538  HA  VAL A 936      37.330  46.410  33.400  1.00  0.00           H
ATOM   4539  CB  VAL A 936      38.050  48.260  34.260  1.00  0.00           C
ATOM   4540  HB  VAL A 936      38.580  48.530  35.200  1.00  0.00           H
ATOM   4541  CG1 VAL A 936      38.730  48.980  33.090  1.00  0.00           C
ATOM   4542 HG11 VAL A 936      38.390  48.630  32.100  1.00  0.00           H
ATOM   4543 HG12 VAL A 936      39.840  48.850  33.080  1.00  0.00           H
ATOM   4544 HG13 VAL A 936      38.540  50.070  33.160  1.00  0.00           H
ATOM   4545  CG2 VAL A 936      36.610  48.720  34.300  1.00  0.00           C
ATOM   4546 HG21 VAL A 936      35.980  48.290  35.110  1.00  0.00           H
ATOM   4547 HG22 VAL A 936      36.060  48.390  33.400  1.00  0.00           H
ATOM   4548 HG23 VAL A 936      36.510  49.800  34.540  1.00  0.00           H
ATOM   4549  C   VAL A 936      39.360  46.170  33.570  1.00  0.00           C
ATOM   4550  O   VAL A 936      39.520  45.750  32.420  1.00  0.00           O
ATOM   4551  N   ILE A 937      40.350  46.020  34.480  1.00  0.00           N
ATOM   4552  HN  ILE A 937      40.230  46.420  35.380  1.00  0.00           H
ATOM   4553  CA  ILE A 937      41.710  45.600  34.080  1.00  0.00           C
ATOM   4554  HA  ILE A 937      41.930  46.100  33.160  1.00  0.00           H
ATOM   4555  CB  ILE A 937      42.800  46.210  34.890  1.00  0.00           C
ATOM   4556  HB  ILE A 937      43.770  45.870  34.490  1.00  0.00           H
ATOM   4557  CG2 ILE A 937      42.630  47.740  34.710  1.00  0.00           C
ATOM   4558 HG21 ILE A 937      42.410  48.060  33.680  1.00  0.00           H
ATOM   4559 HG22 ILE A 937      43.600  48.160  35.050  1.00  0.00           H
ATOM   4560 HG23 ILE A 937      41.960  48.190  35.460  1.00  0.00           H
ATOM   4561  CG1 ILE A 937      42.630  45.690  36.330  1.00  0.00           C
ATOM   4562 HG11 ILE A 937      41.710  45.140  36.550  1.00  0.00           H
ATOM   4563 HG12 ILE A 937      42.870  46.520  37.020  1.00  0.00           H
ATOM   4564  CD  ILE A 937      43.820  44.740  36.650  1.00  0.00           C
ATOM   4565  HD1 ILE A 937      43.650  44.180  37.590  1.00  0.00           H
ATOM   4566  HD2 ILE A 937      44.730  45.360  36.800  1.00  0.00           H
ATOM   4567  HD3 ILE A 937      44.050  43.930  35.930  1.00  0.00           H
ATOM   4568  C   ILE A 937      41.920  44.150  33.710  1.00  0.00           C
ATOM   4569  O   ILE A 937      42.900  43.850  33.050  1.00  0.00           O
ATOM   4570  N   ILE A 938      41.030  43.250  34.120  1.00  0.00           N
ATOM   4571  HN  ILE A 938      40.200  43.630  34.510  1.00  0.00           H
ATOM   4572  CA  ILE A 938      41.280  41.790  33.960  1.00  0.00           C
ATOM   4573  HA  ILE A 938      42.340  41.620  33.980  1.00  0.00           H
ATOM   4574  CB  ILE A 938      40.600  41.000  35.070  1.00  0.00           C
ATOM   4575  HB  ILE A 938      40.650  41.680  35.940  1.00  0.00           H
ATOM   4576  CG2 ILE A 938      39.100  40.970  34.800  1.00  0.00           C
ATOM   4577 HG21 ILE A 938      38.470  40.370  35.480  1.00  0.00           H
ATOM   4578 HG22 ILE A 938      38.780  40.550  33.820  1.00  0.00           H
ATOM   4579 HG23 ILE A 938      38.780  42.030  34.830  1.00  0.00           H
ATOM   4580  CG1 ILE A 938      41.260  39.620  35.430  1.00  0.00           C
ATOM   4581 HG11 ILE A 938      41.270  38.910  34.570  1.00  0.00           H
ATOM   4582 HG12 ILE A 938      40.570  39.230  36.200  1.00  0.00           H
ATOM   4583  CD  ILE A 938      42.620  39.860  36.060  1.00  0.00           C
ATOM   4584  HD1 ILE A 938      43.460  40.030  35.340  1.00  0.00           H
ATOM   4585  HD2 ILE A 938      42.880  38.930  36.610  1.00  0.00           H
ATOM   4586  HD3 ILE A 938      42.580  40.740  36.740  1.00  0.00           H
ATOM   4587  C   ILE A 938      40.980  41.290  32.520  1.00  0.00           C
ATOM   4588  O   ILE A 938      41.460  40.280  32.080  1.00  0.00           O
ATOM   4589  N   ASN A 939      40.300  42.130  31.820  1.00  0.00           N
ATOM   4590  HN  ASN A 939      39.860  42.860  32.330  1.00  0.00           H
ATOM   4591  CA  ASN A 939      40.230  42.200  30.430  1.00  0.00           C
ATOM   4592  HA  ASN A 939      40.080  41.180  30.110  1.00  0.00           H
ATOM   4593  CB  ASN A 939      39.170  43.120  29.850  1.00  0.00           C
ATOM   4594  HB1 ASN A 939      38.960  42.840  28.790  1.00  0.00           H
ATOM   4595  HB2 ASN A 939      39.250  44.230  29.850  1.00  0.00           H
ATOM   4596  CG  ASN A 939      37.810  42.710  30.480  1.00  0.00           C
ATOM   4597  OD1 ASN A 939      37.180  41.660  30.260  1.00  0.00           O
ATOM   4598  ND2 ASN A 939      37.260  43.600  31.440  1.00  0.00           N
ATOM   4599 HD21 ASN A 939      37.560  44.530  31.610  1.00  0.00           H
ATOM   4600 HD22 ASN A 939      36.440  43.330  31.940  1.00  0.00           H
ATOM   4601  C   ASN A 939      41.600  42.570  29.770  1.00  0.00           C
ATOM   4602  O   ASN A 939      42.400  43.440  30.150  1.00  0.00           O
ATOM   4603  N   ARG A 940      41.940  41.730  28.820  1.00  0.00           N
ATOM   4604  HN  ARG A 940      41.310  41.070  28.430  1.00  0.00           H
ATOM   4605  CA  ARG A 940      43.190  41.910  28.060  1.00  0.00           C
ATOM   4606  HA  ARG A 940      43.870  42.670  28.400  1.00  0.00           H
ATOM   4607  CB  ARG A 940      44.080  40.700  28.080  1.00  0.00           C
ATOM   4608  HB1 ARG A 940      45.070  40.890  27.630  1.00  0.00           H
ATOM   4609  HB2 ARG A 940      43.550  39.890  27.540  1.00  0.00           H
ATOM   4610  CG  ARG A 940      44.520  40.150  29.430  1.00  0.00           C
ATOM   4611  HG1 ARG A 940      44.990  39.190  29.140  1.00  0.00           H
ATOM   4612  HG2 ARG A 940      43.600  39.890  29.980  1.00  0.00           H
ATOM   4613  CD  ARG A 940      45.580  41.040  30.200  1.00  0.00           C
ATOM   4614  HD1 ARG A 940      46.380  41.320  29.490  1.00  0.00           H
ATOM   4615  HD2 ARG A 940      45.950  40.530  31.110  1.00  0.00           H
ATOM   4616  NE  ARG A 940      45.040  42.370  30.680  1.00  0.00           N
ATOM   4617  HE  ARG A 940      44.050  42.460  30.790  1.00  0.00           H
ATOM   4618  CZ  ARG A 940      45.750  43.400  31.070  1.00  0.00           C
ATOM   4619  NH1 ARG A 940      45.200  44.440  31.700  1.00  0.00           N
ATOM   4620 HH11 ARG A 940      44.260  44.250  31.960  1.00  0.00           H
ATOM   4621 HH12 ARG A 940      45.740  45.170  32.100  1.00  0.00           H
ATOM   4622  NH2 ARG A 940      47.020  43.450  30.900  1.00  0.00           N
ATOM   4623 HH21 ARG A 940      47.500  42.740  30.400  1.00  0.00           H
ATOM   4624 HH22 ARG A 940      47.620  44.210  31.170  1.00  0.00           H
ATOM   4625  C   ARG A 940      42.910  42.240  26.600  1.00  0.00           C
ATOM   4626  O   ARG A 940      41.850  41.960  26.050  1.00  0.00           O
ATOM   4627  N   LYS A 941      43.880  42.940  25.990  1.00  0.00           N
ATOM   4628  HN  LYS A 941      44.700  43.160  26.520  1.00  0.00           H
ATOM   4629  CA  LYS A 941      43.790  43.410  24.650  1.00  0.00           C
ATOM   4630  HA  LYS A 941      42.920  44.050  24.730  1.00  0.00           H
ATOM   4631  CB  LYS A 941      45.000  44.240  24.140  1.00  0.00           C
ATOM   4632  HB1 LYS A 941      45.080  44.330  23.030  1.00  0.00           H
ATOM   4633  HB2 LYS A 941      45.810  43.600  24.530  1.00  0.00           H
ATOM   4634  CG  LYS A 941      45.060  45.610  24.710  1.00  0.00           C
ATOM   4635  HG1 LYS A 941      46.050  45.910  24.300  1.00  0.00           H
ATOM   4636  HG2 LYS A 941      45.050  45.670  25.810  1.00  0.00           H
ATOM   4637  CD  LYS A 941      43.990  46.610  24.200  1.00  0.00           C
ATOM   4638  HD1 LYS A 941      43.080  46.410  24.800  1.00  0.00           H
ATOM   4639  HD2 LYS A 941      43.680  46.370  23.160  1.00  0.00           H
ATOM   4640  CE  LYS A 941      44.460  48.060  24.320  1.00  0.00           C
ATOM   4641  HE1 LYS A 941      43.570  48.700  24.110  1.00  0.00           H
ATOM   4642  HE2 LYS A 941      45.270  48.120  23.570  1.00  0.00           H
ATOM   4643  NZ  LYS A 941      45.020  48.400  25.620  1.00  0.00           N
ATOM   4644  HZ1 LYS A 941      45.940  48.000  25.850  1.00  0.00           H
ATOM   4645  HZ2 LYS A 941      44.400  48.080  26.400  1.00  0.00           H
ATOM   4646  HZ3 LYS A 941      45.070  49.440  25.630  1.00  0.00           H
ATOM   4647  C   LYS A 941      43.590  42.320  23.580  1.00  0.00           C
ATOM   4648  O   LYS A 941      42.760  42.350  22.700  1.00  0.00           O
ATOM   4649  N   GLU A 942      44.340  41.190  23.680  1.00  0.00           N
ATOM   4650  HN  GLU A 942      44.880  41.070  24.520  1.00  0.00           H
ATOM   4651  CA  GLU A 942      44.420  40.280  22.600  1.00  0.00           C
ATOM   4652  HA  GLU A 942      43.980  40.730  21.720  1.00  0.00           H
ATOM   4653  CB  GLU A 942      45.900  39.840  22.280  1.00  0.00           C
ATOM   4654  HB1 GLU A 942      45.920  38.950  21.620  1.00  0.00           H
ATOM   4655  HB2 GLU A 942      46.400  39.420  23.180  1.00  0.00           H
ATOM   4656  CG  GLU A 942      46.740  40.900  21.550  1.00  0.00           C
ATOM   4657  HG1 GLU A 942      46.740  41.890  22.080  1.00  0.00           H
ATOM   4658  HG2 GLU A 942      46.220  41.090  20.580  1.00  0.00           H
ATOM   4659  CD  GLU A 942      48.130  40.500  21.140  1.00  0.00           C
ATOM   4660  OE1 GLU A 942      48.340  39.480  20.490  1.00  0.00           O
ATOM   4661  OE2 GLU A 942      49.080  41.250  21.570  1.00  0.00           O
ATOM   4662  C   GLU A 942      43.560  39.010  22.710  1.00  0.00           C
ATOM   4663  O   GLU A 942      42.730  38.670  21.830  1.00  0.00           O
ATOM   4664  N   HSD A 943      43.560  38.300  23.840  1.00  0.00           N
ATOM   4665  HN  HSD A 943      44.060  38.460  24.680  1.00  0.00           H
ATOM   4666  CA  HSD A 943      42.830  37.000  23.840  1.00  0.00           C
ATOM   4667  HA  HSD A 943      42.310  36.810  22.920  1.00  0.00           H
ATOM   4668  CB  HSD A 943      43.700  35.760  24.090  1.00  0.00           C
ATOM   4669  HB1 HSD A 943      43.090  34.840  23.990  1.00  0.00           H
ATOM   4670  HB2 HSD A 943      43.950  35.760  25.170  1.00  0.00           H
ATOM   4671  ND1 HSD A 943      44.860  35.850  21.930  1.00  0.00           N
ATOM   4672  HD1 HSD A 943      44.050  35.860  21.340  1.00  0.00           H
ATOM   4673  CG  HSD A 943      44.900  35.680  23.270  1.00  0.00           C
ATOM   4674  CE1 HSD A 943      46.110  35.830  21.500  1.00  0.00           C
ATOM   4675  HE1 HSD A 943      46.380  36.010  20.450  1.00  0.00           H
ATOM   4676  NE2 HSD A 943      46.980  35.620  22.480  1.00  0.00           N
ATOM   4677  CD2 HSD A 943      46.190  35.430  23.560  1.00  0.00           C
ATOM   4678  HD2 HSD A 943      46.590  35.270  24.560  1.00  0.00           H
ATOM   4679  C   HSD A 943      41.850  37.080  24.910  1.00  0.00           C
ATOM   4680  O   HSD A 943      42.180  37.000  26.090  1.00  0.00           O
ATOM   4681  N   LYS A 944      40.510  37.080  24.550  1.00  0.00           N
ATOM   4682  HN  LYS A 944      40.270  37.050  23.580  1.00  0.00           H
ATOM   4683  CA  LYS A 944      39.390  37.320  25.520  1.00  0.00           C
ATOM   4684  HA  LYS A 944      39.650  38.220  26.070  1.00  0.00           H
ATOM   4685  CB  LYS A 944      38.080  37.480  24.710  1.00  0.00           C
ATOM   4686  HB1 LYS A 944      37.150  37.370  25.300  1.00  0.00           H
ATOM   4687  HB2 LYS A 944      38.000  36.640  23.990  1.00  0.00           H
ATOM   4688  CG  LYS A 944      38.100  38.840  23.990  1.00  0.00           C
ATOM   4689  HG1 LYS A 944      39.010  38.840  23.360  1.00  0.00           H
ATOM   4690  HG2 LYS A 944      38.180  39.660  24.740  1.00  0.00           H
ATOM   4691  CD  LYS A 944      36.800  39.080  23.150  1.00  0.00           C
ATOM   4692  HD1 LYS A 944      35.910  39.310  23.790  1.00  0.00           H
ATOM   4693  HD2 LYS A 944      36.540  38.140  22.610  1.00  0.00           H
ATOM   4694  CE  LYS A 944      36.900  40.360  22.360  1.00  0.00           C
ATOM   4695  HE1 LYS A 944      37.130  41.190  23.070  1.00  0.00           H
ATOM   4696  HE2 LYS A 944      35.970  40.620  21.820  1.00  0.00           H
ATOM   4697  NZ  LYS A 944      37.960  40.200  21.370  1.00  0.00           N
ATOM   4698  HZ1 LYS A 944      37.960  40.960  20.660  1.00  0.00           H
ATOM   4699  HZ2 LYS A 944      37.710  39.360  20.800  1.00  0.00           H
ATOM   4700  HZ3 LYS A 944      38.940  40.190  21.710  1.00  0.00           H
ATOM   4701  C   LYS A 944      39.290  36.120  26.460  1.00  0.00           C
ATOM   4702  O   LYS A 944      39.590  34.980  25.990  1.00  0.00           O
ATOM   4703  N   LEU A 945      38.750  36.270  27.740  1.00  0.00           N
ATOM   4704  HN  LEU A 945      38.370  37.140  28.010  1.00  0.00           H
ATOM   4705  CA  LEU A 945      38.630  35.210  28.700  1.00  0.00           C
ATOM   4706  HA  LEU A 945      39.630  34.870  28.900  1.00  0.00           H
ATOM   4707  CB  LEU A 945      37.920  35.830  30.030  1.00  0.00           C
ATOM   4708  HB1 LEU A 945      37.380  35.060  30.620  1.00  0.00           H
ATOM   4709  HB2 LEU A 945      37.190  36.590  29.690  1.00  0.00           H
ATOM   4710  CG  LEU A 945      38.990  36.520  30.920  1.00  0.00           C
ATOM   4711  HG  LEU A 945      39.930  35.920  30.850  1.00  0.00           H
ATOM   4712  CD1 LEU A 945      39.420  37.980  30.570  1.00  0.00           C
ATOM   4713 HD11 LEU A 945      40.330  38.230  31.160  1.00  0.00           H
ATOM   4714 HD12 LEU A 945      38.770  38.810  30.940  1.00  0.00           H
ATOM   4715 HD13 LEU A 945      39.620  38.090  29.490  1.00  0.00           H
ATOM   4716  CD2 LEU A 945      38.570  36.580  32.370  1.00  0.00           C
ATOM   4717 HD21 LEU A 945      39.350  37.220  32.830  1.00  0.00           H
ATOM   4718 HD22 LEU A 945      38.460  35.600  32.880  1.00  0.00           H
ATOM   4719 HD23 LEU A 945      37.660  37.200  32.540  1.00  0.00           H
ATOM   4720  C   LEU A 945      37.800  34.100  28.140  1.00  0.00           C
ATOM   4721  O   LEU A 945      36.690  34.320  27.700  1.00  0.00           O
ATOM   4722  N   LYS A 946      38.240  32.850  28.210  1.00  0.00           N
ATOM   4723  HN  LYS A 946      39.160  32.600  28.480  1.00  0.00           H
ATOM   4724  CA  LYS A 946      37.420  31.640  27.880  1.00  0.00           C
ATOM   4725  HA  LYS A 946      36.760  31.910  27.080  1.00  0.00           H
ATOM   4726  CB  LYS A 946      38.430  30.600  27.420  1.00  0.00           C
ATOM   4727  HB1 LYS A 946      37.910  29.630  27.280  1.00  0.00           H
ATOM   4728  HB2 LYS A 946      39.210  30.380  28.190  1.00  0.00           H
ATOM   4729  CG  LYS A 946      39.170  30.900  26.130  1.00  0.00           C
ATOM   4730  HG1 LYS A 946      39.930  30.100  26.070  1.00  0.00           H
ATOM   4731  HG2 LYS A 946      39.790  31.810  26.210  1.00  0.00           H
ATOM   4732  CD  LYS A 946      38.280  31.020  24.850  1.00  0.00           C
ATOM   4733  HD1 LYS A 946      38.820  31.370  23.940  1.00  0.00           H
ATOM   4734  HD2 LYS A 946      37.640  31.930  24.970  1.00  0.00           H
ATOM   4735  CE  LYS A 946      37.330  29.860  24.460  1.00  0.00           C
ATOM   4736  HE1 LYS A 946      36.640  30.180  23.650  1.00  0.00           H
ATOM   4737  HE2 LYS A 946      36.660  29.630  25.300  1.00  0.00           H
ATOM   4738  NZ  LYS A 946      38.150  28.700  24.080  1.00  0.00           N
ATOM   4739  HZ1 LYS A 946      37.420  27.960  24.040  1.00  0.00           H
ATOM   4740  HZ2 LYS A 946      38.960  28.460  24.670  1.00  0.00           H
ATOM   4741  HZ3 LYS A 946      38.620  28.910  23.180  1.00  0.00           H
ATOM   4742  C   LYS A 946      36.530  31.120  28.940  1.00  0.00           C
ATOM   4743  O   LYS A 946      35.460  30.480  28.750  1.00  0.00           O
ATOM   4744  N   LYS A 947      36.970  31.380  30.210  1.00  0.00           N
ATOM   4745  HN  LYS A 947      37.850  31.810  30.390  1.00  0.00           H
ATOM   4746  CA  LYS A 947      36.190  31.130  31.360  1.00  0.00           C
ATOM   4747  HA  LYS A 947      35.390  30.460  31.030  1.00  0.00           H
ATOM   4748  CB  LYS A 947      37.090  30.390  32.390  1.00  0.00           C
ATOM   4749  HB1 LYS A 947      36.450  30.390  33.300  1.00  0.00           H
ATOM   4750  HB2 LYS A 947      37.990  31.010  32.630  1.00  0.00           H
ATOM   4751  CG  LYS A 947      37.300  28.960  32.070  1.00  0.00           C
ATOM   4752  HG1 LYS A 947      37.830  28.880  31.100  1.00  0.00           H
ATOM   4753  HG2 LYS A 947      36.380  28.400  31.850  1.00  0.00           H
ATOM   4754  CD  LYS A 947      38.110  28.120  33.070  1.00  0.00           C
ATOM   4755  HD1 LYS A 947      37.450  27.790  33.900  1.00  0.00           H
ATOM   4756  HD2 LYS A 947      38.830  28.830  33.520  1.00  0.00           H
ATOM   4757  CE  LYS A 947      38.760  26.870  32.310  1.00  0.00           C
ATOM   4758  HE1 LYS A 947      39.560  27.210  31.640  1.00  0.00           H
ATOM   4759  HE2 LYS A 947      38.000  26.250  31.780  1.00  0.00           H
ATOM   4760  NZ  LYS A 947      39.320  25.960  33.340  1.00  0.00           N
ATOM   4761  HZ1 LYS A 947      39.690  25.090  32.870  1.00  0.00           H
ATOM   4762  HZ2 LYS A 947      38.700  25.780  34.150  1.00  0.00           H
ATOM   4763  HZ3 LYS A 947      40.150  26.480  33.670  1.00  0.00           H
ATOM   4764  C   LYS A 947      35.550  32.360  32.040  1.00  0.00           C
ATOM   4765  O   LYS A 947      34.340  32.660  31.830  1.00  0.00           O
ATOM   4766  N   GLY A 948      36.270  33.180  32.800  1.00  0.00           N
ATOM   4767  HN  GLY A 948      37.260  33.140  32.870  1.00  0.00           H
ATOM   4768  CA  GLY A 948      35.670  34.460  33.300  1.00  0.00           C
ATOM   4769  HA1 GLY A 948      35.180  34.940  32.470  1.00  0.00           H
ATOM   4770  HA2 GLY A 948      36.520  34.960  33.740  1.00  0.00           H
ATOM   4771  C   GLY A 948      34.680  34.270  34.390  1.00  0.00           C
ATOM   4772  O   GLY A 948      34.540  33.250  35.080  1.00  0.00           O
ATOM   4773  N   ALA A 949      33.890  35.360  34.560  1.00  0.00           N
ATOM   4774  HN  ALA A 949      34.000  36.170  33.990  1.00  0.00           H
ATOM   4775  CA  ALA A 949      32.710  35.240  35.470  1.00  0.00           C
ATOM   4776  HA  ALA A 949      32.210  34.330  35.190  1.00  0.00           H
ATOM   4777  CB  ALA A 949      33.160  35.220  36.980  1.00  0.00           C
ATOM   4778  HB1 ALA A 949      32.300  34.910  37.630  1.00  0.00           H
ATOM   4779  HB2 ALA A 949      33.430  36.230  37.360  1.00  0.00           H
ATOM   4780  HB3 ALA A 949      34.010  34.530  37.220  1.00  0.00           H
ATOM   4781  C   ALA A 949      31.790  36.440  35.220  1.00  0.00           C
ATOM   4782  O   ALA A 949      32.180  37.340  34.520  1.00  0.00           O
ATOM   4783  N   GLY A 950      30.560  36.530  35.820  1.00  0.00           N
ATOM   4784  HN  GLY A 950      30.110  35.830  36.340  1.00  0.00           H
ATOM   4785  CA  GLY A 950      30.000  37.900  35.810  1.00  0.00           C
ATOM   4786  HA1 GLY A 950      29.140  37.770  36.460  1.00  0.00           H
ATOM   4787  HA2 GLY A 950      29.640  38.180  34.840  1.00  0.00           H
ATOM   4788  C   GLY A 950      30.730  39.150  36.370  1.00  0.00           C
ATOM   4789  O   GLY A 950      31.560  39.080  37.280  1.00  0.00           O
ATOM   4790  N   TYR A 951      30.530  40.300  35.750  1.00  0.00           N
ATOM   4791  HN  TYR A 951      29.880  40.270  34.990  1.00  0.00           H
ATOM   4792  CA  TYR A 951      30.970  41.640  35.960  1.00  0.00           C
ATOM   4793  HA  TYR A 951      32.030  41.520  35.920  1.00  0.00           H
ATOM   4794  CB  TYR A 951      30.460  42.490  34.670  1.00  0.00           C
ATOM   4795  HB1 TYR A 951      29.390  42.710  34.860  1.00  0.00           H
ATOM   4796  HB2 TYR A 951      30.730  41.930  33.750  1.00  0.00           H
ATOM   4797  CG  TYR A 951      31.200  43.750  34.600  1.00  0.00           C
ATOM   4798  CD1 TYR A 951      30.490  44.930  34.420  1.00  0.00           C
ATOM   4799  HD1 TYR A 951      29.410  44.830  34.490  1.00  0.00           H
ATOM   4800  CE1 TYR A 951      31.150  46.160  34.480  1.00  0.00           C
ATOM   4801  HE1 TYR A 951      30.490  47.010  34.590  1.00  0.00           H
ATOM   4802  CZ  TYR A 951      32.540  46.230  34.580  1.00  0.00           C
ATOM   4803  OH  TYR A 951      33.360  47.430  34.590  1.00  0.00           O
ATOM   4804  HH  TYR A 951      32.760  48.160  34.420  1.00  0.00           H
ATOM   4805  CD2 TYR A 951      32.640  43.820  34.700  1.00  0.00           C
ATOM   4806  HD2 TYR A 951      33.180  42.900  34.820  1.00  0.00           H
ATOM   4807  CE2 TYR A 951      33.310  45.070  34.590  1.00  0.00           C
ATOM   4808  HE2 TYR A 951      34.370  45.110  34.730  1.00  0.00           H
ATOM   4809  C   TYR A 951      30.530  42.200  37.340  1.00  0.00           C
ATOM   4810  O   TYR A 951      31.330  42.850  38.000  1.00  0.00           O
ATOM   4811  N   HSD A 952      29.260  42.050  37.820  1.00  0.00           N
ATOM   4812  HN  HSD A 952      28.610  41.510  37.280  1.00  0.00           H
ATOM   4813  CA  HSD A 952      28.960  42.560  39.160  1.00  0.00           C
ATOM   4814  HA  HSD A 952      29.500  43.460  39.410  1.00  0.00           H
ATOM   4815  CB  HSD A 952      27.520  43.060  39.220  1.00  0.00           C
ATOM   4816  HB1 HSD A 952      27.400  43.890  38.500  1.00  0.00           H
ATOM   4817  HB2 HSD A 952      27.160  43.490  40.190  1.00  0.00           H
ATOM   4818  ND1 HSD A 952      26.070  42.280  37.360  1.00  0.00           N
ATOM   4819  HD1 HSD A 952      26.150  43.100  36.810  1.00  0.00           H
ATOM   4820  CG  HSD A 952      26.490  42.100  38.640  1.00  0.00           C
ATOM   4821  CE1 HSD A 952      25.130  41.290  37.160  1.00  0.00           C
ATOM   4822  HE1 HSD A 952      24.470  41.200  36.290  1.00  0.00           H
ATOM   4823  NE2 HSD A 952      24.920  40.540  38.230  1.00  0.00           N
ATOM   4824  CD2 HSD A 952      25.860  40.990  39.150  1.00  0.00           C
ATOM   4825  HD2 HSD A 952      25.860  40.490  40.110  1.00  0.00           H
ATOM   4826  C   HSD A 952      29.090  41.580  40.290  1.00  0.00           C
ATOM   4827  O   HSD A 952      28.870  41.850  41.460  1.00  0.00           O
ATOM   4828  N   LEU A 953      29.520  40.370  39.950  1.00  0.00           N
ATOM   4829  HN  LEU A 953      29.820  40.140  39.040  1.00  0.00           H
ATOM   4830  CA  LEU A 953      29.710  39.260  40.880  1.00  0.00           C
ATOM   4831  HA  LEU A 953      28.830  39.190  41.500  1.00  0.00           H
ATOM   4832  CB  LEU A 953      29.800  38.020  40.030  1.00  0.00           C
ATOM   4833  HB1 LEU A 953      30.650  37.990  39.310  1.00  0.00           H
ATOM   4834  HB2 LEU A 953      28.850  38.100  39.450  1.00  0.00           H
ATOM   4835  CG  LEU A 953      29.770  36.670  40.800  1.00  0.00           C
ATOM   4836  HG  LEU A 953      30.570  36.550  41.550  1.00  0.00           H
ATOM   4837  CD1 LEU A 953      28.450  36.680  41.670  1.00  0.00           C
ATOM   4838 HD11 LEU A 953      28.240  35.690  42.120  1.00  0.00           H
ATOM   4839 HD12 LEU A 953      27.570  36.820  41.010  1.00  0.00           H
ATOM   4840 HD13 LEU A 953      28.550  37.440  42.470  1.00  0.00           H
ATOM   4841  CD2 LEU A 953      29.830  35.560  39.730  1.00  0.00           C
ATOM   4842 HD21 LEU A 953      30.270  34.660  40.210  1.00  0.00           H
ATOM   4843 HD22 LEU A 953      30.680  35.810  39.070  1.00  0.00           H
ATOM   4844 HD23 LEU A 953      28.960  35.330  39.060  1.00  0.00           H
ATOM   4845  C   LEU A 953      30.950  39.300  41.760  1.00  0.00           C
ATOM   4846  O   LEU A 953      30.780  38.860  42.910  1.00  0.00           O
ATOM   4847  N   ASP A 954      32.130  39.840  41.300  1.00  0.00           N
ATOM   4848  HN  ASP A 954      32.210  40.040  40.330  1.00  0.00           H
ATOM   4849  CA  ASP A 954      33.290  39.980  42.150  1.00  0.00           C
ATOM   4850  HA  ASP A 954      33.540  38.980  42.470  1.00  0.00           H
ATOM   4851  CB  ASP A 954      34.570  40.380  41.340  1.00  0.00           C
ATOM   4852  HB1 ASP A 954      34.720  39.680  40.500  1.00  0.00           H
ATOM   4853  HB2 ASP A 954      35.440  40.280  42.030  1.00  0.00           H
ATOM   4854  CG  ASP A 954      34.570  41.760  40.570  1.00  0.00           C
ATOM   4855  OD1 ASP A 954      34.180  41.910  39.440  1.00  0.00           O
ATOM   4856  OD2 ASP A 954      35.130  42.640  41.420  1.00  0.00           O
ATOM   4857  HD2 ASP A 954      35.160  43.500  41.010  1.00  0.00           H
ATOM   4858  C   ASP A 954      33.160  40.840  43.360  1.00  0.00           C
ATOM   4859  O   ASP A 954      33.550  40.440  44.420  1.00  0.00           O
ATOM   4860  N   LEU A 955      32.500  42.010  43.250  1.00  0.00           N
ATOM   4861  HN  LEU A 955      32.160  42.230  42.330  1.00  0.00           H
ATOM   4862  CA  LEU A 955      32.030  42.820  44.310  1.00  0.00           C
ATOM   4863  HA  LEU A 955      32.830  42.970  45.010  1.00  0.00           H
ATOM   4864  CB  LEU A 955      31.740  44.270  43.760  1.00  0.00           C
ATOM   4865  HB1 LEU A 955      31.000  44.090  42.950  1.00  0.00           H
ATOM   4866  HB2 LEU A 955      32.660  44.670  43.300  1.00  0.00           H
ATOM   4867  CG  LEU A 955      31.240  45.330  44.760  1.00  0.00           C
ATOM   4868  HG  LEU A 955      30.220  45.090  45.150  1.00  0.00           H
ATOM   4869  CD1 LEU A 955      32.220  45.390  45.950  1.00  0.00           C
ATOM   4870 HD11 LEU A 955      32.120  44.530  46.650  1.00  0.00           H
ATOM   4871 HD12 LEU A 955      32.140  46.210  46.690  1.00  0.00           H
ATOM   4872 HD13 LEU A 955      33.210  45.420  45.430  1.00  0.00           H
ATOM   4873  CD2 LEU A 955      31.160  46.730  44.160  1.00  0.00           C
ATOM   4874 HD21 LEU A 955      32.140  46.990  43.730  1.00  0.00           H
ATOM   4875 HD22 LEU A 955      30.970  47.540  44.900  1.00  0.00           H
ATOM   4876 HD23 LEU A 955      30.340  46.760  43.400  1.00  0.00           H
ATOM   4877  C   LEU A 955      30.850  42.190  45.140  1.00  0.00           C
ATOM   4878  O   LEU A 955      30.940  42.260  46.390  1.00  0.00           O
ATOM   4879  N   LEU A 956      29.890  41.470  44.520  1.00  0.00           N
ATOM   4880  HN  LEU A 956      29.760  41.520  43.530  1.00  0.00           H
ATOM   4881  CA  LEU A 956      28.980  40.660  45.330  1.00  0.00           C
ATOM   4882  HA  LEU A 956      28.470  41.360  45.990  1.00  0.00           H
ATOM   4883  CB  LEU A 956      27.880  40.030  44.440  1.00  0.00           C
ATOM   4884  HB1 LEU A 956      28.330  39.170  43.910  1.00  0.00           H
ATOM   4885  HB2 LEU A 956      27.500  40.750  43.690  1.00  0.00           H
ATOM   4886  CG  LEU A 956      26.760  39.400  45.310  1.00  0.00           C
ATOM   4887  HG  LEU A 956      27.180  38.700  46.060  1.00  0.00           H
ATOM   4888  CD1 LEU A 956      25.850  40.340  46.090  1.00  0.00           C
ATOM   4889 HD11 LEU A 956      26.420  40.840  46.910  1.00  0.00           H
ATOM   4890 HD12 LEU A 956      25.120  39.700  46.640  1.00  0.00           H
ATOM   4891 HD13 LEU A 956      25.320  41.110  45.510  1.00  0.00           H
ATOM   4892  CD2 LEU A 956      25.830  38.600  44.400  1.00  0.00           C
ATOM   4893 HD21 LEU A 956      24.950  38.280  44.990  1.00  0.00           H
ATOM   4894 HD22 LEU A 956      26.290  37.700  43.930  1.00  0.00           H
ATOM   4895 HD23 LEU A 956      25.400  39.250  43.600  1.00  0.00           H
ATOM   4896  C   LEU A 956      29.560  39.560  46.310  1.00  0.00           C
ATOM   4897  O   LEU A 956      29.270  39.490  47.520  1.00  0.00           O
ATOM   4898  N   MET A 957      30.590  38.820  45.770  1.00  0.00           N
ATOM   4899  HN  MET A 957      30.850  38.980  44.830  1.00  0.00           H
ATOM   4900  CA  MET A 957      31.350  37.820  46.500  1.00  0.00           C
ATOM   4901  HA  MET A 957      30.750  37.120  47.070  1.00  0.00           H
ATOM   4902  CB  MET A 957      32.360  37.080  45.500  1.00  0.00           C
ATOM   4903  HB1 MET A 957      33.170  36.480  45.980  1.00  0.00           H
ATOM   4904  HB2 MET A 957      32.920  37.820  44.890  1.00  0.00           H
ATOM   4905  CG  MET A 957      31.680  36.020  44.630  1.00  0.00           C
ATOM   4906  HG1 MET A 957      32.510  35.630  44.020  1.00  0.00           H
ATOM   4907  HG2 MET A 957      30.850  36.390  43.980  1.00  0.00           H
ATOM   4908  SD  MET A 957      30.990  34.670  45.630  1.00  0.00           S
ATOM   4909  CE  MET A 957      29.820  33.990  44.340  1.00  0.00           C
ATOM   4910  HE1 MET A 957      29.260  33.150  44.800  1.00  0.00           H
ATOM   4911  HE2 MET A 957      30.450  33.580  43.510  1.00  0.00           H
ATOM   4912  HE3 MET A 957      29.270  34.820  43.860  1.00  0.00           H
ATOM   4913  C   MET A 957      32.180  38.530  47.560  1.00  0.00           C
ATOM   4914  O   MET A 957      32.250  37.930  48.630  1.00  0.00           O
ATOM   4915  N   VAL A 958      32.780  39.680  47.270  1.00  0.00           N
ATOM   4916  HN  VAL A 958      32.870  39.960  46.310  1.00  0.00           H
ATOM   4917  CA  VAL A 958      33.500  40.410  48.280  1.00  0.00           C
ATOM   4918  HA  VAL A 958      34.120  39.660  48.750  1.00  0.00           H
ATOM   4919  CB  VAL A 958      34.510  41.450  47.920  1.00  0.00           C
ATOM   4920  HB  VAL A 958      34.000  42.270  47.360  1.00  0.00           H
ATOM   4921  CG1 VAL A 958      35.230  42.130  49.140  1.00  0.00           C
ATOM   4922 HG11 VAL A 958      36.150  42.670  48.850  1.00  0.00           H
ATOM   4923 HG12 VAL A 958      35.530  41.290  49.790  1.00  0.00           H
ATOM   4924 HG13 VAL A 958      34.510  42.780  49.670  1.00  0.00           H
ATOM   4925  CG2 VAL A 958      35.610  40.740  47.010  1.00  0.00           C
ATOM   4926 HG21 VAL A 958      35.230  40.360  46.030  1.00  0.00           H
ATOM   4927 HG22 VAL A 958      36.200  39.940  47.500  1.00  0.00           H
ATOM   4928 HG23 VAL A 958      36.260  41.550  46.610  1.00  0.00           H
ATOM   4929  C   VAL A 958      32.590  40.890  49.440  1.00  0.00           C
ATOM   4930  O   VAL A 958      32.920  40.800  50.590  1.00  0.00           O
ATOM   4931  N   GLY A 959      31.500  41.560  49.110  1.00  0.00           N
ATOM   4932  HN  GLY A 959      31.230  41.650  48.150  1.00  0.00           H
ATOM   4933  CA  GLY A 959      30.550  42.100  50.010  1.00  0.00           C
ATOM   4934  HA1 GLY A 959      29.710  42.510  49.470  1.00  0.00           H
ATOM   4935  HA2 GLY A 959      30.970  42.920  50.550  1.00  0.00           H
ATOM   4936  C   GLY A 959      29.940  41.230  51.060  1.00  0.00           C
ATOM   4937  O   GLY A 959      29.840  41.580  52.220  1.00  0.00           O
ATOM   4938  N   VAL A 960      29.510  39.990  50.730  1.00  0.00           N
ATOM   4939  HN  VAL A 960      29.490  39.600  49.820  1.00  0.00           H
ATOM   4940  CA  VAL A 960      29.210  39.100  51.830  1.00  0.00           C
ATOM   4941  HA  VAL A 960      28.550  39.650  52.500  1.00  0.00           H
ATOM   4942  CB  VAL A 960      28.360  37.870  51.420  1.00  0.00           C
ATOM   4943  HB  VAL A 960      28.990  37.120  50.900  1.00  0.00           H
ATOM   4944  CG1 VAL A 960      27.650  37.260  52.680  1.00  0.00           C
ATOM   4945 HG11 VAL A 960      28.400  36.800  53.350  1.00  0.00           H
ATOM   4946 HG12 VAL A 960      27.040  36.420  52.280  1.00  0.00           H
ATOM   4947 HG13 VAL A 960      27.020  38.020  53.180  1.00  0.00           H
ATOM   4948  CG2 VAL A 960      27.210  38.390  50.450  1.00  0.00           C
ATOM   4949 HG21 VAL A 960      26.570  39.150  50.920  1.00  0.00           H
ATOM   4950 HG22 VAL A 960      26.610  37.500  50.140  1.00  0.00           H
ATOM   4951 HG23 VAL A 960      27.710  38.830  49.560  1.00  0.00           H
ATOM   4952  C   VAL A 960      30.350  38.720  52.730  1.00  0.00           C
ATOM   4953  O   VAL A 960      30.240  38.710  53.980  1.00  0.00           O
ATOM   4954  N   MET A 961      31.540  38.540  52.100  1.00  0.00           N
ATOM   4955  HN  MET A 961      31.650  38.590  51.100  1.00  0.00           H
ATOM   4956  CA  MET A 961      32.570  38.080  53.020  1.00  0.00           C
ATOM   4957  HA  MET A 961      32.200  37.290  53.650  1.00  0.00           H
ATOM   4958  CB  MET A 961      33.720  37.430  52.200  1.00  0.00           C
ATOM   4959  HB1 MET A 961      34.570  37.080  52.820  1.00  0.00           H
ATOM   4960  HB2 MET A 961      34.070  38.240  51.520  1.00  0.00           H
ATOM   4961  CG  MET A 961      33.260  36.180  51.420  1.00  0.00           C
ATOM   4962  HG1 MET A 961      34.160  35.690  50.990  1.00  0.00           H
ATOM   4963  HG2 MET A 961      32.570  36.550  50.630  1.00  0.00           H
ATOM   4964  SD  MET A 961      32.470  34.810  52.300  1.00  0.00           S
ATOM   4965  CE  MET A 961      33.630  34.210  53.550  1.00  0.00           C
ATOM   4966  HE1 MET A 961      33.400  33.130  53.660  1.00  0.00           H
ATOM   4967  HE2 MET A 961      33.490  34.580  54.590  1.00  0.00           H
ATOM   4968  HE3 MET A 961      34.700  34.250  53.270  1.00  0.00           H
ATOM   4969  C   MET A 961      33.210  39.160  53.940  1.00  0.00           C
ATOM   4970  O   MET A 961      33.570  38.910  55.070  1.00  0.00           O
ATOM   4971  N   LEU A 962      33.200  40.410  53.490  1.00  0.00           N
ATOM   4972  HN  LEU A 962      33.050  40.560  52.520  1.00  0.00           H
ATOM   4973  CA  LEU A 962      33.240  41.600  54.370  1.00  0.00           C
ATOM   4974  HA  LEU A 962      34.190  41.670  54.880  1.00  0.00           H
ATOM   4975  CB  LEU A 962      32.940  42.820  53.450  1.00  0.00           C
ATOM   4976  HB1 LEU A 962      31.900  42.630  53.120  1.00  0.00           H
ATOM   4977  HB2 LEU A 962      33.540  42.610  52.530  1.00  0.00           H
ATOM   4978  CG  LEU A 962      33.250  44.310  53.930  1.00  0.00           C
ATOM   4979  HG  LEU A 962      34.340  44.370  54.100  1.00  0.00           H
ATOM   4980  CD1 LEU A 962      32.680  45.290  52.920  1.00  0.00           C
ATOM   4981 HD11 LEU A 962      33.200  46.240  53.180  1.00  0.00           H
ATOM   4982 HD12 LEU A 962      31.570  45.350  52.960  1.00  0.00           H
ATOM   4983 HD13 LEU A 962      33.080  45.200  51.890  1.00  0.00           H
ATOM   4984  CD2 LEU A 962      32.730  44.620  55.300  1.00  0.00           C
ATOM   4985 HD21 LEU A 962      33.320  44.080  56.070  1.00  0.00           H
ATOM   4986 HD22 LEU A 962      31.650  44.440  55.480  1.00  0.00           H
ATOM   4987 HD23 LEU A 962      32.940  45.700  55.480  1.00  0.00           H
ATOM   4988  C   LEU A 962      32.280  41.550  55.530  1.00  0.00           C
ATOM   4989  O   LEU A 962      32.690  41.830  56.660  1.00  0.00           O
ATOM   4990  N   GLY A 963      31.040  41.130  55.330  1.00  0.00           N
ATOM   4991  HN  GLY A 963      30.740  40.880  54.400  1.00  0.00           H
ATOM   4992  CA  GLY A 963      30.020  40.920  56.380  1.00  0.00           C
ATOM   4993  HA1 GLY A 963      29.110  40.590  55.930  1.00  0.00           H
ATOM   4994  HA2 GLY A 963      29.990  41.850  56.930  1.00  0.00           H
ATOM   4995  C   GLY A 963      30.440  39.820  57.350  1.00  0.00           C
ATOM   4996  O   GLY A 963      30.480  40.060  58.560  1.00  0.00           O
ATOM   4997  N   VAL A 964      30.870  38.630  56.860  1.00  0.00           N
ATOM   4998  HN  VAL A 964      30.830  38.410  55.890  1.00  0.00           H
ATOM   4999  CA  VAL A 964      31.320  37.470  57.640  1.00  0.00           C
ATOM   5000  HA  VAL A 964      30.570  37.140  58.350  1.00  0.00           H
ATOM   5001  CB  VAL A 964      31.750  36.230  56.770  1.00  0.00           C
ATOM   5002  HB  VAL A 964      32.540  36.570  56.070  1.00  0.00           H
ATOM   5003  CG1 VAL A 964      32.260  35.040  57.580  1.00  0.00           C
ATOM   5004 HG11 VAL A 964      33.210  35.310  58.080  1.00  0.00           H
ATOM   5005 HG12 VAL A 964      32.500  34.230  56.850  1.00  0.00           H
ATOM   5006 HG13 VAL A 964      31.470  34.630  58.250  1.00  0.00           H
ATOM   5007  CG2 VAL A 964      30.520  35.800  55.890  1.00  0.00           C
ATOM   5008 HG21 VAL A 964      29.690  35.660  56.620  1.00  0.00           H
ATOM   5009 HG22 VAL A 964      30.690  34.790  55.450  1.00  0.00           H
ATOM   5010 HG23 VAL A 964      30.260  36.550  55.120  1.00  0.00           H
ATOM   5011  C   VAL A 964      32.460  37.850  58.470  1.00  0.00           C
ATOM   5012  O   VAL A 964      32.480  37.560  59.690  1.00  0.00           O
ATOM   5013  N   CYS A 965      33.480  38.540  57.860  1.00  0.00           N
ATOM   5014  HN  CYS A 965      33.500  38.560  56.850  1.00  0.00           H
ATOM   5015  CA  CYS A 965      34.690  39.100  58.520  1.00  0.00           C
ATOM   5016  HA  CYS A 965      35.290  38.330  58.970  1.00  0.00           H
ATOM   5017  CB  CYS A 965      35.820  39.740  57.460  1.00  0.00           C
ATOM   5018  HB1 CYS A 965      36.560  40.450  57.880  1.00  0.00           H
ATOM   5019  HB2 CYS A 965      35.280  40.450  56.790  1.00  0.00           H
ATOM   5020  SG  CYS A 965      36.680  38.530  56.470  1.00  0.00           S
ATOM   5021  HG1 CYS A 965      35.770  38.330  55.520  1.00  0.00           H
ATOM   5022  C   CYS A 965      34.310  40.170  59.520  1.00  0.00           C
ATOM   5023  O   CYS A 965      35.070  40.230  60.480  1.00  0.00           O
ATOM   5024  N   SER A 966      33.300  41.010  59.370  1.00  0.00           N
ATOM   5025  HN  SER A 966      32.680  40.850  58.610  1.00  0.00           H
ATOM   5026  CA  SER A 966      32.820  42.030  60.360  1.00  0.00           C
ATOM   5027  HA  SER A 966      33.710  42.560  60.700  1.00  0.00           H
ATOM   5028  CB  SER A 966      31.880  43.100  59.840  1.00  0.00           C
ATOM   5029  HB1 SER A 966      31.670  43.900  60.580  1.00  0.00           H
ATOM   5030  HB2 SER A 966      30.940  42.630  59.480  1.00  0.00           H
ATOM   5031  OG  SER A 966      32.530  43.680  58.750  1.00  0.00           O
ATOM   5032  HG1 SER A 966      32.450  43.100  58.000  1.00  0.00           H
ATOM   5033  C   SER A 966      32.220  41.450  61.590  1.00  0.00           C
ATOM   5034  O   SER A 966      32.390  42.050  62.680  1.00  0.00           O
ATOM   5035  N   VAL A 967      31.550  40.310  61.540  1.00  0.00           N
ATOM   5036  HN  VAL A 967      31.310  39.880  60.680  1.00  0.00           H
ATOM   5037  CA  VAL A 967      31.250  39.430  62.780  1.00  0.00           C
ATOM   5038  HA  VAL A 967      30.980  40.150  63.540  1.00  0.00           H
ATOM   5039  CB  VAL A 967      30.160  38.330  62.530  1.00  0.00           C
ATOM   5040  HB  VAL A 967      30.650  37.460  62.050  1.00  0.00           H
ATOM   5041  CG1 VAL A 967      29.550  37.880  63.850  1.00  0.00           C
ATOM   5042 HG11 VAL A 967      28.790  37.080  63.700  1.00  0.00           H
ATOM   5043 HG12 VAL A 967      29.130  38.800  64.340  1.00  0.00           H
ATOM   5044 HG13 VAL A 967      30.280  37.370  64.500  1.00  0.00           H
ATOM   5045  CG2 VAL A 967      29.180  39.070  61.590  1.00  0.00           C
ATOM   5046 HG21 VAL A 967      29.580  39.090  60.560  1.00  0.00           H
ATOM   5047 HG22 VAL A 967      28.980  40.100  61.980  1.00  0.00           H
ATOM   5048 HG23 VAL A 967      28.240  38.490  61.730  1.00  0.00           H
ATOM   5049  C   VAL A 967      32.440  38.700  63.340  1.00  0.00           C
ATOM   5050  O   VAL A 967      32.450  38.380  64.550  1.00  0.00           O
ATOM   5051  N   MET A 968      33.520  38.510  62.600  1.00  0.00           N
ATOM   5052  HN  MET A 968      33.470  38.820  61.650  1.00  0.00           H
ATOM   5053  CA  MET A 968      34.800  38.030  63.100  1.00  0.00           C
ATOM   5054  HA  MET A 968      34.630  37.570  64.060  1.00  0.00           H
ATOM   5055  CB  MET A 968      35.480  37.080  62.090  1.00  0.00           C
ATOM   5056  HB1 MET A 968      36.450  36.790  62.530  1.00  0.00           H
ATOM   5057  HB2 MET A 968      35.650  37.680  61.170  1.00  0.00           H
ATOM   5058  CG  MET A 968      34.740  35.780  61.710  1.00  0.00           C
ATOM   5059  HG1 MET A 968      35.140  35.430  60.740  1.00  0.00           H
ATOM   5060  HG2 MET A 968      33.670  36.050  61.520  1.00  0.00           H
[truncated: 6,873,249 more chars]
