# Supplementary material for: CryoEM and computational modeling structural insights into the pH regulator NBCn1
Source: Nat Commun. 2025 Nov 11;16:9932. doi: 10.1038/s41467-025-64868-z (PMC12606367; doi:10.1038/s41467-025-64868-z)
Supplement: Supplementary file 7 — Supplementary Data 5 [file 41467_2025_64868_MOESM7_ESM.zip › 100ns_z_restr_MD_NBCn1_2NaCO3/hNBCn1_IF/z-restr_hNBCn1_IF_2NaCO3_last_step_20.pdb]

REMARK    GENERATED BY TRJCONV
TITLE     Title t= 101000.00000 step= 50500000
REMARK    THIS IS A SIMULATION BOX
CRYST1   93.662   93.662  101.783  90.00  90.00  90.00 P 1           1
MODEL        1
ATOM      1  N   LEU A 585      25.180  37.060  35.350  1.00  0.00           N
ATOM      2  HT1 LEU A 585      25.640  36.240  34.920  1.00  0.00           H
ATOM      3  HT2 LEU A 585      25.220  37.880  34.690  1.00  0.00           H
ATOM      4  HT3 LEU A 585      24.170  36.870  35.520  1.00  0.00           H
ATOM      5  CA  LEU A 585      25.740  37.430  36.650  1.00  0.00           C
ATOM      6  HA  LEU A 585      26.770  37.710  36.480  1.00  0.00           H
ATOM      7  CB  LEU A 585      25.030  38.680  37.310  1.00  0.00           C
ATOM      8  HB1 LEU A 585      23.960  38.410  37.270  1.00  0.00           H
ATOM      9  HB2 LEU A 585      25.130  39.510  36.570  1.00  0.00           H
ATOM     10  CG  LEU A 585      25.420  39.240  38.690  1.00  0.00           C
ATOM     11  HG  LEU A 585      25.470  38.380  39.400  1.00  0.00           H
ATOM     12  CD1 LEU A 585      26.680  40.020  38.620  1.00  0.00           C
ATOM     13 HD11 LEU A 585      27.030  40.340  39.620  1.00  0.00           H
ATOM     14 HD12 LEU A 585      26.670  40.990  38.070  1.00  0.00           H
ATOM     15 HD13 LEU A 585      27.520  39.460  38.140  1.00  0.00           H
ATOM     16  CD2 LEU A 585      24.280  40.200  39.190  1.00  0.00           C
ATOM     17 HD21 LEU A 585      23.460  39.550  39.550  1.00  0.00           H
ATOM     18 HD22 LEU A 585      23.840  40.850  38.400  1.00  0.00           H
ATOM     19 HD23 LEU A 585      24.590  40.780  40.080  1.00  0.00           H
ATOM     20  C   LEU A 585      25.850  36.280  37.610  1.00  0.00           C
ATOM     21  O   LEU A 585      26.880  35.640  37.740  1.00  0.00           O
ATOM     22  N   ILE A 586      24.750  36.090  38.330  1.00  0.00           N
ATOM     23  HN  ILE A 586      23.950  36.680  38.190  1.00  0.00           H
ATOM     24  CA  ILE A 586      24.450  35.020  39.250  1.00  0.00           C
ATOM     25  HA  ILE A 586      25.290  34.910  39.920  1.00  0.00           H
ATOM     26  CB  ILE A 586      23.170  35.310  39.980  1.00  0.00           C
ATOM     27  HB  ILE A 586      22.410  35.510  39.200  1.00  0.00           H
ATOM     28  CG2 ILE A 586      22.670  34.080  40.800  1.00  0.00           C
ATOM     29 HG21 ILE A 586      23.430  33.840  41.570  1.00  0.00           H
ATOM     30 HG22 ILE A 586      22.470  33.170  40.200  1.00  0.00           H
ATOM     31 HG23 ILE A 586      21.750  34.400  41.330  1.00  0.00           H
ATOM     32  CG1 ILE A 586      23.190  36.580  40.870  1.00  0.00           C
ATOM     33 HG11 ILE A 586      22.270  36.590  41.500  1.00  0.00           H
ATOM     34 HG12 ILE A 586      23.130  37.510  40.270  1.00  0.00           H
ATOM     35  CD  ILE A 586      24.550  36.670  41.680  1.00  0.00           C
ATOM     36  HD1 ILE A 586      25.380  37.000  41.020  1.00  0.00           H
ATOM     37  HD2 ILE A 586      24.610  35.710  42.250  1.00  0.00           H
ATOM     38  HD3 ILE A 586      24.320  37.370  42.510  1.00  0.00           H
ATOM     39  C   ILE A 586      24.370  33.690  38.530  1.00  0.00           C
ATOM     40  O   ILE A 586      24.920  32.700  39.050  1.00  0.00           O
ATOM     41  N   LEU A 587      23.780  33.520  37.280  1.00  0.00           N
ATOM     42  HN  LEU A 587      23.410  34.310  36.800  1.00  0.00           H
ATOM     43  CA  LEU A 587      23.660  32.240  36.660  1.00  0.00           C
ATOM     44  HA  LEU A 587      23.340  31.560  37.440  1.00  0.00           H
ATOM     45  CB  LEU A 587      22.510  32.170  35.610  1.00  0.00           C
ATOM     46  HB1 LEU A 587      22.420  31.110  35.330  1.00  0.00           H
ATOM     47  HB2 LEU A 587      22.770  32.710  34.670  1.00  0.00           H
ATOM     48  CG  LEU A 587      21.060  32.490  36.050  1.00  0.00           C
ATOM     49  HG  LEU A 587      20.930  33.560  36.310  1.00  0.00           H
ATOM     50  CD1 LEU A 587      20.090  32.090  34.950  1.00  0.00           C
ATOM     51 HD11 LEU A 587      19.990  32.940  34.240  1.00  0.00           H
ATOM     52 HD12 LEU A 587      19.110  31.920  35.420  1.00  0.00           H
ATOM     53 HD13 LEU A 587      20.430  31.180  34.430  1.00  0.00           H
ATOM     54  CD2 LEU A 587      20.810  31.620  37.400  1.00  0.00           C
ATOM     55 HD21 LEU A 587      21.140  30.570  37.200  1.00  0.00           H
ATOM     56 HD22 LEU A 587      19.730  31.740  37.600  1.00  0.00           H
ATOM     57 HD23 LEU A 587      21.510  31.950  38.190  1.00  0.00           H
ATOM     58  C   LEU A 587      25.000  31.680  36.250  1.00  0.00           C
ATOM     59  O   LEU A 587      25.360  30.530  36.340  1.00  0.00           O
ATOM     60  N   ASP A 588      25.990  32.650  35.930  1.00  0.00           N
ATOM     61  HN  ASP A 588      25.770  33.620  35.960  1.00  0.00           H
ATOM     62  CA  ASP A 588      27.320  32.350  35.540  1.00  0.00           C
ATOM     63  HA  ASP A 588      27.070  31.760  34.660  1.00  0.00           H
ATOM     64  CB  ASP A 588      28.070  33.660  35.030  1.00  0.00           C
ATOM     65  HB1 ASP A 588      28.960  33.300  34.460  1.00  0.00           H
ATOM     66  HB2 ASP A 588      28.450  34.110  35.980  1.00  0.00           H
ATOM     67  CG  ASP A 588      27.260  34.610  34.210  1.00  0.00           C
ATOM     68  OD1 ASP A 588      26.030  34.860  34.480  1.00  0.00           O
ATOM     69  OD2 ASP A 588      27.820  35.250  33.280  1.00  0.00           O
ATOM     70  C   ASP A 588      28.130  31.480  36.520  1.00  0.00           C
ATOM     71  O   ASP A 588      28.880  30.620  36.170  1.00  0.00           O
ATOM     72  N   ILE A 589      27.810  31.650  37.820  1.00  0.00           N
ATOM     73  HN  ILE A 589      27.110  32.330  38.010  1.00  0.00           H
ATOM     74  CA  ILE A 589      28.340  30.830  38.880  1.00  0.00           C
ATOM     75  HA  ILE A 589      29.400  30.960  38.840  1.00  0.00           H
ATOM     76  CB  ILE A 589      27.920  31.340  40.270  1.00  0.00           C
ATOM     77  HB  ILE A 589      26.840  31.200  40.480  1.00  0.00           H
ATOM     78  CG2 ILE A 589      28.760  30.670  41.420  1.00  0.00           C
ATOM     79 HG21 ILE A 589      29.790  31.070  41.260  1.00  0.00           H
ATOM     80 HG22 ILE A 589      28.880  29.560  41.330  1.00  0.00           H
ATOM     81 HG23 ILE A 589      28.330  31.010  42.390  1.00  0.00           H
ATOM     82  CG1 ILE A 589      28.140  32.890  40.360  1.00  0.00           C
ATOM     83 HG11 ILE A 589      27.670  33.380  39.480  1.00  0.00           H
ATOM     84 HG12 ILE A 589      29.220  33.140  40.490  1.00  0.00           H
ATOM     85  CD  ILE A 589      27.370  33.500  41.610  1.00  0.00           C
ATOM     86  HD1 ILE A 589      27.310  34.580  41.370  1.00  0.00           H
ATOM     87  HD2 ILE A 589      27.910  33.350  42.570  1.00  0.00           H
ATOM     88  HD3 ILE A 589      26.360  33.020  41.660  1.00  0.00           H
ATOM     89  C   ILE A 589      27.950  29.300  38.630  1.00  0.00           C
ATOM     90  O   ILE A 589      28.800  28.470  38.750  1.00  0.00           O
ATOM     91  N   LYS A 590      26.670  28.890  38.330  1.00  0.00           N
ATOM     92  HN  LYS A 590      25.980  29.590  38.520  1.00  0.00           H
ATOM     93  CA  LYS A 590      26.260  27.550  37.920  1.00  0.00           C
ATOM     94  HA  LYS A 590      26.520  26.860  38.710  1.00  0.00           H
ATOM     95  CB  LYS A 590      24.740  27.360  37.870  1.00  0.00           C
ATOM     96  HB1 LYS A 590      24.240  28.110  37.220  1.00  0.00           H
ATOM     97  HB2 LYS A 590      24.230  27.390  38.850  1.00  0.00           H
ATOM     98  CG  LYS A 590      24.330  25.950  37.280  1.00  0.00           C
ATOM     99  HG1 LYS A 590      24.830  25.110  37.810  1.00  0.00           H
ATOM    100  HG2 LYS A 590      24.550  25.970  36.190  1.00  0.00           H
ATOM    101  CD  LYS A 590      22.860  25.630  37.540  1.00  0.00           C
ATOM    102  HD1 LYS A 590      22.240  26.510  37.250  1.00  0.00           H
ATOM    103  HD2 LYS A 590      22.750  25.340  38.600  1.00  0.00           H
ATOM    104  CE  LYS A 590      22.370  24.410  36.740  1.00  0.00           C
ATOM    105  HE1 LYS A 590      22.920  23.520  37.130  1.00  0.00           H
ATOM    106  HE2 LYS A 590      22.690  24.690  35.710  1.00  0.00           H
ATOM    107  NZ  LYS A 590      20.900  24.310  36.970  1.00  0.00           N
ATOM    108  HZ1 LYS A 590      20.470  24.720  37.830  1.00  0.00           H
ATOM    109  HZ2 LYS A 590      20.620  23.310  37.030  1.00  0.00           H
ATOM    110  HZ3 LYS A 590      20.310  24.660  36.190  1.00  0.00           H
ATOM    111  C   LYS A 590      26.840  27.110  36.580  1.00  0.00           C
ATOM    112  O   LYS A 590      27.270  25.970  36.430  1.00  0.00           O
ATOM    113  N   ARG A 591      26.810  27.990  35.520  1.00  0.00           N
ATOM    114  HN  ARG A 591      26.490  28.900  35.750  1.00  0.00           H
ATOM    115  CA  ARG A 591      27.280  27.630  34.170  1.00  0.00           C
ATOM    116  HA  ARG A 591      26.770  26.760  33.800  1.00  0.00           H
ATOM    117  CB  ARG A 591      27.020  28.780  33.100  1.00  0.00           C
ATOM    118  HB1 ARG A 591      27.310  28.290  32.140  1.00  0.00           H
ATOM    119  HB2 ARG A 591      27.760  29.590  33.240  1.00  0.00           H
ATOM    120  CG  ARG A 591      25.590  29.280  32.990  1.00  0.00           C
ATOM    121  HG1 ARG A 591      25.630  29.610  31.930  1.00  0.00           H
ATOM    122  HG2 ARG A 591      25.390  30.160  33.620  1.00  0.00           H
ATOM    123  CD  ARG A 591      24.480  28.170  33.210  1.00  0.00           C
ATOM    124  HD1 ARG A 591      24.450  27.770  34.250  1.00  0.00           H
ATOM    125  HD2 ARG A 591      24.650  27.360  32.470  1.00  0.00           H
ATOM    126  NE  ARG A 591      23.160  28.740  32.870  1.00  0.00           N
ATOM    127  HE  ARG A 591      23.190  29.480  32.200  1.00  0.00           H
ATOM    128  CZ  ARG A 591      21.980  28.360  33.360  1.00  0.00           C
ATOM    129  NH1 ARG A 591      21.890  27.270  34.060  1.00  0.00           N
ATOM    130 HH11 ARG A 591      22.520  26.570  33.720  1.00  0.00           H
ATOM    131 HH12 ARG A 591      20.950  27.040  34.300  1.00  0.00           H
ATOM    132  NH2 ARG A 591      20.930  29.120  33.120  1.00  0.00           N
ATOM    133 HH21 ARG A 591      20.040  28.860  33.480  1.00  0.00           H
ATOM    134 HH22 ARG A 591      21.200  29.950  32.620  1.00  0.00           H
ATOM    135  C   ARG A 591      28.770  27.270  34.150  1.00  0.00           C
ATOM    136  O   ARG A 591      29.220  26.530  33.290  1.00  0.00           O
ATOM    137  N   LYS A 592      29.510  27.840  35.130  1.00  0.00           N
ATOM    138  HN  LYS A 592      29.210  28.640  35.650  1.00  0.00           H
ATOM    139  CA  LYS A 592      30.950  27.660  35.310  1.00  0.00           C
ATOM    140  HA  LYS A 592      31.260  27.270  34.360  1.00  0.00           H
ATOM    141  CB  LYS A 592      31.670  29.050  35.570  1.00  0.00           C
ATOM    142  HB1 LYS A 592      32.740  28.840  35.730  1.00  0.00           H
ATOM    143  HB2 LYS A 592      31.210  29.340  36.540  1.00  0.00           H
ATOM    144  CG  LYS A 592      31.520  30.080  34.420  1.00  0.00           C
ATOM    145  HG1 LYS A 592      32.070  31.010  34.710  1.00  0.00           H
ATOM    146  HG2 LYS A 592      30.440  30.300  34.340  1.00  0.00           H
ATOM    147  CD  LYS A 592      32.020  29.550  33.080  1.00  0.00           C
ATOM    148  HD1 LYS A 592      31.280  28.910  32.530  1.00  0.00           H
ATOM    149  HD2 LYS A 592      33.000  29.020  33.180  1.00  0.00           H
ATOM    150  CE  LYS A 592      32.230  30.710  32.010  1.00  0.00           C
ATOM    151  HE1 LYS A 592      32.990  31.360  32.510  1.00  0.00           H
ATOM    152  HE2 LYS A 592      31.340  31.360  31.870  1.00  0.00           H
ATOM    153  NZ  LYS A 592      32.650  30.230  30.660  1.00  0.00           N
ATOM    154  HZ1 LYS A 592      31.800  29.810  30.250  1.00  0.00           H
ATOM    155  HZ2 LYS A 592      33.370  29.470  30.640  1.00  0.00           H
ATOM    156  HZ3 LYS A 592      32.920  30.980  30.010  1.00  0.00           H
ATOM    157  C   LYS A 592      31.230  26.630  36.370  1.00  0.00           C
ATOM    158  O   LYS A 592      32.360  26.180  36.520  1.00  0.00           O
ATOM    159  N   ALA A 593      30.200  26.220  37.130  1.00  0.00           N
ATOM    160  HN  ALA A 593      29.250  26.510  37.060  1.00  0.00           H
ATOM    161  CA  ALA A 593      30.380  25.310  38.310  1.00  0.00           C
ATOM    162  HA  ALA A 593      31.220  25.780  38.790  1.00  0.00           H
ATOM    163  CB  ALA A 593      29.100  25.200  39.230  1.00  0.00           C
ATOM    164  HB1 ALA A 593      29.160  24.430  40.030  1.00  0.00           H
ATOM    165  HB2 ALA A 593      28.270  24.930  38.550  1.00  0.00           H
ATOM    166  HB3 ALA A 593      28.990  26.170  39.740  1.00  0.00           H
ATOM    167  C   ALA A 593      30.690  23.790  37.890  1.00  0.00           C
ATOM    168  O   ALA A 593      31.550  23.240  38.590  1.00  0.00           O
ATOM    169  N   PRO A 594      30.210  22.970  37.000  1.00  0.00           N
ATOM    170  CD  PRO A 594      29.130  23.220  36.090  1.00  0.00           C
ATOM    171  HD1 PRO A 594      29.270  24.200  35.590  1.00  0.00           H
ATOM    172  HD2 PRO A 594      28.180  23.240  36.650  1.00  0.00           H
ATOM    173  CA  PRO A 594      30.720  21.630  36.780  1.00  0.00           C
ATOM    174  HA  PRO A 594      30.990  21.090  37.680  1.00  0.00           H
ATOM    175  CB  PRO A 594      29.640  20.970  35.940  1.00  0.00           C
ATOM    176  HB1 PRO A 594      28.880  20.450  36.570  1.00  0.00           H
ATOM    177  HB2 PRO A 594      30.060  20.190  35.260  1.00  0.00           H
ATOM    178  CG  PRO A 594      29.200  22.100  35.050  1.00  0.00           C
ATOM    179  HG1 PRO A 594      29.950  22.150  34.230  1.00  0.00           H
ATOM    180  HG2 PRO A 594      28.240  21.940  34.500  1.00  0.00           H
ATOM    181  C   PRO A 594      32.020  21.690  35.980  1.00  0.00           C
ATOM    182  O   PRO A 594      32.550  20.640  35.590  1.00  0.00           O
ATOM    183  N   PHE A 595      32.660  22.860  35.890  1.00  0.00           N
ATOM    184  HN  PHE A 595      32.200  23.730  36.110  1.00  0.00           H
ATOM    185  CA  PHE A 595      33.860  22.900  35.070  1.00  0.00           C
ATOM    186  HA  PHE A 595      33.950  21.990  34.500  1.00  0.00           H
ATOM    187  CB  PHE A 595      33.890  24.100  34.080  1.00  0.00           C
ATOM    188  HB1 PHE A 595      34.820  24.150  33.470  1.00  0.00           H
ATOM    189  HB2 PHE A 595      34.020  25.070  34.600  1.00  0.00           H
ATOM    190  CG  PHE A 595      32.830  24.240  33.090  1.00  0.00           C
ATOM    191  CD1 PHE A 595      32.630  25.530  32.550  1.00  0.00           C
ATOM    192  HD1 PHE A 595      33.070  26.440  32.950  1.00  0.00           H
ATOM    193  CE1 PHE A 595      31.620  25.750  31.580  1.00  0.00           C
ATOM    194  HE1 PHE A 595      31.490  26.740  31.170  1.00  0.00           H
ATOM    195  CZ  PHE A 595      30.910  24.680  31.060  1.00  0.00           C
ATOM    196  HZ  PHE A 595      30.280  24.890  30.210  1.00  0.00           H
ATOM    197  CD2 PHE A 595      32.190  23.160  32.490  1.00  0.00           C
ATOM    198  HD2 PHE A 595      32.460  22.130  32.680  1.00  0.00           H
ATOM    199  CE2 PHE A 595      31.150  23.400  31.530  1.00  0.00           C
ATOM    200  HE2 PHE A 595      30.800  22.530  30.980  1.00  0.00           H
ATOM    201  C   PHE A 595      35.140  23.010  35.880  1.00  0.00           C
ATOM    202  O   PHE A 595      36.270  23.220  35.370  1.00  0.00           O
ATOM    203  N   PHE A 596      34.990  22.810  37.260  1.00  0.00           N
ATOM    204  HN  PHE A 596      34.040  22.720  37.580  1.00  0.00           H
ATOM    205  CA  PHE A 596      36.070  22.820  38.260  1.00  0.00           C
ATOM    206  HA  PHE A 596      36.700  23.700  38.220  1.00  0.00           H
ATOM    207  CB  PHE A 596      35.350  22.790  39.690  1.00  0.00           C
ATOM    208  HB1 PHE A 596      34.680  21.910  39.620  1.00  0.00           H
ATOM    209  HB2 PHE A 596      34.760  23.710  39.930  1.00  0.00           H
ATOM    210  CG  PHE A 596      36.260  22.560  40.920  1.00  0.00           C
ATOM    211  CD1 PHE A 596      37.230  23.530  41.250  1.00  0.00           C
ATOM    212  HD1 PHE A 596      37.570  24.340  40.600  1.00  0.00           H
ATOM    213  CE1 PHE A 596      37.960  23.430  42.390  1.00  0.00           C
ATOM    214  HE1 PHE A 596      38.710  24.160  42.700  1.00  0.00           H
ATOM    215  CZ  PHE A 596      37.630  22.500  43.320  1.00  0.00           C
ATOM    216  HZ  PHE A 596      38.140  22.440  44.270  1.00  0.00           H
ATOM    217  CD2 PHE A 596      35.930  21.660  41.880  1.00  0.00           C
ATOM    218  HD2 PHE A 596      35.260  20.860  41.600  1.00  0.00           H
ATOM    219  CE2 PHE A 596      36.560  21.520  43.140  1.00  0.00           C
ATOM    220  HE2 PHE A 596      36.390  20.750  43.870  1.00  0.00           H
ATOM    221  C   PHE A 596      37.030  21.660  38.090  1.00  0.00           C
ATOM    222  O   PHE A 596      38.270  21.890  38.220  1.00  0.00           O
ATOM    223  N   LEU A 597      36.580  20.420  37.690  1.00  0.00           N
ATOM    224  HN  LEU A 597      35.610  20.210  37.740  1.00  0.00           H
ATOM    225  CA  LEU A 597      37.380  19.350  37.220  1.00  0.00           C
ATOM    226  HA  LEU A 597      38.240  19.290  37.870  1.00  0.00           H
ATOM    227  CB  LEU A 597      36.600  17.990  37.180  1.00  0.00           C
ATOM    228  HB1 LEU A 597      35.910  18.010  36.320  1.00  0.00           H
ATOM    229  HB2 LEU A 597      36.050  17.960  38.150  1.00  0.00           H
ATOM    230  CG  LEU A 597      37.490  16.680  37.190  1.00  0.00           C
ATOM    231  HG  LEU A 597      38.200  16.770  36.340  1.00  0.00           H
ATOM    232  CD1 LEU A 597      38.100  16.310  38.530  1.00  0.00           C
ATOM    233 HD11 LEU A 597      38.810  15.450  38.440  1.00  0.00           H
ATOM    234 HD12 LEU A 597      37.310  16.220  39.310  1.00  0.00           H
ATOM    235 HD13 LEU A 597      38.670  17.220  38.800  1.00  0.00           H
ATOM    236  CD2 LEU A 597      36.610  15.510  36.890  1.00  0.00           C
ATOM    237 HD21 LEU A 597      37.220  14.610  36.670  1.00  0.00           H
ATOM    238 HD22 LEU A 597      35.940  15.640  36.020  1.00  0.00           H
ATOM    239 HD23 LEU A 597      35.990  15.360  37.790  1.00  0.00           H
ATOM    240  C   LEU A 597      38.020  19.540  35.850  1.00  0.00           C
ATOM    241  O   LEU A 597      39.110  19.150  35.510  1.00  0.00           O
ATOM    242  N   SER A 598      37.390  20.280  34.870  1.00  0.00           N
ATOM    243  HN  SER A 598      36.430  20.500  35.000  1.00  0.00           H
ATOM    244  CA  SER A 598      38.120  20.760  33.670  1.00  0.00           C
ATOM    245  HA  SER A 598      38.620  19.930  33.190  1.00  0.00           H
ATOM    246  CB  SER A 598      37.040  21.440  32.820  1.00  0.00           C
ATOM    247  HB1 SER A 598      37.440  21.950  31.930  1.00  0.00           H
ATOM    248  HB2 SER A 598      36.610  22.330  33.310  1.00  0.00           H
ATOM    249  OG  SER A 598      36.130  20.500  32.300  1.00  0.00           O
ATOM    250  HG1 SER A 598      35.810  19.930  33.000  1.00  0.00           H
ATOM    251  C   SER A 598      39.240  21.810  33.990  1.00  0.00           C
ATOM    252  O   SER A 598      40.330  21.630  33.460  1.00  0.00           O
ATOM    253  N   ASP A 599      39.060  22.770  34.880  1.00  0.00           N
ATOM    254  HN  ASP A 599      38.160  22.920  35.260  1.00  0.00           H
ATOM    255  CA  ASP A 599      40.070  23.620  35.410  1.00  0.00           C
ATOM    256  HA  ASP A 599      40.580  23.990  34.530  1.00  0.00           H
ATOM    257  CB  ASP A 599      39.510  24.790  36.370  1.00  0.00           C
ATOM    258  HB1 ASP A 599      40.280  25.190  37.060  1.00  0.00           H
ATOM    259  HB2 ASP A 599      38.610  24.500  36.950  1.00  0.00           H
ATOM    260  CG  ASP A 599      39.150  26.030  35.510  1.00  0.00           C
ATOM    261  OD1 ASP A 599      38.760  27.010  36.260  1.00  0.00           O
ATOM    262  OD2 ASP A 599      39.050  26.020  34.270  1.00  0.00           O
ATOM    263  C   ASP A 599      41.160  22.870  36.180  1.00  0.00           C
ATOM    264  O   ASP A 599      42.340  23.110  35.920  1.00  0.00           O
ATOM    265  N   PHE A 600      40.780  21.940  37.100  1.00  0.00           N
ATOM    266  HN  PHE A 600      39.820  21.790  37.280  1.00  0.00           H
ATOM    267  CA  PHE A 600      41.780  21.050  37.750  1.00  0.00           C
ATOM    268  HA  PHE A 600      42.420  21.740  38.300  1.00  0.00           H
ATOM    269  CB  PHE A 600      40.950  20.030  38.630  1.00  0.00           C
ATOM    270  HB1 PHE A 600      40.360  19.380  37.950  1.00  0.00           H
ATOM    271  HB2 PHE A 600      40.280  20.500  39.370  1.00  0.00           H
ATOM    272  CG  PHE A 600      41.840  18.930  39.290  1.00  0.00           C
ATOM    273  CD1 PHE A 600      42.900  19.390  40.070  1.00  0.00           C
ATOM    274  HD1 PHE A 600      43.130  20.440  40.140  1.00  0.00           H
ATOM    275  CE1 PHE A 600      43.640  18.460  40.860  1.00  0.00           C
ATOM    276  HE1 PHE A 600      44.420  18.810  41.520  1.00  0.00           H
ATOM    277  CZ  PHE A 600      43.370  17.110  40.690  1.00  0.00           C
ATOM    278  HZ  PHE A 600      43.860  16.400  41.350  1.00  0.00           H
ATOM    279  CD2 PHE A 600      41.680  17.590  39.100  1.00  0.00           C
ATOM    280  HD2 PHE A 600      40.880  17.140  38.530  1.00  0.00           H
ATOM    281  CE2 PHE A 600      42.430  16.670  39.770  1.00  0.00           C
ATOM    282  HE2 PHE A 600      42.130  15.630  39.710  1.00  0.00           H
ATOM    283  C   PHE A 600      42.650  20.360  36.700  1.00  0.00           C
ATOM    284  O   PHE A 600      43.870  20.440  36.790  1.00  0.00           O
ATOM    285  N   LYS A 601      42.110  19.750  35.560  1.00  0.00           N
ATOM    286  HN  LYS A 601      41.110  19.670  35.550  1.00  0.00           H
ATOM    287  CA  LYS A 601      42.850  19.110  34.600  1.00  0.00           C
ATOM    288  HA  LYS A 601      43.460  18.440  35.190  1.00  0.00           H
ATOM    289  CB  LYS A 601      41.980  18.070  33.800  1.00  0.00           C
ATOM    290  HB1 LYS A 601      42.520  17.760  32.880  1.00  0.00           H
ATOM    291  HB2 LYS A 601      41.090  18.600  33.390  1.00  0.00           H
ATOM    292  CG  LYS A 601      41.550  16.780  34.480  1.00  0.00           C
ATOM    293  HG1 LYS A 601      41.450  17.000  35.570  1.00  0.00           H
ATOM    294  HG2 LYS A 601      42.370  16.030  34.370  1.00  0.00           H
ATOM    295  CD  LYS A 601      40.230  16.330  33.780  1.00  0.00           C
ATOM    296  HD1 LYS A 601      40.470  16.390  32.690  1.00  0.00           H
ATOM    297  HD2 LYS A 601      39.430  17.050  34.040  1.00  0.00           H
ATOM    298  CE  LYS A 601      39.860  14.870  34.190  1.00  0.00           C
ATOM    299  HE1 LYS A 601      39.810  14.760  35.280  1.00  0.00           H
ATOM    300  HE2 LYS A 601      40.640  14.200  33.780  1.00  0.00           H
ATOM    301  NZ  LYS A 601      38.560  14.560  33.630  1.00  0.00           N
ATOM    302  HZ1 LYS A 601      37.850  15.270  33.890  1.00  0.00           H
ATOM    303  HZ2 LYS A 601      38.220  13.600  33.860  1.00  0.00           H
ATOM    304  HZ3 LYS A 601      38.660  14.680  32.600  1.00  0.00           H
ATOM    305  C   LYS A 601      43.800  20.040  33.720  1.00  0.00           C
ATOM    306  O   LYS A 601      44.770  19.650  33.140  1.00  0.00           O
ATOM    307  N   ASP A 602      43.450  21.380  33.640  1.00  0.00           N
ATOM    308  HN  ASP A 602      42.740  21.710  34.250  1.00  0.00           H
ATOM    309  CA  ASP A 602      44.340  22.300  32.990  1.00  0.00           C
ATOM    310  HA  ASP A 602      44.700  21.850  32.070  1.00  0.00           H
ATOM    311  CB  ASP A 602      43.540  23.530  32.490  1.00  0.00           C
ATOM    312  HB1 ASP A 602      44.110  24.420  32.150  1.00  0.00           H
ATOM    313  HB2 ASP A 602      42.950  23.790  33.400  1.00  0.00           H
ATOM    314  CG  ASP A 602      42.620  23.180  31.370  1.00  0.00           C
ATOM    315  OD1 ASP A 602      42.960  22.200  30.680  1.00  0.00           O
ATOM    316  OD2 ASP A 602      41.590  23.910  31.120  1.00  0.00           O
ATOM    317  C   ASP A 602      45.470  22.690  33.930  1.00  0.00           C
ATOM    318  O   ASP A 602      46.580  23.150  33.490  1.00  0.00           O
ATOM    319  N   ALA A 603      45.320  22.430  35.220  1.00  0.00           N
ATOM    320  HN  ALA A 603      44.550  21.910  35.590  1.00  0.00           H
ATOM    321  CA  ALA A 603      46.330  22.830  36.170  1.00  0.00           C
ATOM    322  HA  ALA A 603      46.830  23.710  35.790  1.00  0.00           H
ATOM    323  CB  ALA A 603      45.660  23.180  37.550  1.00  0.00           C
ATOM    324  HB1 ALA A 603      45.170  22.300  38.050  1.00  0.00           H
ATOM    325  HB2 ALA A 603      45.050  24.090  37.400  1.00  0.00           H
ATOM    326  HB3 ALA A 603      46.430  23.520  38.280  1.00  0.00           H
ATOM    327  C   ALA A 603      47.370  21.740  36.520  1.00  0.00           C
ATOM    328  O   ALA A 603      48.310  21.890  37.330  1.00  0.00           O
ATOM    329  N   LEU A 604      47.250  20.560  35.810  1.00  0.00           N
ATOM    330  HN  LEU A 604      46.660  20.530  35.010  1.00  0.00           H
ATOM    331  CA  LEU A 604      48.160  19.480  36.060  1.00  0.00           C
ATOM    332  HA  LEU A 604      48.290  19.480  37.140  1.00  0.00           H
ATOM    333  CB  LEU A 604      47.520  18.050  35.640  1.00  0.00           C
ATOM    334  HB1 LEU A 604      48.210  17.280  36.030  1.00  0.00           H
ATOM    335  HB2 LEU A 604      47.470  17.970  34.540  1.00  0.00           H
ATOM    336  CG  LEU A 604      46.060  17.820  36.090  1.00  0.00           C
ATOM    337  HG  LEU A 604      45.520  18.760  35.790  1.00  0.00           H
ATOM    338  CD1 LEU A 604      45.410  16.620  35.450  1.00  0.00           C
ATOM    339 HD11 LEU A 604      44.460  16.320  35.940  1.00  0.00           H
ATOM    340 HD12 LEU A 604      46.030  15.690  35.470  1.00  0.00           H
ATOM    341 HD13 LEU A 604      45.310  16.880  34.370  1.00  0.00           H
ATOM    342  CD2 LEU A 604      45.960  17.810  37.640  1.00  0.00           C
ATOM    343 HD21 LEU A 604      46.490  16.890  37.960  1.00  0.00           H
ATOM    344 HD22 LEU A 604      44.910  17.830  37.990  1.00  0.00           H
ATOM    345 HD23 LEU A 604      46.420  18.770  37.980  1.00  0.00           H
ATOM    346  C   LEU A 604      49.570  19.530  35.440  1.00  0.00           C
ATOM    347  O   LEU A 604      49.880  18.750  34.490  1.00  0.00           O
ATOM    348  N   SER A 605      50.450  20.330  36.080  1.00  0.00           N
ATOM    349  HN  SER A 605      50.190  21.060  36.700  1.00  0.00           H
ATOM    350  CA  SER A 605      51.810  20.360  35.640  1.00  0.00           C
ATOM    351  HA  SER A 605      52.130  19.380  35.320  1.00  0.00           H
ATOM    352  CB  SER A 605      52.110  21.370  34.480  1.00  0.00           C
ATOM    353  HB1 SER A 605      51.720  21.020  33.510  1.00  0.00           H
ATOM    354  HB2 SER A 605      53.230  21.420  34.380  1.00  0.00           H
ATOM    355  OG  SER A 605      51.450  22.630  34.690  1.00  0.00           O
ATOM    356  HG1 SER A 605      50.510  22.560  34.510  1.00  0.00           H
ATOM    357  C   SER A 605      52.690  20.740  36.790  1.00  0.00           C
ATOM    358  O   SER A 605      52.230  21.440  37.680  1.00  0.00           O
ATOM    359  N   LEU A 606      54.000  20.340  36.730  1.00  0.00           N
ATOM    360  HN  LEU A 606      54.440  19.860  35.970  1.00  0.00           H
ATOM    361  CA  LEU A 606      55.030  20.810  37.660  1.00  0.00           C
ATOM    362  HA  LEU A 606      54.720  20.570  38.660  1.00  0.00           H
ATOM    363  CB  LEU A 606      56.490  20.180  37.300  1.00  0.00           C
ATOM    364  HB1 LEU A 606      56.710  20.510  36.270  1.00  0.00           H
ATOM    365  HB2 LEU A 606      56.400  19.080  37.180  1.00  0.00           H
ATOM    366  CG  LEU A 606      57.680  20.540  38.090  1.00  0.00           C
ATOM    367  HG  LEU A 606      57.970  21.610  38.020  1.00  0.00           H
ATOM    368  CD1 LEU A 606      57.400  20.160  39.570  1.00  0.00           C
ATOM    369 HD11 LEU A 606      56.590  20.790  40.010  1.00  0.00           H
ATOM    370 HD12 LEU A 606      58.280  20.240  40.230  1.00  0.00           H
ATOM    371 HD13 LEU A 606      57.100  19.090  39.610  1.00  0.00           H
ATOM    372  CD2 LEU A 606      58.990  19.820  37.480  1.00  0.00           C
ATOM    373 HD21 LEU A 606      59.330  20.290  36.530  1.00  0.00           H
ATOM    374 HD22 LEU A 606      58.850  18.720  37.360  1.00  0.00           H
ATOM    375 HD23 LEU A 606      59.810  20.030  38.190  1.00  0.00           H
ATOM    376  C   LEU A 606      55.190  22.320  37.600  1.00  0.00           C
ATOM    377  O   LEU A 606      55.430  22.900  38.620  1.00  0.00           O
ATOM    378  N   GLN A 607      55.080  23.010  36.440  1.00  0.00           N
ATOM    379  HN  GLN A 607      54.920  22.420  35.650  1.00  0.00           H
ATOM    380  CA  GLN A 607      54.940  24.470  36.220  1.00  0.00           C
ATOM    381  HA  GLN A 607      55.890  24.950  36.410  1.00  0.00           H
ATOM    382  CB  GLN A 607      54.730  24.830  34.690  1.00  0.00           C
ATOM    383  HB1 GLN A 607      53.970  24.090  34.360  1.00  0.00           H
ATOM    384  HB2 GLN A 607      55.690  24.540  34.210  1.00  0.00           H
ATOM    385  CG  GLN A 607      54.370  26.320  34.360  1.00  0.00           C
ATOM    386  HG1 GLN A 607      55.210  26.960  34.700  1.00  0.00           H
ATOM    387  HG2 GLN A 607      53.390  26.590  34.830  1.00  0.00           H
ATOM    388  CD  GLN A 607      54.210  26.550  32.920  1.00  0.00           C
ATOM    389  OE1 GLN A 607      54.250  25.670  32.110  1.00  0.00           O
ATOM    390  NE2 GLN A 607      54.060  27.830  32.500  1.00  0.00           N
ATOM    391 HE21 GLN A 607      54.090  28.040  31.520  1.00  0.00           H
ATOM    392 HE22 GLN A 607      54.150  28.580  33.160  1.00  0.00           H
ATOM    393  C   GLN A 607      53.870  25.110  36.980  1.00  0.00           C
ATOM    394  O   GLN A 607      54.050  26.270  37.460  1.00  0.00           O
ATOM    395  N   CYS A 608      52.690  24.410  37.120  1.00  0.00           N
ATOM    396  HN  CYS A 608      52.450  23.600  36.570  1.00  0.00           H
ATOM    397  CA  CYS A 608      51.590  24.910  38.010  1.00  0.00           C
ATOM    398  HA  CYS A 608      51.520  25.960  37.750  1.00  0.00           H
ATOM    399  CB  CYS A 608      50.170  24.250  37.700  1.00  0.00           C
ATOM    400  HB1 CYS A 608      49.560  24.450  38.600  1.00  0.00           H
ATOM    401  HB2 CYS A 608      50.310  23.160  37.550  1.00  0.00           H
ATOM    402  SG  CYS A 608      49.460  24.950  36.180  1.00  0.00           S
ATOM    403  HG1 CYS A 608      49.920  23.950  35.450  1.00  0.00           H
ATOM    404  C   CYS A 608      51.940  24.850  39.490  1.00  0.00           C
ATOM    405  O   CYS A 608      51.730  25.750  40.250  1.00  0.00           O
ATOM    406  N   LEU A 609      52.530  23.730  39.910  1.00  0.00           N
ATOM    407  HN  LEU A 609      52.660  23.050  39.190  1.00  0.00           H
ATOM    408  CA  LEU A 609      53.060  23.450  41.280  1.00  0.00           C
ATOM    409  HA  LEU A 609      52.240  23.690  41.930  1.00  0.00           H
ATOM    410  CB  LEU A 609      53.510  21.970  41.430  1.00  0.00           C
ATOM    411  HB1 LEU A 609      54.100  21.610  42.310  1.00  0.00           H
ATOM    412  HB2 LEU A 609      54.290  21.810  40.650  1.00  0.00           H
ATOM    413  CG  LEU A 609      52.470  20.890  41.160  1.00  0.00           C
ATOM    414  HG  LEU A 609      51.960  21.030  40.180  1.00  0.00           H
ATOM    415  CD1 LEU A 609      53.210  19.500  41.230  1.00  0.00           C
ATOM    416 HD11 LEU A 609      52.600  18.610  41.000  1.00  0.00           H
ATOM    417 HD12 LEU A 609      53.720  19.420  42.220  1.00  0.00           H
ATOM    418 HD13 LEU A 609      53.870  19.640  40.360  1.00  0.00           H
ATOM    419  CD2 LEU A 609      51.390  20.960  42.230  1.00  0.00           C
ATOM    420 HD21 LEU A 609      50.940  19.960  42.360  1.00  0.00           H
ATOM    421 HD22 LEU A 609      50.710  21.810  42.020  1.00  0.00           H
ATOM    422 HD23 LEU A 609      51.890  21.080  43.210  1.00  0.00           H
ATOM    423  C   LEU A 609      54.190  24.470  41.620  1.00  0.00           C
ATOM    424  O   LEU A 609      54.110  25.230  42.620  1.00  0.00           O
ATOM    425  N   ALA A 610      55.070  24.770  40.630  1.00  0.00           N
ATOM    426  HN  ALA A 610      55.200  24.100  39.890  1.00  0.00           H
ATOM    427  CA  ALA A 610      55.930  25.920  40.710  1.00  0.00           C
ATOM    428  HA  ALA A 610      56.560  25.910  41.590  1.00  0.00           H
ATOM    429  CB  ALA A 610      56.750  25.890  39.360  1.00  0.00           C
ATOM    430  HB1 ALA A 610      56.950  24.800  39.250  1.00  0.00           H
ATOM    431  HB2 ALA A 610      57.720  26.450  39.360  1.00  0.00           H
ATOM    432  HB3 ALA A 610      56.140  26.140  38.460  1.00  0.00           H
ATOM    433  C   ALA A 610      55.390  27.340  40.820  1.00  0.00           C
ATOM    434  O   ALA A 610      55.720  28.090  41.720  1.00  0.00           O
ATOM    435  N   SER A 611      54.410  27.720  39.880  1.00  0.00           N
ATOM    436  HN  SER A 611      54.170  27.160  39.080  1.00  0.00           H
ATOM    437  CA  SER A 611      53.680  28.980  39.960  1.00  0.00           C
ATOM    438  HA  SER A 611      54.340  29.810  39.760  1.00  0.00           H
ATOM    439  CB  SER A 611      52.540  29.030  38.880  1.00  0.00           C
ATOM    440  HB1 SER A 611      52.170  30.080  38.860  1.00  0.00           H
ATOM    441  HB2 SER A 611      51.630  28.430  39.110  1.00  0.00           H
ATOM    442  OG  SER A 611      52.970  28.840  37.500  1.00  0.00           O
ATOM    443  HG1 SER A 611      53.040  27.890  37.420  1.00  0.00           H
ATOM    444  C   SER A 611      53.060  29.260  41.280  1.00  0.00           C
ATOM    445  O   SER A 611      53.210  30.340  41.800  1.00  0.00           O
ATOM    446  N   ILE A 612      52.430  28.210  41.890  1.00  0.00           N
ATOM    447  HN  ILE A 612      52.470  27.310  41.470  1.00  0.00           H
ATOM    448  CA  ILE A 612      51.830  28.370  43.200  1.00  0.00           C
ATOM    449  HA  ILE A 612      51.050  29.140  43.190  1.00  0.00           H
ATOM    450  CB  ILE A 612      51.180  27.040  43.640  1.00  0.00           C
ATOM    451  HB  ILE A 612      51.910  26.200  43.630  1.00  0.00           H
ATOM    452  CG2 ILE A 612      50.620  27.210  45.030  1.00  0.00           C
ATOM    453 HG21 ILE A 612      51.440  27.000  45.740  1.00  0.00           H
ATOM    454 HG22 ILE A 612      49.700  26.580  45.210  1.00  0.00           H
ATOM    455 HG23 ILE A 612      50.260  28.240  45.250  1.00  0.00           H
ATOM    456  CG1 ILE A 612      50.010  26.790  42.730  1.00  0.00           C
ATOM    457 HG11 ILE A 612      50.230  26.950  41.650  1.00  0.00           H
ATOM    458 HG12 ILE A 612      49.230  27.540  43.000  1.00  0.00           H
ATOM    459  CD  ILE A 612      49.330  25.350  42.820  1.00  0.00           C
ATOM    460  HD1 ILE A 612      48.370  25.490  42.290  1.00  0.00           H
ATOM    461  HD2 ILE A 612      49.010  25.000  43.820  1.00  0.00           H
ATOM    462  HD3 ILE A 612      50.040  24.630  42.360  1.00  0.00           H
ATOM    463  C   ILE A 612      52.780  28.920  44.320  1.00  0.00           C
ATOM    464  O   ILE A 612      52.480  29.780  45.150  1.00  0.00           O
ATOM    465  N   LEU A 613      53.940  28.390  44.370  1.00  0.00           N
ATOM    466  HN  LEU A 613      54.140  27.690  43.700  1.00  0.00           H
ATOM    467  CA  LEU A 613      55.020  28.680  45.320  1.00  0.00           C
ATOM    468  HA  LEU A 613      54.610  28.730  46.320  1.00  0.00           H
ATOM    469  CB  LEU A 613      56.120  27.560  45.270  1.00  0.00           C
ATOM    470  HB1 LEU A 613      56.430  27.570  44.210  1.00  0.00           H
ATOM    471  HB2 LEU A 613      55.610  26.620  45.570  1.00  0.00           H
ATOM    472  CG  LEU A 613      57.270  27.800  46.320  1.00  0.00           C
ATOM    473  HG  LEU A 613      57.620  28.850  46.270  1.00  0.00           H
ATOM    474  CD1 LEU A 613      56.930  27.670  47.830  1.00  0.00           C
ATOM    475 HD11 LEU A 613      55.910  28.090  48.000  1.00  0.00           H
ATOM    476 HD12 LEU A 613      57.650  28.340  48.340  1.00  0.00           H
ATOM    477 HD13 LEU A 613      57.150  26.600  48.010  1.00  0.00           H
ATOM    478  CD2 LEU A 613      58.530  26.960  45.970  1.00  0.00           C
ATOM    479 HD21 LEU A 613      58.450  25.890  46.210  1.00  0.00           H
ATOM    480 HD22 LEU A 613      59.410  27.430  46.490  1.00  0.00           H
ATOM    481 HD23 LEU A 613      58.720  27.120  44.880  1.00  0.00           H
ATOM    482  C   LEU A 613      55.590  30.060  45.140  1.00  0.00           C
ATOM    483  O   LEU A 613      55.550  30.890  46.030  1.00  0.00           O
ATOM    484  N   PHE A 614      55.960  30.390  43.880  1.00  0.00           N
ATOM    485  HN  PHE A 614      55.910  29.690  43.170  1.00  0.00           H
ATOM    486  CA  PHE A 614      56.410  31.680  43.350  1.00  0.00           C
ATOM    487  HA  PHE A 614      57.280  31.960  43.940  1.00  0.00           H
ATOM    488  CB  PHE A 614      56.840  31.470  41.890  1.00  0.00           C
ATOM    489  HB1 PHE A 614      56.030  30.890  41.410  1.00  0.00           H
ATOM    490  HB2 PHE A 614      57.820  30.930  41.930  1.00  0.00           H
ATOM    491  CG  PHE A 614      57.040  32.710  41.140  1.00  0.00           C
ATOM    492  CD1 PHE A 614      57.890  33.750  41.620  1.00  0.00           C
ATOM    493  HD1 PHE A 614      58.480  33.580  42.520  1.00  0.00           H
ATOM    494  CE1 PHE A 614      58.010  34.970  40.890  1.00  0.00           C
ATOM    495  HE1 PHE A 614      58.630  35.800  41.200  1.00  0.00           H
ATOM    496  CZ  PHE A 614      57.370  35.140  39.650  1.00  0.00           C
ATOM    497  HZ  PHE A 614      57.570  35.960  38.970  1.00  0.00           H
ATOM    498  CD2 PHE A 614      56.270  32.960  39.990  1.00  0.00           C
ATOM    499  HD2 PHE A 614      55.510  32.210  39.790  1.00  0.00           H
ATOM    500  CE2 PHE A 614      56.490  34.110  39.240  1.00  0.00           C
ATOM    501  HE2 PHE A 614      55.960  34.270  38.320  1.00  0.00           H
ATOM    502  C   PHE A 614      55.430  32.850  43.540  1.00  0.00           C
ATOM    503  O   PHE A 614      55.850  33.930  43.970  1.00  0.00           O
ATOM    504  N   LEU A 615      54.070  32.610  43.280  1.00  0.00           N
ATOM    505  HN  LEU A 615      53.840  31.780  42.780  1.00  0.00           H
ATOM    506  CA  LEU A 615      53.200  33.780  43.450  1.00  0.00           C
ATOM    507  HA  LEU A 615      53.740  34.670  43.160  1.00  0.00           H
ATOM    508  CB  LEU A 615      51.900  33.580  42.640  1.00  0.00           C
ATOM    509  HB1 LEU A 615      50.930  33.690  43.180  1.00  0.00           H
ATOM    510  HB2 LEU A 615      51.830  32.540  42.250  1.00  0.00           H
ATOM    511  CG  LEU A 615      51.870  34.510  41.430  1.00  0.00           C
ATOM    512  HG  LEU A 615      50.970  34.260  40.850  1.00  0.00           H
ATOM    513  CD1 LEU A 615      51.630  35.960  41.720  1.00  0.00           C
ATOM    514 HD11 LEU A 615      52.370  36.480  42.370  1.00  0.00           H
ATOM    515 HD12 LEU A 615      50.700  36.050  42.290  1.00  0.00           H
ATOM    516 HD13 LEU A 615      51.550  36.560  40.790  1.00  0.00           H
ATOM    517  CD2 LEU A 615      53.090  34.380  40.470  1.00  0.00           C
ATOM    518 HD21 LEU A 615      54.050  34.670  40.970  1.00  0.00           H
ATOM    519 HD22 LEU A 615      52.890  34.980  39.560  1.00  0.00           H
ATOM    520 HD23 LEU A 615      53.350  33.370  40.100  1.00  0.00           H
ATOM    521  C   LEU A 615      52.900  34.000  44.920  1.00  0.00           C
ATOM    522  O   LEU A 615      52.770  35.140  45.340  1.00  0.00           O
ATOM    523  N   TYR A 616      52.800  32.840  45.700  1.00  0.00           N
ATOM    524  HN  TYR A 616      52.920  31.930  45.330  1.00  0.00           H
ATOM    525  CA  TYR A 616      52.690  33.010  47.170  1.00  0.00           C
ATOM    526  HA  TYR A 616      51.690  33.370  47.360  1.00  0.00           H
ATOM    527  CB  TYR A 616      52.750  31.560  47.750  1.00  0.00           C
ATOM    528  HB1 TYR A 616      53.410  30.820  47.260  1.00  0.00           H
ATOM    529  HB2 TYR A 616      51.750  31.120  47.520  1.00  0.00           H
ATOM    530  CG  TYR A 616      52.970  31.490  49.260  1.00  0.00           C
ATOM    531  CD1 TYR A 616      54.260  31.200  49.810  1.00  0.00           C
ATOM    532  HD1 TYR A 616      55.040  31.010  49.080  1.00  0.00           H
ATOM    533  CE1 TYR A 616      54.350  31.440  51.230  1.00  0.00           C
ATOM    534  HE1 TYR A 616      55.300  31.310  51.740  1.00  0.00           H
ATOM    535  CZ  TYR A 616      53.210  31.790  52.000  1.00  0.00           C
ATOM    536  OH  TYR A 616      53.470  32.150  53.320  1.00  0.00           O
ATOM    537  HH  TYR A 616      52.680  31.990  53.830  1.00  0.00           H
ATOM    538  CD2 TYR A 616      51.860  31.750  50.040  1.00  0.00           C
ATOM    539  HD2 TYR A 616      50.910  31.930  49.580  1.00  0.00           H
ATOM    540  CE2 TYR A 616      51.980  31.850  51.390  1.00  0.00           C
ATOM    541  HE2 TYR A 616      51.170  32.090  52.080  1.00  0.00           H
ATOM    542  C   TYR A 616      53.740  33.930  47.810  1.00  0.00           C
ATOM    543  O   TYR A 616      53.470  34.910  48.490  1.00  0.00           O
ATOM    544  N   CYS A 617      55.030  33.580  47.610  1.00  0.00           N
ATOM    545  HN  CYS A 617      55.180  32.830  46.990  1.00  0.00           H
ATOM    546  CA  CYS A 617      56.220  34.300  47.920  1.00  0.00           C
ATOM    547  HA  CYS A 617      56.540  34.330  48.950  1.00  0.00           H
ATOM    548  CB  CYS A 617      57.390  33.690  47.110  1.00  0.00           C
ATOM    549  HB1 CYS A 617      58.200  34.460  47.150  1.00  0.00           H
ATOM    550  HB2 CYS A 617      57.150  33.600  46.040  1.00  0.00           H
ATOM    551  SG  CYS A 617      58.020  32.120  47.740  1.00  0.00           S
ATOM    552  HG1 CYS A 617      56.850  31.520  47.620  1.00  0.00           H
ATOM    553  C   CYS A 617      56.130  35.830  47.620  1.00  0.00           C
ATOM    554  O   CYS A 617      56.510  36.700  48.380  1.00  0.00           O
ATOM    555  N   ALA A 618      55.560  36.180  46.490  1.00  0.00           N
ATOM    556  HN  ALA A 618      55.050  35.560  45.900  1.00  0.00           H
ATOM    557  CA  ALA A 618      55.570  37.500  45.950  1.00  0.00           C
ATOM    558  HA  ALA A 618      56.440  38.010  46.310  1.00  0.00           H
ATOM    559  CB  ALA A 618      55.500  37.260  44.390  1.00  0.00           C
ATOM    560  HB1 ALA A 618      56.460  36.760  44.160  1.00  0.00           H
ATOM    561  HB2 ALA A 618      55.470  38.260  43.900  1.00  0.00           H
ATOM    562  HB3 ALA A 618      54.600  36.650  44.150  1.00  0.00           H
ATOM    563  C   ALA A 618      54.280  38.300  46.430  1.00  0.00           C
ATOM    564  O   ALA A 618      54.100  39.480  46.230  1.00  0.00           O
ATOM    565  N   CYS A 619      53.370  37.690  47.130  1.00  0.00           N
ATOM    566  HN  CYS A 619      53.460  36.720  47.350  1.00  0.00           H
ATOM    567  CA  CYS A 619      52.100  38.210  47.630  1.00  0.00           C
ATOM    568  HA  CYS A 619      52.040  39.230  47.290  1.00  0.00           H
ATOM    569  CB  CYS A 619      50.970  37.220  47.150  1.00  0.00           C
ATOM    570  HB1 CYS A 619      51.170  36.210  47.570  1.00  0.00           H
ATOM    571  HB2 CYS A 619      51.090  37.170  46.050  1.00  0.00           H
ATOM    572  SG  CYS A 619      49.230  37.740  47.560  1.00  0.00           S
ATOM    573  HG1 CYS A 619      49.040  38.790  46.760  1.00  0.00           H
ATOM    574  C   CYS A 619      52.130  38.280  49.110  1.00  0.00           C
ATOM    575  O   CYS A 619      51.770  39.350  49.700  1.00  0.00           O
ATOM    576  N   MET A 620      52.700  37.370  49.850  1.00  0.00           N
ATOM    577  HN  MET A 620      52.990  36.510  49.430  1.00  0.00           H
ATOM    578  CA  MET A 620      52.970  37.470  51.290  1.00  0.00           C
ATOM    579  HA  MET A 620      52.050  37.670  51.830  1.00  0.00           H
ATOM    580  CB  MET A 620      53.690  36.110  51.780  1.00  0.00           C
ATOM    581  HB1 MET A 620      54.510  35.910  51.060  1.00  0.00           H
ATOM    582  HB2 MET A 620      52.910  35.340  51.640  1.00  0.00           H
ATOM    583  CG  MET A 620      54.120  35.980  53.230  1.00  0.00           C
ATOM    584  HG1 MET A 620      54.820  36.810  53.450  1.00  0.00           H
ATOM    585  HG2 MET A 620      54.630  35.000  53.390  1.00  0.00           H
ATOM    586  SD  MET A 620      52.640  36.070  54.190  1.00  0.00           S
ATOM    587  CE  MET A 620      53.480  35.760  55.760  1.00  0.00           C
ATOM    588  HE1 MET A 620      52.850  36.290  56.500  1.00  0.00           H
ATOM    589  HE2 MET A 620      54.540  36.050  55.900  1.00  0.00           H
ATOM    590  HE3 MET A 620      53.390  34.690  56.070  1.00  0.00           H
ATOM    591  C   MET A 620      53.870  38.660  51.760  1.00  0.00           C
ATOM    592  O   MET A 620      53.520  39.490  52.610  1.00  0.00           O
ATOM    593  N   SER A 621      54.920  38.950  50.940  1.00  0.00           N
ATOM    594  HN  SER A 621      55.170  38.380  50.160  1.00  0.00           H
ATOM    595  CA  SER A 621      55.880  39.990  51.040  1.00  0.00           C
ATOM    596  HA  SER A 621      56.200  40.000  52.080  1.00  0.00           H
ATOM    597  CB  SER A 621      57.160  39.670  50.210  1.00  0.00           C
ATOM    598  HB1 SER A 621      57.710  38.790  50.590  1.00  0.00           H
ATOM    599  HB2 SER A 621      57.840  40.540  50.140  1.00  0.00           H
ATOM    600  OG  SER A 621      56.880  39.320  48.840  1.00  0.00           O
ATOM    601  HG1 SER A 621      56.410  38.480  48.820  1.00  0.00           H
ATOM    602  C   SER A 621      55.330  41.360  50.920  1.00  0.00           C
ATOM    603  O   SER A 621      55.710  42.190  51.760  1.00  0.00           O
ATOM    604  N   PRO A 622      54.500  41.820  49.980  1.00  0.00           N
ATOM    605  CD  PRO A 622      54.470  41.410  48.610  1.00  0.00           C
ATOM    606  HD1 PRO A 622      54.340  40.310  48.500  1.00  0.00           H
ATOM    607  HD2 PRO A 622      55.440  41.720  48.160  1.00  0.00           H
ATOM    608  CA  PRO A 622      53.880  43.150  50.120  1.00  0.00           C
ATOM    609  HA  PRO A 622      54.630  43.820  50.500  1.00  0.00           H
ATOM    610  CB  PRO A 622      53.460  43.500  48.660  1.00  0.00           C
ATOM    611  HB1 PRO A 622      54.340  43.890  48.110  1.00  0.00           H
ATOM    612  HB2 PRO A 622      52.580  44.180  48.640  1.00  0.00           H
ATOM    613  CG  PRO A 622      53.290  42.140  48.020  1.00  0.00           C
ATOM    614  HG1 PRO A 622      52.380  41.620  48.350  1.00  0.00           H
ATOM    615  HG2 PRO A 622      53.350  42.120  46.910  1.00  0.00           H
ATOM    616  C   PRO A 622      52.740  43.050  51.180  1.00  0.00           C
ATOM    617  O   PRO A 622      52.620  43.990  51.980  1.00  0.00           O
ATOM    618  N   VAL A 623      51.970  41.930  51.330  1.00  0.00           N
ATOM    619  HN  VAL A 623      52.100  41.090  50.790  1.00  0.00           H
ATOM    620  CA  VAL A 623      51.000  41.800  52.490  1.00  0.00           C
ATOM    621  HA  VAL A 623      50.350  42.650  52.350  1.00  0.00           H
ATOM    622  CB  VAL A 623      50.040  40.570  52.520  1.00  0.00           C
ATOM    623  HB  VAL A 623      50.650  39.650  52.410  1.00  0.00           H
ATOM    624  CG1 VAL A 623      49.180  40.410  53.770  1.00  0.00           C
ATOM    625 HG11 VAL A 623      48.370  39.640  53.690  1.00  0.00           H
ATOM    626 HG12 VAL A 623      48.670  41.380  53.950  1.00  0.00           H
ATOM    627 HG13 VAL A 623      49.810  40.120  54.640  1.00  0.00           H
ATOM    628  CG2 VAL A 623      49.080  40.660  51.380  1.00  0.00           C
ATOM    629 HG21 VAL A 623      49.550  40.670  50.370  1.00  0.00           H
ATOM    630 HG22 VAL A 623      48.500  41.600  51.340  1.00  0.00           H
ATOM    631 HG23 VAL A 623      48.390  39.790  51.440  1.00  0.00           H
ATOM    632  C   VAL A 623      51.520  41.970  53.940  1.00  0.00           C
ATOM    633  O   VAL A 623      50.970  42.800  54.710  1.00  0.00           O
ATOM    634  N   ILE A 624      52.570  41.220  54.320  1.00  0.00           N
ATOM    635  HN  ILE A 624      52.920  40.610  53.600  1.00  0.00           H
ATOM    636  CA  ILE A 624      53.210  41.350  55.640  1.00  0.00           C
ATOM    637  HA  ILE A 624      52.500  41.150  56.430  1.00  0.00           H
ATOM    638  CB  ILE A 624      54.320  40.280  55.830  1.00  0.00           C
ATOM    639  HB  ILE A 624      53.810  39.390  55.410  1.00  0.00           H
ATOM    640  CG2 ILE A 624      55.500  40.460  54.990  1.00  0.00           C
ATOM    641 HG21 ILE A 624      56.120  41.280  55.410  1.00  0.00           H
ATOM    642 HG22 ILE A 624      55.280  40.450  53.900  1.00  0.00           H
ATOM    643 HG23 ILE A 624      56.190  39.580  55.100  1.00  0.00           H
ATOM    644  CG1 ILE A 624      54.720  40.010  57.360  1.00  0.00           C
ATOM    645 HG11 ILE A 624      55.070  40.940  57.850  1.00  0.00           H
ATOM    646 HG12 ILE A 624      55.650  39.410  57.360  1.00  0.00           H
ATOM    647  CD  ILE A 624      53.710  39.210  58.150  1.00  0.00           C
ATOM    648  HD1 ILE A 624      53.530  38.210  57.720  1.00  0.00           H
ATOM    649  HD2 ILE A 624      52.770  39.810  58.120  1.00  0.00           H
ATOM    650  HD3 ILE A 624      53.910  39.020  59.230  1.00  0.00           H
ATOM    651  C   ILE A 624      53.770  42.740  55.950  1.00  0.00           C
ATOM    652  O   ILE A 624      53.520  43.300  57.020  1.00  0.00           O
ATOM    653  N   THR A 625      54.430  43.430  54.980  1.00  0.00           N
ATOM    654  HN  THR A 625      54.700  42.870  54.200  1.00  0.00           H
ATOM    655  CA  THR A 625      54.800  44.880  55.070  1.00  0.00           C
ATOM    656  HA  THR A 625      55.370  45.090  55.970  1.00  0.00           H
ATOM    657  CB  THR A 625      55.580  45.400  53.840  1.00  0.00           C
ATOM    658  HB  THR A 625      54.840  45.290  53.010  1.00  0.00           H
ATOM    659  OG1 THR A 625      56.700  44.640  53.520  1.00  0.00           O
ATOM    660  HG1 THR A 625      56.370  43.900  53.010  1.00  0.00           H
ATOM    661  CG2 THR A 625      55.970  46.810  54.020  1.00  0.00           C
ATOM    662 HG21 THR A 625      56.710  46.950  54.830  1.00  0.00           H
ATOM    663 HG22 THR A 625      55.080  47.440  54.230  1.00  0.00           H
ATOM    664 HG23 THR A 625      56.530  47.180  53.130  1.00  0.00           H
ATOM    665  C   THR A 625      53.590  45.740  55.300  1.00  0.00           C
ATOM    666  O   THR A 625      53.610  46.420  56.270  1.00  0.00           O
ATOM    667  N   PHE A 626      52.500  45.680  54.530  1.00  0.00           N
ATOM    668  HN  PHE A 626      52.400  45.130  53.700  1.00  0.00           H
ATOM    669  CA  PHE A 626      51.320  46.420  54.820  1.00  0.00           C
ATOM    670  HA  PHE A 626      51.630  47.450  54.990  1.00  0.00           H
ATOM    671  CB  PHE A 626      50.350  46.450  53.610  1.00  0.00           C
ATOM    672  HB1 PHE A 626      49.520  47.170  53.740  1.00  0.00           H
ATOM    673  HB2 PHE A 626      49.830  45.500  53.390  1.00  0.00           H
ATOM    674  CG  PHE A 626      51.050  46.780  52.300  1.00  0.00           C
ATOM    675  CD1 PHE A 626      50.660  46.200  51.100  1.00  0.00           C
ATOM    676  HD1 PHE A 626      50.000  45.360  51.020  1.00  0.00           H
ATOM    677  CE1 PHE A 626      51.250  46.690  49.890  1.00  0.00           C
ATOM    678  HE1 PHE A 626      50.990  46.260  48.950  1.00  0.00           H
ATOM    679  CZ  PHE A 626      52.270  47.640  49.890  1.00  0.00           C
ATOM    680  HZ  PHE A 626      52.760  47.960  48.990  1.00  0.00           H
ATOM    681  CD2 PHE A 626      52.020  47.810  52.250  1.00  0.00           C
ATOM    682  HD2 PHE A 626      52.280  48.150  53.240  1.00  0.00           H
ATOM    683  CE2 PHE A 626      52.710  48.160  51.110  1.00  0.00           C
ATOM    684  HE2 PHE A 626      53.400  48.990  51.100  1.00  0.00           H
ATOM    685  C   PHE A 626      50.550  46.050  56.120  1.00  0.00           C
ATOM    686  O   PHE A 626      50.200  46.920  56.870  1.00  0.00           O
ATOM    687  N   GLY A 627      50.350  44.740  56.420  1.00  0.00           N
ATOM    688  HN  GLY A 627      50.510  44.050  55.720  1.00  0.00           H
ATOM    689  CA  GLY A 627      49.710  44.290  57.710  1.00  0.00           C
ATOM    690  HA1 GLY A 627      49.750  43.210  57.650  1.00  0.00           H
ATOM    691  HA2 GLY A 627      48.670  44.590  57.760  1.00  0.00           H
ATOM    692  C   GLY A 627      50.430  44.670  58.980  1.00  0.00           C
ATOM    693  O   GLY A 627      49.810  44.740  60.010  1.00  0.00           O
ATOM    694  N   GLY A 628      51.750  44.800  58.880  1.00  0.00           N
ATOM    695  HN  GLY A 628      52.120  44.390  58.040  1.00  0.00           H
ATOM    696  CA  GLY A 628      52.650  45.410  59.880  1.00  0.00           C
ATOM    697  HA1 GLY A 628      53.660  45.090  59.650  1.00  0.00           H
ATOM    698  HA2 GLY A 628      52.360  45.030  60.860  1.00  0.00           H
ATOM    699  C   GLY A 628      52.620  46.850  60.010  1.00  0.00           C
ATOM    700  O   GLY A 628      52.280  47.340  61.100  1.00  0.00           O
ATOM    701  N   LEU A 629      52.770  47.690  58.980  1.00  0.00           N
ATOM    702  HN  LEU A 629      53.030  47.480  58.040  1.00  0.00           H
ATOM    703  CA  LEU A 629      52.400  49.030  59.130  1.00  0.00           C
ATOM    704  HA  LEU A 629      53.050  49.320  59.940  1.00  0.00           H
ATOM    705  CB  LEU A 629      52.710  49.820  57.740  1.00  0.00           C
ATOM    706  HB1 LEU A 629      52.030  50.680  57.690  1.00  0.00           H
ATOM    707  HB2 LEU A 629      52.300  49.140  56.950  1.00  0.00           H
ATOM    708  CG  LEU A 629      54.150  50.280  57.480  1.00  0.00           C
ATOM    709  HG  LEU A 629      54.200  50.570  56.400  1.00  0.00           H
ATOM    710  CD1 LEU A 629      54.510  51.500  58.360  1.00  0.00           C
ATOM    711 HD11 LEU A 629      55.400  51.980  57.880  1.00  0.00           H
ATOM    712 HD12 LEU A 629      54.710  51.120  59.390  1.00  0.00           H
ATOM    713 HD13 LEU A 629      53.670  52.220  58.310  1.00  0.00           H
ATOM    714  CD2 LEU A 629      55.320  49.260  57.750  1.00  0.00           C
ATOM    715 HD21 LEU A 629      55.360  48.840  58.780  1.00  0.00           H
ATOM    716 HD22 LEU A 629      56.240  49.820  57.490  1.00  0.00           H
ATOM    717 HD23 LEU A 629      55.300  48.400  57.080  1.00  0.00           H
ATOM    718  C   LEU A 629      50.920  49.350  59.570  1.00  0.00           C
ATOM    719  O   LEU A 629      50.760  50.260  60.380  1.00  0.00           O
ATOM    720  N   LEU A 630      49.900  48.570  59.030  1.00  0.00           N
ATOM    721  HN  LEU A 630      50.140  48.110  58.180  1.00  0.00           H
ATOM    722  CA  LEU A 630      48.470  48.680  59.370  1.00  0.00           C
ATOM    723  HA  LEU A 630      48.070  49.680  59.360  1.00  0.00           H
ATOM    724  CB  LEU A 630      47.700  47.560  58.570  1.00  0.00           C
ATOM    725  HB1 LEU A 630      48.070  46.510  58.670  1.00  0.00           H
ATOM    726  HB2 LEU A 630      47.780  47.930  57.520  1.00  0.00           H
ATOM    727  CG  LEU A 630      46.210  47.500  58.870  1.00  0.00           C
ATOM    728  HG  LEU A 630      46.100  47.360  59.970  1.00  0.00           H
ATOM    729  CD1 LEU A 630      45.540  48.870  58.460  1.00  0.00           C
ATOM    730 HD11 LEU A 630      44.470  48.920  58.760  1.00  0.00           H
ATOM    731 HD12 LEU A 630      45.610  49.020  57.360  1.00  0.00           H
ATOM    732 HD13 LEU A 630      46.040  49.770  58.880  1.00  0.00           H
ATOM    733  CD2 LEU A 630      45.500  46.320  58.190  1.00  0.00           C
ATOM    734 HD21 LEU A 630      44.520  46.200  58.700  1.00  0.00           H
ATOM    735 HD22 LEU A 630      45.980  45.320  58.320  1.00  0.00           H
ATOM    736 HD23 LEU A 630      45.370  46.500  57.090  1.00  0.00           H
ATOM    737  C   LEU A 630      48.220  48.460  60.850  1.00  0.00           C
ATOM    738  O   LEU A 630      47.550  49.200  61.610  1.00  0.00           O
ATOM    739  N   GLY A 631      48.900  47.470  61.410  1.00  0.00           N
ATOM    740  HN  GLY A 631      49.410  46.790  60.900  1.00  0.00           H
ATOM    741  CA  GLY A 631      48.880  47.270  62.870  1.00  0.00           C
ATOM    742  HA1 GLY A 631      49.440  46.380  63.070  1.00  0.00           H
ATOM    743  HA2 GLY A 631      47.880  47.110  63.260  1.00  0.00           H
ATOM    744  C   GLY A 631      49.540  48.340  63.830  1.00  0.00           C
ATOM    745  O   GLY A 631      49.020  48.580  64.890  1.00  0.00           O
ATOM    746  N   GLU A 632      50.680  48.900  63.340  1.00  0.00           N
ATOM    747  HN  GLU A 632      51.030  48.510  62.490  1.00  0.00           H
ATOM    748  CA  GLU A 632      51.360  49.990  63.910  1.00  0.00           C
ATOM    749  HA  GLU A 632      51.520  49.770  64.950  1.00  0.00           H
ATOM    750  CB  GLU A 632      52.800  50.270  63.200  1.00  0.00           C
ATOM    751  HB1 GLU A 632      53.270  51.210  63.560  1.00  0.00           H
ATOM    752  HB2 GLU A 632      52.750  50.200  62.100  1.00  0.00           H
ATOM    753  CG  GLU A 632      53.860  49.270  63.670  1.00  0.00           C
ATOM    754  HG1 GLU A 632      54.840  49.460  63.200  1.00  0.00           H
ATOM    755  HG2 GLU A 632      53.580  48.250  63.350  1.00  0.00           H
ATOM    756  CD  GLU A 632      53.870  49.320  65.180  1.00  0.00           C
ATOM    757  OE1 GLU A 632      53.470  48.350  65.810  1.00  0.00           O
ATOM    758  OE2 GLU A 632      54.270  50.390  65.690  1.00  0.00           O
ATOM    759  C   GLU A 632      50.470  51.220  63.880  1.00  0.00           C
ATOM    760  O   GLU A 632      50.300  51.810  64.940  1.00  0.00           O
ATOM    761  N   ALA A 633      49.820  51.460  62.720  1.00  0.00           N
ATOM    762  HN  ALA A 633      50.030  50.800  62.000  1.00  0.00           H
ATOM    763  CA  ALA A 633      48.990  52.640  62.390  1.00  0.00           C
ATOM    764  HA  ALA A 633      49.560  53.470  62.780  1.00  0.00           H
ATOM    765  CB  ALA A 633      48.770  52.710  60.880  1.00  0.00           C
ATOM    766  HB1 ALA A 633      49.730  52.780  60.330  1.00  0.00           H
ATOM    767  HB2 ALA A 633      48.200  53.650  60.670  1.00  0.00           H
ATOM    768  HB3 ALA A 633      48.210  51.830  60.480  1.00  0.00           H
ATOM    769  C   ALA A 633      47.600  52.680  63.180  1.00  0.00           C
ATOM    770  O   ALA A 633      46.990  53.730  63.440  1.00  0.00           O
ATOM    771  N   THR A 634      47.200  51.510  63.680  1.00  0.00           N
ATOM    772  HN  THR A 634      47.810  50.730  63.600  1.00  0.00           H
ATOM    773  CA  THR A 634      45.870  51.310  64.390  1.00  0.00           C
ATOM    774  HA  THR A 634      45.370  52.240  64.210  1.00  0.00           H
ATOM    775  CB  THR A 634      45.040  50.160  63.860  1.00  0.00           C
ATOM    776  HB  THR A 634      44.190  49.870  64.510  1.00  0.00           H
ATOM    777  OG1 THR A 634      45.780  49.010  63.730  1.00  0.00           O
ATOM    778  HG1 THR A 634      46.360  49.170  62.990  1.00  0.00           H
ATOM    779  CG2 THR A 634      44.620  50.590  62.440  1.00  0.00           C
ATOM    780 HG21 THR A 634      43.990  51.510  62.500  1.00  0.00           H
ATOM    781 HG22 THR A 634      44.000  49.810  61.930  1.00  0.00           H
ATOM    782 HG23 THR A 634      45.560  50.660  61.850  1.00  0.00           H
ATOM    783  C   THR A 634      46.220  51.140  65.870  1.00  0.00           C
ATOM    784  O   THR A 634      45.440  50.820  66.680  1.00  0.00           O
ATOM    785  N   GLU A 635      47.470  51.340  66.250  1.00  0.00           N
ATOM    786  HN  GLU A 635      48.110  51.800  65.650  1.00  0.00           H
ATOM    787  CA  GLU A 635      48.010  51.060  67.570  1.00  0.00           C
ATOM    788  HA  GLU A 635      49.050  50.850  67.330  1.00  0.00           H
ATOM    789  CB  GLU A 635      47.880  52.320  68.460  1.00  0.00           C
ATOM    790  HB1 GLU A 635      48.220  52.120  69.490  1.00  0.00           H
ATOM    791  HB2 GLU A 635      46.790  52.500  68.620  1.00  0.00           H
ATOM    792  CG  GLU A 635      48.570  53.660  67.970  1.00  0.00           C
ATOM    793  HG1 GLU A 635      48.450  53.600  66.860  1.00  0.00           H
ATOM    794  HG2 GLU A 635      49.650  53.520  68.140  1.00  0.00           H
ATOM    795  CD  GLU A 635      48.060  54.980  68.580  1.00  0.00           C
ATOM    796  OE1 GLU A 635      47.260  54.980  69.510  1.00  0.00           O
ATOM    797  OE2 GLU A 635      48.520  56.010  68.100  1.00  0.00           O
ATOM    798  C   GLU A 635      47.600  49.800  68.260  1.00  0.00           C
ATOM    799  O   GLU A 635      47.030  49.700  69.360  1.00  0.00           O
ATOM    800  N   GLY A 636      47.810  48.620  67.620  1.00  0.00           N
ATOM    801  HN  GLY A 636      48.030  48.590  66.660  1.00  0.00           H
ATOM    802  CA  GLY A 636      47.560  47.290  68.270  1.00  0.00           C
ATOM    803  HA1 GLY A 636      47.960  47.330  69.260  1.00  0.00           H
ATOM    804  HA2 GLY A 636      48.080  46.570  67.650  1.00  0.00           H
ATOM    805  C   GLY A 636      46.120  46.890  68.240  1.00  0.00           C
ATOM    806  O   GLY A 636      45.750  46.110  69.100  1.00  0.00           O
ATOM    807  N   ARG A 637      45.290  47.440  67.290  1.00  0.00           N
ATOM    808  HN  ARG A 637      45.620  48.190  66.740  1.00  0.00           H
ATOM    809  CA  ARG A 637      43.910  46.930  67.230  1.00  0.00           C
ATOM    810  HA  ARG A 637      43.620  46.500  68.180  1.00  0.00           H
ATOM    811  CB  ARG A 637      42.970  48.130  66.790  1.00  0.00           C
ATOM    812  HB1 ARG A 637      42.040  47.820  66.280  1.00  0.00           H
ATOM    813  HB2 ARG A 637      43.560  48.730  66.080  1.00  0.00           H
ATOM    814  CG  ARG A 637      42.430  49.090  67.960  1.00  0.00           C
ATOM    815  HG1 ARG A 637      41.650  48.480  68.460  1.00  0.00           H
ATOM    816  HG2 ARG A 637      41.860  49.920  67.500  1.00  0.00           H
ATOM    817  CD  ARG A 637      43.380  49.400  69.070  1.00  0.00           C
ATOM    818  HD1 ARG A 637      44.410  49.660  68.750  1.00  0.00           H
ATOM    819  HD2 ARG A 637      43.480  48.470  69.680  1.00  0.00           H
ATOM    820  NE  ARG A 637      42.820  50.460  69.980  1.00  0.00           N
ATOM    821  HE  ARG A 637      41.860  50.720  70.050  1.00  0.00           H
ATOM    822  CZ  ARG A 637      43.540  51.200  70.800  1.00  0.00           C
ATOM    823  NH1 ARG A 637      42.880  52.040  71.580  1.00  0.00           N
ATOM    824 HH11 ARG A 637      41.910  51.830  71.720  1.00  0.00           H
ATOM    825 HH12 ARG A 637      43.400  52.660  72.170  1.00  0.00           H
ATOM    826  NH2 ARG A 637      44.860  51.400  70.770  1.00  0.00           N
ATOM    827 HH21 ARG A 637      45.380  50.830  70.140  1.00  0.00           H
ATOM    828 HH22 ARG A 637      45.320  52.180  71.210  1.00  0.00           H
ATOM    829  C   ARG A 637      43.760  45.850  66.170  1.00  0.00           C
ATOM    830  O   ARG A 637      42.840  45.040  66.230  1.00  0.00           O
ATOM    831  N   ILE A 638      44.770  45.810  65.270  1.00  0.00           N
ATOM    832  HN  ILE A 638      45.510  46.470  65.390  1.00  0.00           H
ATOM    833  CA  ILE A 638      44.950  44.830  64.230  1.00  0.00           C
ATOM    834  HA  ILE A 638      44.200  44.070  64.380  1.00  0.00           H
ATOM    835  CB  ILE A 638      44.830  45.480  62.890  1.00  0.00           C
ATOM    836  HB  ILE A 638      45.590  46.250  62.670  1.00  0.00           H
ATOM    837  CG2 ILE A 638      44.780  44.430  61.730  1.00  0.00           C
ATOM    838 HG21 ILE A 638      43.960  43.690  61.860  1.00  0.00           H
ATOM    839 HG22 ILE A 638      45.740  43.910  61.600  1.00  0.00           H
ATOM    840 HG23 ILE A 638      44.580  44.990  60.780  1.00  0.00           H
ATOM    841  CG1 ILE A 638      43.510  46.350  62.810  1.00  0.00           C
ATOM    842 HG11 ILE A 638      43.560  47.190  63.540  1.00  0.00           H
ATOM    843 HG12 ILE A 638      42.640  45.710  63.080  1.00  0.00           H
ATOM    844  CD  ILE A 638      43.110  46.910  61.440  1.00  0.00           C
ATOM    845  HD1 ILE A 638      42.880  46.050  60.790  1.00  0.00           H
ATOM    846  HD2 ILE A 638      43.990  47.410  60.990  1.00  0.00           H
ATOM    847  HD3 ILE A 638      42.220  47.570  61.600  1.00  0.00           H
ATOM    848  C   ILE A 638      46.320  44.060  64.350  1.00  0.00           C
ATOM    849  O   ILE A 638      47.420  44.570  64.570  1.00  0.00           O
ATOM    850  N   SER A 639      46.220  42.760  64.040  1.00  0.00           N
ATOM    851  HN  SER A 639      45.360  42.330  63.780  1.00  0.00           H
ATOM    852  CA  SER A 639      47.320  41.810  63.940  1.00  0.00           C
ATOM    853  HA  SER A 639      48.180  42.350  64.310  1.00  0.00           H
ATOM    854  CB  SER A 639      47.060  40.630  64.960  1.00  0.00           C
ATOM    855  HB1 SER A 639      46.750  40.900  65.990  1.00  0.00           H
ATOM    856  HB2 SER A 639      48.000  40.070  65.150  1.00  0.00           H
ATOM    857  OG  SER A 639      46.150  39.700  64.450  1.00  0.00           O
ATOM    858  HG1 SER A 639      45.340  40.230  64.520  1.00  0.00           H
ATOM    859  C   SER A 639      47.520  41.380  62.430  1.00  0.00           C
ATOM    860  O   SER A 639      46.590  41.250  61.640  1.00  0.00           O
ATOM    861  N   ALA A 640      48.670  40.850  62.100  1.00  0.00           N
ATOM    862  HN  ALA A 640      49.440  40.950  62.740  1.00  0.00           H
ATOM    863  CA  ALA A 640      49.000  40.180  60.830  1.00  0.00           C
ATOM    864  HA  ALA A 640      48.610  40.790  60.040  1.00  0.00           H
ATOM    865  CB  ALA A 640      50.520  40.070  60.790  1.00  0.00           C
ATOM    866  HB1 ALA A 640      50.770  39.400  61.620  1.00  0.00           H
ATOM    867  HB2 ALA A 640      51.030  41.050  60.930  1.00  0.00           H
ATOM    868  HB3 ALA A 640      50.820  39.680  59.780  1.00  0.00           H
ATOM    869  C   ALA A 640      48.280  38.800  60.680  1.00  0.00           C
ATOM    870  O   ALA A 640      48.340  38.200  59.570  1.00  0.00           O
ATOM    871  N   ILE A 641      47.600  38.240  61.760  1.00  0.00           N
ATOM    872  HN  ILE A 641      47.430  38.890  62.500  1.00  0.00           H
ATOM    873  CA  ILE A 641      46.720  37.110  61.610  1.00  0.00           C
ATOM    874  HA  ILE A 641      47.290  36.360  61.090  1.00  0.00           H
ATOM    875  CB  ILE A 641      46.390  36.540  63.010  1.00  0.00           C
ATOM    876  HB  ILE A 641      46.030  37.400  63.610  1.00  0.00           H
ATOM    877  CG2 ILE A 641      45.190  35.530  63.080  1.00  0.00           C
ATOM    878 HG21 ILE A 641      44.260  36.150  63.030  1.00  0.00           H
ATOM    879 HG22 ILE A 641      45.160  35.100  64.090  1.00  0.00           H
ATOM    880 HG23 ILE A 641      45.200  34.800  62.250  1.00  0.00           H
ATOM    881  CG1 ILE A 641      47.620  35.930  63.700  1.00  0.00           C
ATOM    882 HG11 ILE A 641      47.290  35.780  64.760  1.00  0.00           H
ATOM    883 HG12 ILE A 641      48.440  36.690  63.720  1.00  0.00           H
ATOM    884  CD  ILE A 641      48.220  34.650  63.050  1.00  0.00           C
ATOM    885  HD1 ILE A 641      49.300  34.510  63.290  1.00  0.00           H
ATOM    886  HD2 ILE A 641      48.160  34.690  61.950  1.00  0.00           H
ATOM    887  HD3 ILE A 641      47.720  33.710  63.350  1.00  0.00           H
ATOM    888  C   ILE A 641      45.490  37.320  60.860  1.00  0.00           C
ATOM    889  O   ILE A 641      45.250  36.610  59.890  1.00  0.00           O
ATOM    890  N   GLU A 642      44.880  38.420  61.260  1.00  0.00           N
ATOM    891  HN  GLU A 642      45.220  38.910  62.060  1.00  0.00           H
ATOM    892  CA  GLU A 642      43.670  38.950  60.630  1.00  0.00           C
ATOM    893  HA  GLU A 642      42.990  38.110  60.620  1.00  0.00           H
ATOM    894  CB  GLU A 642      43.320  40.240  61.310  1.00  0.00           C
ATOM    895  HB1 GLU A 642      42.550  40.880  60.840  1.00  0.00           H
ATOM    896  HB2 GLU A 642      44.160  40.940  61.510  1.00  0.00           H
ATOM    897  CG  GLU A 642      42.780  39.930  62.670  1.00  0.00           C
ATOM    898  HG1 GLU A 642      43.200  39.050  63.220  1.00  0.00           H
ATOM    899  HG2 GLU A 642      41.710  39.630  62.680  1.00  0.00           H
ATOM    900  CD  GLU A 642      42.840  41.030  63.750  1.00  0.00           C
ATOM    901  OE1 GLU A 642      41.760  41.610  64.110  1.00  0.00           O
ATOM    902  OE2 GLU A 642      44.000  41.390  64.180  1.00  0.00           O
ATOM    903  C   GLU A 642      43.940  39.270  59.230  1.00  0.00           C
ATOM    904  O   GLU A 642      43.080  39.010  58.430  1.00  0.00           O
ATOM    905  N   SER A 643      45.160  39.730  58.880  1.00  0.00           N
ATOM    906  HN  SER A 643      45.710  40.120  59.610  1.00  0.00           H
ATOM    907  CA  SER A 643      45.550  39.950  57.460  1.00  0.00           C
ATOM    908  HA  SER A 643      44.820  40.490  56.880  1.00  0.00           H
ATOM    909  CB  SER A 643      46.960  40.680  57.290  1.00  0.00           C
ATOM    910  HB1 SER A 643      47.300  40.800  56.240  1.00  0.00           H
ATOM    911  HB2 SER A 643      47.690  40.030  57.810  1.00  0.00           H
ATOM    912  OG  SER A 643      47.010  41.950  57.930  1.00  0.00           O
ATOM    913  HG1 SER A 643      46.340  42.500  57.520  1.00  0.00           H
ATOM    914  C   SER A 643      45.690  38.640  56.640  1.00  0.00           C
ATOM    915  O   SER A 643      45.110  38.530  55.580  1.00  0.00           O
ATOM    916  N   LEU A 644      46.370  37.640  57.180  1.00  0.00           N
ATOM    917  HN  LEU A 644      46.750  37.730  58.100  1.00  0.00           H
ATOM    918  CA  LEU A 644      46.470  36.320  56.560  1.00  0.00           C
ATOM    919  HA  LEU A 644      46.690  36.420  55.500  1.00  0.00           H
ATOM    920  CB  LEU A 644      47.490  35.410  57.230  1.00  0.00           C
ATOM    921  HB1 LEU A 644      47.570  34.410  56.730  1.00  0.00           H
ATOM    922  HB2 LEU A 644      47.280  35.130  58.280  1.00  0.00           H
ATOM    923  CG  LEU A 644      48.890  35.930  57.210  1.00  0.00           C
ATOM    924  HG  LEU A 644      48.840  36.980  57.550  1.00  0.00           H
ATOM    925  CD1 LEU A 644      49.800  35.200  58.220  1.00  0.00           C
ATOM    926 HD11 LEU A 644      49.510  35.180  59.290  1.00  0.00           H
ATOM    927 HD12 LEU A 644      50.770  35.730  58.210  1.00  0.00           H
ATOM    928 HD13 LEU A 644      49.930  34.170  57.800  1.00  0.00           H
ATOM    929  CD2 LEU A 644      49.490  35.850  55.790  1.00  0.00           C
ATOM    930 HD21 LEU A 644      49.420  34.760  55.610  1.00  0.00           H
ATOM    931 HD22 LEU A 644      50.510  36.270  55.690  1.00  0.00           H
ATOM    932 HD23 LEU A 644      48.850  36.420  55.080  1.00  0.00           H
ATOM    933  C   LEU A 644      45.160  35.540  56.420  1.00  0.00           C
ATOM    934  O   LEU A 644      44.870  34.930  55.420  1.00  0.00           O
ATOM    935  N   PHE A 645      44.350  35.640  57.500  1.00  0.00           N
ATOM    936  HN  PHE A 645      44.680  36.040  58.350  1.00  0.00           H
ATOM    937  CA  PHE A 645      43.060  35.080  57.510  1.00  0.00           C
ATOM    938  HA  PHE A 645      43.300  34.070  57.210  1.00  0.00           H
ATOM    939  CB  PHE A 645      42.570  35.190  59.020  1.00  0.00           C
ATOM    940  HB1 PHE A 645      42.550  36.260  59.320  1.00  0.00           H
ATOM    941  HB2 PHE A 645      43.340  34.710  59.660  1.00  0.00           H
ATOM    942  CG  PHE A 645      41.310  34.460  59.400  1.00  0.00           C
ATOM    943  CD1 PHE A 645      40.830  34.850  60.570  1.00  0.00           C
ATOM    944  HD1 PHE A 645      41.250  35.740  61.020  1.00  0.00           H
ATOM    945  CE1 PHE A 645      39.740  34.310  61.230  1.00  0.00           C
ATOM    946  HE1 PHE A 645      39.360  34.760  62.130  1.00  0.00           H
ATOM    947  CZ  PHE A 645      39.030  33.300  60.550  1.00  0.00           C
ATOM    948  HZ  PHE A 645      38.230  32.820  61.090  1.00  0.00           H
ATOM    949  CD2 PHE A 645      40.510  33.480  58.650  1.00  0.00           C
ATOM    950  HD2 PHE A 645      40.880  33.280  57.660  1.00  0.00           H
ATOM    951  CE2 PHE A 645      39.360  32.900  59.230  1.00  0.00           C
ATOM    952  HE2 PHE A 645      38.670  32.260  58.710  1.00  0.00           H
ATOM    953  C   PHE A 645      42.180  35.740  56.490  1.00  0.00           C
ATOM    954  O   PHE A 645      41.520  35.010  55.760  1.00  0.00           O
ATOM    955  N   GLY A 646      42.090  37.110  56.450  1.00  0.00           N
ATOM    956  HN  GLY A 646      42.670  37.630  57.070  1.00  0.00           H
ATOM    957  CA  GLY A 646      41.260  37.840  55.460  1.00  0.00           C
ATOM    958  HA1 GLY A 646      41.400  38.900  55.630  1.00  0.00           H
ATOM    959  HA2 GLY A 646      40.230  37.500  55.540  1.00  0.00           H
ATOM    960  C   GLY A 646      41.570  37.500  54.040  1.00  0.00           C
ATOM    961  O   GLY A 646      40.690  37.170  53.240  1.00  0.00           O
ATOM    962  N   ALA A 647      42.850  37.390  53.670  1.00  0.00           N
ATOM    963  HN  ALA A 647      43.560  37.680  54.320  1.00  0.00           H
ATOM    964  CA  ALA A 647      43.300  37.060  52.370  1.00  0.00           C
ATOM    965  HA  ALA A 647      42.880  37.750  51.660  1.00  0.00           H
ATOM    966  CB  ALA A 647      44.870  37.160  52.380  1.00  0.00           C
ATOM    967  HB1 ALA A 647      45.380  36.360  52.970  1.00  0.00           H
ATOM    968  HB2 ALA A 647      45.110  38.170  52.780  1.00  0.00           H
ATOM    969  HB3 ALA A 647      45.310  37.110  51.360  1.00  0.00           H
ATOM    970  C   ALA A 647      43.120  35.630  52.070  1.00  0.00           C
ATOM    971  O   ALA A 647      42.920  35.290  50.930  1.00  0.00           O
ATOM    972  N   SER A 648      43.210  34.720  53.080  1.00  0.00           N
ATOM    973  HN  SER A 648      43.440  34.960  54.020  1.00  0.00           H
ATOM    974  CA  SER A 648      42.680  33.390  52.810  1.00  0.00           C
ATOM    975  HA  SER A 648      43.240  33.030  51.960  1.00  0.00           H
ATOM    976  CB  SER A 648      43.060  32.480  54.000  1.00  0.00           C
ATOM    977  HB1 SER A 648      42.620  33.010  54.870  1.00  0.00           H
ATOM    978  HB2 SER A 648      44.140  32.500  54.190  1.00  0.00           H
ATOM    979  OG  SER A 648      42.720  31.080  53.890  1.00  0.00           O
ATOM    980  HG1 SER A 648      43.260  30.760  53.170  1.00  0.00           H
ATOM    981  C   SER A 648      41.180  33.240  52.570  1.00  0.00           C
ATOM    982  O   SER A 648      40.690  32.640  51.600  1.00  0.00           O
ATOM    983  N   LEU A 649      40.380  33.940  53.420  1.00  0.00           N
ATOM    984  HN  LEU A 649      40.850  34.520  54.060  1.00  0.00           H
ATOM    985  CA  LEU A 649      38.960  33.820  53.470  1.00  0.00           C
ATOM    986  HA  LEU A 649      38.740  32.760  53.530  1.00  0.00           H
ATOM    987  CB  LEU A 649      38.460  34.610  54.670  1.00  0.00           C
ATOM    988  HB1 LEU A 649      38.870  35.650  54.680  1.00  0.00           H
ATOM    989  HB2 LEU A 649      38.890  34.160  55.590  1.00  0.00           H
ATOM    990  CG  LEU A 649      36.960  34.700  54.960  1.00  0.00           C
ATOM    991  HG  LEU A 649      36.500  35.210  54.090  1.00  0.00           H
ATOM    992  CD1 LEU A 649      36.280  33.370  55.220  1.00  0.00           C
ATOM    993 HD11 LEU A 649      36.480  32.710  54.350  1.00  0.00           H
ATOM    994 HD12 LEU A 649      35.180  33.490  55.260  1.00  0.00           H
ATOM    995 HD13 LEU A 649      36.650  32.830  56.130  1.00  0.00           H
ATOM    996  CD2 LEU A 649      36.610  35.560  56.230  1.00  0.00           C
ATOM    997 HD21 LEU A 649      35.520  35.780  56.250  1.00  0.00           H
ATOM    998 HD22 LEU A 649      37.160  36.530  56.200  1.00  0.00           H
ATOM    999 HD23 LEU A 649      36.940  35.020  57.140  1.00  0.00           H
ATOM   1000  C   LEU A 649      38.410  34.440  52.170  1.00  0.00           C
ATOM   1001  O   LEU A 649      37.540  33.850  51.480  1.00  0.00           O
ATOM   1002  N   THR A 650      38.810  35.720  51.850  1.00  0.00           N
ATOM   1003  HN  THR A 650      39.450  36.210  52.430  1.00  0.00           H
ATOM   1004  CA  THR A 650      38.380  36.440  50.690  1.00  0.00           C
ATOM   1005  HA  THR A 650      37.320  36.610  50.660  1.00  0.00           H
ATOM   1006  CB  THR A 650      39.050  37.840  50.560  1.00  0.00           C
ATOM   1007  HB  THR A 650      40.140  37.730  50.520  1.00  0.00           H
ATOM   1008  OG1 THR A 650      38.950  38.570  51.800  1.00  0.00           O
ATOM   1009  HG1 THR A 650      39.300  38.000  52.470  1.00  0.00           H
ATOM   1010  CG2 THR A 650      38.330  38.670  49.400  1.00  0.00           C
ATOM   1011 HG21 THR A 650      38.530  39.750  49.500  1.00  0.00           H
ATOM   1012 HG22 THR A 650      37.230  38.650  49.520  1.00  0.00           H
ATOM   1013 HG23 THR A 650      38.660  38.420  48.370  1.00  0.00           H
ATOM   1014  C   THR A 650      38.740  35.670  49.400  1.00  0.00           C
ATOM   1015  O   THR A 650      37.950  35.640  48.540  1.00  0.00           O
ATOM   1016  N   GLY A 651      39.970  35.210  49.380  1.00  0.00           N
ATOM   1017  HN  GLY A 651      40.530  35.170  50.210  1.00  0.00           H
ATOM   1018  CA  GLY A 651      40.590  34.490  48.180  1.00  0.00           C
ATOM   1019  HA1 GLY A 651      41.630  34.490  48.490  1.00  0.00           H
ATOM   1020  HA2 GLY A 651      40.370  35.100  47.310  1.00  0.00           H
ATOM   1021  C   GLY A 651      40.130  33.080  47.880  1.00  0.00           C
ATOM   1022  O   GLY A 651      39.940  32.770  46.690  1.00  0.00           O
ATOM   1023  N   ILE A 652      39.850  32.170  48.870  1.00  0.00           N
ATOM   1024  HN  ILE A 652      40.140  32.340  49.810  1.00  0.00           H
ATOM   1025  CA  ILE A 652      39.190  30.950  48.520  1.00  0.00           C
ATOM   1026  HA  ILE A 652      39.790  30.450  47.770  1.00  0.00           H
ATOM   1027  CB  ILE A 652      39.040  29.940  49.700  1.00  0.00           C
ATOM   1028  HB  ILE A 652      38.690  30.530  50.580  1.00  0.00           H
ATOM   1029  CG2 ILE A 652      38.070  28.740  49.430  1.00  0.00           C
ATOM   1030 HG21 ILE A 652      37.020  29.110  49.290  1.00  0.00           H
ATOM   1031 HG22 ILE A 652      38.080  28.130  50.350  1.00  0.00           H
ATOM   1032 HG23 ILE A 652      38.520  28.200  48.570  1.00  0.00           H
ATOM   1033  CG1 ILE A 652      40.470  29.430  49.990  1.00  0.00           C
ATOM   1034 HG11 ILE A 652      41.210  30.250  50.010  1.00  0.00           H
ATOM   1035 HG12 ILE A 652      40.820  28.640  49.290  1.00  0.00           H
ATOM   1036  CD  ILE A 652      40.700  28.750  51.350  1.00  0.00           C
ATOM   1037  HD1 ILE A 652      40.190  27.810  51.600  1.00  0.00           H
ATOM   1038  HD2 ILE A 652      40.340  29.490  52.100  1.00  0.00           H
ATOM   1039  HD3 ILE A 652      41.780  28.660  51.560  1.00  0.00           H
ATOM   1040  C   ILE A 652      37.800  31.080  47.910  1.00  0.00           C
ATOM   1041  O   ILE A 652      37.550  30.620  46.760  1.00  0.00           O
ATOM   1042  N   ALA A 653      36.940  31.810  48.530  1.00  0.00           N
ATOM   1043  HN  ALA A 653      37.180  32.340  49.340  1.00  0.00           H
ATOM   1044  CA  ALA A 653      35.640  32.070  48.000  1.00  0.00           C
ATOM   1045  HA  ALA A 653      35.160  31.140  47.710  1.00  0.00           H
ATOM   1046  CB  ALA A 653      34.770  32.740  49.080  1.00  0.00           C
ATOM   1047  HB1 ALA A 653      35.050  32.270  50.050  1.00  0.00           H
ATOM   1048  HB2 ALA A 653      33.660  32.690  48.980  1.00  0.00           H
ATOM   1049  HB3 ALA A 653      35.020  33.820  49.050  1.00  0.00           H
ATOM   1050  C   ALA A 653      35.560  32.930  46.720  1.00  0.00           C
ATOM   1051  O   ALA A 653      34.770  32.620  45.900  1.00  0.00           O
ATOM   1052  N   TYR A 654      36.550  33.840  46.550  1.00  0.00           N
ATOM   1053  HN  TYR A 654      37.180  34.070  47.280  1.00  0.00           H
ATOM   1054  CA  TYR A 654      36.840  34.600  45.360  1.00  0.00           C
ATOM   1055  HA  TYR A 654      35.860  34.930  45.040  1.00  0.00           H
ATOM   1056  CB  TYR A 654      37.690  35.920  45.560  1.00  0.00           C
ATOM   1057  HB1 TYR A 654      38.660  35.700  46.090  1.00  0.00           H
ATOM   1058  HB2 TYR A 654      37.150  36.600  46.260  1.00  0.00           H
ATOM   1059  CG  TYR A 654      37.990  36.870  44.410  1.00  0.00           C
ATOM   1060  CD1 TYR A 654      39.310  36.980  43.900  1.00  0.00           C
ATOM   1061  HD1 TYR A 654      40.070  36.440  44.440  1.00  0.00           H
ATOM   1062  CE1 TYR A 654      39.590  37.750  42.780  1.00  0.00           C
ATOM   1063  HE1 TYR A 654      40.570  37.740  42.330  1.00  0.00           H
ATOM   1064  CZ  TYR A 654      38.570  38.520  42.240  1.00  0.00           C
ATOM   1065  OH  TYR A 654      38.910  39.320  41.170  1.00  0.00           O
ATOM   1066  HH  TYR A 654      39.770  39.060  40.840  1.00  0.00           H
ATOM   1067  CD2 TYR A 654      36.960  37.650  43.820  1.00  0.00           C
ATOM   1068  HD2 TYR A 654      35.940  37.560  44.160  1.00  0.00           H
ATOM   1069  CE2 TYR A 654      37.300  38.460  42.700  1.00  0.00           C
ATOM   1070  HE2 TYR A 654      36.540  39.100  42.280  1.00  0.00           H
ATOM   1071  C   TYR A 654      37.400  33.750  44.090  1.00  0.00           C
ATOM   1072  O   TYR A 654      37.150  34.070  42.950  1.00  0.00           O
ATOM   1073  N   SER A 655      38.120  32.610  44.370  1.00  0.00           N
ATOM   1074  HN  SER A 655      38.190  32.360  45.330  1.00  0.00           H
ATOM   1075  CA  SER A 655      38.790  31.800  43.310  1.00  0.00           C
ATOM   1076  HA  SER A 655      38.860  32.310  42.360  1.00  0.00           H
ATOM   1077  CB  SER A 655      40.150  31.410  43.710  1.00  0.00           C
ATOM   1078  HB1 SER A 655      40.760  32.330  43.580  1.00  0.00           H
ATOM   1079  HB2 SER A 655      40.600  30.660  43.020  1.00  0.00           H
ATOM   1080  OG  SER A 655      40.250  30.710  44.980  1.00  0.00           O
ATOM   1081  HG1 SER A 655      40.070  31.360  45.660  1.00  0.00           H
ATOM   1082  C   SER A 655      37.930  30.490  43.110  1.00  0.00           C
ATOM   1083  O   SER A 655      37.930  29.920  42.020  1.00  0.00           O
ATOM   1084  N   LEU A 656      37.080  30.040  44.130  1.00  0.00           N
ATOM   1085  HN  LEU A 656      37.170  30.520  45.000  1.00  0.00           H
ATOM   1086  CA  LEU A 656      36.160  28.970  44.050  1.00  0.00           C
ATOM   1087  HA  LEU A 656      36.670  28.100  43.660  1.00  0.00           H
ATOM   1088  CB  LEU A 656      35.570  28.710  45.500  1.00  0.00           C
ATOM   1089  HB1 LEU A 656      35.130  29.680  45.840  1.00  0.00           H
ATOM   1090  HB2 LEU A 656      36.330  28.460  46.280  1.00  0.00           H
ATOM   1091  CG  LEU A 656      34.390  27.710  45.640  1.00  0.00           C
ATOM   1092  HG  LEU A 656      33.620  28.090  44.940  1.00  0.00           H
ATOM   1093  CD1 LEU A 656      34.880  26.340  45.160  1.00  0.00           C
ATOM   1094 HD11 LEU A 656      34.140  25.530  45.360  1.00  0.00           H
ATOM   1095 HD12 LEU A 656      35.820  26.170  45.710  1.00  0.00           H
ATOM   1096 HD13 LEU A 656      35.090  26.310  44.070  1.00  0.00           H
ATOM   1097  CD2 LEU A 656      33.880  27.560  47.070  1.00  0.00           C
ATOM   1098 HD21 LEU A 656      32.820  27.210  47.090  1.00  0.00           H
ATOM   1099 HD22 LEU A 656      33.930  28.560  47.540  1.00  0.00           H
ATOM   1100 HD23 LEU A 656      34.600  26.840  47.530  1.00  0.00           H
ATOM   1101  C   LEU A 656      35.030  29.300  43.090  1.00  0.00           C
ATOM   1102  O   LEU A 656      34.720  28.490  42.240  1.00  0.00           O
ATOM   1103  N   PHE A 657      34.450  30.520  43.200  1.00  0.00           N
ATOM   1104  HN  PHE A 657      34.780  31.120  43.910  1.00  0.00           H
ATOM   1105  CA  PHE A 657      33.420  31.020  42.260  1.00  0.00           C
ATOM   1106  HA  PHE A 657      33.070  30.180  41.670  1.00  0.00           H
ATOM   1107  CB  PHE A 657      32.260  31.670  43.080  1.00  0.00           C
ATOM   1108  HB1 PHE A 657      31.440  31.890  42.370  1.00  0.00           H
ATOM   1109  HB2 PHE A 657      32.530  32.600  43.620  1.00  0.00           H
ATOM   1110  CG  PHE A 657      31.740  30.730  44.130  1.00  0.00           C
ATOM   1111  CD1 PHE A 657      31.920  30.900  45.520  1.00  0.00           C
ATOM   1112  HD1 PHE A 657      32.330  31.830  45.880  1.00  0.00           H
ATOM   1113  CE1 PHE A 657      31.340  30.040  46.450  1.00  0.00           C
ATOM   1114  HE1 PHE A 657      31.520  30.230  47.500  1.00  0.00           H
ATOM   1115  CZ  PHE A 657      30.670  28.840  45.990  1.00  0.00           C
ATOM   1116  HZ  PHE A 657      30.120  28.280  46.730  1.00  0.00           H
ATOM   1117  CD2 PHE A 657      31.050  29.590  43.720  1.00  0.00           C
ATOM   1118  HD2 PHE A 657      31.020  29.410  42.650  1.00  0.00           H
ATOM   1119  CE2 PHE A 657      30.430  28.740  44.640  1.00  0.00           C
ATOM   1120  HE2 PHE A 657      29.990  27.800  44.330  1.00  0.00           H
ATOM   1121  C   PHE A 657      34.000  31.980  41.250  1.00  0.00           C
ATOM   1122  O   PHE A 657      33.180  32.560  40.510  1.00  0.00           O
ATOM   1123  N   ALA A 658      35.320  32.130  41.190  1.00  0.00           N
ATOM   1124  HN  ALA A 658      35.910  31.850  41.940  1.00  0.00           H
ATOM   1125  CA  ALA A 658      35.970  32.690  39.980  1.00  0.00           C
ATOM   1126  HA  ALA A 658      36.520  33.520  40.370  1.00  0.00           H
ATOM   1127  CB  ALA A 658      36.980  31.630  39.460  1.00  0.00           C
ATOM   1128  HB1 ALA A 658      37.740  31.300  40.200  1.00  0.00           H
ATOM   1129  HB2 ALA A 658      37.600  32.090  38.670  1.00  0.00           H
ATOM   1130  HB3 ALA A 658      36.470  30.670  39.200  1.00  0.00           H
ATOM   1131  C   ALA A 658      35.210  33.220  38.750  1.00  0.00           C
ATOM   1132  O   ALA A 658      34.640  32.470  37.940  1.00  0.00           O
ATOM   1133  N   GLY A 659      35.420  34.550  38.460  1.00  0.00           N
ATOM   1134  HN  GLY A 659      35.760  35.130  39.200  1.00  0.00           H
ATOM   1135  CA  GLY A 659      34.830  35.220  37.340  1.00  0.00           C
ATOM   1136  HA1 GLY A 659      34.260  36.030  37.780  1.00  0.00           H
ATOM   1137  HA2 GLY A 659      34.190  34.520  36.840  1.00  0.00           H
ATOM   1138  C   GLY A 659      36.000  35.730  36.470  1.00  0.00           C
ATOM   1139  O   GLY A 659      35.960  35.940  35.220  1.00  0.00           O
ATOM   1140  N   GLN A 660      37.180  35.910  37.120  1.00  0.00           N
ATOM   1141  HN  GLN A 660      37.210  35.760  38.110  1.00  0.00           H
ATOM   1142  CA  GLN A 660      38.390  36.320  36.510  1.00  0.00           C
ATOM   1143  HA  GLN A 660      38.300  36.010  35.490  1.00  0.00           H
ATOM   1144  CB  GLN A 660      38.640  37.850  36.710  1.00  0.00           C
ATOM   1145  HB1 GLN A 660      39.370  38.160  35.930  1.00  0.00           H
ATOM   1146  HB2 GLN A 660      39.110  38.080  37.690  1.00  0.00           H
ATOM   1147  CG  GLN A 660      37.430  38.880  36.490  1.00  0.00           C
ATOM   1148  HG1 GLN A 660      37.930  39.850  36.700  1.00  0.00           H
ATOM   1149  HG2 GLN A 660      36.600  38.610  37.170  1.00  0.00           H
ATOM   1150  CD  GLN A 660      36.860  38.970  35.050  1.00  0.00           C
ATOM   1151  OE1 GLN A 660      37.440  38.530  34.060  1.00  0.00           O
ATOM   1152  NE2 GLN A 660      35.820  39.790  34.890  1.00  0.00           N
ATOM   1153 HE21 GLN A 660      35.320  39.780  34.030  1.00  0.00           H
ATOM   1154 HE22 GLN A 660      35.560  40.290  35.730  1.00  0.00           H
ATOM   1155  C   GLN A 660      39.520  35.470  37.180  1.00  0.00           C
ATOM   1156  O   GLN A 660      40.120  35.920  38.140  1.00  0.00           O
ATOM   1157  N   PRO A 661      39.710  34.240  36.760  1.00  0.00           N
ATOM   1158  CD  PRO A 661      39.160  33.600  35.490  1.00  0.00           C
ATOM   1159  HD1 PRO A 661      39.760  33.830  34.590  1.00  0.00           H
ATOM   1160  HD2 PRO A 661      38.160  34.070  35.380  1.00  0.00           H
ATOM   1161  CA  PRO A 661      40.340  33.230  37.620  1.00  0.00           C
ATOM   1162  HA  PRO A 661      39.610  33.250  38.420  1.00  0.00           H
ATOM   1163  CB  PRO A 661      40.190  31.920  36.770  1.00  0.00           C
ATOM   1164  HB1 PRO A 661      39.920  31.120  37.490  1.00  0.00           H
ATOM   1165  HB2 PRO A 661      41.100  31.610  36.220  1.00  0.00           H
ATOM   1166  CG  PRO A 661      38.980  32.200  35.880  1.00  0.00           C
ATOM   1167  HG1 PRO A 661      38.860  31.530  34.990  1.00  0.00           H
ATOM   1168  HG2 PRO A 661      38.050  32.020  36.480  1.00  0.00           H
ATOM   1169  C   PRO A 661      41.780  33.470  37.960  1.00  0.00           C
ATOM   1170  O   PRO A 661      42.150  33.110  39.070  1.00  0.00           O
ATOM   1171  N   LEU A 662      42.550  34.120  37.070  1.00  0.00           N
ATOM   1172  HN  LEU A 662      42.100  34.470  36.240  1.00  0.00           H
ATOM   1173  CA  LEU A 662      43.970  34.420  37.340  1.00  0.00           C
ATOM   1174  HA  LEU A 662      44.420  33.700  38.000  1.00  0.00           H
ATOM   1175  CB  LEU A 662      44.850  34.430  36.080  1.00  0.00           C
ATOM   1176  HB1 LEU A 662      45.910  34.670  36.340  1.00  0.00           H
ATOM   1177  HB2 LEU A 662      44.400  35.220  35.450  1.00  0.00           H
ATOM   1178  CG  LEU A 662      44.890  33.070  35.420  1.00  0.00           C
ATOM   1179  HG  LEU A 662      43.830  32.760  35.250  1.00  0.00           H
ATOM   1180  CD1 LEU A 662      45.630  33.110  34.100  1.00  0.00           C
ATOM   1181 HD11 LEU A 662      46.720  33.020  34.330  1.00  0.00           H
ATOM   1182 HD12 LEU A 662      45.420  34.030  33.510  1.00  0.00           H
ATOM   1183 HD13 LEU A 662      45.430  32.280  33.390  1.00  0.00           H
ATOM   1184  CD2 LEU A 662      45.590  31.950  36.210  1.00  0.00           C
ATOM   1185 HD21 LEU A 662      45.910  31.170  35.500  1.00  0.00           H
ATOM   1186 HD22 LEU A 662      44.940  31.620  37.050  1.00  0.00           H
ATOM   1187 HD23 LEU A 662      46.520  32.400  36.600  1.00  0.00           H
ATOM   1188  C   LEU A 662      44.220  35.700  38.070  1.00  0.00           C
ATOM   1189  O   LEU A 662      45.320  36.130  38.350  1.00  0.00           O
ATOM   1190  N   THR A 663      43.120  36.370  38.460  1.00  0.00           N
ATOM   1191  HN  THR A 663      42.220  35.960  38.370  1.00  0.00           H
ATOM   1192  CA  THR A 663      43.290  37.580  39.240  1.00  0.00           C
ATOM   1193  HA  THR A 663      44.080  38.150  38.800  1.00  0.00           H
ATOM   1194  CB  THR A 663      42.140  38.560  39.220  1.00  0.00           C
ATOM   1195  HB  THR A 663      42.540  39.430  39.790  1.00  0.00           H
ATOM   1196  OG1 THR A 663      40.980  38.050  39.770  1.00  0.00           O
ATOM   1197  HG1 THR A 663      40.750  37.300  39.210  1.00  0.00           H
ATOM   1198  CG2 THR A 663      41.910  39.020  37.790  1.00  0.00           C
ATOM   1199 HG21 THR A 663      41.460  38.180  37.230  1.00  0.00           H
ATOM   1200 HG22 THR A 663      42.890  39.370  37.410  1.00  0.00           H
ATOM   1201 HG23 THR A 663      41.120  39.800  37.760  1.00  0.00           H
ATOM   1202  C   THR A 663      43.710  37.310  40.740  1.00  0.00           C
ATOM   1203  O   THR A 663      43.130  36.440  41.430  1.00  0.00           O
ATOM   1204  N   ILE A 664      44.760  38.000  41.100  1.00  0.00           N
ATOM   1205  HN  ILE A 664      45.190  38.680  40.520  1.00  0.00           H
ATOM   1206  CA  ILE A 664      45.420  37.790  42.420  1.00  0.00           C
ATOM   1207  HA  ILE A 664      44.930  36.980  42.940  1.00  0.00           H
ATOM   1208  CB  ILE A 664      46.930  37.550  42.470  1.00  0.00           C
ATOM   1209  HB  ILE A 664      47.310  38.420  41.890  1.00  0.00           H
ATOM   1210  CG2 ILE A 664      47.600  37.720  43.840  1.00  0.00           C
ATOM   1211 HG21 ILE A 664      47.810  38.780  44.100  1.00  0.00           H
ATOM   1212 HG22 ILE A 664      48.540  37.140  43.950  1.00  0.00           H
ATOM   1213 HG23 ILE A 664      46.960  37.300  44.640  1.00  0.00           H
ATOM   1214  CG1 ILE A 664      47.430  36.180  41.810  1.00  0.00           C
ATOM   1215 HG11 ILE A 664      48.520  36.210  41.620  1.00  0.00           H
ATOM   1216 HG12 ILE A 664      46.830  35.990  40.900  1.00  0.00           H
ATOM   1217  CD  ILE A 664      47.080  34.960  42.620  1.00  0.00           C
ATOM   1218  HD1 ILE A 664      47.450  35.090  43.660  1.00  0.00           H
ATOM   1219  HD2 ILE A 664      47.550  34.050  42.200  1.00  0.00           H
ATOM   1220  HD3 ILE A 664      46.000  34.740  42.770  1.00  0.00           H
ATOM   1221  C   ILE A 664      45.040  38.930  43.330  1.00  0.00           C
ATOM   1222  O   ILE A 664      45.140  40.110  42.980  1.00  0.00           O
ATOM   1223  N   LEU A 665      44.530  38.630  44.530  1.00  0.00           N
ATOM   1224  HN  LEU A 665      44.390  37.660  44.720  1.00  0.00           H
ATOM   1225  CA  LEU A 665      44.180  39.630  45.510  1.00  0.00           C
ATOM   1226  HA  LEU A 665      43.510  40.370  45.100  1.00  0.00           H
ATOM   1227  CB  LEU A 665      43.360  38.980  46.680  1.00  0.00           C
ATOM   1228  HB1 LEU A 665      43.230  39.740  47.480  1.00  0.00           H
ATOM   1229  HB2 LEU A 665      43.880  38.110  47.120  1.00  0.00           H
ATOM   1230  CG  LEU A 665      41.870  38.550  46.340  1.00  0.00           C
ATOM   1231  HG  LEU A 665      41.710  38.000  45.390  1.00  0.00           H
ATOM   1232  CD1 LEU A 665      41.430  37.590  47.470  1.00  0.00           C
ATOM   1233 HD11 LEU A 665      41.360  38.180  48.400  1.00  0.00           H
ATOM   1234 HD12 LEU A 665      42.120  36.740  47.610  1.00  0.00           H
ATOM   1235 HD13 LEU A 665      40.410  37.160  47.290  1.00  0.00           H
ATOM   1236  CD2 LEU A 665      40.740  39.680  46.320  1.00  0.00           C
ATOM   1237 HD21 LEU A 665      39.770  39.140  46.290  1.00  0.00           H
ATOM   1238 HD22 LEU A 665      40.810  40.350  45.430  1.00  0.00           H
ATOM   1239 HD23 LEU A 665      40.770  40.240  47.270  1.00  0.00           H
ATOM   1240  C   LEU A 665      45.280  40.260  46.310  1.00  0.00           C
ATOM   1241  O   LEU A 665      46.300  39.610  46.650  1.00  0.00           O
ATOM   1242  N   GLY A 666      45.220  41.560  46.640  1.00  0.00           N
ATOM   1243  HN  GLY A 666      44.330  42.010  46.510  1.00  0.00           H
ATOM   1244  CA  GLY A 666      46.190  42.300  47.410  1.00  0.00           C
ATOM   1245  HA1 GLY A 666      46.750  42.950  46.750  1.00  0.00           H
ATOM   1246  HA2 GLY A 666      46.850  41.620  47.940  1.00  0.00           H
ATOM   1247  C   GLY A 666      45.500  43.190  48.440  1.00  0.00           C
ATOM   1248  O   GLY A 666      44.360  43.550  48.250  1.00  0.00           O
ATOM   1249  N   SER A 667      46.270  43.690  49.460  1.00  0.00           N
ATOM   1250  HN  SER A 667      47.260  43.550  49.500  1.00  0.00           H
ATOM   1251  CA  SER A 667      45.870  44.810  50.360  1.00  0.00           C
ATOM   1252  HA  SER A 667      44.850  44.580  50.640  1.00  0.00           H
ATOM   1253  CB  SER A 667      46.830  44.790  51.640  1.00  0.00           C
ATOM   1254  HB1 SER A 667      47.900  44.860  51.380  1.00  0.00           H
ATOM   1255  HB2 SER A 667      46.760  43.740  52.020  1.00  0.00           H
ATOM   1256  OG  SER A 667      46.550  45.920  52.480  1.00  0.00           O
ATOM   1257  HG1 SER A 667      45.880  45.560  53.060  1.00  0.00           H
ATOM   1258  C   SER A 667      45.940  46.230  49.670  1.00  0.00           C
ATOM   1259  O   SER A 667      46.700  46.360  48.740  1.00  0.00           O
ATOM   1260  N   THR A 668      45.060  47.190  50.070  1.00  0.00           N
ATOM   1261  HN  THR A 668      44.440  46.940  50.820  1.00  0.00           H
ATOM   1262  CA  THR A 668      44.820  48.500  49.420  1.00  0.00           C
ATOM   1263  HA  THR A 668      45.360  48.590  48.490  1.00  0.00           H
ATOM   1264  CB  THR A 668      43.380  48.630  48.930  1.00  0.00           C
ATOM   1265  HB  THR A 668      43.280  47.930  48.070  1.00  0.00           H
ATOM   1266  OG1 THR A 668      43.050  49.920  48.430  1.00  0.00           O
ATOM   1267  HG1 THR A 668      42.530  49.850  47.630  1.00  0.00           H
ATOM   1268  CG2 THR A 668      42.330  48.080  49.860  1.00  0.00           C
ATOM   1269 HG21 THR A 668      41.370  48.610  49.710  1.00  0.00           H
ATOM   1270 HG22 THR A 668      42.410  48.240  50.960  1.00  0.00           H
ATOM   1271 HG23 THR A 668      42.150  46.990  49.730  1.00  0.00           H
ATOM   1272  C   THR A 668      45.360  49.750  50.120  1.00  0.00           C
ATOM   1273  O   THR A 668      45.230  49.920  51.280  1.00  0.00           O
ATOM   1274  N   GLY A 669      46.020  50.600  49.290  1.00  0.00           N
ATOM   1275  HN  GLY A 669      45.970  50.310  48.340  1.00  0.00           H
ATOM   1276  CA  GLY A 669      46.810  51.790  49.580  1.00  0.00           C
ATOM   1277  HA1 GLY A 669      47.080  52.150  48.600  1.00  0.00           H
ATOM   1278  HA2 GLY A 669      47.620  51.410  50.180  1.00  0.00           H
ATOM   1279  C   GLY A 669      46.020  52.880  50.210  1.00  0.00           C
ATOM   1280  O   GLY A 669      46.440  53.410  51.290  1.00  0.00           O
ATOM   1281  N   PRO A 670      44.870  53.400  49.590  1.00  0.00           N
ATOM   1282  CD  PRO A 670      44.560  53.330  48.190  1.00  0.00           C
ATOM   1283  HD1 PRO A 670      44.390  52.280  47.870  1.00  0.00           H
ATOM   1284  HD2 PRO A 670      45.230  54.010  47.620  1.00  0.00           H
ATOM   1285  CA  PRO A 670      44.180  54.550  50.200  1.00  0.00           C
ATOM   1286  HA  PRO A 670      44.880  55.350  50.380  1.00  0.00           H
ATOM   1287  CB  PRO A 670      43.200  55.040  49.170  1.00  0.00           C
ATOM   1288  HB1 PRO A 670      43.750  55.770  48.530  1.00  0.00           H
ATOM   1289  HB2 PRO A 670      42.250  55.440  49.570  1.00  0.00           H
ATOM   1290  CG  PRO A 670      43.160  53.890  48.150  1.00  0.00           C
ATOM   1291  HG1 PRO A 670      42.410  53.120  48.480  1.00  0.00           H
ATOM   1292  HG2 PRO A 670      42.920  54.170  47.100  1.00  0.00           H
ATOM   1293  C   PRO A 670      43.440  54.180  51.470  1.00  0.00           C
ATOM   1294  O   PRO A 670      43.250  55.020  52.350  1.00  0.00           O
ATOM   1295  N   VAL A 671      43.120  52.890  51.540  1.00  0.00           N
ATOM   1296  HN  VAL A 671      43.360  52.360  50.730  1.00  0.00           H
ATOM   1297  CA  VAL A 671      42.450  52.230  52.630  1.00  0.00           C
ATOM   1298  HA  VAL A 671      41.600  52.870  52.820  1.00  0.00           H
ATOM   1299  CB  VAL A 671      41.860  50.850  52.370  1.00  0.00           C
ATOM   1300  HB  VAL A 671      42.710  50.190  52.120  1.00  0.00           H
ATOM   1301  CG1 VAL A 671      41.170  50.220  53.630  1.00  0.00           C
ATOM   1302 HG11 VAL A 671      40.880  49.160  53.480  1.00  0.00           H
ATOM   1303 HG12 VAL A 671      40.410  50.970  53.920  1.00  0.00           H
ATOM   1304 HG13 VAL A 671      41.960  50.060  54.390  1.00  0.00           H
ATOM   1305  CG2 VAL A 671      40.740  51.050  51.330  1.00  0.00           C
ATOM   1306 HG21 VAL A 671      40.200  50.080  51.190  1.00  0.00           H
ATOM   1307 HG22 VAL A 671      41.130  51.470  50.380  1.00  0.00           H
ATOM   1308 HG23 VAL A 671      40.030  51.780  51.790  1.00  0.00           H
ATOM   1309  C   VAL A 671      43.350  52.150  53.840  1.00  0.00           C
ATOM   1310  O   VAL A 671      42.950  52.410  54.980  1.00  0.00           O
ATOM   1311  N   LEU A 672      44.670  51.940  53.710  1.00  0.00           N
ATOM   1312  HN  LEU A 672      45.060  51.590  52.850  1.00  0.00           H
ATOM   1313  CA  LEU A 672      45.650  51.970  54.830  1.00  0.00           C
ATOM   1314  HA  LEU A 672      45.380  51.230  55.560  1.00  0.00           H
ATOM   1315  CB  LEU A 672      47.060  51.590  54.310  1.00  0.00           C
ATOM   1316  HB1 LEU A 672      47.360  52.340  53.560  1.00  0.00           H
ATOM   1317  HB2 LEU A 672      46.970  50.540  53.940  1.00  0.00           H
ATOM   1318  CG  LEU A 672      48.190  51.650  55.400  1.00  0.00           C
ATOM   1319  HG  LEU A 672      48.350  52.700  55.730  1.00  0.00           H
ATOM   1320  CD1 LEU A 672      47.900  50.820  56.660  1.00  0.00           C
ATOM   1321 HD11 LEU A 672      47.850  49.760  56.360  1.00  0.00           H
ATOM   1322 HD12 LEU A 672      46.950  51.140  57.160  1.00  0.00           H
ATOM   1323 HD13 LEU A 672      48.670  50.960  57.440  1.00  0.00           H
ATOM   1324  CD2 LEU A 672      49.530  51.170  54.790  1.00  0.00           C
ATOM   1325 HD21 LEU A 672      49.940  51.820  53.980  1.00  0.00           H
ATOM   1326 HD22 LEU A 672      49.260  50.210  54.280  1.00  0.00           H
ATOM   1327 HD23 LEU A 672      50.330  50.940  55.530  1.00  0.00           H
ATOM   1328  C   LEU A 672      45.740  53.360  55.470  1.00  0.00           C
ATOM   1329  O   LEU A 672      45.690  53.470  56.670  1.00  0.00           O
ATOM   1330  N   VAL A 673      45.790  54.370  54.610  1.00  0.00           N
ATOM   1331  HN  VAL A 673      46.010  54.220  53.650  1.00  0.00           H
ATOM   1332  CA  VAL A 673      45.750  55.710  55.050  1.00  0.00           C
ATOM   1333  HA  VAL A 673      46.410  55.940  55.870  1.00  0.00           H
ATOM   1334  CB  VAL A 673      46.080  56.590  53.850  1.00  0.00           C
ATOM   1335  HB  VAL A 673      45.520  56.310  52.940  1.00  0.00           H
ATOM   1336  CG1 VAL A 673      45.990  58.070  54.130  1.00  0.00           C
ATOM   1337 HG11 VAL A 673      46.290  58.360  55.150  1.00  0.00           H
ATOM   1338 HG12 VAL A 673      44.940  58.410  53.980  1.00  0.00           H
ATOM   1339 HG13 VAL A 673      46.720  58.710  53.590  1.00  0.00           H
ATOM   1340  CG2 VAL A 673      47.610  56.320  53.490  1.00  0.00           C
ATOM   1341 HG21 VAL A 673      48.090  57.070  52.820  1.00  0.00           H
ATOM   1342 HG22 VAL A 673      47.700  55.310  53.020  1.00  0.00           H
ATOM   1343 HG23 VAL A 673      48.160  56.340  54.450  1.00  0.00           H
ATOM   1344  C   VAL A 673      44.410  56.070  55.640  1.00  0.00           C
ATOM   1345  O   VAL A 673      44.390  56.730  56.720  1.00  0.00           O
ATOM   1346  N   PHE A 674      43.270  55.650  55.100  1.00  0.00           N
ATOM   1347  HN  PHE A 674      43.280  55.070  54.290  1.00  0.00           H
ATOM   1348  CA  PHE A 674      41.950  55.820  55.660  1.00  0.00           C
ATOM   1349  HA  PHE A 674      41.890  56.840  56.010  1.00  0.00           H
ATOM   1350  CB  PHE A 674      40.990  55.430  54.560  1.00  0.00           C
ATOM   1351  HB1 PHE A 674      41.210  54.430  54.110  1.00  0.00           H
ATOM   1352  HB2 PHE A 674      41.030  56.220  53.800  1.00  0.00           H
ATOM   1353  CG  PHE A 674      39.580  55.180  55.050  1.00  0.00           C
ATOM   1354  CD1 PHE A 674      38.970  56.310  55.710  1.00  0.00           C
ATOM   1355  HD1 PHE A 674      39.570  57.220  55.700  1.00  0.00           H
ATOM   1356  CE1 PHE A 674      37.700  56.220  56.290  1.00  0.00           C
ATOM   1357  HE1 PHE A 674      37.200  57.080  56.740  1.00  0.00           H
ATOM   1358  CZ  PHE A 674      37.030  54.970  56.300  1.00  0.00           C
ATOM   1359  HZ  PHE A 674      36.060  54.850  56.740  1.00  0.00           H
ATOM   1360  CD2 PHE A 674      38.870  53.950  55.010  1.00  0.00           C
ATOM   1361  HD2 PHE A 674      39.240  53.030  54.570  1.00  0.00           H
ATOM   1362  CE2 PHE A 674      37.600  53.900  55.610  1.00  0.00           C
ATOM   1363  HE2 PHE A 674      36.980  53.010  55.590  1.00  0.00           H
ATOM   1364  C   PHE A 674      41.800  55.240  57.060  1.00  0.00           C
ATOM   1365  O   PHE A 674      41.080  55.800  57.910  1.00  0.00           O
ATOM   1366  N   GLU A 675      42.310  54.020  57.380  1.00  0.00           N
ATOM   1367  HN  GLU A 675      42.820  53.590  56.640  1.00  0.00           H
ATOM   1368  CA  GLU A 675      42.260  53.250  58.650  1.00  0.00           C
ATOM   1369  HA  GLU A 675      41.220  53.120  58.930  1.00  0.00           H
ATOM   1370  CB  GLU A 675      42.930  51.890  58.550  1.00  0.00           C
ATOM   1371  HB1 GLU A 675      43.180  51.400  59.510  1.00  0.00           H
ATOM   1372  HB2 GLU A 675      43.820  52.260  58.000  1.00  0.00           H
ATOM   1373  CG  GLU A 675      42.110  50.860  57.760  1.00  0.00           C
ATOM   1374  HG1 GLU A 675      42.840  50.040  57.590  1.00  0.00           H
ATOM   1375  HG2 GLU A 675      41.890  51.150  56.720  1.00  0.00           H
ATOM   1376  CD  GLU A 675      40.860  50.150  58.270  1.00  0.00           C
ATOM   1377  OE1 GLU A 675      40.430  49.150  57.640  1.00  0.00           O
ATOM   1378  OE2 GLU A 675      40.310  50.560  59.330  1.00  0.00           O
ATOM   1379  C   GLU A 675      42.830  54.080  59.780  1.00  0.00           C
ATOM   1380  O   GLU A 675      42.180  54.350  60.810  1.00  0.00           O
ATOM   1381  N   LYS A 676      43.980  54.650  59.480  1.00  0.00           N
ATOM   1382  HN  LYS A 676      44.460  54.460  58.630  1.00  0.00           H
ATOM   1383  CA  LYS A 676      44.690  55.430  60.530  1.00  0.00           C
ATOM   1384  HA  LYS A 676      44.850  54.850  61.420  1.00  0.00           H
ATOM   1385  CB  LYS A 676      45.990  55.930  59.860  1.00  0.00           C
ATOM   1386  HB1 LYS A 676      45.880  56.700  59.080  1.00  0.00           H
ATOM   1387  HB2 LYS A 676      46.520  55.100  59.360  1.00  0.00           H
ATOM   1388  CG  LYS A 676      47.030  56.420  60.980  1.00  0.00           C
ATOM   1389  HG1 LYS A 676      47.310  55.530  61.590  1.00  0.00           H
ATOM   1390  HG2 LYS A 676      46.450  57.140  61.580  1.00  0.00           H
ATOM   1391  CD  LYS A 676      48.270  57.190  60.430  1.00  0.00           C
ATOM   1392  HD1 LYS A 676      47.790  58.070  59.950  1.00  0.00           H
ATOM   1393  HD2 LYS A 676      48.760  56.500  59.700  1.00  0.00           H
ATOM   1394  CE  LYS A 676      49.190  57.560  61.620  1.00  0.00           C
ATOM   1395  HE1 LYS A 676      49.550  56.660  62.160  1.00  0.00           H
ATOM   1396  HE2 LYS A 676      48.630  58.050  62.450  1.00  0.00           H
ATOM   1397  NZ  LYS A 676      50.200  58.450  61.090  1.00  0.00           N
ATOM   1398  HZ1 LYS A 676      50.430  58.170  60.120  1.00  0.00           H
ATOM   1399  HZ2 LYS A 676      51.050  58.540  61.680  1.00  0.00           H
ATOM   1400  HZ3 LYS A 676      49.800  59.410  60.970  1.00  0.00           H
ATOM   1401  C   LYS A 676      43.930  56.630  60.980  1.00  0.00           C
ATOM   1402  O   LYS A 676      43.830  56.920  62.190  1.00  0.00           O
ATOM   1403  N   ILE A 677      43.450  57.440  60.000  1.00  0.00           N
ATOM   1404  HN  ILE A 677      43.580  57.270  59.030  1.00  0.00           H
ATOM   1405  CA  ILE A 677      42.820  58.770  60.160  1.00  0.00           C
ATOM   1406  HA  ILE A 677      43.520  59.390  60.700  1.00  0.00           H
ATOM   1407  CB  ILE A 677      42.450  59.370  58.750  1.00  0.00           C
ATOM   1408  HB  ILE A 677      41.960  58.610  58.120  1.00  0.00           H
ATOM   1409  CG2 ILE A 677      41.500  60.610  58.890  1.00  0.00           C
ATOM   1410 HG21 ILE A 677      42.000  61.230  59.670  1.00  0.00           H
ATOM   1411 HG22 ILE A 677      40.440  60.410  59.120  1.00  0.00           H
ATOM   1412 HG23 ILE A 677      41.690  61.330  58.070  1.00  0.00           H
ATOM   1413  CG1 ILE A 677      43.720  59.690  57.960  1.00  0.00           C
ATOM   1414 HG11 ILE A 677      44.490  58.930  58.170  1.00  0.00           H
ATOM   1415 HG12 ILE A 677      44.010  60.660  58.440  1.00  0.00           H
ATOM   1416  CD  ILE A 677      43.610  59.680  56.450  1.00  0.00           C
ATOM   1417  HD1 ILE A 677      43.090  58.750  56.140  1.00  0.00           H
ATOM   1418  HD2 ILE A 677      44.610  59.720  55.990  1.00  0.00           H
ATOM   1419  HD3 ILE A 677      43.070  60.590  56.110  1.00  0.00           H
ATOM   1420  C   ILE A 677      41.550  58.670  60.940  1.00  0.00           C
ATOM   1421  O   ILE A 677      41.250  59.490  61.800  1.00  0.00           O
ATOM   1422  N   LEU A 678      40.700  57.640  60.490  1.00  0.00           N
ATOM   1423  HN  LEU A 678      40.970  57.130  59.660  1.00  0.00           H
ATOM   1424  CA  LEU A 678      39.480  57.180  61.100  1.00  0.00           C
ATOM   1425  HA  LEU A 678      38.860  58.060  61.230  1.00  0.00           H
ATOM   1426  CB  LEU A 678      38.780  56.020  60.240  1.00  0.00           C
ATOM   1427  HB1 LEU A 678      39.380  55.090  60.340  1.00  0.00           H
ATOM   1428  HB2 LEU A 678      38.820  56.400  59.200  1.00  0.00           H
ATOM   1429  CG  LEU A 678      37.300  55.720  60.610  1.00  0.00           C
ATOM   1430  HG  LEU A 678      37.230  55.790  61.720  1.00  0.00           H
ATOM   1431  CD1 LEU A 678      36.460  56.770  59.970  1.00  0.00           C
ATOM   1432 HD11 LEU A 678      35.370  56.640  60.140  1.00  0.00           H
ATOM   1433 HD12 LEU A 678      36.640  56.580  58.880  1.00  0.00           H
ATOM   1434 HD13 LEU A 678      36.780  57.810  60.220  1.00  0.00           H
ATOM   1435  CD2 LEU A 678      36.940  54.230  60.420  1.00  0.00           C
ATOM   1436 HD21 LEU A 678      35.900  53.980  60.740  1.00  0.00           H
ATOM   1437 HD22 LEU A 678      37.600  53.650  61.080  1.00  0.00           H
ATOM   1438 HD23 LEU A 678      36.980  53.960  59.350  1.00  0.00           H
ATOM   1439  C   LEU A 678      39.730  56.780  62.530  1.00  0.00           C
ATOM   1440  O   LEU A 678      38.910  57.150  63.370  1.00  0.00           O
ATOM   1441  N   TYR A 679      40.810  56.030  62.790  1.00  0.00           N
ATOM   1442  HN  TYR A 679      41.220  55.570  62.000  1.00  0.00           H
ATOM   1443  CA  TYR A 679      41.250  55.600  64.080  1.00  0.00           C
ATOM   1444  HA  TYR A 679      40.400  55.190  64.600  1.00  0.00           H
ATOM   1445  CB  TYR A 679      42.450  54.610  64.110  1.00  0.00           C
ATOM   1446  HB1 TYR A 679      43.260  55.040  63.490  1.00  0.00           H
ATOM   1447  HB2 TYR A 679      42.230  53.580  63.760  1.00  0.00           H
ATOM   1448  CG  TYR A 679      43.010  54.400  65.450  1.00  0.00           C
ATOM   1449  CD1 TYR A 679      42.200  54.150  66.540  1.00  0.00           C
ATOM   1450  HD1 TYR A 679      41.160  54.210  66.240  1.00  0.00           H
ATOM   1451  CE1 TYR A 679      42.720  54.020  67.860  1.00  0.00           C
ATOM   1452  HE1 TYR A 679      42.020  53.710  68.630  1.00  0.00           H
ATOM   1453  CZ  TYR A 679      44.080  54.140  68.110  1.00  0.00           C
ATOM   1454  OH  TYR A 679      44.630  54.060  69.430  1.00  0.00           O
ATOM   1455  HH  TYR A 679      45.490  54.490  69.370  1.00  0.00           H
ATOM   1456  CD2 TYR A 679      44.420  54.600  65.730  1.00  0.00           C
ATOM   1457  HD2 TYR A 679      45.080  54.720  64.870  1.00  0.00           H
ATOM   1458  CE2 TYR A 679      44.900  54.600  67.040  1.00  0.00           C
ATOM   1459  HE2 TYR A 679      45.940  54.820  67.170  1.00  0.00           H
ATOM   1460  C   TYR A 679      41.620  56.870  64.890  1.00  0.00           C
ATOM   1461  O   TYR A 679      41.020  57.160  65.950  1.00  0.00           O
ATOM   1462  N   LYS A 680      42.500  57.790  64.410  1.00  0.00           N
ATOM   1463  HN  LYS A 680      43.080  57.620  63.600  1.00  0.00           H
ATOM   1464  CA  LYS A 680      42.840  59.010  65.110  1.00  0.00           C
ATOM   1465  HA  LYS A 680      43.160  58.840  66.120  1.00  0.00           H
ATOM   1466  CB  LYS A 680      43.960  59.740  64.290  1.00  0.00           C
ATOM   1467  HB1 LYS A 680      44.110  60.700  64.810  1.00  0.00           H
ATOM   1468  HB2 LYS A 680      43.680  59.810  63.210  1.00  0.00           H
ATOM   1469  CG  LYS A 680      45.300  59.090  64.400  1.00  0.00           C
ATOM   1470  HG1 LYS A 680      45.890  59.550  63.580  1.00  0.00           H
ATOM   1471  HG2 LYS A 680      45.330  58.030  64.060  1.00  0.00           H
ATOM   1472  CD  LYS A 680      45.940  59.350  65.750  1.00  0.00           C
ATOM   1473  HD1 LYS A 680      45.140  59.400  66.510  1.00  0.00           H
ATOM   1474  HD2 LYS A 680      46.510  60.300  65.830  1.00  0.00           H
ATOM   1475  CE  LYS A 680      46.970  58.350  66.330  1.00  0.00           C
ATOM   1476  HE1 LYS A 680      47.910  58.460  65.750  1.00  0.00           H
ATOM   1477  HE2 LYS A 680      46.620  57.310  66.150  1.00  0.00           H
ATOM   1478  NZ  LYS A 680      47.310  58.380  67.800  1.00  0.00           N
ATOM   1479  HZ1 LYS A 680      47.780  57.490  68.080  1.00  0.00           H
ATOM   1480  HZ2 LYS A 680      46.520  58.450  68.480  1.00  0.00           H
ATOM   1481  HZ3 LYS A 680      47.900  59.190  68.040  1.00  0.00           H
ATOM   1482  C   LYS A 680      41.590  59.890  65.330  1.00  0.00           C
ATOM   1483  O   LYS A 680      41.340  60.480  66.390  1.00  0.00           O
ATOM   1484  N   PHE A 681      40.670  59.970  64.370  1.00  0.00           N
ATOM   1485  HN  PHE A 681      40.860  59.690  63.420  1.00  0.00           H
ATOM   1486  CA  PHE A 681      39.410  60.610  64.400  1.00  0.00           C
ATOM   1487  HA  PHE A 681      39.600  61.630  64.700  1.00  0.00           H
ATOM   1488  CB  PHE A 681      38.710  60.450  63.060  1.00  0.00           C
ATOM   1489  HB1 PHE A 681      38.720  59.340  62.910  1.00  0.00           H
ATOM   1490  HB2 PHE A 681      39.290  60.990  62.290  1.00  0.00           H
ATOM   1491  CG  PHE A 681      37.310  60.840  62.820  1.00  0.00           C
ATOM   1492  CD1 PHE A 681      36.260  59.990  63.250  1.00  0.00           C
ATOM   1493  HD1 PHE A 681      36.580  59.060  63.690  1.00  0.00           H
ATOM   1494  CE1 PHE A 681      34.870  60.350  63.080  1.00  0.00           C
ATOM   1495  HE1 PHE A 681      33.980  59.780  63.300  1.00  0.00           H
ATOM   1496  CZ  PHE A 681      34.580  61.680  62.650  1.00  0.00           C
ATOM   1497  HZ  PHE A 681      33.540  61.960  62.600  1.00  0.00           H
ATOM   1498  CD2 PHE A 681      36.940  62.040  62.280  1.00  0.00           C
ATOM   1499  HD2 PHE A 681      37.710  62.650  61.830  1.00  0.00           H
ATOM   1500  CE2 PHE A 681      35.630  62.510  62.330  1.00  0.00           C
ATOM   1501  HE2 PHE A 681      35.430  63.510  61.970  1.00  0.00           H
ATOM   1502  C   PHE A 681      38.540  60.070  65.580  1.00  0.00           C
ATOM   1503  O   PHE A 681      37.960  60.800  66.390  1.00  0.00           O
ATOM   1504  N   CYS A 682      38.390  58.700  65.610  1.00  0.00           N
ATOM   1505  HN  CYS A 682      38.800  58.150  64.880  1.00  0.00           H
ATOM   1506  CA  CYS A 682      37.800  57.940  66.700  1.00  0.00           C
ATOM   1507  HA  CYS A 682      36.820  58.360  66.810  1.00  0.00           H
ATOM   1508  CB  CYS A 682      37.480  56.460  66.390  1.00  0.00           C
ATOM   1509  HB1 CYS A 682      37.050  56.090  67.350  1.00  0.00           H
ATOM   1510  HB2 CYS A 682      38.330  55.770  66.250  1.00  0.00           H
ATOM   1511  SG  CYS A 682      36.270  56.450  64.880  1.00  0.00           S
ATOM   1512  HG1 CYS A 682      37.240  56.490  63.980  1.00  0.00           H
ATOM   1513  C   CYS A 682      38.400  58.290  68.030  1.00  0.00           C
ATOM   1514  O   CYS A 682      37.700  58.450  68.960  1.00  0.00           O
ATOM   1515  N   ARG A 683      39.690  58.430  68.160  1.00  0.00           N
ATOM   1516  HN  ARG A 683      40.240  58.280  67.330  1.00  0.00           H
ATOM   1517  CA  ARG A 683      40.410  58.830  69.410  1.00  0.00           C
ATOM   1518  HA  ARG A 683      40.090  58.200  70.210  1.00  0.00           H
ATOM   1519  CB  ARG A 683      41.920  58.580  69.300  1.00  0.00           C
ATOM   1520  HB1 ARG A 683      42.460  58.930  70.210  1.00  0.00           H
ATOM   1521  HB2 ARG A 683      42.450  59.150  68.500  1.00  0.00           H
ATOM   1522  CG  ARG A 683      42.250  57.080  69.140  1.00  0.00           C
ATOM   1523  HG1 ARG A 683      43.360  57.010  69.140  1.00  0.00           H
ATOM   1524  HG2 ARG A 683      41.850  56.630  68.210  1.00  0.00           H
ATOM   1525  CD  ARG A 683      41.880  56.180  70.320  1.00  0.00           C
ATOM   1526  HD1 ARG A 683      42.250  55.150  70.130  1.00  0.00           H
ATOM   1527  HD2 ARG A 683      40.770  56.300  70.380  1.00  0.00           H
ATOM   1528  NE  ARG A 683      42.420  56.700  71.610  1.00  0.00           N
ATOM   1529  HE  ARG A 683      41.990  57.480  72.060  1.00  0.00           H
ATOM   1530  CZ  ARG A 683      43.350  56.150  72.350  1.00  0.00           C
ATOM   1531  NH1 ARG A 683      43.750  56.670  73.510  1.00  0.00           N
ATOM   1532 HH11 ARG A 683      44.490  56.160  73.950  1.00  0.00           H
ATOM   1533 HH12 ARG A 683      43.810  57.670  73.380  1.00  0.00           H
ATOM   1534  NH2 ARG A 683      44.040  55.100  71.900  1.00  0.00           N
ATOM   1535 HH21 ARG A 683      44.020  54.750  70.970  1.00  0.00           H
ATOM   1536 HH22 ARG A 683      44.680  54.700  72.560  1.00  0.00           H
ATOM   1537  C   ARG A 683      40.100  60.240  69.930  1.00  0.00           C
ATOM   1538  O   ARG A 683      39.850  60.560  71.130  1.00  0.00           O
ATOM   1539  N   ASP A 684      40.020  61.160  69.030  1.00  0.00           N
ATOM   1540  HN  ASP A 684      40.330  60.990  68.100  1.00  0.00           H
ATOM   1541  CA  ASP A 684      39.520  62.430  69.360  1.00  0.00           C
ATOM   1542  HA  ASP A 684      40.080  62.930  70.140  1.00  0.00           H
ATOM   1543  CB  ASP A 684      39.600  63.260  68.040  1.00  0.00           C
ATOM   1544  HB1 ASP A 684      39.010  64.200  68.080  1.00  0.00           H
ATOM   1545  HB2 ASP A 684      39.360  62.660  67.130  1.00  0.00           H
ATOM   1546  CG  ASP A 684      40.990  63.720  67.890  1.00  0.00           C
ATOM   1547  OD1 ASP A 684      41.340  64.250  66.740  1.00  0.00           O
ATOM   1548  OD2 ASP A 684      41.820  63.670  68.860  1.00  0.00           O
ATOM   1549  C   ASP A 684      38.120  62.540  69.840  1.00  0.00           C
ATOM   1550  O   ASP A 684      37.870  63.160  70.860  1.00  0.00           O
ATOM   1551  N   TYR A 685      37.100  61.940  69.200  1.00  0.00           N
ATOM   1552  HN  TYR A 685      37.280  61.380  68.390  1.00  0.00           H
ATOM   1553  CA  TYR A 685      35.660  62.150  69.580  1.00  0.00           C
ATOM   1554  HA  TYR A 685      35.540  63.050  70.170  1.00  0.00           H
ATOM   1555  CB  TYR A 685      34.690  62.320  68.350  1.00  0.00           C
ATOM   1556  HB1 TYR A 685      33.620  62.400  68.640  1.00  0.00           H
ATOM   1557  HB2 TYR A 685      34.930  61.440  67.710  1.00  0.00           H
ATOM   1558  CG  TYR A 685      34.950  63.490  67.450  1.00  0.00           C
ATOM   1559  CD1 TYR A 685      35.540  64.700  68.000  1.00  0.00           C
ATOM   1560  HD1 TYR A 685      35.590  64.810  69.080  1.00  0.00           H
ATOM   1561  CE1 TYR A 685      35.860  65.710  67.180  1.00  0.00           C
ATOM   1562  HE1 TYR A 685      36.320  66.630  67.530  1.00  0.00           H
ATOM   1563  CZ  TYR A 685      35.720  65.530  65.740  1.00  0.00           C
ATOM   1564  OH  TYR A 685      36.130  66.560  64.910  1.00  0.00           O
ATOM   1565  HH  TYR A 685      36.400  67.330  65.400  1.00  0.00           H
ATOM   1566  CD2 TYR A 685      34.610  63.370  66.090  1.00  0.00           C
ATOM   1567  HD2 TYR A 685      34.070  62.550  65.660  1.00  0.00           H
ATOM   1568  CE2 TYR A 685      35.000  64.430  65.240  1.00  0.00           C
ATOM   1569  HE2 TYR A 685      34.700  64.520  64.210  1.00  0.00           H
ATOM   1570  C   TYR A 685      35.150  60.970  70.400  1.00  0.00           C
ATOM   1571  O   TYR A 685      33.990  60.880  70.730  1.00  0.00           O
ATOM   1572  N   GLN A 686      36.060  59.990  70.670  1.00  0.00           N
ATOM   1573  HN  GLN A 686      36.930  60.040  70.200  1.00  0.00           H
ATOM   1574  CA  GLN A 686      35.810  58.910  71.680  1.00  0.00           C
ATOM   1575  HA  GLN A 686      36.730  58.440  71.990  1.00  0.00           H
ATOM   1576  CB  GLN A 686      35.350  59.450  73.140  1.00  0.00           C
ATOM   1577  HB1 GLN A 686      35.030  58.580  73.750  1.00  0.00           H
ATOM   1578  HB2 GLN A 686      34.570  60.190  72.860  1.00  0.00           H
ATOM   1579  CG  GLN A 686      36.460  60.190  73.960  1.00  0.00           C
ATOM   1580  HG1 GLN A 686      35.990  60.370  74.950  1.00  0.00           H
ATOM   1581  HG2 GLN A 686      36.780  61.060  73.350  1.00  0.00           H
ATOM   1582  CD  GLN A 686      37.730  59.330  74.360  1.00  0.00           C
ATOM   1583  OE1 GLN A 686      37.680  58.130  74.700  1.00  0.00           O
ATOM   1584  NE2 GLN A 686      38.930  60.040  74.490  1.00  0.00           N
ATOM   1585 HE21 GLN A 686      38.940  61.050  74.520  1.00  0.00           H
ATOM   1586 HE22 GLN A 686      39.750  59.570  74.790  1.00  0.00           H
ATOM   1587  C   GLN A 686      34.860  57.770  71.240  1.00  0.00           C
ATOM   1588  O   GLN A 686      34.220  57.100  72.040  1.00  0.00           O
ATOM   1589  N   LEU A 687      34.770  57.610  69.950  1.00  0.00           N
ATOM   1590  HN  LEU A 687      35.260  58.250  69.360  1.00  0.00           H
ATOM   1591  CA  LEU A 687      33.880  56.690  69.340  1.00  0.00           C
ATOM   1592  HA  LEU A 687      32.960  56.510  69.870  1.00  0.00           H
ATOM   1593  CB  LEU A 687      33.580  57.150  67.920  1.00  0.00           C
ATOM   1594  HB1 LEU A 687      33.040  56.390  67.310  1.00  0.00           H
ATOM   1595  HB2 LEU A 687      34.490  57.410  67.350  1.00  0.00           H
ATOM   1596  CG  LEU A 687      32.940  58.520  67.820  1.00  0.00           C
ATOM   1597  HG  LEU A 687      33.500  59.220  68.490  1.00  0.00           H
ATOM   1598  CD1 LEU A 687      33.040  59.290  66.450  1.00  0.00           C
ATOM   1599 HD11 LEU A 687      32.560  60.280  66.460  1.00  0.00           H
ATOM   1600 HD12 LEU A 687      32.540  58.710  65.650  1.00  0.00           H
ATOM   1601 HD13 LEU A 687      34.090  59.330  66.080  1.00  0.00           H
ATOM   1602  CD2 LEU A 687      31.480  58.520  68.300  1.00  0.00           C
ATOM   1603 HD21 LEU A 687      31.250  59.610  68.330  1.00  0.00           H
ATOM   1604 HD22 LEU A 687      31.360  57.990  69.270  1.00  0.00           H
ATOM   1605 HD23 LEU A 687      30.770  57.980  67.640  1.00  0.00           H
ATOM   1606  C   LEU A 687      34.570  55.350  69.120  1.00  0.00           C
ATOM   1607  O   LEU A 687      35.860  55.280  69.060  1.00  0.00           O
ATOM   1608  N   SER A 688      33.790  54.310  68.970  1.00  0.00           N
ATOM   1609  HN  SER A 688      32.800  54.400  68.870  1.00  0.00           H
ATOM   1610  CA  SER A 688      34.430  52.970  68.790  1.00  0.00           C
ATOM   1611  HA  SER A 688      35.330  53.010  69.390  1.00  0.00           H
ATOM   1612  CB  SER A 688      33.500  51.750  69.230  1.00  0.00           C
ATOM   1613  HB1 SER A 688      32.530  51.680  68.690  1.00  0.00           H
ATOM   1614  HB2 SER A 688      33.230  52.030  70.280  1.00  0.00           H
ATOM   1615  OG  SER A 688      34.260  50.500  69.100  1.00  0.00           O
ATOM   1616  HG1 SER A 688      33.990  49.850  69.750  1.00  0.00           H
ATOM   1617  C   SER A 688      34.860  52.730  67.340  1.00  0.00           C
ATOM   1618  O   SER A 688      33.990  52.450  66.520  1.00  0.00           O
ATOM   1619  N   TYR A 689      36.190  52.840  67.040  1.00  0.00           N
ATOM   1620  HN  TYR A 689      36.850  53.050  67.760  1.00  0.00           H
ATOM   1621  CA  TYR A 689      36.790  52.570  65.760  1.00  0.00           C
ATOM   1622  HA  TYR A 689      36.480  53.380  65.100  1.00  0.00           H
ATOM   1623  CB  TYR A 689      38.330  52.650  65.980  1.00  0.00           C
ATOM   1624  HB1 TYR A 689      38.610  52.020  66.860  1.00  0.00           H
ATOM   1625  HB2 TYR A 689      38.720  53.600  66.400  1.00  0.00           H
ATOM   1626  CG  TYR A 689      39.240  52.210  64.860  1.00  0.00           C
ATOM   1627  CD1 TYR A 689      40.180  51.110  65.040  1.00  0.00           C
ATOM   1628  HD1 TYR A 689      40.270  50.620  65.990  1.00  0.00           H
ATOM   1629  CE1 TYR A 689      41.050  50.750  63.980  1.00  0.00           C
ATOM   1630  HE1 TYR A 689      41.720  49.910  64.120  1.00  0.00           H
ATOM   1631  CZ  TYR A 689      40.900  51.330  62.780  1.00  0.00           C
ATOM   1632  OH  TYR A 689      41.590  50.810  61.750  1.00  0.00           O
ATOM   1633  HH  TYR A 689      41.160  50.970  60.900  1.00  0.00           H
ATOM   1634  CD2 TYR A 689      39.090  52.720  63.590  1.00  0.00           C
ATOM   1635  HD2 TYR A 689      38.260  53.400  63.440  1.00  0.00           H
ATOM   1636  CE2 TYR A 689      39.890  52.290  62.570  1.00  0.00           C
ATOM   1637  HE2 TYR A 689      39.630  52.600  61.560  1.00  0.00           H
ATOM   1638  C   TYR A 689      36.450  51.220  65.120  1.00  0.00           C
ATOM   1639  O   TYR A 689      36.040  51.070  63.980  1.00  0.00           O
ATOM   1640  N   LEU A 690      36.530  50.100  65.900  1.00  0.00           N
ATOM   1641  HN  LEU A 690      36.880  50.120  66.840  1.00  0.00           H
ATOM   1642  CA  LEU A 690      36.200  48.780  65.370  1.00  0.00           C
ATOM   1643  HA  LEU A 690      36.830  48.790  64.510  1.00  0.00           H
ATOM   1644  CB  LEU A 690      36.480  47.690  66.370  1.00  0.00           C
ATOM   1645  HB1 LEU A 690      36.270  46.720  65.880  1.00  0.00           H
ATOM   1646  HB2 LEU A 690      35.890  47.600  67.310  1.00  0.00           H
ATOM   1647  CG  LEU A 690      37.850  47.810  66.950  1.00  0.00           C
ATOM   1648  HG  LEU A 690      38.080  48.800  67.410  1.00  0.00           H
ATOM   1649  CD1 LEU A 690      38.040  46.680  67.960  1.00  0.00           C
ATOM   1650 HD11 LEU A 690      37.540  46.790  68.940  1.00  0.00           H
ATOM   1651 HD12 LEU A 690      39.120  46.610  68.240  1.00  0.00           H
ATOM   1652 HD13 LEU A 690      37.660  45.730  67.520  1.00  0.00           H
ATOM   1653  CD2 LEU A 690      38.990  47.690  65.890  1.00  0.00           C
ATOM   1654 HD21 LEU A 690      38.980  48.610  65.260  1.00  0.00           H
ATOM   1655 HD22 LEU A 690      38.780  46.820  65.240  1.00  0.00           H
ATOM   1656 HD23 LEU A 690      39.950  47.430  66.390  1.00  0.00           H
ATOM   1657  C   LEU A 690      34.800  48.640  64.950  1.00  0.00           C
ATOM   1658  O   LEU A 690      34.480  48.050  63.900  1.00  0.00           O
ATOM   1659  N   SER A 691      33.890  49.160  65.760  1.00  0.00           N
ATOM   1660  HN  SER A 691      34.140  49.560  66.640  1.00  0.00           H
ATOM   1661  CA  SER A 691      32.510  49.170  65.290  1.00  0.00           C
ATOM   1662  HA  SER A 691      32.300  48.140  65.060  1.00  0.00           H
ATOM   1663  CB  SER A 691      31.410  49.340  66.370  1.00  0.00           C
ATOM   1664  HB1 SER A 691      31.350  50.420  66.640  1.00  0.00           H
ATOM   1665  HB2 SER A 691      31.530  48.670  67.240  1.00  0.00           H
ATOM   1666  OG  SER A 691      30.110  49.090  65.900  1.00  0.00           O
ATOM   1667  HG1 SER A 691      29.840  48.220  66.220  1.00  0.00           H
ATOM   1668  C   SER A 691      32.250  49.990  64.070  1.00  0.00           C
ATOM   1669  O   SER A 691      31.540  49.630  63.090  1.00  0.00           O
ATOM   1670  N   LEU A 692      32.900  51.180  64.010  1.00  0.00           N
ATOM   1671  HN  LEU A 692      33.560  51.420  64.730  1.00  0.00           H
ATOM   1672  CA  LEU A 692      32.730  52.150  62.940  1.00  0.00           C
ATOM   1673  HA  LEU A 692      31.690  52.260  62.660  1.00  0.00           H
ATOM   1674  CB  LEU A 692      33.320  53.630  63.300  1.00  0.00           C
ATOM   1675  HB1 LEU A 692      34.320  53.770  62.850  1.00  0.00           H
ATOM   1676  HB2 LEU A 692      33.500  53.560  64.400  1.00  0.00           H
ATOM   1677  CG  LEU A 692      32.390  54.820  63.110  1.00  0.00           C
ATOM   1678  HG  LEU A 692      31.470  54.710  63.740  1.00  0.00           H
ATOM   1679  CD1 LEU A 692      33.060  56.120  63.550  1.00  0.00           C
ATOM   1680 HD11 LEU A 692      34.080  56.320  63.160  1.00  0.00           H
ATOM   1681 HD12 LEU A 692      33.160  56.190  64.660  1.00  0.00           H
ATOM   1682 HD13 LEU A 692      32.350  56.940  63.320  1.00  0.00           H
ATOM   1683  CD2 LEU A 692      31.950  55.080  61.640  1.00  0.00           C
ATOM   1684 HD21 LEU A 692      32.870  55.410  61.110  1.00  0.00           H
ATOM   1685 HD22 LEU A 692      31.070  55.770  61.580  1.00  0.00           H
ATOM   1686 HD23 LEU A 692      31.560  54.130  61.230  1.00  0.00           H
ATOM   1687  C   LEU A 692      33.200  51.560  61.610  1.00  0.00           C
ATOM   1688  O   LEU A 692      32.490  51.570  60.620  1.00  0.00           O
ATOM   1689  N   ARG A 693      34.400  50.990  61.520  1.00  0.00           N
ATOM   1690  HN  ARG A 693      34.990  50.900  62.320  1.00  0.00           H
ATOM   1691  CA  ARG A 693      34.840  50.300  60.270  1.00  0.00           C
ATOM   1692  HA  ARG A 693      34.720  50.990  59.460  1.00  0.00           H
ATOM   1693  CB  ARG A 693      36.310  49.840  60.320  1.00  0.00           C
ATOM   1694  HB1 ARG A 693      36.890  50.750  60.590  1.00  0.00           H
ATOM   1695  HB2 ARG A 693      36.730  49.480  59.360  1.00  0.00           H
ATOM   1696  CG  ARG A 693      36.650  48.980  61.550  1.00  0.00           C
ATOM   1697  HG1 ARG A 693      36.380  47.930  61.290  1.00  0.00           H
ATOM   1698  HG2 ARG A 693      35.950  49.210  62.380  1.00  0.00           H
ATOM   1699  CD  ARG A 693      38.120  48.890  61.950  1.00  0.00           C
ATOM   1700  HD1 ARG A 693      38.440  48.220  62.790  1.00  0.00           H
ATOM   1701  HD2 ARG A 693      38.430  49.930  62.190  1.00  0.00           H
ATOM   1702  NE  ARG A 693      38.920  48.520  60.730  1.00  0.00           N
ATOM   1703  HE  ARG A 693      39.360  49.240  60.190  1.00  0.00           H
ATOM   1704  CZ  ARG A 693      39.030  47.290  60.340  1.00  0.00           C
ATOM   1705  NH1 ARG A 693      38.470  46.310  60.960  1.00  0.00           N
ATOM   1706 HH11 ARG A 693      37.890  46.540  61.750  1.00  0.00           H
ATOM   1707 HH12 ARG A 693      38.360  45.440  60.470  1.00  0.00           H
ATOM   1708  NH2 ARG A 693      39.730  47.000  59.260  1.00  0.00           N
ATOM   1709 HH21 ARG A 693      39.280  46.220  58.840  1.00  0.00           H
ATOM   1710 HH22 ARG A 693      40.080  47.770  58.730  1.00  0.00           H
ATOM   1711  C   ARG A 693      33.950  49.200  59.790  1.00  0.00           C
ATOM   1712  O   ARG A 693      33.800  48.860  58.650  1.00  0.00           O
ATOM   1713  N   THR A 694      33.420  48.390  60.740  1.00  0.00           N
ATOM   1714  HN  THR A 694      33.590  48.480  61.720  1.00  0.00           H
ATOM   1715  CA  THR A 694      32.540  47.290  60.420  1.00  0.00           C
ATOM   1716  HA  THR A 694      33.030  46.580  59.780  1.00  0.00           H
ATOM   1717  CB  THR A 694      32.250  46.490  61.710  1.00  0.00           C
ATOM   1718  HB  THR A 694      32.060  47.170  62.560  1.00  0.00           H
ATOM   1719  OG1 THR A 694      33.420  45.780  62.010  1.00  0.00           O
ATOM   1720  HG1 THR A 694      33.590  45.060  61.390  1.00  0.00           H
ATOM   1721  CG2 THR A 694      31.060  45.460  61.550  1.00  0.00           C
ATOM   1722 HG21 THR A 694      30.120  45.970  61.260  1.00  0.00           H
ATOM   1723 HG22 THR A 694      31.090  45.010  62.570  1.00  0.00           H
ATOM   1724 HG23 THR A 694      31.240  44.750  60.710  1.00  0.00           H
ATOM   1725  C   THR A 694      31.290  47.780  59.650  1.00  0.00           C
ATOM   1726  O   THR A 694      31.010  47.370  58.530  1.00  0.00           O
ATOM   1727  N   SER A 695      30.740  48.920  60.200  1.00  0.00           N
ATOM   1728  HN  SER A 695      31.130  49.130  61.090  1.00  0.00           H
ATOM   1729  CA  SER A 695      29.540  49.740  59.770  1.00  0.00           C
ATOM   1730  HA  SER A 695      28.650  49.140  59.660  1.00  0.00           H
ATOM   1731  CB  SER A 695      29.230  50.810  60.880  1.00  0.00           C
ATOM   1732  HB1 SER A 695      30.140  51.390  61.180  1.00  0.00           H
ATOM   1733  HB2 SER A 695      28.980  50.250  61.810  1.00  0.00           H
ATOM   1734  OG  SER A 695      28.160  51.710  60.580  1.00  0.00           O
ATOM   1735  HG1 SER A 695      28.010  52.250  61.360  1.00  0.00           H
ATOM   1736  C   SER A 695      29.800  50.340  58.380  1.00  0.00           C
ATOM   1737  O   SER A 695      29.020  50.160  57.420  1.00  0.00           O
ATOM   1738  N   ILE A 696      31.020  50.950  58.200  1.00  0.00           N
ATOM   1739  HN  ILE A 696      31.590  51.150  58.980  1.00  0.00           H
ATOM   1740  CA  ILE A 696      31.560  51.370  56.900  1.00  0.00           C
ATOM   1741  HA  ILE A 696      30.870  52.040  56.400  1.00  0.00           H
ATOM   1742  CB  ILE A 696      32.970  52.070  57.000  1.00  0.00           C
ATOM   1743  HB  ILE A 696      33.730  51.470  57.540  1.00  0.00           H
ATOM   1744  CG2 ILE A 696      33.550  52.270  55.630  1.00  0.00           C
ATOM   1745 HG21 ILE A 696      34.040  51.380  55.190  1.00  0.00           H
ATOM   1746 HG22 ILE A 696      34.210  53.150  55.720  1.00  0.00           H
ATOM   1747 HG23 ILE A 696      32.770  52.590  54.900  1.00  0.00           H
ATOM   1748  CG1 ILE A 696      33.010  53.360  57.910  1.00  0.00           C
ATOM   1749 HG11 ILE A 696      32.110  53.440  58.540  1.00  0.00           H
ATOM   1750 HG12 ILE A 696      33.000  54.140  57.100  1.00  0.00           H
ATOM   1751  CD  ILE A 696      34.330  53.680  58.610  1.00  0.00           C
ATOM   1752  HD1 ILE A 696      34.250  53.480  59.700  1.00  0.00           H
ATOM   1753  HD2 ILE A 696      34.570  54.750  58.470  1.00  0.00           H
ATOM   1754  HD3 ILE A 696      35.190  53.080  58.220  1.00  0.00           H
ATOM   1755  C   ILE A 696      31.650  50.250  55.810  1.00  0.00           C
ATOM   1756  O   ILE A 696      31.440  50.480  54.590  1.00  0.00           O
ATOM   1757  N   GLY A 697      32.020  49.050  56.290  1.00  0.00           N
ATOM   1758  HN  GLY A 697      32.290  48.910  57.250  1.00  0.00           H
ATOM   1759  CA  GLY A 697      32.170  47.870  55.480  1.00  0.00           C
ATOM   1760  HA1 GLY A 697      32.660  47.160  56.130  1.00  0.00           H
ATOM   1761  HA2 GLY A 697      32.680  48.180  54.570  1.00  0.00           H
ATOM   1762  C   GLY A 697      30.820  47.250  55.120  1.00  0.00           C
ATOM   1763  O   GLY A 697      30.620  46.760  54.020  1.00  0.00           O
ATOM   1764  N   LEU A 698      29.840  47.330  56.000  1.00  0.00           N
ATOM   1765  HN  LEU A 698      30.130  47.570  56.920  1.00  0.00           H
ATOM   1766  CA  LEU A 698      28.480  46.970  55.730  1.00  0.00           C
ATOM   1767  HA  LEU A 698      28.530  46.000  55.270  1.00  0.00           H
ATOM   1768  CB  LEU A 698      27.610  46.860  56.890  1.00  0.00           C
ATOM   1769  HB1 LEU A 698      26.590  46.500  56.620  1.00  0.00           H
ATOM   1770  HB2 LEU A 698      27.540  47.890  57.330  1.00  0.00           H
ATOM   1771  CG  LEU A 698      28.010  45.770  58.010  1.00  0.00           C
ATOM   1772  HG  LEU A 698      28.990  46.010  58.500  1.00  0.00           H
ATOM   1773  CD1 LEU A 698      26.940  45.980  59.150  1.00  0.00           C
ATOM   1774 HD11 LEU A 698      26.910  47.040  59.450  1.00  0.00           H
ATOM   1775 HD12 LEU A 698      27.150  45.380  60.060  1.00  0.00           H
ATOM   1776 HD13 LEU A 698      25.980  45.820  58.600  1.00  0.00           H
ATOM   1777  CD2 LEU A 698      27.990  44.350  57.420  1.00  0.00           C
ATOM   1778 HD21 LEU A 698      28.730  44.270  56.600  1.00  0.00           H
ATOM   1779 HD22 LEU A 698      27.020  44.140  56.910  1.00  0.00           H
ATOM   1780 HD23 LEU A 698      27.960  43.570  58.200  1.00  0.00           H
ATOM   1781  C   LEU A 698      27.980  47.950  54.620  1.00  0.00           C
ATOM   1782  O   LEU A 698      27.600  47.470  53.560  1.00  0.00           O
ATOM   1783  N   TRP A 699      28.160  49.290  54.840  1.00  0.00           N
ATOM   1784  HN  TRP A 699      28.400  49.710  55.720  1.00  0.00           H
ATOM   1785  CA  TRP A 699      27.870  50.250  53.850  1.00  0.00           C
ATOM   1786  HA  TRP A 699      26.840  50.150  53.510  1.00  0.00           H
ATOM   1787  CB  TRP A 699      28.110  51.620  54.430  1.00  0.00           C
ATOM   1788  HB1 TRP A 699      28.250  52.330  53.590  1.00  0.00           H
ATOM   1789  HB2 TRP A 699      29.110  51.670  54.930  1.00  0.00           H
ATOM   1790  CG  TRP A 699      27.070  52.280  55.290  1.00  0.00           C
ATOM   1791  CD1 TRP A 699      27.160  52.780  56.600  1.00  0.00           C
ATOM   1792  HD1 TRP A 699      28.120  52.900  57.080  1.00  0.00           H
ATOM   1793  NE1 TRP A 699      25.910  53.220  57.020  1.00  0.00           N
ATOM   1794  HE1 TRP A 699      25.790  53.990  57.610  1.00  0.00           H
ATOM   1795  CE2 TRP A 699      25.040  53.020  55.960  1.00  0.00           C
ATOM   1796  CD2 TRP A 699      25.750  52.610  54.860  1.00  0.00           C
ATOM   1797  CE3 TRP A 699      25.080  52.380  53.720  1.00  0.00           C
ATOM   1798  HE3 TRP A 699      25.660  52.080  52.860  1.00  0.00           H
ATOM   1799  CZ3 TRP A 699      23.740  52.480  53.590  1.00  0.00           C
ATOM   1800  HZ3 TRP A 699      23.240  52.180  52.670  1.00  0.00           H
ATOM   1801  CZ2 TRP A 699      23.650  53.270  55.890  1.00  0.00           C
ATOM   1802  HZ2 TRP A 699      23.070  53.580  56.760  1.00  0.00           H
ATOM   1803  CH2 TRP A 699      23.020  52.970  54.700  1.00  0.00           C
ATOM   1804  HH2 TRP A 699      21.970  53.190  54.640  1.00  0.00           H
ATOM   1805  C   TRP A 699      28.540  50.120  52.520  1.00  0.00           C
ATOM   1806  O   TRP A 699      27.860  50.400  51.530  1.00  0.00           O
ATOM   1807  N   THR A 700      29.810  49.750  52.510  1.00  0.00           N
ATOM   1808  HN  THR A 700      30.270  49.610  53.390  1.00  0.00           H
ATOM   1809  CA  THR A 700      30.560  49.360  51.330  1.00  0.00           C
ATOM   1810  HA  THR A 700      30.430  50.170  50.620  1.00  0.00           H
ATOM   1811  CB  THR A 700      32.040  49.280  51.610  1.00  0.00           C
ATOM   1812  HB  THR A 700      32.320  48.420  52.270  1.00  0.00           H
ATOM   1813  OG1 THR A 700      32.500  50.500  52.090  1.00  0.00           O
ATOM   1814  HG1 THR A 700      32.030  50.620  52.920  1.00  0.00           H
ATOM   1815  CG2 THR A 700      32.820  49.090  50.300  1.00  0.00           C
ATOM   1816 HG21 THR A 700      32.540  48.180  49.730  1.00  0.00           H
ATOM   1817 HG22 THR A 700      33.890  49.000  50.530  1.00  0.00           H
ATOM   1818 HG23 THR A 700      32.600  49.990  49.660  1.00  0.00           H
ATOM   1819  C   THR A 700      30.130  48.150  50.670  1.00  0.00           C
ATOM   1820  O   THR A 700      30.000  48.160  49.440  1.00  0.00           O
ATOM   1821  N   SER A 701      29.810  47.090  51.410  1.00  0.00           N
ATOM   1822  HN  SER A 701      29.940  47.100  52.400  1.00  0.00           H
ATOM   1823  CA  SER A 701      29.320  45.840  50.870  1.00  0.00           C
ATOM   1824  HA  SER A 701      30.060  45.510  50.150  1.00  0.00           H
ATOM   1825  CB  SER A 701      29.240  44.710  51.910  1.00  0.00           C
ATOM   1826  HB1 SER A 701      28.500  45.040  52.690  1.00  0.00           H
ATOM   1827  HB2 SER A 701      30.200  44.650  52.450  1.00  0.00           H
ATOM   1828  OG  SER A 701      28.990  43.410  51.390  1.00  0.00           O
ATOM   1829  HG1 SER A 701      29.630  43.120  50.740  1.00  0.00           H
ATOM   1830  C   SER A 701      27.910  46.070  50.200  1.00  0.00           C
ATOM   1831  O   SER A 701      27.740  45.740  49.030  1.00  0.00           O
ATOM   1832  N   PHE A 702      26.990  46.690  50.910  1.00  0.00           N
ATOM   1833  HN  PHE A 702      27.260  47.010  51.820  1.00  0.00           H
ATOM   1834  CA  PHE A 702      25.640  47.090  50.420  1.00  0.00           C
ATOM   1835  HA  PHE A 702      25.030  46.230  50.190  1.00  0.00           H
ATOM   1836  CB  PHE A 702      24.930  47.940  51.500  1.00  0.00           C
ATOM   1837  HB1 PHE A 702      25.620  48.750  51.810  1.00  0.00           H
ATOM   1838  HB2 PHE A 702      24.980  47.340  52.440  1.00  0.00           H
ATOM   1839  CG  PHE A 702      23.570  48.500  51.210  1.00  0.00           C
ATOM   1840  CD1 PHE A 702      22.380  47.740  51.410  1.00  0.00           C
ATOM   1841  HD1 PHE A 702      22.430  46.800  51.930  1.00  0.00           H
ATOM   1842  CE1 PHE A 702      21.140  48.340  51.080  1.00  0.00           C
ATOM   1843  HE1 PHE A 702      20.300  47.660  51.150  1.00  0.00           H
ATOM   1844  CZ  PHE A 702      21.010  49.640  50.530  1.00  0.00           C
ATOM   1845  HZ  PHE A 702      20.070  50.090  50.290  1.00  0.00           H
ATOM   1846  CD2 PHE A 702      23.470  49.800  50.730  1.00  0.00           C
ATOM   1847  HD2 PHE A 702      24.370  50.330  50.470  1.00  0.00           H
ATOM   1848  CE2 PHE A 702      22.190  50.410  50.440  1.00  0.00           C
ATOM   1849  HE2 PHE A 702      22.090  51.400  50.020  1.00  0.00           H
ATOM   1850  C   PHE A 702      25.650  47.980  49.170  1.00  0.00           C
ATOM   1851  O   PHE A 702      25.080  47.640  48.150  1.00  0.00           O
ATOM   1852  N   LEU A 703      26.530  49.050  49.200  1.00  0.00           N
ATOM   1853  HN  LEU A 703      27.190  49.160  49.940  1.00  0.00           H
ATOM   1854  CA  LEU A 703      26.780  49.890  48.080  1.00  0.00           C
ATOM   1855  HA  LEU A 703      25.790  50.130  47.690  1.00  0.00           H
ATOM   1856  CB  LEU A 703      27.510  51.210  48.510  1.00  0.00           C
ATOM   1857  HB1 LEU A 703      27.880  51.860  47.690  1.00  0.00           H
ATOM   1858  HB2 LEU A 703      28.360  50.910  49.150  1.00  0.00           H
ATOM   1859  CG  LEU A 703      26.610  52.200  49.320  1.00  0.00           C
ATOM   1860  HG  LEU A 703      26.130  51.690  50.160  1.00  0.00           H
ATOM   1861  CD1 LEU A 703      27.380  53.330  50.100  1.00  0.00           C
ATOM   1862 HD11 LEU A 703      28.130  52.850  50.750  1.00  0.00           H
ATOM   1863 HD12 LEU A 703      26.520  53.740  50.670  1.00  0.00           H
ATOM   1864 HD13 LEU A 703      27.840  54.030  49.380  1.00  0.00           H
ATOM   1865  CD2 LEU A 703      25.430  52.800  48.480  1.00  0.00           C
ATOM   1866 HD21 LEU A 703      24.990  53.700  48.960  1.00  0.00           H
ATOM   1867 HD22 LEU A 703      24.680  52.010  48.310  1.00  0.00           H
ATOM   1868 HD23 LEU A 703      25.830  53.080  47.490  1.00  0.00           H
ATOM   1869  C   LEU A 703      27.430  49.230  46.930  1.00  0.00           C
ATOM   1870  O   LEU A 703      27.050  49.540  45.800  1.00  0.00           O
ATOM   1871  N   CYS A 704      28.360  48.260  47.150  1.00  0.00           N
ATOM   1872  HN  CYS A 704      28.730  48.030  48.050  1.00  0.00           H
ATOM   1873  CA  CYS A 704      28.850  47.520  46.010  1.00  0.00           C
ATOM   1874  HA  CYS A 704      29.280  48.150  45.240  1.00  0.00           H
ATOM   1875  CB  CYS A 704      30.020  46.660  46.580  1.00  0.00           C
ATOM   1876  HB1 CYS A 704      30.160  45.740  45.980  1.00  0.00           H
ATOM   1877  HB2 CYS A 704      29.810  46.220  47.580  1.00  0.00           H
ATOM   1878  SG  CYS A 704      31.540  47.640  46.740  1.00  0.00           S
ATOM   1879  HG1 CYS A 704      30.810  48.430  47.520  1.00  0.00           H
ATOM   1880  C   CYS A 704      27.770  46.630  45.350  1.00  0.00           C
ATOM   1881  O   CYS A 704      27.640  46.640  44.120  1.00  0.00           O
ATOM   1882  N   ILE A 705      26.940  45.950  46.160  1.00  0.00           N
ATOM   1883  HN  ILE A 705      26.990  46.120  47.140  1.00  0.00           H
ATOM   1884  CA  ILE A 705      25.800  45.140  45.820  1.00  0.00           C
ATOM   1885  HA  ILE A 705      26.090  44.330  45.160  1.00  0.00           H
ATOM   1886  CB  ILE A 705      25.240  44.410  47.020  1.00  0.00           C
ATOM   1887  HB  ILE A 705      25.310  45.110  47.890  1.00  0.00           H
ATOM   1888  CG2 ILE A 705      23.770  43.910  46.910  1.00  0.00           C
ATOM   1889 HG21 ILE A 705      23.040  44.740  46.810  1.00  0.00           H
ATOM   1890 HG22 ILE A 705      23.520  43.190  47.720  1.00  0.00           H
ATOM   1891 HG23 ILE A 705      23.580  43.340  45.980  1.00  0.00           H
ATOM   1892  CG1 ILE A 705      26.060  43.220  47.480  1.00  0.00           C
ATOM   1893 HG11 ILE A 705      27.110  43.520  47.310  1.00  0.00           H
ATOM   1894 HG12 ILE A 705      25.730  42.380  46.830  1.00  0.00           H
ATOM   1895  CD  ILE A 705      25.810  42.900  49.020  1.00  0.00           C
ATOM   1896  HD1 ILE A 705      26.180  43.660  49.720  1.00  0.00           H
ATOM   1897  HD2 ILE A 705      26.320  41.970  49.360  1.00  0.00           H
ATOM   1898  HD3 ILE A 705      24.720  42.790  49.160  1.00  0.00           H
ATOM   1899  C   ILE A 705      24.700  45.970  45.090  1.00  0.00           C
ATOM   1900  O   ILE A 705      24.170  45.440  44.100  1.00  0.00           O
ATOM   1901  N   VAL A 706      24.330  47.150  45.630  1.00  0.00           N
ATOM   1902  HN  VAL A 706      24.700  47.400  46.530  1.00  0.00           H
ATOM   1903  CA  VAL A 706      23.540  48.150  44.930  1.00  0.00           C
ATOM   1904  HA  VAL A 706      22.620  47.660  44.650  1.00  0.00           H
ATOM   1905  CB  VAL A 706      23.200  49.270  45.910  1.00  0.00           C
ATOM   1906  HB  VAL A 706      24.190  49.650  46.230  1.00  0.00           H
ATOM   1907  CG1 VAL A 706      22.530  50.430  45.060  1.00  0.00           C
ATOM   1908 HG11 VAL A 706      22.100  51.210  45.730  1.00  0.00           H
ATOM   1909 HG12 VAL A 706      21.670  50.120  44.430  1.00  0.00           H
ATOM   1910 HG13 VAL A 706      23.260  50.820  44.330  1.00  0.00           H
ATOM   1911  CG2 VAL A 706      22.360  48.950  47.070  1.00  0.00           C
ATOM   1912 HG21 VAL A 706      22.050  49.940  47.460  1.00  0.00           H
ATOM   1913 HG22 VAL A 706      22.860  48.340  47.850  1.00  0.00           H
ATOM   1914 HG23 VAL A 706      21.360  48.570  46.780  1.00  0.00           H
ATOM   1915  C   VAL A 706      24.140  48.620  43.610  1.00  0.00           C
ATOM   1916  O   VAL A 706      23.410  48.810  42.670  1.00  0.00           O
ATOM   1917  N   LEU A 707      25.430  48.840  43.540  1.00  0.00           N
ATOM   1918  HN  LEU A 707      26.050  48.640  44.290  1.00  0.00           H
ATOM   1919  CA  LEU A 707      26.080  49.220  42.300  1.00  0.00           C
ATOM   1920  HA  LEU A 707      25.570  50.130  42.010  1.00  0.00           H
ATOM   1921  CB  LEU A 707      27.550  49.580  42.510  1.00  0.00           C
ATOM   1922  HB1 LEU A 707      28.070  48.690  42.890  1.00  0.00           H
ATOM   1923  HB2 LEU A 707      27.540  50.340  43.330  1.00  0.00           H
ATOM   1924  CG  LEU A 707      28.360  50.190  41.340  1.00  0.00           C
ATOM   1925  HG  LEU A 707      28.470  49.490  40.490  1.00  0.00           H
ATOM   1926  CD1 LEU A 707      27.670  51.420  40.680  1.00  0.00           C
ATOM   1927 HD11 LEU A 707      26.830  51.040  40.060  1.00  0.00           H
ATOM   1928 HD12 LEU A 707      28.410  51.990  40.070  1.00  0.00           H
ATOM   1929 HD13 LEU A 707      27.400  52.080  41.530  1.00  0.00           H
ATOM   1930  CD2 LEU A 707      29.740  50.560  41.860  1.00  0.00           C
ATOM   1931 HD21 LEU A 707      30.400  50.810  41.000  1.00  0.00           H
ATOM   1932 HD22 LEU A 707      30.220  49.750  42.450  1.00  0.00           H
ATOM   1933 HD23 LEU A 707      29.660  51.330  42.670  1.00  0.00           H
ATOM   1934  C   LEU A 707      25.880  48.290  41.160  1.00  0.00           C
ATOM   1935  O   LEU A 707      25.620  48.580  40.020  1.00  0.00           O
ATOM   1936  N   VAL A 708      26.010  46.980  41.500  1.00  0.00           N
ATOM   1937  HN  VAL A 708      26.250  46.680  42.420  1.00  0.00           H
ATOM   1938  CA  VAL A 708      25.780  45.910  40.510  1.00  0.00           C
ATOM   1939  HA  VAL A 708      26.280  46.200  39.600  1.00  0.00           H
ATOM   1940  CB  VAL A 708      26.600  44.650  41.000  1.00  0.00           C
ATOM   1941  HB  VAL A 708      26.410  44.580  42.090  1.00  0.00           H
ATOM   1942  CG1 VAL A 708      26.000  43.360  40.350  1.00  0.00           C
ATOM   1943 HG11 VAL A 708      24.940  43.250  40.700  1.00  0.00           H
ATOM   1944 HG12 VAL A 708      26.550  42.450  40.630  1.00  0.00           H
ATOM   1945 HG13 VAL A 708      25.920  43.440  39.240  1.00  0.00           H
ATOM   1946  CG2 VAL A 708      28.140  44.860  40.750  1.00  0.00           C
ATOM   1947 HG21 VAL A 708      28.720  44.000  41.150  1.00  0.00           H
ATOM   1948 HG22 VAL A 708      28.360  45.880  41.140  1.00  0.00           H
ATOM   1949 HG23 VAL A 708      28.290  45.000  39.650  1.00  0.00           H
ATOM   1950  C   VAL A 708      24.350  45.750  40.120  1.00  0.00           C
ATOM   1951  O   VAL A 708      24.110  45.440  38.990  1.00  0.00           O
ATOM   1952  N   ALA A 709      23.390  45.970  41.050  1.00  0.00           N
ATOM   1953  HN  ALA A 709      23.560  46.300  41.970  1.00  0.00           H
ATOM   1954  CA  ALA A 709      21.960  45.950  40.860  1.00  0.00           C
ATOM   1955  HA  ALA A 709      21.710  45.090  40.240  1.00  0.00           H
ATOM   1956  CB  ALA A 709      21.240  45.940  42.220  1.00  0.00           C
ATOM   1957  HB1 ALA A 709      21.300  46.980  42.620  1.00  0.00           H
ATOM   1958  HB2 ALA A 709      21.630  45.320  43.050  1.00  0.00           H
ATOM   1959  HB3 ALA A 709      20.200  45.620  41.990  1.00  0.00           H
ATOM   1960  C   ALA A 709      21.470  47.080  40.010  1.00  0.00           C
ATOM   1961  O   ALA A 709      20.550  46.970  39.220  1.00  0.00           O
ATOM   1962  N   THR A 710      22.080  48.250  40.110  1.00  0.00           N
ATOM   1963  HN  THR A 710      22.800  48.290  40.800  1.00  0.00           H
ATOM   1964  CA  THR A 710      21.680  49.430  39.250  1.00  0.00           C
ATOM   1965  HA  THR A 710      20.710  49.160  38.850  1.00  0.00           H
ATOM   1966  CB  THR A 710      21.410  50.750  40.110  1.00  0.00           C
ATOM   1967  HB  THR A 710      20.650  50.610  40.910  1.00  0.00           H
ATOM   1968  OG1 THR A 710      20.740  51.750  39.340  1.00  0.00           O
ATOM   1969  HG1 THR A 710      21.330  51.770  38.580  1.00  0.00           H
ATOM   1970  CG2 THR A 710      22.710  51.300  40.640  1.00  0.00           C
ATOM   1971 HG21 THR A 710      22.370  52.080  41.360  1.00  0.00           H
ATOM   1972 HG22 THR A 710      23.420  51.560  39.820  1.00  0.00           H
ATOM   1973 HG23 THR A 710      23.310  50.540  41.170  1.00  0.00           H
ATOM   1974  C   THR A 710      22.620  49.740  38.120  1.00  0.00           C
ATOM   1975  O   THR A 710      22.400  50.690  37.340  1.00  0.00           O
ATOM   1976  N   ASP A 711      23.650  48.920  37.850  1.00  0.00           N
ATOM   1977  HN  ASP A 711      23.790  48.110  38.410  1.00  0.00           H
ATOM   1978  CA  ASP A 711      24.580  48.940  36.730  1.00  0.00           C
ATOM   1979  HA  ASP A 711      25.060  47.970  36.760  1.00  0.00           H
ATOM   1980  CB  ASP A 711      23.790  48.810  35.440  1.00  0.00           C
ATOM   1981  HB1 ASP A 711      22.930  49.520  35.380  1.00  0.00           H
ATOM   1982  HB2 ASP A 711      23.390  47.770  35.460  1.00  0.00           H
ATOM   1983  CG  ASP A 711      24.690  49.050  34.220  1.00  0.00           C
ATOM   1984  OD1 ASP A 711      24.310  49.670  33.250  1.00  0.00           O
ATOM   1985  OD2 ASP A 711      25.810  48.470  34.260  1.00  0.00           O
ATOM   1986  C   ASP A 711      25.740  50.050  36.820  1.00  0.00           C
ATOM   1987  O   ASP A 711      25.450  51.200  36.970  1.00  0.00           O
ATOM   1988  N   ALA A 712      27.010  49.620  36.640  1.00  0.00           N
ATOM   1989  HN  ALA A 712      27.250  48.680  36.400  1.00  0.00           H
ATOM   1990  CA  ALA A 712      28.100  50.480  36.950  1.00  0.00           C
ATOM   1991  HA  ALA A 712      27.800  51.090  37.780  1.00  0.00           H
ATOM   1992  CB  ALA A 712      29.200  49.650  37.460  1.00  0.00           C
ATOM   1993  HB1 ALA A 712      28.870  49.060  38.330  1.00  0.00           H
ATOM   1994  HB2 ALA A 712      30.000  50.330  37.830  1.00  0.00           H
ATOM   1995  HB3 ALA A 712      29.520  48.940  36.660  1.00  0.00           H
ATOM   1996  C   ALA A 712      28.500  51.330  35.710  1.00  0.00           C
ATOM   1997  O   ALA A 712      29.490  52.100  35.730  1.00  0.00           O
ATOM   1998  N   SER A 713      27.790  51.140  34.570  1.00  0.00           N
ATOM   1999  HN  SER A 713      26.980  50.570  34.610  1.00  0.00           H
ATOM   2000  CA  SER A 713      28.130  51.670  33.280  1.00  0.00           C
ATOM   2001  HA  SER A 713      29.170  51.400  33.140  1.00  0.00           H
ATOM   2002  CB  SER A 713      27.240  51.150  32.230  1.00  0.00           C
ATOM   2003  HB1 SER A 713      27.300  50.040  32.300  1.00  0.00           H
ATOM   2004  HB2 SER A 713      27.670  51.390  31.240  1.00  0.00           H
ATOM   2005  OG  SER A 713      25.890  51.520  32.270  1.00  0.00           O
ATOM   2006  HG1 SER A 713      25.440  50.790  32.720  1.00  0.00           H
ATOM   2007  C   SER A 713      28.180  53.220  33.180  1.00  0.00           C
ATOM   2008  O   SER A 713      29.020  53.740  32.490  1.00  0.00           O
ATOM   2009  N   SER A 714      27.370  53.880  33.950  1.00  0.00           N
ATOM   2010  HN  SER A 714      26.650  53.440  34.470  1.00  0.00           H
ATOM   2011  CA  SER A 714      27.370  55.330  34.020  1.00  0.00           C
ATOM   2012  HA  SER A 714      27.270  55.700  33.010  1.00  0.00           H
ATOM   2013  CB  SER A 714      26.310  55.930  34.910  1.00  0.00           C
ATOM   2014  HB1 SER A 714      26.250  57.030  35.060  1.00  0.00           H
ATOM   2015  HB2 SER A 714      26.510  55.490  35.910  1.00  0.00           H
ATOM   2016  OG  SER A 714      25.070  55.530  34.520  1.00  0.00           O
ATOM   2017  HG1 SER A 714      24.890  56.260  33.930  1.00  0.00           H
ATOM   2018  C   SER A 714      28.690  55.910  34.560  1.00  0.00           C
ATOM   2019  O   SER A 714      29.340  56.780  33.980  1.00  0.00           O
ATOM   2020  N   LEU A 715      29.200  55.280  35.680  1.00  0.00           N
ATOM   2021  HN  LEU A 715      28.830  54.410  35.990  1.00  0.00           H
ATOM   2022  CA  LEU A 715      30.410  55.680  36.380  1.00  0.00           C
ATOM   2023  HA  LEU A 715      30.260  56.730  36.500  1.00  0.00           H
ATOM   2024  CB  LEU A 715      30.460  54.870  37.660  1.00  0.00           C
ATOM   2025  HB1 LEU A 715      31.350  55.190  38.220  1.00  0.00           H
ATOM   2026  HB2 LEU A 715      30.730  53.800  37.540  1.00  0.00           H
ATOM   2027  CG  LEU A 715      29.230  54.860  38.570  1.00  0.00           C
ATOM   2028  HG  LEU A 715      28.550  54.110  38.110  1.00  0.00           H
ATOM   2029  CD1 LEU A 715      29.640  54.420  40.000  1.00  0.00           C
ATOM   2030 HD11 LEU A 715      28.690  54.080  40.470  1.00  0.00           H
ATOM   2031 HD12 LEU A 715      30.200  55.180  40.580  1.00  0.00           H
ATOM   2032 HD13 LEU A 715      30.320  53.540  40.000  1.00  0.00           H
ATOM   2033  CD2 LEU A 715      28.630  56.250  38.770  1.00  0.00           C
ATOM   2034 HD21 LEU A 715      29.300  56.950  39.320  1.00  0.00           H
ATOM   2035 HD22 LEU A 715      27.700  56.370  39.360  1.00  0.00           H
ATOM   2036 HD23 LEU A 715      28.320  56.690  37.800  1.00  0.00           H
ATOM   2037  C   LEU A 715      31.600  55.590  35.550  1.00  0.00           C
ATOM   2038  O   LEU A 715      32.350  56.520  35.420  1.00  0.00           O
ATOM   2039  N   VAL A 716      31.810  54.510  34.820  1.00  0.00           N
ATOM   2040  HN  VAL A 716      31.100  53.800  34.870  1.00  0.00           H
ATOM   2041  CA  VAL A 716      32.800  54.300  33.820  1.00  0.00           C
ATOM   2042  HA  VAL A 716      33.750  54.240  34.340  1.00  0.00           H
ATOM   2043  CB  VAL A 716      32.640  52.940  33.070  1.00  0.00           C
ATOM   2044  HB  VAL A 716      31.650  52.940  32.560  1.00  0.00           H
ATOM   2045  CG1 VAL A 716      33.750  52.610  32.020  1.00  0.00           C
ATOM   2046 HG11 VAL A 716      33.920  51.530  31.830  1.00  0.00           H
ATOM   2047 HG12 VAL A 716      34.770  52.830  32.380  1.00  0.00           H
ATOM   2048 HG13 VAL A 716      33.730  53.180  31.070  1.00  0.00           H
ATOM   2049  CG2 VAL A 716      32.590  51.860  34.110  1.00  0.00           C
ATOM   2050 HG21 VAL A 716      33.550  51.870  34.670  1.00  0.00           H
ATOM   2051 HG22 VAL A 716      32.540  50.830  33.670  1.00  0.00           H
ATOM   2052 HG23 VAL A 716      31.690  51.950  34.760  1.00  0.00           H
ATOM   2053  C   VAL A 716      32.930  55.360  32.680  1.00  0.00           C
ATOM   2054  O   VAL A 716      33.980  55.620  32.130  1.00  0.00           O
ATOM   2055  N   CYS A 717      31.870  56.030  32.330  1.00  0.00           N
ATOM   2056  HN  CYS A 717      30.960  55.860  32.670  1.00  0.00           H
ATOM   2057  CA  CYS A 717      31.890  57.210  31.400  1.00  0.00           C
ATOM   2058  HA  CYS A 717      32.410  56.950  30.480  1.00  0.00           H
ATOM   2059  CB  CYS A 717      30.400  57.560  31.200  1.00  0.00           C
ATOM   2060  HB1 CYS A 717      30.010  57.870  32.190  1.00  0.00           H
ATOM   2061  HB2 CYS A 717      29.890  56.600  30.980  1.00  0.00           H
ATOM   2062  SG  CYS A 717      30.070  58.950  30.060  1.00  0.00           S
ATOM   2063  HG1 CYS A 717      30.640  59.840  30.870  1.00  0.00           H
ATOM   2064  C   CYS A 717      32.530  58.470  31.940  1.00  0.00           C
ATOM   2065  O   CYS A 717      33.160  59.260  31.190  1.00  0.00           O
ATOM   2066  N   TYR A 718      32.640  58.650  33.290  1.00  0.00           N
ATOM   2067  HN  TYR A 718      32.380  57.990  33.990  1.00  0.00           H
ATOM   2068  CA  TYR A 718      33.230  59.790  33.970  1.00  0.00           C
ATOM   2069  HA  TYR A 718      33.360  60.560  33.210  1.00  0.00           H
ATOM   2070  CB  TYR A 718      32.230  60.330  34.970  1.00  0.00           C
ATOM   2071  HB1 TYR A 718      32.610  61.230  35.490  1.00  0.00           H
ATOM   2072  HB2 TYR A 718      32.130  59.550  35.760  1.00  0.00           H
ATOM   2073  CG  TYR A 718      30.890  60.710  34.460  1.00  0.00           C
ATOM   2074  CD1 TYR A 718      30.780  61.910  33.760  1.00  0.00           C
ATOM   2075  HD1 TYR A 718      31.640  62.540  33.720  1.00  0.00           H
ATOM   2076  CE1 TYR A 718      29.570  62.210  33.110  1.00  0.00           C
ATOM   2077  HE1 TYR A 718      29.630  63.050  32.440  1.00  0.00           H
ATOM   2078  CZ  TYR A 718      28.510  61.340  33.250  1.00  0.00           C
ATOM   2079  OH  TYR A 718      27.330  61.920  32.740  1.00  0.00           O
ATOM   2080  HH  TYR A 718      26.760  61.160  32.650  1.00  0.00           H
ATOM   2081  CD2 TYR A 718      29.760  59.900  34.710  1.00  0.00           C
ATOM   2082  HD2 TYR A 718      29.830  59.030  35.340  1.00  0.00           H
ATOM   2083  CE2 TYR A 718      28.500  60.210  34.030  1.00  0.00           C
ATOM   2084  HE2 TYR A 718      27.640  59.570  34.110  1.00  0.00           H
ATOM   2085  C   TYR A 718      34.610  59.590  34.560  1.00  0.00           C
ATOM   2086  O   TYR A 718      35.140  60.440  35.270  1.00  0.00           O
ATOM   2087  N   ILE A 719      35.410  58.530  34.260  1.00  0.00           N
ATOM   2088  HN  ILE A 719      35.040  57.980  33.520  1.00  0.00           H
ATOM   2089  CA  ILE A 719      36.820  58.360  34.640  1.00  0.00           C
ATOM   2090  HA  ILE A 719      36.850  58.740  35.650  1.00  0.00           H
ATOM   2091  CB  ILE A 719      37.180  56.890  34.730  1.00  0.00           C
ATOM   2092  HB  ILE A 719      38.210  56.890  35.160  1.00  0.00           H
ATOM   2093  CG2 ILE A 719      36.250  56.200  35.710  1.00  0.00           C
ATOM   2094 HG21 ILE A 719      36.350  56.670  36.710  1.00  0.00           H
ATOM   2095 HG22 ILE A 719      36.550  55.130  35.810  1.00  0.00           H
ATOM   2096 HG23 ILE A 719      35.180  56.240  35.390  1.00  0.00           H
ATOM   2097  CG1 ILE A 719      37.210  56.140  33.390  1.00  0.00           C
ATOM   2098 HG11 ILE A 719      37.770  56.670  32.600  1.00  0.00           H
ATOM   2099 HG12 ILE A 719      36.220  55.940  32.940  1.00  0.00           H
ATOM   2100  CD  ILE A 719      37.910  54.740  33.420  1.00  0.00           C
ATOM   2101  HD1 ILE A 719      37.320  54.200  34.190  1.00  0.00           H
ATOM   2102  HD2 ILE A 719      39.000  54.750  33.580  1.00  0.00           H
ATOM   2103  HD3 ILE A 719      37.670  54.280  32.430  1.00  0.00           H
ATOM   2104  C   ILE A 719      37.790  59.190  33.740  1.00  0.00           C
ATOM   2105  O   ILE A 719      37.540  59.370  32.550  1.00  0.00           O
ATOM   2106  N   THR A 720      38.900  59.700  34.390  1.00  0.00           N
ATOM   2107  HN  THR A 720      39.040  59.410  35.330  1.00  0.00           H
ATOM   2108  CA  THR A 720      39.950  60.550  33.790  1.00  0.00           C
ATOM   2109  HA  THR A 720      40.320  59.940  32.990  1.00  0.00           H
ATOM   2110  CB  THR A 720      39.560  62.010  33.480  1.00  0.00           C
ATOM   2111  HB  THR A 720      38.770  61.990  32.690  1.00  0.00           H
ATOM   2112  OG1 THR A 720      40.650  62.870  33.010  1.00  0.00           O
ATOM   2113  HG1 THR A 720      40.940  62.590  32.140  1.00  0.00           H
ATOM   2114  CG2 THR A 720      39.070  62.730  34.760  1.00  0.00           C
ATOM   2115 HG21 THR A 720      38.820  63.740  34.380  1.00  0.00           H
ATOM   2116 HG22 THR A 720      39.840  62.740  35.570  1.00  0.00           H
ATOM   2117 HG23 THR A 720      38.150  62.260  35.150  1.00  0.00           H
ATOM   2118  C   THR A 720      41.170  60.550  34.710  1.00  0.00           C
ATOM   2119  O   THR A 720      41.000  60.380  35.900  1.00  0.00           O
ATOM   2120  N   ARG A 721      42.400  60.700  34.200  1.00  0.00           N
ATOM   2121  HN  ARG A 721      42.580  60.970  33.250  1.00  0.00           H
ATOM   2122  CA  ARG A 721      43.670  60.420  34.920  1.00  0.00           C
ATOM   2123  HA  ARG A 721      43.470  59.560  35.550  1.00  0.00           H
ATOM   2124  CB  ARG A 721      44.780  59.910  33.920  1.00  0.00           C
ATOM   2125  HB1 ARG A 721      45.700  59.810  34.530  1.00  0.00           H
ATOM   2126  HB2 ARG A 721      45.010  60.700  33.160  1.00  0.00           H
ATOM   2127  CG  ARG A 721      44.500  58.510  33.300  1.00  0.00           C
ATOM   2128  HG1 ARG A 721      45.140  58.440  32.400  1.00  0.00           H
ATOM   2129  HG2 ARG A 721      43.520  58.550  32.780  1.00  0.00           H
ATOM   2130  CD  ARG A 721      44.550  57.300  34.180  1.00  0.00           C
ATOM   2131  HD1 ARG A 721      44.340  56.420  33.550  1.00  0.00           H
ATOM   2132  HD2 ARG A 721      43.860  57.400  35.050  1.00  0.00           H
ATOM   2133  NE  ARG A 721      45.940  57.340  34.660  1.00  0.00           N
ATOM   2134  HE  ARG A 721      46.590  57.790  34.050  1.00  0.00           H
ATOM   2135  CZ  ARG A 721      46.370  56.750  35.780  1.00  0.00           C
ATOM   2136  NH1 ARG A 721      45.660  55.910  36.460  1.00  0.00           N
ATOM   2137 HH11 ARG A 721      44.760  55.610  36.150  1.00  0.00           H
ATOM   2138 HH12 ARG A 721      45.990  55.370  37.230  1.00  0.00           H
ATOM   2139  NH2 ARG A 721      47.640  56.830  36.100  1.00  0.00           N
ATOM   2140 HH21 ARG A 721      48.380  57.100  35.500  1.00  0.00           H
ATOM   2141 HH22 ARG A 721      47.890  56.430  36.970  1.00  0.00           H
ATOM   2142  C   ARG A 721      44.190  61.630  35.670  1.00  0.00           C
ATOM   2143  O   ARG A 721      45.090  61.520  36.500  1.00  0.00           O
ATOM   2144  N   PHE A 722      43.530  62.780  35.370  1.00  0.00           N
ATOM   2145  HN  PHE A 722      42.910  62.780  34.600  1.00  0.00           H
ATOM   2146  CA  PHE A 722      43.770  64.040  36.050  1.00  0.00           C
ATOM   2147  HA  PHE A 722      44.810  64.270  35.870  1.00  0.00           H
ATOM   2148  CB  PHE A 722      42.890  65.080  35.370  1.00  0.00           C
ATOM   2149  HB1 PHE A 722      41.880  64.900  35.790  1.00  0.00           H
ATOM   2150  HB2 PHE A 722      42.910  65.090  34.250  1.00  0.00           H
ATOM   2151  CG  PHE A 722      43.250  66.570  35.680  1.00  0.00           C
ATOM   2152  CD1 PHE A 722      43.840  67.340  34.620  1.00  0.00           C
ATOM   2153  HD1 PHE A 722      44.030  66.820  33.690  1.00  0.00           H
ATOM   2154  CE1 PHE A 722      44.010  68.740  34.790  1.00  0.00           C
ATOM   2155  HE1 PHE A 722      44.370  69.330  33.970  1.00  0.00           H
ATOM   2156  CZ  PHE A 722      43.550  69.340  35.940  1.00  0.00           C
ATOM   2157  HZ  PHE A 722      43.660  70.420  36.060  1.00  0.00           H
ATOM   2158  CD2 PHE A 722      42.910  67.170  36.950  1.00  0.00           C
ATOM   2159  HD2 PHE A 722      42.410  66.720  37.780  1.00  0.00           H
ATOM   2160  CE2 PHE A 722      43.000  68.610  37.000  1.00  0.00           C
ATOM   2161  HE2 PHE A 722      42.510  69.080  37.820  1.00  0.00           H
ATOM   2162  C   PHE A 722      43.510  64.010  37.600  1.00  0.00           C
ATOM   2163  O   PHE A 722      44.380  64.470  38.380  1.00  0.00           O
ATOM   2164  N   THR A 723      42.420  63.370  38.120  1.00  0.00           N
ATOM   2165  HN  THR A 723      41.670  63.060  37.530  1.00  0.00           H
ATOM   2166  CA  THR A 723      42.110  63.010  39.480  1.00  0.00           C
ATOM   2167  HA  THR A 723      42.400  63.840  40.110  1.00  0.00           H
ATOM   2168  CB  THR A 723      40.630  62.490  39.640  1.00  0.00           C
ATOM   2169  HB  THR A 723      40.450  61.430  39.380  1.00  0.00           H
ATOM   2170  OG1 THR A 723      39.700  63.060  38.750  1.00  0.00           O
ATOM   2171  HG1 THR A 723      39.010  62.390  38.760  1.00  0.00           H
ATOM   2172  CG2 THR A 723      40.170  62.690  41.100  1.00  0.00           C
ATOM   2173 HG21 THR A 723      40.880  62.170  41.780  1.00  0.00           H
ATOM   2174 HG22 THR A 723      39.120  62.360  41.210  1.00  0.00           H
ATOM   2175 HG23 THR A 723      40.210  63.790  41.260  1.00  0.00           H
ATOM   2176  C   THR A 723      42.950  61.790  39.850  1.00  0.00           C
ATOM   2177  O   THR A 723      43.540  61.780  40.930  1.00  0.00           O
ATOM   2178  N   GLU A 724      43.010  60.840  38.980  1.00  0.00           N
ATOM   2179  HN  GLU A 724      42.640  60.880  38.060  1.00  0.00           H
ATOM   2180  CA  GLU A 724      43.720  59.650  39.420  1.00  0.00           C
ATOM   2181  HA  GLU A 724      43.260  59.400  40.370  1.00  0.00           H
ATOM   2182  CB  GLU A 724      43.480  58.520  38.450  1.00  0.00           C
ATOM   2183  HB1 GLU A 724      43.860  57.570  38.900  1.00  0.00           H
ATOM   2184  HB2 GLU A 724      44.000  58.780  37.500  1.00  0.00           H
ATOM   2185  CG  GLU A 724      42.010  58.250  38.130  1.00  0.00           C
ATOM   2186  HG1 GLU A 724      41.590  59.140  37.590  1.00  0.00           H
ATOM   2187  HG2 GLU A 724      41.470  58.250  39.100  1.00  0.00           H
ATOM   2188  CD  GLU A 724      41.690  56.950  37.380  1.00  0.00           C
ATOM   2189  OE1 GLU A 724      42.390  55.920  37.540  1.00  0.00           O
ATOM   2190  OE2 GLU A 724      40.730  56.940  36.590  1.00  0.00           O
ATOM   2191  C   GLU A 724      45.180  59.700  39.790  1.00  0.00           C
ATOM   2192  O   GLU A 724      45.600  59.180  40.790  1.00  0.00           O
ATOM   2193  N   GLU A 725      46.040  60.340  38.970  1.00  0.00           N
ATOM   2194  HN  GLU A 725      45.640  60.650  38.110  1.00  0.00           H
ATOM   2195  CA  GLU A 725      47.480  60.560  39.200  1.00  0.00           C
ATOM   2196  HA  GLU A 725      47.980  59.630  39.440  1.00  0.00           H
ATOM   2197  CB  GLU A 725      48.180  61.140  38.010  1.00  0.00           C
ATOM   2198  HB1 GLU A 725      49.180  61.520  38.310  1.00  0.00           H
ATOM   2199  HB2 GLU A 725      47.570  62.050  37.830  1.00  0.00           H
ATOM   2200  CG  GLU A 725      48.230  60.250  36.720  1.00  0.00           C
ATOM   2201  HG1 GLU A 725      47.220  60.320  36.250  1.00  0.00           H
ATOM   2202  HG2 GLU A 725      48.530  59.190  36.820  1.00  0.00           H
ATOM   2203  CD  GLU A 725      49.240  60.970  35.810  1.00  0.00           C
ATOM   2204  OE1 GLU A 725      48.780  61.640  34.860  1.00  0.00           O
ATOM   2205  OE2 GLU A 725      50.450  60.620  35.930  1.00  0.00           O
ATOM   2206  C   GLU A 725      47.740  61.440  40.370  1.00  0.00           C
ATOM   2207  O   GLU A 725      48.580  61.100  41.180  1.00  0.00           O
ATOM   2208  N   ALA A 726      46.990  62.550  40.490  1.00  0.00           N
ATOM   2209  HN  ALA A 726      46.270  62.740  39.830  1.00  0.00           H
ATOM   2210  CA  ALA A 726      47.010  63.400  41.700  1.00  0.00           C
ATOM   2211  HA  ALA A 726      48.020  63.740  41.830  1.00  0.00           H
ATOM   2212  CB  ALA A 726      46.130  64.640  41.480  1.00  0.00           C
ATOM   2213  HB1 ALA A 726      46.650  65.220  40.680  1.00  0.00           H
ATOM   2214  HB2 ALA A 726      46.120  65.280  42.380  1.00  0.00           H
ATOM   2215  HB3 ALA A 726      45.090  64.530  41.110  1.00  0.00           H
ATOM   2216  C   ALA A 726      46.620  62.800  43.050  1.00  0.00           C
ATOM   2217  O   ALA A 726      47.330  63.030  44.030  1.00  0.00           O
ATOM   2218  N   PHE A 727      45.470  62.060  43.150  1.00  0.00           N
ATOM   2219  HN  PHE A 727      44.830  62.000  42.400  1.00  0.00           H
ATOM   2220  CA  PHE A 727      45.100  61.430  44.390  1.00  0.00           C
ATOM   2221  HA  PHE A 727      45.160  62.240  45.110  1.00  0.00           H
ATOM   2222  CB  PHE A 727      43.680  60.790  44.310  1.00  0.00           C
ATOM   2223  HB1 PHE A 727      43.680  59.860  43.700  1.00  0.00           H
ATOM   2224  HB2 PHE A 727      42.910  61.490  43.920  1.00  0.00           H
ATOM   2225  CG  PHE A 727      43.210  60.530  45.730  1.00  0.00           C
ATOM   2226  CD1 PHE A 727      43.060  59.180  46.130  1.00  0.00           C
ATOM   2227  HD1 PHE A 727      43.240  58.340  45.460  1.00  0.00           H
ATOM   2228  CE1 PHE A 727      42.960  58.890  47.460  1.00  0.00           C
ATOM   2229  HE1 PHE A 727      43.060  57.860  47.740  1.00  0.00           H
ATOM   2230  CZ  PHE A 727      42.770  59.930  48.410  1.00  0.00           C
ATOM   2231  HZ  PHE A 727      42.710  59.690  49.460  1.00  0.00           H
ATOM   2232  CD2 PHE A 727      42.860  61.530  46.720  1.00  0.00           C
ATOM   2233  HD2 PHE A 727      42.730  62.580  46.470  1.00  0.00           H
ATOM   2234  CE2 PHE A 727      42.670  61.250  48.010  1.00  0.00           C
ATOM   2235  HE2 PHE A 727      42.480  62.060  48.690  1.00  0.00           H
ATOM   2236  C   PHE A 727      46.080  60.360  44.730  1.00  0.00           C
ATOM   2237  O   PHE A 727      46.490  60.220  45.850  1.00  0.00           O
ATOM   2238  N   ALA A 728      46.540  59.590  43.650  1.00  0.00           N
ATOM   2239  HN  ALA A 728      46.280  59.750  42.700  1.00  0.00           H
ATOM   2240  CA  ALA A 728      47.580  58.600  43.830  1.00  0.00           C
ATOM   2241  HA  ALA A 728      47.180  57.950  44.590  1.00  0.00           H
ATOM   2242  CB  ALA A 728      47.800  57.890  42.540  1.00  0.00           C
ATOM   2243  HB1 ALA A 728      48.210  58.460  41.670  1.00  0.00           H
ATOM   2244  HB2 ALA A 728      46.870  57.430  42.110  1.00  0.00           H
ATOM   2245  HB3 ALA A 728      48.540  57.080  42.590  1.00  0.00           H
ATOM   2246  C   ALA A 728      48.910  59.060  44.310  1.00  0.00           C
ATOM   2247  O   ALA A 728      49.650  58.560  45.160  1.00  0.00           O
ATOM   2248  N   ALA A 729      49.380  60.220  43.770  1.00  0.00           N
ATOM   2249  HN  ALA A 729      48.880  60.690  43.050  1.00  0.00           H
ATOM   2250  CA  ALA A 729      50.620  60.880  44.080  1.00  0.00           C
ATOM   2251  HA  ALA A 729      51.450  60.200  44.040  1.00  0.00           H
ATOM   2252  CB  ALA A 729      51.000  61.930  43.150  1.00  0.00           C
ATOM   2253  HB1 ALA A 729      51.170  61.470  42.150  1.00  0.00           H
ATOM   2254  HB2 ALA A 729      51.920  62.440  43.460  1.00  0.00           H
ATOM   2255  HB3 ALA A 729      50.240  62.730  43.080  1.00  0.00           H
ATOM   2256  C   ALA A 729      50.630  61.430  45.500  1.00  0.00           C
ATOM   2257  O   ALA A 729      51.620  61.390  46.230  1.00  0.00           O
ATOM   2258  N   LEU A 730      49.480  61.890  45.970  1.00  0.00           N
ATOM   2259  HN  LEU A 730      48.650  61.750  45.430  1.00  0.00           H
ATOM   2260  CA  LEU A 730      49.270  62.340  47.320  1.00  0.00           C
ATOM   2261  HA  LEU A 730      50.010  63.090  47.570  1.00  0.00           H
ATOM   2262  CB  LEU A 730      47.860  63.040  47.590  1.00  0.00           C
ATOM   2263  HB1 LEU A 730      47.070  62.450  47.080  1.00  0.00           H
ATOM   2264  HB2 LEU A 730      48.010  64.020  47.100  1.00  0.00           H
ATOM   2265  CG  LEU A 730      47.550  63.190  49.140  1.00  0.00           C
ATOM   2266  HG  LEU A 730      47.700  62.210  49.640  1.00  0.00           H
ATOM   2267  CD1 LEU A 730      48.440  64.300  49.840  1.00  0.00           C
ATOM   2268 HD11 LEU A 730      49.480  63.900  49.860  1.00  0.00           H
ATOM   2269 HD12 LEU A 730      48.130  64.560  50.870  1.00  0.00           H
ATOM   2270 HD13 LEU A 730      48.360  65.190  49.190  1.00  0.00           H
ATOM   2271  CD2 LEU A 730      46.040  63.590  49.270  1.00  0.00           C
ATOM   2272 HD21 LEU A 730      45.410  62.730  48.980  1.00  0.00           H
ATOM   2273 HD22 LEU A 730      45.770  64.210  48.390  1.00  0.00           H
ATOM   2274 HD23 LEU A 730      45.890  64.000  50.280  1.00  0.00           H
ATOM   2275  C   LEU A 730      49.460  61.120  48.250  1.00  0.00           C
ATOM   2276  O   LEU A 730      50.020  61.220  49.330  1.00  0.00           O
ATOM   2277  N   ILE A 731      48.930  59.900  47.920  1.00  0.00           N
ATOM   2278  HN  ILE A 731      48.490  59.820  47.040  1.00  0.00           H
ATOM   2279  CA  ILE A 731      49.140  58.730  48.790  1.00  0.00           C
ATOM   2280  HA  ILE A 731      48.960  59.050  49.810  1.00  0.00           H
ATOM   2281  CB  ILE A 731      48.100  57.610  48.540  1.00  0.00           C
ATOM   2282  HB  ILE A 731      48.260  57.480  47.450  1.00  0.00           H
ATOM   2283  CG2 ILE A 731      48.470  56.430  49.370  1.00  0.00           C
ATOM   2284 HG21 ILE A 731      47.700  55.630  49.370  1.00  0.00           H
ATOM   2285 HG22 ILE A 731      48.620  56.570  50.460  1.00  0.00           H
ATOM   2286 HG23 ILE A 731      49.360  55.910  48.940  1.00  0.00           H
ATOM   2287  CG1 ILE A 731      46.670  58.150  48.680  1.00  0.00           C
ATOM   2288 HG11 ILE A 731      46.090  57.210  48.530  1.00  0.00           H
ATOM   2289 HG12 ILE A 731      46.520  58.770  47.770  1.00  0.00           H
ATOM   2290  CD  ILE A 731      46.340  58.880  50.010  1.00  0.00           C
ATOM   2291  HD1 ILE A 731      46.770  58.270  50.830  1.00  0.00           H
ATOM   2292  HD2 ILE A 731      45.240  58.970  50.150  1.00  0.00           H
ATOM   2293  HD3 ILE A 731      46.710  59.920  50.050  1.00  0.00           H
ATOM   2294  C   ILE A 731      50.560  58.290  48.760  1.00  0.00           C
ATOM   2295  O   ILE A 731      51.150  57.970  49.820  1.00  0.00           O
ATOM   2296  N   CYS A 732      51.260  58.340  47.620  1.00  0.00           N
ATOM   2297  HN  CYS A 732      50.800  58.660  46.800  1.00  0.00           H
ATOM   2298  CA  CYS A 732      52.680  58.040  47.610  1.00  0.00           C
ATOM   2299  HA  CYS A 732      52.820  57.020  47.930  1.00  0.00           H
ATOM   2300  CB  CYS A 732      53.220  58.280  46.130  1.00  0.00           C
ATOM   2301  HB1 CYS A 732      54.320  58.180  46.140  1.00  0.00           H
ATOM   2302  HB2 CYS A 732      53.110  59.310  45.710  1.00  0.00           H
ATOM   2303  SG  CYS A 732      52.570  57.160  44.840  1.00  0.00           S
ATOM   2304  HG1 CYS A 732      51.340  57.690  44.800  1.00  0.00           H
ATOM   2305  C   CYS A 732      53.580  58.880  48.480  1.00  0.00           C
ATOM   2306  O   CYS A 732      54.410  58.320  49.180  1.00  0.00           O
ATOM   2307  N   ILE A 733      53.230  60.180  48.530  1.00  0.00           N
ATOM   2308  HN  ILE A 733      52.410  60.380  48.010  1.00  0.00           H
ATOM   2309  CA  ILE A 733      53.780  61.170  49.420  1.00  0.00           C
ATOM   2310  HA  ILE A 733      54.850  61.180  49.290  1.00  0.00           H
ATOM   2311  CB  ILE A 733      53.300  62.590  48.990  1.00  0.00           C
ATOM   2312  HB  ILE A 733      52.210  62.640  48.780  1.00  0.00           H
ATOM   2313  CG2 ILE A 733      53.630  63.660  50.080  1.00  0.00           C
ATOM   2314 HG21 ILE A 733      53.260  63.430  51.110  1.00  0.00           H
ATOM   2315 HG22 ILE A 733      53.250  64.670  49.840  1.00  0.00           H
ATOM   2316 HG23 ILE A 733      54.720  63.560  50.230  1.00  0.00           H
ATOM   2317  CG1 ILE A 733      53.970  62.930  47.630  1.00  0.00           C
ATOM   2318 HG11 ILE A 733      53.790  62.070  46.940  1.00  0.00           H
ATOM   2319 HG12 ILE A 733      55.050  62.990  47.910  1.00  0.00           H
ATOM   2320  CD  ILE A 733      53.430  64.160  46.900  1.00  0.00           C
ATOM   2321  HD1 ILE A 733      53.760  65.100  47.380  1.00  0.00           H
ATOM   2322  HD2 ILE A 733      52.320  64.140  46.970  1.00  0.00           H
ATOM   2323  HD3 ILE A 733      53.790  64.170  45.840  1.00  0.00           H
ATOM   2324  C   ILE A 733      53.510  60.920  50.830  1.00  0.00           C
ATOM   2325  O   ILE A 733      54.400  60.880  51.650  1.00  0.00           O
ATOM   2326  N   ILE A 734      52.250  60.580  51.180  1.00  0.00           N
ATOM   2327  HN  ILE A 734      51.510  60.640  50.510  1.00  0.00           H
ATOM   2328  CA  ILE A 734      51.790  60.110  52.540  1.00  0.00           C
ATOM   2329  HA  ILE A 734      52.200  60.880  53.180  1.00  0.00           H
ATOM   2330  CB  ILE A 734      50.260  59.930  52.740  1.00  0.00           C
ATOM   2331  HB  ILE A 734      49.840  59.290  51.930  1.00  0.00           H
ATOM   2332  CG2 ILE A 734      49.920  59.370  54.110  1.00  0.00           C
ATOM   2333 HG21 ILE A 734      50.670  59.600  54.910  1.00  0.00           H
ATOM   2334 HG22 ILE A 734      49.830  58.270  54.130  1.00  0.00           H
ATOM   2335 HG23 ILE A 734      49.040  59.930  54.480  1.00  0.00           H
ATOM   2336  CG1 ILE A 734      49.560  61.320  52.620  1.00  0.00           C
ATOM   2337 HG11 ILE A 734      48.530  61.250  53.030  1.00  0.00           H
ATOM   2338 HG12 ILE A 734      49.610  61.790  51.620  1.00  0.00           H
ATOM   2339  CD  ILE A 734      50.190  62.420  53.480  1.00  0.00           C
ATOM   2340  HD1 ILE A 734      49.680  63.410  53.420  1.00  0.00           H
ATOM   2341  HD2 ILE A 734      51.290  62.520  53.290  1.00  0.00           H
ATOM   2342  HD3 ILE A 734      50.170  62.110  54.540  1.00  0.00           H
ATOM   2343  C   ILE A 734      52.450  58.910  53.050  1.00  0.00           C
ATOM   2344  O   ILE A 734      52.890  58.930  54.170  1.00  0.00           O
ATOM   2345  N   PHE A 735      52.770  57.840  52.250  1.00  0.00           N
ATOM   2346  HN  PHE A 735      52.390  57.760  51.330  1.00  0.00           H
ATOM   2347  CA  PHE A 735      53.560  56.640  52.700  1.00  0.00           C
ATOM   2348  HA  PHE A 735      53.110  56.170  53.560  1.00  0.00           H
ATOM   2349  CB  PHE A 735      53.740  55.520  51.650  1.00  0.00           C
ATOM   2350  HB1 PHE A 735      54.320  54.680  52.100  1.00  0.00           H
ATOM   2351  HB2 PHE A 735      54.320  55.890  50.780  1.00  0.00           H
ATOM   2352  CG  PHE A 735      52.400  54.980  51.030  1.00  0.00           C
ATOM   2353  CD1 PHE A 735      51.350  54.520  51.790  1.00  0.00           C
ATOM   2354  HD1 PHE A 735      51.400  54.650  52.860  1.00  0.00           H
ATOM   2355  CE1 PHE A 735      50.290  53.880  51.160  1.00  0.00           C
ATOM   2356  HE1 PHE A 735      49.480  53.580  51.800  1.00  0.00           H
ATOM   2357  CZ  PHE A 735      50.310  53.610  49.770  1.00  0.00           C
ATOM   2358  HZ  PHE A 735      49.480  53.100  49.300  1.00  0.00           H
ATOM   2359  CD2 PHE A 735      52.320  54.860  49.640  1.00  0.00           C
ATOM   2360  HD2 PHE A 735      53.230  55.110  49.110  1.00  0.00           H
ATOM   2361  CE2 PHE A 735      51.370  54.050  48.990  1.00  0.00           C
ATOM   2362  HE2 PHE A 735      51.410  53.710  47.960  1.00  0.00           H
ATOM   2363  C   PHE A 735      54.910  57.170  53.140  1.00  0.00           C
ATOM   2364  O   PHE A 735      55.520  56.780  54.130  1.00  0.00           O
ATOM   2365  N   ILE A 736      55.520  58.110  52.410  1.00  0.00           N
ATOM   2366  HN  ILE A 736      55.050  58.510  51.630  1.00  0.00           H
ATOM   2367  CA  ILE A 736      56.710  58.770  52.880  1.00  0.00           C
ATOM   2368  HA  ILE A 736      57.360  57.960  53.160  1.00  0.00           H
ATOM   2369  CB  ILE A 736      57.510  59.530  51.790  1.00  0.00           C
ATOM   2370  HB  ILE A 736      56.760  60.240  51.360  1.00  0.00           H
ATOM   2371  CG2 ILE A 736      58.690  60.420  52.370  1.00  0.00           C
ATOM   2372 HG21 ILE A 736      59.240  60.900  51.540  1.00  0.00           H
ATOM   2373 HG22 ILE A 736      59.470  59.790  52.860  1.00  0.00           H
ATOM   2374 HG23 ILE A 736      58.290  61.150  53.110  1.00  0.00           H
ATOM   2375  CG1 ILE A 736      58.100  58.690  50.630  1.00  0.00           C
ATOM   2376 HG11 ILE A 736      57.440  57.790  50.560  1.00  0.00           H
ATOM   2377 HG12 ILE A 736      59.140  58.340  50.830  1.00  0.00           H
ATOM   2378  CD  ILE A 736      58.190  59.570  49.360  1.00  0.00           C
ATOM   2379  HD1 ILE A 736      58.690  59.130  48.470  1.00  0.00           H
ATOM   2380  HD2 ILE A 736      58.580  60.590  49.520  1.00  0.00           H
ATOM   2381  HD3 ILE A 736      57.140  59.770  49.040  1.00  0.00           H
ATOM   2382  C   ILE A 736      56.540  59.560  54.220  1.00  0.00           C
ATOM   2383  O   ILE A 736      57.300  59.460  55.150  1.00  0.00           O
ATOM   2384  N   TYR A 737      55.470  60.390  54.410  1.00  0.00           N
ATOM   2385  HN  TYR A 737      54.810  60.540  53.690  1.00  0.00           H
ATOM   2386  CA  TYR A 737      55.170  60.910  55.770  1.00  0.00           C
ATOM   2387  HA  TYR A 737      55.970  61.530  56.140  1.00  0.00           H
ATOM   2388  CB  TYR A 737      53.930  61.900  55.710  1.00  0.00           C
ATOM   2389  HB1 TYR A 737      53.450  62.020  56.710  1.00  0.00           H
ATOM   2390  HB2 TYR A 737      53.060  61.660  55.060  1.00  0.00           H
ATOM   2391  CG  TYR A 737      54.440  63.240  55.200  1.00  0.00           C
ATOM   2392  CD1 TYR A 737      54.200  63.660  53.920  1.00  0.00           C
ATOM   2393  HD1 TYR A 737      53.710  62.990  53.220  1.00  0.00           H
ATOM   2394  CE1 TYR A 737      54.590  64.910  53.470  1.00  0.00           C
ATOM   2395  HE1 TYR A 737      54.210  65.220  52.500  1.00  0.00           H
ATOM   2396  CZ  TYR A 737      55.230  65.780  54.420  1.00  0.00           C
ATOM   2397  OH  TYR A 737      55.790  67.090  54.080  1.00  0.00           O
ATOM   2398  HH  TYR A 737      56.440  67.340  54.750  1.00  0.00           H
ATOM   2399  CD2 TYR A 737      55.030  64.130  56.110  1.00  0.00           C
ATOM   2400  HD2 TYR A 737      55.140  63.870  57.160  1.00  0.00           H
ATOM   2401  CE2 TYR A 737      55.310  65.420  55.680  1.00  0.00           C
ATOM   2402  HE2 TYR A 737      55.760  66.130  56.360  1.00  0.00           H
ATOM   2403  C   TYR A 737      54.980  59.860  56.870  1.00  0.00           C
ATOM   2404  O   TYR A 737      55.470  60.010  57.960  1.00  0.00           O
ATOM   2405  N   GLU A 738      54.320  58.720  56.520  1.00  0.00           N
ATOM   2406  HN  GLU A 738      53.950  58.670  55.600  1.00  0.00           H
ATOM   2407  CA  GLU A 738      54.130  57.670  57.490  1.00  0.00           C
ATOM   2408  HA  GLU A 738      53.720  58.090  58.400  1.00  0.00           H
ATOM   2409  CB  GLU A 738      53.250  56.590  56.780  1.00  0.00           C
ATOM   2410  HB1 GLU A 738      53.370  55.590  57.240  1.00  0.00           H
ATOM   2411  HB2 GLU A 738      53.650  56.560  55.740  1.00  0.00           H
ATOM   2412  CG  GLU A 738      51.750  56.930  56.870  1.00  0.00           C
ATOM   2413  HG1 GLU A 738      51.160  56.090  56.420  1.00  0.00           H
ATOM   2414  HG2 GLU A 738      51.530  57.860  56.320  1.00  0.00           H
ATOM   2415  CD  GLU A 738      51.340  57.120  58.230  1.00  0.00           C
ATOM   2416  OE1 GLU A 738      50.710  58.220  58.540  1.00  0.00           O
ATOM   2417  OE2 GLU A 738      51.610  56.260  59.110  1.00  0.00           O
ATOM   2418  C   GLU A 738      55.510  57.010  57.920  1.00  0.00           C
ATOM   2419  O   GLU A 738      55.720  56.650  59.090  1.00  0.00           O
ATOM   2420  N   ALA A 739      56.420  56.850  56.880  1.00  0.00           N
ATOM   2421  HN  ALA A 739      56.110  57.080  55.950  1.00  0.00           H
ATOM   2422  CA  ALA A 739      57.600  56.160  57.150  1.00  0.00           C
ATOM   2423  HA  ALA A 739      57.500  55.310  57.810  1.00  0.00           H
ATOM   2424  CB  ALA A 739      58.270  55.620  55.960  1.00  0.00           C
ATOM   2425  HB1 ALA A 739      59.030  54.880  56.260  1.00  0.00           H
ATOM   2426  HB2 ALA A 739      58.730  56.380  55.310  1.00  0.00           H
ATOM   2427  HB3 ALA A 739      57.620  55.160  55.180  1.00  0.00           H
ATOM   2428  C   ALA A 739      58.620  57.070  57.860  1.00  0.00           C
ATOM   2429  O   ALA A 739      59.440  56.620  58.650  1.00  0.00           O
ATOM   2430  N   LEU A 740      58.570  58.420  57.720  1.00  0.00           N
ATOM   2431  HN  LEU A 740      57.920  58.840  57.100  1.00  0.00           H
ATOM   2432  CA  LEU A 740      59.220  59.470  58.500  1.00  0.00           C
ATOM   2433  HA  LEU A 740      60.300  59.350  58.490  1.00  0.00           H
ATOM   2434  CB  LEU A 740      58.980  60.850  57.740  1.00  0.00           C
ATOM   2435  HB1 LEU A 740      57.910  61.130  57.590  1.00  0.00           H
ATOM   2436  HB2 LEU A 740      59.500  60.770  56.750  1.00  0.00           H
ATOM   2437  CG  LEU A 740      59.470  62.200  58.420  1.00  0.00           C
ATOM   2438  HG  LEU A 740      59.210  62.190  59.500  1.00  0.00           H
ATOM   2439  CD1 LEU A 740      60.990  62.190  58.330  1.00  0.00           C
ATOM   2440 HD11 LEU A 740      61.380  63.150  58.740  1.00  0.00           H
ATOM   2441 HD12 LEU A 740      61.350  62.080  57.280  1.00  0.00           H
ATOM   2442 HD13 LEU A 740      61.330  61.310  58.910  1.00  0.00           H
ATOM   2443  CD2 LEU A 740      58.900  63.480  57.680  1.00  0.00           C
ATOM   2444 HD21 LEU A 740      59.010  63.340  56.590  1.00  0.00           H
ATOM   2445 HD22 LEU A 740      59.570  64.310  58.000  1.00  0.00           H
ATOM   2446 HD23 LEU A 740      57.820  63.680  57.820  1.00  0.00           H
ATOM   2447  C   LEU A 740      58.770  59.570  59.930  1.00  0.00           C
ATOM   2448  O   LEU A 740      59.540  59.700  60.810  1.00  0.00           O
ATOM   2449  N   GLU A 741      57.470  59.390  60.130  1.00  0.00           N
ATOM   2450  HN  GLU A 741      56.870  59.170  59.370  1.00  0.00           H
ATOM   2451  CA  GLU A 741      56.850  59.290  61.410  1.00  0.00           C
ATOM   2452  HA  GLU A 741      57.250  60.050  62.060  1.00  0.00           H
ATOM   2453  CB  GLU A 741      55.300  59.250  61.230  1.00  0.00           C
ATOM   2454  HB1 GLU A 741      55.060  58.290  60.740  1.00  0.00           H
ATOM   2455  HB2 GLU A 741      55.090  60.080  60.520  1.00  0.00           H
ATOM   2456  CG  GLU A 741      54.450  59.440  62.530  1.00  0.00           C
ATOM   2457  HG1 GLU A 741      54.420  60.470  62.970  1.00  0.00           H
ATOM   2458  HG2 GLU A 741      54.850  58.870  63.390  1.00  0.00           H
ATOM   2459  CD  GLU A 741      52.970  59.020  62.430  1.00  0.00           C
ATOM   2460  OE1 GLU A 741      52.210  59.860  61.910  1.00  0.00           O
ATOM   2461  OE2 GLU A 741      52.490  57.900  62.800  1.00  0.00           O
ATOM   2462  C   GLU A 741      57.260  57.920  62.100  1.00  0.00           C
ATOM   2463  O   GLU A 741      57.560  57.910  63.280  1.00  0.00           O
ATOM   2464  N   LYS A 742      57.370  56.770  61.370  1.00  0.00           N
ATOM   2465  HN  LYS A 742      56.910  56.620  60.500  1.00  0.00           H
ATOM   2466  CA  LYS A 742      57.930  55.610  62.030  1.00  0.00           C
ATOM   2467  HA  LYS A 742      57.460  55.420  62.990  1.00  0.00           H
ATOM   2468  CB  LYS A 742      57.600  54.240  61.320  1.00  0.00           C
ATOM   2469  HB1 LYS A 742      58.080  53.500  62.000  1.00  0.00           H
ATOM   2470  HB2 LYS A 742      58.080  54.250  60.320  1.00  0.00           H
ATOM   2471  CG  LYS A 742      56.150  53.830  61.250  1.00  0.00           C
ATOM   2472  HG1 LYS A 742      56.180  52.810  60.800  1.00  0.00           H
ATOM   2473  HG2 LYS A 742      55.730  54.550  60.530  1.00  0.00           H
ATOM   2474  CD  LYS A 742      55.340  53.850  62.530  1.00  0.00           C
ATOM   2475  HD1 LYS A 742      54.290  53.590  62.290  1.00  0.00           H
ATOM   2476  HD2 LYS A 742      55.270  54.910  62.860  1.00  0.00           H
ATOM   2477  CE  LYS A 742      55.830  52.890  63.610  1.00  0.00           C
ATOM   2478  HE1 LYS A 742      56.880  53.130  63.930  1.00  0.00           H
ATOM   2479  HE2 LYS A 742      55.870  51.860  63.240  1.00  0.00           H
ATOM   2480  NZ  LYS A 742      54.960  52.850  64.840  1.00  0.00           N
ATOM   2481  HZ1 LYS A 742      55.400  53.390  65.620  1.00  0.00           H
ATOM   2482  HZ2 LYS A 742      54.840  51.860  65.110  1.00  0.00           H
ATOM   2483  HZ3 LYS A 742      53.990  53.210  64.720  1.00  0.00           H
ATOM   2484  C   LYS A 742      59.420  55.720  62.460  1.00  0.00           C
ATOM   2485  O   LYS A 742      59.880  55.130  63.450  1.00  0.00           O
ATOM   2486  N   LEU A 743      60.270  56.480  61.670  1.00  0.00           N
ATOM   2487  HN  LEU A 743      59.960  56.860  60.800  1.00  0.00           H
ATOM   2488  CA  LEU A 743      61.620  56.870  62.010  1.00  0.00           C
ATOM   2489  HA  LEU A 743      62.230  56.000  62.200  1.00  0.00           H
ATOM   2490  CB  LEU A 743      62.320  57.810  60.900  1.00  0.00           C
ATOM   2491  HB1 LEU A 743      61.650  58.640  60.610  1.00  0.00           H
ATOM   2492  HB2 LEU A 743      62.450  57.170  60.000  1.00  0.00           H
ATOM   2493  CG  LEU A 743      63.780  58.380  61.240  1.00  0.00           C
ATOM   2494  HG  LEU A 743      63.720  58.930  62.190  1.00  0.00           H
ATOM   2495  CD1 LEU A 743      64.760  57.290  61.470  1.00  0.00           C
ATOM   2496 HD11 LEU A 743      64.880  56.620  60.590  1.00  0.00           H
ATOM   2497 HD12 LEU A 743      64.390  56.730  62.350  1.00  0.00           H
ATOM   2498 HD13 LEU A 743      65.780  57.610  61.790  1.00  0.00           H
ATOM   2499  CD2 LEU A 743      64.400  59.290  60.210  1.00  0.00           C
ATOM   2500 HD21 LEU A 743      65.190  59.850  60.750  1.00  0.00           H
ATOM   2501 HD22 LEU A 743      63.650  60.060  59.920  1.00  0.00           H
ATOM   2502 HD23 LEU A 743      64.840  58.760  59.330  1.00  0.00           H
ATOM   2503  C   LEU A 743      61.620  57.630  63.230  1.00  0.00           C
ATOM   2504  O   LEU A 743      62.320  57.370  64.190  1.00  0.00           O
ATOM   2505  N   PHE A 744      60.650  58.640  63.360  1.00  0.00           N
ATOM   2506  HN  PHE A 744      60.060  58.830  62.580  1.00  0.00           H
ATOM   2507  CA  PHE A 744      60.410  59.390  64.560  1.00  0.00           C
ATOM   2508  HA  PHE A 744      61.290  59.980  64.780  1.00  0.00           H
ATOM   2509  CB  PHE A 744      59.340  60.450  64.350  1.00  0.00           C
ATOM   2510  HB1 PHE A 744      59.060  60.920  65.320  1.00  0.00           H
ATOM   2511  HB2 PHE A 744      58.490  59.800  64.030  1.00  0.00           H
ATOM   2512  CG  PHE A 744      59.680  61.590  63.340  1.00  0.00           C
ATOM   2513  CD1 PHE A 744      60.910  61.930  62.870  1.00  0.00           C
ATOM   2514  HD1 PHE A 744      61.840  61.410  63.100  1.00  0.00           H
ATOM   2515  CE1 PHE A 744      61.090  63.050  61.980  1.00  0.00           C
ATOM   2516  HE1 PHE A 744      62.040  63.430  61.650  1.00  0.00           H
ATOM   2517  CZ  PHE A 744      59.990  63.770  61.580  1.00  0.00           C
ATOM   2518  HZ  PHE A 744      60.130  64.540  60.840  1.00  0.00           H
ATOM   2519  CD2 PHE A 744      58.580  62.340  62.950  1.00  0.00           C
ATOM   2520  HD2 PHE A 744      57.570  62.050  63.230  1.00  0.00           H
ATOM   2521  CE2 PHE A 744      58.750  63.500  62.160  1.00  0.00           C
ATOM   2522  HE2 PHE A 744      57.980  64.110  61.690  1.00  0.00           H
ATOM   2523  C   PHE A 744      60.110  58.500  65.810  1.00  0.00           C
ATOM   2524  O   PHE A 744      60.630  58.790  66.910  1.00  0.00           O
ATOM   2525  N   ASP A 745      59.330  57.450  65.620  1.00  0.00           N
ATOM   2526  HN  ASP A 745      58.680  57.390  64.870  1.00  0.00           H
ATOM   2527  CA  ASP A 745      58.950  56.560  66.680  1.00  0.00           C
ATOM   2528  HA  ASP A 745      58.670  57.110  67.560  1.00  0.00           H
ATOM   2529  CB  ASP A 745      57.850  55.640  66.170  1.00  0.00           C
ATOM   2530  HB1 ASP A 745      58.340  54.850  65.560  1.00  0.00           H
ATOM   2531  HB2 ASP A 745      57.050  56.200  65.610  1.00  0.00           H
ATOM   2532  CG  ASP A 745      57.110  54.790  67.150  1.00  0.00           C
ATOM   2533  OD1 ASP A 745      56.390  53.810  66.720  1.00  0.00           O
ATOM   2534  OD2 ASP A 745      57.190  55.030  68.370  1.00  0.00           O
ATOM   2535  C   ASP A 745      60.170  55.790  67.240  1.00  0.00           C
ATOM   2536  O   ASP A 745      60.370  55.610  68.440  1.00  0.00           O
ATOM   2537  N   LEU A 746      61.070  55.450  66.320  1.00  0.00           N
ATOM   2538  HN  LEU A 746      60.940  55.720  65.370  1.00  0.00           H
ATOM   2539  CA  LEU A 746      62.330  54.820  66.550  1.00  0.00           C
ATOM   2540  HA  LEU A 746      62.100  53.950  67.150  1.00  0.00           H
ATOM   2541  CB  LEU A 746      62.990  54.340  65.230  1.00  0.00           C
ATOM   2542  HB1 LEU A 746      64.020  54.030  65.480  1.00  0.00           H
ATOM   2543  HB2 LEU A 746      63.040  55.130  64.450  1.00  0.00           H
ATOM   2544  CG  LEU A 746      62.300  53.010  64.710  1.00  0.00           C
ATOM   2545  HG  LEU A 746      61.220  53.290  64.610  1.00  0.00           H
ATOM   2546  CD1 LEU A 746      63.000  52.590  63.350  1.00  0.00           C
ATOM   2547 HD11 LEU A 746      64.100  52.450  63.480  1.00  0.00           H
ATOM   2548 HD12 LEU A 746      62.790  53.440  62.670  1.00  0.00           H
ATOM   2549 HD13 LEU A 746      62.440  51.720  62.960  1.00  0.00           H
ATOM   2550  CD2 LEU A 746      62.390  51.860  65.650  1.00  0.00           C
ATOM   2551 HD21 LEU A 746      62.030  51.950  66.700  1.00  0.00           H
ATOM   2552 HD22 LEU A 746      63.430  51.550  65.870  1.00  0.00           H
ATOM   2553 HD23 LEU A 746      61.900  50.970  65.200  1.00  0.00           H
ATOM   2554  C   LEU A 746      63.280  55.640  67.350  1.00  0.00           C
ATOM   2555  O   LEU A 746      63.750  55.240  68.410  1.00  0.00           O
ATOM   2556  N   GLY A 747      63.430  56.900  66.920  1.00  0.00           N
ATOM   2557  HN  GLY A 747      62.990  57.050  66.040  1.00  0.00           H
ATOM   2558  CA  GLY A 747      64.060  57.950  67.720  1.00  0.00           C
ATOM   2559  HA1 GLY A 747      63.970  58.820  67.070  1.00  0.00           H
ATOM   2560  HA2 GLY A 747      65.080  57.710  67.970  1.00  0.00           H
ATOM   2561  C   GLY A 747      63.480  58.190  69.070  1.00  0.00           C
ATOM   2562  O   GLY A 747      64.150  58.310  70.090  1.00  0.00           O
ATOM   2563  N   GLU A 748      62.150  58.310  69.240  1.00  0.00           N
ATOM   2564  HN  GLU A 748      61.600  58.330  68.400  1.00  0.00           H
ATOM   2565  CA  GLU A 748      61.610  58.580  70.520  1.00  0.00           C
ATOM   2566  HA  GLU A 748      62.240  59.350  70.960  1.00  0.00           H
ATOM   2567  CB  GLU A 748      60.050  58.960  70.550  1.00  0.00           C
ATOM   2568  HB1 GLU A 748      59.850  59.010  71.650  1.00  0.00           H
ATOM   2569  HB2 GLU A 748      59.500  58.100  70.110  1.00  0.00           H
ATOM   2570  CG  GLU A 748      59.760  60.360  69.920  1.00  0.00           C
ATOM   2571  HG1 GLU A 748      59.750  60.220  68.820  1.00  0.00           H
ATOM   2572  HG2 GLU A 748      60.540  61.100  70.180  1.00  0.00           H
ATOM   2573  CD  GLU A 748      58.380  60.820  70.300  1.00  0.00           C
ATOM   2574  OE1 GLU A 748      58.410  61.850  71.010  1.00  0.00           O
ATOM   2575  OE2 GLU A 748      57.280  60.270  70.000  1.00  0.00           O
ATOM   2576  C   GLU A 748      61.810  57.370  71.540  1.00  0.00           C
ATOM   2577  O   GLU A 748      62.030  57.600  72.690  1.00  0.00           O
ATOM   2578  N   THR A 749      61.630  56.100  71.040  1.00  0.00           N
ATOM   2579  HN  THR A 749      61.330  56.040  70.090  1.00  0.00           H
ATOM   2580  CA  THR A 749      61.860  54.800  71.680  1.00  0.00           C
ATOM   2581  HA  THR A 749      61.290  54.850  72.610  1.00  0.00           H
ATOM   2582  CB  THR A 749      61.220  53.570  70.890  1.00  0.00           C
ATOM   2583  HB  THR A 749      61.720  53.460  69.900  1.00  0.00           H
ATOM   2584  OG1 THR A 749      59.840  53.920  70.720  1.00  0.00           O
ATOM   2585  HG1 THR A 749      59.740  54.450  69.920  1.00  0.00           H
ATOM   2586  CG2 THR A 749      61.240  52.280  71.670  1.00  0.00           C
ATOM   2587 HG21 THR A 749      62.220  51.750  71.690  1.00  0.00           H
ATOM   2588 HG22 THR A 749      60.470  51.580  71.270  1.00  0.00           H
ATOM   2589 HG23 THR A 749      61.030  52.530  72.730  1.00  0.00           H
ATOM   2590  C   THR A 749      63.250  54.470  72.160  1.00  0.00           C
ATOM   2591  O   THR A 749      63.520  53.880  73.190  1.00  0.00           O
ATOM   2592  N   TYR A 750      64.250  54.820  71.360  1.00  0.00           N
ATOM   2593  HN  TYR A 750      64.030  55.300  70.520  1.00  0.00           H
ATOM   2594  CA  TYR A 750      65.620  54.270  71.480  1.00  0.00           C
ATOM   2595  HA  TYR A 750      65.750  53.730  72.400  1.00  0.00           H
ATOM   2596  CB  TYR A 750      65.850  53.310  70.270  1.00  0.00           C
ATOM   2597  HB1 TYR A 750      66.880  52.920  70.150  1.00  0.00           H
ATOM   2598  HB2 TYR A 750      65.540  53.870  69.360  1.00  0.00           H
ATOM   2599  CG  TYR A 750      65.010  52.090  70.350  1.00  0.00           C
ATOM   2600  CD1 TYR A 750      65.120  51.220  71.430  1.00  0.00           C
ATOM   2601  HD1 TYR A 750      65.840  51.470  72.190  1.00  0.00           H
ATOM   2602  CE1 TYR A 750      64.450  49.910  71.380  1.00  0.00           C
ATOM   2603  HE1 TYR A 750      64.570  49.250  72.240  1.00  0.00           H
ATOM   2604  CZ  TYR A 750      63.450  49.710  70.440  1.00  0.00           C
ATOM   2605  OH  TYR A 750      62.620  48.600  70.530  1.00  0.00           O
ATOM   2606  HH  TYR A 750      61.790  48.870  70.110  1.00  0.00           H
ATOM   2607  CD2 TYR A 750      64.170  51.710  69.280  1.00  0.00           C
ATOM   2608  HD2 TYR A 750      64.170  52.400  68.450  1.00  0.00           H
ATOM   2609  CE2 TYR A 750      63.420  50.580  69.290  1.00  0.00           C
ATOM   2610  HE2 TYR A 750      62.710  50.390  68.500  1.00  0.00           H
ATOM   2611  C   TYR A 750      66.700  55.310  71.600  1.00  0.00           C
ATOM   2612  O   TYR A 750      66.870  56.090  70.710  1.00  0.00           O
ATOM   2613  N   ALA A 751      67.520  55.280  72.640  1.00  0.00           N
ATOM   2614  HN  ALA A 751      67.280  54.640  73.370  1.00  0.00           H
ATOM   2615  CA  ALA A 751      68.790  55.960  72.860  1.00  0.00           C
ATOM   2616  HA  ALA A 751      68.520  57.000  72.720  1.00  0.00           H
ATOM   2617  CB  ALA A 751      69.380  55.760  74.270  1.00  0.00           C
ATOM   2618  HB1 ALA A 751      69.860  54.760  74.310  1.00  0.00           H
ATOM   2619  HB2 ALA A 751      68.620  55.860  75.060  1.00  0.00           H
ATOM   2620  HB3 ALA A 751      70.210  56.500  74.420  1.00  0.00           H
ATOM   2621  C   ALA A 751      69.810  55.730  71.670  1.00  0.00           C
ATOM   2622  O   ALA A 751      69.960  54.670  71.040  1.00  0.00           O
ATOM   2623  N   PHE A 752      70.410  56.890  71.330  1.00  0.00           N
ATOM   2624  HN  PHE A 752      70.330  57.700  71.910  1.00  0.00           H
ATOM   2625  CA  PHE A 752      71.530  56.930  70.400  1.00  0.00           C
ATOM   2626  HA  PHE A 752      71.420  56.140  69.670  1.00  0.00           H
ATOM   2627  CB  PHE A 752      71.530  58.320  69.660  1.00  0.00           C
ATOM   2628  HB1 PHE A 752      71.920  59.210  70.200  1.00  0.00           H
ATOM   2629  HB2 PHE A 752      70.450  58.490  69.500  1.00  0.00           H
ATOM   2630  CG  PHE A 752      72.320  58.330  68.340  1.00  0.00           C
ATOM   2631  CD1 PHE A 752      73.430  59.170  68.180  1.00  0.00           C
ATOM   2632  HD1 PHE A 752      73.730  59.790  69.020  1.00  0.00           H
ATOM   2633  CE1 PHE A 752      74.020  59.310  66.900  1.00  0.00           C
ATOM   2634  HE1 PHE A 752      74.960  59.810  66.710  1.00  0.00           H
ATOM   2635  CZ  PHE A 752      73.550  58.600  65.820  1.00  0.00           C
ATOM   2636  HZ  PHE A 752      74.060  58.830  64.900  1.00  0.00           H
ATOM   2637  CD2 PHE A 752      71.840  57.600  67.230  1.00  0.00           C
ATOM   2638  HD2 PHE A 752      70.940  57.040  67.430  1.00  0.00           H
ATOM   2639  CE2 PHE A 752      72.530  57.690  65.960  1.00  0.00           C
ATOM   2640  HE2 PHE A 752      72.070  57.160  65.140  1.00  0.00           H
ATOM   2641  C   PHE A 752      72.870  56.880  71.130  1.00  0.00           C
ATOM   2642  O   PHE A 752      72.980  57.410  72.240  1.00  0.00           O
ATOM   2643  N   PRO A 822      73.920  56.180  70.660  1.00  0.00           N
ATOM   2644  CD  PRO A 822      75.210  56.200  71.400  1.00  0.00           C
ATOM   2645  HD1 PRO A 822      75.320  55.260  71.990  1.00  0.00           H
ATOM   2646  HD2 PRO A 822      75.330  57.090  72.050  1.00  0.00           H
ATOM   2647  CA  PRO A 822      73.990  55.510  69.330  1.00  0.00           C
ATOM   2648  HA  PRO A 822      73.660  56.170  68.540  1.00  0.00           H
ATOM   2649  CB  PRO A 822      75.490  55.280  69.210  1.00  0.00           C
ATOM   2650  HB1 PRO A 822      75.890  55.440  68.180  1.00  0.00           H
ATOM   2651  HB2 PRO A 822      75.690  54.200  69.420  1.00  0.00           H
ATOM   2652  CG  PRO A 822      76.190  56.130  70.280  1.00  0.00           C
ATOM   2653  HG1 PRO A 822      77.180  55.660  70.440  1.00  0.00           H
ATOM   2654  HG2 PRO A 822      76.320  57.090  69.740  1.00  0.00           H
ATOM   2655  C   PRO A 822      73.170  54.250  69.440  1.00  0.00           C
ATOM   2656  O   PRO A 822      72.170  54.170  68.720  1.00  0.00           O
ATOM   2657  N   ASP A 823      73.640  53.270  70.260  1.00  0.00           N
ATOM   2658  HN  ASP A 823      74.460  53.370  70.810  1.00  0.00           H
ATOM   2659  CA  ASP A 823      73.030  52.030  70.630  1.00  0.00           C
ATOM   2660  HA  ASP A 823      73.830  51.310  70.690  1.00  0.00           H
ATOM   2661  CB  ASP A 823      72.470  52.180  72.030  1.00  0.00           C
ATOM   2662  HB1 ASP A 823      72.190  51.180  72.440  1.00  0.00           H
ATOM   2663  HB2 ASP A 823      71.570  52.810  72.110  1.00  0.00           H
ATOM   2664  CG  ASP A 823      73.500  52.640  73.080  1.00  0.00           C
ATOM   2665  OD1 ASP A 823      74.650  53.090  72.760  1.00  0.00           O
ATOM   2666  OD2 ASP A 823      73.170  52.670  74.290  1.00  0.00           O
ATOM   2667  C   ASP A 823      72.030  51.480  69.640  1.00  0.00           C
ATOM   2668  O   ASP A 823      72.270  51.320  68.470  1.00  0.00           O
ATOM   2669  N   VAL A 824      70.860  51.080  70.100  1.00  0.00           N
ATOM   2670  HN  VAL A 824      70.720  51.100  71.090  1.00  0.00           H
ATOM   2671  CA  VAL A 824      69.740  50.460  69.290  1.00  0.00           C
ATOM   2672  HA  VAL A 824      70.040  49.530  68.840  1.00  0.00           H
ATOM   2673  CB  VAL A 824      68.510  50.010  70.040  1.00  0.00           C
ATOM   2674  HB  VAL A 824      67.980  50.880  70.470  1.00  0.00           H
ATOM   2675  CG1 VAL A 824      67.490  49.180  69.200  1.00  0.00           C
ATOM   2676 HG11 VAL A 824      66.860  49.910  68.650  1.00  0.00           H
ATOM   2677 HG12 VAL A 824      66.780  48.670  69.880  1.00  0.00           H
ATOM   2678 HG13 VAL A 824      67.960  48.510  68.450  1.00  0.00           H
ATOM   2679  CG2 VAL A 824      69.020  49.070  71.280  1.00  0.00           C
ATOM   2680 HG21 VAL A 824      69.620  48.180  70.980  1.00  0.00           H
ATOM   2681 HG22 VAL A 824      68.110  48.780  71.860  1.00  0.00           H
ATOM   2682 HG23 VAL A 824      69.740  49.660  71.890  1.00  0.00           H
ATOM   2683  C   VAL A 824      69.270  51.270  68.150  1.00  0.00           C
ATOM   2684  O   VAL A 824      69.030  50.780  67.040  1.00  0.00           O
ATOM   2685  N   LEU A 825      69.110  52.570  68.370  1.00  0.00           N
ATOM   2686  HN  LEU A 825      69.390  52.940  69.260  1.00  0.00           H
ATOM   2687  CA  LEU A 825      68.650  53.580  67.420  1.00  0.00           C
ATOM   2688  HA  LEU A 825      67.670  53.240  67.120  1.00  0.00           H
ATOM   2689  CB  LEU A 825      68.580  55.050  67.980  1.00  0.00           C
ATOM   2690  HB1 LEU A 825      69.600  55.320  68.340  1.00  0.00           H
ATOM   2691  HB2 LEU A 825      67.920  55.150  68.870  1.00  0.00           H
ATOM   2692  CG  LEU A 825      68.170  56.140  67.000  1.00  0.00           C
ATOM   2693  HG  LEU A 825      68.960  56.250  66.230  1.00  0.00           H
ATOM   2694  CD1 LEU A 825      66.820  55.940  66.280  1.00  0.00           C
ATOM   2695 HD11 LEU A 825      66.910  55.110  65.550  1.00  0.00           H
ATOM   2696 HD12 LEU A 825      66.320  56.820  65.820  1.00  0.00           H
ATOM   2697 HD13 LEU A 825      66.100  55.500  67.000  1.00  0.00           H
ATOM   2698  CD2 LEU A 825      67.940  57.480  67.720  1.00  0.00           C
ATOM   2699 HD21 LEU A 825      67.770  58.280  66.960  1.00  0.00           H
ATOM   2700 HD22 LEU A 825      68.830  57.730  68.330  1.00  0.00           H
ATOM   2701 HD23 LEU A 825      67.060  57.360  68.370  1.00  0.00           H
ATOM   2702  C   LEU A 825      69.450  53.660  66.160  1.00  0.00           C
ATOM   2703  O   LEU A 825      68.920  53.620  65.070  1.00  0.00           O
ATOM   2704  N   PHE A 826      70.800  53.640  66.330  1.00  0.00           N
ATOM   2705  HN  PHE A 826      71.110  53.770  67.260  1.00  0.00           H
ATOM   2706  CA  PHE A 826      71.750  53.550  65.280  1.00  0.00           C
ATOM   2707  HA  PHE A 826      71.500  54.410  64.670  1.00  0.00           H
ATOM   2708  CB  PHE A 826      73.190  53.440  65.840  1.00  0.00           C
ATOM   2709  HB1 PHE A 826      73.430  52.510  66.400  1.00  0.00           H
ATOM   2710  HB2 PHE A 826      73.250  54.290  66.540  1.00  0.00           H
ATOM   2711  CG  PHE A 826      74.120  53.540  64.680  1.00  0.00           C
ATOM   2712  CD1 PHE A 826      74.690  52.350  64.220  1.00  0.00           C
ATOM   2713  HD1 PHE A 826      74.440  51.460  64.790  1.00  0.00           H
ATOM   2714  CE1 PHE A 826      75.720  52.380  63.240  1.00  0.00           C
ATOM   2715  HE1 PHE A 826      76.280  51.510  62.910  1.00  0.00           H
ATOM   2716  CZ  PHE A 826      75.990  53.570  62.700  1.00  0.00           C
ATOM   2717  HZ  PHE A 826      76.700  53.610  61.890  1.00  0.00           H
ATOM   2718  CD2 PHE A 826      74.470  54.800  64.140  1.00  0.00           C
ATOM   2719  HD2 PHE A 826      74.150  55.750  64.540  1.00  0.00           H
ATOM   2720  CE2 PHE A 826      75.460  54.780  63.100  1.00  0.00           C
ATOM   2721  HE2 PHE A 826      75.790  55.700  62.660  1.00  0.00           H
ATOM   2722  C   PHE A 826      71.550  52.320  64.360  1.00  0.00           C
ATOM   2723  O   PHE A 826      71.330  52.400  63.190  1.00  0.00           O
ATOM   2724  N   TRP A 827      71.510  51.140  64.970  1.00  0.00           N
ATOM   2725  HN  TRP A 827      71.300  51.200  65.940  1.00  0.00           H
ATOM   2726  CA  TRP A 827      71.230  49.880  64.240  1.00  0.00           C
ATOM   2727  HA  TRP A 827      71.880  50.000  63.390  1.00  0.00           H
ATOM   2728  CB  TRP A 827      71.550  48.640  65.190  1.00  0.00           C
ATOM   2729  HB1 TRP A 827      71.240  47.720  64.670  1.00  0.00           H
ATOM   2730  HB2 TRP A 827      70.900  48.700  66.090  1.00  0.00           H
ATOM   2731  CG  TRP A 827      72.970  48.580  65.650  1.00  0.00           C
ATOM   2732  CD1 TRP A 827      73.340  48.620  66.910  1.00  0.00           C
ATOM   2733  HD1 TRP A 827      72.720  48.620  67.800  1.00  0.00           H
ATOM   2734  NE1 TRP A 827      74.750  48.830  66.950  1.00  0.00           N
ATOM   2735  HE1 TRP A 827      75.280  48.920  67.760  1.00  0.00           H
ATOM   2736  CE2 TRP A 827      75.240  48.820  65.670  1.00  0.00           C
ATOM   2737  CD2 TRP A 827      74.120  48.710  64.810  1.00  0.00           C
ATOM   2738  CE3 TRP A 827      74.290  48.780  63.400  1.00  0.00           C
ATOM   2739  HE3 TRP A 827      73.420  48.660  62.760  1.00  0.00           H
ATOM   2740  CZ3 TRP A 827      75.580  48.740  62.920  1.00  0.00           C
ATOM   2741  HZ3 TRP A 827      75.780  48.850  61.870  1.00  0.00           H
ATOM   2742  CZ2 TRP A 827      76.520  48.830  65.170  1.00  0.00           C
ATOM   2743  HZ2 TRP A 827      77.420  48.970  65.760  1.00  0.00           H
ATOM   2744  CH2 TRP A 827      76.670  48.770  63.790  1.00  0.00           C
ATOM   2745  HH2 TRP A 827      77.630  48.450  63.400  1.00  0.00           H
ATOM   2746  C   TRP A 827      69.850  49.720  63.570  1.00  0.00           C
ATOM   2747  O   TRP A 827      69.800  49.210  62.500  1.00  0.00           O
ATOM   2748  N   CYS A 828      68.750  50.120  64.160  1.00  0.00           N
ATOM   2749  HN  CYS A 828      68.840  50.400  65.120  1.00  0.00           H
ATOM   2750  CA  CYS A 828      67.480  50.220  63.500  1.00  0.00           C
ATOM   2751  HA  CYS A 828      67.260  49.200  63.250  1.00  0.00           H
ATOM   2752  CB  CYS A 828      66.230  50.710  64.330  1.00  0.00           C
ATOM   2753  HB1 CYS A 828      65.340  50.400  63.760  1.00  0.00           H
ATOM   2754  HB2 CYS A 828      66.180  51.800  64.550  1.00  0.00           H
ATOM   2755  SG  CYS A 828      66.200  49.910  65.990  1.00  0.00           S
ATOM   2756  HG1 CYS A 828      67.170  50.630  66.520  1.00  0.00           H
ATOM   2757  C   CYS A 828      67.630  51.170  62.300  1.00  0.00           C
ATOM   2758  O   CYS A 828      67.250  50.800  61.180  1.00  0.00           O
ATOM   2759  N   VAL A 829      68.150  52.400  62.470  1.00  0.00           N
ATOM   2760  HN  VAL A 829      68.420  52.660  63.390  1.00  0.00           H
ATOM   2761  CA  VAL A 829      68.310  53.360  61.420  1.00  0.00           C
ATOM   2762  HA  VAL A 829      67.310  53.590  61.080  1.00  0.00           H
ATOM   2763  CB  VAL A 829      68.730  54.710  62.040  1.00  0.00           C
ATOM   2764  HB  VAL A 829      69.550  54.480  62.750  1.00  0.00           H
ATOM   2765  CG1 VAL A 829      69.380  55.680  60.960  1.00  0.00           C
ATOM   2766 HG11 VAL A 829      69.720  56.490  61.620  1.00  0.00           H
ATOM   2767 HG12 VAL A 829      68.680  56.080  60.210  1.00  0.00           H
ATOM   2768 HG13 VAL A 829      70.260  55.240  60.430  1.00  0.00           H
ATOM   2769  CG2 VAL A 829      67.530  55.430  62.620  1.00  0.00           C
ATOM   2770 HG21 VAL A 829      67.710  56.480  62.900  1.00  0.00           H
ATOM   2771 HG22 VAL A 829      67.140  54.970  63.560  1.00  0.00           H
ATOM   2772 HG23 VAL A 829      66.700  55.410  61.890  1.00  0.00           H
ATOM   2773  C   VAL A 829      69.150  52.950  60.260  1.00  0.00           C
ATOM   2774  O   VAL A 829      68.680  53.100  59.120  1.00  0.00           O
ATOM   2775  N   ILE A 830      70.270  52.280  60.450  1.00  0.00           N
ATOM   2776  HN  ILE A 830      70.690  52.240  61.350  1.00  0.00           H
ATOM   2777  CA  ILE A 830      71.090  51.570  59.470  1.00  0.00           C
ATOM   2778  HA  ILE A 830      71.470  52.220  58.700  1.00  0.00           H
ATOM   2779  CB  ILE A 830      72.400  51.090  60.190  1.00  0.00           C
ATOM   2780  HB  ILE A 830      72.090  50.460  61.060  1.00  0.00           H
ATOM   2781  CG2 ILE A 830      73.110  50.100  59.310  1.00  0.00           C
ATOM   2782 HG21 ILE A 830      72.540  49.160  59.320  1.00  0.00           H
ATOM   2783 HG22 ILE A 830      74.140  49.810  59.610  1.00  0.00           H
ATOM   2784 HG23 ILE A 830      73.110  50.380  58.230  1.00  0.00           H
ATOM   2785  CG1 ILE A 830      73.400  52.220  60.570  1.00  0.00           C
ATOM   2786 HG11 ILE A 830      74.130  51.800  61.290  1.00  0.00           H
ATOM   2787 HG12 ILE A 830      72.770  52.880  61.190  1.00  0.00           H
ATOM   2788  CD  ILE A 830      74.010  53.030  59.400  1.00  0.00           C
ATOM   2789  HD1 ILE A 830      73.230  53.470  58.740  1.00  0.00           H
ATOM   2790  HD2 ILE A 830      74.680  52.450  58.720  1.00  0.00           H
ATOM   2791  HD3 ILE A 830      74.550  53.840  59.940  1.00  0.00           H
ATOM   2792  C   ILE A 830      70.410  50.470  58.750  1.00  0.00           C
ATOM   2793  O   ILE A 830      70.390  50.380  57.530  1.00  0.00           O
ATOM   2794  N   LEU A 831      69.700  49.620  59.500  1.00  0.00           N
ATOM   2795  HN  LEU A 831      69.680  49.740  60.490  1.00  0.00           H
ATOM   2796  CA  LEU A 831      68.900  48.630  58.920  1.00  0.00           C
ATOM   2797  HA  LEU A 831      69.440  48.060  58.180  1.00  0.00           H
ATOM   2798  CB  LEU A 831      68.350  47.840  60.110  1.00  0.00           C
ATOM   2799  HB1 LEU A 831      67.750  48.390  60.850  1.00  0.00           H
ATOM   2800  HB2 LEU A 831      69.180  47.450  60.750  1.00  0.00           H
ATOM   2801  CG  LEU A 831      67.500  46.590  59.720  1.00  0.00           C
ATOM   2802  HG  LEU A 831      66.670  46.890  59.040  1.00  0.00           H
ATOM   2803  CD1 LEU A 831      68.420  45.550  58.940  1.00  0.00           C
ATOM   2804 HD11 LEU A 831      69.330  45.320  59.530  1.00  0.00           H
ATOM   2805 HD12 LEU A 831      68.740  45.980  57.960  1.00  0.00           H
ATOM   2806 HD13 LEU A 831      67.770  44.700  58.630  1.00  0.00           H
ATOM   2807  CD2 LEU A 831      66.960  45.800  60.900  1.00  0.00           C
ATOM   2808 HD21 LEU A 831      67.790  45.480  61.570  1.00  0.00           H
ATOM   2809 HD22 LEU A 831      66.440  44.930  60.440  1.00  0.00           H
ATOM   2810 HD23 LEU A 831      66.250  46.390  61.510  1.00  0.00           H
ATOM   2811  C   LEU A 831      67.770  49.120  58.050  1.00  0.00           C
ATOM   2812  O   LEU A 831      67.550  48.730  56.890  1.00  0.00           O
ATOM   2813  N   PHE A 832      67.070  50.150  58.580  1.00  0.00           N
ATOM   2814  HN  PHE A 832      67.090  50.490  59.520  1.00  0.00           H
ATOM   2815  CA  PHE A 832      66.090  50.870  57.810  1.00  0.00           C
ATOM   2816  HA  PHE A 832      65.380  50.130  57.490  1.00  0.00           H
ATOM   2817  CB  PHE A 832      65.520  51.840  58.880  1.00  0.00           C
ATOM   2818  HB1 PHE A 832      66.390  52.380  59.300  1.00  0.00           H
ATOM   2819  HB2 PHE A 832      65.050  51.310  59.740  1.00  0.00           H
ATOM   2820  CG  PHE A 832      64.560  52.940  58.350  1.00  0.00           C
ATOM   2821  CD1 PHE A 832      64.880  54.240  58.640  1.00  0.00           C
ATOM   2822  HD1 PHE A 832      65.770  54.460  59.220  1.00  0.00           H
ATOM   2823  CE1 PHE A 832      64.080  55.290  58.160  1.00  0.00           C
ATOM   2824  HE1 PHE A 832      64.350  56.320  58.320  1.00  0.00           H
ATOM   2825  CZ  PHE A 832      62.940  54.930  57.310  1.00  0.00           C
ATOM   2826  HZ  PHE A 832      62.290  55.740  57.030  1.00  0.00           H
ATOM   2827  CD2 PHE A 832      63.460  52.650  57.510  1.00  0.00           C
ATOM   2828  HD2 PHE A 832      63.200  51.640  57.240  1.00  0.00           H
ATOM   2829  CE2 PHE A 832      62.630  53.690  57.140  1.00  0.00           C
ATOM   2830  HE2 PHE A 832      61.890  53.430  56.400  1.00  0.00           H
ATOM   2831  C   PHE A 832      66.570  51.620  56.570  1.00  0.00           C
ATOM   2832  O   PHE A 832      66.040  51.290  55.480  1.00  0.00           O
ATOM   2833  N   PHE A 833      67.600  52.510  56.660  1.00  0.00           N
ATOM   2834  HN  PHE A 833      67.980  52.890  57.500  1.00  0.00           H
ATOM   2835  CA  PHE A 833      68.160  53.160  55.430  1.00  0.00           C
ATOM   2836  HA  PHE A 833      67.300  53.500  54.900  1.00  0.00           H
ATOM   2837  CB  PHE A 833      69.080  54.320  55.700  1.00  0.00           C
ATOM   2838  HB1 PHE A 833      69.910  54.420  54.960  1.00  0.00           H
ATOM   2839  HB2 PHE A 833      69.670  54.340  56.650  1.00  0.00           H
ATOM   2840  CG  PHE A 833      68.330  55.620  55.520  1.00  0.00           C
ATOM   2841  CD1 PHE A 833      67.960  56.360  56.630  1.00  0.00           C
ATOM   2842  HD1 PHE A 833      67.990  55.910  57.610  1.00  0.00           H
ATOM   2843  CE1 PHE A 833      67.170  57.500  56.520  1.00  0.00           C
ATOM   2844  HE1 PHE A 833      66.850  58.020  57.410  1.00  0.00           H
ATOM   2845  CZ  PHE A 833      66.940  58.020  55.250  1.00  0.00           C
ATOM   2846  HZ  PHE A 833      66.450  58.960  55.000  1.00  0.00           H
ATOM   2847  CD2 PHE A 833      68.010  56.100  54.210  1.00  0.00           C
ATOM   2848  HD2 PHE A 833      68.380  55.530  53.370  1.00  0.00           H
ATOM   2849  CE2 PHE A 833      67.320  57.300  54.070  1.00  0.00           C
ATOM   2850  HE2 PHE A 833      66.940  57.720  53.150  1.00  0.00           H
ATOM   2851  C   PHE A 833      68.830  52.220  54.450  1.00  0.00           C
ATOM   2852  O   PHE A 833      68.800  52.500  53.230  1.00  0.00           O
ATOM   2853  N   THR A 834      69.470  51.080  54.870  1.00  0.00           N
ATOM   2854  HN  THR A 834      69.440  50.750  55.820  1.00  0.00           H
ATOM   2855  CA  THR A 834      70.020  50.140  53.960  1.00  0.00           C
ATOM   2856  HA  THR A 834      70.460  50.690  53.140  1.00  0.00           H
ATOM   2857  CB  THR A 834      71.160  49.250  54.440  1.00  0.00           C
ATOM   2858  HB  THR A 834      71.380  48.360  53.810  1.00  0.00           H
ATOM   2859  OG1 THR A 834      70.840  48.680  55.700  1.00  0.00           O
ATOM   2860  HG1 THR A 834      70.900  49.400  56.340  1.00  0.00           H
ATOM   2861  CG2 THR A 834      72.490  50.020  54.670  1.00  0.00           C
ATOM   2862 HG21 THR A 834      72.460  50.890  55.360  1.00  0.00           H
ATOM   2863 HG22 THR A 834      73.030  50.390  53.770  1.00  0.00           H
ATOM   2864 HG23 THR A 834      73.310  49.390  55.080  1.00  0.00           H
ATOM   2865  C   THR A 834      68.990  49.240  53.320  1.00  0.00           C
ATOM   2866  O   THR A 834      69.170  48.930  52.150  1.00  0.00           O
ATOM   2867  N   THR A 835      67.890  48.980  54.030  1.00  0.00           N
ATOM   2868  HN  THR A 835      67.840  49.340  54.960  1.00  0.00           H
ATOM   2869  CA  THR A 835      66.730  48.190  53.470  1.00  0.00           C
ATOM   2870  HA  THR A 835      67.100  47.330  52.950  1.00  0.00           H
ATOM   2871  CB  THR A 835      65.660  47.730  54.460  1.00  0.00           C
ATOM   2872  HB  THR A 835      65.110  48.610  54.830  1.00  0.00           H
ATOM   2873  OG1 THR A 835      66.120  47.000  55.610  1.00  0.00           O
ATOM   2874  HG1 THR A 835      66.550  47.680  56.140  1.00  0.00           H
ATOM   2875  CG2 THR A 835      64.710  46.760  53.810  1.00  0.00           C
ATOM   2876 HG21 THR A 835      63.880  46.490  54.500  1.00  0.00           H
ATOM   2877 HG22 THR A 835      65.220  45.790  53.630  1.00  0.00           H
ATOM   2878 HG23 THR A 835      64.190  47.180  52.920  1.00  0.00           H
ATOM   2879  C   THR A 835      66.100  49.070  52.370  1.00  0.00           C
ATOM   2880  O   THR A 835      65.720  48.610  51.300  1.00  0.00           O
ATOM   2881  N   PHE A 836      65.990  50.420  52.490  1.00  0.00           N
ATOM   2882  HN  PHE A 836      65.900  50.790  53.420  1.00  0.00           H
ATOM   2883  CA  PHE A 836      65.680  51.370  51.440  1.00  0.00           C
ATOM   2884  HA  PHE A 836      64.740  51.160  50.980  1.00  0.00           H
ATOM   2885  CB  PHE A 836      65.390  52.770  52.210  1.00  0.00           C
ATOM   2886  HB1 PHE A 836      66.110  53.020  53.020  1.00  0.00           H
ATOM   2887  HB2 PHE A 836      64.360  52.540  52.530  1.00  0.00           H
ATOM   2888  CG  PHE A 836      65.300  53.840  51.210  1.00  0.00           C
ATOM   2889  CD1 PHE A 836      66.170  54.910  51.130  1.00  0.00           C
ATOM   2890  HD1 PHE A 836      66.960  54.960  51.870  1.00  0.00           H
ATOM   2891  CE1 PHE A 836      66.060  55.880  50.110  1.00  0.00           C
ATOM   2892  HE1 PHE A 836      66.730  56.730  50.090  1.00  0.00           H
ATOM   2893  CZ  PHE A 836      64.900  55.820  49.310  1.00  0.00           C
ATOM   2894  HZ  PHE A 836      64.720  56.630  48.610  1.00  0.00           H
ATOM   2895  CD2 PHE A 836      64.150  53.840  50.350  1.00  0.00           C
ATOM   2896  HD2 PHE A 836      63.480  53.000  50.490  1.00  0.00           H
ATOM   2897  CE2 PHE A 836      63.950  54.790  49.380  1.00  0.00           C
ATOM   2898  HE2 PHE A 836      63.120  54.780  48.700  1.00  0.00           H
ATOM   2899  C   PHE A 836      66.670  51.380  50.250  1.00  0.00           C
ATOM   2900  O   PHE A 836      66.310  51.360  49.080  1.00  0.00           O
ATOM   2901  N   PHE A 837      67.970  51.390  50.610  1.00  0.00           N
ATOM   2902  HN  PHE A 837      68.210  51.460  51.570  1.00  0.00           H
ATOM   2903  CA  PHE A 837      69.050  51.380  49.630  1.00  0.00           C
ATOM   2904  HA  PHE A 837      68.850  52.180  48.950  1.00  0.00           H
ATOM   2905  CB  PHE A 837      70.360  51.580  50.400  1.00  0.00           C
ATOM   2906  HB1 PHE A 837      70.380  50.900  51.270  1.00  0.00           H
ATOM   2907  HB2 PHE A 837      70.460  52.630  50.760  1.00  0.00           H
ATOM   2908  CG  PHE A 837      71.610  51.340  49.540  1.00  0.00           C
ATOM   2909  CD1 PHE A 837      71.830  51.920  48.260  1.00  0.00           C
ATOM   2910  HD1 PHE A 837      71.020  52.430  47.740  1.00  0.00           H
ATOM   2911  CE1 PHE A 837      72.890  51.570  47.460  1.00  0.00           C
ATOM   2912  HE1 PHE A 837      73.030  51.960  46.470  1.00  0.00           H
ATOM   2913  CZ  PHE A 837      73.890  50.760  48.020  1.00  0.00           C
ATOM   2914  HZ  PHE A 837      74.720  50.480  47.400  1.00  0.00           H
ATOM   2915  CD2 PHE A 837      72.650  50.520  50.040  1.00  0.00           C
ATOM   2916  HD2 PHE A 837      72.510  50.130  51.030  1.00  0.00           H
ATOM   2917  CE2 PHE A 837      73.810  50.200  49.360  1.00  0.00           C
ATOM   2918  HE2 PHE A 837      74.660  49.640  49.750  1.00  0.00           H
ATOM   2919  C   PHE A 837      69.040  50.100  48.820  1.00  0.00           C
ATOM   2920  O   PHE A 837      68.960  50.080  47.560  1.00  0.00           O
ATOM   2921  N   LEU A 838      69.040  48.890  49.490  1.00  0.00           N
ATOM   2922  HN  LEU A 838      69.190  48.860  50.470  1.00  0.00           H
ATOM   2923  CA  LEU A 838      69.050  47.590  48.870  1.00  0.00           C
ATOM   2924  HA  LEU A 838      69.920  47.490  48.250  1.00  0.00           H
ATOM   2925  CB  LEU A 838      69.040  46.570  50.050  1.00  0.00           C
ATOM   2926  HB1 LEU A 838      68.150  46.820  50.650  1.00  0.00           H
ATOM   2927  HB2 LEU A 838      69.930  46.750  50.690  1.00  0.00           H
ATOM   2928  CG  LEU A 838      69.190  45.090  49.730  1.00  0.00           C
ATOM   2929  HG  LEU A 838      68.280  44.680  49.210  1.00  0.00           H
ATOM   2930  CD1 LEU A 838      70.450  44.850  48.830  1.00  0.00           C
ATOM   2931 HD11 LEU A 838      71.370  45.360  49.150  1.00  0.00           H
ATOM   2932 HD12 LEU A 838      70.250  45.040  47.740  1.00  0.00           H
ATOM   2933 HD13 LEU A 838      70.690  43.760  48.910  1.00  0.00           H
ATOM   2934  CD2 LEU A 838      69.360  44.260  51.080  1.00  0.00           C
ATOM   2935 HD21 LEU A 838      69.530  43.200  50.790  1.00  0.00           H
ATOM   2936 HD22 LEU A 838      68.480  44.360  51.750  1.00  0.00           H
ATOM   2937 HD23 LEU A 838      70.260  44.590  51.630  1.00  0.00           H
ATOM   2938  C   LEU A 838      67.810  47.280  47.970  1.00  0.00           C
ATOM   2939  O   LEU A 838      67.940  46.740  46.880  1.00  0.00           O
ATOM   2940  N   SER A 839      66.590  47.650  48.340  1.00  0.00           N
ATOM   2941  HN  SER A 839      66.450  48.100  49.220  1.00  0.00           H
ATOM   2942  CA  SER A 839      65.460  47.590  47.520  1.00  0.00           C
ATOM   2943  HA  SER A 839      65.430  46.590  47.140  1.00  0.00           H
ATOM   2944  CB  SER A 839      64.120  47.890  48.280  1.00  0.00           C
ATOM   2945  HB1 SER A 839      63.800  47.000  48.860  1.00  0.00           H
ATOM   2946  HB2 SER A 839      63.220  47.960  47.630  1.00  0.00           H
ATOM   2947  OG  SER A 839      64.190  49.060  49.110  1.00  0.00           O
ATOM   2948  HG1 SER A 839      64.700  48.780  49.880  1.00  0.00           H
ATOM   2949  C   SER A 839      65.550  48.470  46.340  1.00  0.00           C
ATOM   2950  O   SER A 839      65.320  48.010  45.250  1.00  0.00           O
ATOM   2951  N   SER A 840      66.020  49.750  46.440  1.00  0.00           N
ATOM   2952  HN  SER A 840      66.070  50.180  47.340  1.00  0.00           H
ATOM   2953  CA  SER A 840      66.160  50.600  45.300  1.00  0.00           C
ATOM   2954  HA  SER A 840      65.200  50.790  44.860  1.00  0.00           H
ATOM   2955  CB  SER A 840      66.720  52.000  45.660  1.00  0.00           C
ATOM   2956  HB1 SER A 840      66.570  52.690  44.800  1.00  0.00           H
ATOM   2957  HB2 SER A 840      67.720  52.050  46.140  1.00  0.00           H
ATOM   2958  OG  SER A 840      65.820  52.580  46.610  1.00  0.00           O
ATOM   2959  HG1 SER A 840      66.100  52.210  47.440  1.00  0.00           H
ATOM   2960  C   SER A 840      67.220  50.030  44.290  1.00  0.00           C
ATOM   2961  O   SER A 840      66.960  50.050  43.110  1.00  0.00           O
ATOM   2962  N   PHE A 841      68.390  49.570  44.760  1.00  0.00           N
ATOM   2963  HN  PHE A 841      68.480  49.840  45.720  1.00  0.00           H
ATOM   2964  CA  PHE A 841      69.380  48.860  43.980  1.00  0.00           C
ATOM   2965  HA  PHE A 841      69.880  49.600  43.390  1.00  0.00           H
ATOM   2966  CB  PHE A 841      70.470  48.340  44.910  1.00  0.00           C
ATOM   2967  HB1 PHE A 841      70.010  47.680  45.670  1.00  0.00           H
ATOM   2968  HB2 PHE A 841      70.840  49.270  45.410  1.00  0.00           H
ATOM   2969  CG  PHE A 841      71.590  47.670  44.180  1.00  0.00           C
ATOM   2970  CD1 PHE A 841      72.000  46.380  44.470  1.00  0.00           C
ATOM   2971  HD1 PHE A 841      71.390  45.770  45.130  1.00  0.00           H
ATOM   2972  CE1 PHE A 841      72.970  45.680  43.750  1.00  0.00           C
ATOM   2973  HE1 PHE A 841      73.250  44.660  43.980  1.00  0.00           H
ATOM   2974  CZ  PHE A 841      73.640  46.390  42.670  1.00  0.00           C
ATOM   2975  HZ  PHE A 841      74.470  45.860  42.230  1.00  0.00           H
ATOM   2976  CD2 PHE A 841      72.260  48.350  43.120  1.00  0.00           C
ATOM   2977  HD2 PHE A 841      71.910  49.330  42.850  1.00  0.00           H
ATOM   2978  CE2 PHE A 841      73.220  47.650  42.370  1.00  0.00           C
ATOM   2979  HE2 PHE A 841      73.680  48.140  41.520  1.00  0.00           H
ATOM   2980  C   PHE A 841      68.820  47.760  43.130  1.00  0.00           C
ATOM   2981  O   PHE A 841      68.940  47.770  41.950  1.00  0.00           O
ATOM   2982  N   LEU A 842      68.160  46.750  43.820  1.00  0.00           N
ATOM   2983  HN  LEU A 842      68.270  46.710  44.810  1.00  0.00           H
ATOM   2984  CA  LEU A 842      67.420  45.640  43.210  1.00  0.00           C
ATOM   2985  HA  LEU A 842      68.040  44.980  42.620  1.00  0.00           H
ATOM   2986  CB  LEU A 842      66.770  44.850  44.330  1.00  0.00           C
ATOM   2987  HB1 LEU A 842      65.910  44.250  43.950  1.00  0.00           H
ATOM   2988  HB2 LEU A 842      66.320  45.530  45.080  1.00  0.00           H
ATOM   2989  CG  LEU A 842      67.770  44.010  45.250  1.00  0.00           C
ATOM   2990  HG  LEU A 842      68.530  44.750  45.590  1.00  0.00           H
ATOM   2991  CD1 LEU A 842      66.960  43.430  46.460  1.00  0.00           C
ATOM   2992 HD11 LEU A 842      66.020  43.040  46.040  1.00  0.00           H
ATOM   2993 HD12 LEU A 842      66.730  44.200  47.230  1.00  0.00           H
ATOM   2994 HD13 LEU A 842      67.660  42.670  46.880  1.00  0.00           H
ATOM   2995  CD2 LEU A 842      68.370  42.840  44.490  1.00  0.00           C
ATOM   2996 HD21 LEU A 842      69.130  43.050  43.690  1.00  0.00           H
ATOM   2997 HD22 LEU A 842      67.490  42.430  43.950  1.00  0.00           H
ATOM   2998 HD23 LEU A 842      68.780  42.020  45.110  1.00  0.00           H
ATOM   2999  C   LEU A 842      66.360  46.000  42.190  1.00  0.00           C
ATOM   3000  O   LEU A 842      66.420  45.650  41.030  1.00  0.00           O
ATOM   3001  N   LYS A 843      65.410  46.860  42.640  1.00  0.00           N
ATOM   3002  HN  LYS A 843      65.390  47.120  43.600  1.00  0.00           H
ATOM   3003  CA  LYS A 843      64.430  47.420  41.640  1.00  0.00           C
ATOM   3004  HA  LYS A 843      63.840  46.580  41.260  1.00  0.00           H
ATOM   3005  CB  LYS A 843      63.350  48.330  42.360  1.00  0.00           C
ATOM   3006  HB1 LYS A 843      64.010  48.970  42.990  1.00  0.00           H
ATOM   3007  HB2 LYS A 843      62.860  47.700  43.130  1.00  0.00           H
ATOM   3008  CG  LYS A 843      62.430  49.140  41.450  1.00  0.00           C
ATOM   3009  HG1 LYS A 843      62.970  49.910  40.870  1.00  0.00           H
ATOM   3010  HG2 LYS A 843      61.800  49.810  42.080  1.00  0.00           H
ATOM   3011  CD  LYS A 843      61.470  48.290  40.640  1.00  0.00           C
ATOM   3012  HD1 LYS A 843      61.150  47.530  41.380  1.00  0.00           H
ATOM   3013  HD2 LYS A 843      62.040  47.800  39.820  1.00  0.00           H
ATOM   3014  CE  LYS A 843      60.110  49.050  40.260  1.00  0.00           C
ATOM   3015  HE1 LYS A 843      60.250  49.790  39.450  1.00  0.00           H
ATOM   3016  HE2 LYS A 843      59.630  49.470  41.170  1.00  0.00           H
ATOM   3017  NZ  LYS A 843      59.080  48.040  39.800  1.00  0.00           N
ATOM   3018  HZ1 LYS A 843      59.260  47.790  38.810  1.00  0.00           H
ATOM   3019  HZ2 LYS A 843      58.180  48.530  40.000  1.00  0.00           H
ATOM   3020  HZ3 LYS A 843      58.940  47.190  40.390  1.00  0.00           H
ATOM   3021  C   LYS A 843      65.010  48.120  40.380  1.00  0.00           C
ATOM   3022  O   LYS A 843      64.470  48.100  39.280  1.00  0.00           O
ATOM   3023  N   GLN A 844      66.110  48.850  40.620  1.00  0.00           N
ATOM   3024  HN  GLN A 844      66.500  48.910  41.540  1.00  0.00           H
ATOM   3025  CA  GLN A 844      66.790  49.600  39.570  1.00  0.00           C
ATOM   3026  HA  GLN A 844      66.110  49.910  38.790  1.00  0.00           H
ATOM   3027  CB  GLN A 844      67.400  50.920  40.100  1.00  0.00           C
ATOM   3028  HB1 GLN A 844      67.940  51.510  39.330  1.00  0.00           H
ATOM   3029  HB2 GLN A 844      68.150  50.620  40.870  1.00  0.00           H
ATOM   3030  CG  GLN A 844      66.410  52.000  40.730  1.00  0.00           C
ATOM   3031  HG1 GLN A 844      67.080  52.850  40.990  1.00  0.00           H
ATOM   3032  HG2 GLN A 844      66.060  51.630  41.720  1.00  0.00           H
ATOM   3033  CD  GLN A 844      65.260  52.480  39.850  1.00  0.00           C
ATOM   3034  OE1 GLN A 844      64.080  52.230  40.160  1.00  0.00           O
ATOM   3035  NE2 GLN A 844      65.470  53.200  38.690  1.00  0.00           N
ATOM   3036 HE21 GLN A 844      64.660  53.490  38.190  1.00  0.00           H
ATOM   3037 HE22 GLN A 844      66.360  53.560  38.430  1.00  0.00           H
ATOM   3038  C   GLN A 844      67.870  48.740  38.840  1.00  0.00           C
ATOM   3039  O   GLN A 844      68.540  49.200  37.920  1.00  0.00           O
ATOM   3040  N   PHE A 845      67.920  47.410  39.140  1.00  0.00           N
ATOM   3041  HN  PHE A 845      67.400  46.990  39.880  1.00  0.00           H
ATOM   3042  CA  PHE A 845      69.020  46.540  38.670  1.00  0.00           C
ATOM   3043  HA  PHE A 845      69.940  47.110  38.730  1.00  0.00           H
ATOM   3044  CB  PHE A 845      69.010  45.260  39.510  1.00  0.00           C
ATOM   3045  HB1 PHE A 845      68.140  44.650  39.170  1.00  0.00           H
ATOM   3046  HB2 PHE A 845      68.840  45.580  40.560  1.00  0.00           H
ATOM   3047  CG  PHE A 845      70.300  44.480  39.290  1.00  0.00           C
ATOM   3048  CD1 PHE A 845      71.390  44.730  40.160  1.00  0.00           C
ATOM   3049  HD1 PHE A 845      71.190  45.490  40.910  1.00  0.00           H
ATOM   3050  CE1 PHE A 845      72.630  44.100  39.970  1.00  0.00           C
ATOM   3051  HE1 PHE A 845      73.460  44.230  40.640  1.00  0.00           H
ATOM   3052  CZ  PHE A 845      72.760  43.210  38.880  1.00  0.00           C
ATOM   3053  HZ  PHE A 845      73.730  42.740  38.800  1.00  0.00           H
ATOM   3054  CD2 PHE A 845      70.400  43.540  38.260  1.00  0.00           C
ATOM   3055  HD2 PHE A 845      69.510  43.360  37.670  1.00  0.00           H
ATOM   3056  CE2 PHE A 845      71.670  42.980  38.040  1.00  0.00           C
ATOM   3057  HE2 PHE A 845      71.860  42.290  37.230  1.00  0.00           H
ATOM   3058  C   PHE A 845      68.780  46.120  37.210  1.00  0.00           C
ATOM   3059  O   PHE A 845      69.640  45.760  36.450  1.00  0.00           O
ATOM   3060  N   LYS A 846      67.510  46.160  36.730  1.00  0.00           N
ATOM   3061  HN  LYS A 846      66.850  46.160  37.480  1.00  0.00           H
ATOM   3062  CA  LYS A 846      67.010  46.210  35.370  1.00  0.00           C
ATOM   3063  HA  LYS A 846      66.940  45.200  34.990  1.00  0.00           H
ATOM   3064  CB  LYS A 846      65.510  46.570  35.320  1.00  0.00           C
ATOM   3065  HB1 LYS A 846      64.890  45.700  35.610  1.00  0.00           H
ATOM   3066  HB2 LYS A 846      65.280  46.700  34.250  1.00  0.00           H
ATOM   3067  CG  LYS A 846      65.070  47.770  36.120  1.00  0.00           C
ATOM   3068  HG1 LYS A 846      65.770  48.600  35.910  1.00  0.00           H
ATOM   3069  HG2 LYS A 846      65.040  47.590  37.210  1.00  0.00           H
ATOM   3070  CD  LYS A 846      63.690  48.260  35.680  1.00  0.00           C
ATOM   3071  HD1 LYS A 846      62.990  47.430  35.940  1.00  0.00           H
ATOM   3072  HD2 LYS A 846      63.660  48.320  34.570  1.00  0.00           H
ATOM   3073  CE  LYS A 846      63.150  49.630  36.290  1.00  0.00           C
ATOM   3074  HE1 LYS A 846      63.420  49.680  37.370  1.00  0.00           H
ATOM   3075  HE2 LYS A 846      62.070  49.840  36.260  1.00  0.00           H
ATOM   3076  NZ  LYS A 846      63.820  50.770  35.550  1.00  0.00           N
ATOM   3077  HZ1 LYS A 846      64.800  50.860  35.850  1.00  0.00           H
ATOM   3078  HZ2 LYS A 846      63.320  51.680  35.640  1.00  0.00           H
ATOM   3079  HZ3 LYS A 846      63.780  50.530  34.530  1.00  0.00           H
ATOM   3080  C   LYS A 846      67.880  46.930  34.340  1.00  0.00           C
ATOM   3081  O   LYS A 846      67.930  46.540  33.140  1.00  0.00           O
ATOM   3082  N   THR A 847      68.530  48.050  34.800  1.00  0.00           N
ATOM   3083  HN  THR A 847      68.470  48.290  35.760  1.00  0.00           H
ATOM   3084  CA  THR A 847      69.460  48.930  33.960  1.00  0.00           C
ATOM   3085  HA  THR A 847      69.330  48.500  32.980  1.00  0.00           H
ATOM   3086  CB  THR A 847      69.060  50.410  33.870  1.00  0.00           C
ATOM   3087  HB  THR A 847      69.780  51.060  33.320  1.00  0.00           H
ATOM   3088  OG1 THR A 847      68.840  50.780  35.240  1.00  0.00           O
ATOM   3089  HG1 THR A 847      69.630  51.320  35.320  1.00  0.00           H
ATOM   3090  CG2 THR A 847      67.750  50.470  33.030  1.00  0.00           C
ATOM   3091 HG21 THR A 847      66.950  49.820  33.440  1.00  0.00           H
ATOM   3092 HG22 THR A 847      67.870  50.180  31.960  1.00  0.00           H
ATOM   3093 HG23 THR A 847      67.350  51.510  33.060  1.00  0.00           H
ATOM   3094  C   THR A 847      70.900  48.780  34.220  1.00  0.00           C
ATOM   3095  O   THR A 847      71.720  49.370  33.540  1.00  0.00           O
ATOM   3096  N   LYS A 848      71.270  47.970  35.190  1.00  0.00           N
ATOM   3097  HN  LYS A 848      70.640  47.380  35.680  1.00  0.00           H
ATOM   3098  CA  LYS A 848      72.670  47.640  35.400  1.00  0.00           C
ATOM   3099  HA  LYS A 848      73.230  48.570  35.420  1.00  0.00           H
ATOM   3100  CB  LYS A 848      72.900  46.840  36.750  1.00  0.00           C
ATOM   3101  HB1 LYS A 848      73.860  46.280  36.770  1.00  0.00           H
ATOM   3102  HB2 LYS A 848      72.070  46.110  36.880  1.00  0.00           H
ATOM   3103  CG  LYS A 848      72.940  47.750  37.990  1.00  0.00           C
ATOM   3104  HG1 LYS A 848      72.790  47.030  38.820  1.00  0.00           H
ATOM   3105  HG2 LYS A 848      72.100  48.480  37.980  1.00  0.00           H
ATOM   3106  CD  LYS A 848      74.280  48.560  38.250  1.00  0.00           C
ATOM   3107  HD1 LYS A 848      75.060  47.780  38.320  1.00  0.00           H
ATOM   3108  HD2 LYS A 848      74.180  48.910  39.300  1.00  0.00           H
ATOM   3109  CE  LYS A 848      74.700  49.760  37.320  1.00  0.00           C
ATOM   3110  HE1 LYS A 848      75.030  49.370  36.330  1.00  0.00           H
ATOM   3111  HE2 LYS A 848      75.540  50.180  37.890  1.00  0.00           H
ATOM   3112  NZ  LYS A 848      73.630  50.840  37.310  1.00  0.00           N
ATOM   3113  HZ1 LYS A 848      73.900  51.550  38.020  1.00  0.00           H
ATOM   3114  HZ2 LYS A 848      72.630  50.630  37.510  1.00  0.00           H
ATOM   3115  HZ3 LYS A 848      73.610  51.460  36.470  1.00  0.00           H
ATOM   3116  C   LYS A 848      73.170  46.690  34.180  1.00  0.00           C
ATOM   3117  O   LYS A 848      72.380  46.110  33.460  1.00  0.00           O
ATOM   3118  N   ARG A 849      74.470  46.650  33.950  1.00  0.00           N
ATOM   3119  HN  ARG A 849      75.100  47.080  34.590  1.00  0.00           H
ATOM   3120  CA  ARG A 849      75.020  45.890  32.840  1.00  0.00           C
ATOM   3121  HA  ARG A 849      74.380  46.030  31.990  1.00  0.00           H
ATOM   3122  CB  ARG A 849      76.490  46.310  32.500  1.00  0.00           C
ATOM   3123  HB1 ARG A 849      76.870  45.620  31.710  1.00  0.00           H
ATOM   3124  HB2 ARG A 849      77.120  46.050  33.370  1.00  0.00           H
ATOM   3125  CG  ARG A 849      76.660  47.770  32.050  1.00  0.00           C
ATOM   3126  HG1 ARG A 849      77.740  47.990  31.880  1.00  0.00           H
ATOM   3127  HG2 ARG A 849      76.080  48.450  32.690  1.00  0.00           H
ATOM   3128  CD  ARG A 849      76.100  48.040  30.620  1.00  0.00           C
ATOM   3129  HD1 ARG A 849      75.040  47.740  30.490  1.00  0.00           H
ATOM   3130  HD2 ARG A 849      76.820  47.610  29.900  1.00  0.00           H
ATOM   3131  NE  ARG A 849      76.180  49.530  30.420  1.00  0.00           N
ATOM   3132  HE  ARG A 849      75.380  49.960  30.820  1.00  0.00           H
ATOM   3133  CZ  ARG A 849      77.300  50.290  30.370  1.00  0.00           C
ATOM   3134  NH1 ARG A 849      77.260  51.560  30.790  1.00  0.00           N
ATOM   3135 HH11 ARG A 849      76.560  51.840  31.450  1.00  0.00           H
ATOM   3136 HH12 ARG A 849      78.160  51.940  31.010  1.00  0.00           H
ATOM   3137  NH2 ARG A 849      78.430  49.720  30.040  1.00  0.00           N
ATOM   3138 HH21 ARG A 849      78.460  48.730  29.920  1.00  0.00           H
ATOM   3139 HH22 ARG A 849      79.300  50.240  30.090  1.00  0.00           H
ATOM   3140  C   ARG A 849      75.080  44.400  33.210  1.00  0.00           C
ATOM   3141  O   ARG A 849      75.040  43.550  32.370  1.00  0.00           O
ATOM   3142  N   TYR A 850      75.290  44.070  34.500  1.00  0.00           N
ATOM   3143  HN  TYR A 850      75.240  44.800  35.170  1.00  0.00           H
ATOM   3144  CA  TYR A 850      75.470  42.720  34.950  1.00  0.00           C
ATOM   3145  HA  TYR A 850      76.340  42.240  34.530  1.00  0.00           H
ATOM   3146  CB  TYR A 850      75.690  42.780  36.470  1.00  0.00           C
ATOM   3147  HB1 TYR A 850      75.860  41.760  36.880  1.00  0.00           H
ATOM   3148  HB2 TYR A 850      74.760  43.180  36.920  1.00  0.00           H
ATOM   3149  CG  TYR A 850      76.950  43.610  36.890  1.00  0.00           C
ATOM   3150  CD1 TYR A 850      76.960  44.400  38.060  1.00  0.00           C
ATOM   3151  HD1 TYR A 850      76.050  44.480  38.650  1.00  0.00           H
ATOM   3152  CE1 TYR A 850      78.060  45.130  38.560  1.00  0.00           C
ATOM   3153  HE1 TYR A 850      78.000  45.600  39.540  1.00  0.00           H
ATOM   3154  CZ  TYR A 850      79.200  45.200  37.790  1.00  0.00           C
ATOM   3155  OH  TYR A 850      80.350  45.950  38.260  1.00  0.00           O
ATOM   3156  HH  TYR A 850      81.110  45.780  37.700  1.00  0.00           H
ATOM   3157  CD2 TYR A 850      78.110  43.680  36.150  1.00  0.00           C
ATOM   3158  HD2 TYR A 850      78.270  43.020  35.300  1.00  0.00           H
ATOM   3159  CE2 TYR A 850      79.230  44.410  36.560  1.00  0.00           C
ATOM   3160  HE2 TYR A 850      80.180  44.310  36.070  1.00  0.00           H
ATOM   3161  C   TYR A 850      74.290  41.700  34.770  1.00  0.00           C
ATOM   3162  O   TYR A 850      73.110  41.930  35.080  1.00  0.00           O
ATOM   3163  N   PHE A 851      74.620  40.460  34.250  1.00  0.00           N
ATOM   3164  HN  PHE A 851      75.590  40.300  34.150  1.00  0.00           H
ATOM   3165  CA  PHE A 851      73.700  39.370  33.950  1.00  0.00           C
ATOM   3166  HA  PHE A 851      74.400  38.590  33.760  1.00  0.00           H
ATOM   3167  CB  PHE A 851      72.710  38.980  35.160  1.00  0.00           C
ATOM   3168  HB1 PHE A 851      72.030  38.140  34.870  1.00  0.00           H
ATOM   3169  HB2 PHE A 851      72.110  39.850  35.500  1.00  0.00           H
ATOM   3170  CG  PHE A 851      73.530  38.480  36.320  1.00  0.00           C
ATOM   3171  CD1 PHE A 851      73.260  39.030  37.590  1.00  0.00           C
ATOM   3172  HD1 PHE A 851      72.530  39.810  37.640  1.00  0.00           H
ATOM   3173  CE1 PHE A 851      73.860  38.440  38.690  1.00  0.00           C
ATOM   3174  HE1 PHE A 851      73.580  38.630  39.710  1.00  0.00           H
ATOM   3175  CZ  PHE A 851      74.770  37.400  38.580  1.00  0.00           C
ATOM   3176  HZ  PHE A 851      75.120  36.970  39.500  1.00  0.00           H
ATOM   3177  CD2 PHE A 851      74.300  37.240  36.270  1.00  0.00           C
ATOM   3178  HD2 PHE A 851      74.320  36.800  35.290  1.00  0.00           H
ATOM   3179  CE2 PHE A 851      75.050  36.820  37.360  1.00  0.00           C
ATOM   3180  HE2 PHE A 851      75.660  35.950  37.170  1.00  0.00           H
ATOM   3181  C   PHE A 851      72.910  39.640  32.670  1.00  0.00           C
ATOM   3182  O   PHE A 851      72.730  40.790  32.270  1.00  0.00           O
ATOM   3183  N   PRO A 852      72.490  38.630  32.040  1.00  0.00           N
ATOM   3184  CD  PRO A 852      73.070  37.330  32.200  1.00  0.00           C
ATOM   3185  HD1 PRO A 852      72.940  36.970  33.250  1.00  0.00           H
ATOM   3186  HD2 PRO A 852      74.130  37.360  31.880  1.00  0.00           H
ATOM   3187  CA  PRO A 852      71.330  38.680  31.130  1.00  0.00           C
ATOM   3188  HA  PRO A 852      71.790  39.200  30.300  1.00  0.00           H
ATOM   3189  CB  PRO A 852      70.990  37.190  31.030  1.00  0.00           C
ATOM   3190  HB1 PRO A 852      70.640  36.810  30.060  1.00  0.00           H
ATOM   3191  HB2 PRO A 852      70.250  36.890  31.820  1.00  0.00           H
ATOM   3192  CG  PRO A 852      72.270  36.430  31.300  1.00  0.00           C
ATOM   3193  HG1 PRO A 852      72.090  35.400  31.670  1.00  0.00           H
ATOM   3194  HG2 PRO A 852      72.890  36.490  30.370  1.00  0.00           H
ATOM   3195  C   PRO A 852      70.110  39.480  31.490  1.00  0.00           C
ATOM   3196  O   PRO A 852      69.530  39.550  32.570  1.00  0.00           O
ATOM   3197  N   THR A 853      69.410  40.060  30.490  1.00  0.00           N
ATOM   3198  HN  THR A 853      69.860  39.920  29.610  1.00  0.00           H
ATOM   3199  CA  THR A 853      68.200  40.860  30.570  1.00  0.00           C
ATOM   3200  HA  THR A 853      68.380  41.770  31.140  1.00  0.00           H
ATOM   3201  CB  THR A 853      67.560  41.070  29.200  1.00  0.00           C
ATOM   3202  HB  THR A 853      67.260  40.110  28.720  1.00  0.00           H
ATOM   3203  OG1 THR A 853      68.470  41.670  28.280  1.00  0.00           O
ATOM   3204  HG1 THR A 853      69.270  41.160  28.400  1.00  0.00           H
ATOM   3205  CG2 THR A 853      66.400  42.070  29.310  1.00  0.00           C
ATOM   3206 HG21 THR A 853      65.510  41.570  29.750  1.00  0.00           H
ATOM   3207 HG22 THR A 853      66.110  42.470  28.310  1.00  0.00           H
ATOM   3208 HG23 THR A 853      66.610  42.980  29.920  1.00  0.00           H
ATOM   3209  C   THR A 853      67.090  40.200  31.310  1.00  0.00           C
ATOM   3210  O   THR A 853      66.570  40.820  32.230  1.00  0.00           O
ATOM   3211  N   LYS A 854      66.620  38.930  30.970  1.00  0.00           N
ATOM   3212  HN  LYS A 854      67.010  38.420  30.200  1.00  0.00           H
ATOM   3213  CA  LYS A 854      65.620  38.290  31.800  1.00  0.00           C
ATOM   3214  HA  LYS A 854      64.680  38.830  31.830  1.00  0.00           H
ATOM   3215  CB  LYS A 854      65.250  36.920  31.190  1.00  0.00           C
ATOM   3216  HB1 LYS A 854      64.730  36.270  31.930  1.00  0.00           H
ATOM   3217  HB2 LYS A 854      66.190  36.390  30.910  1.00  0.00           H
ATOM   3218  CG  LYS A 854      64.280  37.230  30.040  1.00  0.00           C
ATOM   3219  HG1 LYS A 854      64.000  36.240  29.620  1.00  0.00           H
ATOM   3220  HG2 LYS A 854      64.720  37.850  29.230  1.00  0.00           H
ATOM   3221  CD  LYS A 854      62.890  37.830  30.470  1.00  0.00           C
ATOM   3222  HD1 LYS A 854      63.090  38.880  30.770  1.00  0.00           H
ATOM   3223  HD2 LYS A 854      62.530  37.330  31.390  1.00  0.00           H
ATOM   3224  CE  LYS A 854      61.960  37.980  29.260  1.00  0.00           C
ATOM   3225  HE1 LYS A 854      61.740  36.970  28.860  1.00  0.00           H
ATOM   3226  HE2 LYS A 854      62.430  38.540  28.430  1.00  0.00           H
ATOM   3227  NZ  LYS A 854      60.620  38.640  29.580  1.00  0.00           N
ATOM   3228  HZ1 LYS A 854      60.070  38.000  30.210  1.00  0.00           H
ATOM   3229  HZ2 LYS A 854      60.030  38.790  28.750  1.00  0.00           H
ATOM   3230  HZ3 LYS A 854      60.820  39.540  30.050  1.00  0.00           H
ATOM   3231  C   LYS A 854      66.010  38.130  33.250  1.00  0.00           C
ATOM   3232  O   LYS A 854      65.120  38.330  34.120  1.00  0.00           O
ATOM   3233  N   VAL A 855      67.240  37.900  33.590  1.00  0.00           N
ATOM   3234  HN  VAL A 855      68.080  37.770  33.070  1.00  0.00           H
ATOM   3235  CA  VAL A 855      67.670  37.930  34.970  1.00  0.00           C
ATOM   3236  HA  VAL A 855      66.960  37.360  35.550  1.00  0.00           H
ATOM   3237  CB  VAL A 855      69.120  37.370  35.020  1.00  0.00           C
ATOM   3238  HB  VAL A 855      69.830  38.050  34.500  1.00  0.00           H
ATOM   3239  CG1 VAL A 855      69.700  37.050  36.440  1.00  0.00           C
ATOM   3240 HG11 VAL A 855      70.770  36.820  36.370  1.00  0.00           H
ATOM   3241 HG12 VAL A 855      69.150  36.170  36.830  1.00  0.00           H
ATOM   3242 HG13 VAL A 855      69.570  37.950  37.080  1.00  0.00           H
ATOM   3243  CG2 VAL A 855      69.200  36.020  34.230  1.00  0.00           C
ATOM   3244 HG21 VAL A 855      68.950  36.220  33.170  1.00  0.00           H
ATOM   3245 HG22 VAL A 855      68.470  35.350  34.730  1.00  0.00           H
ATOM   3246 HG23 VAL A 855      70.200  35.560  34.400  1.00  0.00           H
ATOM   3247  C   VAL A 855      67.680  39.290  35.560  1.00  0.00           C
ATOM   3248  O   VAL A 855      67.270  39.520  36.700  1.00  0.00           O
ATOM   3249  N   ARG A 856      68.120  40.290  34.770  1.00  0.00           N
ATOM   3250  HN  ARG A 856      68.470  40.140  33.850  1.00  0.00           H
ATOM   3251  CA  ARG A 856      67.960  41.620  35.270  1.00  0.00           C
ATOM   3252  HA  ARG A 856      68.550  41.610  36.180  1.00  0.00           H
ATOM   3253  CB  ARG A 856      68.620  42.740  34.410  1.00  0.00           C
ATOM   3254  HB1 ARG A 856      68.540  43.740  34.890  1.00  0.00           H
ATOM   3255  HB2 ARG A 856      68.190  42.860  33.390  1.00  0.00           H
ATOM   3256  CG  ARG A 856      70.120  42.430  34.150  1.00  0.00           C
ATOM   3257  HG1 ARG A 856      70.350  41.510  33.570  1.00  0.00           H
ATOM   3258  HG2 ARG A 856      70.620  42.250  35.130  1.00  0.00           H
ATOM   3259  CD  ARG A 856      70.890  43.600  33.480  1.00  0.00           C
ATOM   3260  HD1 ARG A 856      71.970  43.360  33.470  1.00  0.00           H
ATOM   3261  HD2 ARG A 856      70.650  44.470  34.120  1.00  0.00           H
ATOM   3262  NE  ARG A 856      70.360  43.910  32.140  1.00  0.00           N
ATOM   3263  HE  ARG A 856      69.480  44.340  31.990  1.00  0.00           H
ATOM   3264  CZ  ARG A 856      70.980  43.610  31.010  1.00  0.00           C
ATOM   3265  NH1 ARG A 856      72.040  42.830  30.950  1.00  0.00           N
ATOM   3266 HH11 ARG A 856      72.310  42.230  31.710  1.00  0.00           H
ATOM   3267 HH12 ARG A 856      72.320  42.580  30.030  1.00  0.00           H
ATOM   3268  NH2 ARG A 856      70.380  44.050  29.900  1.00  0.00           N
ATOM   3269 HH21 ARG A 856      70.670  43.630  29.040  1.00  0.00           H
ATOM   3270 HH22 ARG A 856      69.470  44.450  29.900  1.00  0.00           H
ATOM   3271  C   ARG A 856      66.600  42.100  35.590  1.00  0.00           C
ATOM   3272  O   ARG A 856      66.330  42.700  36.670  1.00  0.00           O
ATOM   3273  N   SER A 857      65.640  41.700  34.670  1.00  0.00           N
ATOM   3274  HN  SER A 857      65.850  41.350  33.770  1.00  0.00           H
ATOM   3275  CA  SER A 857      64.210  41.840  34.960  1.00  0.00           C
ATOM   3276  HA  SER A 857      64.030  42.900  35.120  1.00  0.00           H
ATOM   3277  CB  SER A 857      63.370  41.380  33.740  1.00  0.00           C
ATOM   3278  HB1 SER A 857      63.600  40.330  33.480  1.00  0.00           H
ATOM   3279  HB2 SER A 857      63.750  42.010  32.900  1.00  0.00           H
ATOM   3280  OG  SER A 857      61.960  41.570  33.840  1.00  0.00           O
ATOM   3281  HG1 SER A 857      61.820  42.490  34.100  1.00  0.00           H
ATOM   3282  C   SER A 857      63.680  41.070  36.160  1.00  0.00           C
ATOM   3283  O   SER A 857      62.960  41.640  37.010  1.00  0.00           O
ATOM   3284  N   THR A 858      64.110  39.770  36.400  1.00  0.00           N
ATOM   3285  HN  THR A 858      64.620  39.300  35.680  1.00  0.00           H
ATOM   3286  CA  THR A 858      63.690  38.970  37.530  1.00  0.00           C
ATOM   3287  HA  THR A 858      62.620  39.020  37.390  1.00  0.00           H
ATOM   3288  CB  THR A 858      64.250  37.590  37.320  1.00  0.00           C
ATOM   3289  HB  THR A 858      65.310  37.590  36.990  1.00  0.00           H
ATOM   3290  OG1 THR A 858      63.460  37.050  36.250  1.00  0.00           O
ATOM   3291  HG1 THR A 858      63.990  36.310  35.960  1.00  0.00           H
ATOM   3292  CG2 THR A 858      64.180  36.760  38.590  1.00  0.00           C
ATOM   3293 HG21 THR A 858      64.600  35.750  38.400  1.00  0.00           H
ATOM   3294 HG22 THR A 858      63.120  36.650  38.930  1.00  0.00           H
ATOM   3295 HG23 THR A 858      64.700  37.130  39.490  1.00  0.00           H
ATOM   3296  C   THR A 858      64.000  39.600  38.790  1.00  0.00           C
ATOM   3297  O   THR A 858      63.270  39.490  39.770  1.00  0.00           O
ATOM   3298  N   ILE A 859      65.260  40.100  38.950  1.00  0.00           N
ATOM   3299  HN  ILE A 859      65.940  40.010  38.220  1.00  0.00           H
ATOM   3300  CA  ILE A 859      65.790  40.810  40.090  1.00  0.00           C
ATOM   3301  HA  ILE A 859      65.730  40.170  40.960  1.00  0.00           H
ATOM   3302  CB  ILE A 859      67.220  41.160  39.850  1.00  0.00           C
ATOM   3303  HB  ILE A 859      67.310  41.670  38.860  1.00  0.00           H
ATOM   3304  CG2 ILE A 859      67.840  42.160  40.870  1.00  0.00           C
ATOM   3305 HG21 ILE A 859      67.180  43.050  41.000  1.00  0.00           H
ATOM   3306 HG22 ILE A 859      68.850  42.520  40.570  1.00  0.00           H
ATOM   3307 HG23 ILE A 859      67.960  41.670  41.850  1.00  0.00           H
ATOM   3308  CG1 ILE A 859      68.110  39.840  39.850  1.00  0.00           C
ATOM   3309 HG11 ILE A 859      67.570  38.940  39.510  1.00  0.00           H
ATOM   3310 HG12 ILE A 859      68.400  39.570  40.880  1.00  0.00           H
ATOM   3311  CD  ILE A 859      69.440  40.040  39.100  1.00  0.00           C
ATOM   3312  HD1 ILE A 859      69.120  40.350  38.090  1.00  0.00           H
ATOM   3313  HD2 ILE A 859      70.090  39.140  39.170  1.00  0.00           H
ATOM   3314  HD3 ILE A 859      69.930  40.940  39.550  1.00  0.00           H
ATOM   3315  C   ILE A 859      64.920  42.050  40.370  1.00  0.00           C
ATOM   3316  O   ILE A 859      64.700  42.350  41.560  1.00  0.00           O
ATOM   3317  N   SER A 860      64.470  42.750  39.370  1.00  0.00           N
ATOM   3318  HN  SER A 860      64.680  42.390  38.470  1.00  0.00           H
ATOM   3319  CA  SER A 860      63.770  44.010  39.400  1.00  0.00           C
ATOM   3320  HA  SER A 860      64.220  44.610  40.190  1.00  0.00           H
ATOM   3321  CB  SER A 860      63.780  44.740  38.020  1.00  0.00           C
ATOM   3322  HB1 SER A 860      63.310  44.060  37.280  1.00  0.00           H
ATOM   3323  HB2 SER A 860      64.860  44.880  37.810  1.00  0.00           H
ATOM   3324  OG  SER A 860      63.040  45.910  38.080  1.00  0.00           O
ATOM   3325  HG1 SER A 860      63.580  46.590  38.480  1.00  0.00           H
ATOM   3326  C   SER A 860      62.300  43.820  39.800  1.00  0.00           C
ATOM   3327  O   SER A 860      61.710  44.660  40.450  1.00  0.00           O
ATOM   3328  N   ASP A 861      61.640  42.700  39.370  1.00  0.00           N
ATOM   3329  HN  ASP A 861      62.030  42.160  38.620  1.00  0.00           H
ATOM   3330  CA  ASP A 861      60.220  42.520  39.680  1.00  0.00           C
ATOM   3331  HA  ASP A 861      59.720  43.440  39.940  1.00  0.00           H
ATOM   3332  CB  ASP A 861      59.550  41.870  38.410  1.00  0.00           C
ATOM   3333  HB1 ASP A 861      58.480  41.650  38.590  1.00  0.00           H
ATOM   3334  HB2 ASP A 861      60.060  40.900  38.220  1.00  0.00           H
ATOM   3335  CG  ASP A 861      59.640  42.650  37.080  1.00  0.00           C
ATOM   3336  OD1 ASP A 861      59.930  43.840  37.010  1.00  0.00           O
ATOM   3337  OD2 ASP A 861      59.180  42.040  36.110  1.00  0.00           O
ATOM   3338  C   ASP A 861      60.020  41.660  40.930  1.00  0.00           C
ATOM   3339  O   ASP A 861      58.950  41.760  41.520  1.00  0.00           O
ATOM   3340  N   PHE A 862      61.090  40.950  41.470  1.00  0.00           N
ATOM   3341  HN  PHE A 862      61.880  40.860  40.880  1.00  0.00           H
ATOM   3342  CA  PHE A 862      60.960  40.090  42.600  1.00  0.00           C
ATOM   3343  HA  PHE A 862      59.930  40.090  42.930  1.00  0.00           H
ATOM   3344  CB  PHE A 862      61.460  38.610  42.170  1.00  0.00           C
ATOM   3345  HB1 PHE A 862      62.560  38.690  42.070  1.00  0.00           H
ATOM   3346  HB2 PHE A 862      60.960  38.470  41.180  1.00  0.00           H
ATOM   3347  CG  PHE A 862      61.020  37.470  43.080  1.00  0.00           C
ATOM   3348  CD1 PHE A 862      59.710  37.420  43.640  1.00  0.00           C
ATOM   3349  HD1 PHE A 862      59.000  38.150  43.280  1.00  0.00           H
ATOM   3350  CE1 PHE A 862      59.340  36.400  44.470  1.00  0.00           C
ATOM   3351  HE1 PHE A 862      58.350  36.460  44.860  1.00  0.00           H
ATOM   3352  CZ  PHE A 862      60.250  35.390  44.660  1.00  0.00           C
ATOM   3353  HZ  PHE A 862      59.940  34.620  45.350  1.00  0.00           H
ATOM   3354  CD2 PHE A 862      61.900  36.420  43.240  1.00  0.00           C
ATOM   3355  HD2 PHE A 862      62.850  36.400  42.720  1.00  0.00           H
ATOM   3356  CE2 PHE A 862      61.510  35.360  44.090  1.00  0.00           C
ATOM   3357  HE2 PHE A 862      62.230  34.580  44.330  1.00  0.00           H
ATOM   3358  C   PHE A 862      61.790  40.710  43.630  1.00  0.00           C
ATOM   3359  O   PHE A 862      61.980  40.090  44.650  1.00  0.00           O
ATOM   3360  N   ALA A 863      62.280  41.970  43.500  1.00  0.00           N
ATOM   3361  HN  ALA A 863      61.950  42.380  42.660  1.00  0.00           H
ATOM   3362  CA  ALA A 863      63.100  42.840  44.260  1.00  0.00           C
ATOM   3363  HA  ALA A 863      64.110  42.460  44.210  1.00  0.00           H
ATOM   3364  CB  ALA A 863      63.040  44.350  43.850  1.00  0.00           C
ATOM   3365  HB1 ALA A 863      63.650  45.020  44.470  1.00  0.00           H
ATOM   3366  HB2 ALA A 863      62.020  44.770  43.770  1.00  0.00           H
ATOM   3367  HB3 ALA A 863      63.590  44.530  42.900  1.00  0.00           H
ATOM   3368  C   ALA A 863      62.680  42.800  45.760  1.00  0.00           C
ATOM   3369  O   ALA A 863      63.470  42.570  46.730  1.00  0.00           O
ATOM   3370  N   VAL A 864      61.380  43.100  46.070  1.00  0.00           N
ATOM   3371  HN  VAL A 864      60.660  43.340  45.430  1.00  0.00           H
ATOM   3372  CA  VAL A 864      60.860  43.080  47.460  1.00  0.00           C
ATOM   3373  HA  VAL A 864      61.390  43.850  48.000  1.00  0.00           H
ATOM   3374  CB  VAL A 864      59.350  43.490  47.480  1.00  0.00           C
ATOM   3375  HB  VAL A 864      59.370  44.460  46.940  1.00  0.00           H
ATOM   3376  CG1 VAL A 864      58.380  42.610  46.710  1.00  0.00           C
ATOM   3377 HG11 VAL A 864      58.840  42.130  45.830  1.00  0.00           H
ATOM   3378 HG12 VAL A 864      57.410  43.110  46.540  1.00  0.00           H
ATOM   3379 HG13 VAL A 864      58.050  41.730  47.320  1.00  0.00           H
ATOM   3380  CG2 VAL A 864      58.940  43.750  48.940  1.00  0.00           C
ATOM   3381 HG21 VAL A 864      58.080  44.450  49.010  1.00  0.00           H
ATOM   3382 HG22 VAL A 864      59.820  44.010  49.580  1.00  0.00           H
ATOM   3383 HG23 VAL A 864      58.570  42.800  49.400  1.00  0.00           H
ATOM   3384  C   VAL A 864      61.030  41.750  48.230  1.00  0.00           C
ATOM   3385  O   VAL A 864      61.510  41.790  49.330  1.00  0.00           O
ATOM   3386  N   PHE A 865      60.670  40.560  47.610  1.00  0.00           N
ATOM   3387  HN  PHE A 865      60.080  40.560  46.800  1.00  0.00           H
ATOM   3388  CA  PHE A 865      61.020  39.310  48.240  1.00  0.00           C
ATOM   3389  HA  PHE A 865      60.510  39.240  49.190  1.00  0.00           H
ATOM   3390  CB  PHE A 865      60.350  38.170  47.350  1.00  0.00           C
ATOM   3391  HB1 PHE A 865      60.900  38.230  46.390  1.00  0.00           H
ATOM   3392  HB2 PHE A 865      59.280  38.340  47.080  1.00  0.00           H
ATOM   3393  CG  PHE A 865      60.630  36.790  47.950  1.00  0.00           C
ATOM   3394  CD1 PHE A 865      61.760  36.010  47.730  1.00  0.00           C
ATOM   3395  HD1 PHE A 865      62.460  36.350  46.970  1.00  0.00           H
ATOM   3396  CE1 PHE A 865      61.880  34.770  48.310  1.00  0.00           C
ATOM   3397  HE1 PHE A 865      62.780  34.220  48.080  1.00  0.00           H
ATOM   3398  CZ  PHE A 865      61.010  34.380  49.320  1.00  0.00           C
ATOM   3399  HZ  PHE A 865      61.090  33.360  49.670  1.00  0.00           H
ATOM   3400  CD2 PHE A 865      59.670  36.410  48.920  1.00  0.00           C
ATOM   3401  HD2 PHE A 865      58.840  37.060  49.140  1.00  0.00           H
ATOM   3402  CE2 PHE A 865      59.890  35.180  49.610  1.00  0.00           C
ATOM   3403  HE2 PHE A 865      59.200  34.950  50.400  1.00  0.00           H
ATOM   3404  C   PHE A 865      62.560  39.150  48.490  1.00  0.00           C
ATOM   3405  O   PHE A 865      63.020  39.000  49.640  1.00  0.00           O
ATOM   3406  N   LEU A 866      63.360  39.420  47.410  1.00  0.00           N
ATOM   3407  HN  LEU A 866      62.930  39.640  46.540  1.00  0.00           H
ATOM   3408  CA  LEU A 866      64.810  39.400  47.460  1.00  0.00           C
ATOM   3409  HA  LEU A 866      65.060  38.410  47.810  1.00  0.00           H
ATOM   3410  CB  LEU A 866      65.390  39.600  46.030  1.00  0.00           C
ATOM   3411  HB1 LEU A 866      66.500  39.730  45.980  1.00  0.00           H
ATOM   3412  HB2 LEU A 866      64.980  40.560  45.640  1.00  0.00           H
ATOM   3413  CG  LEU A 866      64.910  38.640  44.920  1.00  0.00           C
ATOM   3414  HG  LEU A 866      63.850  38.960  44.910  1.00  0.00           H
ATOM   3415  CD1 LEU A 866      65.410  38.860  43.460  1.00  0.00           C
ATOM   3416 HD11 LEU A 866      64.850  38.220  42.750  1.00  0.00           H
ATOM   3417 HD12 LEU A 866      66.520  38.720  43.420  1.00  0.00           H
ATOM   3418 HD13 LEU A 866      65.240  39.900  43.090  1.00  0.00           H
ATOM   3419  CD2 LEU A 866      65.110  37.140  45.300  1.00  0.00           C
ATOM   3420 HD21 LEU A 866      64.730  36.930  46.310  1.00  0.00           H
ATOM   3421 HD22 LEU A 866      66.170  36.780  45.350  1.00  0.00           H
ATOM   3422 HD23 LEU A 866      64.780  36.460  44.490  1.00  0.00           H
ATOM   3423  C   LEU A 866      65.590  40.270  48.550  1.00  0.00           C
ATOM   3424  O   LEU A 866      66.550  39.880  49.170  1.00  0.00           O
ATOM   3425  N   THR A 867      65.060  41.590  48.720  1.00  0.00           N
ATOM   3426  HN  THR A 867      64.270  41.770  48.130  1.00  0.00           H
ATOM   3427  CA  THR A 867      65.420  42.580  49.730  1.00  0.00           C
ATOM   3428  HA  THR A 867      66.490  42.730  49.610  1.00  0.00           H
ATOM   3429  CB  THR A 867      64.560  43.840  49.810  1.00  0.00           C
ATOM   3430  HB  THR A 867      63.490  43.560  49.880  1.00  0.00           H
ATOM   3431  OG1 THR A 867      64.590  44.630  48.560  1.00  0.00           O
ATOM   3432  HG1 THR A 867      64.350  44.050  47.850  1.00  0.00           H
ATOM   3433  CG2 THR A 867      65.040  44.820  50.890  1.00  0.00           C
ATOM   3434 HG21 THR A 867      64.920  44.310  51.870  1.00  0.00           H
ATOM   3435 HG22 THR A 867      64.450  45.750  50.800  1.00  0.00           H
ATOM   3436 HG23 THR A 867      66.120  45.090  50.770  1.00  0.00           H
ATOM   3437  C   THR A 867      65.210  41.970  51.070  1.00  0.00           C
ATOM   3438  O   THR A 867      66.100  42.020  51.960  1.00  0.00           O
ATOM   3439  N   ILE A 868      63.980  41.350  51.260  1.00  0.00           N
ATOM   3440  HN  ILE A 868      63.350  41.260  50.490  1.00  0.00           H
ATOM   3441  CA  ILE A 868      63.490  40.910  52.570  1.00  0.00           C
ATOM   3442  HA  ILE A 868      63.730  41.720  53.230  1.00  0.00           H
ATOM   3443  CB  ILE A 868      61.920  40.820  52.790  1.00  0.00           C
ATOM   3444  HB  ILE A 868      61.480  40.100  52.060  1.00  0.00           H
ATOM   3445  CG2 ILE A 868      61.630  40.380  54.250  1.00  0.00           C
ATOM   3446 HG21 ILE A 868      61.880  41.190  54.970  1.00  0.00           H
ATOM   3447 HG22 ILE A 868      62.020  39.400  54.600  1.00  0.00           H
ATOM   3448 HG23 ILE A 868      60.540  40.410  54.440  1.00  0.00           H
ATOM   3449  CG1 ILE A 868      61.240  42.230  52.590  1.00  0.00           C
ATOM   3450 HG11 ILE A 868      61.810  42.730  51.790  1.00  0.00           H
ATOM   3451 HG12 ILE A 868      61.410  42.970  53.420  1.00  0.00           H
ATOM   3452  CD  ILE A 868      59.780  42.110  52.230  1.00  0.00           C
ATOM   3453  HD1 ILE A 868      59.300  41.350  52.890  1.00  0.00           H
ATOM   3454  HD2 ILE A 868      59.680  41.690  51.200  1.00  0.00           H
ATOM   3455  HD3 ILE A 868      59.170  43.020  52.330  1.00  0.00           H
ATOM   3456  C   ILE A 868      64.230  39.620  53.070  1.00  0.00           C
ATOM   3457  O   ILE A 868      64.670  39.480  54.240  1.00  0.00           O
ATOM   3458  N   VAL A 869      64.440  38.660  52.130  1.00  0.00           N
ATOM   3459  HN  VAL A 869      64.140  38.830  51.200  1.00  0.00           H
ATOM   3460  CA  VAL A 869      65.120  37.410  52.320  1.00  0.00           C
ATOM   3461  HA  VAL A 869      64.680  36.900  53.170  1.00  0.00           H
ATOM   3462  CB  VAL A 869      65.000  36.420  51.140  1.00  0.00           C
ATOM   3463  HB  VAL A 869      65.360  36.940  50.230  1.00  0.00           H
ATOM   3464  CG1 VAL A 869      65.880  35.100  51.430  1.00  0.00           C
ATOM   3465 HG11 VAL A 869      65.780  34.760  52.480  1.00  0.00           H
ATOM   3466 HG12 VAL A 869      66.970  35.210  51.230  1.00  0.00           H
ATOM   3467 HG13 VAL A 869      65.510  34.360  50.690  1.00  0.00           H
ATOM   3468  CG2 VAL A 869      63.550  35.980  50.960  1.00  0.00           C
ATOM   3469 HG21 VAL A 869      62.820  36.800  50.760  1.00  0.00           H
ATOM   3470 HG22 VAL A 869      63.170  35.450  51.870  1.00  0.00           H
ATOM   3471 HG23 VAL A 869      63.470  35.310  50.090  1.00  0.00           H
ATOM   3472  C   VAL A 869      66.570  37.550  52.730  1.00  0.00           C
ATOM   3473  O   VAL A 869      66.930  37.020  53.740  1.00  0.00           O
ATOM   3474  N   ILE A 870      67.300  38.500  52.070  1.00  0.00           N
ATOM   3475  HN  ILE A 870      66.880  39.050  51.350  1.00  0.00           H
ATOM   3476  CA  ILE A 870      68.630  38.870  52.580  1.00  0.00           C
ATOM   3477  HA  ILE A 870      69.290  38.010  52.620  1.00  0.00           H
ATOM   3478  CB  ILE A 870      69.330  39.970  51.770  1.00  0.00           C
ATOM   3479  HB  ILE A 870      68.550  40.740  51.580  1.00  0.00           H
ATOM   3480  CG2 ILE A 870      70.520  40.640  52.430  1.00  0.00           C
ATOM   3481 HG21 ILE A 870      70.000  41.190  53.240  1.00  0.00           H
ATOM   3482 HG22 ILE A 870      71.040  41.420  51.840  1.00  0.00           H
ATOM   3483 HG23 ILE A 870      71.220  39.870  52.810  1.00  0.00           H
ATOM   3484  CG1 ILE A 870      69.760  39.500  50.380  1.00  0.00           C
ATOM   3485 HG11 ILE A 870      68.830  39.000  50.030  1.00  0.00           H
ATOM   3486 HG12 ILE A 870      70.590  38.780  50.530  1.00  0.00           H
ATOM   3487  CD  ILE A 870      70.140  40.680  49.450  1.00  0.00           C
ATOM   3488  HD1 ILE A 870      69.400  41.510  49.500  1.00  0.00           H
ATOM   3489  HD2 ILE A 870      70.130  40.390  48.380  1.00  0.00           H
ATOM   3490  HD3 ILE A 870      71.160  41.060  49.660  1.00  0.00           H
ATOM   3491  C   ILE A 870      68.610  39.430  54.020  1.00  0.00           C
ATOM   3492  O   ILE A 870      69.410  39.100  54.850  1.00  0.00           O
ATOM   3493  N   MET A 871      67.650  40.330  54.420  1.00  0.00           N
ATOM   3494  HN  MET A 871      66.990  40.760  53.810  1.00  0.00           H
ATOM   3495  CA  MET A 871      67.630  41.000  55.770  1.00  0.00           C
ATOM   3496  HA  MET A 871      68.670  40.970  56.070  1.00  0.00           H
ATOM   3497  CB  MET A 871      66.890  42.430  55.750  1.00  0.00           C
ATOM   3498  HB1 MET A 871      66.890  42.820  56.790  1.00  0.00           H
ATOM   3499  HB2 MET A 871      65.860  42.310  55.350  1.00  0.00           H
ATOM   3500  CG  MET A 871      67.600  43.510  55.020  1.00  0.00           C
ATOM   3501  HG1 MET A 871      67.010  44.460  55.110  1.00  0.00           H
ATOM   3502  HG2 MET A 871      67.560  43.120  53.980  1.00  0.00           H
ATOM   3503  SD  MET A 871      69.310  43.730  55.640  1.00  0.00           S
ATOM   3504  CE  MET A 871      69.620  45.330  54.890  1.00  0.00           C
ATOM   3505  HE1 MET A 871      69.480  45.230  53.790  1.00  0.00           H
ATOM   3506  HE2 MET A 871      70.670  45.670  54.990  1.00  0.00           H
ATOM   3507  HE3 MET A 871      68.910  46.120  55.230  1.00  0.00           H
ATOM   3508  C   MET A 871      67.050  40.160  56.880  1.00  0.00           C
ATOM   3509  O   MET A 871      67.380  40.330  58.040  1.00  0.00           O
ATOM   3510  N   VAL A 872      66.130  39.170  56.670  1.00  0.00           N
ATOM   3511  HN  VAL A 872      65.710  38.980  55.770  1.00  0.00           H
ATOM   3512  CA  VAL A 872      66.000  38.040  57.570  1.00  0.00           C
ATOM   3513  HA  VAL A 872      65.840  38.470  58.550  1.00  0.00           H
ATOM   3514  CB  VAL A 872      64.740  37.270  57.340  1.00  0.00           C
ATOM   3515  HB  VAL A 872      64.790  36.820  56.320  1.00  0.00           H
ATOM   3516  CG1 VAL A 872      64.480  36.190  58.440  1.00  0.00           C
ATOM   3517 HG11 VAL A 872      64.770  36.480  59.480  1.00  0.00           H
ATOM   3518 HG12 VAL A 872      65.110  35.310  58.150  1.00  0.00           H
ATOM   3519 HG13 VAL A 872      63.440  35.820  58.440  1.00  0.00           H
ATOM   3520  CG2 VAL A 872      63.530  38.210  57.370  1.00  0.00           C
ATOM   3521 HG21 VAL A 872      63.560  38.840  56.460  1.00  0.00           H
ATOM   3522 HG22 VAL A 872      63.520  38.820  58.300  1.00  0.00           H
ATOM   3523 HG23 VAL A 872      62.610  37.590  57.400  1.00  0.00           H
ATOM   3524  C   VAL A 872      67.240  37.180  57.670  1.00  0.00           C
ATOM   3525  O   VAL A 872      67.740  36.830  58.730  1.00  0.00           O
ATOM   3526  N   THR A 873      67.920  36.830  56.550  1.00  0.00           N
ATOM   3527  HN  THR A 873      67.710  37.230  55.670  1.00  0.00           H
ATOM   3528  CA  THR A 873      68.990  35.850  56.540  1.00  0.00           C
ATOM   3529  HA  THR A 873      68.680  34.970  57.080  1.00  0.00           H
ATOM   3530  CB  THR A 873      69.390  35.490  55.150  1.00  0.00           C
ATOM   3531  HB  THR A 873      69.560  36.420  54.560  1.00  0.00           H
ATOM   3532  OG1 THR A 873      68.310  34.930  54.440  1.00  0.00           O
ATOM   3533  HG1 THR A 873      67.780  35.660  54.150  1.00  0.00           H
ATOM   3534  CG2 THR A 873      70.600  34.570  55.090  1.00  0.00           C
ATOM   3535 HG21 THR A 873      70.530  33.710  55.790  1.00  0.00           H
ATOM   3536 HG22 THR A 873      71.520  35.140  55.370  1.00  0.00           H
ATOM   3537 HG23 THR A 873      70.700  34.240  54.040  1.00  0.00           H
ATOM   3538  C   THR A 873      70.260  36.230  57.320  1.00  0.00           C
ATOM   3539  O   THR A 873      70.720  35.420  58.100  1.00  0.00           O
ATOM   3540  N   ILE A 874      70.660  37.530  57.440  1.00  0.00           N
ATOM   3541  HN  ILE A 874      70.230  38.090  56.730  1.00  0.00           H
ATOM   3542  CA  ILE A 874      71.620  38.090  58.390  1.00  0.00           C
ATOM   3543  HA  ILE A 874      72.520  37.500  58.350  1.00  0.00           H
ATOM   3544  CB  ILE A 874      72.130  39.450  57.800  1.00  0.00           C
ATOM   3545  HB  ILE A 874      72.380  39.270  56.730  1.00  0.00           H
ATOM   3546  CG2 ILE A 874      71.040  40.610  57.840  1.00  0.00           C
ATOM   3547 HG21 ILE A 874      70.790  40.810  58.910  1.00  0.00           H
ATOM   3548 HG22 ILE A 874      70.140  40.280  57.270  1.00  0.00           H
ATOM   3549 HG23 ILE A 874      71.370  41.560  57.360  1.00  0.00           H
ATOM   3550  CG1 ILE A 874      73.460  39.870  58.470  1.00  0.00           C
ATOM   3551 HG11 ILE A 874      73.970  38.930  58.740  1.00  0.00           H
ATOM   3552 HG12 ILE A 874      73.250  40.380  59.430  1.00  0.00           H
ATOM   3553  CD  ILE A 874      74.380  40.830  57.710  1.00  0.00           C
ATOM   3554  HD1 ILE A 874      75.300  40.970  58.330  1.00  0.00           H
ATOM   3555  HD2 ILE A 874      73.810  41.760  57.530  1.00  0.00           H
ATOM   3556  HD3 ILE A 874      74.690  40.320  56.770  1.00  0.00           H
ATOM   3557  C   ILE A 874      71.200  38.170  59.840  1.00  0.00           C
ATOM   3558  O   ILE A 874      72.060  38.160  60.800  1.00  0.00           O
ATOM   3559  N   ASP A 875      69.860  38.220  60.200  1.00  0.00           N
ATOM   3560  HN  ASP A 875      69.080  38.010  59.610  1.00  0.00           H
ATOM   3561  CA  ASP A 875      69.500  38.150  61.600  1.00  0.00           C
ATOM   3562  HA  ASP A 875      70.220  38.790  62.100  1.00  0.00           H
ATOM   3563  CB  ASP A 875      67.980  38.710  61.720  1.00  0.00           C
ATOM   3564  HB1 ASP A 875      67.210  38.000  61.340  1.00  0.00           H
ATOM   3565  HB2 ASP A 875      67.830  39.680  61.210  1.00  0.00           H
ATOM   3566  CG  ASP A 875      67.740  38.910  63.200  1.00  0.00           C
ATOM   3567  OD1 ASP A 875      66.820  38.230  63.780  1.00  0.00           O
ATOM   3568  OD2 ASP A 875      68.570  39.530  63.930  1.00  0.00           O
ATOM   3569  C   ASP A 875      69.560  36.730  62.040  1.00  0.00           C
ATOM   3570  O   ASP A 875      70.080  36.510  63.120  1.00  0.00           O
ATOM   3571  N   TYR A 876      69.220  35.740  61.230  1.00  0.00           N
ATOM   3572  HN  TYR A 876      68.700  36.000  60.440  1.00  0.00           H
ATOM   3573  CA  TYR A 876      69.420  34.340  61.490  1.00  0.00           C
ATOM   3574  HA  TYR A 876      68.820  34.110  62.360  1.00  0.00           H
ATOM   3575  CB  TYR A 876      68.740  33.610  60.270  1.00  0.00           C
ATOM   3576  HB1 TYR A 876      69.510  33.700  59.470  1.00  0.00           H
ATOM   3577  HB2 TYR A 876      67.830  34.170  59.960  1.00  0.00           H
ATOM   3578  CG  TYR A 876      68.430  32.240  60.650  1.00  0.00           C
ATOM   3579  CD1 TYR A 876      69.150  31.160  60.090  1.00  0.00           C
ATOM   3580  HD1 TYR A 876      69.870  31.380  59.320  1.00  0.00           H
ATOM   3581  CE1 TYR A 876      68.770  29.840  60.270  1.00  0.00           C
ATOM   3582  HE1 TYR A 876      69.320  28.980  59.920  1.00  0.00           H
ATOM   3583  CZ  TYR A 876      67.660  29.630  61.180  1.00  0.00           C
ATOM   3584  OH  TYR A 876      67.370  28.330  61.550  1.00  0.00           O
ATOM   3585  HH  TYR A 876      68.230  27.940  61.670  1.00  0.00           H
ATOM   3586  CD2 TYR A 876      67.400  32.020  61.540  1.00  0.00           C
ATOM   3587  HD2 TYR A 876      66.810  32.830  61.940  1.00  0.00           H
ATOM   3588  CE2 TYR A 876      66.990  30.710  61.810  1.00  0.00           C
ATOM   3589  HE2 TYR A 876      66.230  30.480  62.560  1.00  0.00           H
ATOM   3590  C   TYR A 876      70.920  33.950  61.610  1.00  0.00           C
ATOM   3591  O   TYR A 876      71.330  33.360  62.640  1.00  0.00           O
ATOM   3592  N   LEU A 877      71.830  34.380  60.630  1.00  0.00           N
ATOM   3593  HN  LEU A 877      71.300  34.690  59.840  1.00  0.00           H
ATOM   3594  CA  LEU A 877      73.220  34.180  60.830  1.00  0.00           C
ATOM   3595  HA  LEU A 877      73.380  33.140  61.050  1.00  0.00           H
ATOM   3596  CB  LEU A 877      73.990  34.520  59.550  1.00  0.00           C
ATOM   3597  HB1 LEU A 877      75.080  34.380  59.730  1.00  0.00           H
ATOM   3598  HB2 LEU A 877      73.920  35.600  59.300  1.00  0.00           H
ATOM   3599  CG  LEU A 877      73.500  33.650  58.300  1.00  0.00           C
ATOM   3600  HG  LEU A 877      72.390  33.650  58.230  1.00  0.00           H
ATOM   3601  CD1 LEU A 877      73.990  34.420  57.050  1.00  0.00           C
ATOM   3602 HD11 LEU A 877      75.040  34.750  57.040  1.00  0.00           H
ATOM   3603 HD12 LEU A 877      73.290  35.280  56.900  1.00  0.00           H
ATOM   3604 HD13 LEU A 877      73.890  33.720  56.180  1.00  0.00           H
ATOM   3605  CD2 LEU A 877      73.960  32.200  58.210  1.00  0.00           C
ATOM   3606 HD21 LEU A 877      73.240  31.750  57.500  1.00  0.00           H
ATOM   3607 HD22 LEU A 877      73.860  31.630  59.160  1.00  0.00           H
ATOM   3608 HD23 LEU A 877      75.010  32.160  57.880  1.00  0.00           H
ATOM   3609  C   LEU A 877      73.990  34.900  61.920  1.00  0.00           C
ATOM   3610  O   LEU A 877      74.920  34.350  62.510  1.00  0.00           O
ATOM   3611  N   VAL A 878      73.750  36.270  62.090  1.00  0.00           N
ATOM   3612  HN  VAL A 878      73.070  36.770  61.560  1.00  0.00           H
ATOM   3613  CA  VAL A 878      74.650  37.140  62.890  1.00  0.00           C
ATOM   3614  HA  VAL A 878      75.470  36.570  63.280  1.00  0.00           H
ATOM   3615  CB  VAL A 878      75.150  38.350  62.140  1.00  0.00           C
ATOM   3616  HB  VAL A 878      74.240  38.840  61.730  1.00  0.00           H
ATOM   3617  CG1 VAL A 878      75.820  39.490  62.920  1.00  0.00           C
ATOM   3618 HG11 VAL A 878      76.680  39.010  63.450  1.00  0.00           H
ATOM   3619 HG12 VAL A 878      75.180  40.000  63.660  1.00  0.00           H
ATOM   3620 HG13 VAL A 878      76.240  40.300  62.290  1.00  0.00           H
ATOM   3621  CG2 VAL A 878      76.020  37.720  60.940  1.00  0.00           C
ATOM   3622 HG21 VAL A 878      76.540  38.560  60.440  1.00  0.00           H
ATOM   3623 HG22 VAL A 878      75.380  37.190  60.200  1.00  0.00           H
ATOM   3624 HG23 VAL A 878      76.760  37.050  61.430  1.00  0.00           H
ATOM   3625  C   VAL A 878      73.950  37.720  64.170  1.00  0.00           C
ATOM   3626  O   VAL A 878      74.560  37.930  65.220  1.00  0.00           O
ATOM   3627  N   GLY A 879      72.620  38.050  63.940  1.00  0.00           N
ATOM   3628  HN  GLY A 879      72.260  37.940  63.030  1.00  0.00           H
ATOM   3629  CA  GLY A 879      71.730  38.650  64.960  1.00  0.00           C
ATOM   3630  HA1 GLY A 879      72.010  38.300  65.940  1.00  0.00           H
ATOM   3631  HA2 GLY A 879      70.710  38.350  64.810  1.00  0.00           H
ATOM   3632  C   GLY A 879      71.840  40.180  65.170  1.00  0.00           C
ATOM   3633  O   GLY A 879      72.750  40.780  65.770  1.00  0.00           O
ATOM   3634  N   VAL A 880      70.780  40.880  64.600  1.00  0.00           N
ATOM   3635  HN  VAL A 880      70.010  40.410  64.190  1.00  0.00           H
ATOM   3636  CA  VAL A 880      70.800  42.320  64.380  1.00  0.00           C
ATOM   3637  HA  VAL A 880      71.830  42.620  64.310  1.00  0.00           H
ATOM   3638  CB  VAL A 880      70.130  42.730  63.050  1.00  0.00           C
ATOM   3639  HB  VAL A 880      69.070  42.410  63.090  1.00  0.00           H
ATOM   3640  CG1 VAL A 880      70.230  44.270  62.900  1.00  0.00           C
ATOM   3641 HG11 VAL A 880      69.270  44.770  63.160  1.00  0.00           H
ATOM   3642 HG12 VAL A 880      70.450  44.480  61.840  1.00  0.00           H
ATOM   3643 HG13 VAL A 880      71.060  44.690  63.480  1.00  0.00           H
ATOM   3644  CG2 VAL A 880      70.740  41.980  61.910  1.00  0.00           C
ATOM   3645 HG21 VAL A 880      70.800  40.870  61.940  1.00  0.00           H
ATOM   3646 HG22 VAL A 880      71.760  42.420  61.840  1.00  0.00           H
ATOM   3647 HG23 VAL A 880      70.240  42.280  60.970  1.00  0.00           H
ATOM   3648  C   VAL A 880      69.980  43.100  65.500  1.00  0.00           C
ATOM   3649  O   VAL A 880      68.830  42.750  65.740  1.00  0.00           O
ATOM   3650  N   PRO A 881      70.520  44.020  66.280  1.00  0.00           N
ATOM   3651  CD  PRO A 881      71.920  44.160  66.420  1.00  0.00           C
ATOM   3652  HD1 PRO A 881      72.210  44.820  65.580  1.00  0.00           H
ATOM   3653  HD2 PRO A 881      72.480  43.190  66.370  1.00  0.00           H
ATOM   3654  CA  PRO A 881      69.810  44.920  67.080  1.00  0.00           C
ATOM   3655  HA  PRO A 881      69.340  44.460  67.930  1.00  0.00           H
ATOM   3656  CB  PRO A 881      70.930  45.760  67.770  1.00  0.00           C
ATOM   3657  HB1 PRO A 881      70.790  46.080  68.820  1.00  0.00           H
ATOM   3658  HB2 PRO A 881      71.270  46.640  67.170  1.00  0.00           H
ATOM   3659  CG  PRO A 881      72.140  44.770  67.790  1.00  0.00           C
ATOM   3660  HG1 PRO A 881      73.110  45.310  67.790  1.00  0.00           H
ATOM   3661  HG2 PRO A 881      72.140  44.040  68.630  1.00  0.00           H
ATOM   3662  C   PRO A 881      68.740  45.730  66.440  1.00  0.00           C
ATOM   3663  O   PRO A 881      69.000  46.560  65.560  1.00  0.00           O
ATOM   3664  N   SER A 882      67.420  45.540  66.860  1.00  0.00           N
ATOM   3665  HN  SER A 882      67.310  45.030  67.700  1.00  0.00           H
ATOM   3666  CA  SER A 882      66.270  45.910  66.120  1.00  0.00           C
ATOM   3667  HA  SER A 882      66.240  46.980  66.290  1.00  0.00           H
ATOM   3668  CB  SER A 882      66.290  45.580  64.620  1.00  0.00           C
ATOM   3669  HB1 SER A 882      65.370  45.310  64.070  1.00  0.00           H
ATOM   3670  HB2 SER A 882      66.930  44.670  64.660  1.00  0.00           H
ATOM   3671  OG  SER A 882      66.960  46.600  63.950  1.00  0.00           O
ATOM   3672  HG1 SER A 882      67.700  46.770  64.550  1.00  0.00           H
ATOM   3673  C   SER A 882      64.970  45.190  66.660  1.00  0.00           C
ATOM   3674  O   SER A 882      65.100  44.090  67.180  1.00  0.00           O
ATOM   3675  N   PRO A 883      63.780  45.830  66.550  1.00  0.00           N
ATOM   3676  CD  PRO A 883      63.660  47.300  66.420  1.00  0.00           C
ATOM   3677  HD1 PRO A 883      63.860  47.770  65.440  1.00  0.00           H
ATOM   3678  HD2 PRO A 883      64.320  47.750  67.190  1.00  0.00           H
ATOM   3679  CA  PRO A 883      62.550  45.260  67.070  1.00  0.00           C
ATOM   3680  HA  PRO A 883      62.720  44.650  67.940  1.00  0.00           H
ATOM   3681  CB  PRO A 883      61.690  46.480  67.510  1.00  0.00           C
ATOM   3682  HB1 PRO A 883      61.760  46.640  68.600  1.00  0.00           H
ATOM   3683  HB2 PRO A 883      60.590  46.340  67.380  1.00  0.00           H
ATOM   3684  CG  PRO A 883      62.200  47.700  66.870  1.00  0.00           C
ATOM   3685  HG1 PRO A 883      61.620  47.820  65.930  1.00  0.00           H
ATOM   3686  HG2 PRO A 883      62.350  48.570  67.540  1.00  0.00           H
ATOM   3687  C   PRO A 883      61.910  44.340  66.050  1.00  0.00           C
ATOM   3688  O   PRO A 883      62.210  44.400  64.860  1.00  0.00           O
ATOM   3689  N   LYS A 884      61.030  43.410  66.470  1.00  0.00           N
ATOM   3690  HN  LYS A 884      60.920  43.180  67.430  1.00  0.00           H
ATOM   3691  CA  LYS A 884      60.350  42.470  65.580  1.00  0.00           C
ATOM   3692  HA  LYS A 884      60.740  42.570  64.580  1.00  0.00           H
ATOM   3693  CB  LYS A 884      60.630  40.970  66.070  1.00  0.00           C
ATOM   3694  HB1 LYS A 884      60.210  40.160  65.430  1.00  0.00           H
ATOM   3695  HB2 LYS A 884      60.250  40.770  67.090  1.00  0.00           H
ATOM   3696  CG  LYS A 884      62.160  40.780  66.030  1.00  0.00           C
ATOM   3697  HG1 LYS A 884      62.650  41.130  66.960  1.00  0.00           H
ATOM   3698  HG2 LYS A 884      62.580  41.380  65.190  1.00  0.00           H
ATOM   3699  CD  LYS A 884      62.600  39.260  65.890  1.00  0.00           C
ATOM   3700  HD1 LYS A 884      61.870  38.810  65.170  1.00  0.00           H
ATOM   3701  HD2 LYS A 884      62.590  38.730  66.870  1.00  0.00           H
ATOM   3702  CE  LYS A 884      64.010  39.200  65.420  1.00  0.00           C
ATOM   3703  HE1 LYS A 884      64.620  39.440  66.310  1.00  0.00           H
ATOM   3704  HE2 LYS A 884      64.180  39.990  64.660  1.00  0.00           H
ATOM   3705  NZ  LYS A 884      64.500  37.900  64.870  1.00  0.00           N
ATOM   3706  HZ1 LYS A 884      65.460  38.040  64.500  1.00  0.00           H
ATOM   3707  HZ2 LYS A 884      63.860  37.530  64.140  1.00  0.00           H
ATOM   3708  HZ3 LYS A 884      64.450  37.200  65.630  1.00  0.00           H
ATOM   3709  C   LYS A 884      58.880  42.560  65.630  1.00  0.00           C
ATOM   3710  O   LYS A 884      58.350  43.200  66.550  1.00  0.00           O
ATOM   3711  N   LEU A 885      58.180  42.030  64.660  1.00  0.00           N
ATOM   3712  HN  LEU A 885      58.640  41.600  63.890  1.00  0.00           H
ATOM   3713  CA  LEU A 885      56.740  41.920  64.580  1.00  0.00           C
ATOM   3714  HA  LEU A 885      56.490  42.970  64.620  1.00  0.00           H
ATOM   3715  CB  LEU A 885      56.400  41.500  63.180  1.00  0.00           C
ATOM   3716  HB1 LEU A 885      56.600  40.430  63.000  1.00  0.00           H
ATOM   3717  HB2 LEU A 885      56.930  42.040  62.380  1.00  0.00           H
ATOM   3718  CG  LEU A 885      54.880  41.630  62.760  1.00  0.00           C
ATOM   3719  HG  LEU A 885      54.240  41.170  63.550  1.00  0.00           H
ATOM   3720  CD1 LEU A 885      54.400  43.070  62.550  1.00  0.00           C
ATOM   3721 HD11 LEU A 885      54.590  43.680  63.460  1.00  0.00           H
ATOM   3722 HD12 LEU A 885      53.300  43.160  62.380  1.00  0.00           H
ATOM   3723 HD13 LEU A 885      54.770  43.600  61.640  1.00  0.00           H
ATOM   3724  CD2 LEU A 885      54.630  40.900  61.400  1.00  0.00           C
ATOM   3725 HD21 LEU A 885      54.670  39.810  61.600  1.00  0.00           H
ATOM   3726 HD22 LEU A 885      55.430  41.060  60.660  1.00  0.00           H
ATOM   3727 HD23 LEU A 885      53.670  41.230  60.960  1.00  0.00           H
ATOM   3728  C   LEU A 885      56.000  41.100  65.720  1.00  0.00           C
ATOM   3729  O   LEU A 885      56.460  40.060  66.170  1.00  0.00           O
ATOM   3730  N   HSD A 886      54.870  41.630  66.240  1.00  0.00           N
ATOM   3731  HN  HSD A 886      54.550  42.500  65.900  1.00  0.00           H
ATOM   3732  CA  HSD A 886      54.240  40.990  67.440  1.00  0.00           C
ATOM   3733  HA  HSD A 886      55.000  40.330  67.810  1.00  0.00           H
ATOM   3734  CB  HSD A 886      53.800  41.970  68.460  1.00  0.00           C
ATOM   3735  HB1 HSD A 886      53.360  42.800  67.860  1.00  0.00           H
ATOM   3736  HB2 HSD A 886      54.540  42.500  69.110  1.00  0.00           H
ATOM   3737  ND1 HSD A 886      51.550  41.980  69.650  1.00  0.00           N
ATOM   3738  HD1 HSD A 886      51.090  42.660  69.090  1.00  0.00           H
ATOM   3739  CG  HSD A 886      52.810  41.440  69.480  1.00  0.00           C
ATOM   3740  CE1 HSD A 886      51.030  41.350  70.730  1.00  0.00           C
ATOM   3741  HE1 HSD A 886      50.040  41.600  71.110  1.00  0.00           H
ATOM   3742  NE2 HSD A 886      51.860  40.520  71.310  1.00  0.00           N
ATOM   3743  CD2 HSD A 886      52.980  40.520  70.500  1.00  0.00           C
ATOM   3744  HD2 HSD A 886      53.910  40.040  70.760  1.00  0.00           H
ATOM   3745  C   HSD A 886      53.060  40.270  66.820  1.00  0.00           C
ATOM   3746  O   HSD A 886      52.360  40.860  65.970  1.00  0.00           O
ATOM   3747  N   VAL A 887      52.910  39.000  67.060  1.00  0.00           N
ATOM   3748  HN  VAL A 887      53.520  38.640  67.770  1.00  0.00           H
ATOM   3749  CA  VAL A 887      51.960  38.150  66.360  1.00  0.00           C
ATOM   3750  HA  VAL A 887      51.240  38.740  65.800  1.00  0.00           H
ATOM   3751  CB  VAL A 887      52.640  37.230  65.340  1.00  0.00           C
ATOM   3752  HB  VAL A 887      53.370  36.530  65.820  1.00  0.00           H
ATOM   3753  CG1 VAL A 887      51.540  36.280  64.750  1.00  0.00           C
ATOM   3754 HG11 VAL A 887      51.990  35.540  64.050  1.00  0.00           H
ATOM   3755 HG12 VAL A 887      50.990  36.900  64.020  1.00  0.00           H
ATOM   3756 HG13 VAL A 887      50.990  35.740  65.550  1.00  0.00           H
ATOM   3757  CG2 VAL A 887      53.360  38.110  64.320  1.00  0.00           C
ATOM   3758 HG21 VAL A 887      52.810  39.030  64.010  1.00  0.00           H
ATOM   3759 HG22 VAL A 887      53.560  37.520  63.400  1.00  0.00           H
ATOM   3760 HG23 VAL A 887      54.340  38.350  64.750  1.00  0.00           H
ATOM   3761  C   VAL A 887      51.260  37.320  67.510  1.00  0.00           C
ATOM   3762  O   VAL A 887      51.980  36.660  68.240  1.00  0.00           O
ATOM   3763  N   PRO A 888      49.960  37.190  67.680  1.00  0.00           N
ATOM   3764  CD  PRO A 888      48.990  38.140  67.080  1.00  0.00           C
ATOM   3765  HD1 PRO A 888      48.580  37.880  66.090  1.00  0.00           H
ATOM   3766  HD2 PRO A 888      49.330  39.180  66.850  1.00  0.00           H
ATOM   3767  CA  PRO A 888      49.270  36.190  68.470  1.00  0.00           C
ATOM   3768  HA  PRO A 888      49.390  36.410  69.520  1.00  0.00           H
ATOM   3769  CB  PRO A 888      47.790  36.580  68.240  1.00  0.00           C
ATOM   3770  HB1 PRO A 888      47.140  36.100  69.010  1.00  0.00           H
ATOM   3771  HB2 PRO A 888      47.440  36.200  67.250  1.00  0.00           H
ATOM   3772  CG  PRO A 888      47.810  38.060  68.110  1.00  0.00           C
ATOM   3773  HG1 PRO A 888      46.840  38.500  67.780  1.00  0.00           H
ATOM   3774  HG2 PRO A 888      48.110  38.570  69.040  1.00  0.00           H
ATOM   3775  C   PRO A 888      49.570  34.690  68.290  1.00  0.00           C
ATOM   3776  O   PRO A 888      49.730  34.340  67.140  1.00  0.00           O
ATOM   3777  N   GLU A 889      49.670  33.850  69.320  1.00  0.00           N
ATOM   3778  HN  GLU A 889      49.420  34.140  70.240  1.00  0.00           H
ATOM   3779  CA  GLU A 889      50.130  32.490  69.110  1.00  0.00           C
ATOM   3780  HA  GLU A 889      50.400  32.350  68.070  1.00  0.00           H
ATOM   3781  CB  GLU A 889      51.360  32.300  69.980  1.00  0.00           C
ATOM   3782  HB1 GLU A 889      51.420  31.210  70.200  1.00  0.00           H
ATOM   3783  HB2 GLU A 889      51.330  32.860  70.940  1.00  0.00           H
ATOM   3784  CG  GLU A 889      52.580  32.740  69.170  1.00  0.00           C
ATOM   3785  HG1 GLU A 889      52.430  33.700  68.640  1.00  0.00           H
ATOM   3786  HG2 GLU A 889      52.780  31.900  68.480  1.00  0.00           H
ATOM   3787  CD  GLU A 889      53.730  32.650  70.130  1.00  0.00           C
ATOM   3788  OE1 GLU A 889      54.570  31.740  69.900  1.00  0.00           O
ATOM   3789  OE2 GLU A 889      53.900  33.420  71.060  1.00  0.00           O
ATOM   3790  C   GLU A 889      48.970  31.500  69.430  1.00  0.00           C
ATOM   3791  O   GLU A 889      48.120  31.870  70.240  1.00  0.00           O
ATOM   3792  N   LYS A 890      48.890  30.360  68.820  1.00  0.00           N
ATOM   3793  HN  LYS A 890      49.630  30.030  68.240  1.00  0.00           H
ATOM   3794  CA  LYS A 890      47.890  29.380  69.230  1.00  0.00           C
ATOM   3795  HA  LYS A 890      48.150  28.540  68.600  1.00  0.00           H
ATOM   3796  CB  LYS A 890      48.020  28.870  70.800  1.00  0.00           C
ATOM   3797  HB1 LYS A 890      47.220  28.100  70.930  1.00  0.00           H
ATOM   3798  HB2 LYS A 890      47.670  29.660  71.490  1.00  0.00           H
ATOM   3799  CG  LYS A 890      49.400  28.420  71.220  1.00  0.00           C
ATOM   3800  HG1 LYS A 890      49.450  28.130  72.290  1.00  0.00           H
ATOM   3801  HG2 LYS A 890      49.990  29.350  71.130  1.00  0.00           H
ATOM   3802  CD  LYS A 890      49.990  27.320  70.300  1.00  0.00           C
ATOM   3803  HD1 LYS A 890      51.070  27.330  70.520  1.00  0.00           H
ATOM   3804  HD2 LYS A 890      49.850  27.570  69.210  1.00  0.00           H
ATOM   3805  CE  LYS A 890      49.490  25.900  70.520  1.00  0.00           C
ATOM   3806  HE1 LYS A 890      49.760  25.120  69.780  1.00  0.00           H
ATOM   3807  HE2 LYS A 890      48.390  26.010  70.480  1.00  0.00           H
ATOM   3808  NZ  LYS A 890      49.880  25.340  71.760  1.00  0.00           N
ATOM   3809  HZ1 LYS A 890      49.740  24.330  71.980  1.00  0.00           H
ATOM   3810  HZ2 LYS A 890      49.410  25.910  72.500  1.00  0.00           H
ATOM   3811  HZ3 LYS A 890      50.910  25.480  71.870  1.00  0.00           H
ATOM   3812  C   LYS A 890      46.490  29.620  68.750  1.00  0.00           C
ATOM   3813  O   LYS A 890      45.590  29.090  69.360  1.00  0.00           O
ATOM   3814  N   PHE A 891      46.300  30.350  67.690  1.00  0.00           N
ATOM   3815  HN  PHE A 891      47.010  30.800  67.150  1.00  0.00           H
ATOM   3816  CA  PHE A 891      45.000  30.660  67.100  1.00  0.00           C
ATOM   3817  HA  PHE A 891      45.190  31.690  66.830  1.00  0.00           H
ATOM   3818  CB  PHE A 891      44.660  29.860  65.790  1.00  0.00           C
ATOM   3819  HB1 PHE A 891      44.470  28.850  66.200  1.00  0.00           H
ATOM   3820  HB2 PHE A 891      45.570  29.730  65.150  1.00  0.00           H
ATOM   3821  CG  PHE A 891      43.530  30.430  65.030  1.00  0.00           C
ATOM   3822  CD1 PHE A 891      42.490  29.560  64.570  1.00  0.00           C
ATOM   3823  HD1 PHE A 891      42.520  28.520  64.890  1.00  0.00           H
ATOM   3824  CE1 PHE A 891      41.470  30.120  63.760  1.00  0.00           C
ATOM   3825  HE1 PHE A 891      40.610  29.590  63.380  1.00  0.00           H
ATOM   3826  CZ  PHE A 891      41.610  31.450  63.310  1.00  0.00           C
ATOM   3827  HZ  PHE A 891      40.830  31.860  62.710  1.00  0.00           H
ATOM   3828  CD2 PHE A 891      43.770  31.700  64.410  1.00  0.00           C
ATOM   3829  HD2 PHE A 891      44.710  32.160  64.640  1.00  0.00           H
ATOM   3830  CE2 PHE A 891      42.740  32.210  63.620  1.00  0.00           C
ATOM   3831  HE2 PHE A 891      42.890  33.230  63.290  1.00  0.00           H
ATOM   3832  C   PHE A 891      43.800  30.770  68.040  1.00  0.00           C
ATOM   3833  O   PHE A 891      42.940  29.890  68.160  1.00  0.00           O
ATOM   3834  N   GLU A 892      43.580  32.020  68.580  1.00  0.00           N
ATOM   3835  HN  GLU A 892      44.130  32.810  68.370  1.00  0.00           H
ATOM   3836  CA  GLU A 892      42.510  32.300  69.460  1.00  0.00           C
ATOM   3837  HA  GLU A 892      41.680  31.650  69.260  1.00  0.00           H
ATOM   3838  CB  GLU A 892      42.960  32.320  70.920  1.00  0.00           C
ATOM   3839  HB1 GLU A 892      42.100  32.620  71.570  1.00  0.00           H
ATOM   3840  HB2 GLU A 892      43.670  33.140  71.160  1.00  0.00           H
ATOM   3841  CG  GLU A 892      43.690  31.000  71.450  1.00  0.00           C
ATOM   3842  HG1 GLU A 892      44.670  30.780  70.990  1.00  0.00           H
ATOM   3843  HG2 GLU A 892      43.020  30.150  71.200  1.00  0.00           H
ATOM   3844  CD  GLU A 892      43.990  31.090  72.980  1.00  0.00           C
ATOM   3845  OE1 GLU A 892      43.130  31.310  73.860  1.00  0.00           O
ATOM   3846  OE2 GLU A 892      45.180  30.820  73.260  1.00  0.00           O
ATOM   3847  C   GLU A 892      41.950  33.660  69.120  1.00  0.00           C
ATOM   3848  O   GLU A 892      42.630  34.340  68.360  1.00  0.00           O
ATOM   3849  N   PRO A 893      40.760  34.140  69.570  1.00  0.00           N
ATOM   3850  CD  PRO A 893      39.770  33.360  70.280  1.00  0.00           C
ATOM   3851  HD1 PRO A 893      40.100  33.160  71.330  1.00  0.00           H
ATOM   3852  HD2 PRO A 893      39.440  32.440  69.760  1.00  0.00           H
ATOM   3853  CA  PRO A 893      40.480  35.560  69.560  1.00  0.00           C
ATOM   3854  HA  PRO A 893      40.230  35.900  68.560  1.00  0.00           H
ATOM   3855  CB  PRO A 893      39.260  35.700  70.520  1.00  0.00           C
ATOM   3856  HB1 PRO A 893      38.530  36.480  70.220  1.00  0.00           H
ATOM   3857  HB2 PRO A 893      39.610  35.810  71.570  1.00  0.00           H
ATOM   3858  CG  PRO A 893      38.640  34.350  70.380  1.00  0.00           C
ATOM   3859  HG1 PRO A 893      37.930  34.030  71.180  1.00  0.00           H
ATOM   3860  HG2 PRO A 893      38.080  34.260  69.440  1.00  0.00           H
ATOM   3861  C   PRO A 893      41.500  36.630  69.910  1.00  0.00           C
ATOM   3862  O   PRO A 893      42.190  36.490  70.900  1.00  0.00           O
ATOM   3863  N   THR A 894      41.710  37.660  69.080  1.00  0.00           N
ATOM   3864  HN  THR A 894      41.050  37.900  68.370  1.00  0.00           H
ATOM   3865  CA  THR A 894      42.890  38.480  69.260  1.00  0.00           C
ATOM   3866  HA  THR A 894      43.810  37.900  69.290  1.00  0.00           H
ATOM   3867  CB  THR A 894      43.180  39.410  68.070  1.00  0.00           C
ATOM   3868  HB  THR A 894      44.180  39.880  68.210  1.00  0.00           H
ATOM   3869  OG1 THR A 894      42.150  40.420  67.890  1.00  0.00           O
ATOM   3870  HG1 THR A 894      42.540  40.960  67.210  1.00  0.00           H
ATOM   3871  CG2 THR A 894      43.120  38.630  66.810  1.00  0.00           C
ATOM   3872 HG21 THR A 894      42.060  38.350  66.620  1.00  0.00           H
ATOM   3873 HG22 THR A 894      43.730  37.710  66.840  1.00  0.00           H
ATOM   3874 HG23 THR A 894      43.510  39.290  66.010  1.00  0.00           H
ATOM   3875  C   THR A 894      42.930  39.380  70.520  1.00  0.00           C
ATOM   3876  O   THR A 894      44.040  39.740  70.920  1.00  0.00           O
ATOM   3877  N   HSD A 895      41.700  39.710  71.160  1.00  0.00           N
ATOM   3878  HN  HSD A 895      40.870  39.430  70.690  1.00  0.00           H
ATOM   3879  CA  HSD A 895      41.620  40.520  72.380  1.00  0.00           C
ATOM   3880  HA  HSD A 895      42.610  40.630  72.820  1.00  0.00           H
ATOM   3881  CB  HSD A 895      41.130  41.930  72.020  1.00  0.00           C
ATOM   3882  HB1 HSD A 895      40.940  42.510  72.950  1.00  0.00           H
ATOM   3883  HB2 HSD A 895      40.100  41.990  71.600  1.00  0.00           H
ATOM   3884  ND1 HSD A 895      42.330  42.570  69.880  1.00  0.00           N
ATOM   3885  HD1 HSD A 895      42.050  41.730  69.410  1.00  0.00           H
ATOM   3886  CG  HSD A 895      42.210  42.650  71.220  1.00  0.00           C
ATOM   3887  CE1 HSD A 895      43.190  43.470  69.510  1.00  0.00           C
ATOM   3888  HE1 HSD A 895      43.600  43.440  68.500  1.00  0.00           H
ATOM   3889  NE2 HSD A 895      43.640  44.280  70.470  1.00  0.00           N
ATOM   3890  CD2 HSD A 895      42.970  43.760  71.590  1.00  0.00           C
ATOM   3891  HD2 HSD A 895      43.110  44.200  72.570  1.00  0.00           H
ATOM   3892  C   HSD A 895      40.740  39.880  73.470  1.00  0.00           C
ATOM   3893  O   HSD A 895      39.620  39.400  73.190  1.00  0.00           O
ATOM   3894  N   PRO A 896      41.030  39.900  74.760  1.00  0.00           N
ATOM   3895  CD  PRO A 896      42.160  40.710  75.290  1.00  0.00           C
ATOM   3896  HD1 PRO A 896      42.180  41.780  75.040  1.00  0.00           H
ATOM   3897  HD2 PRO A 896      43.170  40.300  75.020  1.00  0.00           H
ATOM   3898  CA  PRO A 896      40.290  39.200  75.800  1.00  0.00           C
ATOM   3899  HA  PRO A 896      40.100  38.180  75.480  1.00  0.00           H
ATOM   3900  CB  PRO A 896      41.210  39.230  76.980  1.00  0.00           C
ATOM   3901  HB1 PRO A 896      42.010  38.500  76.740  1.00  0.00           H
ATOM   3902  HB2 PRO A 896      40.770  39.000  77.970  1.00  0.00           H
ATOM   3903  CG  PRO A 896      41.920  40.580  76.810  1.00  0.00           C
ATOM   3904  HG1 PRO A 896      41.120  41.310  77.090  1.00  0.00           H
ATOM   3905  HG2 PRO A 896      42.840  40.790  77.380  1.00  0.00           H
ATOM   3906  C   PRO A 896      38.900  39.720  76.190  1.00  0.00           C
ATOM   3907  O   PRO A 896      38.100  38.980  76.840  1.00  0.00           O
ATOM   3908  N   GLU A 897      38.560  40.950  75.730  1.00  0.00           N
ATOM   3909  HN  GLU A 897      39.230  41.500  75.260  1.00  0.00           H
ATOM   3910  CA  GLU A 897      37.180  41.400  75.920  1.00  0.00           C
ATOM   3911  HA  GLU A 897      36.810  41.220  76.920  1.00  0.00           H
ATOM   3912  CB  GLU A 897      37.130  42.900  75.750  1.00  0.00           C
ATOM   3913  HB1 GLU A 897      36.100  43.290  75.730  1.00  0.00           H
ATOM   3914  HB2 GLU A 897      37.670  43.170  74.820  1.00  0.00           H
ATOM   3915  CG  GLU A 897      37.740  43.660  77.000  1.00  0.00           C
ATOM   3916  HG1 GLU A 897      38.710  43.190  77.280  1.00  0.00           H
ATOM   3917  HG2 GLU A 897      37.070  43.530  77.880  1.00  0.00           H
ATOM   3918  CD  GLU A 897      37.870  45.150  76.650  1.00  0.00           C
ATOM   3919  OE1 GLU A 897      37.270  45.990  77.340  1.00  0.00           O
ATOM   3920  OE2 GLU A 897      38.690  45.370  75.710  1.00  0.00           O
ATOM   3921  C   GLU A 897      36.050  40.760  75.100  1.00  0.00           C
ATOM   3922  O   GLU A 897      34.890  40.740  75.510  1.00  0.00           O
ATOM   3923  N   ARG A 898      36.460  40.270  73.860  1.00  0.00           N
ATOM   3924  HN  ARG A 898      37.410  40.270  73.540  1.00  0.00           H
ATOM   3925  CA  ARG A 898      35.480  39.940  72.780  1.00  0.00           C
ATOM   3926  HA  ARG A 898      34.670  39.430  73.290  1.00  0.00           H
ATOM   3927  CB  ARG A 898      35.010  41.190  72.050  1.00  0.00           C
ATOM   3928  HB1 ARG A 898      34.500  41.800  72.820  1.00  0.00           H
ATOM   3929  HB2 ARG A 898      34.220  40.940  71.310  1.00  0.00           H
ATOM   3930  CG  ARG A 898      36.110  42.120  71.480  1.00  0.00           C
ATOM   3931  HG1 ARG A 898      36.580  42.720  72.290  1.00  0.00           H
ATOM   3932  HG2 ARG A 898      35.650  42.840  70.790  1.00  0.00           H
ATOM   3933  CD  ARG A 898      37.270  41.450  70.650  1.00  0.00           C
ATOM   3934  HD1 ARG A 898      36.730  40.840  69.910  1.00  0.00           H
ATOM   3935  HD2 ARG A 898      37.980  40.820  71.230  1.00  0.00           H
ATOM   3936  NE  ARG A 898      38.080  42.560  69.970  1.00  0.00           N
ATOM   3937  HE  ARG A 898      38.210  43.410  70.480  1.00  0.00           H
ATOM   3938  CZ  ARG A 898      38.570  42.520  68.760  1.00  0.00           C
ATOM   3939  NH1 ARG A 898      38.620  41.410  68.020  1.00  0.00           N
ATOM   3940 HH11 ARG A 898      39.120  41.490  67.160  1.00  0.00           H
ATOM   3941 HH12 ARG A 898      38.600  40.540  68.500  1.00  0.00           H
ATOM   3942  NH2 ARG A 898      39.120  43.560  68.270  1.00  0.00           N
ATOM   3943 HH21 ARG A 898      39.650  43.430  67.440  1.00  0.00           H
ATOM   3944 HH22 ARG A 898      39.290  44.390  68.790  1.00  0.00           H
ATOM   3945  C   ARG A 898      35.980  38.870  71.880  1.00  0.00           C
ATOM   3946  O   ARG A 898      37.190  38.660  71.830  1.00  0.00           O
ATOM   3947  N   GLY A 899      35.000  38.240  71.150  1.00  0.00           N
ATOM   3948  HN  GLY A 899      34.060  38.560  71.210  1.00  0.00           H
ATOM   3949  CA  GLY A 899      35.350  37.180  70.130  1.00  0.00           C
ATOM   3950  HA1 GLY A 899      34.450  36.720  69.730  1.00  0.00           H
ATOM   3951  HA2 GLY A 899      36.030  36.380  70.380  1.00  0.00           H
ATOM   3952  C   GLY A 899      35.820  37.750  68.880  1.00  0.00           C
ATOM   3953  O   GLY A 899      36.180  38.910  68.820  1.00  0.00           O
ATOM   3954  N   TRP A 900      35.730  36.920  67.780  1.00  0.00           N
ATOM   3955  HN  TRP A 900      35.400  36.000  67.920  1.00  0.00           H
ATOM   3956  CA  TRP A 900      35.990  37.320  66.350  1.00  0.00           C
ATOM   3957  HA  TRP A 900      36.960  37.800  66.330  1.00  0.00           H
ATOM   3958  CB  TRP A 900      36.170  36.040  65.420  1.00  0.00           C
ATOM   3959  HB1 TRP A 900      36.170  36.260  64.330  1.00  0.00           H
ATOM   3960  HB2 TRP A 900      35.280  35.410  65.600  1.00  0.00           H
ATOM   3961  CG  TRP A 900      37.360  35.220  65.700  1.00  0.00           C
ATOM   3962  CD1 TRP A 900      37.380  34.040  66.460  1.00  0.00           C
ATOM   3963  HD1 TRP A 900      36.570  33.600  67.030  1.00  0.00           H
ATOM   3964  NE1 TRP A 900      38.680  33.630  66.470  1.00  0.00           N
ATOM   3965  HE1 TRP A 900      38.970  32.780  66.870  1.00  0.00           H
ATOM   3966  CE2 TRP A 900      39.510  34.440  65.740  1.00  0.00           C
ATOM   3967  CD2 TRP A 900      38.680  35.470  65.190  1.00  0.00           C
ATOM   3968  CE3 TRP A 900      39.290  36.530  64.600  1.00  0.00           C
ATOM   3969  HE3 TRP A 900      38.620  37.300  64.240  1.00  0.00           H
ATOM   3970  CZ3 TRP A 900      40.600  36.390  64.120  1.00  0.00           C
ATOM   3971  HZ3 TRP A 900      41.090  37.170  63.550  1.00  0.00           H
ATOM   3972  CZ2 TRP A 900      40.960  34.390  65.580  1.00  0.00           C
ATOM   3973  HZ2 TRP A 900      41.660  33.730  66.060  1.00  0.00           H
ATOM   3974  CH2 TRP A 900      41.460  35.350  64.670  1.00  0.00           C
ATOM   3975  HH2 TRP A 900      42.530  35.380  64.560  1.00  0.00           H
ATOM   3976  C   TRP A 900      35.060  38.390  65.690  1.00  0.00           C
ATOM   3977  O   TRP A 900      35.530  39.180  64.950  1.00  0.00           O
ATOM   3978  N   ILE A 901      33.740  38.220  65.880  1.00  0.00           N
ATOM   3979  HN  ILE A 901      33.460  37.500  66.510  1.00  0.00           H
ATOM   3980  CA  ILE A 901      32.720  38.990  65.230  1.00  0.00           C
ATOM   3981  HA  ILE A 901      33.070  39.270  64.250  1.00  0.00           H
ATOM   3982  CB  ILE A 901      31.430  38.140  64.950  1.00  0.00           C
ATOM   3983  HB  ILE A 901      31.250  37.560  65.890  1.00  0.00           H
ATOM   3984  CG2 ILE A 901      30.150  38.940  64.850  1.00  0.00           C
ATOM   3985 HG21 ILE A 901      29.350  38.250  64.520  1.00  0.00           H
ATOM   3986 HG22 ILE A 901      30.130  39.850  64.210  1.00  0.00           H
ATOM   3987 HG23 ILE A 901      29.950  39.260  65.910  1.00  0.00           H
ATOM   3988  CG1 ILE A 901      31.490  37.120  63.750  1.00  0.00           C
ATOM   3989 HG11 ILE A 901      30.710  36.320  63.820  1.00  0.00           H
ATOM   3990 HG12 ILE A 901      32.440  36.530  63.760  1.00  0.00           H
ATOM   3991  CD  ILE A 901      31.310  37.750  62.320  1.00  0.00           C
ATOM   3992  HD1 ILE A 901      31.280  37.050  61.470  1.00  0.00           H
ATOM   3993  HD2 ILE A 901      32.190  38.430  62.260  1.00  0.00           H
ATOM   3994  HD3 ILE A 901      30.360  38.310  62.120  1.00  0.00           H
ATOM   3995  C   ILE A 901      32.350  40.280  65.980  1.00  0.00           C
ATOM   3996  O   ILE A 901      31.990  40.230  67.130  1.00  0.00           O
ATOM   3997  N   ILE A 902      32.290  41.370  65.140  1.00  0.00           N
ATOM   3998  HN  ILE A 902      32.430  41.230  64.160  1.00  0.00           H
ATOM   3999  CA  ILE A 902      32.070  42.700  65.630  1.00  0.00           C
ATOM   4000  HA  ILE A 902      32.290  42.780  66.690  1.00  0.00           H
ATOM   4001  CB  ILE A 902      32.940  43.660  64.990  1.00  0.00           C
ATOM   4002  HB  ILE A 902      32.720  43.490  63.910  1.00  0.00           H
ATOM   4003  CG2 ILE A 902      32.560  45.110  65.440  1.00  0.00           C
ATOM   4004 HG21 ILE A 902      32.500  45.140  66.550  1.00  0.00           H
ATOM   4005 HG22 ILE A 902      31.620  45.440  64.940  1.00  0.00           H
ATOM   4006 HG23 ILE A 902      33.360  45.820  65.150  1.00  0.00           H
ATOM   4007  CG1 ILE A 902      34.440  43.380  65.220  1.00  0.00           C
ATOM   4008 HG11 ILE A 902      35.000  44.260  64.830  1.00  0.00           H
ATOM   4009 HG12 ILE A 902      34.740  42.560  64.530  1.00  0.00           H
ATOM   4010  CD  ILE A 902      34.830  43.160  66.670  1.00  0.00           C
ATOM   4011  HD1 ILE A 902      35.850  43.540  66.840  1.00  0.00           H
ATOM   4012  HD2 ILE A 902      34.820  42.070  66.870  1.00  0.00           H
ATOM   4013  HD3 ILE A 902      34.100  43.650  67.350  1.00  0.00           H
ATOM   4014  C   ILE A 902      30.600  43.070  65.710  1.00  0.00           C
ATOM   4015  O   ILE A 902      29.930  42.640  64.830  1.00  0.00           O
ATOM   4016  N   SER A 903      30.110  43.840  66.700  1.00  0.00           N
ATOM   4017  HN  SER A 903      30.710  44.190  67.410  1.00  0.00           H
ATOM   4018  CA  SER A 903      28.640  44.320  66.650  1.00  0.00           C
ATOM   4019  HA  SER A 903      28.060  43.510  66.240  1.00  0.00           H
ATOM   4020  CB  SER A 903      27.950  44.710  67.970  1.00  0.00           C
ATOM   4021  HB1 SER A 903      28.650  45.430  68.420  1.00  0.00           H
ATOM   4022  HB2 SER A 903      27.940  43.740  68.530  1.00  0.00           H
ATOM   4023  OG  SER A 903      26.570  45.240  67.840  1.00  0.00           O
ATOM   4024  HG1 SER A 903      26.670  46.060  67.340  1.00  0.00           H
ATOM   4025  C   SER A 903      28.640  45.570  65.880  1.00  0.00           C
ATOM   4026  O   SER A 903      29.300  46.520  66.230  1.00  0.00           O
ATOM   4027  N   PRO A 904      27.770  45.600  64.870  1.00  0.00           N
ATOM   4028  CD  PRO A 904      27.160  44.430  64.150  1.00  0.00           C
ATOM   4029  HD1 PRO A 904      26.280  44.140  64.760  1.00  0.00           H
ATOM   4030  HD2 PRO A 904      27.740  43.490  64.050  1.00  0.00           H
ATOM   4031  CA  PRO A 904      27.290  46.880  64.290  1.00  0.00           C
ATOM   4032  HA  PRO A 904      28.200  47.420  64.090  1.00  0.00           H
ATOM   4033  CB  PRO A 904      26.440  46.480  63.110  1.00  0.00           C
ATOM   4034  HB1 PRO A 904      26.590  47.110  62.210  1.00  0.00           H
ATOM   4035  HB2 PRO A 904      25.370  46.560  63.380  1.00  0.00           H
ATOM   4036  CG  PRO A 904      26.870  45.040  62.760  1.00  0.00           C
ATOM   4037  HG1 PRO A 904      26.100  44.420  62.270  1.00  0.00           H
ATOM   4038  HG2 PRO A 904      27.810  45.130  62.180  1.00  0.00           H
ATOM   4039  C   PRO A 904      26.660  47.800  65.320  1.00  0.00           C
ATOM   4040  O   PRO A 904      26.080  47.230  66.250  1.00  0.00           O
ATOM   4041  N   LEU A 905      26.830  49.090  65.220  1.00  0.00           N
ATOM   4042  HN  LEU A 905      27.320  49.410  64.410  1.00  0.00           H
ATOM   4043  CA  LEU A 905      26.590  50.230  66.140  1.00  0.00           C
ATOM   4044  HA  LEU A 905      27.170  51.070  65.820  1.00  0.00           H
ATOM   4045  CB  LEU A 905      25.120  50.710  66.340  1.00  0.00           C
ATOM   4046  HB1 LEU A 905      25.060  51.440  67.180  1.00  0.00           H
ATOM   4047  HB2 LEU A 905      24.470  49.840  66.610  1.00  0.00           H
ATOM   4048  CG  LEU A 905      24.510  51.340  65.100  1.00  0.00           C
ATOM   4049  HG  LEU A 905      24.820  50.780  64.190  1.00  0.00           H
ATOM   4050  CD1 LEU A 905      23.040  51.560  65.170  1.00  0.00           C
ATOM   4051 HD11 LEU A 905      22.650  52.010  64.230  1.00  0.00           H
ATOM   4052 HD12 LEU A 905      22.810  52.260  66.000  1.00  0.00           H
ATOM   4053 HD13 LEU A 905      22.450  50.640  65.390  1.00  0.00           H
ATOM   4054  CD2 LEU A 905      25.200  52.730  64.920  1.00  0.00           C
ATOM   4055 HD21 LEU A 905      26.290  52.490  64.840  1.00  0.00           H
ATOM   4056 HD22 LEU A 905      25.160  53.330  65.850  1.00  0.00           H
ATOM   4057 HD23 LEU A 905      24.900  53.330  64.040  1.00  0.00           H
ATOM   4058  C   LEU A 905      27.210  50.060  67.540  1.00  0.00           C
ATOM   4059  O   LEU A 905      28.240  50.570  67.890  1.00  0.00           O
ATOM   4060  N   GLY A 906      26.440  49.420  68.470  1.00  0.00           N
ATOM   4061  HN  GLY A 906      25.560  49.020  68.250  1.00  0.00           H
ATOM   4062  CA  GLY A 906      26.860  49.000  69.760  1.00  0.00           C
ATOM   4063  HA1 GLY A 906      27.780  48.490  69.490  1.00  0.00           H
ATOM   4064  HA2 GLY A 906      26.100  48.340  70.160  1.00  0.00           H
ATOM   4065  C   GLY A 906      27.130  50.050  70.780  1.00  0.00           C
ATOM   4066  O   GLY A 906      26.190  50.670  71.380  1.00  0.00           O
ATOM   4067  N   ASP A 907      28.440  50.300  71.050  1.00  0.00           N
ATOM   4068  HN  ASP A 907      29.100  49.680  70.640  1.00  0.00           H
ATOM   4069  CA  ASP A 907      28.900  51.420  71.870  1.00  0.00           C
ATOM   4070  HA  ASP A 907      28.310  51.420  72.770  1.00  0.00           H
ATOM   4071  CB  ASP A 907      30.410  51.240  72.200  1.00  0.00           C
ATOM   4072  HB1 ASP A 907      30.780  52.110  72.770  1.00  0.00           H
ATOM   4073  HB2 ASP A 907      30.880  51.060  71.210  1.00  0.00           H
ATOM   4074  CG  ASP A 907      30.720  50.000  73.060  1.00  0.00           C
ATOM   4075  OD1 ASP A 907      29.840  49.460  73.750  1.00  0.00           O
ATOM   4076  OD2 ASP A 907      31.920  49.780  73.320  1.00  0.00           O
ATOM   4077  C   ASP A 907      28.560  52.780  71.280  1.00  0.00           C
ATOM   4078  O   ASP A 907      28.180  53.730  71.960  1.00  0.00           O
ATOM   4079  N   ASN A 908      28.520  52.850  69.940  1.00  0.00           N
ATOM   4080  HN  ASN A 908      28.770  52.100  69.320  1.00  0.00           H
ATOM   4081  CA  ASN A 908      28.360  54.040  69.150  1.00  0.00           C
ATOM   4082  HA  ASN A 908      28.770  54.870  69.710  1.00  0.00           H
ATOM   4083  CB  ASN A 908      28.810  53.920  67.710  1.00  0.00           C
ATOM   4084  HB1 ASN A 908      28.590  54.860  67.150  1.00  0.00           H
ATOM   4085  HB2 ASN A 908      28.330  53.070  67.190  1.00  0.00           H
ATOM   4086  CG  ASN A 908      30.350  53.910  67.550  1.00  0.00           C
ATOM   4087  OD1 ASN A 908      31.170  54.440  68.300  1.00  0.00           O
ATOM   4088  ND2 ASN A 908      30.850  53.210  66.510  1.00  0.00           N
ATOM   4089 HD21 ASN A 908      31.840  53.160  66.460  1.00  0.00           H
ATOM   4090 HD22 ASN A 908      30.180  52.780  65.890  1.00  0.00           H
ATOM   4091  C   ASN A 908      26.910  54.440  69.080  1.00  0.00           C
ATOM   4092  O   ASN A 908      26.040  53.610  68.850  1.00  0.00           O
ATOM   4093  N   PRO A 909      26.510  55.750  69.370  1.00  0.00           N
ATOM   4094  CD  PRO A 909      27.220  56.670  70.240  1.00  0.00           C
ATOM   4095  HD1 PRO A 909      28.230  56.870  69.840  1.00  0.00           H
ATOM   4096  HD2 PRO A 909      27.340  56.260  71.260  1.00  0.00           H
ATOM   4097  CA  PRO A 909      25.300  56.370  68.810  1.00  0.00           C
ATOM   4098  HA  PRO A 909      24.450  56.010  69.370  1.00  0.00           H
ATOM   4099  CB  PRO A 909      25.490  57.890  69.040  1.00  0.00           C
ATOM   4100  HB1 PRO A 909      24.480  58.330  69.100  1.00  0.00           H
ATOM   4101  HB2 PRO A 909      26.000  58.340  68.160  1.00  0.00           H
ATOM   4102  CG  PRO A 909      26.430  58.040  70.220  1.00  0.00           C
ATOM   4103  HG1 PRO A 909      27.120  58.900  70.180  1.00  0.00           H
ATOM   4104  HG2 PRO A 909      25.820  58.060  71.150  1.00  0.00           H
ATOM   4105  C   PRO A 909      24.970  56.100  67.330  1.00  0.00           C
ATOM   4106  O   PRO A 909      25.920  56.050  66.560  1.00  0.00           O
ATOM   4107  N   TRP A 910      23.640  56.010  67.020  1.00  0.00           N
ATOM   4108  HN  TRP A 910      22.950  56.140  67.710  1.00  0.00           H
ATOM   4109  CA  TRP A 910      23.140  55.760  65.660  1.00  0.00           C
ATOM   4110  HA  TRP A 910      23.560  54.830  65.310  1.00  0.00           H
ATOM   4111  CB  TRP A 910      21.640  55.600  65.740  1.00  0.00           C
ATOM   4112  HB1 TRP A 910      21.250  56.540  66.170  1.00  0.00           H
ATOM   4113  HB2 TRP A 910      21.450  54.710  66.370  1.00  0.00           H
ATOM   4114  CG  TRP A 910      20.940  55.260  64.430  1.00  0.00           C
ATOM   4115  CD1 TRP A 910      20.580  53.910  64.170  1.00  0.00           C
ATOM   4116  HD1 TRP A 910      20.870  53.050  64.770  1.00  0.00           H
ATOM   4117  NE1 TRP A 910      19.830  53.800  63.020  1.00  0.00           N
ATOM   4118  HE1 TRP A 910      19.260  53.020  62.840  1.00  0.00           H
ATOM   4119  CE2 TRP A 910      19.760  55.040  62.460  1.00  0.00           C
ATOM   4120  CD2 TRP A 910      20.400  56.010  63.320  1.00  0.00           C
ATOM   4121  CE3 TRP A 910      20.580  57.350  62.930  1.00  0.00           C
ATOM   4122  HE3 TRP A 910      21.060  58.070  63.570  1.00  0.00           H
ATOM   4123  CZ3 TRP A 910      20.010  57.790  61.690  1.00  0.00           C
ATOM   4124  HZ3 TRP A 910      20.000  58.840  61.490  1.00  0.00           H
ATOM   4125  CZ2 TRP A 910      19.270  55.500  61.230  1.00  0.00           C
ATOM   4126  HZ2 TRP A 910      18.820  54.820  60.520  1.00  0.00           H
ATOM   4127  CH2 TRP A 910      19.320  56.870  60.870  1.00  0.00           C
ATOM   4128  HH2 TRP A 910      18.880  57.160  59.930  1.00  0.00           H
ATOM   4129  C   TRP A 910      23.650  56.750  64.680  1.00  0.00           C
ATOM   4130  O   TRP A 910      23.860  56.420  63.520  1.00  0.00           O
ATOM   4131  N   TRP A 911      24.030  58.000  65.120  1.00  0.00           N
ATOM   4132  HN  TRP A 911      23.840  58.290  66.060  1.00  0.00           H
ATOM   4133  CA  TRP A 911      24.310  59.060  64.130  1.00  0.00           C
ATOM   4134  HA  TRP A 911      23.530  58.880  63.420  1.00  0.00           H
ATOM   4135  CB  TRP A 911      24.150  60.540  64.690  1.00  0.00           C
ATOM   4136  HB1 TRP A 911      23.070  60.690  64.940  1.00  0.00           H
ATOM   4137  HB2 TRP A 911      24.400  61.260  63.880  1.00  0.00           H
ATOM   4138  CG  TRP A 911      25.070  60.840  65.880  1.00  0.00           C
ATOM   4139  CD1 TRP A 911      24.660  61.000  67.190  1.00  0.00           C
ATOM   4140  HD1 TRP A 911      23.650  61.190  67.520  1.00  0.00           H
ATOM   4141  NE1 TRP A 911      25.800  61.190  67.980  1.00  0.00           N
ATOM   4142  HE1 TRP A 911      25.940  61.600  68.850  1.00  0.00           H
ATOM   4143  CE2 TRP A 911      26.920  61.050  67.200  1.00  0.00           C
ATOM   4144  CD2 TRP A 911      26.540  60.860  65.830  1.00  0.00           C
ATOM   4145  CE3 TRP A 911      27.500  60.950  64.800  1.00  0.00           C
ATOM   4146  HE3 TRP A 911      27.270  60.850  63.760  1.00  0.00           H
ATOM   4147  CZ3 TRP A 911      28.880  61.030  65.140  1.00  0.00           C
ATOM   4148  HZ3 TRP A 911      29.600  61.020  64.340  1.00  0.00           H
ATOM   4149  CZ2 TRP A 911      28.320  61.230  67.510  1.00  0.00           C
ATOM   4150  HZ2 TRP A 911      28.580  61.300  68.550  1.00  0.00           H
ATOM   4151  CH2 TRP A 911      29.300  61.230  66.500  1.00  0.00           C
ATOM   4152  HH2 TRP A 911      30.340  61.210  66.780  1.00  0.00           H
ATOM   4153  C   TRP A 911      25.620  58.790  63.360  1.00  0.00           C
ATOM   4154  O   TRP A 911      25.900  59.260  62.230  1.00  0.00           O
ATOM   4155  N   THR A 912      26.400  57.910  64.020  1.00  0.00           N
ATOM   4156  HN  THR A 912      26.110  57.560  64.910  1.00  0.00           H
ATOM   4157  CA  THR A 912      27.630  57.440  63.420  1.00  0.00           C
ATOM   4158  HA  THR A 912      28.240  58.300  63.190  1.00  0.00           H
ATOM   4159  CB  THR A 912      28.530  56.690  64.390  1.00  0.00           C
ATOM   4160  HB  THR A 912      29.530  56.430  63.990  1.00  0.00           H
ATOM   4161  OG1 THR A 912      27.900  55.500  64.900  1.00  0.00           O
ATOM   4162  HG1 THR A 912      27.280  55.770  65.580  1.00  0.00           H
ATOM   4163  CG2 THR A 912      28.820  57.490  65.730  1.00  0.00           C
ATOM   4164 HG21 THR A 912      29.280  56.890  66.540  1.00  0.00           H
ATOM   4165 HG22 THR A 912      27.830  57.860  66.100  1.00  0.00           H
ATOM   4166 HG23 THR A 912      29.550  58.270  65.450  1.00  0.00           H
ATOM   4167  C   THR A 912      27.360  56.520  62.220  1.00  0.00           C
ATOM   4168  O   THR A 912      28.240  56.250  61.410  1.00  0.00           O
ATOM   4169  N   LEU A 913      26.160  56.060  61.960  1.00  0.00           N
ATOM   4170  HN  LEU A 913      25.420  56.230  62.610  1.00  0.00           H
ATOM   4171  CA  LEU A 913      25.740  55.370  60.750  1.00  0.00           C
ATOM   4172  HA  LEU A 913      26.350  54.480  60.610  1.00  0.00           H
ATOM   4173  CB  LEU A 913      24.290  54.830  61.020  1.00  0.00           C
ATOM   4174  HB1 LEU A 913      23.580  55.680  61.000  1.00  0.00           H
ATOM   4175  HB2 LEU A 913      24.180  54.600  62.110  1.00  0.00           H
ATOM   4176  CG  LEU A 913      23.760  53.740  60.050  1.00  0.00           C
ATOM   4177  HG  LEU A 913      24.030  53.890  58.990  1.00  0.00           H
ATOM   4178  CD1 LEU A 913      24.490  52.410  60.350  1.00  0.00           C
ATOM   4179 HD11 LEU A 913      24.350  51.710  59.510  1.00  0.00           H
ATOM   4180 HD12 LEU A 913      24.100  52.000  61.320  1.00  0.00           H
ATOM   4181 HD13 LEU A 913      25.590  52.540  60.480  1.00  0.00           H
ATOM   4182  CD2 LEU A 913      22.210  53.730  59.960  1.00  0.00           C
ATOM   4183 HD21 LEU A 913      21.840  54.770  59.910  1.00  0.00           H
ATOM   4184 HD22 LEU A 913      21.770  53.210  60.840  1.00  0.00           H
ATOM   4185 HD23 LEU A 913      21.830  53.210  59.050  1.00  0.00           H
ATOM   4186  C   LEU A 913      25.720  56.270  59.520  1.00  0.00           C
ATOM   4187  O   LEU A 913      26.220  55.910  58.430  1.00  0.00           O
ATOM   4188  N   LEU A 914      25.150  57.500  59.660  1.00  0.00           N
ATOM   4189  HN  LEU A 914      24.680  57.630  60.530  1.00  0.00           H
ATOM   4190  CA  LEU A 914      25.210  58.550  58.730  1.00  0.00           C
ATOM   4191  HA  LEU A 914      24.770  58.220  57.800  1.00  0.00           H
ATOM   4192  CB  LEU A 914      24.370  59.750  59.220  1.00  0.00           C
ATOM   4193  HB1 LEU A 914      24.480  60.580  58.500  1.00  0.00           H
ATOM   4194  HB2 LEU A 914      24.810  60.180  60.150  1.00  0.00           H
ATOM   4195  CG  LEU A 914      22.850  59.470  59.640  1.00  0.00           C
ATOM   4196  HG  LEU A 914      22.680  58.700  60.420  1.00  0.00           H
ATOM   4197  CD1 LEU A 914      22.210  60.730  60.290  1.00  0.00           C
ATOM   4198 HD11 LEU A 914      21.150  60.480  60.550  1.00  0.00           H
ATOM   4199 HD12 LEU A 914      22.160  61.600  59.600  1.00  0.00           H
ATOM   4200 HD13 LEU A 914      22.830  61.020  61.160  1.00  0.00           H
ATOM   4201  CD2 LEU A 914      21.950  58.970  58.550  1.00  0.00           C
ATOM   4202 HD21 LEU A 914      22.270  58.010  58.070  1.00  0.00           H
ATOM   4203 HD22 LEU A 914      21.840  59.810  57.840  1.00  0.00           H
ATOM   4204 HD23 LEU A 914      20.970  58.730  59.010  1.00  0.00           H
ATOM   4205  C   LEU A 914      26.600  59.060  58.410  1.00  0.00           C
ATOM   4206  O   LEU A 914      26.890  59.350  57.260  1.00  0.00           O
ATOM   4207  N   ILE A 915      27.480  59.070  59.420  1.00  0.00           N
ATOM   4208  HN  ILE A 915      27.250  58.800  60.360  1.00  0.00           H
ATOM   4209  CA  ILE A 915      28.920  59.140  59.150  1.00  0.00           C
ATOM   4210  HA  ILE A 915      29.090  60.050  58.620  1.00  0.00           H
ATOM   4211  CB  ILE A 915      29.760  59.300  60.350  1.00  0.00           C
ATOM   4212  HB  ILE A 915      29.500  58.390  60.940  1.00  0.00           H
ATOM   4213  CG2 ILE A 915      31.400  59.220  60.220  1.00  0.00           C
ATOM   4214 HG21 ILE A 915      31.760  58.200  59.950  1.00  0.00           H
ATOM   4215 HG22 ILE A 915      31.940  59.490  61.160  1.00  0.00           H
ATOM   4216 HG23 ILE A 915      31.700  59.920  59.410  1.00  0.00           H
ATOM   4217  CG1 ILE A 915      29.320  60.300  61.380  1.00  0.00           C
ATOM   4218 HG11 ILE A 915      29.910  60.130  62.300  1.00  0.00           H
ATOM   4219 HG12 ILE A 915      28.280  60.100  61.690  1.00  0.00           H
ATOM   4220  CD  ILE A 915      29.570  61.790  61.060  1.00  0.00           C
ATOM   4221  HD1 ILE A 915      29.160  62.360  61.920  1.00  0.00           H
ATOM   4222  HD2 ILE A 915      28.980  62.050  60.160  1.00  0.00           H
ATOM   4223  HD3 ILE A 915      30.650  62.000  60.940  1.00  0.00           H
ATOM   4224  C   ILE A 915      29.430  57.940  58.260  1.00  0.00           C
ATOM   4225  O   ILE A 915      30.000  58.190  57.180  1.00  0.00           O
ATOM   4226  N   ALA A 916      29.270  56.720  58.750  1.00  0.00           N
ATOM   4227  HN  ALA A 916      28.760  56.520  59.570  1.00  0.00           H
ATOM   4228  CA  ALA A 916      29.690  55.450  58.110  1.00  0.00           C
ATOM   4229  HA  ALA A 916      30.760  55.400  58.130  1.00  0.00           H
ATOM   4230  CB  ALA A 916      29.170  54.270  58.880  1.00  0.00           C
ATOM   4231  HB1 ALA A 916      29.510  54.320  59.940  1.00  0.00           H
ATOM   4232  HB2 ALA A 916      29.570  53.260  58.660  1.00  0.00           H
ATOM   4233  HB3 ALA A 916      28.070  54.350  59.020  1.00  0.00           H
ATOM   4234  C   ALA A 916      29.480  55.220  56.610  1.00  0.00           C
ATOM   4235  O   ALA A 916      30.330  54.620  55.910  1.00  0.00           O
ATOM   4236  N   ALA A 917      28.440  55.720  56.050  1.00  0.00           N
ATOM   4237  HN  ALA A 917      27.900  56.350  56.610  1.00  0.00           H
ATOM   4238  CA  ALA A 917      28.140  55.620  54.660  1.00  0.00           C
ATOM   4239  HA  ALA A 917      28.280  54.590  54.370  1.00  0.00           H
ATOM   4240  CB  ALA A 917      26.670  56.090  54.410  1.00  0.00           C
ATOM   4241  HB1 ALA A 917      26.040  55.600  55.180  1.00  0.00           H
ATOM   4242  HB2 ALA A 917      26.380  55.930  53.340  1.00  0.00           H
ATOM   4243  HB3 ALA A 917      26.430  57.150  54.610  1.00  0.00           H
ATOM   4244  C   ALA A 917      29.020  56.510  53.740  1.00  0.00           C
ATOM   4245  O   ALA A 917      29.350  56.170  52.590  1.00  0.00           O
ATOM   4246  N   ILE A 918      29.450  57.720  54.180  1.00  0.00           N
ATOM   4247  HN  ILE A 918      29.250  57.890  55.140  1.00  0.00           H
ATOM   4248  CA  ILE A 918      30.200  58.620  53.370  1.00  0.00           C
ATOM   4249  HA  ILE A 918      29.640  58.670  52.450  1.00  0.00           H
ATOM   4250  CB  ILE A 918      30.190  60.110  53.940  1.00  0.00           C
ATOM   4251  HB  ILE A 918      30.620  60.020  54.950  1.00  0.00           H
ATOM   4252  CG2 ILE A 918      31.060  61.010  53.090  1.00  0.00           C
ATOM   4253 HG21 ILE A 918      30.560  61.190  52.110  1.00  0.00           H
ATOM   4254 HG22 ILE A 918      32.050  60.550  52.920  1.00  0.00           H
ATOM   4255 HG23 ILE A 918      31.190  62.020  53.530  1.00  0.00           H
ATOM   4256  CG1 ILE A 918      28.760  60.750  54.080  1.00  0.00           C
ATOM   4257 HG11 ILE A 918      29.010  61.780  54.440  1.00  0.00           H
ATOM   4258 HG12 ILE A 918      28.220  60.220  54.890  1.00  0.00           H
ATOM   4259  CD  ILE A 918      27.930  60.790  52.820  1.00  0.00           C
ATOM   4260  HD1 ILE A 918      28.450  61.340  52.010  1.00  0.00           H
ATOM   4261  HD2 ILE A 918      26.940  61.230  53.090  1.00  0.00           H
ATOM   4262  HD3 ILE A 918      27.670  59.780  52.420  1.00  0.00           H
ATOM   4263  C   ILE A 918      31.600  58.080  52.940  1.00  0.00           C
ATOM   4264  O   ILE A 918      31.810  58.230  51.700  1.00  0.00           O
ATOM   4265  N   PRO A 919      32.430  57.440  53.740  1.00  0.00           N
ATOM   4266  CD  PRO A 919      32.430  57.510  55.190  1.00  0.00           C
ATOM   4267  HD1 PRO A 919      31.840  56.700  55.650  1.00  0.00           H
ATOM   4268  HD2 PRO A 919      32.010  58.480  55.520  1.00  0.00           H
ATOM   4269  CA  PRO A 919      33.670  56.850  53.200  1.00  0.00           C
ATOM   4270  HA  PRO A 919      34.170  57.680  52.700  1.00  0.00           H
ATOM   4271  CB  PRO A 919      34.450  56.470  54.460  1.00  0.00           C
ATOM   4272  HB1 PRO A 919      35.540  56.410  54.230  1.00  0.00           H
ATOM   4273  HB2 PRO A 919      34.090  55.480  54.800  1.00  0.00           H
ATOM   4274  CG  PRO A 919      33.950  57.390  55.580  1.00  0.00           C
ATOM   4275  HG1 PRO A 919      34.050  56.950  56.600  1.00  0.00           H
ATOM   4276  HG2 PRO A 919      34.330  58.440  55.590  1.00  0.00           H
ATOM   4277  C   PRO A 919      33.360  55.590  52.320  1.00  0.00           C
ATOM   4278  O   PRO A 919      34.140  55.220  51.500  1.00  0.00           O
ATOM   4279  N   ALA A 920      32.260  54.930  52.630  1.00  0.00           N
ATOM   4280  HN  ALA A 920      31.590  55.320  53.250  1.00  0.00           H
ATOM   4281  CA  ALA A 920      31.790  53.820  51.810  1.00  0.00           C
ATOM   4282  HA  ALA A 920      32.560  53.070  51.880  1.00  0.00           H
ATOM   4283  CB  ALA A 920      30.670  53.150  52.620  1.00  0.00           C
ATOM   4284  HB1 ALA A 920      29.790  53.830  52.680  1.00  0.00           H
ATOM   4285  HB2 ALA A 920      30.920  52.800  53.640  1.00  0.00           H
ATOM   4286  HB3 ALA A 920      30.360  52.290  52.010  1.00  0.00           H
ATOM   4287  C   ALA A 920      31.420  54.070  50.410  1.00  0.00           C
ATOM   4288  O   ALA A 920      31.700  53.230  49.550  1.00  0.00           O
ATOM   4289  N   LEU A 921      30.870  55.220  50.140  1.00  0.00           N
ATOM   4290  HN  LEU A 921      30.480  55.870  50.810  1.00  0.00           H
ATOM   4291  CA  LEU A 921      30.740  55.710  48.780  1.00  0.00           C
ATOM   4292  HA  LEU A 921      30.240  54.980  48.160  1.00  0.00           H
ATOM   4293  CB  LEU A 921      30.000  57.160  48.810  1.00  0.00           C
ATOM   4294  HB1 LEU A 921      29.880  57.640  47.820  1.00  0.00           H
ATOM   4295  HB2 LEU A 921      30.640  57.910  49.340  1.00  0.00           H
ATOM   4296  CG  LEU A 921      28.560  57.140  49.470  1.00  0.00           C
ATOM   4297  HG  LEU A 921      28.520  56.320  50.210  1.00  0.00           H
ATOM   4298  CD1 LEU A 921      28.330  58.580  50.030  1.00  0.00           C
ATOM   4299 HD11 LEU A 921      29.200  58.960  50.600  1.00  0.00           H
ATOM   4300 HD12 LEU A 921      27.440  58.510  50.690  1.00  0.00           H
ATOM   4301 HD13 LEU A 921      28.130  59.160  49.100  1.00  0.00           H
ATOM   4302  CD2 LEU A 921      27.470  56.670  48.450  1.00  0.00           C
ATOM   4303 HD21 LEU A 921      26.500  56.530  48.980  1.00  0.00           H
ATOM   4304 HD22 LEU A 921      27.810  55.700  48.010  1.00  0.00           H
ATOM   4305 HD23 LEU A 921      27.350  57.460  47.680  1.00  0.00           H
ATOM   4306  C   LEU A 921      32.040  55.880  48.040  1.00  0.00           C
ATOM   4307  O   LEU A 921      32.170  55.460  46.900  1.00  0.00           O
ATOM   4308  N   LEU A 922      33.110  56.490  48.710  1.00  0.00           N
ATOM   4309  HN  LEU A 922      33.020  56.920  49.600  1.00  0.00           H
ATOM   4310  CA  LEU A 922      34.440  56.610  48.160  1.00  0.00           C
ATOM   4311  HA  LEU A 922      34.310  57.190  47.260  1.00  0.00           H
ATOM   4312  CB  LEU A 922      35.270  57.510  49.170  1.00  0.00           C
ATOM   4313  HB1 LEU A 922      35.370  57.080  50.200  1.00  0.00           H
ATOM   4314  HB2 LEU A 922      34.700  58.460  49.150  1.00  0.00           H
ATOM   4315  CG  LEU A 922      36.720  57.840  48.670  1.00  0.00           C
ATOM   4316  HG  LEU A 922      37.190  56.860  48.420  1.00  0.00           H
ATOM   4317  CD1 LEU A 922      36.810  58.840  47.470  1.00  0.00           C
ATOM   4318 HD11 LEU A 922      37.860  59.000  47.170  1.00  0.00           H
ATOM   4319 HD12 LEU A 922      36.520  59.880  47.740  1.00  0.00           H
ATOM   4320 HD13 LEU A 922      36.330  58.440  46.540  1.00  0.00           H
ATOM   4321  CD2 LEU A 922      37.470  58.610  49.750  1.00  0.00           C
ATOM   4322 HD21 LEU A 922      38.410  59.100  49.400  1.00  0.00           H
ATOM   4323 HD22 LEU A 922      37.650  58.010  50.670  1.00  0.00           H
ATOM   4324 HD23 LEU A 922      36.730  59.390  50.040  1.00  0.00           H
ATOM   4325  C   LEU A 922      35.110  55.240  48.000  1.00  0.00           C
ATOM   4326  O   LEU A 922      35.630  54.910  46.930  1.00  0.00           O
ATOM   4327  N   CYS A 923      34.950  54.310  48.980  1.00  0.00           N
ATOM   4328  HN  CYS A 923      34.670  54.620  49.900  1.00  0.00           H
ATOM   4329  CA  CYS A 923      35.490  52.970  49.020  1.00  0.00           C
ATOM   4330  HA  CYS A 923      36.520  53.130  48.760  1.00  0.00           H
ATOM   4331  CB  CYS A 923      35.450  52.340  50.440  1.00  0.00           C
ATOM   4332  HB1 CYS A 923      35.700  51.270  50.350  1.00  0.00           H
ATOM   4333  HB2 CYS A 923      34.420  52.450  50.850  1.00  0.00           H
ATOM   4334  SG  CYS A 923      36.640  53.180  51.540  1.00  0.00           S
ATOM   4335  HG1 CYS A 923      35.950  54.280  51.290  1.00  0.00           H
ATOM   4336  C   CYS A 923      35.000  52.020  47.980  1.00  0.00           C
ATOM   4337  O   CYS A 923      35.800  51.340  47.330  1.00  0.00           O
ATOM   4338  N   THR A 924      33.760  52.190  47.570  1.00  0.00           N
ATOM   4339  HN  THR A 924      33.290  52.860  48.160  1.00  0.00           H
ATOM   4340  CA  THR A 924      32.950  51.480  46.560  1.00  0.00           C
ATOM   4341  HA  THR A 924      33.090  50.450  46.840  1.00  0.00           H
ATOM   4342  CB  THR A 924      31.470  51.910  46.480  1.00  0.00           C
ATOM   4343  HB  THR A 924      31.420  53.020  46.480  1.00  0.00           H
ATOM   4344  OG1 THR A 924      30.820  51.440  47.680  1.00  0.00           O
ATOM   4345  HG1 THR A 924      31.260  51.770  48.470  1.00  0.00           H
ATOM   4346  CG2 THR A 924      30.780  51.290  45.280  1.00  0.00           C
ATOM   4347 HG21 THR A 924      29.680  51.410  45.410  1.00  0.00           H
ATOM   4348 HG22 THR A 924      30.960  50.200  45.240  1.00  0.00           H
ATOM   4349 HG23 THR A 924      31.160  51.600  44.290  1.00  0.00           H
ATOM   4350  C   THR A 924      33.580  51.680  45.170  1.00  0.00           C
ATOM   4351  O   THR A 924      34.040  50.800  44.490  1.00  0.00           O
ATOM   4352  N   ILE A 925      33.860  52.990  44.960  1.00  0.00           N
ATOM   4353  HN  ILE A 925      33.480  53.680  45.590  1.00  0.00           H
ATOM   4354  CA  ILE A 925      34.810  53.450  43.950  1.00  0.00           C
ATOM   4355  HA  ILE A 925      34.450  53.070  43.010  1.00  0.00           H
ATOM   4356  CB  ILE A 925      34.730  54.990  43.720  1.00  0.00           C
ATOM   4357  HB  ILE A 925      34.950  55.450  44.710  1.00  0.00           H
ATOM   4358  CG2 ILE A 925      35.790  55.580  42.680  1.00  0.00           C
ATOM   4359 HG21 ILE A 925      35.640  55.180  41.650  1.00  0.00           H
ATOM   4360 HG22 ILE A 925      36.770  55.230  43.080  1.00  0.00           H
ATOM   4361 HG23 ILE A 925      35.770  56.690  42.680  1.00  0.00           H
ATOM   4362  CG1 ILE A 925      33.310  55.450  43.280  1.00  0.00           C
ATOM   4363 HG11 ILE A 925      32.550  55.050  43.980  1.00  0.00           H
ATOM   4364 HG12 ILE A 925      33.170  54.960  42.290  1.00  0.00           H
ATOM   4365  CD  ILE A 925      33.220  56.990  43.230  1.00  0.00           C
ATOM   4366  HD1 ILE A 925      33.270  57.460  44.230  1.00  0.00           H
ATOM   4367  HD2 ILE A 925      32.280  57.370  42.780  1.00  0.00           H
ATOM   4368  HD3 ILE A 925      34.000  57.390  42.560  1.00  0.00           H
ATOM   4369  C   ILE A 925      36.250  52.930  44.060  1.00  0.00           C
ATOM   4370  O   ILE A 925      36.780  52.440  43.050  1.00  0.00           O
ATOM   4371  N   LEU A 926      36.890  53.000  45.170  1.00  0.00           N
ATOM   4372  HN  LEU A 926      36.540  53.450  45.980  1.00  0.00           H
ATOM   4373  CA  LEU A 926      38.240  52.380  45.340  1.00  0.00           C
ATOM   4374  HA  LEU A 926      38.840  52.840  44.570  1.00  0.00           H
ATOM   4375  CB  LEU A 926      38.820  52.800  46.770  1.00  0.00           C
ATOM   4376  HB1 LEU A 926      39.810  52.340  46.940  1.00  0.00           H
ATOM   4377  HB2 LEU A 926      38.130  52.440  47.570  1.00  0.00           H
ATOM   4378  CG  LEU A 926      39.030  54.340  46.950  1.00  0.00           C
ATOM   4379  HG  LEU A 926      38.100  54.870  46.670  1.00  0.00           H
ATOM   4380  CD1 LEU A 926      39.410  54.570  48.430  1.00  0.00           C
ATOM   4381 HD11 LEU A 926      38.660  54.210  49.160  1.00  0.00           H
ATOM   4382 HD12 LEU A 926      39.690  55.640  48.580  1.00  0.00           H
ATOM   4383 HD13 LEU A 926      40.310  53.910  48.500  1.00  0.00           H
ATOM   4384  CD2 LEU A 926      40.090  54.860  45.950  1.00  0.00           C
ATOM   4385 HD21 LEU A 926      41.050  54.360  46.170  1.00  0.00           H
ATOM   4386 HD22 LEU A 926      40.040  55.970  46.030  1.00  0.00           H
ATOM   4387 HD23 LEU A 926      39.760  54.530  44.940  1.00  0.00           H
ATOM   4388  C   LEU A 926      38.330  50.870  45.100  1.00  0.00           C
ATOM   4389  O   LEU A 926      39.220  50.420  44.380  1.00  0.00           O
ATOM   4390  N   ILE A 927      37.400  50.010  45.570  1.00  0.00           N
ATOM   4391  HN  ILE A 927      36.760  50.310  46.270  1.00  0.00           H
ATOM   4392  CA  ILE A 927      37.220  48.610  45.190  1.00  0.00           C
ATOM   4393  HA  ILE A 927      38.180  48.150  45.400  1.00  0.00           H
ATOM   4394  CB  ILE A 927      36.180  47.870  46.070  1.00  0.00           C
ATOM   4395  HB  ILE A 927      35.260  48.460  45.870  1.00  0.00           H
ATOM   4396  CG2 ILE A 927      35.970  46.390  45.660  1.00  0.00           C
ATOM   4397 HG21 ILE A 927      35.090  45.970  46.160  1.00  0.00           H
ATOM   4398 HG22 ILE A 927      36.850  45.790  45.940  1.00  0.00           H
ATOM   4399 HG23 ILE A 927      35.700  46.340  44.580  1.00  0.00           H
ATOM   4400  CG1 ILE A 927      36.430  47.950  47.630  1.00  0.00           C
ATOM   4401 HG11 ILE A 927      35.670  47.220  47.990  1.00  0.00           H
ATOM   4402 HG12 ILE A 927      36.180  48.910  48.100  1.00  0.00           H
ATOM   4403  CD  ILE A 927      37.870  47.630  48.110  1.00  0.00           C
ATOM   4404  HD1 ILE A 927      38.560  48.420  47.740  1.00  0.00           H
ATOM   4405  HD2 ILE A 927      38.260  46.670  47.720  1.00  0.00           H
ATOM   4406  HD3 ILE A 927      37.760  47.600  49.220  1.00  0.00           H
ATOM   4407  C   ILE A 927      36.990  48.430  43.680  1.00  0.00           C
ATOM   4408  O   ILE A 927      37.670  47.680  43.030  1.00  0.00           O
ATOM   4409  N   PHE A 928      36.160  49.290  43.120  1.00  0.00           N
ATOM   4410  HN  PHE A 928      35.640  49.830  43.810  1.00  0.00           H
ATOM   4411  CA  PHE A 928      35.870  49.420  41.700  1.00  0.00           C
ATOM   4412  HA  PHE A 928      35.710  48.420  41.300  1.00  0.00           H
ATOM   4413  CB  PHE A 928      34.600  50.330  41.500  1.00  0.00           C
ATOM   4414  HB1 PHE A 928      34.820  51.110  42.270  1.00  0.00           H
ATOM   4415  HB2 PHE A 928      33.640  49.870  41.820  1.00  0.00           H
ATOM   4416  CG  PHE A 928      34.400  51.160  40.140  1.00  0.00           C
ATOM   4417  CD1 PHE A 928      33.460  50.700  39.130  1.00  0.00           C
ATOM   4418  HD1 PHE A 928      32.930  49.790  39.360  1.00  0.00           H
ATOM   4419  CE1 PHE A 928      33.180  51.490  38.040  1.00  0.00           C
ATOM   4420  HE1 PHE A 928      32.490  51.080  37.310  1.00  0.00           H
ATOM   4421  CZ  PHE A 928      33.860  52.710  37.810  1.00  0.00           C
ATOM   4422  HZ  PHE A 928      33.610  53.410  37.030  1.00  0.00           H
ATOM   4423  CD2 PHE A 928      34.990  52.360  39.930  1.00  0.00           C
ATOM   4424  HD2 PHE A 928      35.710  52.730  40.630  1.00  0.00           H
ATOM   4425  CE2 PHE A 928      34.850  53.110  38.760  1.00  0.00           C
ATOM   4426  HE2 PHE A 928      35.310  54.070  38.620  1.00  0.00           H
ATOM   4427  C   PHE A 928      37.040  49.830  40.880  1.00  0.00           C
ATOM   4428  O   PHE A 928      37.200  49.180  39.800  1.00  0.00           O
ATOM   4429  N   MET A 929      37.860  50.850  41.270  1.00  0.00           N
ATOM   4430  HN  MET A 929      37.730  51.350  42.130  1.00  0.00           H
ATOM   4431  CA  MET A 929      38.950  51.240  40.380  1.00  0.00           C
ATOM   4432  HA  MET A 929      38.550  51.360  39.370  1.00  0.00           H
ATOM   4433  CB  MET A 929      39.510  52.630  40.670  1.00  0.00           C
ATOM   4434  HB1 MET A 929      40.520  52.710  40.200  1.00  0.00           H
ATOM   4435  HB2 MET A 929      39.710  52.670  41.760  1.00  0.00           H
ATOM   4436  CG  MET A 929      38.620  53.870  40.260  1.00  0.00           C
ATOM   4437  HG1 MET A 929      37.750  53.930  40.960  1.00  0.00           H
ATOM   4438  HG2 MET A 929      38.150  53.710  39.260  1.00  0.00           H
ATOM   4439  SD  MET A 929      39.500  55.480  40.280  1.00  0.00           S
ATOM   4440  CE  MET A 929      38.180  56.290  39.280  1.00  0.00           C
ATOM   4441  HE1 MET A 929      38.100  55.840  38.270  1.00  0.00           H
ATOM   4442  HE2 MET A 929      38.440  57.360  39.090  1.00  0.00           H
ATOM   4443  HE3 MET A 929      37.220  56.180  39.820  1.00  0.00           H
ATOM   4444  C   MET A 929      39.930  50.120  40.130  1.00  0.00           C
ATOM   4445  O   MET A 929      40.260  49.870  39.000  1.00  0.00           O
ATOM   4446  N   ASP A 930      40.320  49.460  41.260  1.00  0.00           N
ATOM   4447  HN  ASP A 930      40.030  49.670  42.190  1.00  0.00           H
ATOM   4448  CA  ASP A 930      41.100  48.270  41.220  1.00  0.00           C
ATOM   4449  HA  ASP A 930      41.990  48.460  40.660  1.00  0.00           H
ATOM   4450  CB  ASP A 930      41.590  47.880  42.620  1.00  0.00           C
ATOM   4451  HB1 ASP A 930      41.860  46.800  42.750  1.00  0.00           H
ATOM   4452  HB2 ASP A 930      40.750  48.010  43.320  1.00  0.00           H
ATOM   4453  CG  ASP A 930      42.780  48.640  43.120  1.00  0.00           C
ATOM   4454  OD1 ASP A 930      42.680  49.880  43.350  1.00  0.00           O
ATOM   4455  OD2 ASP A 930      43.710  47.970  43.610  1.00  0.00           O
ATOM   4456  C   ASP A 930      40.460  47.020  40.570  1.00  0.00           C
ATOM   4457  O   ASP A 930      41.180  46.290  39.890  1.00  0.00           O
ATOM   4458  N   GLN A 931      39.150  46.690  40.810  1.00  0.00           N
ATOM   4459  HN  GLN A 931      38.590  47.190  41.460  1.00  0.00           H
ATOM   4460  CA  GLN A 931      38.480  45.570  40.080  1.00  0.00           C
ATOM   4461  HA  GLN A 931      39.030  44.670  40.280  1.00  0.00           H
ATOM   4462  CB  GLN A 931      37.050  45.390  40.720  1.00  0.00           C
ATOM   4463  HB1 GLN A 931      36.520  44.730  40.000  1.00  0.00           H
ATOM   4464  HB2 GLN A 931      36.500  46.340  40.880  1.00  0.00           H
ATOM   4465  CG  GLN A 931      36.900  44.620  42.010  1.00  0.00           C
ATOM   4466  HG1 GLN A 931      35.830  44.330  42.110  1.00  0.00           H
ATOM   4467  HG2 GLN A 931      37.050  45.260  42.910  1.00  0.00           H
ATOM   4468  CD  GLN A 931      37.790  43.370  42.130  1.00  0.00           C
ATOM   4469  OE1 GLN A 931      38.730  43.250  42.910  1.00  0.00           O
ATOM   4470  NE2 GLN A 931      37.540  42.450  41.210  1.00  0.00           N
ATOM   4471 HE21 GLN A 931      38.060  41.590  41.210  1.00  0.00           H
ATOM   4472 HE22 GLN A 931      36.760  42.570  40.610  1.00  0.00           H
ATOM   4473  C   GLN A 931      38.470  45.680  38.590  1.00  0.00           C
ATOM   4474  O   GLN A 931      38.920  44.820  37.770  1.00  0.00           O
ATOM   4475  N   GLN A 932      38.040  46.900  38.070  1.00  0.00           N
ATOM   4476  HN  GLN A 932      37.900  47.640  38.740  1.00  0.00           H
ATOM   4477  CA  GLN A 932      38.060  47.250  36.640  1.00  0.00           C
ATOM   4478  HA  GLN A 932      37.370  46.640  36.070  1.00  0.00           H
ATOM   4479  CB  GLN A 932      37.520  48.710  36.550  1.00  0.00           C
ATOM   4480  HB1 GLN A 932      37.750  49.150  35.550  1.00  0.00           H
ATOM   4481  HB2 GLN A 932      38.160  49.280  37.250  1.00  0.00           H
ATOM   4482  CG  GLN A 932      36.010  48.870  36.760  1.00  0.00           C
ATOM   4483  HG1 GLN A 932      35.760  49.910  36.450  1.00  0.00           H
ATOM   4484  HG2 GLN A 932      35.810  48.710  37.840  1.00  0.00           H
ATOM   4485  CD  GLN A 932      35.220  47.870  35.980  1.00  0.00           C
ATOM   4486  OE1 GLN A 932      34.730  46.850  36.440  1.00  0.00           O
ATOM   4487  NE2 GLN A 932      34.950  48.250  34.680  1.00  0.00           N
ATOM   4488 HE21 GLN A 932      35.600  48.810  34.170  1.00  0.00           H
ATOM   4489 HE22 GLN A 932      34.260  47.620  34.340  1.00  0.00           H
ATOM   4490  C   GLN A 932      39.380  47.250  35.960  1.00  0.00           C
ATOM   4491  O   GLN A 932      39.490  46.630  34.920  1.00  0.00           O
ATOM   4492  N   ILE A 933      40.410  47.980  36.560  1.00  0.00           N
ATOM   4493  HN  ILE A 933      40.200  48.440  37.420  1.00  0.00           H
ATOM   4494  CA  ILE A 933      41.720  48.070  35.990  1.00  0.00           C
ATOM   4495  HA  ILE A 933      41.510  48.430  34.990  1.00  0.00           H
ATOM   4496  CB  ILE A 933      42.670  49.120  36.550  1.00  0.00           C
ATOM   4497  HB  ILE A 933      42.100  50.060  36.690  1.00  0.00           H
ATOM   4498  CG2 ILE A 933      43.120  48.690  38.020  1.00  0.00           C
ATOM   4499 HG21 ILE A 933      43.830  47.840  38.050  1.00  0.00           H
ATOM   4500 HG22 ILE A 933      42.200  48.660  38.650  1.00  0.00           H
ATOM   4501 HG23 ILE A 933      43.730  49.550  38.360  1.00  0.00           H
ATOM   4502  CG1 ILE A 933      43.860  49.300  35.620  1.00  0.00           C
ATOM   4503 HG11 ILE A 933      44.510  48.400  35.530  1.00  0.00           H
ATOM   4504 HG12 ILE A 933      44.500  50.010  36.190  1.00  0.00           H
ATOM   4505  CD  ILE A 933      43.570  49.870  34.250  1.00  0.00           C
ATOM   4506  HD1 ILE A 933      42.860  50.720  34.350  1.00  0.00           H
ATOM   4507  HD2 ILE A 933      43.140  49.060  33.620  1.00  0.00           H
ATOM   4508  HD3 ILE A 933      44.510  50.140  33.720  1.00  0.00           H
ATOM   4509  C   ILE A 933      42.410  46.700  35.830  1.00  0.00           C
ATOM   4510  O   ILE A 933      42.950  46.350  34.750  1.00  0.00           O
ATOM   4511  N   THR A 934      42.310  45.870  36.840  1.00  0.00           N
ATOM   4512  HN  THR A 934      41.830  46.230  37.640  1.00  0.00           H
ATOM   4513  CA  THR A 934      42.880  44.540  36.960  1.00  0.00           C
ATOM   4514  HA  THR A 934      43.930  44.630  36.750  1.00  0.00           H
ATOM   4515  CB  THR A 934      42.870  43.910  38.370  1.00  0.00           C
ATOM   4516  HB  THR A 934      41.840  43.630  38.680  1.00  0.00           H
ATOM   4517  OG1 THR A 934      43.480  44.780  39.410  1.00  0.00           O
ATOM   4518  HG1 THR A 934      42.740  45.230  39.790  1.00  0.00           H
ATOM   4519  CG2 THR A 934      43.650  42.580  38.270  1.00  0.00           C
ATOM   4520 HG21 THR A 934      43.030  41.830  37.720  1.00  0.00           H
ATOM   4521 HG22 THR A 934      43.910  42.230  39.290  1.00  0.00           H
ATOM   4522 HG23 THR A 934      44.580  42.790  37.710  1.00  0.00           H
ATOM   4523  C   THR A 934      42.210  43.610  36.010  1.00  0.00           C
ATOM   4524  O   THR A 934      42.900  42.860  35.240  1.00  0.00           O
ATOM   4525  N   ALA A 935      40.850  43.530  36.010  1.00  0.00           N
ATOM   4526  HN  ALA A 935      40.230  44.130  36.510  1.00  0.00           H
ATOM   4527  CA  ALA A 935      40.310  42.690  34.980  1.00  0.00           C
ATOM   4528  HA  ALA A 935      40.790  41.720  34.990  1.00  0.00           H
ATOM   4529  CB  ALA A 935      38.830  42.540  35.350  1.00  0.00           C
ATOM   4530  HB1 ALA A 935      38.310  43.520  35.300  1.00  0.00           H
ATOM   4531  HB2 ALA A 935      38.710  42.130  36.380  1.00  0.00           H
ATOM   4532  HB3 ALA A 935      38.460  41.770  34.650  1.00  0.00           H
ATOM   4533  C   ALA A 935      40.550  43.140  33.480  1.00  0.00           C
ATOM   4534  O   ALA A 935      40.810  42.290  32.620  1.00  0.00           O
ATOM   4535  N   VAL A 936      40.480  44.420  33.170  1.00  0.00           N
ATOM   4536  HN  VAL A 936      40.190  45.060  33.880  1.00  0.00           H
ATOM   4537  CA  VAL A 936      40.460  44.960  31.840  1.00  0.00           C
ATOM   4538  HA  VAL A 936      39.880  44.330  31.170  1.00  0.00           H
ATOM   4539  CB  VAL A 936      39.750  46.340  31.800  1.00  0.00           C
ATOM   4540  HB  VAL A 936      38.930  46.440  32.540  1.00  0.00           H
ATOM   4541  CG1 VAL A 936      40.770  47.470  32.090  1.00  0.00           C
ATOM   4542 HG11 VAL A 936      40.210  48.350  32.470  1.00  0.00           H
ATOM   4543 HG12 VAL A 936      41.300  47.760  31.160  1.00  0.00           H
ATOM   4544 HG13 VAL A 936      41.460  47.240  32.920  1.00  0.00           H
ATOM   4545  CG2 VAL A 936      39.150  46.640  30.420  1.00  0.00           C
ATOM   4546 HG21 VAL A 936      38.780  47.680  30.550  1.00  0.00           H
ATOM   4547 HG22 VAL A 936      38.320  45.950  30.150  1.00  0.00           H
ATOM   4548 HG23 VAL A 936      39.910  46.730  29.630  1.00  0.00           H
ATOM   4549  C   VAL A 936      41.800  45.100  31.230  1.00  0.00           C
ATOM   4550  O   VAL A 936      41.970  45.310  29.990  1.00  0.00           O
ATOM   4551  N   ILE A 937      42.880  44.940  32.010  1.00  0.00           N
ATOM   4552  HN  ILE A 937      42.720  45.130  32.980  1.00  0.00           H
ATOM   4553  CA  ILE A 937      44.270  44.850  31.460  1.00  0.00           C
ATOM   4554  HA  ILE A 937      44.250  45.440  30.570  1.00  0.00           H
ATOM   4555  CB  ILE A 937      45.380  45.430  32.360  1.00  0.00           C
ATOM   4556  HB  ILE A 937      45.210  46.530  32.540  1.00  0.00           H
ATOM   4557  CG2 ILE A 937      45.600  44.700  33.710  1.00  0.00           C
ATOM   4558 HG21 ILE A 937      44.600  44.560  34.170  1.00  0.00           H
ATOM   4559 HG22 ILE A 937      46.350  45.220  34.360  1.00  0.00           H
ATOM   4560 HG23 ILE A 937      46.150  43.740  33.580  1.00  0.00           H
ATOM   4561  CG1 ILE A 937      46.780  45.320  31.620  1.00  0.00           C
ATOM   4562 HG11 ILE A 937      46.630  45.650  30.570  1.00  0.00           H
ATOM   4563 HG12 ILE A 937      47.050  44.240  31.650  1.00  0.00           H
ATOM   4564  CD  ILE A 937      47.850  46.170  32.200  1.00  0.00           C
ATOM   4565  HD1 ILE A 937      48.800  45.900  31.680  1.00  0.00           H
ATOM   4566  HD2 ILE A 937      48.080  46.000  33.280  1.00  0.00           H
ATOM   4567  HD3 ILE A 937      47.780  47.250  31.980  1.00  0.00           H
ATOM   4568  C   ILE A 937      44.600  43.400  31.060  1.00  0.00           C
ATOM   4569  O   ILE A 937      45.240  43.140  29.980  1.00  0.00           O
ATOM   4570  N   ILE A 938      44.100  42.440  31.900  1.00  0.00           N
ATOM   4571  HN  ILE A 938      43.540  42.740  32.660  1.00  0.00           H
ATOM   4572  CA  ILE A 938      44.020  40.990  31.550  1.00  0.00           C
ATOM   4573  HA  ILE A 938      44.990  40.640  31.250  1.00  0.00           H
ATOM   4574  CB  ILE A 938      43.630  40.060  32.750  1.00  0.00           C
ATOM   4575  HB  ILE A 938      42.570  40.290  33.020  1.00  0.00           H
ATOM   4576  CG2 ILE A 938      43.650  38.610  32.330  1.00  0.00           C
ATOM   4577 HG21 ILE A 938      42.990  38.400  31.460  1.00  0.00           H
ATOM   4578 HG22 ILE A 938      43.310  37.870  33.090  1.00  0.00           H
ATOM   4579 HG23 ILE A 938      44.680  38.340  32.040  1.00  0.00           H
ATOM   4580  CG1 ILE A 938      44.630  40.250  33.920  1.00  0.00           C
ATOM   4581 HG11 ILE A 938      44.490  39.410  34.640  1.00  0.00           H
ATOM   4582 HG12 ILE A 938      44.240  41.140  34.450  1.00  0.00           H
ATOM   4583  CD  ILE A 938      46.070  40.520  33.550  1.00  0.00           C
ATOM   4584  HD1 ILE A 938      46.070  41.470  32.970  1.00  0.00           H
ATOM   4585  HD2 ILE A 938      46.530  39.710  32.940  1.00  0.00           H
ATOM   4586  HD3 ILE A 938      46.680  40.710  34.450  1.00  0.00           H
ATOM   4587  C   ILE A 938      43.150  40.680  30.340  1.00  0.00           C
ATOM   4588  O   ILE A 938      43.590  39.980  29.390  1.00  0.00           O
ATOM   4589  N   ASN A 939      41.980  41.270  30.170  1.00  0.00           N
ATOM   4590  HN  ASN A 939      41.660  41.940  30.830  1.00  0.00           H
ATOM   4591  CA  ASN A 939      40.950  40.770  29.250  1.00  0.00           C
ATOM   4592  HA  ASN A 939      40.980  39.690  29.130  1.00  0.00           H
ATOM   4593  CB  ASN A 939      39.580  40.950  29.950  1.00  0.00           C
ATOM   4594  HB1 ASN A 939      38.770  40.770  29.230  1.00  0.00           H
ATOM   4595  HB2 ASN A 939      39.530  42.020  30.300  1.00  0.00           H
ATOM   4596  CG  ASN A 939      39.330  39.930  31.070  1.00  0.00           C
ATOM   4597  OD1 ASN A 939      40.030  38.890  31.190  1.00  0.00           O
ATOM   4598  ND2 ASN A 939      38.350  40.190  31.950  1.00  0.00           N
ATOM   4599 HD21 ASN A 939      38.130  39.610  32.720  1.00  0.00           H
ATOM   4600 HD22 ASN A 939      37.850  41.060  31.860  1.00  0.00           H
ATOM   4601  C   ASN A 939      41.010  41.490  27.900  1.00  0.00           C
ATOM   4602  O   ASN A 939      41.720  42.500  27.760  1.00  0.00           O
ATOM   4603  N   ARG A 940      40.260  41.000  26.900  1.00  0.00           N
ATOM   4604  HN  ARG A 940      39.790  40.120  26.890  1.00  0.00           H
ATOM   4605  CA  ARG A 940      40.230  41.600  25.570  1.00  0.00           C
ATOM   4606  HA  ARG A 940      41.090  42.230  25.390  1.00  0.00           H
ATOM   4607  CB  ARG A 940      40.550  40.460  24.540  1.00  0.00           C
ATOM   4608  HB1 ARG A 940      40.720  40.890  23.520  1.00  0.00           H
ATOM   4609  HB2 ARG A 940      39.660  39.820  24.340  1.00  0.00           H
ATOM   4610  CG  ARG A 940      41.890  39.610  24.770  1.00  0.00           C
ATOM   4611  HG1 ARG A 940      41.980  38.850  23.970  1.00  0.00           H
ATOM   4612  HG2 ARG A 940      41.920  39.190  25.800  1.00  0.00           H
ATOM   4613  CD  ARG A 940      43.090  40.550  24.810  1.00  0.00           C
ATOM   4614  HD1 ARG A 940      43.190  41.340  25.590  1.00  0.00           H
ATOM   4615  HD2 ARG A 940      43.190  41.050  23.820  1.00  0.00           H
ATOM   4616  NE  ARG A 940      44.300  39.770  24.960  1.00  0.00           N
ATOM   4617  HE  ARG A 940      44.710  39.660  25.870  1.00  0.00           H
ATOM   4618  CZ  ARG A 940      44.900  39.110  23.980  1.00  0.00           C
ATOM   4619  NH1 ARG A 940      46.020  38.460  24.280  1.00  0.00           N
ATOM   4620 HH11 ARG A 940      46.560  38.710  25.080  1.00  0.00           H
ATOM   4621 HH12 ARG A 940      46.520  38.110  23.480  1.00  0.00           H
ATOM   4622  NH2 ARG A 940      44.450  39.090  22.760  1.00  0.00           N
ATOM   4623 HH21 ARG A 940      43.720  39.700  22.470  1.00  0.00           H
ATOM   4624 HH22 ARG A 940      44.960  38.700  21.980  1.00  0.00           H
ATOM   4625  C   ARG A 940      39.040  42.500  25.280  1.00  0.00           C
ATOM   4626  O   ARG A 940      37.930  42.320  25.750  1.00  0.00           O
ATOM   4627  N   LYS A 941      39.310  43.510  24.510  1.00  0.00           N
ATOM   4628  HN  LYS A 941      40.270  43.560  24.220  1.00  0.00           H
ATOM   4629  CA  LYS A 941      38.420  44.680  24.330  1.00  0.00           C
ATOM   4630  HA  LYS A 941      37.700  44.780  25.120  1.00  0.00           H
ATOM   4631  CB  LYS A 941      39.070  46.060  24.290  1.00  0.00           C
ATOM   4632  HB1 LYS A 941      38.310  46.830  24.100  1.00  0.00           H
ATOM   4633  HB2 LYS A 941      39.680  46.160  23.370  1.00  0.00           H
ATOM   4634  CG  LYS A 941      39.890  46.450  25.450  1.00  0.00           C
ATOM   4635  HG1 LYS A 941      39.200  46.500  26.320  1.00  0.00           H
ATOM   4636  HG2 LYS A 941      40.080  47.530  25.240  1.00  0.00           H
ATOM   4637  CD  LYS A 941      41.210  45.750  25.860  1.00  0.00           C
ATOM   4638  HD1 LYS A 941      41.740  45.670  24.880  1.00  0.00           H
ATOM   4639  HD2 LYS A 941      40.920  44.730  26.180  1.00  0.00           H
ATOM   4640  CE  LYS A 941      41.980  46.490  26.970  1.00  0.00           C
ATOM   4641  HE1 LYS A 941      41.260  46.450  27.820  1.00  0.00           H
ATOM   4642  HE2 LYS A 941      42.250  47.540  26.750  1.00  0.00           H
ATOM   4643  NZ  LYS A 941      43.180  45.640  27.390  1.00  0.00           N
ATOM   4644  HZ1 LYS A 941      43.820  45.380  26.620  1.00  0.00           H
ATOM   4645  HZ2 LYS A 941      42.790  44.850  27.960  1.00  0.00           H
ATOM   4646  HZ3 LYS A 941      43.820  46.210  28.000  1.00  0.00           H
ATOM   4647  C   LYS A 941      37.430  44.450  23.110  1.00  0.00           C
ATOM   4648  O   LYS A 941      36.760  45.410  22.650  1.00  0.00           O
ATOM   4649  N   GLU A 942      37.300  43.150  22.650  1.00  0.00           N
ATOM   4650  HN  GLU A 942      37.820  42.400  23.040  1.00  0.00           H
ATOM   4651  CA  GLU A 942      36.320  42.720  21.590  1.00  0.00           C
ATOM   4652  HA  GLU A 942      35.330  43.090  21.800  1.00  0.00           H
ATOM   4653  CB  GLU A 942      36.810  42.890  20.070  1.00  0.00           C
ATOM   4654  HB1 GLU A 942      37.730  42.270  19.940  1.00  0.00           H
ATOM   4655  HB2 GLU A 942      37.120  43.960  20.030  1.00  0.00           H
ATOM   4656  CG  GLU A 942      35.800  42.610  19.010  1.00  0.00           C
ATOM   4657  HG1 GLU A 942      35.710  41.510  19.090  1.00  0.00           H
ATOM   4658  HG2 GLU A 942      36.260  42.830  18.020  1.00  0.00           H
ATOM   4659  CD  GLU A 942      34.490  43.280  19.110  1.00  0.00           C
ATOM   4660  OE1 GLU A 942      33.480  42.560  19.220  1.00  0.00           O
ATOM   4661  OE2 GLU A 942      34.440  44.550  19.070  1.00  0.00           O
ATOM   4662  C   GLU A 942      36.160  41.270  21.930  1.00  0.00           C
ATOM   4663  O   GLU A 942      36.980  40.790  22.650  1.00  0.00           O
ATOM   4664  N   HSD A 943      35.070  40.620  21.520  1.00  0.00           N
ATOM   4665  HN  HSD A 943      34.320  41.060  21.020  1.00  0.00           H
ATOM   4666  CA  HSD A 943      34.840  39.240  21.790  1.00  0.00           C
ATOM   4667  HA  HSD A 943      33.980  39.020  21.170  1.00  0.00           H
ATOM   4668  CB  HSD A 943      36.010  38.360  21.300  1.00  0.00           C
ATOM   4669  HB1 HSD A 943      35.930  37.300  21.630  1.00  0.00           H
ATOM   4670  HB2 HSD A 943      37.010  38.660  21.670  1.00  0.00           H
ATOM   4671  ND1 HSD A 943      35.280  37.510  18.980  1.00  0.00           N
ATOM   4672  HD1 HSD A 943      34.570  36.860  19.250  1.00  0.00           H
ATOM   4673  CG  HSD A 943      36.040  38.370  19.800  1.00  0.00           C
ATOM   4674  CE1 HSD A 943      35.590  37.890  17.690  1.00  0.00           C
ATOM   4675  HE1 HSD A 943      35.130  37.380  16.840  1.00  0.00           H
ATOM   4676  NE2 HSD A 943      36.400  38.950  17.650  1.00  0.00           N
ATOM   4677  CD2 HSD A 943      36.740  39.170  18.980  1.00  0.00           C
ATOM   4678  HD2 HSD A 943      37.520  39.820  19.320  1.00  0.00           H
ATOM   4679  C   HSD A 943      34.400  38.860  23.200  1.00  0.00           C
ATOM   4680  O   HSD A 943      34.460  39.620  24.160  1.00  0.00           O
ATOM   4681  N   LYS A 944      33.980  37.660  23.360  1.00  0.00           N
ATOM   4682  HN  LYS A 944      33.940  37.100  22.530  1.00  0.00           H
ATOM   4683  CA  LYS A 944      33.490  37.200  24.650  1.00  0.00           C
ATOM   4684  HA  LYS A 944      32.770  37.900  25.040  1.00  0.00           H
ATOM   4685  CB  LYS A 944      32.590  35.950  24.370  1.00  0.00           C
ATOM   4686  HB1 LYS A 944      32.040  35.650  25.290  1.00  0.00           H
ATOM   4687  HB2 LYS A 944      33.190  35.080  24.020  1.00  0.00           H
ATOM   4688  CG  LYS A 944      31.530  35.980  23.170  1.00  0.00           C
ATOM   4689  HG1 LYS A 944      31.180  34.930  23.150  1.00  0.00           H
ATOM   4690  HG2 LYS A 944      32.160  36.110  22.270  1.00  0.00           H
ATOM   4691  CD  LYS A 944      30.360  36.970  23.240  1.00  0.00           C
ATOM   4692  HD1 LYS A 944      29.670  36.880  22.370  1.00  0.00           H
ATOM   4693  HD2 LYS A 944      30.870  37.940  23.060  1.00  0.00           H
ATOM   4694  CE  LYS A 944      29.550  37.080  24.540  1.00  0.00           C
ATOM   4695  HE1 LYS A 944      28.890  37.960  24.380  1.00  0.00           H
ATOM   4696  HE2 LYS A 944      30.260  37.380  25.340  1.00  0.00           H
ATOM   4697  NZ  LYS A 944      28.910  35.820  24.820  1.00  0.00           N
ATOM   4698  HZ1 LYS A 944      29.560  35.170  25.310  1.00  0.00           H
ATOM   4699  HZ2 LYS A 944      28.600  35.470  23.890  1.00  0.00           H
ATOM   4700  HZ3 LYS A 944      28.040  36.060  25.340  1.00  0.00           H
ATOM   4701  C   LYS A 944      34.680  36.900  25.620  1.00  0.00           C
ATOM   4702  O   LYS A 944      35.820  36.840  25.160  1.00  0.00           O
ATOM   4703  N   LEU A 945      34.320  36.660  26.890  1.00  0.00           N
ATOM   4704  HN  LEU A 945      33.390  36.550  27.220  1.00  0.00           H
ATOM   4705  CA  LEU A 945      35.350  36.210  27.770  1.00  0.00           C
ATOM   4706  HA  LEU A 945      36.270  36.710  27.500  1.00  0.00           H
ATOM   4707  CB  LEU A 945      35.110  36.730  29.230  1.00  0.00           C
ATOM   4708  HB1 LEU A 945      35.910  36.380  29.920  1.00  0.00           H
ATOM   4709  HB2 LEU A 945      34.130  36.370  29.620  1.00  0.00           H
ATOM   4710  CG  LEU A 945      35.010  38.310  29.430  1.00  0.00           C
ATOM   4711  HG  LEU A 945      34.430  38.740  28.590  1.00  0.00           H
ATOM   4712  CD1 LEU A 945      34.270  38.800  30.710  1.00  0.00           C
ATOM   4713 HD11 LEU A 945      34.760  38.600  31.680  1.00  0.00           H
ATOM   4714 HD12 LEU A 945      33.270  38.310  30.700  1.00  0.00           H
ATOM   4715 HD13 LEU A 945      34.040  39.890  30.710  1.00  0.00           H
ATOM   4716  CD2 LEU A 945      36.390  38.910  29.330  1.00  0.00           C
ATOM   4717 HD21 LEU A 945      36.860  38.570  28.370  1.00  0.00           H
ATOM   4718 HD22 LEU A 945      37.050  38.660  30.190  1.00  0.00           H
ATOM   4719 HD23 LEU A 945      36.290  40.010  29.230  1.00  0.00           H
ATOM   4720  C   LEU A 945      35.430  34.670  27.710  1.00  0.00           C
ATOM   4721  O   LEU A 945      34.370  34.010  27.720  1.00  0.00           O
ATOM   4722  N   LYS A 946      36.600  34.040  27.510  1.00  0.00           N
ATOM   4723  HN  LYS A 946      37.460  34.560  27.520  1.00  0.00           H
ATOM   4724  CA  LYS A 946      36.740  32.650  27.380  1.00  0.00           C
ATOM   4725  HA  LYS A 946      36.030  32.300  26.640  1.00  0.00           H
ATOM   4726  CB  LYS A 946      38.200  32.350  26.930  1.00  0.00           C
ATOM   4727  HB1 LYS A 946      38.240  31.240  26.860  1.00  0.00           H
ATOM   4728  HB2 LYS A 946      38.930  32.660  27.710  1.00  0.00           H
ATOM   4729  CG  LYS A 946      38.730  32.920  25.580  1.00  0.00           C
ATOM   4730  HG1 LYS A 946      38.570  34.020  25.520  1.00  0.00           H
ATOM   4731  HG2 LYS A 946      38.080  32.550  24.750  1.00  0.00           H
ATOM   4732  CD  LYS A 946      40.150  32.520  25.370  1.00  0.00           C
ATOM   4733  HD1 LYS A 946      40.390  32.860  24.340  1.00  0.00           H
ATOM   4734  HD2 LYS A 946      40.100  31.400  25.330  1.00  0.00           H
ATOM   4735  CE  LYS A 946      41.140  33.000  26.480  1.00  0.00           C
ATOM   4736  HE1 LYS A 946      40.940  32.550  27.480  1.00  0.00           H
ATOM   4737  HE2 LYS A 946      41.050  34.090  26.610  1.00  0.00           H
ATOM   4738  NZ  LYS A 946      42.600  32.760  26.210  1.00  0.00           N
ATOM   4739  HZ1 LYS A 946      43.070  33.470  25.620  1.00  0.00           H
ATOM   4740  HZ2 LYS A 946      42.620  31.780  25.880  1.00  0.00           H
ATOM   4741  HZ3 LYS A 946      42.990  32.900  27.160  1.00  0.00           H
ATOM   4742  C   LYS A 946      36.320  31.780  28.600  1.00  0.00           C
ATOM   4743  O   LYS A 946      35.330  31.010  28.570  1.00  0.00           O
ATOM   4744  N   LYS A 947      37.060  31.940  29.720  1.00  0.00           N
ATOM   4745  HN  LYS A 947      37.900  32.480  29.730  1.00  0.00           H
ATOM   4746  CA  LYS A 947      36.660  31.270  30.990  1.00  0.00           C
ATOM   4747  HA  LYS A 947      35.910  30.530  30.730  1.00  0.00           H
ATOM   4748  CB  LYS A 947      37.860  30.540  31.610  1.00  0.00           C
ATOM   4749  HB1 LYS A 947      37.540  30.210  32.620  1.00  0.00           H
ATOM   4750  HB2 LYS A 947      38.740  31.210  31.630  1.00  0.00           H
ATOM   4751  CG  LYS A 947      38.320  29.250  30.840  1.00  0.00           C
ATOM   4752  HG1 LYS A 947      38.850  29.630  29.940  1.00  0.00           H
ATOM   4753  HG2 LYS A 947      37.370  28.730  30.630  1.00  0.00           H
ATOM   4754  CD  LYS A 947      39.260  28.290  31.680  1.00  0.00           C
ATOM   4755  HD1 LYS A 947      38.600  28.100  32.550  1.00  0.00           H
ATOM   4756  HD2 LYS A 947      40.130  28.890  32.040  1.00  0.00           H
ATOM   4757  CE  LYS A 947      39.710  27.020  30.980  1.00  0.00           C
ATOM   4758  HE1 LYS A 947      40.180  27.430  30.060  1.00  0.00           H
ATOM   4759  HE2 LYS A 947      38.820  26.410  30.710  1.00  0.00           H
ATOM   4760  NZ  LYS A 947      40.580  26.270  31.800  1.00  0.00           N
ATOM   4761  HZ1 LYS A 947      40.690  25.310  31.420  1.00  0.00           H
ATOM   4762  HZ2 LYS A 947      40.090  26.250  32.710  1.00  0.00           H
ATOM   4763  HZ3 LYS A 947      41.480  26.760  31.990  1.00  0.00           H
ATOM   4764  C   LYS A 947      36.020  32.290  31.870  1.00  0.00           C
ATOM   4765  O   LYS A 947      35.460  31.970  32.920  1.00  0.00           O
ATOM   4766  N   GLY A 948      36.210  33.540  31.550  1.00  0.00           N
ATOM   4767  HN  GLY A 948      36.650  33.850  30.700  1.00  0.00           H
ATOM   4768  CA  GLY A 948      35.720  34.710  32.300  1.00  0.00           C
ATOM   4769  HA1 GLY A 948      35.990  35.650  31.850  1.00  0.00           H
ATOM   4770  HA2 GLY A 948      36.170  34.680  33.290  1.00  0.00           H
ATOM   4771  C   GLY A 948      34.210  34.840  32.570  1.00  0.00           C
ATOM   4772  O   GLY A 948      33.410  34.120  32.000  1.00  0.00           O
ATOM   4773  N   ALA A 949      33.870  35.920  33.250  1.00  0.00           N
ATOM   4774  HN  ALA A 949      34.560  36.490  33.690  1.00  0.00           H
ATOM   4775  CA  ALA A 949      32.530  36.260  33.620  1.00  0.00           C
ATOM   4776  HA  ALA A 949      31.900  35.940  32.800  1.00  0.00           H
ATOM   4777  CB  ALA A 949      32.080  35.530  34.900  1.00  0.00           C
ATOM   4778  HB1 ALA A 949      30.980  35.690  34.920  1.00  0.00           H
ATOM   4779  HB2 ALA A 949      32.580  35.990  35.780  1.00  0.00           H
ATOM   4780  HB3 ALA A 949      32.280  34.450  34.780  1.00  0.00           H
ATOM   4781  C   ALA A 949      32.420  37.740  33.730  1.00  0.00           C
ATOM   4782  O   ALA A 949      33.460  38.380  33.620  1.00  0.00           O
ATOM   4783  N   GLY A 950      31.290  38.430  33.830  1.00  0.00           N
ATOM   4784  HN  GLY A 950      30.460  37.870  33.910  1.00  0.00           H
ATOM   4785  CA  GLY A 950      31.160  39.890  33.770  1.00  0.00           C
ATOM   4786  HA1 GLY A 950      30.150  40.280  33.740  1.00  0.00           H
ATOM   4787  HA2 GLY A 950      31.560  40.150  32.800  1.00  0.00           H
ATOM   4788  C   GLY A 950      31.890  40.700  34.780  1.00  0.00           C
ATOM   4789  O   GLY A 950      32.040  40.200  35.890  1.00  0.00           O
ATOM   4790  N   TYR A 951      32.300  41.980  34.540  1.00  0.00           N
ATOM   4791  HN  TYR A 951      32.040  42.440  33.700  1.00  0.00           H
ATOM   4792  CA  TYR A 951      32.990  42.810  35.560  1.00  0.00           C
ATOM   4793  HA  TYR A 951      33.840  42.210  35.860  1.00  0.00           H
ATOM   4794  CB  TYR A 951      33.420  44.150  34.840  1.00  0.00           C
ATOM   4795  HB1 TYR A 951      33.940  44.800  35.580  1.00  0.00           H
ATOM   4796  HB2 TYR A 951      32.540  44.630  34.380  1.00  0.00           H
ATOM   4797  CG  TYR A 951      34.420  44.070  33.690  1.00  0.00           C
ATOM   4798  CD1 TYR A 951      35.770  43.580  33.870  1.00  0.00           C
ATOM   4799  HD1 TYR A 951      36.030  43.130  34.820  1.00  0.00           H
ATOM   4800  CE1 TYR A 951      36.680  43.580  32.820  1.00  0.00           C
ATOM   4801  HE1 TYR A 951      37.710  43.320  33.050  1.00  0.00           H
ATOM   4802  CZ  TYR A 951      36.210  43.790  31.530  1.00  0.00           C
ATOM   4803  OH  TYR A 951      37.080  43.450  30.480  1.00  0.00           O
ATOM   4804  HH  TYR A 951      36.720  43.670  29.610  1.00  0.00           H
ATOM   4805  CD2 TYR A 951      34.080  44.530  32.370  1.00  0.00           C
ATOM   4806  HD2 TYR A 951      33.130  44.990  32.150  1.00  0.00           H
ATOM   4807  CE2 TYR A 951      34.990  44.460  31.380  1.00  0.00           C
ATOM   4808  HE2 TYR A 951      34.650  44.560  30.350  1.00  0.00           H
ATOM   4809  C   TYR A 951      32.200  42.970  36.830  1.00  0.00           C
ATOM   4810  O   TYR A 951      32.680  42.970  37.950  1.00  0.00           O
ATOM   4811  N   HSD A 952      30.870  43.020  36.630  1.00  0.00           N
ATOM   4812  HN  HSD A 952      30.530  43.130  35.710  1.00  0.00           H
ATOM   4813  CA  HSD A 952      29.970  43.070  37.770  1.00  0.00           C
ATOM   4814  HA  HSD A 952      30.160  43.990  38.310  1.00  0.00           H
ATOM   4815  CB  HSD A 952      28.530  43.190  37.250  1.00  0.00           C
ATOM   4816  HB1 HSD A 952      27.730  42.980  38.000  1.00  0.00           H
ATOM   4817  HB2 HSD A 952      28.440  42.420  36.460  1.00  0.00           H
ATOM   4818  ND1 HSD A 952      26.840  44.870  36.360  1.00  0.00           N
ATOM   4819  HD1 HSD A 952      26.110  44.200  36.250  1.00  0.00           H
ATOM   4820  CG  HSD A 952      28.100  44.490  36.730  1.00  0.00           C
ATOM   4821  CE1 HSD A 952      26.900  46.190  35.970  1.00  0.00           C
ATOM   4822  HE1 HSD A 952      26.080  46.690  35.450  1.00  0.00           H
ATOM   4823  NE2 HSD A 952      28.070  46.660  36.110  1.00  0.00           N
ATOM   4824  CD2 HSD A 952      28.850  45.640  36.580  1.00  0.00           C
ATOM   4825  HD2 HSD A 952      29.900  45.860  36.740  1.00  0.00           H
ATOM   4826  C   HSD A 952      30.060  41.900  38.720  1.00  0.00           C
ATOM   4827  O   HSD A 952      29.850  42.050  39.930  1.00  0.00           O
ATOM   4828  N   LEU A 953      30.350  40.660  38.210  1.00  0.00           N
ATOM   4829  HN  LEU A 953      30.400  40.520  37.220  1.00  0.00           H
ATOM   4830  CA  LEU A 953      30.290  39.510  39.030  1.00  0.00           C
ATOM   4831  HA  LEU A 953      29.420  39.540  39.650  1.00  0.00           H
ATOM   4832  CB  LEU A 953      30.400  38.220  38.250  1.00  0.00           C
ATOM   4833  HB1 LEU A 953      31.400  38.240  37.770  1.00  0.00           H
ATOM   4834  HB2 LEU A 953      29.650  38.330  37.440  1.00  0.00           H
ATOM   4835  CG  LEU A 953      30.210  36.870  39.040  1.00  0.00           C
ATOM   4836  HG  LEU A 953      31.150  36.620  39.590  1.00  0.00           H
ATOM   4837  CD1 LEU A 953      29.100  36.990  40.110  1.00  0.00           C
ATOM   4838 HD11 LEU A 953      28.240  37.540  39.660  1.00  0.00           H
ATOM   4839 HD12 LEU A 953      29.410  37.410  41.080  1.00  0.00           H
ATOM   4840 HD13 LEU A 953      28.630  36.020  40.400  1.00  0.00           H
ATOM   4841  CD2 LEU A 953      29.960  35.710  38.070  1.00  0.00           C
ATOM   4842 HD21 LEU A 953      29.790  34.720  38.530  1.00  0.00           H
ATOM   4843 HD22 LEU A 953      30.890  35.620  37.470  1.00  0.00           H
ATOM   4844 HD23 LEU A 953      29.160  36.030  37.370  1.00  0.00           H
ATOM   4845  C   LEU A 953      31.470  39.600  40.010  1.00  0.00           C
ATOM   4846  O   LEU A 953      31.260  39.540  41.260  1.00  0.00           O
ATOM   4847  N   ASP A 954      32.720  39.760  39.520  1.00  0.00           N
ATOM   4848  HN  ASP A 954      32.840  39.790  38.530  1.00  0.00           H
ATOM   4849  CA  ASP A 954      33.910  39.980  40.400  1.00  0.00           C
ATOM   4850  HA  ASP A 954      34.120  39.150  41.070  1.00  0.00           H
ATOM   4851  CB  ASP A 954      35.170  39.970  39.550  1.00  0.00           C
ATOM   4852  HB1 ASP A 954      35.210  39.000  39.030  1.00  0.00           H
ATOM   4853  HB2 ASP A 954      36.120  40.050  40.130  1.00  0.00           H
ATOM   4854  CG  ASP A 954      35.270  41.120  38.520  1.00  0.00           C
ATOM   4855  OD1 ASP A 954      35.000  40.910  37.340  1.00  0.00           O
ATOM   4856  OD2 ASP A 954      35.570  42.360  39.030  1.00  0.00           O
ATOM   4857  HD2 ASP A 954      35.470  42.960  38.280  1.00  0.00           H
ATOM   4858  C   ASP A 954      33.750  41.220  41.390  1.00  0.00           C
ATOM   4859  O   ASP A 954      34.180  41.160  42.540  1.00  0.00           O
ATOM   4860  N   LEU A 955      33.080  42.280  40.980  1.00  0.00           N
ATOM   4861  HN  LEU A 955      32.710  42.310  40.050  1.00  0.00           H
ATOM   4862  CA  LEU A 955      32.790  43.430  41.830  1.00  0.00           C
ATOM   4863  HA  LEU A 955      33.600  43.760  42.460  1.00  0.00           H
ATOM   4864  CB  LEU A 955      32.240  44.650  41.030  1.00  0.00           C
ATOM   4865  HB1 LEU A 955      31.410  44.330  40.360  1.00  0.00           H
ATOM   4866  HB2 LEU A 955      33.020  44.970  40.310  1.00  0.00           H
ATOM   4867  CG  LEU A 955      31.540  45.840  41.720  1.00  0.00           C
ATOM   4868  HG  LEU A 955      30.560  45.520  42.140  1.00  0.00           H
ATOM   4869  CD1 LEU A 955      32.340  46.510  42.710  1.00  0.00           C
ATOM   4870 HD11 LEU A 955      31.620  47.230  43.140  1.00  0.00           H
ATOM   4871 HD12 LEU A 955      33.190  47.060  42.220  1.00  0.00           H
ATOM   4872 HD13 LEU A 955      32.790  45.820  43.450  1.00  0.00           H
ATOM   4873  CD2 LEU A 955      31.070  46.830  40.580  1.00  0.00           C
ATOM   4874 HD21 LEU A 955      30.630  46.240  39.750  1.00  0.00           H
ATOM   4875 HD22 LEU A 955      32.030  47.240  40.180  1.00  0.00           H
ATOM   4876 HD23 LEU A 955      30.420  47.620  41.010  1.00  0.00           H
ATOM   4877  C   LEU A 955      31.830  43.040  42.940  1.00  0.00           C
ATOM   4878  O   LEU A 955      32.020  43.380  44.100  1.00  0.00           O
ATOM   4879  N   LEU A 956      30.720  42.340  42.600  1.00  0.00           N
ATOM   4880  HN  LEU A 956      30.420  42.260  41.650  1.00  0.00           H
ATOM   4881  CA  LEU A 956      29.910  41.680  43.640  1.00  0.00           C
ATOM   4882  HA  LEU A 956      29.550  42.530  44.210  1.00  0.00           H
ATOM   4883  CB  LEU A 956      28.730  40.930  42.850  1.00  0.00           C
ATOM   4884  HB1 LEU A 956      29.110  39.970  42.420  1.00  0.00           H
ATOM   4885  HB2 LEU A 956      28.380  41.570  42.010  1.00  0.00           H
ATOM   4886  CG  LEU A 956      27.410  40.710  43.630  1.00  0.00           C
ATOM   4887  HG  LEU A 956      27.650  40.030  44.460  1.00  0.00           H
ATOM   4888  CD1 LEU A 956      26.810  42.010  44.170  1.00  0.00           C
ATOM   4889 HD11 LEU A 956      27.360  42.270  45.100  1.00  0.00           H
ATOM   4890 HD12 LEU A 956      25.780  41.740  44.460  1.00  0.00           H
ATOM   4891 HD13 LEU A 956      26.730  42.900  43.490  1.00  0.00           H
ATOM   4892  CD2 LEU A 956      26.340  40.020  42.710  1.00  0.00           C
ATOM   4893 HD21 LEU A 956      26.790  39.130  42.230  1.00  0.00           H
ATOM   4894 HD22 LEU A 956      26.030  40.670  41.870  1.00  0.00           H
ATOM   4895 HD23 LEU A 956      25.430  39.730  43.310  1.00  0.00           H
ATOM   4896  C   LEU A 956      30.580  40.670  44.590  1.00  0.00           C
ATOM   4897  O   LEU A 956      30.350  40.670  45.830  1.00  0.00           O
ATOM   4898  N   MET A 957      31.480  39.780  44.080  1.00  0.00           N
ATOM   4899  HN  MET A 957      31.610  39.720  43.090  1.00  0.00           H
ATOM   4900  CA  MET A 957      32.230  38.740  44.800  1.00  0.00           C
ATOM   4901  HA  MET A 957      31.410  38.180  45.200  1.00  0.00           H
ATOM   4902  CB  MET A 957      33.050  37.830  43.890  1.00  0.00           C
ATOM   4903  HB1 MET A 957      33.590  37.130  44.560  1.00  0.00           H
ATOM   4904  HB2 MET A 957      33.840  38.440  43.400  1.00  0.00           H
ATOM   4905  CG  MET A 957      32.310  36.940  42.880  1.00  0.00           C
ATOM   4906  HG1 MET A 957      32.170  37.460  41.900  1.00  0.00           H
ATOM   4907  HG2 MET A 957      31.310  36.750  43.340  1.00  0.00           H
ATOM   4908  SD  MET A 957      33.010  35.330  42.480  1.00  0.00           S
ATOM   4909  CE  MET A 957      34.350  35.850  41.310  1.00  0.00           C
ATOM   4910  HE1 MET A 957      35.030  34.970  41.220  1.00  0.00           H
ATOM   4911  HE2 MET A 957      34.930  36.740  41.630  1.00  0.00           H
ATOM   4912  HE3 MET A 957      34.040  36.180  40.290  1.00  0.00           H
ATOM   4913  C   MET A 957      33.120  39.420  45.860  1.00  0.00           C
ATOM   4914  O   MET A 957      33.070  39.150  47.030  1.00  0.00           O
ATOM   4915  N   VAL A 958      34.060  40.300  45.400  1.00  0.00           N
ATOM   4916  HN  VAL A 958      34.120  40.520  44.420  1.00  0.00           H
ATOM   4917  CA  VAL A 958      35.000  40.980  46.280  1.00  0.00           C
ATOM   4918  HA  VAL A 958      35.420  40.220  46.930  1.00  0.00           H
ATOM   4919  CB  VAL A 958      36.020  41.780  45.500  1.00  0.00           C
ATOM   4920  HB  VAL A 958      36.410  41.120  44.710  1.00  0.00           H
ATOM   4921  CG1 VAL A 958      35.360  43.000  44.860  1.00  0.00           C
ATOM   4922 HG11 VAL A 958      34.450  42.740  44.280  1.00  0.00           H
ATOM   4923 HG12 VAL A 958      36.200  43.390  44.240  1.00  0.00           H
ATOM   4924 HG13 VAL A 958      35.150  43.820  45.570  1.00  0.00           H
ATOM   4925  CG2 VAL A 958      37.280  42.120  46.310  1.00  0.00           C
ATOM   4926 HG21 VAL A 958      38.010  41.290  46.500  1.00  0.00           H
ATOM   4927 HG22 VAL A 958      36.980  42.740  47.170  1.00  0.00           H
ATOM   4928 HG23 VAL A 958      37.870  42.820  45.670  1.00  0.00           H
ATOM   4929  C   VAL A 958      34.160  41.860  47.330  1.00  0.00           C
ATOM   4930  O   VAL A 958      34.540  41.920  48.510  1.00  0.00           O
ATOM   4931  N   GLY A 959      33.060  42.630  46.910  1.00  0.00           N
ATOM   4932  HN  GLY A 959      32.860  42.690  45.930  1.00  0.00           H
ATOM   4933  CA  GLY A 959      32.260  43.370  47.900  1.00  0.00           C
ATOM   4934  HA1 GLY A 959      31.450  43.880  47.400  1.00  0.00           H
ATOM   4935  HA2 GLY A 959      32.960  44.020  48.400  1.00  0.00           H
ATOM   4936  C   GLY A 959      31.450  42.590  48.920  1.00  0.00           C
ATOM   4937  O   GLY A 959      31.280  42.980  50.080  1.00  0.00           O
ATOM   4938  N   VAL A 960      30.920  41.380  48.570  1.00  0.00           N
ATOM   4939  HN  VAL A 960      30.890  41.050  47.630  1.00  0.00           H
ATOM   4940  CA  VAL A 960      30.410  40.370  49.490  1.00  0.00           C
ATOM   4941  HA  VAL A 960      29.720  40.900  50.140  1.00  0.00           H
ATOM   4942  CB  VAL A 960      29.780  39.220  48.660  1.00  0.00           C
ATOM   4943  HB  VAL A 960      30.480  38.870  47.880  1.00  0.00           H
ATOM   4944  CG1 VAL A 960      29.520  37.950  49.510  1.00  0.00           C
ATOM   4945 HG11 VAL A 960      29.040  37.180  48.890  1.00  0.00           H
ATOM   4946 HG12 VAL A 960      28.760  38.210  50.270  1.00  0.00           H
ATOM   4947 HG13 VAL A 960      30.390  37.500  50.030  1.00  0.00           H
ATOM   4948  CG2 VAL A 960      28.420  39.700  48.110  1.00  0.00           C
ATOM   4949 HG21 VAL A 960      28.570  40.630  47.530  1.00  0.00           H
ATOM   4950 HG22 VAL A 960      27.700  39.850  48.930  1.00  0.00           H
ATOM   4951 HG23 VAL A 960      27.980  38.920  47.460  1.00  0.00           H
ATOM   4952  C   VAL A 960      31.390  39.860  50.430  1.00  0.00           C
ATOM   4953  O   VAL A 960      31.030  39.790  51.600  1.00  0.00           O
ATOM   4954  N   MET A 961      32.660  39.530  50.020  1.00  0.00           N
ATOM   4955  HN  MET A 961      32.970  39.610  49.080  1.00  0.00           H
ATOM   4956  CA  MET A 961      33.580  39.030  50.950  1.00  0.00           C
ATOM   4957  HA  MET A 961      33.100  38.470  51.740  1.00  0.00           H
ATOM   4958  CB  MET A 961      34.690  38.270  50.290  1.00  0.00           C
ATOM   4959  HB1 MET A 961      35.560  38.030  50.940  1.00  0.00           H
ATOM   4960  HB2 MET A 961      35.120  39.050  49.620  1.00  0.00           H
ATOM   4961  CG  MET A 961      34.280  37.010  49.490  1.00  0.00           C
ATOM   4962  HG1 MET A 961      35.170  36.460  49.140  1.00  0.00           H
ATOM   4963  HG2 MET A 961      33.850  37.130  48.480  1.00  0.00           H
ATOM   4964  SD  MET A 961      33.120  35.990  50.500  1.00  0.00           S
ATOM   4965  CE  MET A 961      34.400  35.380  51.630  1.00  0.00           C
ATOM   4966  HE1 MET A 961      35.150  34.910  50.970  1.00  0.00           H
ATOM   4967  HE2 MET A 961      33.980  34.680  52.390  1.00  0.00           H
ATOM   4968  HE3 MET A 961      34.980  36.190  52.140  1.00  0.00           H
ATOM   4969  C   MET A 961      34.260  40.100  51.820  1.00  0.00           C
ATOM   4970  O   MET A 961      34.650  39.860  52.960  1.00  0.00           O
ATOM   4971  N   LEU A 962      34.220  41.390  51.300  1.00  0.00           N
ATOM   4972  HN  LEU A 962      34.120  41.590  50.330  1.00  0.00           H
ATOM   4973  CA  LEU A 962      34.550  42.570  52.050  1.00  0.00           C
ATOM   4974  HA  LEU A 962      35.510  42.380  52.500  1.00  0.00           H
ATOM   4975  CB  LEU A 962      34.650  43.820  51.160  1.00  0.00           C
ATOM   4976  HB1 LEU A 962      33.820  43.880  50.430  1.00  0.00           H
ATOM   4977  HB2 LEU A 962      35.480  43.730  50.420  1.00  0.00           H
ATOM   4978  CG  LEU A 962      34.770  45.190  51.810  1.00  0.00           C
ATOM   4979  HG  LEU A 962      35.300  44.950  52.760  1.00  0.00           H
ATOM   4980  CD1 LEU A 962      35.540  46.210  50.960  1.00  0.00           C
ATOM   4981 HD11 LEU A 962      36.620  45.970  51.000  1.00  0.00           H
ATOM   4982 HD12 LEU A 962      35.450  47.240  51.370  1.00  0.00           H
ATOM   4983 HD13 LEU A 962      35.230  46.070  49.910  1.00  0.00           H
ATOM   4984  CD2 LEU A 962      33.480  45.920  52.140  1.00  0.00           C
ATOM   4985 HD21 LEU A 962      32.720  45.230  52.550  1.00  0.00           H
ATOM   4986 HD22 LEU A 962      33.030  46.210  51.160  1.00  0.00           H
ATOM   4987 HD23 LEU A 962      33.590  46.760  52.840  1.00  0.00           H
ATOM   4988  C   LEU A 962      33.560  42.730  53.140  1.00  0.00           C
ATOM   4989  O   LEU A 962      33.890  43.040  54.270  1.00  0.00           O
ATOM   4990  N   GLY A 963      32.250  42.600  52.770  1.00  0.00           N
ATOM   4991  HN  GLY A 963      32.070  42.660  51.800  1.00  0.00           H
ATOM   4992  CA  GLY A 963      31.200  42.390  53.750  1.00  0.00           C
ATOM   4993  HA1 GLY A 963      30.410  42.010  53.100  1.00  0.00           H
ATOM   4994  HA2 GLY A 963      30.950  43.330  54.220  1.00  0.00           H
ATOM   4995  C   GLY A 963      31.350  41.370  54.850  1.00  0.00           C
ATOM   4996  O   GLY A 963      31.230  41.670  56.010  1.00  0.00           O
ATOM   4997  N   VAL A 964      31.610  40.110  54.440  1.00  0.00           N
ATOM   4998  HN  VAL A 964      31.820  39.980  53.480  1.00  0.00           H
ATOM   4999  CA  VAL A 964      31.970  39.060  55.350  1.00  0.00           C
ATOM   5000  HA  VAL A 964      31.090  38.930  55.960  1.00  0.00           H
ATOM   5001  CB  VAL A 964      32.180  37.720  54.660  1.00  0.00           C
ATOM   5002  HB  VAL A 964      32.900  37.860  53.820  1.00  0.00           H
ATOM   5003  CG1 VAL A 964      32.650  36.590  55.580  1.00  0.00           C
ATOM   5004 HG11 VAL A 964      32.560  35.630  55.020  1.00  0.00           H
ATOM   5005 HG12 VAL A 964      32.140  36.570  56.570  1.00  0.00           H
ATOM   5006 HG13 VAL A 964      33.710  36.830  55.840  1.00  0.00           H
ATOM   5007  CG2 VAL A 964      30.800  37.410  54.090  1.00  0.00           C
ATOM   5008 HG21 VAL A 964      30.060  37.010  54.820  1.00  0.00           H
ATOM   5009 HG22 VAL A 964      31.030  36.760  53.210  1.00  0.00           H
ATOM   5010 HG23 VAL A 964      30.390  38.300  53.570  1.00  0.00           H
ATOM   5011  C   VAL A 964      33.170  39.290  56.230  1.00  0.00           C
ATOM   5012  O   VAL A 964      33.130  39.030  57.420  1.00  0.00           O
ATOM   5013  N   CYS A 965      34.280  39.740  55.680  1.00  0.00           N
ATOM   5014  HN  CYS A 965      34.450  39.790  54.700  1.00  0.00           H
ATOM   5015  CA  CYS A 965      35.460  40.150  56.490  1.00  0.00           C
ATOM   5016  HA  CYS A 965      35.800  39.350  57.130  1.00  0.00           H
ATOM   5017  CB  CYS A 965      36.570  40.570  55.490  1.00  0.00           C
ATOM   5018  HB1 CYS A 965      37.330  41.200  55.990  1.00  0.00           H
ATOM   5019  HB2 CYS A 965      36.130  41.230  54.710  1.00  0.00           H
ATOM   5020  SG  CYS A 965      37.460  39.210  54.680  1.00  0.00           S
ATOM   5021  HG1 CYS A 965      36.360  38.710  54.110  1.00  0.00           H
ATOM   5022  C   CYS A 965      35.170  41.310  57.420  1.00  0.00           C
ATOM   5023  O   CYS A 965      35.750  41.420  58.520  1.00  0.00           O
ATOM   5024  N   SER A 966      34.340  42.310  56.960  1.00  0.00           N
ATOM   5025  HN  SER A 966      34.040  42.420  56.020  1.00  0.00           H
ATOM   5026  CA  SER A 966      33.930  43.480  57.820  1.00  0.00           C
ATOM   5027  HA  SER A 966      34.830  44.030  58.060  1.00  0.00           H
ATOM   5028  CB  SER A 966      32.960  44.420  57.170  1.00  0.00           C
ATOM   5029  HB1 SER A 966      32.770  45.250  57.890  1.00  0.00           H
ATOM   5030  HB2 SER A 966      32.000  43.960  56.840  1.00  0.00           H
ATOM   5031  OG  SER A 966      33.610  45.020  56.030  1.00  0.00           O
ATOM   5032  HG1 SER A 966      33.650  44.290  55.400  1.00  0.00           H
ATOM   5033  C   SER A 966      33.280  43.060  59.070  1.00  0.00           C
ATOM   5034  O   SER A 966      33.500  43.620  60.150  1.00  0.00           O
ATOM   5035  N   VAL A 967      32.400  42.030  59.080  1.00  0.00           N
ATOM   5036  HN  VAL A 967      32.260  41.510  58.250  1.00  0.00           H
ATOM   5037  CA  VAL A 967      31.740  41.700  60.260  1.00  0.00           C
ATOM   5038  HA  VAL A 967      31.490  42.560  60.870  1.00  0.00           H
ATOM   5039  CB  VAL A 967      30.540  40.820  60.070  1.00  0.00           C
ATOM   5040  HB  VAL A 967      30.150  40.510  61.050  1.00  0.00           H
ATOM   5041  CG1 VAL A 967      29.430  41.640  59.440  1.00  0.00           C
ATOM   5042 HG11 VAL A 967      29.310  42.610  59.980  1.00  0.00           H
ATOM   5043 HG12 VAL A 967      28.480  41.070  59.350  1.00  0.00           H
ATOM   5044 HG13 VAL A 967      29.830  41.850  58.430  1.00  0.00           H
ATOM   5045  CG2 VAL A 967      30.790  39.550  59.240  1.00  0.00           C
ATOM   5046 HG21 VAL A 967      31.140  39.800  58.210  1.00  0.00           H
ATOM   5047 HG22 VAL A 967      29.870  38.920  59.230  1.00  0.00           H
ATOM   5048 HG23 VAL A 967      31.450  38.790  59.720  1.00  0.00           H
ATOM   5049  C   VAL A 967      32.740  40.990  61.250  1.00  0.00           C
ATOM   5050  O   VAL A 967      32.570  40.960  62.460  1.00  0.00           O
ATOM   5051  N   MET A 968      33.800  40.370  60.690  1.00  0.00           N
ATOM   5052  HN  MET A 968      33.920  40.400  59.710  1.00  0.00           H
ATOM   5053  CA  MET A 968      34.880  39.810  61.530  1.00  0.00           C
ATOM   5054  HA  MET A 968      34.460  39.410  62.450  1.00  0.00           H
ATOM   5055  CB  MET A 968      35.420  38.550  60.780  1.00  0.00           C
ATOM   5056  HB1 MET A 968      36.200  38.130  61.440  1.00  0.00           H
ATOM   5057  HB2 MET A 968      35.860  38.950  59.840  1.00  0.00           H
ATOM   5058  CG  MET A 968      34.420  37.530  60.330  1.00  0.00           C
ATOM   5059  HG1 MET A 968      33.750  38.070  59.620  1.00  0.00           H
ATOM   5060  HG2 MET A 968      33.710  37.200  61.110  1.00  0.00           H
[truncated: 6,873,249 more chars]
