# Supplementary material for: CryoEM and computational modeling structural insights into the pH regulator NBCn1
Source: Nat Commun. 2025 Nov 11;16:9932. doi: 10.1038/s41467-025-64868-z (PMC12606367; doi:10.1038/s41467-025-64868-z)
Supplement: Supplementary file 7 — Supplementary Data 5 [file 41467_2025_64868_MOESM7_ESM.zip › 100ns_z_restr_MD_NBCn1_2NaCO3/hNBCn1_IF/z-restr_hNBCn1_IF_2NaCO3_first_step_17.pdb]

REMARK    GENERATED BY TRJCONV
TITLE     Title t= 4100.00000 step= 2050000
REMARK    THIS IS A SIMULATION BOX
CRYST1   92.995   92.995  103.485  90.00  90.00  90.00 P 1           1
MODEL        1
ATOM      1  N   LEU A 585      22.200  40.290  34.820  1.00  0.00           N
ATOM      2  HT1 LEU A 585      22.810  39.770  34.160  1.00  0.00           H
ATOM      3  HT2 LEU A 585      22.490  41.280  34.910  1.00  0.00           H
ATOM      4  HT3 LEU A 585      21.240  40.130  34.430  1.00  0.00           H
ATOM      5  CA  LEU A 585      22.400  39.730  36.130  1.00  0.00           C
ATOM      6  HA  LEU A 585      23.250  40.080  36.700  1.00  0.00           H
ATOM      7  CB  LEU A 585      21.150  40.200  36.910  1.00  0.00           C
ATOM      8  HB1 LEU A 585      20.230  39.670  36.600  1.00  0.00           H
ATOM      9  HB2 LEU A 585      20.870  41.260  36.720  1.00  0.00           H
ATOM     10  CG  LEU A 585      21.470  39.960  38.420  1.00  0.00           C
ATOM     11  HG  LEU A 585      21.710  38.910  38.630  1.00  0.00           H
ATOM     12  CD1 LEU A 585      22.510  40.880  39.020  1.00  0.00           C
ATOM     13 HD11 LEU A 585      22.520  40.840  40.130  1.00  0.00           H
ATOM     14 HD12 LEU A 585      22.360  41.860  38.520  1.00  0.00           H
ATOM     15 HD13 LEU A 585      23.530  40.550  38.730  1.00  0.00           H
ATOM     16  CD2 LEU A 585      20.190  40.180  39.250  1.00  0.00           C
ATOM     17 HD21 LEU A 585      19.370  39.550  38.850  1.00  0.00           H
ATOM     18 HD22 LEU A 585      19.870  41.240  39.240  1.00  0.00           H
ATOM     19 HD23 LEU A 585      20.370  39.880  40.310  1.00  0.00           H
ATOM     20  C   LEU A 585      22.530  38.170  36.150  1.00  0.00           C
ATOM     21  O   LEU A 585      23.550  37.640  35.710  1.00  0.00           O
ATOM     22  N   ILE A 586      21.530  37.390  36.550  1.00  0.00           N
ATOM     23  HN  ILE A 586      20.610  37.740  36.700  1.00  0.00           H
ATOM     24  CA  ILE A 586      21.660  35.960  36.950  1.00  0.00           C
ATOM     25  HA  ILE A 586      22.420  35.890  37.690  1.00  0.00           H
ATOM     26  CB  ILE A 586      20.320  35.440  37.620  1.00  0.00           C
ATOM     27  HB  ILE A 586      19.540  35.490  36.830  1.00  0.00           H
ATOM     28  CG2 ILE A 586      20.490  34.060  38.210  1.00  0.00           C
ATOM     29 HG21 ILE A 586      21.330  34.200  38.930  1.00  0.00           H
ATOM     30 HG22 ILE A 586      20.600  33.250  37.460  1.00  0.00           H
ATOM     31 HG23 ILE A 586      19.600  33.850  38.850  1.00  0.00           H
ATOM     32  CG1 ILE A 586      19.770  36.410  38.770  1.00  0.00           C
ATOM     33 HG11 ILE A 586      18.720  36.170  39.060  1.00  0.00           H
ATOM     34 HG12 ILE A 586      19.900  37.430  38.370  1.00  0.00           H
ATOM     35  CD  ILE A 586      20.520  36.410  40.070  1.00  0.00           C
ATOM     36  HD1 ILE A 586      20.370  35.380  40.470  1.00  0.00           H
ATOM     37  HD2 ILE A 586      20.130  37.160  40.790  1.00  0.00           H
ATOM     38  HD3 ILE A 586      21.590  36.680  39.930  1.00  0.00           H
ATOM     39  C   ILE A 586      22.060  35.030  35.710  1.00  0.00           C
ATOM     40  O   ILE A 586      22.740  33.980  35.880  1.00  0.00           O
ATOM     41  N   LEU A 587      21.650  35.390  34.460  1.00  0.00           N
ATOM     42  HN  LEU A 587      20.980  36.120  34.310  1.00  0.00           H
ATOM     43  CA  LEU A 587      22.040  34.670  33.280  1.00  0.00           C
ATOM     44  HA  LEU A 587      21.810  33.630  33.450  1.00  0.00           H
ATOM     45  CB  LEU A 587      21.240  35.240  32.120  1.00  0.00           C
ATOM     46  HB1 LEU A 587      21.540  36.260  31.820  1.00  0.00           H
ATOM     47  HB2 LEU A 587      20.150  35.190  32.300  1.00  0.00           H
ATOM     48  CG  LEU A 587      21.440  34.580  30.720  1.00  0.00           C
ATOM     49  HG  LEU A 587      22.510  34.670  30.480  1.00  0.00           H
ATOM     50  CD1 LEU A 587      21.100  33.080  30.770  1.00  0.00           C
ATOM     51 HD11 LEU A 587      21.490  32.460  31.600  1.00  0.00           H
ATOM     52 HD12 LEU A 587      21.440  32.680  29.790  1.00  0.00           H
ATOM     53 HD13 LEU A 587      20.020  32.880  30.790  1.00  0.00           H
ATOM     54  CD2 LEU A 587      20.580  35.270  29.680  1.00  0.00           C
ATOM     55 HD21 LEU A 587      20.520  34.930  28.620  1.00  0.00           H
ATOM     56 HD22 LEU A 587      20.750  36.360  29.610  1.00  0.00           H
ATOM     57 HD23 LEU A 587      19.520  35.330  30.000  1.00  0.00           H
ATOM     58  C   LEU A 587      23.480  34.800  32.980  1.00  0.00           C
ATOM     59  O   LEU A 587      24.050  33.860  32.400  1.00  0.00           O
ATOM     60  N   ASP A 588      24.100  35.970  33.340  1.00  0.00           N
ATOM     61  HN  ASP A 588      23.540  36.660  33.810  1.00  0.00           H
ATOM     62  CA  ASP A 588      25.500  36.230  33.230  1.00  0.00           C
ATOM     63  HA  ASP A 588      25.890  35.980  32.260  1.00  0.00           H
ATOM     64  CB  ASP A 588      25.780  37.770  33.550  1.00  0.00           C
ATOM     65  HB1 ASP A 588      26.840  38.020  33.380  1.00  0.00           H
ATOM     66  HB2 ASP A 588      25.480  38.080  34.580  1.00  0.00           H
ATOM     67  CG  ASP A 588      24.990  38.630  32.610  1.00  0.00           C
ATOM     68  OD1 ASP A 588      24.950  38.450  31.370  1.00  0.00           O
ATOM     69  OD2 ASP A 588      24.280  39.520  33.140  1.00  0.00           O
ATOM     70  C   ASP A 588      26.250  35.460  34.180  1.00  0.00           C
ATOM     71  O   ASP A 588      27.280  34.830  33.860  1.00  0.00           O
ATOM     72  N   ILE A 589      25.750  35.410  35.440  1.00  0.00           N
ATOM     73  HN  ILE A 589      24.900  35.900  35.640  1.00  0.00           H
ATOM     74  CA  ILE A 589      26.340  34.690  36.570  1.00  0.00           C
ATOM     75  HA  ILE A 589      27.340  35.060  36.720  1.00  0.00           H
ATOM     76  CB  ILE A 589      25.540  34.850  37.920  1.00  0.00           C
ATOM     77  HB  ILE A 589      24.440  34.730  37.820  1.00  0.00           H
ATOM     78  CG2 ILE A 589      26.140  33.770  38.940  1.00  0.00           C
ATOM     79 HG21 ILE A 589      25.950  32.690  38.790  1.00  0.00           H
ATOM     80 HG22 ILE A 589      25.520  34.040  39.830  1.00  0.00           H
ATOM     81 HG23 ILE A 589      27.210  33.910  39.210  1.00  0.00           H
ATOM     82  CG1 ILE A 589      25.870  36.250  38.510  1.00  0.00           C
ATOM     83 HG11 ILE A 589      25.840  37.040  37.730  1.00  0.00           H
ATOM     84 HG12 ILE A 589      26.940  36.150  38.830  1.00  0.00           H
ATOM     85  CD  ILE A 589      24.880  36.770  39.530  1.00  0.00           C
ATOM     86  HD1 ILE A 589      24.950  36.240  40.500  1.00  0.00           H
ATOM     87  HD2 ILE A 589      23.840  36.700  39.150  1.00  0.00           H
ATOM     88  HD3 ILE A 589      25.020  37.860  39.670  1.00  0.00           H
ATOM     89  C   ILE A 589      26.550  33.220  36.320  1.00  0.00           C
ATOM     90  O   ILE A 589      27.630  32.680  36.460  1.00  0.00           O
ATOM     91  N   LYS A 590      25.450  32.520  35.840  1.00  0.00           N
ATOM     92  HN  LYS A 590      24.590  32.980  35.610  1.00  0.00           H
ATOM     93  CA  LYS A 590      25.430  31.140  35.340  1.00  0.00           C
ATOM     94  HA  LYS A 590      25.750  30.600  36.220  1.00  0.00           H
ATOM     95  CB  LYS A 590      23.920  30.570  35.040  1.00  0.00           C
ATOM     96  HB1 LYS A 590      24.020  29.510  34.740  1.00  0.00           H
ATOM     97  HB2 LYS A 590      23.500  31.180  34.220  1.00  0.00           H
ATOM     98  CG  LYS A 590      23.040  30.520  36.300  1.00  0.00           C
ATOM     99  HG1 LYS A 590      23.100  31.500  36.830  1.00  0.00           H
ATOM    100  HG2 LYS A 590      23.550  29.750  36.920  1.00  0.00           H
ATOM    101  CD  LYS A 590      21.610  30.000  36.000  1.00  0.00           C
ATOM    102  HD1 LYS A 590      21.090  29.880  36.970  1.00  0.00           H
ATOM    103  HD2 LYS A 590      21.700  29.010  35.480  1.00  0.00           H
ATOM    104  CE  LYS A 590      20.810  31.000  35.080  1.00  0.00           C
ATOM    105  HE1 LYS A 590      21.380  31.220  34.160  1.00  0.00           H
ATOM    106  HE2 LYS A 590      20.490  31.900  35.660  1.00  0.00           H
ATOM    107  NZ  LYS A 590      19.560  30.360  34.640  1.00  0.00           N
ATOM    108  HZ1 LYS A 590      19.630  29.440  34.170  1.00  0.00           H
ATOM    109  HZ2 LYS A 590      19.050  31.020  34.020  1.00  0.00           H
ATOM    110  HZ3 LYS A 590      18.910  30.290  35.450  1.00  0.00           H
ATOM    111  C   LYS A 590      26.340  30.680  34.260  1.00  0.00           C
ATOM    112  O   LYS A 590      26.860  29.600  34.280  1.00  0.00           O
ATOM    113  N   ARG A 591      26.530  31.520  33.210  1.00  0.00           N
ATOM    114  HN  ARG A 591      25.990  32.360  33.140  1.00  0.00           H
ATOM    115  CA  ARG A 591      27.390  31.210  32.070  1.00  0.00           C
ATOM    116  HA  ARG A 591      27.240  30.170  31.800  1.00  0.00           H
ATOM    117  CB  ARG A 591      26.980  32.120  30.910  1.00  0.00           C
ATOM    118  HB1 ARG A 591      27.750  32.170  30.100  1.00  0.00           H
ATOM    119  HB2 ARG A 591      26.810  33.180  31.190  1.00  0.00           H
ATOM    120  CG  ARG A 591      25.540  31.730  30.270  1.00  0.00           C
ATOM    121  HG1 ARG A 591      24.900  31.470  31.130  1.00  0.00           H
ATOM    122  HG2 ARG A 591      25.600  30.840  29.600  1.00  0.00           H
ATOM    123  CD  ARG A 591      25.100  32.940  29.350  1.00  0.00           C
ATOM    124  HD1 ARG A 591      25.990  33.230  28.760  1.00  0.00           H
ATOM    125  HD2 ARG A 591      24.760  33.710  30.080  1.00  0.00           H
ATOM    126  NE  ARG A 591      24.020  32.440  28.410  1.00  0.00           N
ATOM    127  HE  ARG A 591      23.950  31.500  28.070  1.00  0.00           H
ATOM    128  CZ  ARG A 591      23.310  33.250  27.640  1.00  0.00           C
ATOM    129  NH1 ARG A 591      23.360  34.600  27.600  1.00  0.00           N
ATOM    130 HH11 ARG A 591      24.070  35.070  28.110  1.00  0.00           H
ATOM    131 HH12 ARG A 591      23.130  34.920  26.680  1.00  0.00           H
ATOM    132  NH2 ARG A 591      22.420  32.680  26.830  1.00  0.00           N
ATOM    133 HH21 ARG A 591      21.660  33.250  26.520  1.00  0.00           H
ATOM    134 HH22 ARG A 591      22.280  31.690  26.780  1.00  0.00           H
ATOM    135  C   ARG A 591      28.930  31.390  32.320  1.00  0.00           C
ATOM    136  O   ARG A 591      29.680  30.730  31.670  1.00  0.00           O
ATOM    137  N   LYS A 592      29.330  32.190  33.310  1.00  0.00           N
ATOM    138  HN  LYS A 592      28.780  32.800  33.880  1.00  0.00           H
ATOM    139  CA  LYS A 592      30.700  32.140  33.780  1.00  0.00           C
ATOM    140  HA  LYS A 592      31.430  31.780  33.070  1.00  0.00           H
ATOM    141  CB  LYS A 592      31.260  33.580  34.060  1.00  0.00           C
ATOM    142  HB1 LYS A 592      32.290  33.440  34.480  1.00  0.00           H
ATOM    143  HB2 LYS A 592      30.600  34.130  34.740  1.00  0.00           H
ATOM    144  CG  LYS A 592      31.400  34.460  32.780  1.00  0.00           C
ATOM    145  HG1 LYS A 592      32.020  35.360  33.030  1.00  0.00           H
ATOM    146  HG2 LYS A 592      30.380  34.580  32.370  1.00  0.00           H
ATOM    147  CD  LYS A 592      31.990  33.710  31.520  1.00  0.00           C
ATOM    148  HD1 LYS A 592      31.260  32.950  31.140  1.00  0.00           H
ATOM    149  HD2 LYS A 592      32.880  33.100  31.810  1.00  0.00           H
ATOM    150  CE  LYS A 592      32.330  34.660  30.370  1.00  0.00           C
ATOM    151  HE1 LYS A 592      31.500  35.150  29.810  1.00  0.00           H
ATOM    152  HE2 LYS A 592      32.730  33.910  29.650  1.00  0.00           H
ATOM    153  NZ  LYS A 592      33.440  35.570  30.660  1.00  0.00           N
ATOM    154  HZ1 LYS A 592      33.160  36.220  31.410  1.00  0.00           H
ATOM    155  HZ2 LYS A 592      33.880  36.040  29.840  1.00  0.00           H
ATOM    156  HZ3 LYS A 592      34.280  35.060  31.020  1.00  0.00           H
ATOM    157  C   LYS A 592      30.930  31.200  34.930  1.00  0.00           C
ATOM    158  O   LYS A 592      32.030  31.010  35.370  1.00  0.00           O
ATOM    159  N   ALA A 593      29.890  30.620  35.570  1.00  0.00           N
ATOM    160  HN  ALA A 593      28.940  30.950  35.550  1.00  0.00           H
ATOM    161  CA  ALA A 593      29.990  29.680  36.650  1.00  0.00           C
ATOM    162  HA  ALA A 593      30.410  30.250  37.470  1.00  0.00           H
ATOM    163  CB  ALA A 593      28.580  29.330  37.280  1.00  0.00           C
ATOM    164  HB1 ALA A 593      27.950  28.980  36.440  1.00  0.00           H
ATOM    165  HB2 ALA A 593      28.030  30.190  37.700  1.00  0.00           H
ATOM    166  HB3 ALA A 593      28.630  28.500  38.020  1.00  0.00           H
ATOM    167  C   ALA A 593      30.740  28.370  36.320  1.00  0.00           C
ATOM    168  O   ALA A 593      31.640  27.990  37.000  1.00  0.00           O
ATOM    169  N   PRO A 594      30.470  27.620  35.210  1.00  0.00           N
ATOM    170  CD  PRO A 594      29.680  28.090  34.070  1.00  0.00           C
ATOM    171  HD1 PRO A 594      30.090  29.030  33.670  1.00  0.00           H
ATOM    172  HD2 PRO A 594      28.620  28.100  34.400  1.00  0.00           H
ATOM    173  CA  PRO A 594      31.010  26.270  34.980  1.00  0.00           C
ATOM    174  HA  PRO A 594      30.840  25.650  35.850  1.00  0.00           H
ATOM    175  CB  PRO A 594      30.270  25.780  33.820  1.00  0.00           C
ATOM    176  HB1 PRO A 594      29.280  25.430  34.190  1.00  0.00           H
ATOM    177  HB2 PRO A 594      30.560  24.890  33.220  1.00  0.00           H
ATOM    178  CG  PRO A 594      29.960  27.010  33.010  1.00  0.00           C
ATOM    179  HG1 PRO A 594      30.900  27.280  32.500  1.00  0.00           H
ATOM    180  HG2 PRO A 594      29.070  26.850  32.360  1.00  0.00           H
ATOM    181  C   PRO A 594      32.530  26.070  34.710  1.00  0.00           C
ATOM    182  O   PRO A 594      32.930  25.070  34.050  1.00  0.00           O
ATOM    183  N   PHE A 595      33.520  26.790  35.350  1.00  0.00           N
ATOM    184  HN  PHE A 595      33.270  27.540  35.940  1.00  0.00           H
ATOM    185  CA  PHE A 595      34.910  26.590  35.070  1.00  0.00           C
ATOM    186  HA  PHE A 595      35.010  26.080  34.130  1.00  0.00           H
ATOM    187  CB  PHE A 595      35.540  28.020  34.760  1.00  0.00           C
ATOM    188  HB1 PHE A 595      36.640  27.970  34.860  1.00  0.00           H
ATOM    189  HB2 PHE A 595      35.160  28.850  35.390  1.00  0.00           H
ATOM    190  CG  PHE A 595      35.320  28.520  33.340  1.00  0.00           C
ATOM    191  CD1 PHE A 595      35.500  27.700  32.180  1.00  0.00           C
ATOM    192  HD1 PHE A 595      35.810  26.700  32.450  1.00  0.00           H
ATOM    193  CE1 PHE A 595      35.330  28.170  30.910  1.00  0.00           C
ATOM    194  HE1 PHE A 595      35.570  27.530  30.070  1.00  0.00           H
ATOM    195  CZ  PHE A 595      34.830  29.440  30.740  1.00  0.00           C
ATOM    196  HZ  PHE A 595      34.690  29.910  29.780  1.00  0.00           H
ATOM    197  CD2 PHE A 595      34.920  29.890  33.120  1.00  0.00           C
ATOM    198  HD2 PHE A 595      34.760  30.640  33.880  1.00  0.00           H
ATOM    199  CE2 PHE A 595      34.660  30.300  31.780  1.00  0.00           C
ATOM    200  HE2 PHE A 595      34.300  31.310  31.640  1.00  0.00           H
ATOM    201  C   PHE A 595      35.660  25.810  36.170  1.00  0.00           C
ATOM    202  O   PHE A 595      36.860  25.630  35.980  1.00  0.00           O
ATOM    203  N   PHE A 596      35.080  25.390  37.210  1.00  0.00           N
ATOM    204  HN  PHE A 596      34.150  25.550  37.530  1.00  0.00           H
ATOM    205  CA  PHE A 596      35.840  24.770  38.330  1.00  0.00           C
ATOM    206  HA  PHE A 596      36.510  25.560  38.630  1.00  0.00           H
ATOM    207  CB  PHE A 596      34.940  24.580  39.530  1.00  0.00           C
ATOM    208  HB1 PHE A 596      34.060  23.950  39.230  1.00  0.00           H
ATOM    209  HB2 PHE A 596      34.460  25.540  39.860  1.00  0.00           H
ATOM    210  CG  PHE A 596      35.510  24.010  40.860  1.00  0.00           C
ATOM    211  CD1 PHE A 596      35.640  24.830  42.000  1.00  0.00           C
ATOM    212  HD1 PHE A 596      35.530  25.900  41.880  1.00  0.00           H
ATOM    213  CE1 PHE A 596      36.280  24.310  43.110  1.00  0.00           C
ATOM    214  HE1 PHE A 596      36.570  24.950  43.930  1.00  0.00           H
ATOM    215  CZ  PHE A 596      36.290  22.870  43.320  1.00  0.00           C
ATOM    216  HZ  PHE A 596      36.710  22.470  44.230  1.00  0.00           H
ATOM    217  CD2 PHE A 596      35.490  22.640  41.130  1.00  0.00           C
ATOM    218  HD2 PHE A 596      35.260  22.070  40.240  1.00  0.00           H
ATOM    219  CE2 PHE A 596      35.810  22.070  42.280  1.00  0.00           C
ATOM    220  HE2 PHE A 596      35.730  21.020  42.480  1.00  0.00           H
ATOM    221  C   PHE A 596      36.710  23.520  38.040  1.00  0.00           C
ATOM    222  O   PHE A 596      37.840  23.400  38.440  1.00  0.00           O
ATOM    223  N   LEU A 597      36.140  22.530  37.390  1.00  0.00           N
ATOM    224  HN  LEU A 597      35.150  22.560  37.360  1.00  0.00           H
ATOM    225  CA  LEU A 597      36.780  21.270  37.000  1.00  0.00           C
ATOM    226  HA  LEU A 597      37.400  20.870  37.790  1.00  0.00           H
ATOM    227  CB  LEU A 597      35.650  20.210  36.750  1.00  0.00           C
ATOM    228  HB1 LEU A 597      35.000  20.700  35.990  1.00  0.00           H
ATOM    229  HB2 LEU A 597      35.150  20.020  37.720  1.00  0.00           H
ATOM    230  CG  LEU A 597      36.240  18.890  36.120  1.00  0.00           C
ATOM    231  HG  LEU A 597      36.810  19.140  35.200  1.00  0.00           H
ATOM    232  CD1 LEU A 597      37.180  18.190  37.150  1.00  0.00           C
ATOM    233 HD11 LEU A 597      36.610  18.170  38.100  1.00  0.00           H
ATOM    234 HD12 LEU A 597      38.160  18.690  37.230  1.00  0.00           H
ATOM    235 HD13 LEU A 597      37.370  17.190  36.710  1.00  0.00           H
ATOM    236  CD2 LEU A 597      35.100  17.920  35.860  1.00  0.00           C
ATOM    237 HD21 LEU A 597      35.490  16.900  35.650  1.00  0.00           H
ATOM    238 HD22 LEU A 597      34.520  18.260  34.980  1.00  0.00           H
ATOM    239 HD23 LEU A 597      34.440  17.750  36.740  1.00  0.00           H
ATOM    240  C   LEU A 597      37.690  21.560  35.810  1.00  0.00           C
ATOM    241  O   LEU A 597      38.770  20.980  35.590  1.00  0.00           O
ATOM    242  N   SER A 598      37.360  22.620  34.960  1.00  0.00           N
ATOM    243  HN  SER A 598      36.460  23.040  34.850  1.00  0.00           H
ATOM    244  CA  SER A 598      38.290  23.140  33.970  1.00  0.00           C
ATOM    245  HA  SER A 598      38.720  22.330  33.420  1.00  0.00           H
ATOM    246  CB  SER A 598      37.700  24.160  32.950  1.00  0.00           C
ATOM    247  HB1 SER A 598      38.450  24.840  32.490  1.00  0.00           H
ATOM    248  HB2 SER A 598      36.910  24.750  33.470  1.00  0.00           H
ATOM    249  OG  SER A 598      37.060  23.560  31.840  1.00  0.00           O
ATOM    250  HG1 SER A 598      36.330  23.160  32.310  1.00  0.00           H
ATOM    251  C   SER A 598      39.570  23.850  34.560  1.00  0.00           C
ATOM    252  O   SER A 598      40.730  23.580  34.330  1.00  0.00           O
ATOM    253  N   ASP A 599      39.370  24.730  35.600  1.00  0.00           N
ATOM    254  HN  ASP A 599      38.410  24.890  35.840  1.00  0.00           H
ATOM    255  CA  ASP A 599      40.350  25.290  36.490  1.00  0.00           C
ATOM    256  HA  ASP A 599      41.080  25.860  35.940  1.00  0.00           H
ATOM    257  CB  ASP A 599      39.740  26.230  37.560  1.00  0.00           C
ATOM    258  HB1 ASP A 599      40.480  26.400  38.380  1.00  0.00           H
ATOM    259  HB2 ASP A 599      38.860  25.770  38.060  1.00  0.00           H
ATOM    260  CG  ASP A 599      39.290  27.480  36.980  1.00  0.00           C
ATOM    261  OD1 ASP A 599      39.470  27.840  35.780  1.00  0.00           O
ATOM    262  OD2 ASP A 599      38.700  28.330  37.740  1.00  0.00           O
ATOM    263  C   ASP A 599      41.270  24.210  37.100  1.00  0.00           C
ATOM    264  O   ASP A 599      42.480  24.380  37.120  1.00  0.00           O
ATOM    265  N   PHE A 600      40.730  23.140  37.640  1.00  0.00           N
ATOM    266  HN  PHE A 600      39.760  23.230  37.850  1.00  0.00           H
ATOM    267  CA  PHE A 600      41.520  22.050  38.180  1.00  0.00           C
ATOM    268  HA  PHE A 600      42.370  22.500  38.660  1.00  0.00           H
ATOM    269  CB  PHE A 600      40.740  21.130  39.150  1.00  0.00           C
ATOM    270  HB1 PHE A 600      41.140  20.110  38.980  1.00  0.00           H
ATOM    271  HB2 PHE A 600      39.680  21.140  38.790  1.00  0.00           H
ATOM    272  CG  PHE A 600      40.900  21.690  40.590  1.00  0.00           C
ATOM    273  CD1 PHE A 600      39.890  22.410  41.290  1.00  0.00           C
ATOM    274  HD1 PHE A 600      38.880  22.400  40.900  1.00  0.00           H
ATOM    275  CE1 PHE A 600      40.060  22.790  42.630  1.00  0.00           C
ATOM    276  HE1 PHE A 600      39.250  22.940  43.300  1.00  0.00           H
ATOM    277  CZ  PHE A 600      41.300  22.580  43.230  1.00  0.00           C
ATOM    278  HZ  PHE A 600      41.410  22.670  44.300  1.00  0.00           H
ATOM    279  CD2 PHE A 600      42.140  21.570  41.210  1.00  0.00           C
ATOM    280  HD2 PHE A 600      42.940  21.040  40.730  1.00  0.00           H
ATOM    281  CE2 PHE A 600      42.410  22.010  42.580  1.00  0.00           C
ATOM    282  HE2 PHE A 600      43.310  21.820  43.140  1.00  0.00           H
ATOM    283  C   PHE A 600      42.240  21.190  37.180  1.00  0.00           C
ATOM    284  O   PHE A 600      43.240  20.650  37.480  1.00  0.00           O
ATOM    285  N   LYS A 601      41.800  21.050  35.880  1.00  0.00           N
ATOM    286  HN  LYS A 601      40.940  21.420  35.570  1.00  0.00           H
ATOM    287  CA  LYS A 601      42.770  20.480  34.930  1.00  0.00           C
ATOM    288  HA  LYS A 601      43.200  19.590  35.370  1.00  0.00           H
ATOM    289  CB  LYS A 601      42.040  19.920  33.670  1.00  0.00           C
ATOM    290  HB1 LYS A 601      42.740  19.780  32.820  1.00  0.00           H
ATOM    291  HB2 LYS A 601      41.270  20.590  33.250  1.00  0.00           H
ATOM    292  CG  LYS A 601      41.500  18.520  34.010  1.00  0.00           C
ATOM    293  HG1 LYS A 601      41.040  18.490  35.020  1.00  0.00           H
ATOM    294  HG2 LYS A 601      42.370  17.830  34.030  1.00  0.00           H
ATOM    295  CD  LYS A 601      40.540  18.120  32.940  1.00  0.00           C
ATOM    296  HD1 LYS A 601      40.400  17.010  32.900  1.00  0.00           H
ATOM    297  HD2 LYS A 601      41.030  18.510  32.020  1.00  0.00           H
ATOM    298  CE  LYS A 601      39.150  18.710  33.110  1.00  0.00           C
ATOM    299  HE1 LYS A 601      39.210  19.820  33.070  1.00  0.00           H
ATOM    300  HE2 LYS A 601      38.760  18.400  34.100  1.00  0.00           H
ATOM    301  NZ  LYS A 601      38.190  18.330  32.050  1.00  0.00           N
ATOM    302  HZ1 LYS A 601      38.720  18.580  31.190  1.00  0.00           H
ATOM    303  HZ2 LYS A 601      37.310  18.880  32.010  1.00  0.00           H
ATOM    304  HZ3 LYS A 601      38.030  17.310  32.070  1.00  0.00           H
ATOM    305  C   LYS A 601      43.860  21.410  34.530  1.00  0.00           C
ATOM    306  O   LYS A 601      44.980  21.070  34.130  1.00  0.00           O
ATOM    307  N   ASP A 602      43.600  22.710  34.640  1.00  0.00           N
ATOM    308  HN  ASP A 602      42.650  22.890  34.880  1.00  0.00           H
ATOM    309  CA  ASP A 602      44.480  23.810  34.080  1.00  0.00           C
ATOM    310  HA  ASP A 602      45.070  23.440  33.250  1.00  0.00           H
ATOM    311  CB  ASP A 602      43.610  24.990  33.690  1.00  0.00           C
ATOM    312  HB1 ASP A 602      44.300  25.790  33.350  1.00  0.00           H
ATOM    313  HB2 ASP A 602      42.830  25.130  34.460  1.00  0.00           H
ATOM    314  CG  ASP A 602      42.740  24.670  32.470  1.00  0.00           C
ATOM    315  OD1 ASP A 602      42.760  23.560  31.870  1.00  0.00           O
ATOM    316  OD2 ASP A 602      41.980  25.610  32.160  1.00  0.00           O
ATOM    317  C   ASP A 602      45.570  24.180  35.130  1.00  0.00           C
ATOM    318  O   ASP A 602      46.540  24.840  34.800  1.00  0.00           O
ATOM    319  N   ALA A 603      45.310  23.780  36.360  1.00  0.00           N
ATOM    320  HN  ALA A 603      44.410  23.420  36.580  1.00  0.00           H
ATOM    321  CA  ALA A 603      46.240  23.800  37.520  1.00  0.00           C
ATOM    322  HA  ALA A 603      46.740  24.730  37.740  1.00  0.00           H
ATOM    323  CB  ALA A 603      45.410  23.340  38.710  1.00  0.00           C
ATOM    324  HB1 ALA A 603      45.200  22.280  38.500  1.00  0.00           H
ATOM    325  HB2 ALA A 603      44.440  23.900  38.720  1.00  0.00           H
ATOM    326  HB3 ALA A 603      45.910  23.370  39.700  1.00  0.00           H
ATOM    327  C   ALA A 603      47.390  22.860  37.240  1.00  0.00           C
ATOM    328  O   ALA A 603      48.530  23.110  37.650  1.00  0.00           O
ATOM    329  N   LEU A 604      47.150  21.710  36.600  1.00  0.00           N
ATOM    330  HN  LEU A 604      46.210  21.470  36.400  1.00  0.00           H
ATOM    331  CA  LEU A 604      48.070  20.630  36.300  1.00  0.00           C
ATOM    332  HA  LEU A 604      48.500  20.320  37.250  1.00  0.00           H
ATOM    333  CB  LEU A 604      47.350  19.390  35.580  1.00  0.00           C
ATOM    334  HB1 LEU A 604      48.110  18.600  35.400  1.00  0.00           H
ATOM    335  HB2 LEU A 604      46.920  19.720  34.600  1.00  0.00           H
ATOM    336  CG  LEU A 604      46.200  18.810  36.330  1.00  0.00           C
ATOM    337  HG  LEU A 604      45.420  19.610  36.380  1.00  0.00           H
ATOM    338  CD1 LEU A 604      45.660  17.700  35.520  1.00  0.00           C
ATOM    339 HD11 LEU A 604      44.700  17.310  35.900  1.00  0.00           H
ATOM    340 HD12 LEU A 604      46.360  16.850  35.420  1.00  0.00           H
ATOM    341 HD13 LEU A 604      45.490  18.010  34.470  1.00  0.00           H
ATOM    342  CD2 LEU A 604      46.390  18.510  37.820  1.00  0.00           C
ATOM    343 HD21 LEU A 604      46.540  19.450  38.390  1.00  0.00           H
ATOM    344 HD22 LEU A 604      47.160  17.730  37.950  1.00  0.00           H
ATOM    345 HD23 LEU A 604      45.430  18.160  38.240  1.00  0.00           H
ATOM    346  C   LEU A 604      49.300  21.100  35.330  1.00  0.00           C
ATOM    347  O   LEU A 604      49.410  20.840  34.110  1.00  0.00           O
ATOM    348  N   SER A 605      50.260  21.930  35.780  1.00  0.00           N
ATOM    349  HN  SER A 605      50.060  22.260  36.700  1.00  0.00           H
ATOM    350  CA  SER A 605      51.320  22.600  35.090  1.00  0.00           C
ATOM    351  HA  SER A 605      51.710  22.070  34.230  1.00  0.00           H
ATOM    352  CB  SER A 605      50.760  24.020  34.430  1.00  0.00           C
ATOM    353  HB1 SER A 605      50.000  24.300  35.210  1.00  0.00           H
ATOM    354  HB2 SER A 605      50.070  23.910  33.570  1.00  0.00           H
ATOM    355  OG  SER A 605      51.660  25.160  34.280  1.00  0.00           O
ATOM    356  HG1 SER A 605      52.040  25.070  33.410  1.00  0.00           H
ATOM    357  C   SER A 605      52.450  23.020  36.020  1.00  0.00           C
ATOM    358  O   SER A 605      52.210  23.510  37.160  1.00  0.00           O
ATOM    359  N   LEU A 606      53.690  22.860  35.550  1.00  0.00           N
ATOM    360  HN  LEU A 606      53.810  22.430  34.660  1.00  0.00           H
ATOM    361  CA  LEU A 606      54.940  23.250  36.190  1.00  0.00           C
ATOM    362  HA  LEU A 606      54.990  22.660  37.090  1.00  0.00           H
ATOM    363  CB  LEU A 606      56.070  22.920  35.220  1.00  0.00           C
ATOM    364  HB1 LEU A 606      55.830  23.370  34.230  1.00  0.00           H
ATOM    365  HB2 LEU A 606      55.900  21.830  35.020  1.00  0.00           H
ATOM    366  CG  LEU A 606      57.450  23.270  35.680  1.00  0.00           C
ATOM    367  HG  LEU A 606      57.600  24.370  35.750  1.00  0.00           H
ATOM    368  CD1 LEU A 606      57.830  22.650  37.050  1.00  0.00           C
ATOM    369 HD11 LEU A 606      58.920  22.740  37.250  1.00  0.00           H
ATOM    370 HD12 LEU A 606      57.670  21.550  37.020  1.00  0.00           H
ATOM    371 HD13 LEU A 606      57.250  23.160  37.840  1.00  0.00           H
ATOM    372  CD2 LEU A 606      58.500  22.870  34.640  1.00  0.00           C
ATOM    373 HD21 LEU A 606      58.590  21.770  34.590  1.00  0.00           H
ATOM    374 HD22 LEU A 606      59.500  23.210  34.990  1.00  0.00           H
ATOM    375 HD23 LEU A 606      58.250  23.280  33.640  1.00  0.00           H
ATOM    376  C   LEU A 606      54.950  24.750  36.470  1.00  0.00           C
ATOM    377  O   LEU A 606      55.360  25.230  37.550  1.00  0.00           O
ATOM    378  N   GLN A 607      54.420  25.590  35.600  1.00  0.00           N
ATOM    379  HN  GLN A 607      54.040  25.250  34.750  1.00  0.00           H
ATOM    380  CA  GLN A 607      54.350  27.060  35.760  1.00  0.00           C
ATOM    381  HA  GLN A 607      55.270  27.500  36.110  1.00  0.00           H
ATOM    382  CB  GLN A 607      54.030  27.640  34.420  1.00  0.00           C
ATOM    383  HB1 GLN A 607      53.070  27.230  34.050  1.00  0.00           H
ATOM    384  HB2 GLN A 607      54.870  27.380  33.730  1.00  0.00           H
ATOM    385  CG  GLN A 607      53.910  29.180  34.570  1.00  0.00           C
ATOM    386  HG1 GLN A 607      54.710  29.480  35.300  1.00  0.00           H
ATOM    387  HG2 GLN A 607      52.920  29.430  34.990  1.00  0.00           H
ATOM    388  CD  GLN A 607      54.020  29.890  33.250  1.00  0.00           C
ATOM    389  OE1 GLN A 607      53.710  29.370  32.180  1.00  0.00           O
ATOM    390  NE2 GLN A 607      54.300  31.230  33.450  1.00  0.00           N
ATOM    391 HE21 GLN A 607      54.300  31.810  32.630  1.00  0.00           H
ATOM    392 HE22 GLN A 607      54.440  31.540  34.380  1.00  0.00           H
ATOM    393  C   GLN A 607      53.360  27.450  36.830  1.00  0.00           C
ATOM    394  O   GLN A 607      53.620  28.300  37.670  1.00  0.00           O
ATOM    395  N   CYS A 608      52.130  26.770  36.860  1.00  0.00           N
ATOM    396  HN  CYS A 608      51.890  26.120  36.140  1.00  0.00           H
ATOM    397  CA  CYS A 608      51.180  26.930  37.920  1.00  0.00           C
ATOM    398  HA  CYS A 608      51.000  27.980  38.080  1.00  0.00           H
ATOM    399  CB  CYS A 608      49.860  26.250  37.420  1.00  0.00           C
ATOM    400  HB1 CYS A 608      49.200  26.440  38.300  1.00  0.00           H
ATOM    401  HB2 CYS A 608      50.020  25.170  37.230  1.00  0.00           H
ATOM    402  SG  CYS A 608      49.100  27.000  35.920  1.00  0.00           S
ATOM    403  HG1 CYS A 608      48.270  26.000  35.650  1.00  0.00           H
ATOM    404  C   CYS A 608      51.680  26.350  39.330  1.00  0.00           C
ATOM    405  O   CYS A 608      51.630  27.060  40.300  1.00  0.00           O
ATOM    406  N   LEU A 609      52.310  25.130  39.430  1.00  0.00           N
ATOM    407  HN  LEU A 609      52.190  24.570  38.620  1.00  0.00           H
ATOM    408  CA  LEU A 609      52.910  24.560  40.580  1.00  0.00           C
ATOM    409  HA  LEU A 609      52.130  24.490  41.320  1.00  0.00           H
ATOM    410  CB  LEU A 609      53.340  23.100  40.220  1.00  0.00           C
ATOM    411  HB1 LEU A 609      54.080  22.750  40.970  1.00  0.00           H
ATOM    412  HB2 LEU A 609      53.900  23.130  39.260  1.00  0.00           H
ATOM    413  CG  LEU A 609      52.130  22.140  40.130  1.00  0.00           C
ATOM    414  HG  LEU A 609      51.370  22.640  39.500  1.00  0.00           H
ATOM    415  CD1 LEU A 609      52.630  20.820  39.560  1.00  0.00           C
ATOM    416 HD11 LEU A 609      53.440  21.050  38.840  1.00  0.00           H
ATOM    417 HD12 LEU A 609      51.770  20.280  39.120  1.00  0.00           H
ATOM    418 HD13 LEU A 609      53.160  20.200  40.310  1.00  0.00           H
ATOM    419  CD2 LEU A 609      51.340  21.880  41.470  1.00  0.00           C
ATOM    420 HD21 LEU A 609      50.530  21.130  41.360  1.00  0.00           H
ATOM    421 HD22 LEU A 609      51.120  22.890  41.860  1.00  0.00           H
ATOM    422 HD23 LEU A 609      52.130  21.540  42.180  1.00  0.00           H
ATOM    423  C   LEU A 609      54.070  25.350  41.160  1.00  0.00           C
ATOM    424  O   LEU A 609      54.170  25.550  42.360  1.00  0.00           O
ATOM    425  N   ALA A 610      54.940  25.900  40.310  1.00  0.00           N
ATOM    426  HN  ALA A 610      54.970  25.750  39.320  1.00  0.00           H
ATOM    427  CA  ALA A 610      55.840  27.040  40.680  1.00  0.00           C
ATOM    428  HA  ALA A 610      56.500  26.610  41.420  1.00  0.00           H
ATOM    429  CB  ALA A 610      56.690  27.370  39.460  1.00  0.00           C
ATOM    430  HB1 ALA A 610      56.210  27.970  38.670  1.00  0.00           H
ATOM    431  HB2 ALA A 610      57.010  26.360  39.090  1.00  0.00           H
ATOM    432  HB3 ALA A 610      57.650  27.850  39.770  1.00  0.00           H
ATOM    433  C   ALA A 610      55.230  28.250  41.270  1.00  0.00           C
ATOM    434  O   ALA A 610      55.690  28.790  42.310  1.00  0.00           O
ATOM    435  N   SER A 611      54.160  28.720  40.640  1.00  0.00           N
ATOM    436  HN  SER A 611      53.780  28.190  39.880  1.00  0.00           H
ATOM    437  CA  SER A 611      53.510  30.040  40.890  1.00  0.00           C
ATOM    438  HA  SER A 611      54.220  30.840  40.930  1.00  0.00           H
ATOM    439  CB  SER A 611      52.460  30.390  39.780  1.00  0.00           C
ATOM    440  HB1 SER A 611      51.780  31.230  40.030  1.00  0.00           H
ATOM    441  HB2 SER A 611      51.770  29.530  39.620  1.00  0.00           H
ATOM    442  OG  SER A 611      53.150  30.830  38.610  1.00  0.00           O
ATOM    443  HG1 SER A 611      53.560  30.060  38.200  1.00  0.00           H
ATOM    444  C   SER A 611      52.820  30.120  42.200  1.00  0.00           C
ATOM    445  O   SER A 611      52.860  31.170  42.830  1.00  0.00           O
ATOM    446  N   ILE A 612      52.220  29.040  42.710  1.00  0.00           N
ATOM    447  HN  ILE A 612      52.070  28.200  42.190  1.00  0.00           H
ATOM    448  CA  ILE A 612      51.670  28.920  44.030  1.00  0.00           C
ATOM    449  HA  ILE A 612      51.060  29.800  44.190  1.00  0.00           H
ATOM    450  CB  ILE A 612      50.750  27.730  44.210  1.00  0.00           C
ATOM    451  HB  ILE A 612      49.910  28.050  43.560  1.00  0.00           H
ATOM    452  CG2 ILE A 612      51.350  26.370  43.730  1.00  0.00           C
ATOM    453 HG21 ILE A 612      50.500  25.750  43.390  1.00  0.00           H
ATOM    454 HG22 ILE A 612      52.100  25.970  44.440  1.00  0.00           H
ATOM    455 HG23 ILE A 612      52.000  26.580  42.850  1.00  0.00           H
ATOM    456  CG1 ILE A 612      50.050  27.450  45.510  1.00  0.00           C
ATOM    457 HG11 ILE A 612      49.070  26.990  45.220  1.00  0.00           H
ATOM    458 HG12 ILE A 612      49.720  28.450  45.910  1.00  0.00           H
ATOM    459  CD  ILE A 612      50.660  26.620  46.630  1.00  0.00           C
ATOM    460  HD1 ILE A 612      51.750  26.780  46.610  1.00  0.00           H
ATOM    461  HD2 ILE A 612      50.420  25.560  46.380  1.00  0.00           H
ATOM    462  HD3 ILE A 612      50.150  27.010  47.540  1.00  0.00           H
ATOM    463  C   ILE A 612      52.700  29.170  45.100  1.00  0.00           C
ATOM    464  O   ILE A 612      52.550  30.100  45.900  1.00  0.00           O
ATOM    465  N   LEU A 613      53.900  28.560  45.040  1.00  0.00           N
ATOM    466  HN  LEU A 613      54.100  27.820  44.400  1.00  0.00           H
ATOM    467  CA  LEU A 613      54.930  28.830  46.020  1.00  0.00           C
ATOM    468  HA  LEU A 613      54.420  28.700  46.970  1.00  0.00           H
ATOM    469  CB  LEU A 613      56.030  27.740  45.800  1.00  0.00           C
ATOM    470  HB1 LEU A 613      56.300  27.830  44.720  1.00  0.00           H
ATOM    471  HB2 LEU A 613      55.680  26.700  45.960  1.00  0.00           H
ATOM    472  CG  LEU A 613      57.330  27.900  46.660  1.00  0.00           C
ATOM    473  HG  LEU A 613      57.900  28.840  46.470  1.00  0.00           H
ATOM    474  CD1 LEU A 613      57.070  27.810  48.250  1.00  0.00           C
ATOM    475 HD11 LEU A 613      56.160  28.410  48.460  1.00  0.00           H
ATOM    476 HD12 LEU A 613      57.930  28.200  48.850  1.00  0.00           H
ATOM    477 HD13 LEU A 613      56.860  26.760  48.530  1.00  0.00           H
ATOM    478  CD2 LEU A 613      58.430  26.840  46.320  1.00  0.00           C
ATOM    479 HD21 LEU A 613      57.910  25.870  46.510  1.00  0.00           H
ATOM    480 HD22 LEU A 613      59.240  26.920  47.070  1.00  0.00           H
ATOM    481 HD23 LEU A 613      58.820  27.060  45.310  1.00  0.00           H
ATOM    482  C   LEU A 613      55.520  30.210  45.950  1.00  0.00           C
ATOM    483  O   LEU A 613      55.790  30.960  46.870  1.00  0.00           O
ATOM    484  N   PHE A 614      55.830  30.700  44.700  1.00  0.00           N
ATOM    485  HN  PHE A 614      55.580  30.140  43.910  1.00  0.00           H
ATOM    486  CA  PHE A 614      56.420  31.950  44.380  1.00  0.00           C
ATOM    487  HA  PHE A 614      57.200  32.000  45.120  1.00  0.00           H
ATOM    488  CB  PHE A 614      56.930  31.950  42.890  1.00  0.00           C
ATOM    489  HB1 PHE A 614      56.210  31.470  42.190  1.00  0.00           H
ATOM    490  HB2 PHE A 614      57.840  31.330  42.730  1.00  0.00           H
ATOM    491  CG  PHE A 614      57.160  33.290  42.370  1.00  0.00           C
ATOM    492  CD1 PHE A 614      58.380  34.050  42.660  1.00  0.00           C
ATOM    493  HD1 PHE A 614      59.110  33.580  43.290  1.00  0.00           H
ATOM    494  CE1 PHE A 614      58.620  35.320  42.220  1.00  0.00           C
ATOM    495  HE1 PHE A 614      59.590  35.750  42.420  1.00  0.00           H
ATOM    496  CZ  PHE A 614      57.660  35.830  41.290  1.00  0.00           C
ATOM    497  HZ  PHE A 614      57.840  36.790  40.850  1.00  0.00           H
ATOM    498  CD2 PHE A 614      56.180  33.970  41.580  1.00  0.00           C
ATOM    499  HD2 PHE A 614      55.260  33.500  41.290  1.00  0.00           H
ATOM    500  CE2 PHE A 614      56.480  35.160  40.920  1.00  0.00           C
ATOM    501  HE2 PHE A 614      55.770  35.640  40.250  1.00  0.00           H
ATOM    502  C   PHE A 614      55.590  33.280  44.710  1.00  0.00           C
ATOM    503  O   PHE A 614      56.110  34.270  45.180  1.00  0.00           O
ATOM    504  N   LEU A 615      54.280  33.080  44.370  1.00  0.00           N
ATOM    505  HN  LEU A 615      54.050  32.150  44.090  1.00  0.00           H
ATOM    506  CA  LEU A 615      53.230  34.120  44.610  1.00  0.00           C
ATOM    507  HA  LEU A 615      53.710  35.090  44.600  1.00  0.00           H
ATOM    508  CB  LEU A 615      51.950  33.940  43.670  1.00  0.00           C
ATOM    509  HB1 LEU A 615      51.040  34.510  43.950  1.00  0.00           H
ATOM    510  HB2 LEU A 615      51.600  32.900  43.790  1.00  0.00           H
ATOM    511  CG  LEU A 615      52.160  34.330  42.220  1.00  0.00           C
ATOM    512  HG  LEU A 615      52.920  33.690  41.730  1.00  0.00           H
ATOM    513  CD1 LEU A 615      50.840  34.010  41.540  1.00  0.00           C
ATOM    514 HD11 LEU A 615      50.100  34.690  41.990  1.00  0.00           H
ATOM    515 HD12 LEU A 615      50.550  32.980  41.820  1.00  0.00           H
ATOM    516 HD13 LEU A 615      50.850  34.060  40.430  1.00  0.00           H
ATOM    517  CD2 LEU A 615      52.440  35.800  42.150  1.00  0.00           C
ATOM    518 HD21 LEU A 615      51.690  36.540  42.520  1.00  0.00           H
ATOM    519 HD22 LEU A 615      52.500  35.980  41.060  1.00  0.00           H
ATOM    520 HD23 LEU A 615      53.470  36.090  42.470  1.00  0.00           H
ATOM    521  C   LEU A 615      52.640  33.990  45.930  1.00  0.00           C
ATOM    522  O   LEU A 615      52.060  34.930  46.490  1.00  0.00           O
ATOM    523  N   TYR A 616      52.800  32.820  46.630  1.00  0.00           N
ATOM    524  HN  TYR A 616      53.090  31.980  46.190  1.00  0.00           H
ATOM    525  CA  TYR A 616      52.560  32.770  48.130  1.00  0.00           C
ATOM    526  HA  TYR A 616      51.510  32.990  48.270  1.00  0.00           H
ATOM    527  CB  TYR A 616      52.770  31.290  48.680  1.00  0.00           C
ATOM    528  HB1 TYR A 616      53.790  31.050  48.310  1.00  0.00           H
ATOM    529  HB2 TYR A 616      51.950  30.620  48.360  1.00  0.00           H
ATOM    530  CG  TYR A 616      52.790  31.190  50.200  1.00  0.00           C
ATOM    531  CD1 TYR A 616      53.990  30.730  50.790  1.00  0.00           C
ATOM    532  HD1 TYR A 616      54.890  30.490  50.240  1.00  0.00           H
ATOM    533  CE1 TYR A 616      54.230  30.790  52.230  1.00  0.00           C
ATOM    534  HE1 TYR A 616      55.240  30.730  52.610  1.00  0.00           H
ATOM    535  CZ  TYR A 616      53.180  31.300  53.050  1.00  0.00           C
ATOM    536  OH  TYR A 616      53.310  31.540  54.370  1.00  0.00           O
ATOM    537  HH  TYR A 616      52.460  31.750  54.750  1.00  0.00           H
ATOM    538  CD2 TYR A 616      51.760  31.620  51.070  1.00  0.00           C
ATOM    539  HD2 TYR A 616      50.820  31.840  50.590  1.00  0.00           H
ATOM    540  CE2 TYR A 616      51.900  31.670  52.470  1.00  0.00           C
ATOM    541  HE2 TYR A 616      51.090  32.050  53.080  1.00  0.00           H
ATOM    542  C   TYR A 616      53.410  33.790  48.860  1.00  0.00           C
ATOM    543  O   TYR A 616      52.940  34.610  49.660  1.00  0.00           O
ATOM    544  N   CYS A 617      54.690  33.690  48.590  1.00  0.00           N
ATOM    545  HN  CYS A 617      55.030  32.870  48.110  1.00  0.00           H
ATOM    546  CA  CYS A 617      55.740  34.600  49.120  1.00  0.00           C
ATOM    547  HA  CYS A 617      55.800  34.500  50.190  1.00  0.00           H
ATOM    548  CB  CYS A 617      57.150  34.240  48.530  1.00  0.00           C
ATOM    549  HB1 CYS A 617      57.880  35.030  48.800  1.00  0.00           H
ATOM    550  HB2 CYS A 617      57.080  33.980  47.450  1.00  0.00           H
ATOM    551  SG  CYS A 617      57.610  32.630  49.370  1.00  0.00           S
ATOM    552  HG1 CYS A 617      57.190  31.900  48.340  1.00  0.00           H
ATOM    553  C   CYS A 617      55.490  36.040  48.790  1.00  0.00           C
ATOM    554  O   CYS A 617      55.490  36.920  49.680  1.00  0.00           O
ATOM    555  N   ALA A 618      55.000  36.290  47.490  1.00  0.00           N
ATOM    556  HN  ALA A 618      54.970  35.590  46.790  1.00  0.00           H
ATOM    557  CA  ALA A 618      54.490  37.610  47.090  1.00  0.00           C
ATOM    558  HA  ALA A 618      55.330  38.300  47.210  1.00  0.00           H
ATOM    559  CB  ALA A 618      54.050  37.460  45.630  1.00  0.00           C
ATOM    560  HB1 ALA A 618      53.080  36.960  45.460  1.00  0.00           H
ATOM    561  HB2 ALA A 618      54.880  37.010  45.030  1.00  0.00           H
ATOM    562  HB3 ALA A 618      53.870  38.490  45.250  1.00  0.00           H
ATOM    563  C   ALA A 618      53.330  38.070  47.950  1.00  0.00           C
ATOM    564  O   ALA A 618      53.260  39.200  48.360  1.00  0.00           O
ATOM    565  N   CYS A 619      52.320  37.170  48.240  1.00  0.00           N
ATOM    566  HN  CYS A 619      52.360  36.230  47.940  1.00  0.00           H
ATOM    567  CA  CYS A 619      51.080  37.570  49.040  1.00  0.00           C
ATOM    568  HA  CYS A 619      50.900  38.560  48.640  1.00  0.00           H
ATOM    569  CB  CYS A 619      49.840  36.660  48.760  1.00  0.00           C
ATOM    570  HB1 CYS A 619      48.990  37.070  49.330  1.00  0.00           H
ATOM    571  HB2 CYS A 619      49.970  35.660  49.210  1.00  0.00           H
ATOM    572  SG  CYS A 619      49.390  36.610  47.020  1.00  0.00           S
ATOM    573  HG1 CYS A 619      50.580  36.270  46.570  1.00  0.00           H
ATOM    574  C   CYS A 619      51.240  37.650  50.530  1.00  0.00           C
ATOM    575  O   CYS A 619      50.570  38.380  51.230  1.00  0.00           O
ATOM    576  N   MET A 620      52.200  36.890  51.090  1.00  0.00           N
ATOM    577  HN  MET A 620      52.630  36.080  50.710  1.00  0.00           H
ATOM    578  CA  MET A 620      52.690  37.150  52.460  1.00  0.00           C
ATOM    579  HA  MET A 620      51.810  37.080  53.080  1.00  0.00           H
ATOM    580  CB  MET A 620      53.640  36.150  53.110  1.00  0.00           C
ATOM    581  HB1 MET A 620      54.060  36.620  54.030  1.00  0.00           H
ATOM    582  HB2 MET A 620      54.540  36.100  52.470  1.00  0.00           H
ATOM    583  CG  MET A 620      53.060  34.830  53.500  1.00  0.00           C
ATOM    584  HG1 MET A 620      53.890  34.110  53.650  1.00  0.00           H
ATOM    585  HG2 MET A 620      52.410  34.370  52.740  1.00  0.00           H
ATOM    586  SD  MET A 620      52.230  34.890  55.120  1.00  0.00           S
ATOM    587  CE  MET A 620      53.700  34.770  56.170  1.00  0.00           C
ATOM    588  HE1 MET A 620      53.530  34.230  57.120  1.00  0.00           H
ATOM    589  HE2 MET A 620      54.340  35.650  56.390  1.00  0.00           H
ATOM    590  HE3 MET A 620      54.440  34.160  55.610  1.00  0.00           H
ATOM    591  C   MET A 620      53.250  38.580  52.680  1.00  0.00           C
ATOM    592  O   MET A 620      52.780  39.270  53.630  1.00  0.00           O
ATOM    593  N   SER A 621      54.060  39.040  51.760  1.00  0.00           N
ATOM    594  HN  SER A 621      54.260  38.460  50.960  1.00  0.00           H
ATOM    595  CA  SER A 621      54.840  40.290  51.910  1.00  0.00           C
ATOM    596  HA  SER A 621      55.450  40.230  52.800  1.00  0.00           H
ATOM    597  CB  SER A 621      55.820  40.410  50.750  1.00  0.00           C
ATOM    598  HB1 SER A 621      56.300  41.410  50.880  1.00  0.00           H
ATOM    599  HB2 SER A 621      55.350  40.330  49.750  1.00  0.00           H
ATOM    600  OG  SER A 621      56.750  39.360  50.870  1.00  0.00           O
ATOM    601  HG1 SER A 621      56.360  38.540  50.560  1.00  0.00           H
ATOM    602  C   SER A 621      54.170  41.610  52.170  1.00  0.00           C
ATOM    603  O   SER A 621      54.610  42.310  53.090  1.00  0.00           O
ATOM    604  N   PRO A 622      53.080  42.050  51.510  1.00  0.00           N
ATOM    605  CD  PRO A 622      52.490  41.550  50.300  1.00  0.00           C
ATOM    606  HD1 PRO A 622      51.950  40.600  50.510  1.00  0.00           H
ATOM    607  HD2 PRO A 622      53.290  41.440  49.530  1.00  0.00           H
ATOM    608  CA  PRO A 622      52.380  43.250  51.920  1.00  0.00           C
ATOM    609  HA  PRO A 622      53.090  44.030  52.130  1.00  0.00           H
ATOM    610  CB  PRO A 622      51.500  43.730  50.760  1.00  0.00           C
ATOM    611  HB1 PRO A 622      51.780  44.700  50.310  1.00  0.00           H
ATOM    612  HB2 PRO A 622      50.410  43.860  50.980  1.00  0.00           H
ATOM    613  CG  PRO A 622      51.520  42.610  49.710  1.00  0.00           C
ATOM    614  HG1 PRO A 622      50.500  42.190  49.640  1.00  0.00           H
ATOM    615  HG2 PRO A 622      51.850  43.130  48.790  1.00  0.00           H
ATOM    616  C   PRO A 622      51.510  42.840  53.130  1.00  0.00           C
ATOM    617  O   PRO A 622      51.400  43.700  54.020  1.00  0.00           O
ATOM    618  N   VAL A 623      50.820  41.690  53.180  1.00  0.00           N
ATOM    619  HN  VAL A 623      50.790  40.920  52.550  1.00  0.00           H
ATOM    620  CA  VAL A 623      49.790  41.460  54.220  1.00  0.00           C
ATOM    621  HA  VAL A 623      49.160  42.290  54.460  1.00  0.00           H
ATOM    622  CB  VAL A 623      48.910  40.370  53.730  1.00  0.00           C
ATOM    623  HB  VAL A 623      49.550  39.510  53.480  1.00  0.00           H
ATOM    624  CG1 VAL A 623      47.900  39.790  54.770  1.00  0.00           C
ATOM    625 HG11 VAL A 623      47.180  39.090  54.300  1.00  0.00           H
ATOM    626 HG12 VAL A 623      47.460  40.660  55.300  1.00  0.00           H
ATOM    627 HG13 VAL A 623      48.340  39.200  55.610  1.00  0.00           H
ATOM    628  CG2 VAL A 623      48.080  40.770  52.480  1.00  0.00           C
ATOM    629 HG21 VAL A 623      47.220  40.200  52.070  1.00  0.00           H
ATOM    630 HG22 VAL A 623      48.780  40.710  51.620  1.00  0.00           H
ATOM    631 HG23 VAL A 623      47.640  41.780  52.660  1.00  0.00           H
ATOM    632  C   VAL A 623      50.350  41.170  55.620  1.00  0.00           C
ATOM    633  O   VAL A 623      49.740  41.660  56.540  1.00  0.00           O
ATOM    634  N   ILE A 624      51.540  40.670  55.770  1.00  0.00           N
ATOM    635  HN  ILE A 624      51.940  40.320  54.920  1.00  0.00           H
ATOM    636  CA  ILE A 624      52.300  40.590  57.040  1.00  0.00           C
ATOM    637  HA  ILE A 624      51.690  40.120  57.800  1.00  0.00           H
ATOM    638  CB  ILE A 624      53.460  39.710  56.900  1.00  0.00           C
ATOM    639  HB  ILE A 624      53.910  40.030  55.940  1.00  0.00           H
ATOM    640  CG2 ILE A 624      54.500  39.880  58.010  1.00  0.00           C
ATOM    641 HG21 ILE A 624      53.980  39.700  58.990  1.00  0.00           H
ATOM    642 HG22 ILE A 624      55.060  40.830  57.970  1.00  0.00           H
ATOM    643 HG23 ILE A 624      55.310  39.120  57.980  1.00  0.00           H
ATOM    644  CG1 ILE A 624      53.060  38.210  56.840  1.00  0.00           C
ATOM    645 HG11 ILE A 624      54.020  37.660  56.930  1.00  0.00           H
ATOM    646 HG12 ILE A 624      52.710  37.950  55.820  1.00  0.00           H
ATOM    647  CD  ILE A 624      52.190  37.730  57.970  1.00  0.00           C
ATOM    648  HD1 ILE A 624      51.160  38.090  57.760  1.00  0.00           H
ATOM    649  HD2 ILE A 624      52.630  38.000  58.960  1.00  0.00           H
ATOM    650  HD3 ILE A 624      52.110  36.620  57.930  1.00  0.00           H
ATOM    651  C   ILE A 624      52.650  41.950  57.500  1.00  0.00           C
ATOM    652  O   ILE A 624      52.420  42.290  58.650  1.00  0.00           O
ATOM    653  N   THR A 625      53.150  42.800  56.560  1.00  0.00           N
ATOM    654  HN  THR A 625      53.220  42.410  55.650  1.00  0.00           H
ATOM    655  CA  THR A 625      53.550  44.180  56.900  1.00  0.00           C
ATOM    656  HA  THR A 625      54.240  44.160  57.720  1.00  0.00           H
ATOM    657  CB  THR A 625      54.260  44.750  55.720  1.00  0.00           C
ATOM    658  HB  THR A 625      53.530  44.860  54.880  1.00  0.00           H
ATOM    659  OG1 THR A 625      55.340  43.890  55.380  1.00  0.00           O
ATOM    660  HG1 THR A 625      55.160  43.420  54.560  1.00  0.00           H
ATOM    661  CG2 THR A 625      54.810  46.050  56.130  1.00  0.00           C
ATOM    662 HG21 THR A 625      55.630  46.420  55.480  1.00  0.00           H
ATOM    663 HG22 THR A 625      55.370  45.840  57.070  1.00  0.00           H
ATOM    664 HG23 THR A 625      54.090  46.880  56.310  1.00  0.00           H
ATOM    665  C   THR A 625      52.340  45.000  57.320  1.00  0.00           C
ATOM    666  O   THR A 625      52.300  45.570  58.440  1.00  0.00           O
ATOM    667  N   PHE A 626      51.280  45.060  56.460  1.00  0.00           N
ATOM    668  HN  PHE A 626      51.290  44.580  55.580  1.00  0.00           H
ATOM    669  CA  PHE A 626      49.950  45.600  56.800  1.00  0.00           C
ATOM    670  HA  PHE A 626      50.150  46.650  56.780  1.00  0.00           H
ATOM    671  CB  PHE A 626      48.920  45.060  55.810  1.00  0.00           C
ATOM    672  HB1 PHE A 626      49.050  43.970  55.620  1.00  0.00           H
ATOM    673  HB2 PHE A 626      49.140  45.470  54.800  1.00  0.00           H
ATOM    674  CG  PHE A 626      47.400  45.290  56.090  1.00  0.00           C
ATOM    675  CD1 PHE A 626      46.560  44.280  56.490  1.00  0.00           C
ATOM    676  HD1 PHE A 626      46.920  43.270  56.600  1.00  0.00           H
ATOM    677  CE1 PHE A 626      45.140  44.470  56.750  1.00  0.00           C
ATOM    678  HE1 PHE A 626      44.490  43.670  57.060  1.00  0.00           H
ATOM    679  CZ  PHE A 626      44.680  45.840  56.730  1.00  0.00           C
ATOM    680  HZ  PHE A 626      43.650  45.970  57.040  1.00  0.00           H
ATOM    681  CD2 PHE A 626      46.920  46.630  56.110  1.00  0.00           C
ATOM    682  HD2 PHE A 626      47.510  47.480  55.840  1.00  0.00           H
ATOM    683  CE2 PHE A 626      45.550  46.890  56.440  1.00  0.00           C
ATOM    684  HE2 PHE A 626      45.130  47.890  56.510  1.00  0.00           H
ATOM    685  C   PHE A 626      49.390  45.260  58.180  1.00  0.00           C
ATOM    686  O   PHE A 626      49.220  46.130  59.020  1.00  0.00           O
ATOM    687  N   GLY A 627      49.380  43.980  58.570  1.00  0.00           N
ATOM    688  HN  GLY A 627      49.620  43.280  57.890  1.00  0.00           H
ATOM    689  CA  GLY A 627      48.990  43.550  59.870  1.00  0.00           C
ATOM    690  HA1 GLY A 627      48.880  42.480  59.810  1.00  0.00           H
ATOM    691  HA2 GLY A 627      48.010  43.940  60.070  1.00  0.00           H
ATOM    692  C   GLY A 627      49.800  43.900  61.090  1.00  0.00           C
ATOM    693  O   GLY A 627      49.170  44.290  62.090  1.00  0.00           O
ATOM    694  N   GLY A 628      51.130  43.870  61.020  1.00  0.00           N
ATOM    695  HN  GLY A 628      51.640  43.410  60.290  1.00  0.00           H
ATOM    696  CA  GLY A 628      51.930  44.570  61.960  1.00  0.00           C
ATOM    697  HA1 GLY A 628      52.990  44.490  61.730  1.00  0.00           H
ATOM    698  HA2 GLY A 628      51.660  44.020  62.840  1.00  0.00           H
ATOM    699  C   GLY A 628      51.770  46.120  62.240  1.00  0.00           C
ATOM    700  O   GLY A 628      51.690  46.500  63.420  1.00  0.00           O
ATOM    701  N   LEU A 629      51.770  46.950  61.210  1.00  0.00           N
ATOM    702  HN  LEU A 629      51.890  46.540  60.310  1.00  0.00           H
ATOM    703  CA  LEU A 629      51.490  48.400  61.160  1.00  0.00           C
ATOM    704  HA  LEU A 629      52.080  48.970  61.870  1.00  0.00           H
ATOM    705  CB  LEU A 629      51.860  48.970  59.740  1.00  0.00           C
ATOM    706  HB1 LEU A 629      51.300  49.910  59.530  1.00  0.00           H
ATOM    707  HB2 LEU A 629      51.630  48.150  59.010  1.00  0.00           H
ATOM    708  CG  LEU A 629      53.380  49.350  59.460  1.00  0.00           C
ATOM    709  HG  LEU A 629      53.480  49.680  58.400  1.00  0.00           H
ATOM    710  CD1 LEU A 629      53.740  50.580  60.200  1.00  0.00           C
ATOM    711 HD11 LEU A 629      53.610  50.580  61.300  1.00  0.00           H
ATOM    712 HD12 LEU A 629      53.180  51.460  59.830  1.00  0.00           H
ATOM    713 HD13 LEU A 629      54.780  50.920  59.970  1.00  0.00           H
ATOM    714  CD2 LEU A 629      54.360  48.200  59.690  1.00  0.00           C
ATOM    715 HD21 LEU A 629      54.570  48.120  60.780  1.00  0.00           H
ATOM    716 HD22 LEU A 629      55.290  48.500  59.170  1.00  0.00           H
ATOM    717 HD23 LEU A 629      54.050  47.240  59.220  1.00  0.00           H
ATOM    718  C   LEU A 629      50.140  48.780  61.580  1.00  0.00           C
ATOM    719  O   LEU A 629      49.830  49.810  62.250  1.00  0.00           O
ATOM    720  N   LEU A 630      49.100  47.930  61.210  1.00  0.00           N
ATOM    721  HN  LEU A 630      49.370  47.200  60.580  1.00  0.00           H
ATOM    722  CA  LEU A 630      47.710  47.940  61.640  1.00  0.00           C
ATOM    723  HA  LEU A 630      47.250  48.870  61.350  1.00  0.00           H
ATOM    724  CB  LEU A 630      46.900  46.880  60.890  1.00  0.00           C
ATOM    725  HB1 LEU A 630      47.220  45.850  61.160  1.00  0.00           H
ATOM    726  HB2 LEU A 630      46.960  46.920  59.770  1.00  0.00           H
ATOM    727  CG  LEU A 630      45.410  47.060  61.190  1.00  0.00           C
ATOM    728  HG  LEU A 630      45.230  47.120  62.280  1.00  0.00           H
ATOM    729  CD1 LEU A 630      44.710  48.200  60.490  1.00  0.00           C
ATOM    730 HD11 LEU A 630      44.870  48.100  59.390  1.00  0.00           H
ATOM    731 HD12 LEU A 630      45.210  49.160  60.750  1.00  0.00           H
ATOM    732 HD13 LEU A 630      43.620  48.220  60.680  1.00  0.00           H
ATOM    733  CD2 LEU A 630      44.760  45.740  60.610  1.00  0.00           C
ATOM    734 HD21 LEU A 630      45.140  44.880  61.200  1.00  0.00           H
ATOM    735 HD22 LEU A 630      44.960  45.690  59.520  1.00  0.00           H
ATOM    736 HD23 LEU A 630      43.660  45.810  60.810  1.00  0.00           H
ATOM    737  C   LEU A 630      47.680  47.810  63.160  1.00  0.00           C
ATOM    738  O   LEU A 630      46.990  48.580  63.870  1.00  0.00           O
ATOM    739  N   GLY A 631      48.480  46.870  63.660  1.00  0.00           N
ATOM    740  HN  GLY A 631      49.020  46.320  63.030  1.00  0.00           H
ATOM    741  CA  GLY A 631      48.570  46.640  65.100  1.00  0.00           C
ATOM    742  HA1 GLY A 631      49.100  45.700  65.190  1.00  0.00           H
ATOM    743  HA2 GLY A 631      47.590  46.350  65.480  1.00  0.00           H
ATOM    744  C   GLY A 631      49.150  47.780  65.890  1.00  0.00           C
ATOM    745  O   GLY A 631      48.630  48.210  66.900  1.00  0.00           O
ATOM    746  N   GLU A 632      50.140  48.430  65.410  1.00  0.00           N
ATOM    747  HN  GLU A 632      50.580  47.930  64.670  1.00  0.00           H
ATOM    748  CA  GLU A 632      50.610  49.760  65.750  1.00  0.00           C
ATOM    749  HA  GLU A 632      50.810  49.680  66.810  1.00  0.00           H
ATOM    750  CB  GLU A 632      51.950  50.210  65.030  1.00  0.00           C
ATOM    751  HB1 GLU A 632      52.180  51.280  65.210  1.00  0.00           H
ATOM    752  HB2 GLU A 632      51.680  50.060  63.960  1.00  0.00           H
ATOM    753  CG  GLU A 632      53.140  49.340  65.540  1.00  0.00           C
ATOM    754  HG1 GLU A 632      53.940  49.360  64.760  1.00  0.00           H
ATOM    755  HG2 GLU A 632      52.850  48.290  65.710  1.00  0.00           H
ATOM    756  CD  GLU A 632      53.710  49.900  66.790  1.00  0.00           C
ATOM    757  OE1 GLU A 632      54.000  51.120  66.850  1.00  0.00           O
ATOM    758  OE2 GLU A 632      53.900  49.150  67.760  1.00  0.00           O
ATOM    759  C   GLU A 632      49.590  50.910  65.740  1.00  0.00           C
ATOM    760  O   GLU A 632      49.360  51.570  66.760  1.00  0.00           O
ATOM    761  N   ALA A 633      48.950  51.100  64.550  1.00  0.00           N
ATOM    762  HN  ALA A 633      49.290  50.720  63.700  1.00  0.00           H
ATOM    763  CA  ALA A 633      47.860  52.020  64.350  1.00  0.00           C
ATOM    764  HA  ALA A 633      48.360  52.960  64.560  1.00  0.00           H
ATOM    765  CB  ALA A 633      47.540  52.000  62.800  1.00  0.00           C
ATOM    766  HB1 ALA A 633      48.470  52.030  62.200  1.00  0.00           H
ATOM    767  HB2 ALA A 633      46.900  52.870  62.520  1.00  0.00           H
ATOM    768  HB3 ALA A 633      46.980  51.120  62.440  1.00  0.00           H
ATOM    769  C   ALA A 633      46.610  51.890  65.210  1.00  0.00           C
ATOM    770  O   ALA A 633      46.130  52.910  65.660  1.00  0.00           O
ATOM    771  N   THR A 634      46.170  50.650  65.590  1.00  0.00           N
ATOM    772  HN  THR A 634      46.630  49.840  65.230  1.00  0.00           H
ATOM    773  CA  THR A 634      44.950  50.490  66.380  1.00  0.00           C
ATOM    774  HA  THR A 634      44.330  51.370  66.260  1.00  0.00           H
ATOM    775  CB  THR A 634      44.080  49.420  65.750  1.00  0.00           C
ATOM    776  HB  THR A 634      43.140  49.480  66.340  1.00  0.00           H
ATOM    777  OG1 THR A 634      44.710  48.150  65.730  1.00  0.00           O
ATOM    778  HG1 THR A 634      45.310  48.150  64.970  1.00  0.00           H
ATOM    779  CG2 THR A 634      43.710  49.830  64.290  1.00  0.00           C
ATOM    780 HG21 THR A 634      42.870  49.190  63.940  1.00  0.00           H
ATOM    781 HG22 THR A 634      44.550  49.650  63.610  1.00  0.00           H
ATOM    782 HG23 THR A 634      43.420  50.900  64.200  1.00  0.00           H
ATOM    783  C   THR A 634      45.210  50.230  67.900  1.00  0.00           C
ATOM    784  O   THR A 634      44.370  49.730  68.610  1.00  0.00           O
ATOM    785  N   GLU A 635      46.430  50.540  68.320  1.00  0.00           N
ATOM    786  HN  GLU A 635      47.080  50.940  67.690  1.00  0.00           H
ATOM    787  CA  GLU A 635      47.010  50.260  69.630  1.00  0.00           C
ATOM    788  HA  GLU A 635      48.070  50.270  69.430  1.00  0.00           H
ATOM    789  CB  GLU A 635      46.850  51.480  70.630  1.00  0.00           C
ATOM    790  HB1 GLU A 635      47.320  51.150  71.580  1.00  0.00           H
ATOM    791  HB2 GLU A 635      45.780  51.720  70.850  1.00  0.00           H
ATOM    792  CG  GLU A 635      47.430  52.860  70.210  1.00  0.00           C
ATOM    793  HG1 GLU A 635      46.960  53.150  69.240  1.00  0.00           H
ATOM    794  HG2 GLU A 635      48.520  52.780  70.030  1.00  0.00           H
ATOM    795  CD  GLU A 635      47.160  53.930  71.290  1.00  0.00           C
ATOM    796  OE1 GLU A 635      46.100  54.610  71.270  1.00  0.00           O
ATOM    797  OE2 GLU A 635      48.160  54.140  72.080  1.00  0.00           O
ATOM    798  C   GLU A 635      46.730  48.940  70.320  1.00  0.00           C
ATOM    799  O   GLU A 635      46.090  48.820  71.400  1.00  0.00           O
ATOM    800  N   GLY A 636      47.240  47.920  69.630  1.00  0.00           N
ATOM    801  HN  GLY A 636      47.670  48.140  68.750  1.00  0.00           H
ATOM    802  CA  GLY A 636      47.160  46.530  70.010  1.00  0.00           C
ATOM    803  HA1 GLY A 636      47.670  46.470  70.960  1.00  0.00           H
ATOM    804  HA2 GLY A 636      47.710  45.910  69.300  1.00  0.00           H
ATOM    805  C   GLY A 636      45.720  45.940  70.050  1.00  0.00           C
ATOM    806  O   GLY A 636      45.300  45.280  70.960  1.00  0.00           O
ATOM    807  N   ARG A 637      44.920  46.160  69.000  1.00  0.00           N
ATOM    808  HN  ARG A 637      45.350  46.660  68.240  1.00  0.00           H
ATOM    809  CA  ARG A 637      43.490  45.770  68.900  1.00  0.00           C
ATOM    810  HA  ARG A 637      43.220  45.410  69.890  1.00  0.00           H
ATOM    811  CB  ARG A 637      42.550  46.970  68.630  1.00  0.00           C
ATOM    812  HB1 ARG A 637      41.590  46.710  68.140  1.00  0.00           H
ATOM    813  HB2 ARG A 637      43.000  47.670  67.900  1.00  0.00           H
ATOM    814  CG  ARG A 637      42.070  47.760  69.920  1.00  0.00           C
ATOM    815  HG1 ARG A 637      41.330  47.050  70.340  1.00  0.00           H
ATOM    816  HG2 ARG A 637      41.450  48.640  69.640  1.00  0.00           H
ATOM    817  CD  ARG A 637      43.080  48.230  70.990  1.00  0.00           C
ATOM    818  HD1 ARG A 637      43.460  49.220  70.640  1.00  0.00           H
ATOM    819  HD2 ARG A 637      43.840  47.430  71.120  1.00  0.00           H
ATOM    820  NE  ARG A 637      42.270  48.570  72.170  1.00  0.00           N
ATOM    821  HE  ARG A 637      41.290  48.390  72.200  1.00  0.00           H
ATOM    822  CZ  ARG A 637      42.860  48.990  73.270  1.00  0.00           C
ATOM    823  NH1 ARG A 637      42.200  49.180  74.370  1.00  0.00           N
ATOM    824 HH11 ARG A 637      41.250  48.880  74.460  1.00  0.00           H
ATOM    825 HH12 ARG A 637      42.770  49.110  75.200  1.00  0.00           H
ATOM    826  NH2 ARG A 637      44.110  49.220  73.340  1.00  0.00           N
ATOM    827 HH21 ARG A 637      44.550  49.120  72.450  1.00  0.00           H
ATOM    828 HH22 ARG A 637      44.360  50.100  73.750  1.00  0.00           H
ATOM    829  C   ARG A 637      43.190  44.680  67.830  1.00  0.00           C
ATOM    830  O   ARG A 637      42.610  43.670  68.090  1.00  0.00           O
ATOM    831  N   ILE A 638      43.820  44.870  66.620  1.00  0.00           N
ATOM    832  HN  ILE A 638      44.430  45.640  66.530  1.00  0.00           H
ATOM    833  CA  ILE A 638      43.700  43.940  65.530  1.00  0.00           C
ATOM    834  HA  ILE A 638      43.600  42.870  65.740  1.00  0.00           H
ATOM    835  CB  ILE A 638      42.650  44.320  64.520  1.00  0.00           C
ATOM    836  HB  ILE A 638      42.730  43.810  63.530  1.00  0.00           H
ATOM    837  CG2 ILE A 638      41.360  43.720  65.100  1.00  0.00           C
ATOM    838 HG21 ILE A 638      41.130  44.020  66.140  1.00  0.00           H
ATOM    839 HG22 ILE A 638      41.400  42.610  65.020  1.00  0.00           H
ATOM    840 HG23 ILE A 638      40.480  44.100  64.550  1.00  0.00           H
ATOM    841  CG1 ILE A 638      42.600  45.860  64.310  1.00  0.00           C
ATOM    842 HG11 ILE A 638      43.620  46.050  63.930  1.00  0.00           H
ATOM    843 HG12 ILE A 638      42.540  46.390  65.280  1.00  0.00           H
ATOM    844  CD  ILE A 638      41.580  46.340  63.360  1.00  0.00           C
ATOM    845  HD1 ILE A 638      40.600  46.000  63.740  1.00  0.00           H
ATOM    846  HD2 ILE A 638      41.670  45.770  62.410  1.00  0.00           H
ATOM    847  HD3 ILE A 638      41.610  47.430  63.150  1.00  0.00           H
ATOM    848  C   ILE A 638      45.020  43.920  64.790  1.00  0.00           C
ATOM    849  O   ILE A 638      45.670  44.930  64.700  1.00  0.00           O
ATOM    850  N   SER A 639      45.490  42.780  64.270  1.00  0.00           N
ATOM    851  HN  SER A 639      44.940  41.940  64.220  1.00  0.00           H
ATOM    852  CA  SER A 639      46.790  42.640  63.760  1.00  0.00           C
ATOM    853  HA  SER A 639      46.940  43.580  63.270  1.00  0.00           H
ATOM    854  CB  SER A 639      47.800  42.660  64.930  1.00  0.00           C
ATOM    855  HB1 SER A 639      47.760  41.690  65.470  1.00  0.00           H
ATOM    856  HB2 SER A 639      47.590  43.450  65.670  1.00  0.00           H
ATOM    857  OG  SER A 639      49.210  42.740  64.450  1.00  0.00           O
ATOM    858  HG1 SER A 639      49.340  43.610  64.090  1.00  0.00           H
ATOM    859  C   SER A 639      46.980  41.580  62.650  1.00  0.00           C
ATOM    860  O   SER A 639      45.990  41.310  61.930  1.00  0.00           O
ATOM    861  N   ALA A 640      48.260  41.100  62.500  1.00  0.00           N
ATOM    862  HN  ALA A 640      48.880  41.640  63.060  1.00  0.00           H
ATOM    863  CA  ALA A 640      48.600  39.960  61.660  1.00  0.00           C
ATOM    864  HA  ALA A 640      48.440  40.350  60.670  1.00  0.00           H
ATOM    865  CB  ALA A 640      50.050  39.690  61.730  1.00  0.00           C
ATOM    866  HB1 ALA A 640      50.370  39.230  62.690  1.00  0.00           H
ATOM    867  HB2 ALA A 640      50.560  40.670  61.710  1.00  0.00           H
ATOM    868  HB3 ALA A 640      50.380  38.920  61.000  1.00  0.00           H
ATOM    869  C   ALA A 640      47.870  38.590  61.760  1.00  0.00           C
ATOM    870  O   ALA A 640      47.510  38.140  60.700  1.00  0.00           O
ATOM    871  N   ILE A 641      47.610  38.020  62.960  1.00  0.00           N
ATOM    872  HN  ILE A 641      47.760  38.500  63.820  1.00  0.00           H
ATOM    873  CA  ILE A 641      46.710  36.840  62.980  1.00  0.00           C
ATOM    874  HA  ILE A 641      47.160  36.040  62.400  1.00  0.00           H
ATOM    875  CB  ILE A 641      46.610  36.220  64.370  1.00  0.00           C
ATOM    876  HB  ILE A 641      46.180  36.960  65.080  1.00  0.00           H
ATOM    877  CG2 ILE A 641      45.580  35.030  64.450  1.00  0.00           C
ATOM    878 HG21 ILE A 641      45.560  34.540  65.440  1.00  0.00           H
ATOM    879 HG22 ILE A 641      45.860  34.310  63.640  1.00  0.00           H
ATOM    880 HG23 ILE A 641      44.550  35.420  64.290  1.00  0.00           H
ATOM    881  CG1 ILE A 641      48.040  35.810  64.930  1.00  0.00           C
ATOM    882 HG11 ILE A 641      47.950  35.340  65.940  1.00  0.00           H
ATOM    883 HG12 ILE A 641      48.700  36.700  65.030  1.00  0.00           H
ATOM    884  CD  ILE A 641      48.880  34.910  63.970  1.00  0.00           C
ATOM    885  HD1 ILE A 641      49.400  35.530  63.210  1.00  0.00           H
ATOM    886  HD2 ILE A 641      48.220  34.210  63.400  1.00  0.00           H
ATOM    887  HD3 ILE A 641      49.680  34.330  64.470  1.00  0.00           H
ATOM    888  C   ILE A 641      45.370  37.060  62.420  1.00  0.00           C
ATOM    889  O   ILE A 641      44.870  36.380  61.470  1.00  0.00           O
ATOM    890  N   GLU A 642      44.730  38.210  62.740  1.00  0.00           N
ATOM    891  HN  GLU A 642      45.110  38.820  63.440  1.00  0.00           H
ATOM    892  CA  GLU A 642      43.430  38.500  62.270  1.00  0.00           C
ATOM    893  HA  GLU A 642      42.730  37.710  62.470  1.00  0.00           H
ATOM    894  CB  GLU A 642      42.750  39.730  63.000  1.00  0.00           C
ATOM    895  HB1 GLU A 642      41.700  39.690  62.640  1.00  0.00           H
ATOM    896  HB2 GLU A 642      43.250  40.710  62.840  1.00  0.00           H
ATOM    897  CG  GLU A 642      42.530  39.400  64.510  1.00  0.00           C
ATOM    898  HG1 GLU A 642      42.480  38.310  64.710  1.00  0.00           H
ATOM    899  HG2 GLU A 642      41.590  39.850  64.890  1.00  0.00           H
ATOM    900  CD  GLU A 642      43.720  39.920  65.300  1.00  0.00           C
ATOM    901  OE1 GLU A 642      43.590  40.120  66.510  1.00  0.00           O
ATOM    902  OE2 GLU A 642      44.830  40.060  64.700  1.00  0.00           O
ATOM    903  C   GLU A 642      43.420  38.720  60.680  1.00  0.00           C
ATOM    904  O   GLU A 642      42.730  38.180  59.870  1.00  0.00           O
ATOM    905  N   SER A 643      44.510  39.420  60.270  1.00  0.00           N
ATOM    906  HN  SER A 643      45.310  39.420  60.840  1.00  0.00           H
ATOM    907  CA  SER A 643      44.700  39.830  58.820  1.00  0.00           C
ATOM    908  HA  SER A 643      43.850  40.380  58.460  1.00  0.00           H
ATOM    909  CB  SER A 643      46.010  40.690  58.520  1.00  0.00           C
ATOM    910  HB1 SER A 643      46.310  40.790  57.450  1.00  0.00           H
ATOM    911  HB2 SER A 643      46.880  40.130  58.920  1.00  0.00           H
ATOM    912  OG  SER A 643      45.960  41.970  59.080  1.00  0.00           O
ATOM    913  HG1 SER A 643      45.830  41.950  60.030  1.00  0.00           H
ATOM    914  C   SER A 643      44.850  38.600  57.990  1.00  0.00           C
ATOM    915  O   SER A 643      44.170  38.430  56.970  1.00  0.00           O
ATOM    916  N   LEU A 644      45.730  37.610  58.400  1.00  0.00           N
ATOM    917  HN  LEU A 644      46.260  37.770  59.220  1.00  0.00           H
ATOM    918  CA  LEU A 644      45.980  36.340  57.650  1.00  0.00           C
ATOM    919  HA  LEU A 644      46.200  36.440  56.600  1.00  0.00           H
ATOM    920  CB  LEU A 644      46.940  35.390  58.390  1.00  0.00           C
ATOM    921  HB1 LEU A 644      47.010  34.390  57.930  1.00  0.00           H
ATOM    922  HB2 LEU A 644      46.640  35.260  59.450  1.00  0.00           H
ATOM    923  CG  LEU A 644      48.420  35.960  58.410  1.00  0.00           C
ATOM    924  HG  LEU A 644      48.430  37.040  58.680  1.00  0.00           H
ATOM    925  CD1 LEU A 644      49.250  35.180  59.410  1.00  0.00           C
ATOM    926 HD11 LEU A 644      49.390  34.120  59.100  1.00  0.00           H
ATOM    927 HD12 LEU A 644      48.730  35.210  60.400  1.00  0.00           H
ATOM    928 HD13 LEU A 644      50.240  35.660  59.430  1.00  0.00           H
ATOM    929  CD2 LEU A 644      49.050  35.820  56.960  1.00  0.00           C
ATOM    930 HD21 LEU A 644      48.960  34.770  56.600  1.00  0.00           H
ATOM    931 HD22 LEU A 644      50.130  36.070  56.920  1.00  0.00           H
ATOM    932 HD23 LEU A 644      48.640  36.390  56.100  1.00  0.00           H
ATOM    933  C   LEU A 644      44.700  35.520  57.640  1.00  0.00           C
ATOM    934  O   LEU A 644      44.410  34.900  56.620  1.00  0.00           O
ATOM    935  N   PHE A 645      43.960  35.400  58.750  1.00  0.00           N
ATOM    936  HN  PHE A 645      44.350  35.710  59.610  1.00  0.00           H
ATOM    937  CA  PHE A 645      42.650  34.710  58.780  1.00  0.00           C
ATOM    938  HA  PHE A 645      42.670  33.730  58.310  1.00  0.00           H
ATOM    939  CB  PHE A 645      42.390  34.540  60.290  1.00  0.00           C
ATOM    940  HB1 PHE A 645      42.560  35.510  60.790  1.00  0.00           H
ATOM    941  HB2 PHE A 645      43.130  33.820  60.710  1.00  0.00           H
ATOM    942  CG  PHE A 645      40.990  34.030  60.570  1.00  0.00           C
ATOM    943  CD1 PHE A 645      40.550  32.890  59.970  1.00  0.00           C
ATOM    944  HD1 PHE A 645      41.160  32.300  59.310  1.00  0.00           H
ATOM    945  CE1 PHE A 645      39.320  32.240  60.170  1.00  0.00           C
ATOM    946  HE1 PHE A 645      39.120  31.260  59.760  1.00  0.00           H
ATOM    947  CZ  PHE A 645      38.410  32.870  61.040  1.00  0.00           C
ATOM    948  HZ  PHE A 645      37.360  32.610  61.100  1.00  0.00           H
ATOM    949  CD2 PHE A 645      40.050  34.620  61.500  1.00  0.00           C
ATOM    950  HD2 PHE A 645      40.420  35.500  62.000  1.00  0.00           H
ATOM    951  CE2 PHE A 645      38.800  34.020  61.700  1.00  0.00           C
ATOM    952  HE2 PHE A 645      38.100  34.500  62.380  1.00  0.00           H
ATOM    953  C   PHE A 645      41.440  35.380  58.020  1.00  0.00           C
ATOM    954  O   PHE A 645      40.630  34.780  57.350  1.00  0.00           O
ATOM    955  N   GLY A 646      41.450  36.760  57.990  1.00  0.00           N
ATOM    956  HN  GLY A 646      42.100  37.320  58.500  1.00  0.00           H
ATOM    957  CA  GLY A 646      40.510  37.550  57.190  1.00  0.00           C
ATOM    958  HA1 GLY A 646      40.690  38.570  57.470  1.00  0.00           H
ATOM    959  HA2 GLY A 646      39.490  37.210  57.290  1.00  0.00           H
ATOM    960  C   GLY A 646      40.760  37.530  55.720  1.00  0.00           C
ATOM    961  O   GLY A 646      39.760  37.330  54.980  1.00  0.00           O
ATOM    962  N   ALA A 647      41.990  37.650  55.250  1.00  0.00           N
ATOM    963  HN  ALA A 647      42.740  38.010  55.810  1.00  0.00           H
ATOM    964  CA  ALA A 647      42.390  37.510  53.860  1.00  0.00           C
ATOM    965  HA  ALA A 647      41.840  38.220  53.260  1.00  0.00           H
ATOM    966  CB  ALA A 647      43.860  38.020  53.640  1.00  0.00           C
ATOM    967  HB1 ALA A 647      43.990  38.850  54.380  1.00  0.00           H
ATOM    968  HB2 ALA A 647      44.060  38.390  52.610  1.00  0.00           H
ATOM    969  HB3 ALA A 647      44.590  37.250  53.970  1.00  0.00           H
ATOM    970  C   ALA A 647      42.210  36.180  53.260  1.00  0.00           C
ATOM    971  O   ALA A 647      41.730  36.090  52.120  1.00  0.00           O
ATOM    972  N   SER A 648      42.530  35.090  54.010  1.00  0.00           N
ATOM    973  HN  SER A 648      43.110  35.140  54.820  1.00  0.00           H
ATOM    974  CA  SER A 648      42.080  33.700  53.710  1.00  0.00           C
ATOM    975  HA  SER A 648      42.260  33.540  52.660  1.00  0.00           H
ATOM    976  CB  SER A 648      43.010  32.700  54.430  1.00  0.00           C
ATOM    977  HB1 SER A 648      44.070  32.800  54.130  1.00  0.00           H
ATOM    978  HB2 SER A 648      42.730  31.700  54.050  1.00  0.00           H
ATOM    979  OG  SER A 648      42.840  32.750  55.870  1.00  0.00           O
ATOM    980  HG1 SER A 648      43.260  33.560  56.200  1.00  0.00           H
ATOM    981  C   SER A 648      40.640  33.390  53.790  1.00  0.00           C
ATOM    982  O   SER A 648      40.100  32.730  52.900  1.00  0.00           O
ATOM    983  N   LEU A 649      39.910  33.750  54.880  1.00  0.00           N
ATOM    984  HN  LEU A 649      40.420  34.040  55.690  1.00  0.00           H
ATOM    985  CA  LEU A 649      38.440  33.680  54.910  1.00  0.00           C
ATOM    986  HA  LEU A 649      38.220  32.620  54.870  1.00  0.00           H
ATOM    987  CB  LEU A 649      37.780  34.230  56.170  1.00  0.00           C
ATOM    988  HB1 LEU A 649      38.270  35.200  56.420  1.00  0.00           H
ATOM    989  HB2 LEU A 649      38.010  33.510  56.990  1.00  0.00           H
ATOM    990  CG  LEU A 649      36.280  34.490  56.200  1.00  0.00           C
ATOM    991  HG  LEU A 649      35.850  34.750  55.210  1.00  0.00           H
ATOM    992  CD1 LEU A 649      35.560  33.140  56.570  1.00  0.00           C
ATOM    993 HD11 LEU A 649      35.850  32.450  55.740  1.00  0.00           H
ATOM    994 HD12 LEU A 649      34.460  33.200  56.370  1.00  0.00           H
ATOM    995 HD13 LEU A 649      35.770  32.730  57.580  1.00  0.00           H
ATOM    996  CD2 LEU A 649      35.930  35.510  57.320  1.00  0.00           C
ATOM    997 HD21 LEU A 649      34.870  35.790  57.460  1.00  0.00           H
ATOM    998 HD22 LEU A 649      36.420  36.490  57.180  1.00  0.00           H
ATOM    999 HD23 LEU A 649      36.360  35.140  58.280  1.00  0.00           H
ATOM   1000  C   LEU A 649      37.720  34.310  53.670  1.00  0.00           C
ATOM   1001  O   LEU A 649      37.060  33.670  52.850  1.00  0.00           O
ATOM   1002  N   THR A 650      38.060  35.580  53.450  1.00  0.00           N
ATOM   1003  HN  THR A 650      38.510  36.100  54.170  1.00  0.00           H
ATOM   1004  CA  THR A 650      37.540  36.310  52.250  1.00  0.00           C
ATOM   1005  HA  THR A 650      36.470  36.260  52.220  1.00  0.00           H
ATOM   1006  CB  THR A 650      37.870  37.780  52.420  1.00  0.00           C
ATOM   1007  HB  THR A 650      38.960  37.910  52.580  1.00  0.00           H
ATOM   1008  OG1 THR A 650      36.970  38.270  53.440  1.00  0.00           O
ATOM   1009  HG1 THR A 650      37.390  38.160  54.290  1.00  0.00           H
ATOM   1010  CG2 THR A 650      37.470  38.650  51.200  1.00  0.00           C
ATOM   1011 HG21 THR A 650      36.480  38.300  50.850  1.00  0.00           H
ATOM   1012 HG22 THR A 650      38.260  38.540  50.430  1.00  0.00           H
ATOM   1013 HG23 THR A 650      37.310  39.720  51.440  1.00  0.00           H
ATOM   1014  C   THR A 650      38.110  35.840  50.980  1.00  0.00           C
ATOM   1015  O   THR A 650      37.410  35.570  50.000  1.00  0.00           O
ATOM   1016  N   GLY A 651      39.390  35.540  50.910  1.00  0.00           N
ATOM   1017  HN  GLY A 651      40.070  35.690  51.610  1.00  0.00           H
ATOM   1018  CA  GLY A 651      40.000  34.970  49.730  1.00  0.00           C
ATOM   1019  HA1 GLY A 651      41.080  34.900  49.840  1.00  0.00           H
ATOM   1020  HA2 GLY A 651      39.720  35.550  48.860  1.00  0.00           H
ATOM   1021  C   GLY A 651      39.650  33.550  49.350  1.00  0.00           C
ATOM   1022  O   GLY A 651      39.440  33.230  48.160  1.00  0.00           O
ATOM   1023  N   ILE A 652      39.590  32.520  50.290  1.00  0.00           N
ATOM   1024  HN  ILE A 652      39.810  32.680  51.250  1.00  0.00           H
ATOM   1025  CA  ILE A 652      39.140  31.190  50.010  1.00  0.00           C
ATOM   1026  HA  ILE A 652      39.610  30.930  49.070  1.00  0.00           H
ATOM   1027  CB  ILE A 652      39.370  30.150  51.140  1.00  0.00           C
ATOM   1028  HB  ILE A 652      38.790  30.580  51.990  1.00  0.00           H
ATOM   1029  CG2 ILE A 652      38.720  28.760  50.910  1.00  0.00           C
ATOM   1030 HG21 ILE A 652      38.720  28.270  51.910  1.00  0.00           H
ATOM   1031 HG22 ILE A 652      39.270  28.100  50.210  1.00  0.00           H
ATOM   1032 HG23 ILE A 652      37.710  28.830  50.480  1.00  0.00           H
ATOM   1033  CG1 ILE A 652      40.860  29.880  51.570  1.00  0.00           C
ATOM   1034 HG11 ILE A 652      41.270  30.900  51.790  1.00  0.00           H
ATOM   1035 HG12 ILE A 652      41.410  29.480  50.700  1.00  0.00           H
ATOM   1036  CD  ILE A 652      41.020  29.080  52.830  1.00  0.00           C
ATOM   1037  HD1 ILE A 652      40.380  29.470  53.640  1.00  0.00           H
ATOM   1038  HD2 ILE A 652      42.100  29.160  53.080  1.00  0.00           H
ATOM   1039  HD3 ILE A 652      40.760  28.000  52.810  1.00  0.00           H
ATOM   1040  C   ILE A 652      37.620  31.230  49.600  1.00  0.00           C
ATOM   1041  O   ILE A 652      37.290  30.610  48.570  1.00  0.00           O
ATOM   1042  N   ALA A 653      36.740  32.030  50.270  1.00  0.00           N
ATOM   1043  HN  ALA A 653      36.990  32.290  51.190  1.00  0.00           H
ATOM   1044  CA  ALA A 653      35.340  32.310  49.750  1.00  0.00           C
ATOM   1045  HA  ALA A 653      34.810  31.370  49.710  1.00  0.00           H
ATOM   1046  CB  ALA A 653      34.570  33.180  50.790  1.00  0.00           C
ATOM   1047  HB1 ALA A 653      35.140  34.120  50.970  1.00  0.00           H
ATOM   1048  HB2 ALA A 653      34.590  32.630  51.760  1.00  0.00           H
ATOM   1049  HB3 ALA A 653      33.510  33.360  50.550  1.00  0.00           H
ATOM   1050  C   ALA A 653      35.210  32.990  48.390  1.00  0.00           C
ATOM   1051  O   ALA A 653      34.370  32.580  47.590  1.00  0.00           O
ATOM   1052  N   TYR A 654      36.060  34.030  48.140  1.00  0.00           N
ATOM   1053  HN  TYR A 654      36.510  34.380  48.950  1.00  0.00           H
ATOM   1054  CA  TYR A 654      36.170  34.770  46.810  1.00  0.00           C
ATOM   1055  HA  TYR A 654      35.170  35.020  46.510  1.00  0.00           H
ATOM   1056  CB  TYR A 654      37.030  36.050  47.030  1.00  0.00           C
ATOM   1057  HB1 TYR A 654      38.050  35.780  47.390  1.00  0.00           H
ATOM   1058  HB2 TYR A 654      36.640  36.590  47.920  1.00  0.00           H
ATOM   1059  CG  TYR A 654      37.340  36.940  45.910  1.00  0.00           C
ATOM   1060  CD1 TYR A 654      38.410  36.790  45.020  1.00  0.00           C
ATOM   1061  HD1 TYR A 654      39.080  35.940  44.990  1.00  0.00           H
ATOM   1062  CE1 TYR A 654      38.660  37.740  44.030  1.00  0.00           C
ATOM   1063  HE1 TYR A 654      39.480  37.710  43.340  1.00  0.00           H
ATOM   1064  CZ  TYR A 654      37.890  38.930  44.060  1.00  0.00           C
ATOM   1065  OH  TYR A 654      38.330  40.080  43.360  1.00  0.00           O
ATOM   1066  HH  TYR A 654      38.980  39.750  42.730  1.00  0.00           H
ATOM   1067  CD2 TYR A 654      36.550  38.090  45.850  1.00  0.00           C
ATOM   1068  HD2 TYR A 654      35.760  38.300  46.540  1.00  0.00           H
ATOM   1069  CE2 TYR A 654      36.750  39.110  44.930  1.00  0.00           C
ATOM   1070  HE2 TYR A 654      36.220  40.050  44.920  1.00  0.00           H
ATOM   1071  C   TYR A 654      36.760  33.930  45.670  1.00  0.00           C
ATOM   1072  O   TYR A 654      36.320  34.020  44.540  1.00  0.00           O
ATOM   1073  N   SER A 655      37.770  33.080  45.880  1.00  0.00           N
ATOM   1074  HN  SER A 655      38.190  33.200  46.780  1.00  0.00           H
ATOM   1075  CA  SER A 655      38.510  32.360  44.810  1.00  0.00           C
ATOM   1076  HA  SER A 655      38.490  33.050  43.990  1.00  0.00           H
ATOM   1077  CB  SER A 655      39.980  32.070  45.280  1.00  0.00           C
ATOM   1078  HB1 SER A 655      40.420  33.090  45.410  1.00  0.00           H
ATOM   1079  HB2 SER A 655      40.630  31.650  44.490  1.00  0.00           H
ATOM   1080  OG  SER A 655      40.130  31.320  46.490  1.00  0.00           O
ATOM   1081  HG1 SER A 655      39.830  31.910  47.190  1.00  0.00           H
ATOM   1082  C   SER A 655      37.830  31.020  44.450  1.00  0.00           C
ATOM   1083  O   SER A 655      37.840  30.800  43.250  1.00  0.00           O
ATOM   1084  N   LEU A 656      37.260  30.240  45.410  1.00  0.00           N
ATOM   1085  HN  LEU A 656      37.320  30.640  46.320  1.00  0.00           H
ATOM   1086  CA  LEU A 656      36.570  29.010  45.270  1.00  0.00           C
ATOM   1087  HA  LEU A 656      37.210  28.320  44.760  1.00  0.00           H
ATOM   1088  CB  LEU A 656      36.230  28.510  46.690  1.00  0.00           C
ATOM   1089  HB1 LEU A 656      35.610  29.260  47.220  1.00  0.00           H
ATOM   1090  HB2 LEU A 656      37.260  28.530  47.120  1.00  0.00           H
ATOM   1091  CG  LEU A 656      35.610  27.110  46.860  1.00  0.00           C
ATOM   1092  HG  LEU A 656      35.690  26.470  45.960  1.00  0.00           H
ATOM   1093  CD1 LEU A 656      36.280  26.180  47.880  1.00  0.00           C
ATOM   1094 HD11 LEU A 656      37.360  26.100  47.650  1.00  0.00           H
ATOM   1095 HD12 LEU A 656      35.820  25.170  47.890  1.00  0.00           H
ATOM   1096 HD13 LEU A 656      36.260  26.650  48.880  1.00  0.00           H
ATOM   1097  CD2 LEU A 656      34.120  27.200  47.250  1.00  0.00           C
ATOM   1098 HD21 LEU A 656      33.590  27.790  46.480  1.00  0.00           H
ATOM   1099 HD22 LEU A 656      34.000  27.770  48.200  1.00  0.00           H
ATOM   1100 HD23 LEU A 656      33.630  26.210  47.240  1.00  0.00           H
ATOM   1101  C   LEU A 656      35.330  29.090  44.380  1.00  0.00           C
ATOM   1102  O   LEU A 656      35.070  28.220  43.550  1.00  0.00           O
ATOM   1103  N   PHE A 657      34.540  30.160  44.520  1.00  0.00           N
ATOM   1104  HN  PHE A 657      34.780  30.780  45.260  1.00  0.00           H
ATOM   1105  CA  PHE A 657      33.300  30.540  43.810  1.00  0.00           C
ATOM   1106  HA  PHE A 657      32.750  29.710  43.390  1.00  0.00           H
ATOM   1107  CB  PHE A 657      32.270  31.290  44.770  1.00  0.00           C
ATOM   1108  HB1 PHE A 657      31.340  31.510  44.210  1.00  0.00           H
ATOM   1109  HB2 PHE A 657      32.760  32.210  45.190  1.00  0.00           H
ATOM   1110  CG  PHE A 657      31.750  30.460  45.890  1.00  0.00           C
ATOM   1111  CD1 PHE A 657      31.150  29.220  45.660  1.00  0.00           C
ATOM   1112  HD1 PHE A 657      31.030  28.740  44.690  1.00  0.00           H
ATOM   1113  CE1 PHE A 657      30.440  28.540  46.640  1.00  0.00           C
ATOM   1114  HE1 PHE A 657      30.150  27.490  46.560  1.00  0.00           H
ATOM   1115  CZ  PHE A 657      30.260  29.180  47.910  1.00  0.00           C
ATOM   1116  HZ  PHE A 657      29.880  28.600  48.740  1.00  0.00           H
ATOM   1117  CD2 PHE A 657      31.520  31.100  47.180  1.00  0.00           C
ATOM   1118  HD2 PHE A 657      31.920  32.080  47.390  1.00  0.00           H
ATOM   1119  CE2 PHE A 657      30.820  30.430  48.210  1.00  0.00           C
ATOM   1120  HE2 PHE A 657      30.830  30.770  49.230  1.00  0.00           H
ATOM   1121  C   PHE A 657      33.730  31.490  42.630  1.00  0.00           C
ATOM   1122  O   PHE A 657      32.870  32.020  41.920  1.00  0.00           O
ATOM   1123  N   ALA A 658      35.050  31.700  42.540  1.00  0.00           N
ATOM   1124  HN  ALA A 658      35.580  31.110  43.150  1.00  0.00           H
ATOM   1125  CA  ALA A 658      35.700  32.650  41.710  1.00  0.00           C
ATOM   1126  HA  ALA A 658      36.610  32.950  42.210  1.00  0.00           H
ATOM   1127  CB  ALA A 658      36.240  32.000  40.410  1.00  0.00           C
ATOM   1128  HB1 ALA A 658      36.770  32.780  39.830  1.00  0.00           H
ATOM   1129  HB2 ALA A 658      35.490  31.620  39.680  1.00  0.00           H
ATOM   1130  HB3 ALA A 658      36.880  31.150  40.730  1.00  0.00           H
ATOM   1131  C   ALA A 658      35.090  33.970  41.380  1.00  0.00           C
ATOM   1132  O   ALA A 658      34.580  34.260  40.320  1.00  0.00           O
ATOM   1133  N   GLY A 659      35.130  35.000  42.400  1.00  0.00           N
ATOM   1134  HN  GLY A 659      35.500  34.820  43.310  1.00  0.00           H
ATOM   1135  CA  GLY A 659      34.510  36.260  42.150  1.00  0.00           C
ATOM   1136  HA1 GLY A 659      34.480  36.860  43.050  1.00  0.00           H
ATOM   1137  HA2 GLY A 659      33.550  36.220  41.670  1.00  0.00           H
ATOM   1138  C   GLY A 659      35.290  37.230  41.170  1.00  0.00           C
ATOM   1139  O   GLY A 659      34.770  38.110  40.610  1.00  0.00           O
ATOM   1140  N   GLN A 660      36.580  36.960  41.020  1.00  0.00           N
ATOM   1141  HN  GLN A 660      36.990  36.220  41.540  1.00  0.00           H
ATOM   1142  CA  GLN A 660      37.360  37.460  39.930  1.00  0.00           C
ATOM   1143  HA  GLN A 660      36.800  37.380  39.010  1.00  0.00           H
ATOM   1144  CB  GLN A 660      37.890  38.970  39.990  1.00  0.00           C
ATOM   1145  HB1 GLN A 660      38.440  39.150  40.930  1.00  0.00           H
ATOM   1146  HB2 GLN A 660      36.940  39.550  40.000  1.00  0.00           H
ATOM   1147  CG  GLN A 660      38.720  39.480  38.830  1.00  0.00           C
ATOM   1148  HG1 GLN A 660      39.770  39.110  38.920  1.00  0.00           H
ATOM   1149  HG2 GLN A 660      38.790  40.590  38.910  1.00  0.00           H
ATOM   1150  CD  GLN A 660      38.200  39.070  37.510  1.00  0.00           C
ATOM   1151  OE1 GLN A 660      38.760  38.170  36.870  1.00  0.00           O
ATOM   1152  NE2 GLN A 660      37.070  39.680  37.050  1.00  0.00           N
ATOM   1153 HE21 GLN A 660      36.700  39.430  36.160  1.00  0.00           H
ATOM   1154 HE22 GLN A 660      36.520  40.240  37.660  1.00  0.00           H
ATOM   1155  C   GLN A 660      38.630  36.700  39.990  1.00  0.00           C
ATOM   1156  O   GLN A 660      39.500  36.950  40.820  1.00  0.00           O
ATOM   1157  N   PRO A 661      38.910  35.700  39.100  1.00  0.00           N
ATOM   1158  CD  PRO A 661      38.000  35.260  38.020  1.00  0.00           C
ATOM   1159  HD1 PRO A 661      37.870  36.030  37.230  1.00  0.00           H
ATOM   1160  HD2 PRO A 661      37.090  34.780  38.430  1.00  0.00           H
ATOM   1161  CA  PRO A 661      40.070  34.890  39.240  1.00  0.00           C
ATOM   1162  HA  PRO A 661      40.300  34.640  40.280  1.00  0.00           H
ATOM   1163  CB  PRO A 661      39.600  33.630  38.550  1.00  0.00           C
ATOM   1164  HB1 PRO A 661      39.000  33.190  39.370  1.00  0.00           H
ATOM   1165  HB2 PRO A 661      40.360  32.870  38.260  1.00  0.00           H
ATOM   1166  CG  PRO A 661      38.750  34.140  37.380  1.00  0.00           C
ATOM   1167  HG1 PRO A 661      39.430  34.580  36.620  1.00  0.00           H
ATOM   1168  HG2 PRO A 661      38.240  33.300  36.880  1.00  0.00           H
ATOM   1169  C   PRO A 661      41.320  35.470  38.700  1.00  0.00           C
ATOM   1170  O   PRO A 661      42.470  35.020  39.000  1.00  0.00           O
ATOM   1171  N   LEU A 662      41.190  36.560  37.870  1.00  0.00           N
ATOM   1172  HN  LEU A 662      40.280  36.710  37.470  1.00  0.00           H
ATOM   1173  CA  LEU A 662      42.340  37.320  37.390  1.00  0.00           C
ATOM   1174  HA  LEU A 662      43.000  36.650  36.860  1.00  0.00           H
ATOM   1175  CB  LEU A 662      41.820  38.300  36.250  1.00  0.00           C
ATOM   1176  HB1 LEU A 662      41.110  39.010  36.720  1.00  0.00           H
ATOM   1177  HB2 LEU A 662      41.240  37.620  35.600  1.00  0.00           H
ATOM   1178  CG  LEU A 662      42.890  38.910  35.370  1.00  0.00           C
ATOM   1179  HG  LEU A 662      42.360  39.370  34.510  1.00  0.00           H
ATOM   1180  CD1 LEU A 662      43.670  40.040  36.070  1.00  0.00           C
ATOM   1181 HD11 LEU A 662      44.200  40.630  35.300  1.00  0.00           H
ATOM   1182 HD12 LEU A 662      44.380  39.610  36.820  1.00  0.00           H
ATOM   1183 HD13 LEU A 662      43.100  40.740  36.710  1.00  0.00           H
ATOM   1184  CD2 LEU A 662      43.840  37.890  34.730  1.00  0.00           C
ATOM   1185 HD21 LEU A 662      44.280  37.270  35.540  1.00  0.00           H
ATOM   1186 HD22 LEU A 662      44.600  38.390  34.090  1.00  0.00           H
ATOM   1187 HD23 LEU A 662      43.250  37.190  34.100  1.00  0.00           H
ATOM   1188  C   LEU A 662      43.060  38.050  38.570  1.00  0.00           C
ATOM   1189  O   LEU A 662      44.290  38.090  38.550  1.00  0.00           O
ATOM   1190  N   THR A 663      42.380  38.710  39.490  1.00  0.00           N
ATOM   1191  HN  THR A 663      41.410  38.490  39.560  1.00  0.00           H
ATOM   1192  CA  THR A 663      43.000  39.550  40.550  1.00  0.00           C
ATOM   1193  HA  THR A 663      43.960  39.960  40.250  1.00  0.00           H
ATOM   1194  CB  THR A 663      42.100  40.770  40.820  1.00  0.00           C
ATOM   1195  HB  THR A 663      42.580  41.410  41.600  1.00  0.00           H
ATOM   1196  OG1 THR A 663      40.840  40.440  41.390  1.00  0.00           O
ATOM   1197  HG1 THR A 663      40.310  41.230  41.230  1.00  0.00           H
ATOM   1198  CG2 THR A 663      41.880  41.630  39.570  1.00  0.00           C
ATOM   1199 HG21 THR A 663      41.120  42.430  39.640  1.00  0.00           H
ATOM   1200 HG22 THR A 663      41.580  40.990  38.700  1.00  0.00           H
ATOM   1201 HG23 THR A 663      42.840  42.120  39.290  1.00  0.00           H
ATOM   1202  C   THR A 663      43.130  38.720  41.850  1.00  0.00           C
ATOM   1203  O   THR A 663      42.550  37.640  42.030  1.00  0.00           O
ATOM   1204  N   ILE A 664      44.030  39.180  42.690  1.00  0.00           N
ATOM   1205  HN  ILE A 664      44.460  40.060  42.570  1.00  0.00           H
ATOM   1206  CA  ILE A 664      44.400  38.570  43.980  1.00  0.00           C
ATOM   1207  HA  ILE A 664      43.810  37.730  44.300  1.00  0.00           H
ATOM   1208  CB  ILE A 664      45.810  38.040  44.020  1.00  0.00           C
ATOM   1209  HB  ILE A 664      46.480  38.830  43.650  1.00  0.00           H
ATOM   1210  CG2 ILE A 664      46.290  37.460  45.340  1.00  0.00           C
ATOM   1211 HG21 ILE A 664      46.400  38.270  46.090  1.00  0.00           H
ATOM   1212 HG22 ILE A 664      47.280  36.990  45.180  1.00  0.00           H
ATOM   1213 HG23 ILE A 664      45.570  36.700  45.730  1.00  0.00           H
ATOM   1214  CG1 ILE A 664      46.100  36.990  42.940  1.00  0.00           C
ATOM   1215 HG11 ILE A 664      47.150  36.620  43.040  1.00  0.00           H
ATOM   1216 HG12 ILE A 664      46.000  37.510  41.960  1.00  0.00           H
ATOM   1217  CD  ILE A 664      45.250  35.660  42.940  1.00  0.00           C
ATOM   1218  HD1 ILE A 664      45.390  35.080  43.870  1.00  0.00           H
ATOM   1219  HD2 ILE A 664      45.450  34.990  42.080  1.00  0.00           H
ATOM   1220  HD3 ILE A 664      44.180  35.970  42.930  1.00  0.00           H
ATOM   1221  C   ILE A 664      44.200  39.590  45.050  1.00  0.00           C
ATOM   1222  O   ILE A 664      44.670  40.690  45.090  1.00  0.00           O
ATOM   1223  N   LEU A 665      43.370  39.150  46.030  1.00  0.00           N
ATOM   1224  HN  LEU A 665      42.940  38.280  45.830  1.00  0.00           H
ATOM   1225  CA  LEU A 665      43.110  39.820  47.310  1.00  0.00           C
ATOM   1226  HA  LEU A 665      42.650  40.780  47.080  1.00  0.00           H
ATOM   1227  CB  LEU A 665      42.050  39.000  48.080  1.00  0.00           C
ATOM   1228  HB1 LEU A 665      42.520  38.060  48.430  1.00  0.00           H
ATOM   1229  HB2 LEU A 665      41.260  38.630  47.380  1.00  0.00           H
ATOM   1230  CG  LEU A 665      41.370  39.770  49.310  1.00  0.00           C
ATOM   1231  HG  LEU A 665      41.990  40.640  49.610  1.00  0.00           H
ATOM   1232  CD1 LEU A 665      39.900  40.210  48.950  1.00  0.00           C
ATOM   1233 HD11 LEU A 665      39.900  40.990  48.160  1.00  0.00           H
ATOM   1234 HD12 LEU A 665      39.520  40.800  49.810  1.00  0.00           H
ATOM   1235 HD13 LEU A 665      39.250  39.390  48.580  1.00  0.00           H
ATOM   1236  CD2 LEU A 665      41.140  38.810  50.410  1.00  0.00           C
ATOM   1237 HD21 LEU A 665      40.460  39.320  51.120  1.00  0.00           H
ATOM   1238 HD22 LEU A 665      42.090  38.650  50.970  1.00  0.00           H
ATOM   1239 HD23 LEU A 665      40.650  37.900  49.980  1.00  0.00           H
ATOM   1240  C   LEU A 665      44.330  40.110  48.200  1.00  0.00           C
ATOM   1241  O   LEU A 665      45.300  39.370  48.270  1.00  0.00           O
ATOM   1242  N   GLY A 666      44.240  41.240  48.930  1.00  0.00           N
ATOM   1243  HN  GLY A 666      43.510  41.890  48.840  1.00  0.00           H
ATOM   1244  CA  GLY A 666      45.330  41.560  49.790  1.00  0.00           C
ATOM   1245  HA1 GLY A 666      46.170  41.600  49.120  1.00  0.00           H
ATOM   1246  HA2 GLY A 666      45.450  40.950  50.670  1.00  0.00           H
ATOM   1247  C   GLY A 666      45.050  42.900  50.430  1.00  0.00           C
ATOM   1248  O   GLY A 666      43.920  43.380  50.510  1.00  0.00           O
ATOM   1249  N   SER A 667      46.020  43.590  50.960  1.00  0.00           N
ATOM   1250  HN  SER A 667      46.980  43.290  50.980  1.00  0.00           H
ATOM   1251  CA  SER A 667      45.830  44.830  51.670  1.00  0.00           C
ATOM   1252  HA  SER A 667      45.170  44.510  52.460  1.00  0.00           H
ATOM   1253  CB  SER A 667      47.150  45.390  52.210  1.00  0.00           C
ATOM   1254  HB1 SER A 667      47.410  44.690  53.030  1.00  0.00           H
ATOM   1255  HB2 SER A 667      47.100  46.380  52.690  1.00  0.00           H
ATOM   1256  OG  SER A 667      48.220  45.320  51.260  1.00  0.00           O
ATOM   1257  HG1 SER A 667      48.080  46.100  50.730  1.00  0.00           H
ATOM   1258  C   SER A 667      45.130  46.040  50.970  1.00  0.00           C
ATOM   1259  O   SER A 667      44.950  46.020  49.690  1.00  0.00           O
ATOM   1260  N   THR A 668      44.710  47.030  51.730  1.00  0.00           N
ATOM   1261  HN  THR A 668      44.990  47.100  52.690  1.00  0.00           H
ATOM   1262  CA  THR A 668      44.130  48.220  51.270  1.00  0.00           C
ATOM   1263  HA  THR A 668      44.440  48.330  50.250  1.00  0.00           H
ATOM   1264  CB  THR A 668      42.560  48.140  51.200  1.00  0.00           C
ATOM   1265  HB  THR A 668      42.250  47.520  50.330  1.00  0.00           H
ATOM   1266  OG1 THR A 668      41.920  49.410  51.100  1.00  0.00           O
ATOM   1267  HG1 THR A 668      42.090  49.660  50.190  1.00  0.00           H
ATOM   1268  CG2 THR A 668      42.050  47.280  52.480  1.00  0.00           C
ATOM   1269 HG21 THR A 668      42.410  46.230  52.390  1.00  0.00           H
ATOM   1270 HG22 THR A 668      40.940  47.310  52.510  1.00  0.00           H
ATOM   1271 HG23 THR A 668      42.480  47.630  53.430  1.00  0.00           H
ATOM   1272  C   THR A 668      44.680  49.430  52.010  1.00  0.00           C
ATOM   1273  O   THR A 668      44.640  49.480  53.250  1.00  0.00           O
ATOM   1274  N   GLY A 669      45.370  50.290  51.230  1.00  0.00           N
ATOM   1275  HN  GLY A 669      45.330  50.210  50.240  1.00  0.00           H
ATOM   1276  CA  GLY A 669      46.080  51.490  51.790  1.00  0.00           C
ATOM   1277  HA1 GLY A 669      46.580  52.030  51.010  1.00  0.00           H
ATOM   1278  HA2 GLY A 669      46.670  51.120  52.620  1.00  0.00           H
ATOM   1279  C   GLY A 669      45.120  52.470  52.520  1.00  0.00           C
ATOM   1280  O   GLY A 669      45.270  52.880  53.680  1.00  0.00           O
ATOM   1281  N   PRO A 670      44.030  52.930  51.810  1.00  0.00           N
ATOM   1282  CD  PRO A 670      43.920  52.800  50.260  1.00  0.00           C
ATOM   1283  HD1 PRO A 670      43.620  51.760  49.990  1.00  0.00           H
ATOM   1284  HD2 PRO A 670      44.820  53.140  49.720  1.00  0.00           H
ATOM   1285  CA  PRO A 670      42.830  53.670  52.280  1.00  0.00           C
ATOM   1286  HA  PRO A 670      43.210  54.670  52.430  1.00  0.00           H
ATOM   1287  CB  PRO A 670      41.850  53.770  51.100  1.00  0.00           C
ATOM   1288  HB1 PRO A 670      41.130  54.620  51.160  1.00  0.00           H
ATOM   1289  HB2 PRO A 670      41.210  52.870  50.990  1.00  0.00           H
ATOM   1290  CG  PRO A 670      42.820  53.790  49.900  1.00  0.00           C
ATOM   1291  HG1 PRO A 670      42.220  53.500  49.000  1.00  0.00           H
ATOM   1292  HG2 PRO A 670      43.330  54.760  49.770  1.00  0.00           H
ATOM   1293  C   PRO A 670      42.320  53.210  53.580  1.00  0.00           C
ATOM   1294  O   PRO A 670      42.220  54.080  54.480  1.00  0.00           O
ATOM   1295  N   VAL A 671      42.060  51.860  53.740  1.00  0.00           N
ATOM   1296  HN  VAL A 671      42.240  51.170  53.050  1.00  0.00           H
ATOM   1297  CA  VAL A 671      41.490  51.300  54.910  1.00  0.00           C
ATOM   1298  HA  VAL A 671      40.690  51.990  55.110  1.00  0.00           H
ATOM   1299  CB  VAL A 671      40.790  49.930  54.740  1.00  0.00           C
ATOM   1300  HB  VAL A 671      41.470  49.240  54.190  1.00  0.00           H
ATOM   1301  CG1 VAL A 671      40.230  49.300  55.920  1.00  0.00           C
ATOM   1302 HG11 VAL A 671      40.050  48.260  55.590  1.00  0.00           H
ATOM   1303 HG12 VAL A 671      39.210  49.660  56.170  1.00  0.00           H
ATOM   1304 HG13 VAL A 671      40.980  49.310  56.740  1.00  0.00           H
ATOM   1305  CG2 VAL A 671      39.590  50.040  53.770  1.00  0.00           C
ATOM   1306 HG21 VAL A 671      38.640  50.420  54.210  1.00  0.00           H
ATOM   1307 HG22 VAL A 671      39.410  49.040  53.340  1.00  0.00           H
ATOM   1308 HG23 VAL A 671      39.900  50.730  52.940  1.00  0.00           H
ATOM   1309  C   VAL A 671      42.520  51.240  56.070  1.00  0.00           C
ATOM   1310  O   VAL A 671      42.090  51.410  57.250  1.00  0.00           O
ATOM   1311  N   LEU A 672      43.880  51.020  55.770  1.00  0.00           N
ATOM   1312  HN  LEU A 672      44.160  50.870  54.830  1.00  0.00           H
ATOM   1313  CA  LEU A 672      44.890  51.260  56.790  1.00  0.00           C
ATOM   1314  HA  LEU A 672      44.710  50.530  57.580  1.00  0.00           H
ATOM   1315  CB  LEU A 672      46.210  50.710  56.290  1.00  0.00           C
ATOM   1316  HB1 LEU A 672      46.430  51.210  55.330  1.00  0.00           H
ATOM   1317  HB2 LEU A 672      46.060  49.650  56.000  1.00  0.00           H
ATOM   1318  CG  LEU A 672      47.460  50.740  57.180  1.00  0.00           C
ATOM   1319  HG  LEU A 672      47.560  51.750  57.630  1.00  0.00           H
ATOM   1320  CD1 LEU A 672      47.330  49.800  58.340  1.00  0.00           C
ATOM   1321 HD11 LEU A 672      48.300  49.920  58.880  1.00  0.00           H
ATOM   1322 HD12 LEU A 672      47.140  48.760  58.010  1.00  0.00           H
ATOM   1323 HD13 LEU A 672      46.550  50.110  59.060  1.00  0.00           H
ATOM   1324  CD2 LEU A 672      48.720  50.390  56.360  1.00  0.00           C
ATOM   1325 HD21 LEU A 672      48.760  51.020  55.450  1.00  0.00           H
ATOM   1326 HD22 LEU A 672      48.640  49.370  55.930  1.00  0.00           H
ATOM   1327 HD23 LEU A 672      49.630  50.490  56.980  1.00  0.00           H
ATOM   1328  C   LEU A 672      44.990  52.640  57.400  1.00  0.00           C
ATOM   1329  O   LEU A 672      45.140  52.760  58.600  1.00  0.00           O
ATOM   1330  N   VAL A 673      44.780  53.710  56.600  1.00  0.00           N
ATOM   1331  HN  VAL A 673      44.650  53.670  55.620  1.00  0.00           H
ATOM   1332  CA  VAL A 673      44.490  55.050  57.120  1.00  0.00           C
ATOM   1333  HA  VAL A 673      45.360  55.370  57.660  1.00  0.00           H
ATOM   1334  CB  VAL A 673      44.510  56.020  55.900  1.00  0.00           C
ATOM   1335  HB  VAL A 673      43.640  55.920  55.220  1.00  0.00           H
ATOM   1336  CG1 VAL A 673      44.430  57.500  56.450  1.00  0.00           C
ATOM   1337 HG11 VAL A 673      44.350  58.180  55.580  1.00  0.00           H
ATOM   1338 HG12 VAL A 673      45.350  57.690  57.060  1.00  0.00           H
ATOM   1339 HG13 VAL A 673      43.550  57.600  57.120  1.00  0.00           H
ATOM   1340  CG2 VAL A 673      45.790  55.880  55.110  1.00  0.00           C
ATOM   1341 HG21 VAL A 673      45.750  54.930  54.520  1.00  0.00           H
ATOM   1342 HG22 VAL A 673      46.670  55.800  55.800  1.00  0.00           H
ATOM   1343 HG23 VAL A 673      45.880  56.710  54.390  1.00  0.00           H
ATOM   1344  C   VAL A 673      43.220  55.200  57.900  1.00  0.00           C
ATOM   1345  O   VAL A 673      43.270  55.630  59.030  1.00  0.00           O
ATOM   1346  N   PHE A 674      42.100  54.750  57.380  1.00  0.00           N
ATOM   1347  HN  PHE A 674      42.170  54.170  56.580  1.00  0.00           H
ATOM   1348  CA  PHE A 674      40.730  54.860  57.940  1.00  0.00           C
ATOM   1349  HA  PHE A 674      40.620  55.930  58.060  1.00  0.00           H
ATOM   1350  CB  PHE A 674      39.730  54.310  56.910  1.00  0.00           C
ATOM   1351  HB1 PHE A 674      40.010  53.270  56.700  1.00  0.00           H
ATOM   1352  HB2 PHE A 674      39.760  54.820  55.920  1.00  0.00           H
ATOM   1353  CG  PHE A 674      38.290  54.230  57.410  1.00  0.00           C
ATOM   1354  CD1 PHE A 674      37.510  55.400  57.420  1.00  0.00           C
ATOM   1355  HD1 PHE A 674      37.880  56.340  57.030  1.00  0.00           H
ATOM   1356  CE1 PHE A 674      36.230  55.360  57.950  1.00  0.00           C
ATOM   1357  HE1 PHE A 674      35.540  56.180  57.920  1.00  0.00           H
ATOM   1358  CZ  PHE A 674      35.780  54.150  58.570  1.00  0.00           C
ATOM   1359  HZ  PHE A 674      34.810  54.070  59.020  1.00  0.00           H
ATOM   1360  CD2 PHE A 674      37.820  53.030  57.910  1.00  0.00           C
ATOM   1361  HD2 PHE A 674      38.510  52.200  57.890  1.00  0.00           H
ATOM   1362  CE2 PHE A 674      36.500  52.930  58.420  1.00  0.00           C
ATOM   1363  HE2 PHE A 674      36.200  51.980  58.830  1.00  0.00           H
ATOM   1364  C   PHE A 674      40.400  54.330  59.320  1.00  0.00           C
ATOM   1365  O   PHE A 674      39.780  55.000  60.140  1.00  0.00           O
ATOM   1366  N   GLU A 675      40.870  53.140  59.640  1.00  0.00           N
ATOM   1367  HN  GLU A 675      41.260  52.530  58.950  1.00  0.00           H
ATOM   1368  CA  GLU A 675      40.900  52.630  60.930  1.00  0.00           C
ATOM   1369  HA  GLU A 675      39.910  52.380  61.250  1.00  0.00           H
ATOM   1370  CB  GLU A 675      41.810  51.330  60.890  1.00  0.00           C
ATOM   1371  HB1 GLU A 675      42.130  50.980  61.890  1.00  0.00           H
ATOM   1372  HB2 GLU A 675      42.760  51.640  60.400  1.00  0.00           H
ATOM   1373  CG  GLU A 675      41.070  50.210  60.160  1.00  0.00           C
ATOM   1374  HG1 GLU A 675      41.750  49.340  60.020  1.00  0.00           H
ATOM   1375  HG2 GLU A 675      40.780  50.580  59.150  1.00  0.00           H
ATOM   1376  CD  GLU A 675      39.720  49.670  60.710  1.00  0.00           C
ATOM   1377  OE1 GLU A 675      39.300  48.750  59.990  1.00  0.00           O
ATOM   1378  OE2 GLU A 675      39.160  50.050  61.750  1.00  0.00           O
ATOM   1379  C   GLU A 675      41.600  53.510  62.010  1.00  0.00           C
ATOM   1380  O   GLU A 675      41.150  53.640  63.150  1.00  0.00           O
ATOM   1381  N   LYS A 676      42.750  54.120  61.730  1.00  0.00           N
ATOM   1382  HN  LYS A 676      43.120  53.890  60.830  1.00  0.00           H
ATOM   1383  CA  LYS A 676      43.470  55.010  62.650  1.00  0.00           C
ATOM   1384  HA  LYS A 676      43.460  54.480  63.580  1.00  0.00           H
ATOM   1385  CB  LYS A 676      44.930  55.380  62.090  1.00  0.00           C
ATOM   1386  HB1 LYS A 676      44.910  56.190  61.330  1.00  0.00           H
ATOM   1387  HB2 LYS A 676      45.270  54.480  61.520  1.00  0.00           H
ATOM   1388  CG  LYS A 676      45.890  55.690  63.230  1.00  0.00           C
ATOM   1389  HG1 LYS A 676      45.930  54.830  63.930  1.00  0.00           H
ATOM   1390  HG2 LYS A 676      45.310  56.510  63.700  1.00  0.00           H
ATOM   1391  CD  LYS A 676      47.340  56.020  62.780  1.00  0.00           C
ATOM   1392  HD1 LYS A 676      47.780  55.100  62.330  1.00  0.00           H
ATOM   1393  HD2 LYS A 676      47.820  56.210  63.760  1.00  0.00           H
ATOM   1394  CE  LYS A 676      47.500  57.240  61.890  1.00  0.00           C
ATOM   1395  HE1 LYS A 676      46.930  58.070  62.360  1.00  0.00           H
ATOM   1396  HE2 LYS A 676      47.070  56.980  60.900  1.00  0.00           H
ATOM   1397  NZ  LYS A 676      48.940  57.460  61.550  1.00  0.00           N
ATOM   1398  HZ1 LYS A 676      49.430  56.720  61.000  1.00  0.00           H
ATOM   1399  HZ2 LYS A 676      49.390  57.390  62.480  1.00  0.00           H
ATOM   1400  HZ3 LYS A 676      49.000  58.460  61.280  1.00  0.00           H
ATOM   1401  C   LYS A 676      42.670  56.210  62.970  1.00  0.00           C
ATOM   1402  O   LYS A 676      42.660  56.660  64.110  1.00  0.00           O
ATOM   1403  N   ILE A 677      42.020  56.770  62.010  1.00  0.00           N
ATOM   1404  HN  ILE A 677      42.070  56.290  61.140  1.00  0.00           H
ATOM   1405  CA  ILE A 677      40.920  57.740  62.230  1.00  0.00           C
ATOM   1406  HA  ILE A 677      41.360  58.580  62.750  1.00  0.00           H
ATOM   1407  CB  ILE A 677      40.230  58.300  60.920  1.00  0.00           C
ATOM   1408  HB  ILE A 677      39.420  57.630  60.540  1.00  0.00           H
ATOM   1409  CG2 ILE A 677      39.450  59.600  61.310  1.00  0.00           C
ATOM   1410 HG21 ILE A 677      38.750  59.500  62.170  1.00  0.00           H
ATOM   1411 HG22 ILE A 677      38.910  59.950  60.400  1.00  0.00           H
ATOM   1412 HG23 ILE A 677      40.170  60.420  61.490  1.00  0.00           H
ATOM   1413  CG1 ILE A 677      41.260  58.360  59.730  1.00  0.00           C
ATOM   1414 HG11 ILE A 677      41.650  57.360  59.480  1.00  0.00           H
ATOM   1415 HG12 ILE A 677      42.110  59.000  60.030  1.00  0.00           H
ATOM   1416  CD  ILE A 677      40.620  59.010  58.490  1.00  0.00           C
ATOM   1417  HD1 ILE A 677      39.840  58.310  58.140  1.00  0.00           H
ATOM   1418  HD2 ILE A 677      41.390  59.040  57.680  1.00  0.00           H
ATOM   1419  HD3 ILE A 677      40.310  60.060  58.640  1.00  0.00           H
ATOM   1420  C   ILE A 677      39.710  57.220  63.000  1.00  0.00           C
ATOM   1421  O   ILE A 677      39.290  57.730  63.990  1.00  0.00           O
ATOM   1422  N   LEU A 678      39.220  55.990  62.650  1.00  0.00           N
ATOM   1423  HN  LEU A 678      39.550  55.580  61.800  1.00  0.00           H
ATOM   1424  CA  LEU A 678      38.160  55.370  63.380  1.00  0.00           C
ATOM   1425  HA  LEU A 678      37.280  56.000  63.370  1.00  0.00           H
ATOM   1426  CB  LEU A 678      37.610  54.140  62.580  1.00  0.00           C
ATOM   1427  HB1 LEU A 678      38.380  53.350  62.480  1.00  0.00           H
ATOM   1428  HB2 LEU A 678      37.290  54.420  61.560  1.00  0.00           H
ATOM   1429  CG  LEU A 678      36.420  53.290  63.180  1.00  0.00           C
ATOM   1430  HG  LEU A 678      36.840  52.890  64.130  1.00  0.00           H
ATOM   1431  CD1 LEU A 678      35.240  54.180  63.510  1.00  0.00           C
ATOM   1432 HD11 LEU A 678      35.490  54.860  64.340  1.00  0.00           H
ATOM   1433 HD12 LEU A 678      34.430  53.540  63.890  1.00  0.00           H
ATOM   1434 HD13 LEU A 678      34.930  54.670  62.550  1.00  0.00           H
ATOM   1435  CD2 LEU A 678      36.150  52.100  62.230  1.00  0.00           C
ATOM   1436 HD21 LEU A 678      37.140  51.650  62.060  1.00  0.00           H
ATOM   1437 HD22 LEU A 678      35.790  52.410  61.240  1.00  0.00           H
ATOM   1438 HD23 LEU A 678      35.400  51.380  62.650  1.00  0.00           H
ATOM   1439  C   LEU A 678      38.420  55.030  64.840  1.00  0.00           C
ATOM   1440  O   LEU A 678      37.680  55.430  65.700  1.00  0.00           O
ATOM   1441  N   TYR A 679      39.620  54.490  65.110  1.00  0.00           N
ATOM   1442  HN  TYR A 679      40.170  54.250  64.310  1.00  0.00           H
ATOM   1443  CA  TYR A 679      40.130  54.320  66.410  1.00  0.00           C
ATOM   1444  HA  TYR A 679      39.360  53.770  66.940  1.00  0.00           H
ATOM   1445  CB  TYR A 679      41.480  53.480  66.340  1.00  0.00           C
ATOM   1446  HB1 TYR A 679      42.190  53.910  65.610  1.00  0.00           H
ATOM   1447  HB2 TYR A 679      41.190  52.460  66.000  1.00  0.00           H
ATOM   1448  CG  TYR A 679      42.140  53.290  67.680  1.00  0.00           C
ATOM   1449  CD1 TYR A 679      41.590  52.490  68.700  1.00  0.00           C
ATOM   1450  HD1 TYR A 679      40.680  51.980  68.400  1.00  0.00           H
ATOM   1451  CE1 TYR A 679      42.100  52.460  69.930  1.00  0.00           C
ATOM   1452  HE1 TYR A 679      41.660  51.860  70.700  1.00  0.00           H
ATOM   1453  CZ  TYR A 679      43.270  53.280  70.200  1.00  0.00           C
ATOM   1454  OH  TYR A 679      43.850  53.270  71.450  1.00  0.00           O
ATOM   1455  HH  TYR A 679      44.560  53.900  71.520  1.00  0.00           H
ATOM   1456  CD2 TYR A 679      43.340  54.000  67.850  1.00  0.00           C
ATOM   1457  HD2 TYR A 679      43.720  54.730  67.140  1.00  0.00           H
ATOM   1458  CE2 TYR A 679      43.930  53.960  69.160  1.00  0.00           C
ATOM   1459  HE2 TYR A 679      44.900  54.370  69.400  1.00  0.00           H
ATOM   1460  C   TYR A 679      40.270  55.600  67.200  1.00  0.00           C
ATOM   1461  O   TYR A 679      39.760  55.580  68.310  1.00  0.00           O
ATOM   1462  N   LYS A 680      40.760  56.720  66.630  1.00  0.00           N
ATOM   1463  HN  LYS A 680      41.260  56.700  65.760  1.00  0.00           H
ATOM   1464  CA  LYS A 680      40.740  58.080  67.240  1.00  0.00           C
ATOM   1465  HA  LYS A 680      41.250  58.070  68.190  1.00  0.00           H
ATOM   1466  CB  LYS A 680      41.580  59.040  66.360  1.00  0.00           C
ATOM   1467  HB1 LYS A 680      41.230  60.060  66.640  1.00  0.00           H
ATOM   1468  HB2 LYS A 680      41.190  58.870  65.340  1.00  0.00           H
ATOM   1469  CG  LYS A 680      43.120  58.900  66.470  1.00  0.00           C
ATOM   1470  HG1 LYS A 680      43.660  59.610  65.810  1.00  0.00           H
ATOM   1471  HG2 LYS A 680      43.390  57.850  66.190  1.00  0.00           H
ATOM   1472  CD  LYS A 680      43.700  59.260  67.840  1.00  0.00           C
ATOM   1473  HD1 LYS A 680      43.600  58.370  68.500  1.00  0.00           H
ATOM   1474  HD2 LYS A 680      43.090  60.080  68.290  1.00  0.00           H
ATOM   1475  CE  LYS A 680      45.230  59.830  67.920  1.00  0.00           C
ATOM   1476  HE1 LYS A 680      45.460  60.380  68.850  1.00  0.00           H
ATOM   1477  HE2 LYS A 680      45.250  60.510  67.040  1.00  0.00           H
ATOM   1478  NZ  LYS A 680      46.110  58.650  67.730  1.00  0.00           N
ATOM   1479  HZ1 LYS A 680      46.140  58.000  68.550  1.00  0.00           H
ATOM   1480  HZ2 LYS A 680      47.100  58.840  67.480  1.00  0.00           H
ATOM   1481  HZ3 LYS A 680      45.750  58.090  66.940  1.00  0.00           H
ATOM   1482  C   LYS A 680      39.260  58.620  67.550  1.00  0.00           C
ATOM   1483  O   LYS A 680      38.960  59.260  68.580  1.00  0.00           O
ATOM   1484  N   PHE A 681      38.300  58.390  66.610  1.00  0.00           N
ATOM   1485  HN  PHE A 681      38.420  57.940  65.730  1.00  0.00           H
ATOM   1486  CA  PHE A 681      36.910  58.710  66.810  1.00  0.00           C
ATOM   1487  HA  PHE A 681      36.810  59.720  67.170  1.00  0.00           H
ATOM   1488  CB  PHE A 681      36.010  58.510  65.600  1.00  0.00           C
ATOM   1489  HB1 PHE A 681      34.970  58.660  65.960  1.00  0.00           H
ATOM   1490  HB2 PHE A 681      36.200  57.570  65.040  1.00  0.00           H
ATOM   1491  CG  PHE A 681      36.140  59.600  64.560  1.00  0.00           C
ATOM   1492  CD1 PHE A 681      35.940  59.200  63.190  1.00  0.00           C
ATOM   1493  HD1 PHE A 681      35.660  58.160  63.070  1.00  0.00           H
ATOM   1494  CE1 PHE A 681      36.070  60.090  62.130  1.00  0.00           C
ATOM   1495  HE1 PHE A 681      35.750  59.740  61.160  1.00  0.00           H
ATOM   1496  CZ  PHE A 681      36.220  61.410  62.450  1.00  0.00           C
ATOM   1497  HZ  PHE A 681      36.440  62.080  61.640  1.00  0.00           H
ATOM   1498  CD2 PHE A 681      36.390  60.980  64.820  1.00  0.00           C
ATOM   1499  HD2 PHE A 681      36.560  61.380  65.800  1.00  0.00           H
ATOM   1500  CE2 PHE A 681      36.520  61.830  63.730  1.00  0.00           C
ATOM   1501  HE2 PHE A 681      36.590  62.900  63.840  1.00  0.00           H
ATOM   1502  C   PHE A 681      36.280  57.910  67.990  1.00  0.00           C
ATOM   1503  O   PHE A 681      35.620  58.510  68.860  1.00  0.00           O
ATOM   1504  N   CYS A 682      36.470  56.570  68.030  1.00  0.00           N
ATOM   1505  HN  CYS A 682      37.040  56.190  67.300  1.00  0.00           H
ATOM   1506  CA  CYS A 682      36.090  55.760  69.160  1.00  0.00           C
ATOM   1507  HA  CYS A 682      35.030  55.890  69.270  1.00  0.00           H
ATOM   1508  CB  CYS A 682      36.420  54.220  68.840  1.00  0.00           C
ATOM   1509  HB1 CYS A 682      36.240  53.590  69.740  1.00  0.00           H
ATOM   1510  HB2 CYS A 682      37.510  54.290  68.620  1.00  0.00           H
ATOM   1511  SG  CYS A 682      35.520  53.770  67.280  1.00  0.00           S
ATOM   1512  HG1 CYS A 682      36.020  54.800  66.600  1.00  0.00           H
ATOM   1513  C   CYS A 682      36.570  56.130  70.530  1.00  0.00           C
ATOM   1514  O   CYS A 682      35.820  56.130  71.490  1.00  0.00           O
ATOM   1515  N   ARG A 683      37.890  56.350  70.590  1.00  0.00           N
ATOM   1516  HN  ARG A 683      38.400  56.250  69.740  1.00  0.00           H
ATOM   1517  CA  ARG A 683      38.630  56.740  71.770  1.00  0.00           C
ATOM   1518  HA  ARG A 683      38.440  56.050  72.600  1.00  0.00           H
ATOM   1519  CB  ARG A 683      40.110  56.890  71.440  1.00  0.00           C
ATOM   1520  HB1 ARG A 683      40.530  57.590  72.200  1.00  0.00           H
ATOM   1521  HB2 ARG A 683      40.070  57.410  70.460  1.00  0.00           H
ATOM   1522  CG  ARG A 683      40.920  55.580  71.500  1.00  0.00           C
ATOM   1523  HG1 ARG A 683      41.940  55.840  71.140  1.00  0.00           H
ATOM   1524  HG2 ARG A 683      40.510  54.750  70.880  1.00  0.00           H
ATOM   1525  CD  ARG A 683      41.210  55.070  72.850  1.00  0.00           C
ATOM   1526  HD1 ARG A 683      41.210  55.900  73.590  1.00  0.00           H
ATOM   1527  HD2 ARG A 683      42.170  54.510  72.790  1.00  0.00           H
ATOM   1528  NE  ARG A 683      40.100  54.070  73.300  1.00  0.00           N
ATOM   1529  HE  ARG A 683      39.300  53.870  72.740  1.00  0.00           H
ATOM   1530  CZ  ARG A 683      40.150  53.510  74.550  1.00  0.00           C
ATOM   1531  NH1 ARG A 683      39.130  52.790  74.850  1.00  0.00           N
ATOM   1532 HH11 ARG A 683      39.070  52.560  75.820  1.00  0.00           H
ATOM   1533 HH12 ARG A 683      38.260  53.040  74.420  1.00  0.00           H
ATOM   1534  NH2 ARG A 683      41.010  53.750  75.500  1.00  0.00           N
ATOM   1535 HH21 ARG A 683      41.880  54.230  75.360  1.00  0.00           H
ATOM   1536 HH22 ARG A 683      40.840  53.350  76.400  1.00  0.00           H
ATOM   1537  C   ARG A 683      38.270  58.120  72.340  1.00  0.00           C
ATOM   1538  O   ARG A 683      38.010  58.370  73.510  1.00  0.00           O
ATOM   1539  N   ASP A 684      38.170  59.190  71.440  1.00  0.00           N
ATOM   1540  HN  ASP A 684      38.310  58.900  70.490  1.00  0.00           H
ATOM   1541  CA  ASP A 684      37.780  60.590  71.850  1.00  0.00           C
ATOM   1542  HA  ASP A 684      38.380  60.870  72.710  1.00  0.00           H
ATOM   1543  CB  ASP A 684      37.990  61.700  70.710  1.00  0.00           C
ATOM   1544  HB1 ASP A 684      37.330  62.580  70.860  1.00  0.00           H
ATOM   1545  HB2 ASP A 684      37.790  61.340  69.680  1.00  0.00           H
ATOM   1546  CG  ASP A 684      39.420  62.270  70.650  1.00  0.00           C
ATOM   1547  OD1 ASP A 684      39.670  63.060  69.650  1.00  0.00           O
ATOM   1548  OD2 ASP A 684      40.270  62.070  71.570  1.00  0.00           O
ATOM   1549  C   ASP A 684      36.360  60.690  72.380  1.00  0.00           C
ATOM   1550  O   ASP A 684      36.030  61.320  73.400  1.00  0.00           O
ATOM   1551  N   TYR A 685      35.370  60.080  71.680  1.00  0.00           N
ATOM   1552  HN  TYR A 685      35.630  59.560  70.860  1.00  0.00           H
ATOM   1553  CA  TYR A 685      34.040  60.060  72.170  1.00  0.00           C
ATOM   1554  HA  TYR A 685      33.840  60.930  72.770  1.00  0.00           H
ATOM   1555  CB  TYR A 685      33.020  60.150  71.020  1.00  0.00           C
ATOM   1556  HB1 TYR A 685      31.980  60.160  71.410  1.00  0.00           H
ATOM   1557  HB2 TYR A 685      33.070  59.290  70.320  1.00  0.00           H
ATOM   1558  CG  TYR A 685      33.230  61.490  70.370  1.00  0.00           C
ATOM   1559  CD1 TYR A 685      33.450  61.440  68.940  1.00  0.00           C
ATOM   1560  HD1 TYR A 685      33.490  60.560  68.310  1.00  0.00           H
ATOM   1561  CE1 TYR A 685      33.440  62.610  68.320  1.00  0.00           C
ATOM   1562  HE1 TYR A 685      33.620  62.610  67.250  1.00  0.00           H
ATOM   1563  CZ  TYR A 685      33.200  63.900  68.880  1.00  0.00           C
ATOM   1564  OH  TYR A 685      33.140  65.070  68.090  1.00  0.00           O
ATOM   1565  HH  TYR A 685      33.450  64.890  67.210  1.00  0.00           H
ATOM   1566  CD2 TYR A 685      32.950  62.680  71.050  1.00  0.00           C
ATOM   1567  HD2 TYR A 685      32.640  62.640  72.080  1.00  0.00           H
ATOM   1568  CE2 TYR A 685      32.850  63.890  70.260  1.00  0.00           C
ATOM   1569  HE2 TYR A 685      32.460  64.770  70.750  1.00  0.00           H
ATOM   1570  C   TYR A 685      33.610  59.030  73.080  1.00  0.00           C
ATOM   1571  O   TYR A 685      32.430  59.040  73.480  1.00  0.00           O
ATOM   1572  N   GLN A 686      34.470  58.130  73.570  1.00  0.00           N
ATOM   1573  HN  GLN A 686      35.450  58.220  73.420  1.00  0.00           H
ATOM   1574  CA  GLN A 686      34.180  57.270  74.750  1.00  0.00           C
ATOM   1575  HA  GLN A 686      35.090  56.900  75.210  1.00  0.00           H
ATOM   1576  CB  GLN A 686      33.660  58.020  76.060  1.00  0.00           C
ATOM   1577  HB1 GLN A 686      33.580  57.240  76.850  1.00  0.00           H
ATOM   1578  HB2 GLN A 686      32.630  58.380  75.860  1.00  0.00           H
ATOM   1579  CG  GLN A 686      34.580  59.280  76.430  1.00  0.00           C
ATOM   1580  HG1 GLN A 686      34.060  59.630  77.360  1.00  0.00           H
ATOM   1581  HG2 GLN A 686      34.380  60.130  75.770  1.00  0.00           H
ATOM   1582  CD  GLN A 686      36.110  58.990  76.550  1.00  0.00           C
ATOM   1583  OE1 GLN A 686      36.510  58.140  77.320  1.00  0.00           O
ATOM   1584  NE2 GLN A 686      36.950  59.760  75.900  1.00  0.00           N
ATOM   1585 HE21 GLN A 686      37.930  59.600  75.950  1.00  0.00           H
ATOM   1586 HE22 GLN A 686      36.710  60.370  75.150  1.00  0.00           H
ATOM   1587  C   GLN A 686      33.400  56.060  74.480  1.00  0.00           C
ATOM   1588  O   GLN A 686      32.470  55.640  75.180  1.00  0.00           O
ATOM   1589  N   LEU A 687      33.690  55.540  73.280  1.00  0.00           N
ATOM   1590  HN  LEU A 687      34.480  55.760  72.730  1.00  0.00           H
ATOM   1591  CA  LEU A 687      32.970  54.320  72.730  1.00  0.00           C
ATOM   1592  HA  LEU A 687      32.340  53.860  73.480  1.00  0.00           H
ATOM   1593  CB  LEU A 687      32.230  54.700  71.410  1.00  0.00           C
ATOM   1594  HB1 LEU A 687      31.760  53.750  71.070  1.00  0.00           H
ATOM   1595  HB2 LEU A 687      32.890  55.070  70.600  1.00  0.00           H
ATOM   1596  CG  LEU A 687      31.210  55.840  71.590  1.00  0.00           C
ATOM   1597  HG  LEU A 687      31.730  56.650  72.110  1.00  0.00           H
ATOM   1598  CD1 LEU A 687      30.600  56.380  70.250  1.00  0.00           C
ATOM   1599 HD11 LEU A 687      29.860  57.160  70.560  1.00  0.00           H
ATOM   1600 HD12 LEU A 687      29.940  55.710  69.670  1.00  0.00           H
ATOM   1601 HD13 LEU A 687      31.350  56.860  69.590  1.00  0.00           H
ATOM   1602  CD2 LEU A 687      30.040  55.440  72.590  1.00  0.00           C
ATOM   1603 HD21 LEU A 687      29.610  54.500  72.190  1.00  0.00           H
ATOM   1604 HD22 LEU A 687      29.230  56.210  72.580  1.00  0.00           H
ATOM   1605 HD23 LEU A 687      30.410  55.230  73.630  1.00  0.00           H
ATOM   1606  C   LEU A 687      33.880  53.160  72.410  1.00  0.00           C
ATOM   1607  O   LEU A 687      35.080  53.310  72.330  1.00  0.00           O
ATOM   1608  N   SER A 688      33.330  51.950  72.280  1.00  0.00           N
ATOM   1609  HN  SER A 688      32.340  51.890  72.330  1.00  0.00           H
ATOM   1610  CA  SER A 688      34.130  50.680  72.060  1.00  0.00           C
ATOM   1611  HA  SER A 688      35.050  50.950  72.560  1.00  0.00           H
ATOM   1612  CB  SER A 688      33.500  49.330  72.570  1.00  0.00           C
ATOM   1613  HB1 SER A 688      32.640  49.120  71.900  1.00  0.00           H
ATOM   1614  HB2 SER A 688      33.060  49.430  73.590  1.00  0.00           H
ATOM   1615  OG  SER A 688      34.410  48.230  72.540  1.00  0.00           O
ATOM   1616  HG1 SER A 688      33.930  47.610  73.070  1.00  0.00           H
ATOM   1617  C   SER A 688      34.480  50.490  70.580  1.00  0.00           C
ATOM   1618  O   SER A 688      33.600  50.170  69.750  1.00  0.00           O
ATOM   1619  N   TYR A 689      35.740  50.690  70.160  1.00  0.00           N
ATOM   1620  HN  TYR A 689      36.290  50.950  70.950  1.00  0.00           H
ATOM   1621  CA  TYR A 689      36.260  50.580  68.870  1.00  0.00           C
ATOM   1622  HA  TYR A 689      35.840  51.360  68.250  1.00  0.00           H
ATOM   1623  CB  TYR A 689      37.830  50.770  68.840  1.00  0.00           C
ATOM   1624  HB1 TYR A 689      38.260  50.030  69.540  1.00  0.00           H
ATOM   1625  HB2 TYR A 689      38.090  51.750  69.280  1.00  0.00           H
ATOM   1626  CG  TYR A 689      38.540  50.470  67.550  1.00  0.00           C
ATOM   1627  CD1 TYR A 689      39.480  49.420  67.450  1.00  0.00           C
ATOM   1628  HD1 TYR A 689      39.890  48.910  68.310  1.00  0.00           H
ATOM   1629  CE1 TYR A 689      40.100  49.150  66.220  1.00  0.00           C
ATOM   1630  HE1 TYR A 689      40.880  48.390  66.190  1.00  0.00           H
ATOM   1631  CZ  TYR A 689      39.730  49.880  65.090  1.00  0.00           C
ATOM   1632  OH  TYR A 689      40.480  49.570  63.970  1.00  0.00           O
ATOM   1633  HH  TYR A 689      40.030  49.860  63.180  1.00  0.00           H
ATOM   1634  CD2 TYR A 689      38.100  51.000  66.400  1.00  0.00           C
ATOM   1635  HD2 TYR A 689      37.340  51.760  66.360  1.00  0.00           H
ATOM   1636  CE2 TYR A 689      38.670  50.760  65.120  1.00  0.00           C
ATOM   1637  HE2 TYR A 689      38.370  51.230  64.200  1.00  0.00           H
ATOM   1638  C   TYR A 689      35.790  49.360  68.060  1.00  0.00           C
ATOM   1639  O   TYR A 689      35.010  49.470  67.120  1.00  0.00           O
ATOM   1640  N   LEU A 690      36.220  48.070  68.370  1.00  0.00           N
ATOM   1641  HN  LEU A 690      36.740  47.790  69.170  1.00  0.00           H
ATOM   1642  CA  LEU A 690      35.910  46.940  67.520  1.00  0.00           C
ATOM   1643  HA  LEU A 690      36.160  47.260  66.520  1.00  0.00           H
ATOM   1644  CB  LEU A 690      36.800  45.740  67.860  1.00  0.00           C
ATOM   1645  HB1 LEU A 690      36.540  44.870  67.220  1.00  0.00           H
ATOM   1646  HB2 LEU A 690      36.430  45.320  68.830  1.00  0.00           H
ATOM   1647  CG  LEU A 690      38.340  45.890  67.890  1.00  0.00           C
ATOM   1648  HG  LEU A 690      38.580  46.780  68.510  1.00  0.00           H
ATOM   1649  CD1 LEU A 690      38.960  44.670  68.590  1.00  0.00           C
ATOM   1650 HD11 LEU A 690      38.640  44.570  69.650  1.00  0.00           H
ATOM   1651 HD12 LEU A 690      40.060  44.680  68.500  1.00  0.00           H
ATOM   1652 HD13 LEU A 690      38.530  43.700  68.240  1.00  0.00           H
ATOM   1653  CD2 LEU A 690      38.890  46.150  66.500  1.00  0.00           C
ATOM   1654 HD21 LEU A 690      38.950  45.250  65.850  1.00  0.00           H
ATOM   1655 HD22 LEU A 690      39.930  46.520  66.450  1.00  0.00           H
ATOM   1656 HD23 LEU A 690      38.240  46.910  66.000  1.00  0.00           H
ATOM   1657  C   LEU A 690      34.430  46.600  67.360  1.00  0.00           C
ATOM   1658  O   LEU A 690      34.030  46.140  66.280  1.00  0.00           O
ATOM   1659  N   SER A 691      33.580  46.900  68.420  1.00  0.00           N
ATOM   1660  HN  SER A 691      34.000  47.300  69.230  1.00  0.00           H
ATOM   1661  CA  SER A 691      32.090  46.680  68.410  1.00  0.00           C
ATOM   1662  HA  SER A 691      31.770  45.670  68.250  1.00  0.00           H
ATOM   1663  CB  SER A 691      31.420  47.030  69.830  1.00  0.00           C
ATOM   1664  HB1 SER A 691      31.820  48.020  70.140  1.00  0.00           H
ATOM   1665  HB2 SER A 691      31.750  46.300  70.600  1.00  0.00           H
ATOM   1666  OG  SER A 691      30.020  47.190  69.870  1.00  0.00           O
ATOM   1667  HG1 SER A 691      29.800  47.250  70.810  1.00  0.00           H
ATOM   1668  C   SER A 691      31.430  47.620  67.370  1.00  0.00           C
ATOM   1669  O   SER A 691      30.560  47.360  66.490  1.00  0.00           O
ATOM   1670  N   LEU A 692      31.840  48.860  67.450  1.00  0.00           N
ATOM   1671  HN  LEU A 692      32.610  49.170  68.000  1.00  0.00           H
ATOM   1672  CA  LEU A 692      31.380  49.990  66.670  1.00  0.00           C
ATOM   1673  HA  LEU A 692      30.310  49.960  66.730  1.00  0.00           H
ATOM   1674  CB  LEU A 692      31.860  51.390  67.260  1.00  0.00           C
ATOM   1675  HB1 LEU A 692      32.970  51.360  67.320  1.00  0.00           H
ATOM   1676  HB2 LEU A 692      31.450  51.310  68.290  1.00  0.00           H
ATOM   1677  CG  LEU A 692      31.240  52.730  66.700  1.00  0.00           C
ATOM   1678  HG  LEU A 692      31.720  52.860  65.700  1.00  0.00           H
ATOM   1679  CD1 LEU A 692      29.750  52.460  66.610  1.00  0.00           C
ATOM   1680 HD11 LEU A 692      29.480  51.640  65.900  1.00  0.00           H
ATOM   1681 HD12 LEU A 692      29.200  53.360  66.260  1.00  0.00           H
ATOM   1682 HD13 LEU A 692      29.350  52.170  67.600  1.00  0.00           H
ATOM   1683  CD2 LEU A 692      31.640  53.870  67.630  1.00  0.00           C
ATOM   1684 HD21 LEU A 692      32.720  53.850  67.920  1.00  0.00           H
ATOM   1685 HD22 LEU A 692      31.000  53.810  68.530  1.00  0.00           H
ATOM   1686 HD23 LEU A 692      31.190  54.830  67.290  1.00  0.00           H
ATOM   1687  C   LEU A 692      31.880  49.850  65.210  1.00  0.00           C
ATOM   1688  O   LEU A 692      31.100  50.070  64.250  1.00  0.00           O
ATOM   1689  N   ARG A 693      33.130  49.540  64.980  1.00  0.00           N
ATOM   1690  HN  ARG A 693      33.800  49.450  65.720  1.00  0.00           H
ATOM   1691  CA  ARG A 693      33.670  49.170  63.710  1.00  0.00           C
ATOM   1692  HA  ARG A 693      33.680  50.010  63.020  1.00  0.00           H
ATOM   1693  CB  ARG A 693      35.200  48.780  63.970  1.00  0.00           C
ATOM   1694  HB1 ARG A 693      35.080  47.900  64.630  1.00  0.00           H
ATOM   1695  HB2 ARG A 693      35.600  49.650  64.530  1.00  0.00           H
ATOM   1696  CG  ARG A 693      36.050  48.270  62.820  1.00  0.00           C
ATOM   1697  HG1 ARG A 693      36.480  49.150  62.270  1.00  0.00           H
ATOM   1698  HG2 ARG A 693      35.560  47.720  61.990  1.00  0.00           H
ATOM   1699  CD  ARG A 693      37.320  47.470  63.320  1.00  0.00           C
ATOM   1700  HD1 ARG A 693      36.930  46.550  63.810  1.00  0.00           H
ATOM   1701  HD2 ARG A 693      37.850  48.120  64.050  1.00  0.00           H
ATOM   1702  NE  ARG A 693      38.140  47.180  62.140  1.00  0.00           N
ATOM   1703  HE  ARG A 693      38.700  47.940  61.770  1.00  0.00           H
ATOM   1704  CZ  ARG A 693      37.930  46.170  61.310  1.00  0.00           C
ATOM   1705  NH1 ARG A 693      37.230  45.100  61.550  1.00  0.00           N
ATOM   1706 HH11 ARG A 693      36.610  45.040  62.330  1.00  0.00           H
ATOM   1707 HH12 ARG A 693      37.320  44.300  60.960  1.00  0.00           H
ATOM   1708  NH2 ARG A 693      38.550  46.190  60.180  1.00  0.00           N
ATOM   1709 HH21 ARG A 693      37.990  45.760  59.470  1.00  0.00           H
ATOM   1710 HH22 ARG A 693      38.910  47.100  59.970  1.00  0.00           H
ATOM   1711  C   ARG A 693      32.980  47.980  62.940  1.00  0.00           C
ATOM   1712  O   ARG A 693      32.820  47.960  61.720  1.00  0.00           O
ATOM   1713  N   THR A 694      32.650  46.890  63.710  1.00  0.00           N
ATOM   1714  HN  THR A 694      33.040  46.820  64.620  1.00  0.00           H
ATOM   1715  CA  THR A 694      31.760  45.800  63.300  1.00  0.00           C
ATOM   1716  HA  THR A 694      32.160  45.260  62.450  1.00  0.00           H
ATOM   1717  CB  THR A 694      31.500  44.680  64.350  1.00  0.00           C
ATOM   1718  HB  THR A 694      31.120  45.160  65.280  1.00  0.00           H
ATOM   1719  OG1 THR A 694      32.670  43.940  64.620  1.00  0.00           O
ATOM   1720  HG1 THR A 694      32.690  43.300  63.910  1.00  0.00           H
ATOM   1721  CG2 THR A 694      30.420  43.630  63.830  1.00  0.00           C
ATOM   1722 HG21 THR A 694      29.390  44.050  63.890  1.00  0.00           H
ATOM   1723 HG22 THR A 694      30.600  42.660  64.320  1.00  0.00           H
ATOM   1724 HG23 THR A 694      30.670  43.510  62.760  1.00  0.00           H
ATOM   1725  C   THR A 694      30.460  46.420  62.800  1.00  0.00           C
ATOM   1726  O   THR A 694      30.020  46.130  61.700  1.00  0.00           O
ATOM   1727  N   SER A 695      29.860  47.400  63.600  1.00  0.00           N
ATOM   1728  HN  SER A 695      30.230  47.740  64.460  1.00  0.00           H
ATOM   1729  CA  SER A 695      28.580  48.020  63.200  1.00  0.00           C
ATOM   1730  HA  SER A 695      27.810  47.280  62.990  1.00  0.00           H
ATOM   1731  CB  SER A 695      27.940  48.840  64.360  1.00  0.00           C
ATOM   1732  HB1 SER A 695      27.030  49.380  64.040  1.00  0.00           H
ATOM   1733  HB2 SER A 695      28.680  49.630  64.620  1.00  0.00           H
ATOM   1734  OG  SER A 695      27.780  48.120  65.550  1.00  0.00           O
ATOM   1735  HG1 SER A 695      28.670  47.800  65.760  1.00  0.00           H
ATOM   1736  C   SER A 695      28.740  48.840  61.890  1.00  0.00           C
ATOM   1737  O   SER A 695      27.800  48.920  61.060  1.00  0.00           O
ATOM   1738  N   ILE A 696      29.940  49.480  61.700  1.00  0.00           N
ATOM   1739  HN  ILE A 696      30.680  49.290  62.330  1.00  0.00           H
ATOM   1740  CA  ILE A 696      30.300  50.340  60.520  1.00  0.00           C
ATOM   1741  HA  ILE A 696      29.480  50.980  60.250  1.00  0.00           H
ATOM   1742  CB  ILE A 696      31.510  51.200  60.870  1.00  0.00           C
ATOM   1743  HB  ILE A 696      32.250  50.570  61.430  1.00  0.00           H
ATOM   1744  CG2 ILE A 696      32.180  51.750  59.620  1.00  0.00           C
ATOM   1745 HG21 ILE A 696      32.990  52.450  59.930  1.00  0.00           H
ATOM   1746 HG22 ILE A 696      31.460  52.360  59.040  1.00  0.00           H
ATOM   1747 HG23 ILE A 696      32.530  50.850  59.050  1.00  0.00           H
ATOM   1748  CG1 ILE A 696      31.170  52.270  61.900  1.00  0.00           C
ATOM   1749 HG11 ILE A 696      30.620  51.950  62.820  1.00  0.00           H
ATOM   1750 HG12 ILE A 696      30.480  53.020  61.480  1.00  0.00           H
ATOM   1751  CD  ILE A 696      32.460  53.010  62.400  1.00  0.00           C
ATOM   1752  HD1 ILE A 696      32.260  53.680  63.270  1.00  0.00           H
ATOM   1753  HD2 ILE A 696      32.880  53.620  61.570  1.00  0.00           H
ATOM   1754  HD3 ILE A 696      33.260  52.300  62.670  1.00  0.00           H
ATOM   1755  C   ILE A 696      30.500  49.460  59.320  1.00  0.00           C
ATOM   1756  O   ILE A 696      29.940  49.850  58.290  1.00  0.00           O
ATOM   1757  N   GLY A 697      31.270  48.340  59.410  1.00  0.00           N
ATOM   1758  HN  GLY A 697      31.620  48.290  60.340  1.00  0.00           H
ATOM   1759  CA  GLY A 697      31.600  47.370  58.380  1.00  0.00           C
ATOM   1760  HA1 GLY A 697      32.290  46.680  58.850  1.00  0.00           H
ATOM   1761  HA2 GLY A 697      32.060  47.810  57.520  1.00  0.00           H
ATOM   1762  C   GLY A 697      30.360  46.600  57.890  1.00  0.00           C
ATOM   1763  O   GLY A 697      30.170  46.250  56.700  1.00  0.00           O
ATOM   1764  N   LEU A 698      29.420  46.360  58.810  1.00  0.00           N
ATOM   1765  HN  LEU A 698      29.680  46.600  59.730  1.00  0.00           H
ATOM   1766  CA  LEU A 698      28.020  45.860  58.490  1.00  0.00           C
ATOM   1767  HA  LEU A 698      28.070  44.960  57.890  1.00  0.00           H
ATOM   1768  CB  LEU A 698      27.240  45.460  59.780  1.00  0.00           C
ATOM   1769  HB1 LEU A 698      26.170  45.430  59.490  1.00  0.00           H
ATOM   1770  HB2 LEU A 698      27.370  46.180  60.620  1.00  0.00           H
ATOM   1771  CG  LEU A 698      27.630  44.070  60.440  1.00  0.00           C
ATOM   1772  HG  LEU A 698      28.740  43.960  60.420  1.00  0.00           H
ATOM   1773  CD1 LEU A 698      27.330  44.070  61.950  1.00  0.00           C
ATOM   1774 HD11 LEU A 698      27.780  44.930  62.490  1.00  0.00           H
ATOM   1775 HD12 LEU A 698      27.550  43.140  62.510  1.00  0.00           H
ATOM   1776 HD13 LEU A 698      26.230  44.170  62.130  1.00  0.00           H
ATOM   1777  CD2 LEU A 698      27.000  42.870  59.740  1.00  0.00           C
ATOM   1778 HD21 LEU A 698      27.320  41.910  60.190  1.00  0.00           H
ATOM   1779 HD22 LEU A 698      27.160  42.840  58.640  1.00  0.00           H
ATOM   1780 HD23 LEU A 698      25.910  43.070  59.820  1.00  0.00           H
ATOM   1781  C   LEU A 698      27.250  46.850  57.620  1.00  0.00           C
ATOM   1782  O   LEU A 698      26.790  46.400  56.610  1.00  0.00           O
ATOM   1783  N   TRP A 699      27.260  48.130  57.970  1.00  0.00           N
ATOM   1784  HN  TRP A 699      27.520  48.410  58.900  1.00  0.00           H
ATOM   1785  CA  TRP A 699      26.670  49.140  57.090  1.00  0.00           C
ATOM   1786  HA  TRP A 699      25.620  48.880  56.980  1.00  0.00           H
ATOM   1787  CB  TRP A 699      26.700  50.610  57.660  1.00  0.00           C
ATOM   1788  HB1 TRP A 699      26.600  51.340  56.830  1.00  0.00           H
ATOM   1789  HB2 TRP A 699      27.750  50.730  58.010  1.00  0.00           H
ATOM   1790  CG  TRP A 699      25.640  50.920  58.580  1.00  0.00           C
ATOM   1791  CD1 TRP A 699      25.480  51.240  59.900  1.00  0.00           C
ATOM   1792  HD1 TRP A 699      26.270  50.990  60.590  1.00  0.00           H
ATOM   1793  NE1 TRP A 699      24.160  51.460  60.270  1.00  0.00           N
ATOM   1794  HE1 TRP A 699      23.880  51.790  61.150  1.00  0.00           H
ATOM   1795  CE2 TRP A 699      23.430  51.360  59.150  1.00  0.00           C
ATOM   1796  CD2 TRP A 699      24.290  50.980  58.070  1.00  0.00           C
ATOM   1797  CE3 TRP A 699      23.670  50.630  56.920  1.00  0.00           C
ATOM   1798  HE3 TRP A 699      24.430  50.420  56.180  1.00  0.00           H
ATOM   1799  CZ3 TRP A 699      22.330  50.880  56.700  1.00  0.00           C
ATOM   1800  HZ3 TRP A 699      21.820  50.610  55.800  1.00  0.00           H
ATOM   1801  CZ2 TRP A 699      22.090  51.560  58.990  1.00  0.00           C
ATOM   1802  HZ2 TRP A 699      21.440  51.920  59.770  1.00  0.00           H
ATOM   1803  CH2 TRP A 699      21.560  51.220  57.780  1.00  0.00           C
ATOM   1804  HH2 TRP A 699      20.480  51.350  57.820  1.00  0.00           H
ATOM   1805  C   TRP A 699      27.310  49.190  55.760  1.00  0.00           C
ATOM   1806  O   TRP A 699      26.770  49.350  54.690  1.00  0.00           O
ATOM   1807  N   THR A 700      28.700  49.080  55.820  1.00  0.00           N
ATOM   1808  HN  THR A 700      29.190  49.080  56.680  1.00  0.00           H
ATOM   1809  CA  THR A 700      29.520  49.070  54.610  1.00  0.00           C
ATOM   1810  HA  THR A 700      29.340  49.980  54.060  1.00  0.00           H
ATOM   1811  CB  THR A 700      31.060  49.130  54.900  1.00  0.00           C
ATOM   1812  HB  THR A 700      31.260  48.220  55.510  1.00  0.00           H
ATOM   1813  OG1 THR A 700      31.430  50.260  55.650  1.00  0.00           O
ATOM   1814  HG1 THR A 700      31.330  50.170  56.600  1.00  0.00           H
ATOM   1815  CG2 THR A 700      31.850  49.250  53.610  1.00  0.00           C
ATOM   1816 HG21 THR A 700      32.950  49.330  53.750  1.00  0.00           H
ATOM   1817 HG22 THR A 700      31.400  50.050  53.000  1.00  0.00           H
ATOM   1818 HG23 THR A 700      31.770  48.360  52.940  1.00  0.00           H
ATOM   1819  C   THR A 700      29.220  48.000  53.570  1.00  0.00           C
ATOM   1820  O   THR A 700      29.080  48.240  52.350  1.00  0.00           O
ATOM   1821  N   SER A 701      29.030  46.770  54.030  1.00  0.00           N
ATOM   1822  HN  SER A 701      29.140  46.590  55.000  1.00  0.00           H
ATOM   1823  CA  SER A 701      28.570  45.650  53.230  1.00  0.00           C
ATOM   1824  HA  SER A 701      29.300  45.360  52.500  1.00  0.00           H
ATOM   1825  CB  SER A 701      28.310  44.450  54.120  1.00  0.00           C
ATOM   1826  HB1 SER A 701      27.680  44.780  54.970  1.00  0.00           H
ATOM   1827  HB2 SER A 701      29.250  44.010  54.540  1.00  0.00           H
ATOM   1828  OG  SER A 701      27.790  43.280  53.450  1.00  0.00           O
ATOM   1829  HG1 SER A 701      28.410  43.080  52.750  1.00  0.00           H
ATOM   1830  C   SER A 701      27.280  45.840  52.500  1.00  0.00           C
ATOM   1831  O   SER A 701      27.030  45.590  51.290  1.00  0.00           O
ATOM   1832  N   PHE A 702      26.270  46.310  53.240  1.00  0.00           N
ATOM   1833  HN  PHE A 702      26.500  46.420  54.210  1.00  0.00           H
ATOM   1834  CA  PHE A 702      24.890  46.540  52.810  1.00  0.00           C
ATOM   1835  HA  PHE A 702      24.390  45.620  52.560  1.00  0.00           H
ATOM   1836  CB  PHE A 702      24.110  47.100  53.960  1.00  0.00           C
ATOM   1837  HB1 PHE A 702      24.700  47.990  54.280  1.00  0.00           H
ATOM   1838  HB2 PHE A 702      24.130  46.500  54.900  1.00  0.00           H
ATOM   1839  CG  PHE A 702      22.720  47.670  53.830  1.00  0.00           C
ATOM   1840  CD1 PHE A 702      21.680  46.770  54.020  1.00  0.00           C
ATOM   1841  HD1 PHE A 702      21.930  45.760  54.320  1.00  0.00           H
ATOM   1842  CE1 PHE A 702      20.360  47.180  54.070  1.00  0.00           C
ATOM   1843  HE1 PHE A 702      19.570  46.460  54.230  1.00  0.00           H
ATOM   1844  CZ  PHE A 702      20.040  48.460  53.740  1.00  0.00           C
ATOM   1845  HZ  PHE A 702      19.030  48.860  53.710  1.00  0.00           H
ATOM   1846  CD2 PHE A 702      22.450  49.000  53.550  1.00  0.00           C
ATOM   1847  HD2 PHE A 702      23.290  49.650  53.330  1.00  0.00           H
ATOM   1848  CE2 PHE A 702      21.130  49.430  53.460  1.00  0.00           C
ATOM   1849  HE2 PHE A 702      21.020  50.460  53.140  1.00  0.00           H
ATOM   1850  C   PHE A 702      24.870  47.560  51.680  1.00  0.00           C
ATOM   1851  O   PHE A 702      24.090  47.380  50.770  1.00  0.00           O
ATOM   1852  N   LEU A 703      25.710  48.610  51.690  1.00  0.00           N
ATOM   1853  HN  LEU A 703      26.220  48.810  52.520  1.00  0.00           H
ATOM   1854  CA  LEU A 703      25.770  49.590  50.650  1.00  0.00           C
ATOM   1855  HA  LEU A 703      24.740  49.840  50.460  1.00  0.00           H
ATOM   1856  CB  LEU A 703      26.650  50.770  51.150  1.00  0.00           C
ATOM   1857  HB1 LEU A 703      26.880  51.450  50.300  1.00  0.00           H
ATOM   1858  HB2 LEU A 703      27.680  50.480  51.440  1.00  0.00           H
ATOM   1859  CG  LEU A 703      25.990  51.690  52.290  1.00  0.00           C
ATOM   1860  HG  LEU A 703      25.560  51.030  53.070  1.00  0.00           H
ATOM   1861  CD1 LEU A 703      27.020  52.620  52.860  1.00  0.00           C
ATOM   1862 HD11 LEU A 703      27.850  52.060  53.340  1.00  0.00           H
ATOM   1863 HD12 LEU A 703      26.530  53.260  53.630  1.00  0.00           H
ATOM   1864 HD13 LEU A 703      27.400  53.230  52.020  1.00  0.00           H
ATOM   1865  CD2 LEU A 703      24.790  52.340  51.700  1.00  0.00           C
ATOM   1866 HD21 LEU A 703      24.220  52.890  52.490  1.00  0.00           H
ATOM   1867 HD22 LEU A 703      24.040  51.660  51.250  1.00  0.00           H
ATOM   1868 HD23 LEU A 703      25.130  53.030  50.890  1.00  0.00           H
ATOM   1869  C   LEU A 703      26.320  48.930  49.330  1.00  0.00           C
ATOM   1870  O   LEU A 703      25.820  48.960  48.170  1.00  0.00           O
ATOM   1871  N   CYS A 704      27.280  48.040  49.480  1.00  0.00           N
ATOM   1872  HN  CYS A 704      27.690  47.910  50.390  1.00  0.00           H
ATOM   1873  CA  CYS A 704      27.840  47.360  48.320  1.00  0.00           C
ATOM   1874  HA  CYS A 704      28.200  48.020  47.550  1.00  0.00           H
ATOM   1875  CB  CYS A 704      29.120  46.600  48.780  1.00  0.00           C
ATOM   1876  HB1 CYS A 704      29.490  46.040  47.890  1.00  0.00           H
ATOM   1877  HB2 CYS A 704      28.860  45.830  49.530  1.00  0.00           H
ATOM   1878  SG  CYS A 704      30.520  47.670  49.410  1.00  0.00           S
ATOM   1879  HG1 CYS A 704      29.910  47.720  50.590  1.00  0.00           H
ATOM   1880  C   CYS A 704      26.850  46.450  47.570  1.00  0.00           C
ATOM   1881  O   CYS A 704      26.960  46.380  46.380  1.00  0.00           O
ATOM   1882  N   ILE A 705      26.020  45.700  48.350  1.00  0.00           N
ATOM   1883  HN  ILE A 705      25.910  45.920  49.310  1.00  0.00           H
ATOM   1884  CA  ILE A 705      24.930  44.940  47.810  1.00  0.00           C
ATOM   1885  HA  ILE A 705      25.390  44.280  47.090  1.00  0.00           H
ATOM   1886  CB  ILE A 705      24.150  44.270  48.900  1.00  0.00           C
ATOM   1887  HB  ILE A 705      23.690  44.950  49.660  1.00  0.00           H
ATOM   1888  CG2 ILE A 705      23.030  43.380  48.260  1.00  0.00           C
ATOM   1889 HG21 ILE A 705      22.200  43.990  47.830  1.00  0.00           H
ATOM   1890 HG22 ILE A 705      22.530  42.720  49.000  1.00  0.00           H
ATOM   1891 HG23 ILE A 705      23.470  42.740  47.470  1.00  0.00           H
ATOM   1892  CG1 ILE A 705      25.040  43.280  49.720  1.00  0.00           C
ATOM   1893 HG11 ILE A 705      26.020  43.750  49.930  1.00  0.00           H
ATOM   1894 HG12 ILE A 705      25.260  42.330  49.180  1.00  0.00           H
ATOM   1895  CD  ILE A 705      24.600  42.860  51.110  1.00  0.00           C
ATOM   1896  HD1 ILE A 705      24.060  43.690  51.610  1.00  0.00           H
ATOM   1897  HD2 ILE A 705      25.470  42.700  51.770  1.00  0.00           H
ATOM   1898  HD3 ILE A 705      23.910  42.000  51.040  1.00  0.00           H
ATOM   1899  C   ILE A 705      23.930  45.810  47.060  1.00  0.00           C
ATOM   1900  O   ILE A 705      23.700  45.470  45.930  1.00  0.00           O
ATOM   1901  N   VAL A 706      23.460  47.060  47.620  1.00  0.00           N
ATOM   1902  HN  VAL A 706      23.910  47.330  48.470  1.00  0.00           H
ATOM   1903  CA  VAL A 706      22.560  47.990  46.990  1.00  0.00           C
ATOM   1904  HA  VAL A 706      21.650  47.510  46.660  1.00  0.00           H
ATOM   1905  CB  VAL A 706      22.240  49.210  47.760  1.00  0.00           C
ATOM   1906  HB  VAL A 706      23.190  49.760  47.960  1.00  0.00           H
ATOM   1907  CG1 VAL A 706      21.320  50.210  46.980  1.00  0.00           C
ATOM   1908 HG11 VAL A 706      21.070  51.060  47.640  1.00  0.00           H
ATOM   1909 HG12 VAL A 706      20.330  49.760  46.690  1.00  0.00           H
ATOM   1910 HG13 VAL A 706      21.710  50.550  46.010  1.00  0.00           H
ATOM   1911  CG2 VAL A 706      21.510  48.890  49.070  1.00  0.00           C
ATOM   1912 HG21 VAL A 706      20.540  48.430  48.830  1.00  0.00           H
ATOM   1913 HG22 VAL A 706      21.410  49.850  49.630  1.00  0.00           H
ATOM   1914 HG23 VAL A 706      22.090  48.240  49.770  1.00  0.00           H
ATOM   1915  C   VAL A 706      23.170  48.450  45.730  1.00  0.00           C
ATOM   1916  O   VAL A 706      22.460  48.400  44.690  1.00  0.00           O
ATOM   1917  N   LEU A 707      24.440  48.830  45.710  1.00  0.00           N
ATOM   1918  HN  LEU A 707      24.980  48.910  46.540  1.00  0.00           H
ATOM   1919  CA  LEU A 707      25.070  49.300  44.470  1.00  0.00           C
ATOM   1920  HA  LEU A 707      24.560  50.180  44.070  1.00  0.00           H
ATOM   1921  CB  LEU A 707      26.570  49.570  44.750  1.00  0.00           C
ATOM   1922  HB1 LEU A 707      27.190  49.470  43.840  1.00  0.00           H
ATOM   1923  HB2 LEU A 707      26.810  48.890  45.600  1.00  0.00           H
ATOM   1924  CG  LEU A 707      27.030  51.000  45.100  1.00  0.00           C
ATOM   1925  HG  LEU A 707      26.550  51.540  44.260  1.00  0.00           H
ATOM   1926  CD1 LEU A 707      26.420  51.520  46.380  1.00  0.00           C
ATOM   1927 HD11 LEU A 707      25.330  51.330  46.520  1.00  0.00           H
ATOM   1928 HD12 LEU A 707      26.590  52.620  46.390  1.00  0.00           H
ATOM   1929 HD13 LEU A 707      26.920  51.070  47.260  1.00  0.00           H
ATOM   1930  CD2 LEU A 707      28.560  51.210  45.220  1.00  0.00           C
ATOM   1931 HD21 LEU A 707      29.050  50.550  45.980  1.00  0.00           H
ATOM   1932 HD22 LEU A 707      28.760  52.290  45.330  1.00  0.00           H
ATOM   1933 HD23 LEU A 707      29.040  50.870  44.270  1.00  0.00           H
ATOM   1934  C   LEU A 707      25.070  48.260  43.350  1.00  0.00           C
ATOM   1935  O   LEU A 707      24.980  48.590  42.180  1.00  0.00           O
ATOM   1936  N   VAL A 708      25.350  46.960  43.640  1.00  0.00           N
ATOM   1937  HN  VAL A 708      25.690  46.640  44.520  1.00  0.00           H
ATOM   1938  CA  VAL A 708      25.270  45.840  42.700  1.00  0.00           C
ATOM   1939  HA  VAL A 708      25.830  46.070  41.820  1.00  0.00           H
ATOM   1940  CB  VAL A 708      25.880  44.540  43.190  1.00  0.00           C
ATOM   1941  HB  VAL A 708      25.410  44.330  44.180  1.00  0.00           H
ATOM   1942  CG1 VAL A 708      25.420  43.400  42.290  1.00  0.00           C
ATOM   1943 HG11 VAL A 708      24.330  43.230  42.360  1.00  0.00           H
ATOM   1944 HG12 VAL A 708      25.800  42.460  42.760  1.00  0.00           H
ATOM   1945 HG13 VAL A 708      25.760  43.460  41.240  1.00  0.00           H
ATOM   1946  CG2 VAL A 708      27.360  44.680  43.420  1.00  0.00           C
ATOM   1947 HG21 VAL A 708      27.800  43.670  43.570  1.00  0.00           H
ATOM   1948 HG22 VAL A 708      27.500  45.390  44.270  1.00  0.00           H
ATOM   1949 HG23 VAL A 708      27.740  45.200  42.520  1.00  0.00           H
ATOM   1950  C   VAL A 708      23.810  45.690  42.160  1.00  0.00           C
ATOM   1951  O   VAL A 708      23.610  45.720  40.930  1.00  0.00           O
ATOM   1952  N   ALA A 709      22.710  45.750  42.980  1.00  0.00           N
ATOM   1953  HN  ALA A 709      22.750  45.710  43.980  1.00  0.00           H
ATOM   1954  CA  ALA A 709      21.380  45.540  42.400  1.00  0.00           C
ATOM   1955  HA  ALA A 709      21.340  44.780  41.620  1.00  0.00           H
ATOM   1956  CB  ALA A 709      20.510  45.300  43.660  1.00  0.00           C
ATOM   1957  HB1 ALA A 709      20.300  46.220  44.240  1.00  0.00           H
ATOM   1958  HB2 ALA A 709      20.860  44.520  44.370  1.00  0.00           H
ATOM   1959  HB3 ALA A 709      19.450  45.120  43.370  1.00  0.00           H
ATOM   1960  C   ALA A 709      20.900  46.710  41.510  1.00  0.00           C
ATOM   1961  O   ALA A 709      20.000  46.600  40.620  1.00  0.00           O
ATOM   1962  N   THR A 710      21.460  47.870  41.720  1.00  0.00           N
ATOM   1963  HN  THR A 710      22.130  47.860  42.460  1.00  0.00           H
ATOM   1964  CA  THR A 710      20.920  49.070  41.050  1.00  0.00           C
ATOM   1965  HA  THR A 710      19.870  48.970  40.810  1.00  0.00           H
ATOM   1966  CB  THR A 710      21.090  50.250  42.040  1.00  0.00           C
ATOM   1967  HB  THR A 710      22.170  50.410  42.220  1.00  0.00           H
ATOM   1968  OG1 THR A 710      20.480  49.880  43.300  1.00  0.00           O
ATOM   1969  HG1 THR A 710      21.080  49.320  43.780  1.00  0.00           H
ATOM   1970  CG2 THR A 710      20.330  51.430  41.520  1.00  0.00           C
ATOM   1971 HG21 THR A 710      20.800  51.940  40.650  1.00  0.00           H
ATOM   1972 HG22 THR A 710      20.240  52.160  42.350  1.00  0.00           H
ATOM   1973 HG23 THR A 710      19.290  51.180  41.190  1.00  0.00           H
ATOM   1974  C   THR A 710      21.740  49.360  39.760  1.00  0.00           C
ATOM   1975  O   THR A 710      21.330  50.060  38.810  1.00  0.00           O
ATOM   1976  N   ASP A 711      22.990  48.880  39.860  1.00  0.00           N
ATOM   1977  HN  ASP A 711      23.220  48.320  40.650  1.00  0.00           H
ATOM   1978  CA  ASP A 711      24.080  48.960  38.830  1.00  0.00           C
ATOM   1979  HA  ASP A 711      24.580  48.000  38.920  1.00  0.00           H
ATOM   1980  CB  ASP A 711      23.580  49.010  37.370  1.00  0.00           C
ATOM   1981  HB1 ASP A 711      23.090  49.970  37.090  1.00  0.00           H
ATOM   1982  HB2 ASP A 711      22.850  48.170  37.370  1.00  0.00           H
ATOM   1983  CG  ASP A 711      24.650  48.830  36.360  1.00  0.00           C
ATOM   1984  OD1 ASP A 711      25.780  48.500  36.700  1.00  0.00           O
ATOM   1985  OD2 ASP A 711      24.420  49.070  35.150  1.00  0.00           O
ATOM   1986  C   ASP A 711      25.020  50.100  39.270  1.00  0.00           C
ATOM   1987  O   ASP A 711      24.630  51.250  39.340  1.00  0.00           O
ATOM   1988  N   ALA A 712      26.330  49.810  39.540  1.00  0.00           N
ATOM   1989  HN  ALA A 712      26.560  48.840  39.530  1.00  0.00           H
ATOM   1990  CA  ALA A 712      27.300  50.850  39.790  1.00  0.00           C
ATOM   1991  HA  ALA A 712      26.810  51.790  39.990  1.00  0.00           H
ATOM   1992  CB  ALA A 712      28.060  50.390  40.960  1.00  0.00           C
ATOM   1993  HB1 ALA A 712      28.600  49.430  40.820  1.00  0.00           H
ATOM   1994  HB2 ALA A 712      27.390  50.110  41.790  1.00  0.00           H
ATOM   1995  HB3 ALA A 712      28.750  51.140  41.400  1.00  0.00           H
ATOM   1996  C   ALA A 712      28.180  51.110  38.560  1.00  0.00           C
ATOM   1997  O   ALA A 712      29.150  51.850  38.760  1.00  0.00           O
ATOM   1998  N   SER A 713      27.790  50.640  37.350  1.00  0.00           N
ATOM   1999  HN  SER A 713      26.980  50.100  37.190  1.00  0.00           H
ATOM   2000  CA  SER A 713      28.590  50.790  36.100  1.00  0.00           C
ATOM   2001  HA  SER A 713      29.510  50.240  36.290  1.00  0.00           H
ATOM   2002  CB  SER A 713      27.810  50.160  34.930  1.00  0.00           C
ATOM   2003  HB1 SER A 713      28.260  50.370  33.930  1.00  0.00           H
ATOM   2004  HB2 SER A 713      26.750  50.460  34.840  1.00  0.00           H
ATOM   2005  OG  SER A 713      27.800  48.780  35.100  1.00  0.00           O
ATOM   2006  HG1 SER A 713      27.010  48.710  35.650  1.00  0.00           H
ATOM   2007  C   SER A 713      28.810  52.260  35.740  1.00  0.00           C
ATOM   2008  O   SER A 713      29.880  52.630  35.300  1.00  0.00           O
ATOM   2009  N   SER A 714      27.750  53.100  36.000  1.00  0.00           N
ATOM   2010  HN  SER A 714      26.820  52.770  36.170  1.00  0.00           H
ATOM   2011  CA  SER A 714      27.870  54.530  35.680  1.00  0.00           C
ATOM   2012  HA  SER A 714      28.190  54.660  34.660  1.00  0.00           H
ATOM   2013  CB  SER A 714      26.560  55.330  35.940  1.00  0.00           C
ATOM   2014  HB1 SER A 714      26.460  55.570  37.020  1.00  0.00           H
ATOM   2015  HB2 SER A 714      25.750  54.690  35.540  1.00  0.00           H
ATOM   2016  OG  SER A 714      26.560  56.540  35.190  1.00  0.00           O
ATOM   2017  HG1 SER A 714      26.490  56.420  34.240  1.00  0.00           H
ATOM   2018  C   SER A 714      28.880  55.180  36.510  1.00  0.00           C
ATOM   2019  O   SER A 714      29.580  56.050  36.060  1.00  0.00           O
ATOM   2020  N   LEU A 715      28.980  54.760  37.800  1.00  0.00           N
ATOM   2021  HN  LEU A 715      28.390  54.050  38.190  1.00  0.00           H
ATOM   2022  CA  LEU A 715      29.950  55.240  38.760  1.00  0.00           C
ATOM   2023  HA  LEU A 715      30.050  56.310  38.580  1.00  0.00           H
ATOM   2024  CB  LEU A 715      29.550  54.930  40.190  1.00  0.00           C
ATOM   2025  HB1 LEU A 715      30.330  55.300  40.880  1.00  0.00           H
ATOM   2026  HB2 LEU A 715      29.540  53.820  40.230  1.00  0.00           H
ATOM   2027  CG  LEU A 715      28.170  55.470  40.670  1.00  0.00           C
ATOM   2028  HG  LEU A 715      27.360  55.080  40.010  1.00  0.00           H
ATOM   2029  CD1 LEU A 715      27.840  54.920  42.080  1.00  0.00           C
ATOM   2030 HD11 LEU A 715      28.730  55.110  42.720  1.00  0.00           H
ATOM   2031 HD12 LEU A 715      27.580  53.840  42.200  1.00  0.00           H
ATOM   2032 HD13 LEU A 715      26.980  55.530  42.440  1.00  0.00           H
ATOM   2033  CD2 LEU A 715      27.870  56.990  40.570  1.00  0.00           C
ATOM   2034 HD21 LEU A 715      28.770  57.520  40.960  1.00  0.00           H
ATOM   2035 HD22 LEU A 715      27.000  57.280  41.200  1.00  0.00           H
ATOM   2036 HD23 LEU A 715      27.630  57.350  39.550  1.00  0.00           H
ATOM   2037  C   LEU A 715      31.300  54.520  38.500  1.00  0.00           C
ATOM   2038  O   LEU A 715      32.320  55.090  38.830  1.00  0.00           O
ATOM   2039  N   VAL A 716      31.370  53.280  37.880  1.00  0.00           N
ATOM   2040  HN  VAL A 716      30.530  52.820  37.600  1.00  0.00           H
ATOM   2041  CA  VAL A 716      32.620  52.730  37.450  1.00  0.00           C
ATOM   2042  HA  VAL A 716      33.290  52.690  38.290  1.00  0.00           H
ATOM   2043  CB  VAL A 716      32.480  51.270  36.910  1.00  0.00           C
ATOM   2044  HB  VAL A 716      31.620  51.180  36.210  1.00  0.00           H
ATOM   2045  CG1 VAL A 716      33.800  50.690  36.310  1.00  0.00           C
ATOM   2046 HG11 VAL A 716      34.730  51.130  36.760  1.00  0.00           H
ATOM   2047 HG12 VAL A 716      33.830  50.930  35.230  1.00  0.00           H
ATOM   2048 HG13 VAL A 716      33.830  49.580  36.350  1.00  0.00           H
ATOM   2049  CG2 VAL A 716      32.110  50.350  38.110  1.00  0.00           C
ATOM   2050 HG21 VAL A 716      31.790  49.420  37.600  1.00  0.00           H
ATOM   2051 HG22 VAL A 716      31.250  50.740  38.690  1.00  0.00           H
ATOM   2052 HG23 VAL A 716      33.070  50.200  38.670  1.00  0.00           H
ATOM   2053  C   VAL A 716      33.250  53.550  36.290  1.00  0.00           C
ATOM   2054  O   VAL A 716      34.410  53.970  36.250  1.00  0.00           O
ATOM   2055  N   CYS A 717      32.380  53.960  35.270  1.00  0.00           N
ATOM   2056  HN  CYS A 717      31.430  53.670  35.280  1.00  0.00           H
ATOM   2057  CA  CYS A 717      32.760  54.920  34.240  1.00  0.00           C
ATOM   2058  HA  CYS A 717      33.650  54.510  33.790  1.00  0.00           H
ATOM   2059  CB  CYS A 717      31.550  55.130  33.140  1.00  0.00           C
ATOM   2060  HB1 CYS A 717      31.960  55.870  32.420  1.00  0.00           H
ATOM   2061  HB2 CYS A 717      30.670  55.430  33.750  1.00  0.00           H
ATOM   2062  SG  CYS A 717      31.130  53.440  32.380  1.00  0.00           S
ATOM   2063  HG1 CYS A 717      30.100  53.210  33.180  1.00  0.00           H
ATOM   2064  C   CYS A 717      33.130  56.310  34.840  1.00  0.00           C
ATOM   2065  O   CYS A 717      33.930  57.010  34.230  1.00  0.00           O
ATOM   2066  N   TYR A 718      32.480  56.750  35.950  1.00  0.00           N
ATOM   2067  HN  TYR A 718      31.650  56.300  36.250  1.00  0.00           H
ATOM   2068  CA  TYR A 718      32.980  57.950  36.600  1.00  0.00           C
ATOM   2069  HA  TYR A 718      33.150  58.710  35.850  1.00  0.00           H
ATOM   2070  CB  TYR A 718      32.060  58.540  37.650  1.00  0.00           C
ATOM   2071  HB1 TYR A 718      32.700  59.190  38.290  1.00  0.00           H
ATOM   2072  HB2 TYR A 718      31.640  57.650  38.170  1.00  0.00           H
ATOM   2073  CG  TYR A 718      30.970  59.300  37.100  1.00  0.00           C
ATOM   2074  CD1 TYR A 718      31.340  60.500  36.470  1.00  0.00           C
ATOM   2075  HD1 TYR A 718      32.350  60.810  36.260  1.00  0.00           H
ATOM   2076  CE1 TYR A 718      30.370  61.500  36.160  1.00  0.00           C
ATOM   2077  HE1 TYR A 718      30.680  62.420  35.690  1.00  0.00           H
ATOM   2078  CZ  TYR A 718      29.040  61.220  36.530  1.00  0.00           C
ATOM   2079  OH  TYR A 718      28.020  62.110  36.170  1.00  0.00           O
ATOM   2080  HH  TYR A 718      27.220  61.730  36.530  1.00  0.00           H
ATOM   2081  CD2 TYR A 718      29.650  59.040  37.400  1.00  0.00           C
ATOM   2082  HD2 TYR A 718      29.260  58.130  37.850  1.00  0.00           H
ATOM   2083  CE2 TYR A 718      28.650  59.970  37.120  1.00  0.00           C
ATOM   2084  HE2 TYR A 718      27.610  59.810  37.360  1.00  0.00           H
ATOM   2085  C   TYR A 718      34.340  57.840  37.220  1.00  0.00           C
ATOM   2086  O   TYR A 718      34.960  58.880  37.310  1.00  0.00           O
ATOM   2087  N   ILE A 719      34.840  56.660  37.610  1.00  0.00           N
ATOM   2088  HN  ILE A 719      34.290  55.840  37.690  1.00  0.00           H
ATOM   2089  CA  ILE A 719      36.160  56.400  38.050  1.00  0.00           C
ATOM   2090  HA  ILE A 719      36.450  57.240  38.670  1.00  0.00           H
ATOM   2091  CB  ILE A 719      36.300  55.110  38.900  1.00  0.00           C
ATOM   2092  HB  ILE A 719      35.820  54.230  38.420  1.00  0.00           H
ATOM   2093  CG2 ILE A 719      37.730  54.890  39.430  1.00  0.00           C
ATOM   2094 HG21 ILE A 719      38.100  55.800  39.940  1.00  0.00           H
ATOM   2095 HG22 ILE A 719      38.340  54.640  38.540  1.00  0.00           H
ATOM   2096 HG23 ILE A 719      37.720  54.090  40.200  1.00  0.00           H
ATOM   2097  CG1 ILE A 719      35.370  55.190  40.140  1.00  0.00           C
ATOM   2098 HG11 ILE A 719      35.780  54.350  40.750  1.00  0.00           H
ATOM   2099 HG12 ILE A 719      34.300  55.020  39.910  1.00  0.00           H
ATOM   2100  CD  ILE A 719      35.590  56.520  40.860  1.00  0.00           C
ATOM   2101  HD1 ILE A 719      35.410  56.370  41.940  1.00  0.00           H
ATOM   2102  HD2 ILE A 719      34.950  57.340  40.460  1.00  0.00           H
ATOM   2103  HD3 ILE A 719      36.630  56.900  40.860  1.00  0.00           H
ATOM   2104  C   ILE A 719      37.030  56.240  36.800  1.00  0.00           C
ATOM   2105  O   ILE A 719      37.090  55.150  36.200  1.00  0.00           O
ATOM   2106  N   THR A 720      37.730  57.320  36.390  1.00  0.00           N
ATOM   2107  HN  THR A 720      37.650  58.150  36.940  1.00  0.00           H
ATOM   2108  CA  THR A 720      38.610  57.570  35.250  1.00  0.00           C
ATOM   2109  HA  THR A 720      38.480  56.790  34.500  1.00  0.00           H
ATOM   2110  CB  THR A 720      38.500  58.990  34.700  1.00  0.00           C
ATOM   2111  HB  THR A 720      39.320  59.300  34.020  1.00  0.00           H
ATOM   2112  OG1 THR A 720      38.490  59.920  35.750  1.00  0.00           O
ATOM   2113  HG1 THR A 720      37.640  60.360  35.680  1.00  0.00           H
ATOM   2114  CG2 THR A 720      37.200  59.280  33.970  1.00  0.00           C
ATOM   2115 HG21 THR A 720      37.320  58.870  32.950  1.00  0.00           H
ATOM   2116 HG22 THR A 720      36.980  60.360  33.810  1.00  0.00           H
ATOM   2117 HG23 THR A 720      36.280  58.790  34.380  1.00  0.00           H
ATOM   2118  C   THR A 720      40.000  57.480  35.640  1.00  0.00           C
ATOM   2119  O   THR A 720      40.350  57.690  36.790  1.00  0.00           O
ATOM   2120  N   ARG A 721      40.940  57.350  34.660  1.00  0.00           N
ATOM   2121  HN  ARG A 721      40.600  57.330  33.720  1.00  0.00           H
ATOM   2122  CA  ARG A 721      42.320  57.230  34.820  1.00  0.00           C
ATOM   2123  HA  ARG A 721      42.560  56.410  35.470  1.00  0.00           H
ATOM   2124  CB  ARG A 721      42.970  56.970  33.490  1.00  0.00           C
ATOM   2125  HB1 ARG A 721      44.070  56.910  33.610  1.00  0.00           H
ATOM   2126  HB2 ARG A 721      42.640  57.850  32.890  1.00  0.00           H
ATOM   2127  CG  ARG A 721      42.570  55.670  32.750  1.00  0.00           C
ATOM   2128  HG1 ARG A 721      43.140  55.840  31.810  1.00  0.00           H
ATOM   2129  HG2 ARG A 721      41.480  55.700  32.570  1.00  0.00           H
ATOM   2130  CD  ARG A 721      42.730  54.260  33.410  1.00  0.00           C
ATOM   2131  HD1 ARG A 721      42.590  53.380  32.740  1.00  0.00           H
ATOM   2132  HD2 ARG A 721      42.020  54.320  34.260  1.00  0.00           H
ATOM   2133  NE  ARG A 721      44.140  54.270  33.860  1.00  0.00           N
ATOM   2134  HE  ARG A 721      44.630  55.030  33.430  1.00  0.00           H
ATOM   2135  CZ  ARG A 721      44.730  53.640  34.790  1.00  0.00           C
ATOM   2136  NH1 ARG A 721      44.060  52.700  35.430  1.00  0.00           N
ATOM   2137 HH11 ARG A 721      43.090  52.540  35.280  1.00  0.00           H
ATOM   2138 HH12 ARG A 721      44.390  52.450  36.340  1.00  0.00           H
ATOM   2139  NH2 ARG A 721      46.010  53.890  35.030  1.00  0.00           N
ATOM   2140 HH21 ARG A 721      46.460  54.520  34.400  1.00  0.00           H
ATOM   2141 HH22 ARG A 721      46.460  53.520  35.840  1.00  0.00           H
ATOM   2142  C   ARG A 721      42.950  58.480  35.430  1.00  0.00           C
ATOM   2143  O   ARG A 721      43.830  58.340  36.290  1.00  0.00           O
ATOM   2144  N   PHE A 722      42.480  59.700  35.100  1.00  0.00           N
ATOM   2145  HN  PHE A 722      41.960  59.820  34.260  1.00  0.00           H
ATOM   2146  CA  PHE A 722      42.880  60.900  35.820  1.00  0.00           C
ATOM   2147  HA  PHE A 722      43.950  61.010  35.720  1.00  0.00           H
ATOM   2148  CB  PHE A 722      42.260  62.120  35.160  1.00  0.00           C
ATOM   2149  HB1 PHE A 722      41.170  61.900  35.180  1.00  0.00           H
ATOM   2150  HB2 PHE A 722      42.590  62.110  34.100  1.00  0.00           H
ATOM   2151  CG  PHE A 722      42.480  63.510  35.770  1.00  0.00           C
ATOM   2152  CD1 PHE A 722      43.370  64.500  35.120  1.00  0.00           C
ATOM   2153  HD1 PHE A 722      43.810  64.380  34.130  1.00  0.00           H
ATOM   2154  CE1 PHE A 722      43.290  65.810  35.510  1.00  0.00           C
ATOM   2155  HE1 PHE A 722      43.740  66.560  34.880  1.00  0.00           H
ATOM   2156  CZ  PHE A 722      42.560  66.190  36.620  1.00  0.00           C
ATOM   2157  HZ  PHE A 722      42.690  67.180  37.000  1.00  0.00           H
ATOM   2158  CD2 PHE A 722      41.920  63.910  36.960  1.00  0.00           C
ATOM   2159  HD2 PHE A 722      41.270  63.250  37.500  1.00  0.00           H
ATOM   2160  CE2 PHE A 722      41.840  65.240  37.380  1.00  0.00           C
ATOM   2161  HE2 PHE A 722      41.370  65.560  38.300  1.00  0.00           H
ATOM   2162  C   PHE A 722      42.520  60.790  37.300  1.00  0.00           C
ATOM   2163  O   PHE A 722      43.390  61.080  38.200  1.00  0.00           O
ATOM   2164  N   THR A 723      41.290  60.370  37.620  1.00  0.00           N
ATOM   2165  HN  THR A 723      40.820  59.850  36.910  1.00  0.00           H
ATOM   2166  CA  THR A 723      40.850  60.140  39.040  1.00  0.00           C
ATOM   2167  HA  THR A 723      41.050  60.970  39.700  1.00  0.00           H
ATOM   2168  CB  THR A 723      39.350  59.840  39.170  1.00  0.00           C
ATOM   2169  HB  THR A 723      39.120  59.060  38.410  1.00  0.00           H
ATOM   2170  OG1 THR A 723      38.610  60.980  38.740  1.00  0.00           O
ATOM   2171  HG1 THR A 723      38.590  60.960  37.780  1.00  0.00           H
ATOM   2172  CG2 THR A 723      38.950  59.500  40.600  1.00  0.00           C
ATOM   2173 HG21 THR A 723      39.230  60.320  41.290  1.00  0.00           H
ATOM   2174 HG22 THR A 723      39.530  58.640  40.990  1.00  0.00           H
ATOM   2175 HG23 THR A 723      37.850  59.350  40.610  1.00  0.00           H
ATOM   2176  C   THR A 723      41.690  59.030  39.710  1.00  0.00           C
ATOM   2177  O   THR A 723      42.040  59.120  40.850  1.00  0.00           O
ATOM   2178  N   GLU A 724      42.030  57.900  38.970  1.00  0.00           N
ATOM   2179  HN  GLU A 724      41.750  57.830  38.020  1.00  0.00           H
ATOM   2180  CA  GLU A 724      42.690  56.760  39.550  1.00  0.00           C
ATOM   2181  HA  GLU A 724      42.230  56.510  40.500  1.00  0.00           H
ATOM   2182  CB  GLU A 724      42.690  55.410  38.720  1.00  0.00           C
ATOM   2183  HB1 GLU A 724      43.320  54.660  39.250  1.00  0.00           H
ATOM   2184  HB2 GLU A 724      43.110  55.670  37.710  1.00  0.00           H
ATOM   2185  CG  GLU A 724      41.210  54.890  38.700  1.00  0.00           C
ATOM   2186  HG1 GLU A 724      40.560  55.740  38.380  1.00  0.00           H
ATOM   2187  HG2 GLU A 724      40.800  54.450  39.630  1.00  0.00           H
ATOM   2188  CD  GLU A 724      41.130  53.760  37.660  1.00  0.00           C
ATOM   2189  OE1 GLU A 724      40.300  53.830  36.710  1.00  0.00           O
ATOM   2190  OE2 GLU A 724      41.970  52.860  37.890  1.00  0.00           O
ATOM   2191  C   GLU A 724      44.160  56.960  39.740  1.00  0.00           C
ATOM   2192  O   GLU A 724      44.650  56.580  40.770  1.00  0.00           O
ATOM   2193  N   GLU A 725      44.910  57.630  38.840  1.00  0.00           N
ATOM   2194  HN  GLU A 725      44.490  58.140  38.090  1.00  0.00           H
ATOM   2195  CA  GLU A 725      46.300  57.780  39.080  1.00  0.00           C
ATOM   2196  HA  GLU A 725      46.730  56.860  39.450  1.00  0.00           H
ATOM   2197  CB  GLU A 725      47.120  58.120  37.790  1.00  0.00           C
ATOM   2198  HB1 GLU A 725      48.150  58.050  38.210  1.00  0.00           H
ATOM   2199  HB2 GLU A 725      47.020  59.190  37.490  1.00  0.00           H
ATOM   2200  CG  GLU A 725      46.880  57.090  36.680  1.00  0.00           C
ATOM   2201  HG1 GLU A 725      45.930  57.370  36.180  1.00  0.00           H
ATOM   2202  HG2 GLU A 725      46.970  56.030  36.990  1.00  0.00           H
ATOM   2203  CD  GLU A 725      48.120  57.210  35.700  1.00  0.00           C
ATOM   2204  OE1 GLU A 725      49.210  56.710  36.140  1.00  0.00           O
ATOM   2205  OE2 GLU A 725      47.860  57.600  34.520  1.00  0.00           O
ATOM   2206  C   GLU A 725      46.670  58.710  40.250  1.00  0.00           C
ATOM   2207  O   GLU A 725      47.630  58.380  41.010  1.00  0.00           O
ATOM   2208  N   ALA A 726      45.840  59.750  40.430  1.00  0.00           N
ATOM   2209  HN  ALA A 726      45.060  59.720  39.810  1.00  0.00           H
ATOM   2210  CA  ALA A 726      46.030  60.720  41.530  1.00  0.00           C
ATOM   2211  HA  ALA A 726      47.050  61.090  41.480  1.00  0.00           H
ATOM   2212  CB  ALA A 726      45.010  61.870  41.330  1.00  0.00           C
ATOM   2213  HB1 ALA A 726      43.960  61.520  41.320  1.00  0.00           H
ATOM   2214  HB2 ALA A 726      45.220  62.410  40.380  1.00  0.00           H
ATOM   2215  HB3 ALA A 726      45.150  62.640  42.120  1.00  0.00           H
ATOM   2216  C   ALA A 726      45.850  60.170  42.920  1.00  0.00           C
ATOM   2217  O   ALA A 726      46.690  60.420  43.810  1.00  0.00           O
ATOM   2218  N   PHE A 727      44.760  59.400  43.120  1.00  0.00           N
ATOM   2219  HN  PHE A 727      44.180  59.150  42.350  1.00  0.00           H
ATOM   2220  CA  PHE A 727      44.320  58.820  44.390  1.00  0.00           C
ATOM   2221  HA  PHE A 727      44.380  59.570  45.170  1.00  0.00           H
ATOM   2222  CB  PHE A 727      42.930  58.160  44.200  1.00  0.00           C
ATOM   2223  HB1 PHE A 727      43.020  57.390  43.410  1.00  0.00           H
ATOM   2224  HB2 PHE A 727      42.230  58.800  43.630  1.00  0.00           H
ATOM   2225  CG  PHE A 727      42.230  57.760  45.450  1.00  0.00           C
ATOM   2226  CD1 PHE A 727      42.180  56.380  45.800  1.00  0.00           C
ATOM   2227  HD1 PHE A 727      42.840  55.780  45.190  1.00  0.00           H
ATOM   2228  CE1 PHE A 727      41.620  56.020  47.020  1.00  0.00           C
ATOM   2229  HE1 PHE A 727      41.800  55.030  47.410  1.00  0.00           H
ATOM   2230  CZ  PHE A 727      40.810  56.900  47.770  1.00  0.00           C
ATOM   2231  HZ  PHE A 727      40.310  56.640  48.690  1.00  0.00           H
ATOM   2232  CD2 PHE A 727      41.330  58.680  46.190  1.00  0.00           C
ATOM   2233  HD2 PHE A 727      41.130  59.640  45.770  1.00  0.00           H
ATOM   2234  CE2 PHE A 727      40.580  58.200  47.270  1.00  0.00           C
ATOM   2235  HE2 PHE A 727      39.920  58.930  47.720  1.00  0.00           H
ATOM   2236  C   PHE A 727      45.410  57.750  44.640  1.00  0.00           C
ATOM   2237  O   PHE A 727      45.950  57.630  45.730  1.00  0.00           O
ATOM   2238  N   ALA A 728      45.750  56.900  43.620  1.00  0.00           N
ATOM   2239  HN  ALA A 728      45.240  57.040  42.770  1.00  0.00           H
ATOM   2240  CA  ALA A 728      46.830  55.950  43.740  1.00  0.00           C
ATOM   2241  HA  ALA A 728      46.440  55.220  44.450  1.00  0.00           H
ATOM   2242  CB  ALA A 728      47.020  55.290  42.370  1.00  0.00           C
ATOM   2243  HB1 ALA A 728      46.030  54.840  42.100  1.00  0.00           H
ATOM   2244  HB2 ALA A 728      47.850  54.560  42.330  1.00  0.00           H
ATOM   2245  HB3 ALA A 728      47.240  55.990  41.530  1.00  0.00           H
ATOM   2246  C   ALA A 728      48.140  56.510  44.240  1.00  0.00           C
ATOM   2247  O   ALA A 728      48.650  56.020  45.260  1.00  0.00           O
ATOM   2248  N   ALA A 729      48.600  57.520  43.550  1.00  0.00           N
ATOM   2249  HN  ALA A 729      48.140  57.910  42.760  1.00  0.00           H
ATOM   2250  CA  ALA A 729      49.820  58.140  43.910  1.00  0.00           C
ATOM   2251  HA  ALA A 729      50.560  57.370  43.800  1.00  0.00           H
ATOM   2252  CB  ALA A 729      50.030  59.280  42.960  1.00  0.00           C
ATOM   2253  HB1 ALA A 729      50.190  58.780  41.980  1.00  0.00           H
ATOM   2254  HB2 ALA A 729      50.930  59.850  43.260  1.00  0.00           H
ATOM   2255  HB3 ALA A 729      49.140  59.960  42.910  1.00  0.00           H
ATOM   2256  C   ALA A 729      49.940  58.710  45.370  1.00  0.00           C
ATOM   2257  O   ALA A 729      50.980  58.590  46.030  1.00  0.00           O
ATOM   2258  N   LEU A 730      48.890  59.340  45.910  1.00  0.00           N
ATOM   2259  HN  LEU A 730      48.100  59.530  45.340  1.00  0.00           H
ATOM   2260  CA  LEU A 730      48.880  59.870  47.280  1.00  0.00           C
ATOM   2261  HA  LEU A 730      49.670  60.610  47.400  1.00  0.00           H
ATOM   2262  CB  LEU A 730      47.490  60.580  47.480  1.00  0.00           C
ATOM   2263  HB1 LEU A 730      46.810  59.900  46.930  1.00  0.00           H
ATOM   2264  HB2 LEU A 730      47.620  61.500  46.870  1.00  0.00           H
ATOM   2265  CG  LEU A 730      46.890  60.780  48.920  1.00  0.00           C
ATOM   2266  HG  LEU A 730      47.080  59.930  49.620  1.00  0.00           H
ATOM   2267  CD1 LEU A 730      47.500  62.020  49.580  1.00  0.00           C
ATOM   2268 HD11 LEU A 730      46.940  62.290  50.500  1.00  0.00           H
ATOM   2269 HD12 LEU A 730      47.490  62.860  48.860  1.00  0.00           H
ATOM   2270 HD13 LEU A 730      48.530  61.690  49.860  1.00  0.00           H
ATOM   2271  CD2 LEU A 730      45.360  60.970  48.740  1.00  0.00           C
ATOM   2272 HD21 LEU A 730      45.170  61.710  47.930  1.00  0.00           H
ATOM   2273 HD22 LEU A 730      44.950  61.420  49.680  1.00  0.00           H
ATOM   2274 HD23 LEU A 730      44.830  60.010  48.580  1.00  0.00           H
ATOM   2275  C   LEU A 730      49.060  58.800  48.330  1.00  0.00           C
ATOM   2276  O   LEU A 730      49.790  58.990  49.310  1.00  0.00           O
ATOM   2277  N   ILE A 731      48.480  57.620  48.140  1.00  0.00           N
ATOM   2278  HN  ILE A 731      47.880  57.460  47.350  1.00  0.00           H
ATOM   2279  CA  ILE A 731      48.590  56.560  49.060  1.00  0.00           C
ATOM   2280  HA  ILE A 731      48.430  56.880  50.090  1.00  0.00           H
ATOM   2281  CB  ILE A 731      47.550  55.510  48.900  1.00  0.00           C
ATOM   2282  HB  ILE A 731      47.650  55.160  47.850  1.00  0.00           H
ATOM   2283  CG2 ILE A 731      47.660  54.160  49.770  1.00  0.00           C
ATOM   2284 HG21 ILE A 731      48.660  53.720  49.630  1.00  0.00           H
ATOM   2285 HG22 ILE A 731      46.900  53.410  49.490  1.00  0.00           H
ATOM   2286 HG23 ILE A 731      47.650  54.360  50.870  1.00  0.00           H
ATOM   2287  CG1 ILE A 731      46.110  56.070  49.080  1.00  0.00           C
ATOM   2288 HG11 ILE A 731      45.370  55.370  48.630  1.00  0.00           H
ATOM   2289 HG12 ILE A 731      46.070  56.970  48.420  1.00  0.00           H
ATOM   2290  CD  ILE A 731      45.740  56.410  50.540  1.00  0.00           C
ATOM   2291  HD1 ILE A 731      45.390  55.540  51.140  1.00  0.00           H
ATOM   2292  HD2 ILE A 731      44.990  57.220  50.570  1.00  0.00           H
ATOM   2293  HD3 ILE A 731      46.650  56.780  51.050  1.00  0.00           H
ATOM   2294  C   ILE A 731      50.020  55.990  48.960  1.00  0.00           C
ATOM   2295  O   ILE A 731      50.610  55.590  49.950  1.00  0.00           O
ATOM   2296  N   CYS A 732      50.730  56.030  47.770  1.00  0.00           N
ATOM   2297  HN  CYS A 732      50.330  56.500  46.990  1.00  0.00           H
ATOM   2298  CA  CYS A 732      52.110  55.650  47.640  1.00  0.00           C
ATOM   2299  HA  CYS A 732      52.220  54.720  48.180  1.00  0.00           H
ATOM   2300  CB  CYS A 732      52.590  55.640  46.130  1.00  0.00           C
ATOM   2301  HB1 CYS A 732      53.630  55.290  46.160  1.00  0.00           H
ATOM   2302  HB2 CYS A 732      52.550  56.650  45.650  1.00  0.00           H
ATOM   2303  SG  CYS A 732      51.680  54.520  45.050  1.00  0.00           S
ATOM   2304  HG1 CYS A 732      51.930  53.350  45.620  1.00  0.00           H
ATOM   2305  C   CYS A 732      53.040  56.550  48.430  1.00  0.00           C
ATOM   2306  O   CYS A 732      53.950  56.070  49.190  1.00  0.00           O
ATOM   2307  N   ILE A 733      52.810  57.890  48.310  1.00  0.00           N
ATOM   2308  HN  ILE A 733      52.040  58.170  47.750  1.00  0.00           H
ATOM   2309  CA  ILE A 733      53.490  58.760  49.190  1.00  0.00           C
ATOM   2310  HA  ILE A 733      54.540  58.560  49.150  1.00  0.00           H
ATOM   2311  CB  ILE A 733      53.260  60.240  48.800  1.00  0.00           C
ATOM   2312  HB  ILE A 733      52.170  60.370  48.800  1.00  0.00           H
ATOM   2313  CG2 ILE A 733      53.900  61.200  49.840  1.00  0.00           C
ATOM   2314 HG21 ILE A 733      54.930  60.800  49.960  1.00  0.00           H
ATOM   2315 HG22 ILE A 733      53.410  61.160  50.830  1.00  0.00           H
ATOM   2316 HG23 ILE A 733      53.970  62.240  49.450  1.00  0.00           H
ATOM   2317  CG1 ILE A 733      53.880  60.510  47.450  1.00  0.00           C
ATOM   2318 HG11 ILE A 733      53.480  59.830  46.680  1.00  0.00           H
ATOM   2319 HG12 ILE A 733      54.980  60.430  47.640  1.00  0.00           H
ATOM   2320  CD  ILE A 733      53.680  61.950  46.900  1.00  0.00           C
ATOM   2321  HD1 ILE A 733      54.040  61.970  45.850  1.00  0.00           H
ATOM   2322  HD2 ILE A 733      54.230  62.760  47.430  1.00  0.00           H
ATOM   2323  HD3 ILE A 733      52.600  62.220  46.880  1.00  0.00           H
ATOM   2324  C   ILE A 733      53.180  58.670  50.700  1.00  0.00           C
ATOM   2325  O   ILE A 733      54.020  58.800  51.600  1.00  0.00           O
ATOM   2326  N   ILE A 734      51.900  58.410  51.080  1.00  0.00           N
ATOM   2327  HN  ILE A 734      51.140  58.400  50.420  1.00  0.00           H
ATOM   2328  CA  ILE A 734      51.400  58.290  52.460  1.00  0.00           C
ATOM   2329  HA  ILE A 734      51.630  59.190  53.000  1.00  0.00           H
ATOM   2330  CB  ILE A 734      49.910  58.170  52.360  1.00  0.00           C
ATOM   2331  HB  ILE A 734      49.690  57.600  51.440  1.00  0.00           H
ATOM   2332  CG2 ILE A 734      49.280  57.270  53.470  1.00  0.00           C
ATOM   2333 HG21 ILE A 734      48.170  57.320  53.430  1.00  0.00           H
ATOM   2334 HG22 ILE A 734      49.580  57.590  54.500  1.00  0.00           H
ATOM   2335 HG23 ILE A 734      49.570  56.210  53.320  1.00  0.00           H
ATOM   2336  CG1 ILE A 734      49.200  59.580  52.360  1.00  0.00           C
ATOM   2337 HG11 ILE A 734      48.100  59.470  52.370  1.00  0.00           H
ATOM   2338 HG12 ILE A 734      49.580  60.100  51.450  1.00  0.00           H
ATOM   2339  CD  ILE A 734      49.370  60.540  53.570  1.00  0.00           C
ATOM   2340  HD1 ILE A 734      50.430  60.700  53.880  1.00  0.00           H
ATOM   2341  HD2 ILE A 734      48.780  60.220  54.460  1.00  0.00           H
ATOM   2342  HD3 ILE A 734      49.090  61.540  53.190  1.00  0.00           H
ATOM   2343  C   ILE A 734      52.060  57.160  53.230  1.00  0.00           C
ATOM   2344  O   ILE A 734      52.420  57.290  54.410  1.00  0.00           O
ATOM   2345  N   PHE A 735      52.320  56.010  52.540  1.00  0.00           N
ATOM   2346  HN  PHE A 735      51.960  55.920  51.620  1.00  0.00           H
ATOM   2347  CA  PHE A 735      53.140  54.950  53.070  1.00  0.00           C
ATOM   2348  HA  PHE A 735      52.700  54.610  53.990  1.00  0.00           H
ATOM   2349  CB  PHE A 735      53.220  53.630  52.300  1.00  0.00           C
ATOM   2350  HB1 PHE A 735      53.830  52.810  52.740  1.00  0.00           H
ATOM   2351  HB2 PHE A 735      53.640  53.830  51.280  1.00  0.00           H
ATOM   2352  CG  PHE A 735      51.900  53.030  52.040  1.00  0.00           C
ATOM   2353  CD1 PHE A 735      50.740  53.260  52.810  1.00  0.00           C
ATOM   2354  HD1 PHE A 735      50.830  54.010  53.590  1.00  0.00           H
ATOM   2355  CE1 PHE A 735      49.540  52.600  52.580  1.00  0.00           C
ATOM   2356  HE1 PHE A 735      48.670  52.940  53.120  1.00  0.00           H
ATOM   2357  CZ  PHE A 735      49.440  51.650  51.590  1.00  0.00           C
ATOM   2358  HZ  PHE A 735      48.520  51.120  51.410  1.00  0.00           H
ATOM   2359  CD2 PHE A 735      51.780  52.060  51.040  1.00  0.00           C
ATOM   2360  HD2 PHE A 735      52.650  51.740  50.490  1.00  0.00           H
ATOM   2361  CE2 PHE A 735      50.510  51.370  50.760  1.00  0.00           C
ATOM   2362  HE2 PHE A 735      50.480  50.660  49.950  1.00  0.00           H
ATOM   2363  C   PHE A 735      54.570  55.350  53.420  1.00  0.00           C
ATOM   2364  O   PHE A 735      55.100  55.040  54.520  1.00  0.00           O
ATOM   2365  N   ILE A 736      55.210  56.120  52.550  1.00  0.00           N
ATOM   2366  HN  ILE A 736      54.780  56.560  51.770  1.00  0.00           H
ATOM   2367  CA  ILE A 736      56.620  56.630  52.800  1.00  0.00           C
ATOM   2368  HA  ILE A 736      57.100  55.740  53.150  1.00  0.00           H
ATOM   2369  CB  ILE A 736      57.170  57.310  51.560  1.00  0.00           C
ATOM   2370  HB  ILE A 736      56.380  57.930  51.110  1.00  0.00           H
ATOM   2371  CG2 ILE A 736      58.340  58.310  51.840  1.00  0.00           C
ATOM   2372 HG21 ILE A 736      58.690  58.780  50.890  1.00  0.00           H
ATOM   2373 HG22 ILE A 736      59.140  57.660  52.230  1.00  0.00           H
ATOM   2374 HG23 ILE A 736      58.110  59.100  52.590  1.00  0.00           H
ATOM   2375  CG1 ILE A 736      57.470  56.280  50.440  1.00  0.00           C
ATOM   2376 HG11 ILE A 736      56.850  55.390  50.670  1.00  0.00           H
ATOM   2377 HG12 ILE A 736      58.520  55.910  50.550  1.00  0.00           H
ATOM   2378  CD  ILE A 736      57.180  56.840  49.060  1.00  0.00           C
ATOM   2379  HD1 ILE A 736      57.690  56.210  48.300  1.00  0.00           H
ATOM   2380  HD2 ILE A 736      57.630  57.860  49.060  1.00  0.00           H
ATOM   2381  HD3 ILE A 736      56.130  56.990  48.690  1.00  0.00           H
ATOM   2382  C   ILE A 736      56.610  57.530  53.990  1.00  0.00           C
ATOM   2383  O   ILE A 736      57.400  57.430  54.870  1.00  0.00           O
ATOM   2384  N   TYR A 737      55.590  58.480  54.010  1.00  0.00           N
ATOM   2385  HN  TYR A 737      54.990  58.450  53.220  1.00  0.00           H
ATOM   2386  CA  TYR A 737      55.430  59.550  55.020  1.00  0.00           C
ATOM   2387  HA  TYR A 737      56.350  60.130  54.980  1.00  0.00           H
ATOM   2388  CB  TYR A 737      54.260  60.560  54.590  1.00  0.00           C
ATOM   2389  HB1 TYR A 737      53.270  60.160  54.860  1.00  0.00           H
ATOM   2390  HB2 TYR A 737      54.370  60.850  53.520  1.00  0.00           H
ATOM   2391  CG  TYR A 737      54.330  61.830  55.500  1.00  0.00           C
ATOM   2392  CD1 TYR A 737      55.050  62.970  55.090  1.00  0.00           C
ATOM   2393  HD1 TYR A 737      55.370  63.020  54.060  1.00  0.00           H
ATOM   2394  CE1 TYR A 737      55.210  64.090  55.940  1.00  0.00           C
ATOM   2395  HE1 TYR A 737      55.860  64.910  55.680  1.00  0.00           H
ATOM   2396  CZ  TYR A 737      54.580  64.080  57.220  1.00  0.00           C
ATOM   2397  OH  TYR A 737      54.560  65.110  58.120  1.00  0.00           O
ATOM   2398  HH  TYR A 737      54.100  64.860  58.920  1.00  0.00           H
ATOM   2399  CD2 TYR A 737      53.640  61.820  56.670  1.00  0.00           C
ATOM   2400  HD2 TYR A 737      52.980  60.990  56.910  1.00  0.00           H
ATOM   2401  CE2 TYR A 737      53.790  62.940  57.530  1.00  0.00           C
ATOM   2402  HE2 TYR A 737      53.150  63.090  58.390  1.00  0.00           H
ATOM   2403  C   TYR A 737      55.190  59.000  56.360  1.00  0.00           C
ATOM   2404  O   TYR A 737      55.900  59.240  57.360  1.00  0.00           O
ATOM   2405  N   GLU A 738      54.220  58.000  56.490  1.00  0.00           N
ATOM   2406  HN  GLU A 738      53.730  57.690  55.680  1.00  0.00           H
ATOM   2407  CA  GLU A 738      53.950  57.220  57.620  1.00  0.00           C
ATOM   2408  HA  GLU A 738      53.640  57.860  58.440  1.00  0.00           H
ATOM   2409  CB  GLU A 738      52.820  56.200  57.410  1.00  0.00           C
ATOM   2410  HB1 GLU A 738      52.810  55.440  58.220  1.00  0.00           H
ATOM   2411  HB2 GLU A 738      52.910  55.670  56.440  1.00  0.00           H
ATOM   2412  CG  GLU A 738      51.410  56.830  57.240  1.00  0.00           C
ATOM   2413  HG1 GLU A 738      50.840  56.180  56.540  1.00  0.00           H
ATOM   2414  HG2 GLU A 738      51.410  57.790  56.680  1.00  0.00           H
ATOM   2415  CD  GLU A 738      50.560  57.020  58.500  1.00  0.00           C
ATOM   2416  OE1 GLU A 738      49.950  56.030  58.890  1.00  0.00           O
ATOM   2417  OE2 GLU A 738      50.640  58.180  59.020  1.00  0.00           O
ATOM   2418  C   GLU A 738      55.190  56.410  58.230  1.00  0.00           C
ATOM   2419  O   GLU A 738      55.470  56.430  59.450  1.00  0.00           O
ATOM   2420  N   ALA A 739      56.050  55.710  57.430  1.00  0.00           N
ATOM   2421  HN  ALA A 739      55.790  55.620  56.470  1.00  0.00           H
ATOM   2422  CA  ALA A 739      57.290  55.000  57.900  1.00  0.00           C
ATOM   2423  HA  ALA A 739      56.910  54.290  58.620  1.00  0.00           H
ATOM   2424  CB  ALA A 739      57.760  54.180  56.700  1.00  0.00           C
ATOM   2425  HB1 ALA A 739      58.200  54.890  55.970  1.00  0.00           H
ATOM   2426  HB2 ALA A 739      57.020  53.490  56.240  1.00  0.00           H
ATOM   2427  HB3 ALA A 739      58.600  53.500  56.960  1.00  0.00           H
ATOM   2428  C   ALA A 739      58.370  55.970  58.550  1.00  0.00           C
ATOM   2429  O   ALA A 739      59.010  55.670  59.560  1.00  0.00           O
ATOM   2430  N   LEU A 740      58.580  57.180  57.960  1.00  0.00           N
ATOM   2431  HN  LEU A 740      58.180  57.370  57.060  1.00  0.00           H
ATOM   2432  CA  LEU A 740      59.550  58.190  58.470  1.00  0.00           C
ATOM   2433  HA  LEU A 740      60.400  57.620  58.800  1.00  0.00           H
ATOM   2434  CB  LEU A 740      59.760  59.300  57.300  1.00  0.00           C
ATOM   2435  HB1 LEU A 740      60.060  60.290  57.680  1.00  0.00           H
ATOM   2436  HB2 LEU A 740      58.740  59.470  56.910  1.00  0.00           H
ATOM   2437  CG  LEU A 740      60.550  58.800  56.120  1.00  0.00           C
ATOM   2438  HG  LEU A 740      60.160  57.830  55.770  1.00  0.00           H
ATOM   2439  CD1 LEU A 740      60.360  59.700  54.900  1.00  0.00           C
ATOM   2440 HD11 LEU A 740      60.910  59.280  54.020  1.00  0.00           H
ATOM   2441 HD12 LEU A 740      60.930  60.650  55.010  1.00  0.00           H
ATOM   2442 HD13 LEU A 740      59.320  59.910  54.570  1.00  0.00           H
ATOM   2443  CD2 LEU A 740      62.030  58.590  56.530  1.00  0.00           C
ATOM   2444 HD21 LEU A 740      61.950  57.850  57.360  1.00  0.00           H
ATOM   2445 HD22 LEU A 740      62.710  59.440  56.730  1.00  0.00           H
ATOM   2446 HD23 LEU A 740      62.340  58.010  55.640  1.00  0.00           H
ATOM   2447  C   LEU A 740      58.850  58.750  59.710  1.00  0.00           C
ATOM   2448  O   LEU A 740      59.560  59.050  60.680  1.00  0.00           O
ATOM   2449  N   GLU A 741      57.500  58.800  59.840  1.00  0.00           N
ATOM   2450  HN  GLU A 741      56.940  58.700  59.020  1.00  0.00           H
ATOM   2451  CA  GLU A 741      56.840  59.080  61.130  1.00  0.00           C
ATOM   2452  HA  GLU A 741      57.330  59.900  61.640  1.00  0.00           H
ATOM   2453  CB  GLU A 741      55.360  59.530  61.070  1.00  0.00           C
ATOM   2454  HB1 GLU A 741      55.020  59.610  62.120  1.00  0.00           H
ATOM   2455  HB2 GLU A 741      54.670  58.800  60.610  1.00  0.00           H
ATOM   2456  CG  GLU A 741      55.010  60.930  60.420  1.00  0.00           C
ATOM   2457  HG1 GLU A 741      54.840  60.790  59.330  1.00  0.00           H
ATOM   2458  HG2 GLU A 741      55.820  61.660  60.660  1.00  0.00           H
ATOM   2459  CD  GLU A 741      53.750  61.530  61.130  1.00  0.00           C
ATOM   2460  OE1 GLU A 741      53.880  62.410  62.000  1.00  0.00           O
ATOM   2461  OE2 GLU A 741      52.610  61.250  60.600  1.00  0.00           O
ATOM   2462  C   GLU A 741      57.050  58.000  62.130  1.00  0.00           C
ATOM   2463  O   GLU A 741      57.300  58.240  63.300  1.00  0.00           O
ATOM   2464  N   LYS A 742      57.030  56.720  61.750  1.00  0.00           N
ATOM   2465  HN  LYS A 742      56.710  56.460  60.860  1.00  0.00           H
ATOM   2466  CA  LYS A 742      57.350  55.630  62.650  1.00  0.00           C
ATOM   2467  HA  LYS A 742      56.770  55.770  63.540  1.00  0.00           H
ATOM   2468  CB  LYS A 742      56.990  54.250  62.090  1.00  0.00           C
ATOM   2469  HB1 LYS A 742      57.620  54.020  61.200  1.00  0.00           H
ATOM   2470  HB2 LYS A 742      55.950  54.270  61.680  1.00  0.00           H
ATOM   2471  CG  LYS A 742      57.050  53.070  63.060  1.00  0.00           C
ATOM   2472  HG1 LYS A 742      58.090  52.760  63.280  1.00  0.00           H
ATOM   2473  HG2 LYS A 742      56.630  52.220  62.470  1.00  0.00           H
ATOM   2474  CD  LYS A 742      56.280  53.040  64.370  1.00  0.00           C
ATOM   2475  HD1 LYS A 742      56.650  53.890  64.990  1.00  0.00           H
ATOM   2476  HD2 LYS A 742      56.540  52.040  64.800  1.00  0.00           H
ATOM   2477  CE  LYS A 742      54.790  53.120  64.150  1.00  0.00           C
ATOM   2478  HE1 LYS A 742      54.530  52.210  63.570  1.00  0.00           H
ATOM   2479  HE2 LYS A 742      54.560  54.020  63.520  1.00  0.00           H
ATOM   2480  NZ  LYS A 742      54.010  53.230  65.370  1.00  0.00           N
ATOM   2481  HZ1 LYS A 742      54.100  52.370  65.950  1.00  0.00           H
ATOM   2482  HZ2 LYS A 742      53.000  53.270  65.140  1.00  0.00           H
ATOM   2483  HZ3 LYS A 742      54.210  54.110  65.890  1.00  0.00           H
ATOM   2484  C   LYS A 742      58.800  55.650  63.150  1.00  0.00           C
ATOM   2485  O   LYS A 742      59.130  55.300  64.280  1.00  0.00           O
ATOM   2486  N   LEU A 743      59.730  56.140  62.270  1.00  0.00           N
ATOM   2487  HN  LEU A 743      59.460  56.410  61.360  1.00  0.00           H
ATOM   2488  CA  LEU A 743      61.120  56.390  62.760  1.00  0.00           C
ATOM   2489  HA  LEU A 743      61.570  55.480  63.150  1.00  0.00           H
ATOM   2490  CB  LEU A 743      62.010  56.850  61.590  1.00  0.00           C
ATOM   2491  HB1 LEU A 743      61.520  57.600  60.940  1.00  0.00           H
ATOM   2492  HB2 LEU A 743      62.010  56.010  60.860  1.00  0.00           H
ATOM   2493  CG  LEU A 743      63.380  57.280  62.010  1.00  0.00           C
ATOM   2494  HG  LEU A 743      63.360  58.160  62.700  1.00  0.00           H
ATOM   2495  CD1 LEU A 743      64.170  56.180  62.680  1.00  0.00           C
ATOM   2496 HD11 LEU A 743      65.210  56.440  62.990  1.00  0.00           H
ATOM   2497 HD12 LEU A 743      64.210  55.400  61.890  1.00  0.00           H
ATOM   2498 HD13 LEU A 743      63.540  55.760  63.490  1.00  0.00           H
ATOM   2499  CD2 LEU A 743      64.060  57.820  60.780  1.00  0.00           C
ATOM   2500 HD21 LEU A 743      65.150  57.800  61.000  1.00  0.00           H
ATOM   2501 HD22 LEU A 743      63.640  58.810  60.500  1.00  0.00           H
ATOM   2502 HD23 LEU A 743      63.840  57.130  59.950  1.00  0.00           H
ATOM   2503  C   LEU A 743      61.260  57.480  63.880  1.00  0.00           C
ATOM   2504  O   LEU A 743      61.800  57.140  64.940  1.00  0.00           O
ATOM   2505  N   PHE A 744      60.630  58.650  63.700  1.00  0.00           N
ATOM   2506  HN  PHE A 744      60.220  58.870  62.830  1.00  0.00           H
ATOM   2507  CA  PHE A 744      60.480  59.610  64.820  1.00  0.00           C
ATOM   2508  HA  PHE A 744      61.500  59.900  65.060  1.00  0.00           H
ATOM   2509  CB  PHE A 744      59.670  60.830  64.310  1.00  0.00           C
ATOM   2510  HB1 PHE A 744      59.110  61.390  65.100  1.00  0.00           H
ATOM   2511  HB2 PHE A 744      58.880  60.460  63.640  1.00  0.00           H
ATOM   2512  CG  PHE A 744      60.620  61.840  63.600  1.00  0.00           C
ATOM   2513  CD1 PHE A 744      60.590  61.890  62.210  1.00  0.00           C
ATOM   2514  HD1 PHE A 744      59.840  61.330  61.660  1.00  0.00           H
ATOM   2515  CE1 PHE A 744      61.330  62.890  61.540  1.00  0.00           C
ATOM   2516  HE1 PHE A 744      61.350  63.020  60.470  1.00  0.00           H
ATOM   2517  CZ  PHE A 744      62.070  63.770  62.250  1.00  0.00           C
ATOM   2518  HZ  PHE A 744      62.690  64.490  61.730  1.00  0.00           H
ATOM   2519  CD2 PHE A 744      61.440  62.730  64.360  1.00  0.00           C
ATOM   2520  HD2 PHE A 744      61.530  62.670  65.430  1.00  0.00           H
ATOM   2521  CE2 PHE A 744      62.150  63.740  63.670  1.00  0.00           C
ATOM   2522  HE2 PHE A 744      62.920  64.290  64.180  1.00  0.00           H
ATOM   2523  C   PHE A 744      59.780  59.130  66.060  1.00  0.00           C
ATOM   2524  O   PHE A 744      60.280  59.390  67.140  1.00  0.00           O
ATOM   2525  N   ASP A 745      58.690  58.360  65.870  1.00  0.00           N
ATOM   2526  HN  ASP A 745      58.350  58.240  64.940  1.00  0.00           H
ATOM   2527  CA  ASP A 745      57.870  57.740  66.940  1.00  0.00           C
ATOM   2528  HA  ASP A 745      57.470  58.500  67.600  1.00  0.00           H
ATOM   2529  CB  ASP A 745      56.610  57.100  66.250  1.00  0.00           C
ATOM   2530  HB1 ASP A 745      56.850  56.380  65.450  1.00  0.00           H
ATOM   2531  HB2 ASP A 745      56.000  57.980  65.960  1.00  0.00           H
ATOM   2532  CG  ASP A 745      55.680  56.290  67.190  1.00  0.00           C
ATOM   2533  OD1 ASP A 745      54.910  55.480  66.640  1.00  0.00           O
ATOM   2534  OD2 ASP A 745      55.570  56.550  68.390  1.00  0.00           O
ATOM   2535  C   ASP A 745      58.650  56.650  67.730  1.00  0.00           C
ATOM   2536  O   ASP A 745      58.480  56.470  68.930  1.00  0.00           O
ATOM   2537  N   LEU A 746      59.330  55.800  67.020  1.00  0.00           N
ATOM   2538  HN  LEU A 746      59.320  55.990  66.050  1.00  0.00           H
ATOM   2539  CA  LEU A 746      60.140  54.710  67.500  1.00  0.00           C
ATOM   2540  HA  LEU A 746      59.610  54.030  68.150  1.00  0.00           H
ATOM   2541  CB  LEU A 746      60.740  53.900  66.290  1.00  0.00           C
ATOM   2542  HB1 LEU A 746      61.170  54.640  65.570  1.00  0.00           H
ATOM   2543  HB2 LEU A 746      59.830  53.530  65.780  1.00  0.00           H
ATOM   2544  CG  LEU A 746      61.770  52.810  66.470  1.00  0.00           C
ATOM   2545  HG  LEU A 746      62.650  53.340  66.890  1.00  0.00           H
ATOM   2546  CD1 LEU A 746      61.290  51.670  67.240  1.00  0.00           C
ATOM   2547 HD11 LEU A 746      60.860  51.900  68.230  1.00  0.00           H
ATOM   2548 HD12 LEU A 746      62.140  50.970  67.350  1.00  0.00           H
ATOM   2549 HD13 LEU A 746      60.520  51.100  66.690  1.00  0.00           H
ATOM   2550  CD2 LEU A 746      62.030  52.230  65.060  1.00  0.00           C
ATOM   2551 HD21 LEU A 746      62.770  51.410  65.140  1.00  0.00           H
ATOM   2552 HD22 LEU A 746      62.370  52.940  64.280  1.00  0.00           H
ATOM   2553 HD23 LEU A 746      61.100  51.740  64.700  1.00  0.00           H
ATOM   2554  C   LEU A 746      61.280  55.350  68.230  1.00  0.00           C
ATOM   2555  O   LEU A 746      61.570  54.940  69.350  1.00  0.00           O
ATOM   2556  N   GLY A 747      61.950  56.380  67.700  1.00  0.00           N
ATOM   2557  HN  GLY A 747      61.660  56.610  66.770  1.00  0.00           H
ATOM   2558  CA  GLY A 747      62.960  57.180  68.320  1.00  0.00           C
ATOM   2559  HA1 GLY A 747      63.200  57.950  67.610  1.00  0.00           H
ATOM   2560  HA2 GLY A 747      63.840  56.630  68.630  1.00  0.00           H
ATOM   2561  C   GLY A 747      62.490  57.890  69.570  1.00  0.00           C
ATOM   2562  O   GLY A 747      63.210  57.720  70.580  1.00  0.00           O
ATOM   2563  N   GLU A 748      61.380  58.660  69.570  1.00  0.00           N
ATOM   2564  HN  GLU A 748      60.910  58.820  68.710  1.00  0.00           H
ATOM   2565  CA  GLU A 748      60.790  59.140  70.830  1.00  0.00           C
ATOM   2566  HA  GLU A 748      61.600  59.700  71.280  1.00  0.00           H
ATOM   2567  CB  GLU A 748      59.710  60.230  70.550  1.00  0.00           C
ATOM   2568  HB1 GLU A 748      58.740  59.960  71.030  1.00  0.00           H
ATOM   2569  HB2 GLU A 748      59.390  60.270  69.480  1.00  0.00           H
ATOM   2570  CG  GLU A 748      60.090  61.590  70.970  1.00  0.00           C
ATOM   2571  HG1 GLU A 748      60.760  62.130  70.260  1.00  0.00           H
ATOM   2572  HG2 GLU A 748      60.790  61.580  71.840  1.00  0.00           H
ATOM   2573  CD  GLU A 748      59.000  62.600  71.250  1.00  0.00           C
ATOM   2574  OE1 GLU A 748      58.650  63.350  70.330  1.00  0.00           O
ATOM   2575  OE2 GLU A 748      58.540  62.520  72.380  1.00  0.00           O
ATOM   2576  C   GLU A 748      60.420  58.020  71.880  1.00  0.00           C
ATOM   2577  O   GLU A 748      60.640  58.080  73.100  1.00  0.00           O
ATOM   2578  N   THR A 749      59.780  56.940  71.340  1.00  0.00           N
ATOM   2579  HN  THR A 749      59.540  56.910  70.380  1.00  0.00           H
ATOM   2580  CA  THR A 749      59.300  55.820  72.160  1.00  0.00           C
ATOM   2581  HA  THR A 749      58.810  56.290  73.020  1.00  0.00           H
ATOM   2582  CB  THR A 749      58.210  54.870  71.540  1.00  0.00           C
ATOM   2583  HB  THR A 749      58.620  54.540  70.550  1.00  0.00           H
ATOM   2584  OG1 THR A 749      56.930  55.550  71.280  1.00  0.00           O
ATOM   2585  HG1 THR A 749      57.030  56.120  70.520  1.00  0.00           H
ATOM   2586  CG2 THR A 749      57.850  53.740  72.530  1.00  0.00           C
ATOM   2587 HG21 THR A 749      58.750  53.190  72.870  1.00  0.00           H
ATOM   2588 HG22 THR A 749      57.060  53.110  72.070  1.00  0.00           H
ATOM   2589 HG23 THR A 749      57.510  54.170  73.500  1.00  0.00           H
ATOM   2590  C   THR A 749      60.460  55.070  72.770  1.00  0.00           C
ATOM   2591  O   THR A 749      60.610  54.960  74.000  1.00  0.00           O
ATOM   2592  N   TYR A 750      61.510  54.590  71.990  1.00  0.00           N
ATOM   2593  HN  TYR A 750      61.480  54.780  71.000  1.00  0.00           H
ATOM   2594  CA  TYR A 750      62.480  53.640  72.550  1.00  0.00           C
ATOM   2595  HA  TYR A 750      62.010  53.200  73.410  1.00  0.00           H
ATOM   2596  CB  TYR A 750      62.820  52.490  71.490  1.00  0.00           C
ATOM   2597  HB1 TYR A 750      63.700  51.890  71.820  1.00  0.00           H
ATOM   2598  HB2 TYR A 750      62.840  52.880  70.450  1.00  0.00           H
ATOM   2599  CG  TYR A 750      61.690  51.440  71.560  1.00  0.00           C
ATOM   2600  CD1 TYR A 750      60.520  51.670  70.770  1.00  0.00           C
ATOM   2601  HD1 TYR A 750      60.400  52.670  70.380  1.00  0.00           H
ATOM   2602  CE1 TYR A 750      59.580  50.670  70.600  1.00  0.00           C
ATOM   2603  HE1 TYR A 750      58.800  50.740  69.840  1.00  0.00           H
ATOM   2604  CZ  TYR A 750      59.720  49.510  71.400  1.00  0.00           C
ATOM   2605  OH  TYR A 750      58.780  48.530  71.310  1.00  0.00           O
ATOM   2606  HH  TYR A 750      58.070  48.910  70.790  1.00  0.00           H
ATOM   2607  CD2 TYR A 750      61.760  50.310  72.410  1.00  0.00           C
ATOM   2608  HD2 TYR A 750      62.660  50.220  73.010  1.00  0.00           H
ATOM   2609  CE2 TYR A 750      60.730  49.410  72.360  1.00  0.00           C
ATOM   2610  HE2 TYR A 750      60.860  48.540  72.980  1.00  0.00           H
ATOM   2611  C   TYR A 750      63.710  54.340  73.110  1.00  0.00           C
ATOM   2612  O   TYR A 750      64.410  53.830  73.990  1.00  0.00           O
ATOM   2613  N   ALA A 751      63.940  55.550  72.610  1.00  0.00           N
ATOM   2614  HN  ALA A 751      63.290  55.890  71.940  1.00  0.00           H
ATOM   2615  CA  ALA A 751      64.960  56.410  73.110  1.00  0.00           C
ATOM   2616  HA  ALA A 751      64.910  57.240  72.410  1.00  0.00           H
ATOM   2617  CB  ALA A 751      64.540  56.840  74.500  1.00  0.00           C
ATOM   2618  HB1 ALA A 751      63.560  57.370  74.440  1.00  0.00           H
ATOM   2619  HB2 ALA A 751      65.260  57.610  74.850  1.00  0.00           H
ATOM   2620  HB3 ALA A 751      64.620  56.120  75.330  1.00  0.00           H
ATOM   2621  C   ALA A 751      66.410  55.820  73.030  1.00  0.00           C
ATOM   2622  O   ALA A 751      66.670  54.950  72.230  1.00  0.00           O
ATOM   2623  N   PHE A 752      67.370  56.350  73.780  1.00  0.00           N
ATOM   2624  HN  PHE A 752      67.110  57.000  74.500  1.00  0.00           H
ATOM   2625  CA  PHE A 752      68.830  55.940  73.780  1.00  0.00           C
ATOM   2626  HA  PHE A 752      69.080  55.420  72.870  1.00  0.00           H
ATOM   2627  CB  PHE A 752      69.720  57.290  73.820  1.00  0.00           C
ATOM   2628  HB1 PHE A 752      70.720  57.070  73.410  1.00  0.00           H
ATOM   2629  HB2 PHE A 752      69.870  57.610  74.880  1.00  0.00           H
ATOM   2630  CG  PHE A 752      69.190  58.410  73.000  1.00  0.00           C
ATOM   2631  CD1 PHE A 752      68.910  58.180  71.660  1.00  0.00           C
ATOM   2632  HD1 PHE A 752      69.050  57.230  71.190  1.00  0.00           H
ATOM   2633  CE1 PHE A 752      68.240  59.140  70.890  1.00  0.00           C
ATOM   2634  HE1 PHE A 752      67.900  58.950  69.880  1.00  0.00           H
ATOM   2635  CZ  PHE A 752      67.990  60.400  71.450  1.00  0.00           C
ATOM   2636  HZ  PHE A 752      67.600  61.210  70.860  1.00  0.00           H
ATOM   2637  CD2 PHE A 752      68.950  59.710  73.510  1.00  0.00           C
ATOM   2638  HD2 PHE A 752      69.260  60.050  74.480  1.00  0.00           H
ATOM   2639  CE2 PHE A 752      68.330  60.710  72.770  1.00  0.00           C
ATOM   2640  HE2 PHE A 752      68.360  61.710  73.180  1.00  0.00           H
ATOM   2641  C   PHE A 752      69.310  55.060  74.860  1.00  0.00           C
ATOM   2642  O   PHE A 752      68.800  55.270  76.000  1.00  0.00           O
ATOM   2643  N   PRO A 822      70.270  54.110  74.700  1.00  0.00           N
ATOM   2644  CD  PRO A 822      71.120  54.030  75.870  1.00  0.00           C
ATOM   2645  HD1 PRO A 822      70.840  53.030  76.290  1.00  0.00           H
ATOM   2646  HD2 PRO A 822      70.960  54.780  76.680  1.00  0.00           H
ATOM   2647  CA  PRO A 822      71.120  53.870  73.460  1.00  0.00           C
ATOM   2648  HA  PRO A 822      70.820  54.440  72.600  1.00  0.00           H
ATOM   2649  CB  PRO A 822      72.540  54.290  73.910  1.00  0.00           C
ATOM   2650  HB1 PRO A 822      72.670  55.380  73.720  1.00  0.00           H
ATOM   2651  HB2 PRO A 822      73.280  53.740  73.290  1.00  0.00           H
ATOM   2652  CG  PRO A 822      72.630  53.930  75.430  1.00  0.00           C
ATOM   2653  HG1 PRO A 822      72.880  52.860  75.490  1.00  0.00           H
ATOM   2654  HG2 PRO A 822      73.330  54.540  76.040  1.00  0.00           H
ATOM   2655  C   PRO A 822      71.010  52.450  73.120  1.00  0.00           C
ATOM   2656  O   PRO A 822      71.390  52.150  72.030  1.00  0.00           O
ATOM   2657  N   ASP A 823      70.540  51.530  74.000  1.00  0.00           N
ATOM   2658  HN  ASP A 823      70.220  51.920  74.870  1.00  0.00           H
ATOM   2659  CA  ASP A 823      70.570  50.060  73.900  1.00  0.00           C
ATOM   2660  HA  ASP A 823      71.560  49.680  74.110  1.00  0.00           H
ATOM   2661  CB  ASP A 823      69.700  49.490  75.020  1.00  0.00           C
ATOM   2662  HB1 ASP A 823      69.520  48.400  74.930  1.00  0.00           H
ATOM   2663  HB2 ASP A 823      68.710  49.970  74.860  1.00  0.00           H
ATOM   2664  CG  ASP A 823      70.330  49.770  76.360  1.00  0.00           C
ATOM   2665  OD1 ASP A 823      71.570  49.940  76.450  1.00  0.00           O
ATOM   2666  OD2 ASP A 823      69.610  49.450  77.370  1.00  0.00           O
ATOM   2667  C   ASP A 823      70.110  49.490  72.590  1.00  0.00           C
ATOM   2668  O   ASP A 823      70.820  48.740  71.900  1.00  0.00           O
ATOM   2669  N   VAL A 824      68.870  49.900  72.140  1.00  0.00           N
ATOM   2670  HN  VAL A 824      68.490  50.700  72.590  1.00  0.00           H
ATOM   2671  CA  VAL A 824      68.200  49.290  71.030  1.00  0.00           C
ATOM   2672  HA  VAL A 824      69.010  48.660  70.640  1.00  0.00           H
ATOM   2673  CB  VAL A 824      66.980  48.530  71.540  1.00  0.00           C
ATOM   2674  HB  VAL A 824      67.220  48.040  72.500  1.00  0.00           H
ATOM   2675  CG1 VAL A 824      65.800  49.460  71.890  1.00  0.00           C
ATOM   2676 HG11 VAL A 824      65.220  49.790  70.990  1.00  0.00           H
ATOM   2677 HG12 VAL A 824      66.110  50.290  72.550  1.00  0.00           H
ATOM   2678 HG13 VAL A 824      65.110  48.800  72.480  1.00  0.00           H
ATOM   2679  CG2 VAL A 824      66.650  47.510  70.480  1.00  0.00           C
ATOM   2680 HG21 VAL A 824      66.770  47.870  69.440  1.00  0.00           H
ATOM   2681 HG22 VAL A 824      65.540  47.360  70.510  1.00  0.00           H
ATOM   2682 HG23 VAL A 824      67.330  46.640  70.610  1.00  0.00           H
ATOM   2683  C   VAL A 824      67.940  50.170  69.850  1.00  0.00           C
ATOM   2684  O   VAL A 824      67.990  49.690  68.720  1.00  0.00           O
ATOM   2685  N   LEU A 825      67.670  51.400  70.040  1.00  0.00           N
ATOM   2686  HN  LEU A 825      67.590  51.660  71.000  1.00  0.00           H
ATOM   2687  CA  LEU A 825      67.290  52.270  68.920  1.00  0.00           C
ATOM   2688  HA  LEU A 825      66.420  51.770  68.530  1.00  0.00           H
ATOM   2689  CB  LEU A 825      66.900  53.750  69.290  1.00  0.00           C
ATOM   2690  HB1 LEU A 825      67.710  54.200  69.910  1.00  0.00           H
ATOM   2691  HB2 LEU A 825      66.010  53.750  69.960  1.00  0.00           H
ATOM   2692  CG  LEU A 825      66.620  54.750  68.190  1.00  0.00           C
ATOM   2693  HG  LEU A 825      67.430  54.780  67.430  1.00  0.00           H
ATOM   2694  CD1 LEU A 825      65.300  54.510  67.520  1.00  0.00           C
ATOM   2695 HD11 LEU A 825      65.100  55.440  66.940  1.00  0.00           H
ATOM   2696 HD12 LEU A 825      64.470  54.290  68.210  1.00  0.00           H
ATOM   2697 HD13 LEU A 825      65.470  53.600  66.900  1.00  0.00           H
ATOM   2698  CD2 LEU A 825      66.400  56.170  68.860  1.00  0.00           C
ATOM   2699 HD21 LEU A 825      67.360  56.480  69.310  1.00  0.00           H
ATOM   2700 HD22 LEU A 825      65.610  56.230  69.630  1.00  0.00           H
ATOM   2701 HD23 LEU A 825      66.210  56.980  68.130  1.00  0.00           H
ATOM   2702  C   LEU A 825      68.310  52.400  67.780  1.00  0.00           C
ATOM   2703  O   LEU A 825      67.970  52.360  66.600  1.00  0.00           O
ATOM   2704  N   PHE A 826      69.620  52.620  68.010  1.00  0.00           N
ATOM   2705  HN  PHE A 826      70.000  52.920  68.880  1.00  0.00           H
ATOM   2706  CA  PHE A 826      70.580  52.620  66.870  1.00  0.00           C
ATOM   2707  HA  PHE A 826      70.270  53.440  66.240  1.00  0.00           H
ATOM   2708  CB  PHE A 826      72.020  52.910  67.330  1.00  0.00           C
ATOM   2709  HB1 PHE A 826      72.710  53.040  66.470  1.00  0.00           H
ATOM   2710  HB2 PHE A 826      72.390  52.050  67.940  1.00  0.00           H
ATOM   2711  CG  PHE A 826      72.110  54.180  68.210  1.00  0.00           C
ATOM   2712  CD1 PHE A 826      71.380  55.400  67.900  1.00  0.00           C
ATOM   2713  HD1 PHE A 826      70.760  55.480  67.020  1.00  0.00           H
ATOM   2714  CE1 PHE A 826      71.480  56.490  68.790  1.00  0.00           C
ATOM   2715  HE1 PHE A 826      70.760  57.260  68.590  1.00  0.00           H
ATOM   2716  CZ  PHE A 826      72.330  56.410  69.890  1.00  0.00           C
ATOM   2717  HZ  PHE A 826      72.540  57.260  70.500  1.00  0.00           H
ATOM   2718  CD2 PHE A 826      72.840  54.070  69.320  1.00  0.00           C
ATOM   2719  HD2 PHE A 826      73.310  53.150  69.630  1.00  0.00           H
ATOM   2720  CE2 PHE A 826      73.000  55.200  70.190  1.00  0.00           C
ATOM   2721  HE2 PHE A 826      73.510  55.040  71.140  1.00  0.00           H
ATOM   2722  C   PHE A 826      70.590  51.360  66.080  1.00  0.00           C
ATOM   2723  O   PHE A 826      70.720  51.410  64.880  1.00  0.00           O
ATOM   2724  N   TRP A 827      70.480  50.160  66.650  1.00  0.00           N
ATOM   2725  HN  TRP A 827      70.420  50.040  67.640  1.00  0.00           H
ATOM   2726  CA  TRP A 827      70.310  48.870  65.930  1.00  0.00           C
ATOM   2727  HA  TRP A 827      71.200  48.690  65.340  1.00  0.00           H
ATOM   2728  CB  TRP A 827      70.140  47.690  66.870  1.00  0.00           C
ATOM   2729  HB1 TRP A 827      69.510  46.890  66.420  1.00  0.00           H
ATOM   2730  HB2 TRP A 827      69.510  47.890  67.770  1.00  0.00           H
ATOM   2731  CG  TRP A 827      71.430  47.060  67.160  1.00  0.00           C
ATOM   2732  CD1 TRP A 827      72.000  47.240  68.350  1.00  0.00           C
ATOM   2733  HD1 TRP A 827      71.500  47.630  69.220  1.00  0.00           H
ATOM   2734  NE1 TRP A 827      73.230  46.560  68.430  1.00  0.00           N
ATOM   2735  HE1 TRP A 827      73.740  46.260  69.210  1.00  0.00           H
ATOM   2736  CE2 TRP A 827      73.410  45.940  67.250  1.00  0.00           C
ATOM   2737  CD2 TRP A 827      72.300  46.210  66.410  1.00  0.00           C
ATOM   2738  CE3 TRP A 827      72.190  45.810  65.080  1.00  0.00           C
ATOM   2739  HE3 TRP A 827      71.290  45.930  64.520  1.00  0.00           H
ATOM   2740  CZ3 TRP A 827      73.240  45.070  64.610  1.00  0.00           C
ATOM   2741  HZ3 TRP A 827      73.180  44.660  63.620  1.00  0.00           H
ATOM   2742  CZ2 TRP A 827      74.460  45.230  66.760  1.00  0.00           C
ATOM   2743  HZ2 TRP A 827      75.330  44.920  67.300  1.00  0.00           H
ATOM   2744  CH2 TRP A 827      74.350  44.720  65.480  1.00  0.00           C
ATOM   2745  HH2 TRP A 827      75.110  44.090  65.010  1.00  0.00           H
ATOM   2746  C   TRP A 827      69.110  48.890  64.990  1.00  0.00           C
ATOM   2747  O   TRP A 827      69.230  48.560  63.820  1.00  0.00           O
ATOM   2748  N   CYS A 828      67.910  49.400  65.450  1.00  0.00           N
ATOM   2749  HN  CYS A 828      67.880  49.700  66.400  1.00  0.00           H
ATOM   2750  CA  CYS A 828      66.720  49.630  64.730  1.00  0.00           C
ATOM   2751  HA  CYS A 828      66.330  48.700  64.340  1.00  0.00           H
ATOM   2752  CB  CYS A 828      65.620  50.230  65.600  1.00  0.00           C
ATOM   2753  HB1 CYS A 828      64.700  50.330  64.990  1.00  0.00           H
ATOM   2754  HB2 CYS A 828      65.810  51.290  65.860  1.00  0.00           H
ATOM   2755  SG  CYS A 828      65.220  49.250  67.070  1.00  0.00           S
ATOM   2756  HG1 CYS A 828      66.350  49.580  67.680  1.00  0.00           H
ATOM   2757  C   CYS A 828      66.880  50.420  63.450  1.00  0.00           C
ATOM   2758  O   CYS A 828      66.420  50.040  62.380  1.00  0.00           O
ATOM   2759  N   VAL A 829      67.520  51.600  63.560  1.00  0.00           N
ATOM   2760  HN  VAL A 829      67.990  51.800  64.430  1.00  0.00           H
ATOM   2761  CA  VAL A 829      67.930  52.510  62.490  1.00  0.00           C
ATOM   2762  HA  VAL A 829      67.040  52.930  62.030  1.00  0.00           H
ATOM   2763  CB  VAL A 829      68.580  53.830  63.090  1.00  0.00           C
ATOM   2764  HB  VAL A 829      69.310  53.580  63.880  1.00  0.00           H
ATOM   2765  CG1 VAL A 829      69.260  54.650  61.960  1.00  0.00           C
ATOM   2766 HG11 VAL A 829      68.460  54.850  61.210  1.00  0.00           H
ATOM   2767 HG12 VAL A 829      70.120  54.160  61.470  1.00  0.00           H
ATOM   2768 HG13 VAL A 829      69.620  55.620  62.360  1.00  0.00           H
ATOM   2769  CG2 VAL A 829      67.430  54.560  63.780  1.00  0.00           C
ATOM   2770 HG21 VAL A 829      67.060  53.980  64.670  1.00  0.00           H
ATOM   2771 HG22 VAL A 829      66.710  54.740  62.950  1.00  0.00           H
ATOM   2772 HG23 VAL A 829      67.760  55.530  64.220  1.00  0.00           H
ATOM   2773  C   VAL A 829      68.840  51.810  61.540  1.00  0.00           C
ATOM   2774  O   VAL A 829      68.630  51.860  60.320  1.00  0.00           O
ATOM   2775  N   ILE A 830      69.860  51.110  61.950  1.00  0.00           N
ATOM   2776  HN  ILE A 830      70.190  50.990  62.880  1.00  0.00           H
ATOM   2777  CA  ILE A 830      70.720  50.340  61.090  1.00  0.00           C
ATOM   2778  HA  ILE A 830      71.070  51.000  60.310  1.00  0.00           H
ATOM   2779  CB  ILE A 830      71.920  49.770  61.860  1.00  0.00           C
ATOM   2780  HB  ILE A 830      71.660  49.150  62.740  1.00  0.00           H
ATOM   2781  CG2 ILE A 830      72.730  48.780  60.970  1.00  0.00           C
ATOM   2782 HG21 ILE A 830      72.190  47.810  60.830  1.00  0.00           H
ATOM   2783 HG22 ILE A 830      73.690  48.470  61.450  1.00  0.00           H
ATOM   2784 HG23 ILE A 830      73.000  49.170  59.970  1.00  0.00           H
ATOM   2785  CG1 ILE A 830      72.900  50.950  62.360  1.00  0.00           C
ATOM   2786 HG11 ILE A 830      73.700  50.360  62.860  1.00  0.00           H
ATOM   2787 HG12 ILE A 830      72.510  51.610  63.170  1.00  0.00           H
ATOM   2788  CD  ILE A 830      73.590  51.640  61.180  1.00  0.00           C
ATOM   2789  HD1 ILE A 830      74.190  52.420  61.690  1.00  0.00           H
ATOM   2790  HD2 ILE A 830      72.820  52.100  60.530  1.00  0.00           H
ATOM   2791  HD3 ILE A 830      74.150  50.950  60.510  1.00  0.00           H
ATOM   2792  C   ILE A 830      69.960  49.170  60.410  1.00  0.00           C
ATOM   2793  O   ILE A 830      70.090  49.030  59.210  1.00  0.00           O
ATOM   2794  N   LEU A 831      69.050  48.460  61.140  1.00  0.00           N
ATOM   2795  HN  LEU A 831      68.960  48.630  62.120  1.00  0.00           H
ATOM   2796  CA  LEU A 831      68.250  47.420  60.480  1.00  0.00           C
ATOM   2797  HA  LEU A 831      68.960  46.790  59.970  1.00  0.00           H
ATOM   2798  CB  LEU A 831      67.560  46.700  61.680  1.00  0.00           C
ATOM   2799  HB1 LEU A 831      66.940  47.500  62.150  1.00  0.00           H
ATOM   2800  HB2 LEU A 831      68.310  46.280  62.390  1.00  0.00           H
ATOM   2801  CG  LEU A 831      66.650  45.520  61.420  1.00  0.00           C
ATOM   2802  HG  LEU A 831      65.730  45.880  60.930  1.00  0.00           H
ATOM   2803  CD1 LEU A 831      67.230  44.430  60.510  1.00  0.00           C
ATOM   2804 HD11 LEU A 831      68.270  44.220  60.840  1.00  0.00           H
ATOM   2805 HD12 LEU A 831      67.270  44.660  59.420  1.00  0.00           H
ATOM   2806 HD13 LEU A 831      66.580  43.550  60.700  1.00  0.00           H
ATOM   2807  CD2 LEU A 831      66.120  44.900  62.680  1.00  0.00           C
ATOM   2808 HD21 LEU A 831      65.650  45.780  63.180  1.00  0.00           H
ATOM   2809 HD22 LEU A 831      66.910  44.450  63.310  1.00  0.00           H
ATOM   2810 HD23 LEU A 831      65.390  44.080  62.510  1.00  0.00           H
ATOM   2811  C   LEU A 831      67.270  47.950  59.440  1.00  0.00           C
ATOM   2812  O   LEU A 831      67.180  47.420  58.330  1.00  0.00           O
ATOM   2813  N   PHE A 832      66.590  49.110  59.680  1.00  0.00           N
ATOM   2814  HN  PHE A 832      66.700  49.480  60.600  1.00  0.00           H
ATOM   2815  CA  PHE A 832      65.650  49.810  58.760  1.00  0.00           C
ATOM   2816  HA  PHE A 832      64.790  49.230  58.460  1.00  0.00           H
ATOM   2817  CB  PHE A 832      65.080  50.970  59.730  1.00  0.00           C
ATOM   2818  HB1 PHE A 832      65.860  51.480  60.310  1.00  0.00           H
ATOM   2819  HB2 PHE A 832      64.590  50.460  60.580  1.00  0.00           H
ATOM   2820  CG  PHE A 832      64.060  51.900  59.140  1.00  0.00           C
ATOM   2821  CD1 PHE A 832      64.360  53.230  59.270  1.00  0.00           C
ATOM   2822  HD1 PHE A 832      65.400  53.510  59.360  1.00  0.00           H
ATOM   2823  CE1 PHE A 832      63.390  54.180  58.850  1.00  0.00           C
ATOM   2824  HE1 PHE A 832      63.620  55.230  58.760  1.00  0.00           H
ATOM   2825  CZ  PHE A 832      62.100  53.810  58.480  1.00  0.00           C
ATOM   2826  HZ  PHE A 832      61.420  54.620  58.270  1.00  0.00           H
ATOM   2827  CD2 PHE A 832      62.790  51.510  58.720  1.00  0.00           C
ATOM   2828  HD2 PHE A 832      62.660  50.440  58.630  1.00  0.00           H
ATOM   2829  CE2 PHE A 832      61.810  52.430  58.320  1.00  0.00           C
ATOM   2830  HE2 PHE A 832      60.820  52.080  58.110  1.00  0.00           H
ATOM   2831  C   PHE A 832      66.380  50.240  57.450  1.00  0.00           C
ATOM   2832  O   PHE A 832      65.880  49.880  56.380  1.00  0.00           O
ATOM   2833  N   PHE A 833      67.490  51.020  57.480  1.00  0.00           N
ATOM   2834  HN  PHE A 833      67.860  51.160  58.400  1.00  0.00           H
ATOM   2835  CA  PHE A 833      68.160  51.570  56.380  1.00  0.00           C
ATOM   2836  HA  PHE A 833      67.400  51.830  55.660  1.00  0.00           H
ATOM   2837  CB  PHE A 833      68.970  52.760  56.920  1.00  0.00           C
ATOM   2838  HB1 PHE A 833      69.690  53.060  56.120  1.00  0.00           H
ATOM   2839  HB2 PHE A 833      69.480  52.500  57.870  1.00  0.00           H
ATOM   2840  CG  PHE A 833      68.050  53.920  57.280  1.00  0.00           C
ATOM   2841  CD1 PHE A 833      68.440  54.770  58.330  1.00  0.00           C
ATOM   2842  HD1 PHE A 833      69.290  54.450  58.910  1.00  0.00           H
ATOM   2843  CE1 PHE A 833      67.690  55.860  58.640  1.00  0.00           C
ATOM   2844  HE1 PHE A 833      67.990  56.520  59.430  1.00  0.00           H
ATOM   2845  CZ  PHE A 833      66.550  56.210  57.900  1.00  0.00           C
ATOM   2846  HZ  PHE A 833      66.010  57.130  58.080  1.00  0.00           H
ATOM   2847  CD2 PHE A 833      66.930  54.230  56.520  1.00  0.00           C
ATOM   2848  HD2 PHE A 833      66.670  53.650  55.650  1.00  0.00           H
ATOM   2849  CE2 PHE A 833      66.190  55.400  56.790  1.00  0.00           C
ATOM   2850  HE2 PHE A 833      65.360  55.580  56.110  1.00  0.00           H
ATOM   2851  C   PHE A 833      69.100  50.590  55.590  1.00  0.00           C
ATOM   2852  O   PHE A 833      69.100  50.610  54.350  1.00  0.00           O
ATOM   2853  N   THR A 834      69.740  49.530  56.240  1.00  0.00           N
ATOM   2854  HN  THR A 834      69.690  49.460  57.230  1.00  0.00           H
ATOM   2855  CA  THR A 834      70.130  48.290  55.570  1.00  0.00           C
ATOM   2856  HA  THR A 834      70.870  48.510  54.820  1.00  0.00           H
ATOM   2857  CB  THR A 834      70.950  47.320  56.340  1.00  0.00           C
ATOM   2858  HB  THR A 834      71.150  46.500  55.630  1.00  0.00           H
ATOM   2859  OG1 THR A 834      70.370  46.840  57.490  1.00  0.00           O
ATOM   2860  HG1 THR A 834      70.310  47.610  58.080  1.00  0.00           H
ATOM   2861  CG2 THR A 834      72.310  47.860  56.880  1.00  0.00           C
ATOM   2862 HG21 THR A 834      72.790  47.000  57.370  1.00  0.00           H
ATOM   2863 HG22 THR A 834      72.250  48.690  57.620  1.00  0.00           H
ATOM   2864 HG23 THR A 834      72.980  48.130  56.040  1.00  0.00           H
ATOM   2865  C   THR A 834      69.000  47.580  54.870  1.00  0.00           C
ATOM   2866  O   THR A 834      69.220  47.310  53.680  1.00  0.00           O
ATOM   2867  N   THR A 835      67.790  47.350  55.450  1.00  0.00           N
ATOM   2868  HN  THR A 835      67.720  47.680  56.390  1.00  0.00           H
ATOM   2869  CA  THR A 835      66.540  46.770  54.820  1.00  0.00           C
ATOM   2870  HA  THR A 835      66.770  45.780  54.430  1.00  0.00           H
ATOM   2871  CB  THR A 835      65.360  46.690  55.800  1.00  0.00           C
ATOM   2872  HB  THR A 835      65.090  47.640  56.310  1.00  0.00           H
ATOM   2873  OG1 THR A 835      65.640  45.830  56.840  1.00  0.00           O
ATOM   2874  HG1 THR A 835      66.510  46.020  57.220  1.00  0.00           H
ATOM   2875  CG2 THR A 835      63.990  46.180  55.240  1.00  0.00           C
ATOM   2876 HG21 THR A 835      64.140  45.130  54.890  1.00  0.00           H
ATOM   2877 HG22 THR A 835      63.620  46.790  54.380  1.00  0.00           H
ATOM   2878 HG23 THR A 835      63.210  46.210  56.020  1.00  0.00           H
ATOM   2879  C   THR A 835      66.050  47.530  53.580  1.00  0.00           C
ATOM   2880  O   THR A 835      65.750  46.940  52.490  1.00  0.00           O
ATOM   2881  N   PHE A 836      65.990  48.880  53.620  1.00  0.00           N
ATOM   2882  HN  PHE A 836      66.170  49.310  54.500  1.00  0.00           H
ATOM   2883  CA  PHE A 836      65.750  49.740  52.490  1.00  0.00           C
ATOM   2884  HA  PHE A 836      64.810  49.500  52.020  1.00  0.00           H
ATOM   2885  CB  PHE A 836      65.590  51.300  52.850  1.00  0.00           C
ATOM   2886  HB1 PHE A 836      66.610  51.590  53.180  1.00  0.00           H
ATOM   2887  HB2 PHE A 836      64.890  51.550  53.670  1.00  0.00           H
ATOM   2888  CG  PHE A 836      65.240  52.180  51.710  1.00  0.00           C
ATOM   2889  CD1 PHE A 836      66.270  52.730  50.860  1.00  0.00           C
ATOM   2890  HD1 PHE A 836      67.300  52.510  51.100  1.00  0.00           H
ATOM   2891  CE1 PHE A 836      65.900  53.630  49.820  1.00  0.00           C
ATOM   2892  HE1 PHE A 836      66.660  54.080  49.190  1.00  0.00           H
ATOM   2893  CZ  PHE A 836      64.530  53.900  49.470  1.00  0.00           C
ATOM   2894  HZ  PHE A 836      64.300  54.560  48.640  1.00  0.00           H
ATOM   2895  CD2 PHE A 836      63.940  52.380  51.330  1.00  0.00           C
ATOM   2896  HD2 PHE A 836      63.150  52.170  52.030  1.00  0.00           H
ATOM   2897  CE2 PHE A 836      63.580  53.280  50.320  1.00  0.00           C
ATOM   2898  HE2 PHE A 836      62.530  53.380  50.110  1.00  0.00           H
ATOM   2899  C   PHE A 836      66.770  49.510  51.340  1.00  0.00           C
ATOM   2900  O   PHE A 836      66.370  49.320  50.230  1.00  0.00           O
ATOM   2901  N   PHE A 837      68.120  49.510  51.600  1.00  0.00           N
ATOM   2902  HN  PHE A 837      68.360  49.550  52.570  1.00  0.00           H
ATOM   2903  CA  PHE A 837      69.290  49.350  50.690  1.00  0.00           C
ATOM   2904  HA  PHE A 837      69.120  50.090  49.920  1.00  0.00           H
ATOM   2905  CB  PHE A 837      70.590  49.630  51.550  1.00  0.00           C
ATOM   2906  HB1 PHE A 837      70.810  48.840  52.310  1.00  0.00           H
ATOM   2907  HB2 PHE A 837      70.330  50.520  52.160  1.00  0.00           H
ATOM   2908  CG  PHE A 837      71.840  49.910  50.740  1.00  0.00           C
ATOM   2909  CD1 PHE A 837      72.910  50.450  51.480  1.00  0.00           C
ATOM   2910  HD1 PHE A 837      72.780  50.720  52.510  1.00  0.00           H
ATOM   2911  CE1 PHE A 837      74.080  50.840  50.870  1.00  0.00           C
ATOM   2912  HE1 PHE A 837      74.800  51.400  51.460  1.00  0.00           H
ATOM   2913  CZ  PHE A 837      74.240  50.710  49.490  1.00  0.00           C
ATOM   2914  HZ  PHE A 837      75.120  51.090  48.990  1.00  0.00           H
ATOM   2915  CD2 PHE A 837      71.960  49.760  49.330  1.00  0.00           C
ATOM   2916  HD2 PHE A 837      71.100  49.510  48.730  1.00  0.00           H
ATOM   2917  CE2 PHE A 837      73.170  50.110  48.750  1.00  0.00           C
ATOM   2918  HE2 PHE A 837      73.300  50.100  47.680  1.00  0.00           H
ATOM   2919  C   PHE A 837      69.290  47.900  50.250  1.00  0.00           C
ATOM   2920  O   PHE A 837      69.410  47.640  49.040  1.00  0.00           O
ATOM   2921  N   LEU A 838      69.060  46.910  51.090  1.00  0.00           N
ATOM   2922  HN  LEU A 838      68.980  47.040  52.070  1.00  0.00           H
ATOM   2923  CA  LEU A 838      69.060  45.520  50.640  1.00  0.00           C
ATOM   2924  HA  LEU A 838      69.890  45.410  49.940  1.00  0.00           H
ATOM   2925  CB  LEU A 838      69.120  44.490  51.920  1.00  0.00           C
ATOM   2926  HB1 LEU A 838      68.170  44.670  52.470  1.00  0.00           H
ATOM   2927  HB2 LEU A 838      69.890  44.870  52.620  1.00  0.00           H
ATOM   2928  CG  LEU A 838      69.220  42.950  51.590  1.00  0.00           C
ATOM   2929  HG  LEU A 838      68.300  42.680  51.030  1.00  0.00           H
ATOM   2930  CD1 LEU A 838      70.450  42.680  50.760  1.00  0.00           C
ATOM   2931 HD11 LEU A 838      70.290  43.120  49.750  1.00  0.00           H
ATOM   2932 HD12 LEU A 838      70.500  41.580  50.680  1.00  0.00           H
ATOM   2933 HD13 LEU A 838      71.360  43.110  51.250  1.00  0.00           H
ATOM   2934  CD2 LEU A 838      69.250  42.190  52.900  1.00  0.00           C
ATOM   2935 HD21 LEU A 838      68.280  42.130  53.440  1.00  0.00           H
ATOM   2936 HD22 LEU A 838      70.090  42.450  53.580  1.00  0.00           H
ATOM   2937 HD23 LEU A 838      69.420  41.120  52.620  1.00  0.00           H
ATOM   2938  C   LEU A 838      67.880  45.180  49.700  1.00  0.00           C
ATOM   2939  O   LEU A 838      68.190  44.550  48.720  1.00  0.00           O
ATOM   2940  N   SER A 839      66.620  45.510  50.040  1.00  0.00           N
ATOM   2941  HN  SER A 839      66.400  46.010  50.880  1.00  0.00           H
ATOM   2942  CA  SER A 839      65.460  45.170  49.140  1.00  0.00           C
ATOM   2943  HA  SER A 839      65.560  44.130  48.850  1.00  0.00           H
ATOM   2944  CB  SER A 839      64.180  45.510  49.750  1.00  0.00           C
ATOM   2945  HB1 SER A 839      64.020  44.820  50.600  1.00  0.00           H
ATOM   2946  HB2 SER A 839      63.290  45.280  49.120  1.00  0.00           H
ATOM   2947  OG  SER A 839      64.070  46.840  50.170  1.00  0.00           O
ATOM   2948  HG1 SER A 839      64.480  47.010  51.040  1.00  0.00           H
ATOM   2949  C   SER A 839      65.650  45.890  47.860  1.00  0.00           C
ATOM   2950  O   SER A 839      65.550  45.210  46.840  1.00  0.00           O
ATOM   2951  N   SER A 840      65.940  47.220  47.760  1.00  0.00           N
ATOM   2952  HN  SER A 840      66.000  47.790  48.580  1.00  0.00           H
ATOM   2953  CA  SER A 840      66.130  47.970  46.500  1.00  0.00           C
ATOM   2954  HA  SER A 840      65.310  47.850  45.820  1.00  0.00           H
ATOM   2955  CB  SER A 840      66.200  49.490  46.700  1.00  0.00           C
ATOM   2956  HB1 SER A 840      65.210  49.930  46.960  1.00  0.00           H
ATOM   2957  HB2 SER A 840      66.410  49.990  45.730  1.00  0.00           H
ATOM   2958  OG  SER A 840      67.080  49.970  47.700  1.00  0.00           O
ATOM   2959  HG1 SER A 840      66.710  49.630  48.520  1.00  0.00           H
ATOM   2960  C   SER A 840      67.280  47.460  45.670  1.00  0.00           C
ATOM   2961  O   SER A 840      67.230  47.500  44.470  1.00  0.00           O
ATOM   2962  N   PHE A 841      68.390  47.020  46.300  1.00  0.00           N
ATOM   2963  HN  PHE A 841      68.580  47.320  47.220  1.00  0.00           H
ATOM   2964  CA  PHE A 841      69.530  46.330  45.760  1.00  0.00           C
ATOM   2965  HA  PHE A 841      69.880  46.990  45.000  1.00  0.00           H
ATOM   2966  CB  PHE A 841      70.640  46.070  46.830  1.00  0.00           C
ATOM   2967  HB1 PHE A 841      70.070  45.670  47.700  1.00  0.00           H
ATOM   2968  HB2 PHE A 841      71.140  46.960  47.260  1.00  0.00           H
ATOM   2969  CG  PHE A 841      71.750  45.000  46.510  1.00  0.00           C
ATOM   2970  CD1 PHE A 841      71.780  43.740  47.130  1.00  0.00           C
ATOM   2971  HD1 PHE A 841      70.910  43.610  47.740  1.00  0.00           H
ATOM   2972  CE1 PHE A 841      72.660  42.730  46.700  1.00  0.00           C
ATOM   2973  HE1 PHE A 841      72.630  41.760  47.180  1.00  0.00           H
ATOM   2974  CZ  PHE A 841      73.750  43.110  45.890  1.00  0.00           C
ATOM   2975  HZ  PHE A 841      74.480  42.360  45.650  1.00  0.00           H
ATOM   2976  CD2 PHE A 841      72.700  45.300  45.600  1.00  0.00           C
ATOM   2977  HD2 PHE A 841      72.770  46.210  45.010  1.00  0.00           H
ATOM   2978  CE2 PHE A 841      73.750  44.360  45.310  1.00  0.00           C
ATOM   2979  HE2 PHE A 841      74.620  44.760  44.820  1.00  0.00           H
ATOM   2980  C   PHE A 841      69.110  44.960  45.200  1.00  0.00           C
ATOM   2981  O   PHE A 841      69.540  44.620  44.100  1.00  0.00           O
ATOM   2982  N   LEU A 842      68.330  44.130  45.880  1.00  0.00           N
ATOM   2983  HN  LEU A 842      68.100  44.320  46.830  1.00  0.00           H
ATOM   2984  CA  LEU A 842      67.880  42.870  45.380  1.00  0.00           C
ATOM   2985  HA  LEU A 842      68.620  42.310  44.840  1.00  0.00           H
ATOM   2986  CB  LEU A 842      67.350  41.930  46.560  1.00  0.00           C
ATOM   2987  HB1 LEU A 842      66.970  41.030  46.060  1.00  0.00           H
ATOM   2988  HB2 LEU A 842      66.480  42.440  47.020  1.00  0.00           H
ATOM   2989  CG  LEU A 842      68.430  41.480  47.560  1.00  0.00           C
ATOM   2990  HG  LEU A 842      68.940  42.390  47.940  1.00  0.00           H
ATOM   2991  CD1 LEU A 842      67.780  40.750  48.720  1.00  0.00           C
ATOM   2992 HD11 LEU A 842      67.280  39.820  48.360  1.00  0.00           H
ATOM   2993 HD12 LEU A 842      67.000  41.320  49.240  1.00  0.00           H
ATOM   2994 HD13 LEU A 842      68.550  40.470  49.470  1.00  0.00           H
ATOM   2995  CD2 LEU A 842      69.550  40.590  46.970  1.00  0.00           C
ATOM   2996 HD21 LEU A 842      70.320  40.490  47.750  1.00  0.00           H
ATOM   2997 HD22 LEU A 842      70.060  41.070  46.110  1.00  0.00           H
ATOM   2998 HD23 LEU A 842      69.110  39.600  46.690  1.00  0.00           H
ATOM   2999  C   LEU A 842      66.910  42.930  44.210  1.00  0.00           C
ATOM   3000  O   LEU A 842      67.010  42.180  43.250  1.00  0.00           O
ATOM   3001  N   LYS A 843      65.920  43.900  44.230  1.00  0.00           N
ATOM   3002  HN  LYS A 843      65.910  44.580  44.960  1.00  0.00           H
ATOM   3003  CA  LYS A 843      65.080  44.370  43.200  1.00  0.00           C
ATOM   3004  HA  LYS A 843      64.460  43.520  42.940  1.00  0.00           H
ATOM   3005  CB  LYS A 843      64.070  45.410  43.770  1.00  0.00           C
ATOM   3006  HB1 LYS A 843      64.720  46.180  44.260  1.00  0.00           H
ATOM   3007  HB2 LYS A 843      63.490  44.920  44.580  1.00  0.00           H
ATOM   3008  CG  LYS A 843      62.990  46.100  42.940  1.00  0.00           C
ATOM   3009  HG1 LYS A 843      63.460  46.740  42.170  1.00  0.00           H
ATOM   3010  HG2 LYS A 843      62.300  46.780  43.500  1.00  0.00           H
ATOM   3011  CD  LYS A 843      62.060  45.260  42.050  1.00  0.00           C
ATOM   3012  HD1 LYS A 843      62.590  44.350  41.690  1.00  0.00           H
ATOM   3013  HD2 LYS A 843      61.750  45.900  41.200  1.00  0.00           H
ATOM   3014  CE  LYS A 843      60.840  44.800  42.780  1.00  0.00           C
ATOM   3015  HE1 LYS A 843      60.150  45.620  43.070  1.00  0.00           H
ATOM   3016  HE2 LYS A 843      61.200  44.130  43.600  1.00  0.00           H
ATOM   3017  NZ  LYS A 843      60.090  43.870  41.960  1.00  0.00           N
ATOM   3018  HZ1 LYS A 843      59.240  43.390  42.320  1.00  0.00           H
ATOM   3019  HZ2 LYS A 843      60.810  43.200  41.630  1.00  0.00           H
ATOM   3020  HZ3 LYS A 843      59.780  44.360  41.090  1.00  0.00           H
ATOM   3021  C   LYS A 843      65.600  44.910  41.860  1.00  0.00           C
ATOM   3022  O   LYS A 843      65.020  44.570  40.850  1.00  0.00           O
ATOM   3023  N   GLN A 844      66.680  45.730  41.870  1.00  0.00           N
ATOM   3024  HN  GLN A 844      66.930  45.970  42.810  1.00  0.00           H
ATOM   3025  CA  GLN A 844      67.270  46.350  40.670  1.00  0.00           C
ATOM   3026  HA  GLN A 844      66.580  46.590  39.870  1.00  0.00           H
ATOM   3027  CB  GLN A 844      67.710  47.750  41.070  1.00  0.00           C
ATOM   3028  HB1 GLN A 844      68.380  48.310  40.390  1.00  0.00           H
ATOM   3029  HB2 GLN A 844      68.210  47.670  42.060  1.00  0.00           H
ATOM   3030  CG  GLN A 844      66.580  48.840  41.270  1.00  0.00           C
ATOM   3031  HG1 GLN A 844      67.080  49.820  41.450  1.00  0.00           H
ATOM   3032  HG2 GLN A 844      66.070  48.520  42.210  1.00  0.00           H
ATOM   3033  CD  GLN A 844      65.550  48.870  40.180  1.00  0.00           C
ATOM   3034  OE1 GLN A 844      64.620  48.060  40.220  1.00  0.00           O
ATOM   3035  NE2 GLN A 844      65.790  49.770  39.210  1.00  0.00           N
ATOM   3036 HE21 GLN A 844      65.230  49.600  38.390  1.00  0.00           H
ATOM   3037 HE22 GLN A 844      66.630  50.290  39.100  1.00  0.00           H
ATOM   3038  C   GLN A 844      68.360  45.510  40.020  1.00  0.00           C
ATOM   3039  O   GLN A 844      69.110  45.980  39.160  1.00  0.00           O
ATOM   3040  N   PHE A 845      68.460  44.170  40.390  1.00  0.00           N
ATOM   3041  HN  PHE A 845      67.970  43.790  41.170  1.00  0.00           H
ATOM   3042  CA  PHE A 845      69.400  43.220  39.780  1.00  0.00           C
ATOM   3043  HA  PHE A 845      70.400  43.620  39.880  1.00  0.00           H
ATOM   3044  CB  PHE A 845      69.070  41.850  40.610  1.00  0.00           C
ATOM   3045  HB1 PHE A 845      68.010  41.640  40.430  1.00  0.00           H
ATOM   3046  HB2 PHE A 845      69.340  42.150  41.650  1.00  0.00           H
ATOM   3047  CG  PHE A 845      70.020  40.740  40.270  1.00  0.00           C
ATOM   3048  CD1 PHE A 845      71.400  41.020  40.130  1.00  0.00           C
ATOM   3049  HD1 PHE A 845      71.810  42.010  40.280  1.00  0.00           H
ATOM   3050  CE1 PHE A 845      72.330  39.960  39.920  1.00  0.00           C
ATOM   3051  HE1 PHE A 845      73.410  40.020  39.910  1.00  0.00           H
ATOM   3052  CZ  PHE A 845      71.860  38.690  39.770  1.00  0.00           C
ATOM   3053  HZ  PHE A 845      72.590  37.910  39.650  1.00  0.00           H
ATOM   3054  CD2 PHE A 845      69.530  39.440  40.110  1.00  0.00           C
ATOM   3055  HD2 PHE A 845      68.490  39.190  40.260  1.00  0.00           H
ATOM   3056  CE2 PHE A 845      70.480  38.400  39.810  1.00  0.00           C
ATOM   3057  HE2 PHE A 845      70.100  37.410  39.590  1.00  0.00           H
ATOM   3058  C   PHE A 845      69.120  42.950  38.290  1.00  0.00           C
ATOM   3059  O   PHE A 845      70.090  42.680  37.500  1.00  0.00           O
ATOM   3060  N   LYS A 846      67.850  43.070  37.910  1.00  0.00           N
ATOM   3061  HN  LYS A 846      67.170  43.200  38.630  1.00  0.00           H
ATOM   3062  CA  LYS A 846      67.380  42.990  36.500  1.00  0.00           C
ATOM   3063  HA  LYS A 846      67.430  41.980  36.110  1.00  0.00           H
ATOM   3064  CB  LYS A 846      65.830  43.400  36.530  1.00  0.00           C
ATOM   3065  HB1 LYS A 846      65.380  42.420  36.770  1.00  0.00           H
ATOM   3066  HB2 LYS A 846      65.610  43.670  35.470  1.00  0.00           H
ATOM   3067  CG  LYS A 846      65.360  44.410  37.470  1.00  0.00           C
ATOM   3068  HG1 LYS A 846      66.020  45.300  37.400  1.00  0.00           H
ATOM   3069  HG2 LYS A 846      65.470  43.940  38.470  1.00  0.00           H
ATOM   3070  CD  LYS A 846      63.920  44.850  37.150  1.00  0.00           C
ATOM   3071  HD1 LYS A 846      63.340  43.920  37.310  1.00  0.00           H
ATOM   3072  HD2 LYS A 846      63.920  45.100  36.070  1.00  0.00           H
ATOM   3073  CE  LYS A 846      63.370  46.060  37.890  1.00  0.00           C
ATOM   3074  HE1 LYS A 846      63.590  46.910  37.210  1.00  0.00           H
ATOM   3075  HE2 LYS A 846      63.730  46.170  38.930  1.00  0.00           H
ATOM   3076  NZ  LYS A 846      61.890  45.940  37.770  1.00  0.00           N
ATOM   3077  HZ1 LYS A 846      61.330  46.680  38.240  1.00  0.00           H
ATOM   3078  HZ2 LYS A 846      61.590  45.040  38.180  1.00  0.00           H
ATOM   3079  HZ3 LYS A 846      61.610  45.960  36.770  1.00  0.00           H
ATOM   3080  C   LYS A 846      68.120  43.810  35.560  1.00  0.00           C
ATOM   3081  O   LYS A 846      68.190  43.380  34.420  1.00  0.00           O
ATOM   3082  N   THR A 847      68.600  45.020  35.890  1.00  0.00           N
ATOM   3083  HN  THR A 847      68.510  45.410  36.800  1.00  0.00           H
ATOM   3084  CA  THR A 847      69.380  45.830  34.930  1.00  0.00           C
ATOM   3085  HA  THR A 847      68.930  45.890  33.950  1.00  0.00           H
ATOM   3086  CB  THR A 847      69.510  47.250  35.520  1.00  0.00           C
ATOM   3087  HB  THR A 847      69.930  47.960  34.780  1.00  0.00           H
ATOM   3088  OG1 THR A 847      70.460  47.230  36.620  1.00  0.00           O
ATOM   3089  HG1 THR A 847      70.790  48.130  36.620  1.00  0.00           H
ATOM   3090  CG2 THR A 847      68.210  47.870  36.130  1.00  0.00           C
ATOM   3091 HG21 THR A 847      68.360  48.920  36.450  1.00  0.00           H
ATOM   3092 HG22 THR A 847      67.710  47.360  36.970  1.00  0.00           H
ATOM   3093 HG23 THR A 847      67.490  48.070  35.310  1.00  0.00           H
ATOM   3094  C   THR A 847      70.830  45.320  34.640  1.00  0.00           C
ATOM   3095  O   THR A 847      71.450  45.800  33.690  1.00  0.00           O
ATOM   3096  N   LYS A 848      71.270  44.340  35.440  1.00  0.00           N
ATOM   3097  HN  LYS A 848      70.710  43.940  36.150  1.00  0.00           H
ATOM   3098  CA  LYS A 848      72.650  43.860  35.380  1.00  0.00           C
ATOM   3099  HA  LYS A 848      73.300  44.710  35.220  1.00  0.00           H
ATOM   3100  CB  LYS A 848      73.060  43.340  36.700  1.00  0.00           C
ATOM   3101  HB1 LYS A 848      74.160  43.210  36.570  1.00  0.00           H
ATOM   3102  HB2 LYS A 848      72.640  42.330  36.850  1.00  0.00           H
ATOM   3103  CG  LYS A 848      72.970  44.350  37.820  1.00  0.00           C
ATOM   3104  HG1 LYS A 848      73.400  44.090  38.810  1.00  0.00           H
ATOM   3105  HG2 LYS A 848      71.870  44.410  38.010  1.00  0.00           H
ATOM   3106  CD  LYS A 848      73.550  45.760  37.590  1.00  0.00           C
ATOM   3107  HD1 LYS A 848      73.300  46.070  36.560  1.00  0.00           H
ATOM   3108  HD2 LYS A 848      74.660  45.740  37.540  1.00  0.00           H
ATOM   3109  CE  LYS A 848      73.280  46.830  38.680  1.00  0.00           C
ATOM   3110  HE1 LYS A 848      73.560  47.850  38.350  1.00  0.00           H
ATOM   3111  HE2 LYS A 848      73.810  46.600  39.620  1.00  0.00           H
ATOM   3112  NZ  LYS A 848      71.830  46.890  38.960  1.00  0.00           N
ATOM   3113  HZ1 LYS A 848      71.610  46.180  39.690  1.00  0.00           H
ATOM   3114  HZ2 LYS A 848      71.240  46.760  38.110  1.00  0.00           H
ATOM   3115  HZ3 LYS A 848      71.570  47.800  39.410  1.00  0.00           H
ATOM   3116  C   LYS A 848      72.740  42.790  34.310  1.00  0.00           C
ATOM   3117  O   LYS A 848      71.820  42.350  33.670  1.00  0.00           O
ATOM   3118  N   ARG A 849      73.960  42.330  34.110  1.00  0.00           N
ATOM   3119  HN  ARG A 849      74.810  42.710  34.460  1.00  0.00           H
ATOM   3120  CA  ARG A 849      74.140  41.330  33.030  1.00  0.00           C
ATOM   3121  HA  ARG A 849      73.290  41.070  32.400  1.00  0.00           H
ATOM   3122  CB  ARG A 849      75.330  41.700  32.100  1.00  0.00           C
ATOM   3123  HB1 ARG A 849      75.280  40.890  31.340  1.00  0.00           H
ATOM   3124  HB2 ARG A 849      76.300  41.770  32.640  1.00  0.00           H
ATOM   3125  CG  ARG A 849      75.140  43.010  31.350  1.00  0.00           C
ATOM   3126  HG1 ARG A 849      76.020  43.120  30.700  1.00  0.00           H
ATOM   3127  HG2 ARG A 849      75.180  43.750  32.180  1.00  0.00           H
ATOM   3128  CD  ARG A 849      73.750  43.100  30.580  1.00  0.00           C
ATOM   3129  HD1 ARG A 849      73.670  44.170  30.370  1.00  0.00           H
ATOM   3130  HD2 ARG A 849      72.960  42.760  31.280  1.00  0.00           H
ATOM   3131  NE  ARG A 849      73.790  42.260  29.270  1.00  0.00           N
ATOM   3132  HE  ARG A 849      74.600  42.090  28.710  1.00  0.00           H
ATOM   3133  CZ  ARG A 849      72.750  41.730  28.620  1.00  0.00           C
ATOM   3134  NH1 ARG A 849      73.100  40.990  27.600  1.00  0.00           N
ATOM   3135 HH11 ARG A 849      74.050  40.920  27.280  1.00  0.00           H
ATOM   3136 HH12 ARG A 849      72.560  40.180  27.340  1.00  0.00           H
ATOM   3137  NH2 ARG A 849      71.520  41.800  29.040  1.00  0.00           N
ATOM   3138 HH21 ARG A 849      71.320  42.170  29.950  1.00  0.00           H
ATOM   3139 HH22 ARG A 849      70.810  41.270  28.560  1.00  0.00           H
ATOM   3140  C   ARG A 849      74.310  39.970  33.690  1.00  0.00           C
ATOM   3141  O   ARG A 849      74.340  38.930  32.980  1.00  0.00           O
ATOM   3142  N   TYR A 850      74.400  39.940  35.050  1.00  0.00           N
ATOM   3143  HN  TYR A 850      74.200  40.850  35.410  1.00  0.00           H
ATOM   3144  CA  TYR A 850      74.670  38.810  35.980  1.00  0.00           C
ATOM   3145  HA  TYR A 850      75.620  38.350  35.720  1.00  0.00           H
ATOM   3146  CB  TYR A 850      74.690  39.350  37.410  1.00  0.00           C
ATOM   3147  HB1 TYR A 850      74.770  38.520  38.140  1.00  0.00           H
ATOM   3148  HB2 TYR A 850      73.730  39.890  37.570  1.00  0.00           H
ATOM   3149  CG  TYR A 850      75.820  40.210  37.820  1.00  0.00           C
ATOM   3150  CD1 TYR A 850      77.150  39.700  37.710  1.00  0.00           C
ATOM   3151  HD1 TYR A 850      77.230  38.720  37.260  1.00  0.00           H
ATOM   3152  CE1 TYR A 850      78.260  40.420  38.140  1.00  0.00           C
ATOM   3153  HE1 TYR A 850      79.210  39.920  38.190  1.00  0.00           H
ATOM   3154  CZ  TYR A 850      78.040  41.690  38.800  1.00  0.00           C
ATOM   3155  OH  TYR A 850      79.050  42.420  39.490  1.00  0.00           O
ATOM   3156  HH  TYR A 850      78.590  43.190  39.820  1.00  0.00           H
ATOM   3157  CD2 TYR A 850      75.570  41.400  38.450  1.00  0.00           C
ATOM   3158  HD2 TYR A 850      74.590  41.850  38.500  1.00  0.00           H
ATOM   3159  CE2 TYR A 850      76.690  42.170  38.820  1.00  0.00           C
ATOM   3160  HE2 TYR A 850      76.440  43.100  39.320  1.00  0.00           H
ATOM   3161  C   TYR A 850      73.690  37.740  35.770  1.00  0.00           C
ATOM   3162  O   TYR A 850      72.530  38.020  35.510  1.00  0.00           O
ATOM   3163  N   PHE A 851      74.050  36.470  35.930  1.00  0.00           N
ATOM   3164  HN  PHE A 851      74.990  36.190  36.050  1.00  0.00           H
ATOM   3165  CA  PHE A 851      73.060  35.390  36.050  1.00  0.00           C
ATOM   3166  HA  PHE A 851      73.710  34.570  36.310  1.00  0.00           H
ATOM   3167  CB  PHE A 851      72.180  35.560  37.310  1.00  0.00           C
ATOM   3168  HB1 PHE A 851      71.240  34.990  37.190  1.00  0.00           H
ATOM   3169  HB2 PHE A 851      71.840  36.610  37.430  1.00  0.00           H
ATOM   3170  CG  PHE A 851      72.820  35.210  38.670  1.00  0.00           C
ATOM   3171  CD1 PHE A 851      74.190  35.180  38.960  1.00  0.00           C
ATOM   3172  HD1 PHE A 851      74.900  35.050  38.160  1.00  0.00           H
ATOM   3173  CE1 PHE A 851      74.670  34.960  40.290  1.00  0.00           C
ATOM   3174  HE1 PHE A 851      75.740  34.820  40.400  1.00  0.00           H
ATOM   3175  CZ  PHE A 851      73.710  34.600  41.270  1.00  0.00           C
ATOM   3176  HZ  PHE A 851      74.070  34.410  42.280  1.00  0.00           H
ATOM   3177  CD2 PHE A 851      71.910  35.150  39.770  1.00  0.00           C
ATOM   3178  HD2 PHE A 851      70.870  35.380  39.650  1.00  0.00           H
ATOM   3179  CE2 PHE A 851      72.350  34.740  41.050  1.00  0.00           C
ATOM   3180  HE2 PHE A 851      71.560  34.490  41.760  1.00  0.00           H
ATOM   3181  C   PHE A 851      72.280  34.960  34.850  1.00  0.00           C
ATOM   3182  O   PHE A 851      72.270  35.730  33.840  1.00  0.00           O
ATOM   3183  N   PRO A 852      71.580  33.840  34.840  1.00  0.00           N
ATOM   3184  CD  PRO A 852      72.090  32.600  35.480  1.00  0.00           C
ATOM   3185  HD1 PRO A 852      72.010  32.560  36.590  1.00  0.00           H
ATOM   3186  HD2 PRO A 852      73.160  32.340  35.340  1.00  0.00           H
ATOM   3187  CA  PRO A 852      70.470  33.600  33.950  1.00  0.00           C
ATOM   3188  HA  PRO A 852      70.970  33.640  33.000  1.00  0.00           H
ATOM   3189  CB  PRO A 852      70.010  32.200  34.320  1.00  0.00           C
ATOM   3190  HB1 PRO A 852      69.400  31.620  33.590  1.00  0.00           H
ATOM   3191  HB2 PRO A 852      69.360  32.300  35.210  1.00  0.00           H
ATOM   3192  CG  PRO A 852      71.270  31.500  34.860  1.00  0.00           C
ATOM   3193  HG1 PRO A 852      71.060  30.720  35.600  1.00  0.00           H
ATOM   3194  HG2 PRO A 852      71.820  31.100  33.980  1.00  0.00           H
ATOM   3195  C   PRO A 852      69.400  34.720  33.970  1.00  0.00           C
ATOM   3196  O   PRO A 852      69.010  35.190  35.030  1.00  0.00           O
ATOM   3197  N   THR A 853      68.840  35.070  32.830  1.00  0.00           N
ATOM   3198  HN  THR A 853      69.320  34.760  32.010  1.00  0.00           H
ATOM   3199  CA  THR A 853      67.940  36.170  32.610  1.00  0.00           C
ATOM   3200  HA  THR A 853      68.440  37.020  33.070  1.00  0.00           H
ATOM   3201  CB  THR A 853      67.500  36.520  31.190  1.00  0.00           C
ATOM   3202  HB  THR A 853      67.020  35.650  30.680  1.00  0.00           H
ATOM   3203  OG1 THR A 853      68.670  36.910  30.470  1.00  0.00           O
ATOM   3204  HG1 THR A 853      69.190  36.110  30.450  1.00  0.00           H
ATOM   3205  CG2 THR A 853      66.500  37.680  31.170  1.00  0.00           C
ATOM   3206 HG21 THR A 853      65.470  37.430  31.480  1.00  0.00           H
ATOM   3207 HG22 THR A 853      66.310  38.040  30.130  1.00  0.00           H
ATOM   3208 HG23 THR A 853      66.830  38.550  31.780  1.00  0.00           H
ATOM   3209  C   THR A 853      66.660  36.080  33.370  1.00  0.00           C
ATOM   3210  O   THR A 853      66.250  37.050  34.010  1.00  0.00           O
ATOM   3211  N   LYS A 854      65.980  34.890  33.420  1.00  0.00           N
ATOM   3212  HN  LYS A 854      66.210  34.100  32.840  1.00  0.00           H
ATOM   3213  CA  LYS A 854      64.720  34.780  34.090  1.00  0.00           C
ATOM   3214  HA  LYS A 854      64.110  35.670  34.070  1.00  0.00           H
ATOM   3215  CB  LYS A 854      63.620  33.770  33.350  1.00  0.00           C
ATOM   3216  HB1 LYS A 854      62.680  33.940  33.900  1.00  0.00           H
ATOM   3217  HB2 LYS A 854      63.800  32.680  33.230  1.00  0.00           H
ATOM   3218  CG  LYS A 854      63.270  34.210  31.860  1.00  0.00           C
ATOM   3219  HG1 LYS A 854      64.170  34.470  31.260  1.00  0.00           H
ATOM   3220  HG2 LYS A 854      62.660  35.130  31.940  1.00  0.00           H
ATOM   3221  CD  LYS A 854      62.420  33.140  31.060  1.00  0.00           C
ATOM   3222  HD1 LYS A 854      61.530  32.840  31.660  1.00  0.00           H
ATOM   3223  HD2 LYS A 854      63.080  32.240  30.960  1.00  0.00           H
ATOM   3224  CE  LYS A 854      62.060  33.490  29.610  1.00  0.00           C
ATOM   3225  HE1 LYS A 854      62.920  33.830  29.000  1.00  0.00           H
ATOM   3226  HE2 LYS A 854      61.200  34.200  29.560  1.00  0.00           H
ATOM   3227  NZ  LYS A 854      61.510  32.190  29.000  1.00  0.00           N
ATOM   3228  HZ1 LYS A 854      60.880  31.670  29.650  1.00  0.00           H
ATOM   3229  HZ2 LYS A 854      62.300  31.580  28.730  1.00  0.00           H
ATOM   3230  HZ3 LYS A 854      60.940  32.520  28.180  1.00  0.00           H
ATOM   3231  C   LYS A 854      64.890  34.380  35.530  1.00  0.00           C
ATOM   3232  O   LYS A 854      63.930  34.580  36.360  1.00  0.00           O
ATOM   3233  N   VAL A 855      66.110  33.960  35.950  1.00  0.00           N
ATOM   3234  HN  VAL A 855      66.760  33.630  35.260  1.00  0.00           H
ATOM   3235  CA  VAL A 855      66.440  33.700  37.350  1.00  0.00           C
ATOM   3236  HA  VAL A 855      65.770  32.970  37.790  1.00  0.00           H
ATOM   3237  CB  VAL A 855      67.740  32.980  37.540  1.00  0.00           C
ATOM   3238  HB  VAL A 855      68.530  33.370  36.870  1.00  0.00           H
ATOM   3239  CG1 VAL A 855      68.350  33.020  38.970  1.00  0.00           C
ATOM   3240 HG11 VAL A 855      68.760  34.020  39.220  1.00  0.00           H
ATOM   3241 HG12 VAL A 855      69.110  32.220  39.140  1.00  0.00           H
ATOM   3242 HG13 VAL A 855      67.560  32.720  39.700  1.00  0.00           H
ATOM   3243  CG2 VAL A 855      67.430  31.520  37.220  1.00  0.00           C
ATOM   3244 HG21 VAL A 855      66.620  31.110  37.850  1.00  0.00           H
ATOM   3245 HG22 VAL A 855      68.360  30.920  37.260  1.00  0.00           H
ATOM   3246 HG23 VAL A 855      67.020  31.510  36.180  1.00  0.00           H
ATOM   3247  C   VAL A 855      66.620  35.060  38.120  1.00  0.00           C
ATOM   3248  O   VAL A 855      65.940  35.430  39.120  1.00  0.00           O
ATOM   3249  N   ARG A 856      67.300  35.870  37.350  1.00  0.00           N
ATOM   3250  HN  ARG A 856      67.710  35.470  36.540  1.00  0.00           H
ATOM   3251  CA  ARG A 856      67.600  37.250  37.730  1.00  0.00           C
ATOM   3252  HA  ARG A 856      68.090  37.380  38.680  1.00  0.00           H
ATOM   3253  CB  ARG A 856      68.520  37.830  36.660  1.00  0.00           C
ATOM   3254  HB1 ARG A 856      67.980  37.750  35.690  1.00  0.00           H
ATOM   3255  HB2 ARG A 856      69.440  37.220  36.600  1.00  0.00           H
ATOM   3256  CG  ARG A 856      69.000  39.320  36.820  1.00  0.00           C
ATOM   3257  HG1 ARG A 856      69.910  39.220  37.440  1.00  0.00           H
ATOM   3258  HG2 ARG A 856      68.250  39.930  37.370  1.00  0.00           H
ATOM   3259  CD  ARG A 856      69.320  40.030  35.440  1.00  0.00           C
ATOM   3260  HD1 ARG A 856      69.880  40.990  35.470  1.00  0.00           H
ATOM   3261  HD2 ARG A 856      68.400  40.160  34.850  1.00  0.00           H
ATOM   3262  NE  ARG A 856      70.220  39.130  34.650  1.00  0.00           N
ATOM   3263  HE  ARG A 856      70.970  38.680  35.120  1.00  0.00           H
ATOM   3264  CZ  ARG A 856      70.420  39.130  33.330  1.00  0.00           C
ATOM   3265  NH1 ARG A 856      69.650  39.810  32.570  1.00  0.00           N
ATOM   3266 HH11 ARG A 856      69.020  40.510  32.920  1.00  0.00           H
ATOM   3267 HH12 ARG A 856      69.700  39.740  31.570  1.00  0.00           H
ATOM   3268  NH2 ARG A 856      71.380  38.330  32.840  1.00  0.00           N
ATOM   3269 HH21 ARG A 856      71.600  38.360  31.870  1.00  0.00           H
ATOM   3270 HH22 ARG A 856      71.950  37.840  33.510  1.00  0.00           H
ATOM   3271  C   ARG A 856      66.280  38.060  37.780  1.00  0.00           C
ATOM   3272  O   ARG A 856      66.170  38.770  38.720  1.00  0.00           O
ATOM   3273  N   SER A 857      65.350  38.030  36.840  1.00  0.00           N
ATOM   3274  HN  SER A 857      65.620  37.600  35.990  1.00  0.00           H
ATOM   3275  CA  SER A 857      64.030  38.520  37.000  1.00  0.00           C
ATOM   3276  HA  SER A 857      64.080  39.600  37.110  1.00  0.00           H
ATOM   3277  CB  SER A 857      63.120  38.170  35.770  1.00  0.00           C
ATOM   3278  HB1 SER A 857      62.170  38.730  35.880  1.00  0.00           H
ATOM   3279  HB2 SER A 857      63.000  37.060  35.780  1.00  0.00           H
ATOM   3280  OG  SER A 857      63.860  38.530  34.620  1.00  0.00           O
ATOM   3281  HG1 SER A 857      63.420  38.170  33.850  1.00  0.00           H
ATOM   3282  C   SER A 857      63.250  37.960  38.170  1.00  0.00           C
ATOM   3283  O   SER A 857      62.700  38.640  39.040  1.00  0.00           O
ATOM   3284  N   THR A 858      63.280  36.580  38.250  1.00  0.00           N
ATOM   3285  HN  THR A 858      63.740  36.050  37.540  1.00  0.00           H
ATOM   3286  CA  THR A 858      62.560  35.930  39.340  1.00  0.00           C
ATOM   3287  HA  THR A 858      61.580  36.320  39.200  1.00  0.00           H
ATOM   3288  CB  THR A 858      62.410  34.420  39.340  1.00  0.00           C
ATOM   3289  HB  THR A 858      63.400  34.030  39.680  1.00  0.00           H
ATOM   3290  OG1 THR A 858      62.040  34.010  38.010  1.00  0.00           O
ATOM   3291  HG1 THR A 858      62.760  34.280  37.430  1.00  0.00           H
ATOM   3292  CG2 THR A 858      61.280  33.930  40.360  1.00  0.00           C
ATOM   3293 HG21 THR A 858      61.560  34.090  41.420  1.00  0.00           H
ATOM   3294 HG22 THR A 858      61.090  32.830  40.300  1.00  0.00           H
ATOM   3295 HG23 THR A 858      60.330  34.470  40.180  1.00  0.00           H
ATOM   3296  C   THR A 858      63.040  36.440  40.760  1.00  0.00           C
ATOM   3297  O   THR A 858      62.260  36.650  41.660  1.00  0.00           O
ATOM   3298  N   ILE A 859      64.360  36.590  40.940  1.00  0.00           N
ATOM   3299  HN  ILE A 859      65.050  36.300  40.290  1.00  0.00           H
ATOM   3300  CA  ILE A 859      64.910  37.240  42.150  1.00  0.00           C
ATOM   3301  HA  ILE A 859      64.490  36.810  43.060  1.00  0.00           H
ATOM   3302  CB  ILE A 859      66.430  36.960  42.200  1.00  0.00           C
ATOM   3303  HB  ILE A 859      66.930  37.360  41.300  1.00  0.00           H
ATOM   3304  CG2 ILE A 859      66.990  37.690  43.480  1.00  0.00           C
ATOM   3305 HG21 ILE A 859      67.090  38.790  43.490  1.00  0.00           H
ATOM   3306 HG22 ILE A 859      68.000  37.290  43.700  1.00  0.00           H
ATOM   3307 HG23 ILE A 859      66.280  37.440  44.290  1.00  0.00           H
ATOM   3308  CG1 ILE A 859      66.620  35.400  42.260  1.00  0.00           C
ATOM   3309 HG11 ILE A 859      65.900  34.950  41.540  1.00  0.00           H
ATOM   3310 HG12 ILE A 859      66.220  35.030  43.230  1.00  0.00           H
ATOM   3311  CD  ILE A 859      68.080  34.970  42.030  1.00  0.00           C
ATOM   3312  HD1 ILE A 859      68.630  35.140  42.980  1.00  0.00           H
ATOM   3313  HD2 ILE A 859      68.520  35.480  41.150  1.00  0.00           H
ATOM   3314  HD3 ILE A 859      68.080  33.880  41.830  1.00  0.00           H
ATOM   3315  C   ILE A 859      64.500  38.690  42.320  1.00  0.00           C
ATOM   3316  O   ILE A 859      64.260  39.230  43.440  1.00  0.00           O
ATOM   3317  N   SER A 860      64.360  39.440  41.190  1.00  0.00           N
ATOM   3318  HN  SER A 860      64.820  39.110  40.360  1.00  0.00           H
ATOM   3319  CA  SER A 860      64.030  40.890  41.220  1.00  0.00           C
ATOM   3320  HA  SER A 860      64.610  41.370  41.980  1.00  0.00           H
ATOM   3321  CB  SER A 860      64.220  41.500  39.810  1.00  0.00           C
ATOM   3322  HB1 SER A 860      63.940  42.580  39.750  1.00  0.00           H
ATOM   3323  HB2 SER A 860      63.550  41.000  39.080  1.00  0.00           H
ATOM   3324  OG  SER A 860      65.600  41.320  39.460  1.00  0.00           O
ATOM   3325  HG1 SER A 860      65.770  40.410  39.200  1.00  0.00           H
ATOM   3326  C   SER A 860      62.580  41.110  41.650  1.00  0.00           C
ATOM   3327  O   SER A 860      62.270  42.030  42.380  1.00  0.00           O
ATOM   3328  N   ASP A 861      61.710  40.180  41.300  1.00  0.00           N
ATOM   3329  HN  ASP A 861      62.060  39.460  40.710  1.00  0.00           H
ATOM   3330  CA  ASP A 861      60.320  40.160  41.770  1.00  0.00           C
ATOM   3331  HA  ASP A 861      60.010  41.170  42.050  1.00  0.00           H
ATOM   3332  CB  ASP A 861      59.310  39.580  40.740  1.00  0.00           C
ATOM   3333  HB1 ASP A 861      58.290  39.510  41.170  1.00  0.00           H
ATOM   3334  HB2 ASP A 861      59.670  38.560  40.490  1.00  0.00           H
ATOM   3335  CG  ASP A 861      59.250  40.430  39.570  1.00  0.00           C
ATOM   3336  OD1 ASP A 861      59.820  41.560  39.580  1.00  0.00           O
ATOM   3337  OD2 ASP A 861      58.370  40.050  38.750  1.00  0.00           O
ATOM   3338  C   ASP A 861      60.020  39.370  43.060  1.00  0.00           C
ATOM   3339  O   ASP A 861      58.860  39.330  43.510  1.00  0.00           O
ATOM   3340  N   PHE A 862      61.090  38.730  43.670  1.00  0.00           N
ATOM   3341  HN  PHE A 862      61.930  38.640  43.140  1.00  0.00           H
ATOM   3342  CA  PHE A 862      61.110  38.040  44.900  1.00  0.00           C
ATOM   3343  HA  PHE A 862      60.080  37.880  45.230  1.00  0.00           H
ATOM   3344  CB  PHE A 862      61.810  36.680  44.650  1.00  0.00           C
ATOM   3345  HB1 PHE A 862      62.800  36.940  44.220  1.00  0.00           H
ATOM   3346  HB2 PHE A 862      61.250  36.070  43.910  1.00  0.00           H
ATOM   3347  CG  PHE A 862      61.960  35.800  45.850  1.00  0.00           C
ATOM   3348  CD1 PHE A 862      63.190  35.350  46.260  1.00  0.00           C
ATOM   3349  HD1 PHE A 862      64.100  35.590  45.720  1.00  0.00           H
ATOM   3350  CE1 PHE A 862      63.430  34.340  47.230  1.00  0.00           C
ATOM   3351  HE1 PHE A 862      64.410  33.950  47.400  1.00  0.00           H
ATOM   3352  CZ  PHE A 862      62.320  34.060  48.010  1.00  0.00           C
ATOM   3353  HZ  PHE A 862      62.420  33.370  48.830  1.00  0.00           H
ATOM   3354  CD2 PHE A 862      60.820  35.390  46.580  1.00  0.00           C
ATOM   3355  HD2 PHE A 862      59.890  35.860  46.330  1.00  0.00           H
ATOM   3356  CE2 PHE A 862      61.020  34.510  47.710  1.00  0.00           C
ATOM   3357  HE2 PHE A 862      60.250  34.080  48.340  1.00  0.00           H
ATOM   3358  C   PHE A 862      61.800  38.880  46.000  1.00  0.00           C
ATOM   3359  O   PHE A 862      61.910  38.450  47.110  1.00  0.00           O
ATOM   3360  N   ALA A 863      62.340  40.100  45.680  1.00  0.00           N
ATOM   3361  HN  ALA A 863      62.500  40.330  44.730  1.00  0.00           H
ATOM   3362  CA  ALA A 863      63.180  40.810  46.590  1.00  0.00           C
ATOM   3363  HA  ALA A 863      64.030  40.170  46.780  1.00  0.00           H
ATOM   3364  CB  ALA A 863      63.650  42.050  45.870  1.00  0.00           C
ATOM   3365  HB1 ALA A 863      64.490  42.590  46.330  1.00  0.00           H
ATOM   3366  HB2 ALA A 863      62.870  42.840  45.800  1.00  0.00           H
ATOM   3367  HB3 ALA A 863      63.960  41.810  44.830  1.00  0.00           H
ATOM   3368  C   ALA A 863      62.630  41.150  48.020  1.00  0.00           C
ATOM   3369  O   ALA A 863      63.320  41.110  49.050  1.00  0.00           O
ATOM   3370  N   VAL A 864      61.310  41.500  48.100  1.00  0.00           N
ATOM   3371  HN  VAL A 864      60.740  41.640  47.280  1.00  0.00           H
ATOM   3372  CA  VAL A 864      60.840  41.790  49.510  1.00  0.00           C
ATOM   3373  HA  VAL A 864      61.460  42.530  50.000  1.00  0.00           H
ATOM   3374  CB  VAL A 864      59.460  42.450  49.490  1.00  0.00           C
ATOM   3375  HB  VAL A 864      59.430  43.390  48.900  1.00  0.00           H
ATOM   3376  CG1 VAL A 864      58.400  41.520  48.750  1.00  0.00           C
ATOM   3377 HG11 VAL A 864      58.280  40.480  49.140  1.00  0.00           H
ATOM   3378 HG12 VAL A 864      58.700  41.330  47.690  1.00  0.00           H
ATOM   3379 HG13 VAL A 864      57.360  41.890  48.850  1.00  0.00           H
ATOM   3380  CG2 VAL A 864      58.920  42.780  50.870  1.00  0.00           C
ATOM   3381 HG21 VAL A 864      57.840  43.050  50.910  1.00  0.00           H
ATOM   3382 HG22 VAL A 864      59.480  43.620  51.340  1.00  0.00           H
ATOM   3383 HG23 VAL A 864      59.000  41.920  51.570  1.00  0.00           H
ATOM   3384  C   VAL A 864      60.870  40.560  50.530  1.00  0.00           C
ATOM   3385  O   VAL A 864      61.260  40.710  51.700  1.00  0.00           O
ATOM   3386  N   PHE A 865      60.500  39.350  50.150  1.00  0.00           N
ATOM   3387  HN  PHE A 865      60.280  39.170  49.200  1.00  0.00           H
ATOM   3388  CA  PHE A 865      60.540  38.210  51.000  1.00  0.00           C
ATOM   3389  HA  PHE A 865      60.050  38.450  51.920  1.00  0.00           H
ATOM   3390  CB  PHE A 865      59.770  37.130  50.240  1.00  0.00           C
ATOM   3391  HB1 PHE A 865      60.270  36.910  49.280  1.00  0.00           H
ATOM   3392  HB2 PHE A 865      58.750  37.570  50.100  1.00  0.00           H
ATOM   3393  CG  PHE A 865      59.600  35.860  51.020  1.00  0.00           C
ATOM   3394  CD1 PHE A 865      60.700  34.950  51.020  1.00  0.00           C
ATOM   3395  HD1 PHE A 865      61.600  35.060  50.430  1.00  0.00           H
ATOM   3396  CE1 PHE A 865      60.670  33.780  51.810  1.00  0.00           C
ATOM   3397  HE1 PHE A 865      61.550  33.170  51.950  1.00  0.00           H
ATOM   3398  CZ  PHE A 865      59.440  33.460  52.490  1.00  0.00           C
ATOM   3399  HZ  PHE A 865      59.340  32.640  53.170  1.00  0.00           H
ATOM   3400  CD2 PHE A 865      58.410  35.520  51.580  1.00  0.00           C
ATOM   3401  HD2 PHE A 865      57.580  36.190  51.460  1.00  0.00           H
ATOM   3402  CE2 PHE A 865      58.290  34.320  52.310  1.00  0.00           C
ATOM   3403  HE2 PHE A 865      57.380  34.150  52.870  1.00  0.00           H
ATOM   3404  C   PHE A 865      61.930  37.730  51.350  1.00  0.00           C
ATOM   3405  O   PHE A 865      62.300  37.350  52.470  1.00  0.00           O
ATOM   3406  N   LEU A 866      62.830  37.900  50.320  1.00  0.00           N
ATOM   3407  HN  LEU A 866      62.460  38.230  49.450  1.00  0.00           H
ATOM   3408  CA  LEU A 866      64.170  37.500  50.370  1.00  0.00           C
ATOM   3409  HA  LEU A 866      64.160  36.470  50.700  1.00  0.00           H
ATOM   3410  CB  LEU A 866      64.700  37.500  48.870  1.00  0.00           C
ATOM   3411  HB1 LEU A 866      64.520  38.550  48.560  1.00  0.00           H
ATOM   3412  HB2 LEU A 866      64.040  36.880  48.220  1.00  0.00           H
ATOM   3413  CG  LEU A 866      66.210  37.130  48.760  1.00  0.00           C
ATOM   3414  HG  LEU A 866      66.740  37.850  49.410  1.00  0.00           H
ATOM   3415  CD1 LEU A 866      66.520  35.700  49.300  1.00  0.00           C
ATOM   3416 HD11 LEU A 866      66.060  35.010  48.560  1.00  0.00           H
ATOM   3417 HD12 LEU A 866      66.090  35.540  50.320  1.00  0.00           H
ATOM   3418 HD13 LEU A 866      67.620  35.580  49.290  1.00  0.00           H
ATOM   3419  CD2 LEU A 866      66.770  37.300  47.350  1.00  0.00           C
ATOM   3420 HD21 LEU A 866      66.530  36.480  46.630  1.00  0.00           H
ATOM   3421 HD22 LEU A 866      67.870  37.400  47.290  1.00  0.00           H
ATOM   3422 HD23 LEU A 866      66.310  38.240  46.970  1.00  0.00           H
ATOM   3423  C   LEU A 866      65.040  38.360  51.300  1.00  0.00           C
ATOM   3424  O   LEU A 866      65.810  37.800  52.090  1.00  0.00           O
ATOM   3425  N   THR A 867      64.830  39.730  51.270  1.00  0.00           N
ATOM   3426  HN  THR A 867      64.110  39.990  50.620  1.00  0.00           H
ATOM   3427  CA  THR A 867      65.450  40.700  52.160  1.00  0.00           C
ATOM   3428  HA  THR A 867      66.500  40.740  51.950  1.00  0.00           H
ATOM   3429  CB  THR A 867      64.790  42.020  51.820  1.00  0.00           C
ATOM   3430  HB  THR A 867      63.710  42.190  51.960  1.00  0.00           H
ATOM   3431  OG1 THR A 867      65.190  42.510  50.520  1.00  0.00           O
ATOM   3432  HG1 THR A 867      64.670  41.920  49.970  1.00  0.00           H
ATOM   3433  CG2 THR A 867      65.330  43.110  52.770  1.00  0.00           C
ATOM   3434 HG21 THR A 867      65.110  44.120  52.360  1.00  0.00           H
ATOM   3435 HG22 THR A 867      66.420  43.010  52.890  1.00  0.00           H
ATOM   3436 HG23 THR A 867      65.020  42.970  53.830  1.00  0.00           H
ATOM   3437  C   THR A 867      65.160  40.310  53.650  1.00  0.00           C
ATOM   3438  O   THR A 867      66.050  40.310  54.510  1.00  0.00           O
ATOM   3439  N   ILE A 868      63.930  39.960  53.860  1.00  0.00           N
ATOM   3440  HN  ILE A 868      63.160  40.100  53.250  1.00  0.00           H
ATOM   3441  CA  ILE A 868      63.460  39.500  55.120  1.00  0.00           C
ATOM   3442  HA  ILE A 868      63.750  40.260  55.840  1.00  0.00           H
ATOM   3443  CB  ILE A 868      61.910  39.260  55.230  1.00  0.00           C
ATOM   3444  HB  ILE A 868      61.630  38.420  54.570  1.00  0.00           H
ATOM   3445  CG2 ILE A 868      61.470  38.830  56.590  1.00  0.00           C
ATOM   3446 HG21 ILE A 868      61.830  39.520  57.390  1.00  0.00           H
ATOM   3447 HG22 ILE A 868      62.020  37.910  56.880  1.00  0.00           H
ATOM   3448 HG23 ILE A 868      60.380  38.630  56.640  1.00  0.00           H
ATOM   3449  CG1 ILE A 868      61.090  40.530  54.780  1.00  0.00           C
ATOM   3450 HG11 ILE A 868      61.580  41.070  53.950  1.00  0.00           H
ATOM   3451 HG12 ILE A 868      61.200  41.230  55.630  1.00  0.00           H
ATOM   3452  CD  ILE A 868      59.630  40.300  54.480  1.00  0.00           C
ATOM   3453  HD1 ILE A 868      59.280  41.220  53.960  1.00  0.00           H
ATOM   3454  HD2 ILE A 868      59.130  40.220  55.480  1.00  0.00           H
ATOM   3455  HD3 ILE A 868      59.490  39.410  53.830  1.00  0.00           H
ATOM   3456  C   ILE A 868      64.220  38.330  55.620  1.00  0.00           C
ATOM   3457  O   ILE A 868      64.780  38.390  56.710  1.00  0.00           O
ATOM   3458  N   VAL A 869      64.330  37.300  54.740  1.00  0.00           N
ATOM   3459  HN  VAL A 869      63.860  37.230  53.870  1.00  0.00           H
ATOM   3460  CA  VAL A 869      65.030  36.060  55.070  1.00  0.00           C
ATOM   3461  HA  VAL A 869      64.640  35.650  55.990  1.00  0.00           H
ATOM   3462  CB  VAL A 869      64.850  35.080  53.910  1.00  0.00           C
ATOM   3463  HB  VAL A 869      65.090  35.650  52.980  1.00  0.00           H
ATOM   3464  CG1 VAL A 869      65.830  33.900  54.040  1.00  0.00           C
ATOM   3465 HG11 VAL A 869      66.920  34.070  54.170  1.00  0.00           H
ATOM   3466 HG12 VAL A 869      65.700  33.230  53.170  1.00  0.00           H
ATOM   3467 HG13 VAL A 869      65.560  33.250  54.910  1.00  0.00           H
ATOM   3468  CG2 VAL A 869      63.420  34.560  53.900  1.00  0.00           C
ATOM   3469 HG21 VAL A 869      63.360  33.670  53.240  1.00  0.00           H
ATOM   3470 HG22 VAL A 869      62.600  35.200  53.510  1.00  0.00           H
ATOM   3471 HG23 VAL A 869      63.080  34.210  54.890  1.00  0.00           H
ATOM   3472  C   VAL A 869      66.490  36.360  55.420  1.00  0.00           C
ATOM   3473  O   VAL A 869      67.080  35.880  56.370  1.00  0.00           O
ATOM   3474  N   ILE A 870      67.160  37.310  54.690  1.00  0.00           N
ATOM   3475  HN  ILE A 870      66.760  37.790  53.910  1.00  0.00           H
ATOM   3476  CA  ILE A 870      68.460  37.780  55.070  1.00  0.00           C
ATOM   3477  HA  ILE A 870      69.080  36.910  55.240  1.00  0.00           H
ATOM   3478  CB  ILE A 870      69.250  38.500  53.930  1.00  0.00           C
ATOM   3479  HB  ILE A 870      68.620  39.370  53.710  1.00  0.00           H
ATOM   3480  CG2 ILE A 870      70.570  39.110  54.440  1.00  0.00           C
ATOM   3481 HG21 ILE A 870      71.070  38.290  54.990  1.00  0.00           H
ATOM   3482 HG22 ILE A 870      70.430  40.000  55.080  1.00  0.00           H
ATOM   3483 HG23 ILE A 870      71.210  39.470  53.600  1.00  0.00           H
ATOM   3484  CG1 ILE A 870      69.380  37.540  52.650  1.00  0.00           C
ATOM   3485 HG11 ILE A 870      68.450  36.980  52.400  1.00  0.00           H
ATOM   3486 HG12 ILE A 870      70.050  36.720  52.970  1.00  0.00           H
ATOM   3487  CD  ILE A 870      69.820  38.310  51.430  1.00  0.00           C
ATOM   3488  HD1 ILE A 870      70.650  39.020  51.610  1.00  0.00           H
ATOM   3489  HD2 ILE A 870      68.890  38.800  51.040  1.00  0.00           H
ATOM   3490  HD3 ILE A 870      70.210  37.660  50.610  1.00  0.00           H
ATOM   3491  C   ILE A 870      68.530  38.430  56.440  1.00  0.00           C
ATOM   3492  O   ILE A 870      69.390  38.100  57.210  1.00  0.00           O
ATOM   3493  N   MET A 871      67.600  39.360  56.800  1.00  0.00           N
ATOM   3494  HN  MET A 871      66.970  39.750  56.130  1.00  0.00           H
ATOM   3495  CA  MET A 871      67.440  39.900  58.100  1.00  0.00           C
ATOM   3496  HA  MET A 871      68.370  40.370  58.380  1.00  0.00           H
ATOM   3497  CB  MET A 871      66.520  41.100  58.110  1.00  0.00           C
ATOM   3498  HB1 MET A 871      66.570  41.650  59.070  1.00  0.00           H
ATOM   3499  HB2 MET A 871      65.480  40.850  57.790  1.00  0.00           H
ATOM   3500  CG  MET A 871      66.980  42.300  57.160  1.00  0.00           C
ATOM   3501  HG1 MET A 871      66.180  43.070  57.200  1.00  0.00           H
ATOM   3502  HG2 MET A 871      66.690  41.980  56.140  1.00  0.00           H
ATOM   3503  SD  MET A 871      68.670  42.860  57.640  1.00  0.00           S
ATOM   3504  CE  MET A 871      68.730  43.910  56.220  1.00  0.00           C
ATOM   3505  HE1 MET A 871      67.960  44.710  56.180  1.00  0.00           H
ATOM   3506  HE2 MET A 871      68.740  43.390  55.240  1.00  0.00           H
ATOM   3507  HE3 MET A 871      69.720  44.420  56.220  1.00  0.00           H
ATOM   3508  C   MET A 871      67.240  38.960  59.250  1.00  0.00           C
ATOM   3509  O   MET A 871      67.780  39.170  60.320  1.00  0.00           O
ATOM   3510  N   VAL A 872      66.470  37.930  59.130  1.00  0.00           N
ATOM   3511  HN  VAL A 872      65.950  37.740  58.300  1.00  0.00           H
ATOM   3512  CA  VAL A 872      66.330  36.920  60.140  1.00  0.00           C
ATOM   3513  HA  VAL A 872      66.360  37.510  61.050  1.00  0.00           H
ATOM   3514  CB  VAL A 872      64.930  36.220  60.040  1.00  0.00           C
ATOM   3515  HB  VAL A 872      65.040  35.360  60.740  1.00  0.00           H
ATOM   3516  CG1 VAL A 872      63.900  37.260  60.380  1.00  0.00           C
ATOM   3517 HG11 VAL A 872      62.920  36.740  60.330  1.00  0.00           H
ATOM   3518 HG12 VAL A 872      63.810  38.160  59.750  1.00  0.00           H
ATOM   3519 HG13 VAL A 872      64.090  37.560  61.440  1.00  0.00           H
ATOM   3520  CG2 VAL A 872      64.650  35.660  58.680  1.00  0.00           C
ATOM   3521 HG21 VAL A 872      63.690  35.090  58.730  1.00  0.00           H
ATOM   3522 HG22 VAL A 872      65.420  34.970  58.300  1.00  0.00           H
ATOM   3523 HG23 VAL A 872      64.400  36.540  58.050  1.00  0.00           H
ATOM   3524  C   VAL A 872      67.450  35.850  60.160  1.00  0.00           C
ATOM   3525  O   VAL A 872      67.910  35.350  61.210  1.00  0.00           O
ATOM   3526  N   THR A 873      68.110  35.610  59.000  1.00  0.00           N
ATOM   3527  HN  THR A 873      67.660  35.980  58.190  1.00  0.00           H
ATOM   3528  CA  THR A 873      69.400  34.830  58.930  1.00  0.00           C
ATOM   3529  HA  THR A 873      69.250  33.840  59.340  1.00  0.00           H
ATOM   3530  CB  THR A 873      69.810  34.610  57.490  1.00  0.00           C
ATOM   3531  HB  THR A 873      69.840  35.560  56.910  1.00  0.00           H
ATOM   3532  OG1 THR A 873      68.780  33.840  56.810  1.00  0.00           O
ATOM   3533  HG1 THR A 873      68.190  34.550  56.550  1.00  0.00           H
ATOM   3534  CG2 THR A 873      71.230  33.910  57.310  1.00  0.00           C
ATOM   3535 HG21 THR A 873      71.170  32.950  57.860  1.00  0.00           H
ATOM   3536 HG22 THR A 873      71.970  34.680  57.620  1.00  0.00           H
ATOM   3537 HG23 THR A 873      71.440  33.540  56.280  1.00  0.00           H
ATOM   3538  C   THR A 873      70.590  35.420  59.690  1.00  0.00           C
ATOM   3539  O   THR A 873      71.320  34.800  60.480  1.00  0.00           O
ATOM   3540  N   ILE A 874      70.830  36.770  59.480  1.00  0.00           N
ATOM   3541  HN  ILE A 874      70.250  37.400  58.960  1.00  0.00           H
ATOM   3542  CA  ILE A 874      71.910  37.430  60.150  1.00  0.00           C
ATOM   3543  HA  ILE A 874      72.770  36.790  60.010  1.00  0.00           H
ATOM   3544  CB  ILE A 874      72.220  38.840  59.600  1.00  0.00           C
ATOM   3545  HB  ILE A 874      73.000  39.350  60.210  1.00  0.00           H
ATOM   3546  CG2 ILE A 874      72.820  38.800  58.170  1.00  0.00           C
ATOM   3547 HG21 ILE A 874      73.230  39.750  57.770  1.00  0.00           H
ATOM   3548 HG22 ILE A 874      72.100  38.410  57.420  1.00  0.00           H
ATOM   3549 HG23 ILE A 874      73.720  38.160  58.250  1.00  0.00           H
ATOM   3550  CG1 ILE A 874      70.980  39.800  59.600  1.00  0.00           C
ATOM   3551 HG11 ILE A 874      70.610  39.800  60.650  1.00  0.00           H
ATOM   3552 HG12 ILE A 874      70.130  39.380  59.000  1.00  0.00           H
ATOM   3553  CD  ILE A 874      71.260  41.310  59.220  1.00  0.00           C
ATOM   3554  HD1 ILE A 874      72.230  41.550  59.720  1.00  0.00           H
ATOM   3555  HD2 ILE A 874      70.420  41.960  59.530  1.00  0.00           H
ATOM   3556  HD3 ILE A 874      71.320  41.220  58.110  1.00  0.00           H
ATOM   3557  C   ILE A 874      71.670  37.640  61.620  1.00  0.00           C
ATOM   3558  O   ILE A 874      72.590  37.720  62.400  1.00  0.00           O
ATOM   3559  N   ASP A 875      70.370  37.570  62.060  1.00  0.00           N
ATOM   3560  HN  ASP A 875      69.570  37.540  61.460  1.00  0.00           H
ATOM   3561  CA  ASP A 875      69.980  37.660  63.470  1.00  0.00           C
ATOM   3562  HA  ASP A 875      70.630  38.330  64.010  1.00  0.00           H
ATOM   3563  CB  ASP A 875      68.490  38.170  63.400  1.00  0.00           C
ATOM   3564  HB1 ASP A 875      67.800  37.350  63.110  1.00  0.00           H
ATOM   3565  HB2 ASP A 875      68.360  39.000  62.680  1.00  0.00           H
ATOM   3566  CG  ASP A 875      67.910  38.530  64.760  1.00  0.00           C
ATOM   3567  OD1 ASP A 875      66.670  38.790  64.900  1.00  0.00           O
ATOM   3568  OD2 ASP A 875      68.660  38.580  65.770  1.00  0.00           O
ATOM   3569  C   ASP A 875      70.240  36.260  64.110  1.00  0.00           C
ATOM   3570  O   ASP A 875      70.740  36.120  65.240  1.00  0.00           O
ATOM   3571  N   TYR A 876      69.900  35.130  63.470  1.00  0.00           N
ATOM   3572  HN  TYR A 876      69.400  35.230  62.620  1.00  0.00           H
ATOM   3573  CA  TYR A 876      70.170  33.740  63.850  1.00  0.00           C
ATOM   3574  HA  TYR A 876      69.740  33.490  64.820  1.00  0.00           H
ATOM   3575  CB  TYR A 876      69.510  32.850  62.700  1.00  0.00           C
ATOM   3576  HB1 TYR A 876      69.950  33.120  61.710  1.00  0.00           H
ATOM   3577  HB2 TYR A 876      68.420  33.060  62.630  1.00  0.00           H
ATOM   3578  CG  TYR A 876      69.690  31.370  62.980  1.00  0.00           C
ATOM   3579  CD1 TYR A 876      70.530  30.520  62.250  1.00  0.00           C
ATOM   3580  HD1 TYR A 876      71.000  30.940  61.380  1.00  0.00           H
ATOM   3581  CE1 TYR A 876      70.850  29.220  62.730  1.00  0.00           C
ATOM   3582  HE1 TYR A 876      71.670  28.650  62.320  1.00  0.00           H
ATOM   3583  CZ  TYR A 876      70.210  28.700  63.840  1.00  0.00           C
ATOM   3584  OH  TYR A 876      70.460  27.340  64.250  1.00  0.00           O
ATOM   3585  HH  TYR A 876      71.050  26.940  63.620  1.00  0.00           H
ATOM   3586  CD2 TYR A 876      69.000  30.820  64.010  1.00  0.00           C
ATOM   3587  HD2 TYR A 876      68.320  31.480  64.530  1.00  0.00           H
ATOM   3588  CE2 TYR A 876      69.230  29.500  64.450  1.00  0.00           C
ATOM   3589  HE2 TYR A 876      68.680  29.200  65.330  1.00  0.00           H
ATOM   3590  C   TYR A 876      71.700  33.410  63.920  1.00  0.00           C
ATOM   3591  O   TYR A 876      72.200  32.860  64.890  1.00  0.00           O
ATOM   3592  N   LEU A 877      72.520  33.900  63.000  1.00  0.00           N
ATOM   3593  HN  LEU A 877      72.200  34.210  62.110  1.00  0.00           H
ATOM   3594  CA  LEU A 877      73.930  33.780  63.140  1.00  0.00           C
ATOM   3595  HA  LEU A 877      74.130  32.760  63.450  1.00  0.00           H
ATOM   3596  CB  LEU A 877      74.600  34.180  61.810  1.00  0.00           C
ATOM   3597  HB1 LEU A 877      75.710  34.120  61.910  1.00  0.00           H
ATOM   3598  HB2 LEU A 877      74.230  35.200  61.580  1.00  0.00           H
ATOM   3599  CG  LEU A 877      74.190  33.300  60.650  1.00  0.00           C
ATOM   3600  HG  LEU A 877      73.090  33.150  60.680  1.00  0.00           H
ATOM   3601  CD1 LEU A 877      74.570  33.900  59.260  1.00  0.00           C
ATOM   3602 HD11 LEU A 877      74.030  33.410  58.420  1.00  0.00           H
ATOM   3603 HD12 LEU A 877      75.610  33.650  58.990  1.00  0.00           H
ATOM   3604 HD13 LEU A 877      74.330  34.990  59.280  1.00  0.00           H
ATOM   3605  CD2 LEU A 877      74.710  31.840  60.690  1.00  0.00           C
ATOM   3606 HD21 LEU A 877      75.820  31.900  60.730  1.00  0.00           H
ATOM   3607 HD22 LEU A 877      74.470  31.320  59.740  1.00  0.00           H
ATOM   3608 HD23 LEU A 877      74.250  31.290  61.520  1.00  0.00           H
ATOM   3609  C   LEU A 877      74.540  34.680  64.290  1.00  0.00           C
ATOM   3610  O   LEU A 877      75.250  34.160  65.150  1.00  0.00           O
ATOM   3611  N   VAL A 878      74.290  35.930  64.430  1.00  0.00           N
ATOM   3612  HN  VAL A 878      73.810  36.360  63.670  1.00  0.00           H
ATOM   3613  CA  VAL A 878      74.790  36.800  65.450  1.00  0.00           C
ATOM   3614  HA  VAL A 878      75.690  36.380  65.890  1.00  0.00           H
ATOM   3615  CB  VAL A 878      75.480  38.000  64.770  1.00  0.00           C
ATOM   3616  HB  VAL A 878      74.740  38.530  64.130  1.00  0.00           H
ATOM   3617  CG1 VAL A 878      76.070  38.870  65.780  1.00  0.00           C
ATOM   3618 HG11 VAL A 878      75.330  39.240  66.520  1.00  0.00           H
ATOM   3619 HG12 VAL A 878      76.790  39.640  65.400  1.00  0.00           H
ATOM   3620 HG13 VAL A 878      76.770  38.320  66.450  1.00  0.00           H
ATOM   3621  CG2 VAL A 878      76.690  37.530  63.870  1.00  0.00           C
ATOM   3622 HG21 VAL A 878      77.010  38.500  63.440  1.00  0.00           H
ATOM   3623 HG22 VAL A 878      76.240  36.840  63.110  1.00  0.00           H
ATOM   3624 HG23 VAL A 878      77.540  37.010  64.360  1.00  0.00           H
ATOM   3625  C   VAL A 878      73.700  37.120  66.520  1.00  0.00           C
ATOM   3626  O   VAL A 878      73.680  36.700  67.690  1.00  0.00           O
ATOM   3627  N   GLY A 879      72.740  38.000  66.140  1.00  0.00           N
ATOM   3628  HN  GLY A 879      72.700  38.100  65.160  1.00  0.00           H
ATOM   3629  CA  GLY A 879      71.780  38.610  67.080  1.00  0.00           C
ATOM   3630  HA1 GLY A 879      72.140  38.500  68.100  1.00  0.00           H
ATOM   3631  HA2 GLY A 879      70.820  38.130  66.940  1.00  0.00           H
ATOM   3632  C   GLY A 879      71.590  40.120  66.820  1.00  0.00           C
ATOM   3633  O   GLY A 879      72.520  40.940  67.030  1.00  0.00           O
ATOM   3634  N   VAL A 880      70.420  40.560  66.490  1.00  0.00           N
ATOM   3635  HN  VAL A 880      69.620  40.000  66.360  1.00  0.00           H
ATOM   3636  CA  VAL A 880      70.230  42.020  66.110  1.00  0.00           C
ATOM   3637  HA  VAL A 880      71.170  42.540  65.960  1.00  0.00           H
ATOM   3638  CB  VAL A 880      69.500  42.170  64.790  1.00  0.00           C
ATOM   3639  HB  VAL A 880      68.560  41.570  64.830  1.00  0.00           H
ATOM   3640  CG1 VAL A 880      69.290  43.600  64.440  1.00  0.00           C
ATOM   3641 HG11 VAL A 880      69.230  43.870  63.370  1.00  0.00           H
ATOM   3642 HG12 VAL A 880      70.140  44.220  64.780  1.00  0.00           H
ATOM   3643 HG13 VAL A 880      68.430  44.070  64.980  1.00  0.00           H
ATOM   3644  CG2 VAL A 880      70.440  41.540  63.740  1.00  0.00           C
ATOM   3645 HG21 VAL A 880      70.220  40.460  63.670  1.00  0.00           H
ATOM   3646 HG22 VAL A 880      71.530  41.650  63.950  1.00  0.00           H
ATOM   3647 HG23 VAL A 880      70.210  41.960  62.740  1.00  0.00           H
ATOM   3648  C   VAL A 880      69.280  42.530  67.160  1.00  0.00           C
ATOM   3649  O   VAL A 880      68.070  42.240  66.950  1.00  0.00           O
ATOM   3650  N   PRO A 881      69.630  43.400  68.160  1.00  0.00           N
ATOM   3651  CD  PRO A 881      71.030  43.680  68.660  1.00  0.00           C
ATOM   3652  HD1 PRO A 881      71.510  44.420  67.980  1.00  0.00           H
ATOM   3653  HD2 PRO A 881      71.600  42.730  68.670  1.00  0.00           H
ATOM   3654  CA  PRO A 881      68.640  44.150  68.950  1.00  0.00           C
ATOM   3655  HA  PRO A 881      68.150  43.420  69.580  1.00  0.00           H
ATOM   3656  CB  PRO A 881      69.450  45.090  69.820  1.00  0.00           C
ATOM   3657  HB1 PRO A 881      69.010  45.090  70.840  1.00  0.00           H
ATOM   3658  HB2 PRO A 881      69.690  46.020  69.270  1.00  0.00           H
ATOM   3659  CG  PRO A 881      70.780  44.390  70.030  1.00  0.00           C
ATOM   3660  HG1 PRO A 881      71.640  44.990  70.400  1.00  0.00           H
ATOM   3661  HG2 PRO A 881      70.740  43.500  70.690  1.00  0.00           H
ATOM   3662  C   PRO A 881      67.480  44.860  68.170  1.00  0.00           C
ATOM   3663  O   PRO A 881      67.730  45.630  67.260  1.00  0.00           O
ATOM   3664  N   SER A 882      66.160  44.640  68.510  1.00  0.00           N
ATOM   3665  HN  SER A 882      65.850  43.940  69.160  1.00  0.00           H
ATOM   3666  CA  SER A 882      65.040  45.370  67.840  1.00  0.00           C
ATOM   3667  HA  SER A 882      65.090  46.440  67.930  1.00  0.00           H
ATOM   3668  CB  SER A 882      65.010  45.080  66.310  1.00  0.00           C
ATOM   3669  HB1 SER A 882      63.980  44.930  65.920  1.00  0.00           H
ATOM   3670  HB2 SER A 882      65.550  44.140  66.100  1.00  0.00           H
ATOM   3671  OG  SER A 882      65.590  46.170  65.620  1.00  0.00           O
ATOM   3672  HG1 SER A 882      66.470  46.300  65.970  1.00  0.00           H
ATOM   3673  C   SER A 882      63.700  44.930  68.420  1.00  0.00           C
ATOM   3674  O   SER A 882      63.610  43.690  68.690  1.00  0.00           O
ATOM   3675  N   PRO A 883      62.710  45.810  68.600  1.00  0.00           N
ATOM   3676  CD  PRO A 883      62.770  47.240  68.310  1.00  0.00           C
ATOM   3677  HD1 PRO A 883      62.820  47.430  67.220  1.00  0.00           H
ATOM   3678  HD2 PRO A 883      63.580  47.720  68.910  1.00  0.00           H
ATOM   3679  CA  PRO A 883      61.350  45.370  68.610  1.00  0.00           C
ATOM   3680  HA  PRO A 883      61.180  45.130  69.640  1.00  0.00           H
ATOM   3681  CB  PRO A 883      60.530  46.570  68.210  1.00  0.00           C
ATOM   3682  HB1 PRO A 883      59.510  46.490  68.650  1.00  0.00           H
ATOM   3683  HB2 PRO A 883      60.510  46.720  67.110  1.00  0.00           H
ATOM   3684  CG  PRO A 883      61.360  47.680  68.740  1.00  0.00           C
ATOM   3685  HG1 PRO A 883      61.080  48.670  68.320  1.00  0.00           H
ATOM   3686  HG2 PRO A 883      61.320  47.880  69.830  1.00  0.00           H
ATOM   3687  C   PRO A 883      60.890  44.180  67.720  1.00  0.00           C
ATOM   3688  O   PRO A 883      61.010  44.280  66.500  1.00  0.00           O
ATOM   3689  N   LYS A 884      60.330  43.110  68.370  1.00  0.00           N
ATOM   3690  HN  LYS A 884      60.430  43.040  69.370  1.00  0.00           H
ATOM   3691  CA  LYS A 884      59.850  41.920  67.540  1.00  0.00           C
ATOM   3692  HA  LYS A 884      60.150  41.960  66.500  1.00  0.00           H
ATOM   3693  CB  LYS A 884      60.260  40.690  68.310  1.00  0.00           C
ATOM   3694  HB1 LYS A 884      59.710  39.800  67.960  1.00  0.00           H
ATOM   3695  HB2 LYS A 884      59.890  40.860  69.340  1.00  0.00           H
ATOM   3696  CG  LYS A 884      61.780  40.410  68.470  1.00  0.00           C
ATOM   3697  HG1 LYS A 884      61.960  39.600  69.210  1.00  0.00           H
ATOM   3698  HG2 LYS A 884      62.280  41.290  68.930  1.00  0.00           H
ATOM   3699  CD  LYS A 884      62.430  39.820  67.270  1.00  0.00           C
ATOM   3700  HD1 LYS A 884      62.360  40.430  66.350  1.00  0.00           H
ATOM   3701  HD2 LYS A 884      61.770  38.950  67.040  1.00  0.00           H
ATOM   3702  CE  LYS A 884      63.920  39.470  67.430  1.00  0.00           C
ATOM   3703  HE1 LYS A 884      64.260  39.110  68.420  1.00  0.00           H
ATOM   3704  HE2 LYS A 884      64.440  40.410  67.180  1.00  0.00           H
ATOM   3705  NZ  LYS A 884      64.330  38.470  66.440  1.00  0.00           N
ATOM   3706  HZ1 LYS A 884      63.500  38.280  65.860  1.00  0.00           H
ATOM   3707  HZ2 LYS A 884      64.670  37.590  66.870  1.00  0.00           H
ATOM   3708  HZ3 LYS A 884      65.150  38.760  65.880  1.00  0.00           H
ATOM   3709  C   LYS A 884      58.330  41.980  67.400  1.00  0.00           C
ATOM   3710  O   LYS A 884      57.660  42.520  68.290  1.00  0.00           O
ATOM   3711  N   LEU A 885      57.920  41.420  66.300  1.00  0.00           N
ATOM   3712  HN  LEU A 885      58.560  40.930  65.740  1.00  0.00           H
ATOM   3713  CA  LEU A 885      56.520  41.340  65.850  1.00  0.00           C
ATOM   3714  HA  LEU A 885      56.080  42.320  65.950  1.00  0.00           H
ATOM   3715  CB  LEU A 885      56.480  40.770  64.410  1.00  0.00           C
ATOM   3716  HB1 LEU A 885      57.060  39.840  64.230  1.00  0.00           H
ATOM   3717  HB2 LEU A 885      57.020  41.490  63.770  1.00  0.00           H
ATOM   3718  CG  LEU A 885      55.040  40.430  63.800  1.00  0.00           C
ATOM   3719  HG  LEU A 885      54.560  39.680  64.470  1.00  0.00           H
ATOM   3720  CD1 LEU A 885      54.160  41.710  63.800  1.00  0.00           C
ATOM   3721 HD11 LEU A 885      54.000  42.040  64.860  1.00  0.00           H
ATOM   3722 HD12 LEU A 885      53.170  41.410  63.390  1.00  0.00           H
ATOM   3723 HD13 LEU A 885      54.500  42.440  63.050  1.00  0.00           H
ATOM   3724  CD2 LEU A 885      55.090  40.020  62.340  1.00  0.00           C
ATOM   3725 HD21 LEU A 885      54.100  39.700  61.950  1.00  0.00           H
ATOM   3726 HD22 LEU A 885      55.730  39.110  62.350  1.00  0.00           H
ATOM   3727 HD23 LEU A 885      55.640  40.780  61.740  1.00  0.00           H
ATOM   3728  C   LEU A 885      55.700  40.460  66.760  1.00  0.00           C
ATOM   3729  O   LEU A 885      55.940  39.260  66.960  1.00  0.00           O
ATOM   3730  N   HSD A 886      54.750  41.030  67.510  1.00  0.00           N
ATOM   3731  HN  HSD A 886      54.680  42.020  67.420  1.00  0.00           H
ATOM   3732  CA  HSD A 886      53.870  40.310  68.440  1.00  0.00           C
ATOM   3733  HA  HSD A 886      54.380  39.430  68.820  1.00  0.00           H
ATOM   3734  CB  HSD A 886      53.560  41.030  69.740  1.00  0.00           C
ATOM   3735  HB1 HSD A 886      52.790  40.430  70.290  1.00  0.00           H
ATOM   3736  HB2 HSD A 886      53.100  42.020  69.550  1.00  0.00           H
ATOM   3737  ND1 HSD A 886      55.890  41.910  70.350  1.00  0.00           N
ATOM   3738  HD1 HSD A 886      56.310  42.000  69.450  1.00  0.00           H
ATOM   3739  CG  HSD A 886      54.680  41.280  70.680  1.00  0.00           C
ATOM   3740  CE1 HSD A 886      56.610  42.070  71.520  1.00  0.00           C
ATOM   3741  HE1 HSD A 886      57.580  42.570  71.500  1.00  0.00           H
ATOM   3742  NE2 HSD A 886      55.950  41.550  72.510  1.00  0.00           N
ATOM   3743  CD2 HSD A 886      54.740  41.060  72.000  1.00  0.00           C
ATOM   3744  HD2 HSD A 886      53.980  40.590  72.610  1.00  0.00           H
ATOM   3745  C   HSD A 886      52.590  39.850  67.810  1.00  0.00           C
ATOM   3746  O   HSD A 886      51.790  40.650  67.280  1.00  0.00           O
ATOM   3747  N   VAL A 887      52.320  38.580  67.990  1.00  0.00           N
ATOM   3748  HN  VAL A 887      52.810  38.050  68.670  1.00  0.00           H
ATOM   3749  CA  VAL A 887      51.170  37.940  67.330  1.00  0.00           C
ATOM   3750  HA  VAL A 887      50.360  38.640  67.160  1.00  0.00           H
ATOM   3751  CB  VAL A 887      51.580  37.200  66.030  1.00  0.00           C
ATOM   3752  HB  VAL A 887      51.030  36.300  65.680  1.00  0.00           H
ATOM   3753  CG1 VAL A 887      51.640  38.190  64.790  1.00  0.00           C
ATOM   3754 HG11 VAL A 887      51.910  37.640  63.880  1.00  0.00           H
ATOM   3755 HG12 VAL A 887      52.350  39.000  65.070  1.00  0.00           H
ATOM   3756 HG13 VAL A 887      50.600  38.550  64.620  1.00  0.00           H
ATOM   3757  CG2 VAL A 887      53.030  36.560  66.250  1.00  0.00           C
ATOM   3758 HG21 VAL A 887      53.800  37.190  66.740  1.00  0.00           H
ATOM   3759 HG22 VAL A 887      53.350  36.070  65.310  1.00  0.00           H
ATOM   3760 HG23 VAL A 887      52.950  35.750  67.010  1.00  0.00           H
ATOM   3761  C   VAL A 887      50.660  36.940  68.290  1.00  0.00           C
ATOM   3762  O   VAL A 887      51.440  36.110  68.750  1.00  0.00           O
ATOM   3763  N   PRO A 888      49.360  36.880  68.680  1.00  0.00           N
ATOM   3764  CD  PRO A 888      48.300  37.660  68.030  1.00  0.00           C
ATOM   3765  HD1 PRO A 888      48.350  37.790  66.930  1.00  0.00           H
ATOM   3766  HD2 PRO A 888      48.270  38.680  68.480  1.00  0.00           H
ATOM   3767  CA  PRO A 888      48.780  35.990  69.700  1.00  0.00           C
ATOM   3768  HA  PRO A 888      49.360  36.150  70.600  1.00  0.00           H
ATOM   3769  CB  PRO A 888      47.340  36.420  69.770  1.00  0.00           C
ATOM   3770  HB1 PRO A 888      47.410  37.270  70.470  1.00  0.00           H
ATOM   3771  HB2 PRO A 888      46.570  35.690  70.120  1.00  0.00           H
ATOM   3772  CG  PRO A 888      46.960  37.040  68.430  1.00  0.00           C
ATOM   3773  HG1 PRO A 888      46.640  36.270  67.710  1.00  0.00           H
ATOM   3774  HG2 PRO A 888      46.180  37.830  68.320  1.00  0.00           H
ATOM   3775  C   PRO A 888      49.020  34.580  69.270  1.00  0.00           C
ATOM   3776  O   PRO A 888      49.000  34.330  68.060  1.00  0.00           O
ATOM   3777  N   GLU A 889      49.280  33.610  70.200  1.00  0.00           N
ATOM   3778  HN  GLU A 889      49.340  33.960  71.130  1.00  0.00           H
ATOM   3779  CA  GLU A 889      49.360  32.200  70.030  1.00  0.00           C
ATOM   3780  HA  GLU A 889      49.470  31.970  68.980  1.00  0.00           H
ATOM   3781  CB  GLU A 889      50.580  31.700  70.820  1.00  0.00           C
ATOM   3782  HB1 GLU A 889      50.680  30.600  70.890  1.00  0.00           H
ATOM   3783  HB2 GLU A 889      50.510  31.900  71.920  1.00  0.00           H
ATOM   3784  CG  GLU A 889      51.970  32.050  70.220  1.00  0.00           C
ATOM   3785  HG1 GLU A 889      51.890  33.080  69.800  1.00  0.00           H
ATOM   3786  HG2 GLU A 889      52.070  31.360  69.370  1.00  0.00           H
ATOM   3787  CD  GLU A 889      52.970  31.970  71.310  1.00  0.00           C
ATOM   3788  OE1 GLU A 889      53.720  32.940  71.340  1.00  0.00           O
ATOM   3789  OE2 GLU A 889      52.950  31.020  72.130  1.00  0.00           O
ATOM   3790  C   GLU A 889      48.040  31.400  70.360  1.00  0.00           C
ATOM   3791  O   GLU A 889      47.210  31.890  71.110  1.00  0.00           O
ATOM   3792  N   LYS A 890      47.860  30.160  69.880  1.00  0.00           N
ATOM   3793  HN  LYS A 890      48.610  29.920  69.260  1.00  0.00           H
ATOM   3794  CA  LYS A 890      46.770  29.260  70.140  1.00  0.00           C
ATOM   3795  HA  LYS A 890      47.030  28.320  69.700  1.00  0.00           H
ATOM   3796  CB  LYS A 890      46.530  29.000  71.640  1.00  0.00           C
ATOM   3797  HB1 LYS A 890      45.640  28.430  71.980  1.00  0.00           H
ATOM   3798  HB2 LYS A 890      46.380  29.970  72.170  1.00  0.00           H
ATOM   3799  CG  LYS A 890      47.720  28.180  72.200  1.00  0.00           C
ATOM   3800  HG1 LYS A 890      48.720  28.620  72.000  1.00  0.00           H
ATOM   3801  HG2 LYS A 890      47.770  27.190  71.700  1.00  0.00           H
ATOM   3802  CD  LYS A 890      47.560  28.080  73.710  1.00  0.00           C
ATOM   3803  HD1 LYS A 890      48.410  27.480  74.100  1.00  0.00           H
ATOM   3804  HD2 LYS A 890      46.630  27.530  73.960  1.00  0.00           H
ATOM   3805  CE  LYS A 890      47.520  29.430  74.410  1.00  0.00           C
ATOM   3806  HE1 LYS A 890      46.460  29.760  74.390  1.00  0.00           H
ATOM   3807  HE2 LYS A 890      48.230  30.100  73.900  1.00  0.00           H
ATOM   3808  NZ  LYS A 890      47.910  29.220  75.800  1.00  0.00           N
ATOM   3809  HZ1 LYS A 890      47.340  28.510  76.300  1.00  0.00           H
ATOM   3810  HZ2 LYS A 890      47.630  30.070  76.340  1.00  0.00           H
ATOM   3811  HZ3 LYS A 890      48.930  29.030  75.760  1.00  0.00           H
ATOM   3812  C   LYS A 890      45.450  29.570  69.480  1.00  0.00           C
ATOM   3813  O   LYS A 890      44.430  29.080  69.840  1.00  0.00           O
ATOM   3814  N   PHE A 891      45.520  30.260  68.320  1.00  0.00           N
ATOM   3815  HN  PHE A 891      46.370  30.580  67.940  1.00  0.00           H
ATOM   3816  CA  PHE A 891      44.410  30.780  67.550  1.00  0.00           C
ATOM   3817  HA  PHE A 891      44.900  31.530  66.950  1.00  0.00           H
ATOM   3818  CB  PHE A 891      43.720  29.800  66.650  1.00  0.00           C
ATOM   3819  HB1 PHE A 891      43.230  29.100  67.370  1.00  0.00           H
ATOM   3820  HB2 PHE A 891      44.510  29.200  66.160  1.00  0.00           H
ATOM   3821  CG  PHE A 891      42.710  30.410  65.730  1.00  0.00           C
ATOM   3822  CD1 PHE A 891      41.370  30.020  65.790  1.00  0.00           C
ATOM   3823  HD1 PHE A 891      41.180  29.380  66.640  1.00  0.00           H
ATOM   3824  CE1 PHE A 891      40.410  30.420  64.850  1.00  0.00           C
ATOM   3825  HE1 PHE A 891      39.400  30.040  64.800  1.00  0.00           H
ATOM   3826  CZ  PHE A 891      40.760  31.300  63.830  1.00  0.00           C
ATOM   3827  HZ  PHE A 891      40.010  31.650  63.130  1.00  0.00           H
ATOM   3828  CD2 PHE A 891      43.040  31.370  64.720  1.00  0.00           C
ATOM   3829  HD2 PHE A 891      44.030  31.700  64.460  1.00  0.00           H
ATOM   3830  CE2 PHE A 891      42.080  31.750  63.810  1.00  0.00           C
ATOM   3831  HE2 PHE A 891      42.400  32.510  63.120  1.00  0.00           H
ATOM   3832  C   PHE A 891      43.550  31.630  68.590  1.00  0.00           C
ATOM   3833  O   PHE A 891      42.350  31.310  68.860  1.00  0.00           O
ATOM   3834  N   GLU A 892      44.140  32.780  69.040  1.00  0.00           N
ATOM   3835  HN  GLU A 892      45.090  32.930  68.780  1.00  0.00           H
ATOM   3836  CA  GLU A 892      43.490  33.750  69.900  1.00  0.00           C
ATOM   3837  HA  GLU A 892      42.460  33.440  69.970  1.00  0.00           H
ATOM   3838  CB  GLU A 892      44.100  33.820  71.310  1.00  0.00           C
ATOM   3839  HB1 GLU A 892      43.880  34.780  71.820  1.00  0.00           H
ATOM   3840  HB2 GLU A 892      45.210  33.790  71.270  1.00  0.00           H
ATOM   3841  CG  GLU A 892      43.560  32.710  72.300  1.00  0.00           C
ATOM   3842  HG1 GLU A 892      44.050  31.720  72.230  1.00  0.00           H
ATOM   3843  HG2 GLU A 892      42.490  32.470  72.070  1.00  0.00           H
ATOM   3844  CD  GLU A 892      43.600  33.080  73.740  1.00  0.00           C
ATOM   3845  OE1 GLU A 892      42.820  34.020  74.090  1.00  0.00           O
ATOM   3846  OE2 GLU A 892      44.420  32.510  74.530  1.00  0.00           O
ATOM   3847  C   GLU A 892      43.670  35.060  69.070  1.00  0.00           C
ATOM   3848  O   GLU A 892      44.530  35.080  68.200  1.00  0.00           O
ATOM   3849  N   PRO A 893      42.850  36.080  69.160  1.00  0.00           N
ATOM   3850  CD  PRO A 893      41.470  35.930  69.510  1.00  0.00           C
ATOM   3851  HD1 PRO A 893      41.420  35.610  70.570  1.00  0.00           H
ATOM   3852  HD2 PRO A 893      40.980  35.180  68.830  1.00  0.00           H
ATOM   3853  CA  PRO A 893      43.120  37.410  68.570  1.00  0.00           C
ATOM   3854  HA  PRO A 893      43.680  37.400  67.640  1.00  0.00           H
ATOM   3855  CB  PRO A 893      41.680  37.950  68.270  1.00  0.00           C
ATOM   3856  HB1 PRO A 893      41.360  37.550  67.270  1.00  0.00           H
ATOM   3857  HB2 PRO A 893      41.550  39.050  68.300  1.00  0.00           H
ATOM   3858  CG  PRO A 893      40.740  37.250  69.260  1.00  0.00           C
ATOM   3859  HG1 PRO A 893      40.640  37.770  70.240  1.00  0.00           H
ATOM   3860  HG2 PRO A 893      39.720  37.190  68.840  1.00  0.00           H
ATOM   3861  C   PRO A 893      43.870  38.290  69.540  1.00  0.00           C
ATOM   3862  O   PRO A 893      44.070  38.040  70.710  1.00  0.00           O
ATOM   3863  N   THR A 894      44.290  39.440  69.050  1.00  0.00           N
ATOM   3864  HN  THR A 894      44.010  39.620  68.120  1.00  0.00           H
ATOM   3865  CA  THR A 894      45.020  40.510  69.680  1.00  0.00           C
ATOM   3866  HA  THR A 894      45.950  40.110  70.060  1.00  0.00           H
ATOM   3867  CB  THR A 894      45.570  41.650  68.790  1.00  0.00           C
ATOM   3868  HB  THR A 894      44.850  42.480  68.590  1.00  0.00           H
ATOM   3869  OG1 THR A 894      45.990  41.130  67.530  1.00  0.00           O
ATOM   3870  HG1 THR A 894      45.210  40.960  66.980  1.00  0.00           H
ATOM   3871  CG2 THR A 894      46.810  42.350  69.460  1.00  0.00           C
ATOM   3872 HG21 THR A 894      47.510  41.520  69.740  1.00  0.00           H
ATOM   3873 HG22 THR A 894      46.600  42.950  70.370  1.00  0.00           H
ATOM   3874 HG23 THR A 894      47.360  43.050  68.790  1.00  0.00           H
ATOM   3875  C   THR A 894      44.300  41.180  70.840  1.00  0.00           C
ATOM   3876  O   THR A 894      44.810  41.410  71.990  1.00  0.00           O
ATOM   3877  N   HSD A 895      42.990  41.480  70.650  1.00  0.00           N
ATOM   3878  HN  HSD A 895      42.490  41.400  69.790  1.00  0.00           H
ATOM   3879  CA  HSD A 895      42.290  42.160  71.740  1.00  0.00           C
ATOM   3880  HA  HSD A 895      42.940  42.910  72.150  1.00  0.00           H
ATOM   3881  CB  HSD A 895      41.060  42.910  71.220  1.00  0.00           C
ATOM   3882  HB1 HSD A 895      40.370  42.130  70.820  1.00  0.00           H
ATOM   3883  HB2 HSD A 895      41.370  43.580  70.380  1.00  0.00           H
ATOM   3884  ND1 HSD A 895      40.990  44.790  73.070  1.00  0.00           N
ATOM   3885  HD1 HSD A 895      41.960  45.010  73.050  1.00  0.00           H
ATOM   3886  CG  HSD A 895      40.500  43.800  72.240  1.00  0.00           C
ATOM   3887  CE1 HSD A 895      40.020  45.440  73.710  1.00  0.00           C
ATOM   3888  HE1 HSD A 895      40.190  46.040  74.600  1.00  0.00           H
ATOM   3889  NE2 HSD A 895      38.860  44.920  73.270  1.00  0.00           N
ATOM   3890  CD2 HSD A 895      39.160  43.960  72.360  1.00  0.00           C
ATOM   3891  HD2 HSD A 895      38.280  43.490  71.920  1.00  0.00           H
ATOM   3892  C   HSD A 895      41.760  41.120  72.740  1.00  0.00           C
ATOM   3893  O   HSD A 895      41.290  40.070  72.240  1.00  0.00           O
ATOM   3894  N   PRO A 896      41.910  41.240  74.130  1.00  0.00           N
ATOM   3895  CD  PRO A 896      42.790  42.220  74.770  1.00  0.00           C
ATOM   3896  HD1 PRO A 896      42.140  43.100  74.950  1.00  0.00           H
ATOM   3897  HD2 PRO A 896      43.700  42.420  74.170  1.00  0.00           H
ATOM   3898  CA  PRO A 896      41.740  40.030  74.960  1.00  0.00           C
ATOM   3899  HA  PRO A 896      41.790  39.110  74.390  1.00  0.00           H
ATOM   3900  CB  PRO A 896      42.900  40.080  75.940  1.00  0.00           C
ATOM   3901  HB1 PRO A 896      43.770  39.590  75.440  1.00  0.00           H
ATOM   3902  HB2 PRO A 896      42.820  39.460  76.850  1.00  0.00           H
ATOM   3903  CG  PRO A 896      43.290  41.560  76.060  1.00  0.00           C
ATOM   3904  HG1 PRO A 896      42.740  42.110  76.850  1.00  0.00           H
ATOM   3905  HG2 PRO A 896      44.370  41.760  76.260  1.00  0.00           H
ATOM   3906  C   PRO A 896      40.470  40.090  75.750  1.00  0.00           C
ATOM   3907  O   PRO A 896      40.240  39.170  76.560  1.00  0.00           O
ATOM   3908  N   GLU A 897      39.730  41.210  75.650  1.00  0.00           N
ATOM   3909  HN  GLU A 897      40.120  41.930  75.080  1.00  0.00           H
ATOM   3910  CA  GLU A 897      38.530  41.470  76.410  1.00  0.00           C
ATOM   3911  HA  GLU A 897      38.780  41.330  77.450  1.00  0.00           H
ATOM   3912  CB  GLU A 897      37.970  42.940  76.320  1.00  0.00           C
ATOM   3913  HB1 GLU A 897      37.050  42.970  76.940  1.00  0.00           H
ATOM   3914  HB2 GLU A 897      37.740  43.270  75.290  1.00  0.00           H
ATOM   3915  CG  GLU A 897      39.130  43.820  76.840  1.00  0.00           C
ATOM   3916  HG1 GLU A 897      39.960  43.750  76.100  1.00  0.00           H
ATOM   3917  HG2 GLU A 897      39.530  43.360  77.760  1.00  0.00           H
ATOM   3918  CD  GLU A 897      38.810  45.310  77.140  1.00  0.00           C
ATOM   3919  OE1 GLU A 897      37.610  45.700  77.140  1.00  0.00           O
ATOM   3920  OE2 GLU A 897      39.800  46.080  77.330  1.00  0.00           O
ATOM   3921  C   GLU A 897      37.500  40.400  76.160  1.00  0.00           C
ATOM   3922  O   GLU A 897      36.850  39.900  77.100  1.00  0.00           O
ATOM   3923  N   ARG A 898      37.380  39.880  74.850  1.00  0.00           N
ATOM   3924  HN  ARG A 898      37.840  40.370  74.110  1.00  0.00           H
ATOM   3925  CA  ARG A 898      36.360  38.960  74.550  1.00  0.00           C
ATOM   3926  HA  ARG A 898      36.370  38.280  75.390  1.00  0.00           H
ATOM   3927  CB  ARG A 898      34.990  39.720  74.310  1.00  0.00           C
ATOM   3928  HB1 ARG A 898      34.600  40.130  75.260  1.00  0.00           H
ATOM   3929  HB2 ARG A 898      34.320  38.900  74.000  1.00  0.00           H
ATOM   3930  CG  ARG A 898      35.050  40.960  73.400  1.00  0.00           C
ATOM   3931  HG1 ARG A 898      35.890  41.600  73.760  1.00  0.00           H
ATOM   3932  HG2 ARG A 898      34.140  41.540  73.670  1.00  0.00           H
ATOM   3933  CD  ARG A 898      35.210  40.620  71.960  1.00  0.00           C
ATOM   3934  HD1 ARG A 898      34.480  39.810  71.760  1.00  0.00           H
ATOM   3935  HD2 ARG A 898      36.250  40.300  71.720  1.00  0.00           H
ATOM   3936  NE  ARG A 898      34.960  41.830  71.150  1.00  0.00           N
ATOM   3937  HE  ARG A 898      35.030  42.720  71.600  1.00  0.00           H
ATOM   3938  CZ  ARG A 898      35.010  41.830  69.800  1.00  0.00           C
ATOM   3939  NH1 ARG A 898      35.220  40.630  69.190  1.00  0.00           N
ATOM   3940 HH11 ARG A 898      35.400  40.520  68.210  1.00  0.00           H
ATOM   3941 HH12 ARG A 898      35.240  39.760  69.680  1.00  0.00           H
ATOM   3942  NH2 ARG A 898      34.630  42.820  69.060  1.00  0.00           N
ATOM   3943 HH21 ARG A 898      34.680  42.850  68.060  1.00  0.00           H
ATOM   3944 HH22 ARG A 898      34.340  43.600  69.630  1.00  0.00           H
ATOM   3945  C   ARG A 898      36.750  37.960  73.420  1.00  0.00           C
ATOM   3946  O   ARG A 898      37.730  38.170  72.720  1.00  0.00           O
ATOM   3947  N   GLY A 899      35.890  36.980  73.220  1.00  0.00           N
ATOM   3948  HN  GLY A 899      35.110  36.760  73.800  1.00  0.00           H
ATOM   3949  CA  GLY A 899      36.090  36.070  72.050  1.00  0.00           C
ATOM   3950  HA1 GLY A 899      35.320  35.330  72.210  1.00  0.00           H
ATOM   3951  HA2 GLY A 899      37.130  35.830  71.990  1.00  0.00           H
ATOM   3952  C   GLY A 899      35.980  36.680  70.680  1.00  0.00           C
ATOM   3953  O   GLY A 899      35.990  37.920  70.460  1.00  0.00           O
ATOM   3954  N   TRP A 900      36.140  35.810  69.700  1.00  0.00           N
ATOM   3955  HN  TRP A 900      36.140  34.830  69.870  1.00  0.00           H
ATOM   3956  CA  TRP A 900      36.040  36.300  68.280  1.00  0.00           C
ATOM   3957  HA  TRP A 900      36.880  36.970  68.170  1.00  0.00           H
ATOM   3958  CB  TRP A 900      36.350  35.110  67.330  1.00  0.00           C
ATOM   3959  HB1 TRP A 900      36.130  35.470  66.310  1.00  0.00           H
ATOM   3960  HB2 TRP A 900      35.650  34.290  67.590  1.00  0.00           H
ATOM   3961  CG  TRP A 900      37.710  34.620  67.280  1.00  0.00           C
ATOM   3962  CD1 TRP A 900      38.330  33.540  67.930  1.00  0.00           C
ATOM   3963  HD1 TRP A 900      37.820  32.940  68.670  1.00  0.00           H
ATOM   3964  NE1 TRP A 900      39.650  33.380  67.480  1.00  0.00           N
ATOM   3965  HE1 TRP A 900      40.270  32.650  67.670  1.00  0.00           H
ATOM   3966  CE2 TRP A 900      39.930  34.290  66.560  1.00  0.00           C
ATOM   3967  CD2 TRP A 900      38.770  35.080  66.360  1.00  0.00           C
ATOM   3968  CE3 TRP A 900      38.850  36.170  65.540  1.00  0.00           C
ATOM   3969  HE3 TRP A 900      38.070  36.900  65.420  1.00  0.00           H
ATOM   3970  CZ3 TRP A 900      40.050  36.350  64.800  1.00  0.00           C
ATOM   3971  HZ3 TRP A 900      40.000  37.090  64.020  1.00  0.00           H
ATOM   3972  CZ2 TRP A 900      41.130  34.480  65.870  1.00  0.00           C
ATOM   3973  HZ2 TRP A 900      41.970  33.830  66.050  1.00  0.00           H
ATOM   3974  CH2 TRP A 900      41.200  35.480  64.920  1.00  0.00           C
ATOM   3975  HH2 TRP A 900      42.120  35.720  64.400  1.00  0.00           H
ATOM   3976  C   TRP A 900      34.720  37.020  67.860  1.00  0.00           C
ATOM   3977  O   TRP A 900      34.710  37.930  67.040  1.00  0.00           O
ATOM   3978  N   ILE A 901      33.500  36.530  68.300  1.00  0.00           N
ATOM   3979  HN  ILE A 901      33.450  35.760  68.930  1.00  0.00           H
ATOM   3980  CA  ILE A 901      32.200  36.970  67.870  1.00  0.00           C
ATOM   3981  HA  ILE A 901      32.330  37.580  66.990  1.00  0.00           H
ATOM   3982  CB  ILE A 901      31.370  35.730  67.460  1.00  0.00           C
ATOM   3983  HB  ILE A 901      31.140  34.970  68.240  1.00  0.00           H
ATOM   3984  CG2 ILE A 901      29.940  36.170  66.900  1.00  0.00           C
ATOM   3985 HG21 ILE A 901      30.040  36.930  66.090  1.00  0.00           H
ATOM   3986 HG22 ILE A 901      29.460  36.720  67.740  1.00  0.00           H
ATOM   3987 HG23 ILE A 901      29.290  35.350  66.540  1.00  0.00           H
ATOM   3988  CG1 ILE A 901      32.150  35.050  66.310  1.00  0.00           C
ATOM   3989 HG11 ILE A 901      33.170  34.720  66.580  1.00  0.00           H
ATOM   3990 HG12 ILE A 901      32.310  35.740  65.440  1.00  0.00           H
ATOM   3991  CD  ILE A 901      31.480  33.790  65.810  1.00  0.00           C
ATOM   3992  HD1 ILE A 901      30.650  34.030  65.100  1.00  0.00           H
ATOM   3993  HD2 ILE A 901      31.080  33.200  66.670  1.00  0.00           H
ATOM   3994  HD3 ILE A 901      32.070  33.090  65.190  1.00  0.00           H
ATOM   3995  C   ILE A 901      31.440  37.680  68.950  1.00  0.00           C
ATOM   3996  O   ILE A 901      31.230  37.150  70.070  1.00  0.00           O
ATOM   3997  N   ILE A 902      31.090  38.890  68.680  1.00  0.00           N
ATOM   3998  HN  ILE A 902      31.490  39.380  67.900  1.00  0.00           H
ATOM   3999  CA  ILE A 902      30.210  39.610  69.610  1.00  0.00           C
ATOM   4000  HA  ILE A 902      30.380  39.280  70.630  1.00  0.00           H
ATOM   4001  CB  ILE A 902      30.380  41.170  69.590  1.00  0.00           C
ATOM   4002  HB  ILE A 902      29.840  41.660  70.440  1.00  0.00           H
ATOM   4003  CG2 ILE A 902      31.840  41.420  69.950  1.00  0.00           C
ATOM   4004 HG21 ILE A 902      32.390  41.160  69.010  1.00  0.00           H
ATOM   4005 HG22 ILE A 902      32.150  40.610  70.650  1.00  0.00           H
ATOM   4006 HG23 ILE A 902      32.030  42.430  70.360  1.00  0.00           H
ATOM   4007  CG1 ILE A 902      29.970  41.850  68.240  1.00  0.00           C
ATOM   4008 HG11 ILE A 902      28.880  41.690  68.110  1.00  0.00           H
ATOM   4009 HG12 ILE A 902      30.660  41.400  67.490  1.00  0.00           H
ATOM   4010  CD  ILE A 902      30.250  43.380  68.230  1.00  0.00           C
ATOM   4011  HD1 ILE A 902      31.350  43.570  68.260  1.00  0.00           H
ATOM   4012  HD2 ILE A 902      29.960  43.880  69.170  1.00  0.00           H
ATOM   4013  HD3 ILE A 902      29.910  43.950  67.330  1.00  0.00           H
ATOM   4014  C   ILE A 902      28.750  39.270  69.360  1.00  0.00           C
ATOM   4015  O   ILE A 902      28.460  38.800  68.280  1.00  0.00           O
ATOM   4016  N   SER A 903      27.880  39.530  70.320  1.00  0.00           N
ATOM   4017  HN  SER A 903      28.290  39.820  71.180  1.00  0.00           H
ATOM   4018  CA  SER A 903      26.400  39.350  70.260  1.00  0.00           C
ATOM   4019  HA  SER A 903      26.150  38.330  70.020  1.00  0.00           H
ATOM   4020  CB  SER A 903      25.720  39.750  71.610  1.00  0.00           C
ATOM   4021  HB1 SER A 903      25.830  40.810  71.950  1.00  0.00           H
ATOM   4022  HB2 SER A 903      26.190  39.140  72.420  1.00  0.00           H
ATOM   4023  OG  SER A 903      24.290  39.470  71.640  1.00  0.00           O
ATOM   4024  HG1 SER A 903      23.850  40.240  71.280  1.00  0.00           H
ATOM   4025  C   SER A 903      25.900  40.330  69.200  1.00  0.00           C
ATOM   4026  O   SER A 903      26.330  41.480  69.230  1.00  0.00           O
ATOM   4027  N   PRO A 904      25.020  40.020  68.180  1.00  0.00           N
ATOM   4028  CD  PRO A 904      24.180  38.870  68.170  1.00  0.00           C
ATOM   4029  HD1 PRO A 904      23.620  38.860  69.130  1.00  0.00           H
ATOM   4030  HD2 PRO A 904      24.840  37.990  68.030  1.00  0.00           H
ATOM   4031  CA  PRO A 904      24.500  41.000  67.190  1.00  0.00           C
ATOM   4032  HA  PRO A 904      25.240  40.800  66.440  1.00  0.00           H
ATOM   4033  CB  PRO A 904      23.130  40.430  66.740  1.00  0.00           C
ATOM   4034  HB1 PRO A 904      22.770  40.610  65.700  1.00  0.00           H
ATOM   4035  HB2 PRO A 904      22.330  40.930  67.340  1.00  0.00           H
ATOM   4036  CG  PRO A 904      23.240  38.950  67.020  1.00  0.00           C
ATOM   4037  HG1 PRO A 904      22.220  38.550  67.230  1.00  0.00           H
ATOM   4038  HG2 PRO A 904      23.620  38.300  66.200  1.00  0.00           H
ATOM   4039  C   PRO A 904      24.400  42.530  67.450  1.00  0.00           C
ATOM   4040  O   PRO A 904      23.720  42.930  68.450  1.00  0.00           O
ATOM   4041  N   LEU A 905      25.180  43.350  66.690  1.00  0.00           N
ATOM   4042  HN  LEU A 905      25.760  42.910  65.990  1.00  0.00           H
ATOM   4043  CA  LEU A 905      25.400  44.740  66.890  1.00  0.00           C
ATOM   4044  HA  LEU A 905      26.370  44.890  66.440  1.00  0.00           H
ATOM   4045  CB  LEU A 905      24.320  45.640  66.190  1.00  0.00           C
ATOM   4046  HB1 LEU A 905      24.550  46.690  66.500  1.00  0.00           H
ATOM   4047  HB2 LEU A 905      23.300  45.380  66.540  1.00  0.00           H
ATOM   4048  CG  LEU A 905      24.360  45.450  64.640  1.00  0.00           C
ATOM   4049  HG  LEU A 905      24.250  44.430  64.230  1.00  0.00           H
ATOM   4050  CD1 LEU A 905      23.210  46.200  64.020  1.00  0.00           C
ATOM   4051 HD11 LEU A 905      22.250  45.800  64.420  1.00  0.00           H
ATOM   4052 HD12 LEU A 905      23.220  46.080  62.910  1.00  0.00           H
ATOM   4053 HD13 LEU A 905      23.230  47.280  64.290  1.00  0.00           H
ATOM   4054  CD2 LEU A 905      25.690  45.910  63.960  1.00  0.00           C
ATOM   4055 HD21 LEU A 905      25.990  46.960  64.200  1.00  0.00           H
ATOM   4056 HD22 LEU A 905      25.550  45.990  62.860  1.00  0.00           H
ATOM   4057 HD23 LEU A 905      26.540  45.220  64.140  1.00  0.00           H
ATOM   4058  C   LEU A 905      25.680  45.210  68.340  1.00  0.00           C
ATOM   4059  O   LEU A 905      25.400  46.360  68.740  1.00  0.00           O
ATOM   4060  N   GLY A 906      26.320  44.390  69.160  1.00  0.00           N
ATOM   4061  HN  GLY A 906      26.420  43.420  68.940  1.00  0.00           H
ATOM   4062  CA  GLY A 906      26.840  44.730  70.520  1.00  0.00           C
ATOM   4063  HA1 GLY A 906      27.650  45.410  70.360  1.00  0.00           H
ATOM   4064  HA2 GLY A 906      27.140  43.830  71.020  1.00  0.00           H
ATOM   4065  C   GLY A 906      25.780  45.390  71.410  1.00  0.00           C
ATOM   4066  O   GLY A 906      24.660  44.950  71.510  1.00  0.00           O
ATOM   4067  N   ASP A 907      26.290  46.480  72.130  1.00  0.00           N
ATOM   4068  HN  ASP A 907      27.160  46.970  72.010  1.00  0.00           H
ATOM   4069  CA  ASP A 907      25.430  47.060  73.190  1.00  0.00           C
ATOM   4070  HA  ASP A 907      24.570  46.450  73.390  1.00  0.00           H
ATOM   4071  CB  ASP A 907      26.440  47.230  74.310  1.00  0.00           C
ATOM   4072  HB1 ASP A 907      26.160  47.950  75.120  1.00  0.00           H
ATOM   4073  HB2 ASP A 907      27.390  47.670  73.940  1.00  0.00           H
ATOM   4074  CG  ASP A 907      26.840  45.970  75.070  1.00  0.00           C
ATOM   4075  OD1 ASP A 907      27.980  45.940  75.690  1.00  0.00           O
ATOM   4076  OD2 ASP A 907      25.940  45.160  75.280  1.00  0.00           O
ATOM   4077  C   ASP A 907      24.990  48.390  72.800  1.00  0.00           C
ATOM   4078  O   ASP A 907      24.220  49.080  73.510  1.00  0.00           O
ATOM   4079  N   ASN A 908      25.390  48.790  71.540  1.00  0.00           N
ATOM   4080  HN  ASN A 908      25.890  48.180  70.940  1.00  0.00           H
ATOM   4081  CA  ASN A 908      25.150  50.130  70.900  1.00  0.00           C
ATOM   4082  HA  ASN A 908      25.760  50.830  71.450  1.00  0.00           H
ATOM   4083  CB  ASN A 908      25.700  50.110  69.510  1.00  0.00           C
ATOM   4084  HB1 ASN A 908      25.690  51.120  69.050  1.00  0.00           H
ATOM   4085  HB2 ASN A 908      25.200  49.350  68.860  1.00  0.00           H
ATOM   4086  CG  ASN A 908      27.170  49.620  69.540  1.00  0.00           C
ATOM   4087  OD1 ASN A 908      28.050  50.370  69.900  1.00  0.00           O
ATOM   4088  ND2 ASN A 908      27.540  48.350  69.280  1.00  0.00           N
ATOM   4089 HD21 ASN A 908      28.510  48.120  69.260  1.00  0.00           H
ATOM   4090 HD22 ASN A 908      26.880  47.660  68.960  1.00  0.00           H
ATOM   4091  C   ASN A 908      23.690  50.710  70.940  1.00  0.00           C
ATOM   4092  O   ASN A 908      22.840  50.110  70.270  1.00  0.00           O
ATOM   4093  N   PRO A 909      23.320  51.820  71.580  1.00  0.00           N
ATOM   4094  CD  PRO A 909      24.040  52.440  72.700  1.00  0.00           C
ATOM   4095  HD1 PRO A 909      24.930  53.010  72.360  1.00  0.00           H
ATOM   4096  HD2 PRO A 909      24.250  51.710  73.510  1.00  0.00           H
ATOM   4097  CA  PRO A 909      22.130  52.540  71.220  1.00  0.00           C
ATOM   4098  HA  PRO A 909      21.320  52.020  71.710  1.00  0.00           H
ATOM   4099  CB  PRO A 909      22.460  53.900  71.920  1.00  0.00           C
ATOM   4100  HB1 PRO A 909      21.610  54.600  72.070  1.00  0.00           H
ATOM   4101  HB2 PRO A 909      23.090  54.470  71.190  1.00  0.00           H
ATOM   4102  CG  PRO A 909      23.130  53.540  73.250  1.00  0.00           C
ATOM   4103  HG1 PRO A 909      23.630  54.360  73.810  1.00  0.00           H
ATOM   4104  HG2 PRO A 909      22.420  52.980  73.900  1.00  0.00           H
ATOM   4105  C   PRO A 909      21.760  52.730  69.760  1.00  0.00           C
ATOM   4106  O   PRO A 909      22.650  52.820  68.930  1.00  0.00           O
ATOM   4107  N   TRP A 910      20.420  52.830  69.440  1.00  0.00           N
ATOM   4108  HN  TRP A 910      19.770  52.900  70.180  1.00  0.00           H
ATOM   4109  CA  TRP A 910      19.860  52.980  68.020  1.00  0.00           C
ATOM   4110  HA  TRP A 910      19.930  52.080  67.420  1.00  0.00           H
ATOM   4111  CB  TRP A 910      18.310  53.020  68.250  1.00  0.00           C
ATOM   4112  HB1 TRP A 910      18.180  53.920  68.860  1.00  0.00           H
ATOM   4113  HB2 TRP A 910      17.940  52.110  68.790  1.00  0.00           H
ATOM   4114  CG  TRP A 910      17.580  53.140  66.920  1.00  0.00           C
ATOM   4115  CD1 TRP A 910      17.060  52.130  66.130  1.00  0.00           C
ATOM   4116  HD1 TRP A 910      16.880  51.080  66.280  1.00  0.00           H
ATOM   4117  NE1 TRP A 910      16.520  52.750  65.000  1.00  0.00           N
ATOM   4118  HE1 TRP A 910      16.230  52.310  64.170  1.00  0.00           H
ATOM   4119  CE2 TRP A 910      16.750  54.090  65.050  1.00  0.00           C
ATOM   4120  CD2 TRP A 910      17.390  54.410  66.260  1.00  0.00           C
ATOM   4121  CE3 TRP A 910      17.550  55.720  66.630  1.00  0.00           C
ATOM   4122  HE3 TRP A 910      18.040  55.970  67.570  1.00  0.00           H
ATOM   4123  CZ3 TRP A 910      17.180  56.710  65.740  1.00  0.00           C
ATOM   4124  HZ3 TRP A 910      17.550  57.710  65.930  1.00  0.00           H
ATOM   4125  CZ2 TRP A 910      16.400  55.090  64.130  1.00  0.00           C
ATOM   4126  HZ2 TRP A 910      16.060  54.850  63.140  1.00  0.00           H
ATOM   4127  CH2 TRP A 910      16.620  56.380  64.500  1.00  0.00           C
ATOM   4128  HH2 TRP A 910      16.430  57.070  63.690  1.00  0.00           H
ATOM   4129  C   TRP A 910      20.440  54.120  67.330  1.00  0.00           C
ATOM   4130  O   TRP A 910      20.820  53.940  66.190  1.00  0.00           O
ATOM   4131  N   TRP A 911      20.600  55.300  67.920  1.00  0.00           N
ATOM   4132  HN  TRP A 911      20.240  55.350  68.850  1.00  0.00           H
ATOM   4133  CA  TRP A 911      21.190  56.500  67.370  1.00  0.00           C
ATOM   4134  HA  TRP A 911      20.630  56.650  66.450  1.00  0.00           H
ATOM   4135  CB  TRP A 911      21.020  57.770  68.320  1.00  0.00           C
ATOM   4136  HB1 TRP A 911      20.860  57.550  69.410  1.00  0.00           H
ATOM   4137  HB2 TRP A 911      20.000  58.130  68.080  1.00  0.00           H
ATOM   4138  CG  TRP A 911      21.810  59.110  68.160  1.00  0.00           C
ATOM   4139  CD1 TRP A 911      22.800  59.520  69.030  1.00  0.00           C
ATOM   4140  HD1 TRP A 911      23.050  58.970  69.920  1.00  0.00           H
ATOM   4141  NE1 TRP A 911      23.300  60.730  68.580  1.00  0.00           N
ATOM   4142  HE1 TRP A 911      24.220  61.040  68.670  1.00  0.00           H
ATOM   4143  CE2 TRP A 911      22.540  61.110  67.500  1.00  0.00           C
ATOM   4144  CD2 TRP A 911      21.690  60.070  67.160  1.00  0.00           C
ATOM   4145  CE3 TRP A 911      20.810  60.210  66.040  1.00  0.00           C
ATOM   4146  HE3 TRP A 911      20.010  59.510  65.890  1.00  0.00           H
ATOM   4147  CZ3 TRP A 911      20.760  61.410  65.400  1.00  0.00           C
ATOM   4148  HZ3 TRP A 911      20.130  61.640  64.550  1.00  0.00           H
ATOM   4149  CZ2 TRP A 911      22.580  62.250  66.750  1.00  0.00           C
ATOM   4150  HZ2 TRP A 911      23.290  63.050  66.960  1.00  0.00           H
ATOM   4151  CH2 TRP A 911      21.680  62.340  65.690  1.00  0.00           C
ATOM   4152  HH2 TRP A 911      21.670  63.320  65.240  1.00  0.00           H
ATOM   4153  C   TRP A 911      22.620  56.360  66.920  1.00  0.00           C
ATOM   4154  O   TRP A 911      23.020  56.870  65.910  1.00  0.00           O
ATOM   4155  N   THR A 912      23.480  55.680  67.760  1.00  0.00           N
ATOM   4156  HN  THR A 912      23.050  55.200  68.520  1.00  0.00           H
ATOM   4157  CA  THR A 912      24.920  55.500  67.370  1.00  0.00           C
ATOM   4158  HA  THR A 912      25.310  56.440  67.020  1.00  0.00           H
ATOM   4159  CB  THR A 912      25.910  55.260  68.560  1.00  0.00           C
ATOM   4160  HB  THR A 912      25.520  54.410  69.160  1.00  0.00           H
ATOM   4161  OG1 THR A 912      26.090  56.350  69.450  1.00  0.00           O
ATOM   4162  HG1 THR A 912      26.420  57.100  68.940  1.00  0.00           H
ATOM   4163  CG2 THR A 912      27.370  54.970  68.160  1.00  0.00           C
ATOM   4164 HG21 THR A 912      28.110  54.930  68.990  1.00  0.00           H
ATOM   4165 HG22 THR A 912      27.780  55.680  67.420  1.00  0.00           H
ATOM   4166 HG23 THR A 912      27.350  53.970  67.680  1.00  0.00           H
ATOM   4167  C   THR A 912      25.000  54.520  66.280  1.00  0.00           C
ATOM   4168  O   THR A 912      25.850  54.680  65.460  1.00  0.00           O
ATOM   4169  N   LEU A 913      24.060  53.540  66.130  1.00  0.00           N
ATOM   4170  HN  LEU A 913      23.410  53.350  66.870  1.00  0.00           H
ATOM   4171  CA  LEU A 913      23.870  52.710  64.980  1.00  0.00           C
ATOM   4172  HA  LEU A 913      24.810  52.270  64.660  1.00  0.00           H
ATOM   4173  CB  LEU A 913      22.940  51.430  65.280  1.00  0.00           C
ATOM   4174  HB1 LEU A 913      22.820  50.870  64.320  1.00  0.00           H
ATOM   4175  HB2 LEU A 913      21.960  51.850  65.600  1.00  0.00           H
ATOM   4176  CG  LEU A 913      23.440  50.480  66.470  1.00  0.00           C
ATOM   4177  HG  LEU A 913      23.340  51.130  67.350  1.00  0.00           H
ATOM   4178  CD1 LEU A 913      22.620  49.150  66.680  1.00  0.00           C
ATOM   4179 HD11 LEU A 913      23.010  48.400  67.390  1.00  0.00           H
ATOM   4180 HD12 LEU A 913      22.450  48.630  65.710  1.00  0.00           H
ATOM   4181 HD13 LEU A 913      21.600  49.420  67.010  1.00  0.00           H
ATOM   4182  CD2 LEU A 913      24.850  50.220  66.220  1.00  0.00           C
ATOM   4183 HD21 LEU A 913      25.230  49.340  66.780  1.00  0.00           H
ATOM   4184 HD22 LEU A 913      25.490  51.100  66.460  1.00  0.00           H
ATOM   4185 HD23 LEU A 913      25.090  49.980  65.160  1.00  0.00           H
ATOM   4186  C   LEU A 913      23.390  53.400  63.660  1.00  0.00           C
ATOM   4187  O   LEU A 913      23.810  52.980  62.590  1.00  0.00           O
ATOM   4188  N   LEU A 914      22.480  54.380  63.760  1.00  0.00           N
ATOM   4189  HN  LEU A 914      22.020  54.600  64.610  1.00  0.00           H
ATOM   4190  CA  LEU A 914      22.020  55.150  62.680  1.00  0.00           C
ATOM   4191  HA  LEU A 914      21.780  54.480  61.850  1.00  0.00           H
ATOM   4192  CB  LEU A 914      20.690  55.940  63.080  1.00  0.00           C
ATOM   4193  HB1 LEU A 914      20.990  56.560  63.950  1.00  0.00           H
ATOM   4194  HB2 LEU A 914      19.920  55.180  63.310  1.00  0.00           H
ATOM   4195  CG  LEU A 914      19.930  56.720  61.950  1.00  0.00           C
ATOM   4196  HG  LEU A 914      18.860  56.880  62.200  1.00  0.00           H
ATOM   4197  CD1 LEU A 914      20.340  58.190  61.780  1.00  0.00           C
ATOM   4198 HD11 LEU A 914      20.160  58.820  62.680  1.00  0.00           H
ATOM   4199 HD12 LEU A 914      19.680  58.530  60.950  1.00  0.00           H
ATOM   4200 HD13 LEU A 914      21.390  58.310  61.420  1.00  0.00           H
ATOM   4201  CD2 LEU A 914      20.030  55.940  60.630  1.00  0.00           C
ATOM   4202 HD21 LEU A 914      19.680  54.920  60.900  1.00  0.00           H
ATOM   4203 HD22 LEU A 914      21.070  55.800  60.300  1.00  0.00           H
ATOM   4204 HD23 LEU A 914      19.480  56.450  59.810  1.00  0.00           H
ATOM   4205  C   LEU A 914      23.090  56.160  62.180  1.00  0.00           C
ATOM   4206  O   LEU A 914      23.390  56.330  61.020  1.00  0.00           O
ATOM   4207  N   ILE A 915      23.790  56.710  63.160  1.00  0.00           N
ATOM   4208  HN  ILE A 915      23.440  56.640  64.090  1.00  0.00           H
ATOM   4209  CA  ILE A 915      25.030  57.570  62.870  1.00  0.00           C
ATOM   4210  HA  ILE A 915      24.810  58.210  62.020  1.00  0.00           H
ATOM   4211  CB  ILE A 915      25.520  58.260  64.130  1.00  0.00           C
ATOM   4212  HB  ILE A 915      25.500  57.520  64.960  1.00  0.00           H
ATOM   4213  CG2 ILE A 915      26.980  58.770  64.070  1.00  0.00           C
ATOM   4214 HG21 ILE A 915      27.740  57.960  64.190  1.00  0.00           H
ATOM   4215 HG22 ILE A 915      26.980  59.510  64.890  1.00  0.00           H
ATOM   4216 HG23 ILE A 915      27.080  59.380  63.130  1.00  0.00           H
ATOM   4217  CG1 ILE A 915      24.620  59.470  64.490  1.00  0.00           C
ATOM   4218 HG11 ILE A 915      24.990  60.020  65.380  1.00  0.00           H
ATOM   4219 HG12 ILE A 915      23.640  59.040  64.780  1.00  0.00           H
ATOM   4220  CD  ILE A 915      24.450  60.510  63.360  1.00  0.00           C
ATOM   4221  HD1 ILE A 915      24.040  60.030  62.450  1.00  0.00           H
ATOM   4222  HD2 ILE A 915      25.410  61.040  63.140  1.00  0.00           H
ATOM   4223  HD3 ILE A 915      23.740  61.310  63.660  1.00  0.00           H
ATOM   4224  C   ILE A 915      26.170  56.660  62.320  1.00  0.00           C
ATOM   4225  O   ILE A 915      26.980  57.130  61.500  1.00  0.00           O
ATOM   4226  N   ALA A 916      26.210  55.360  62.590  1.00  0.00           N
ATOM   4227  HN  ALA A 916      25.500  55.040  63.200  1.00  0.00           H
ATOM   4228  CA  ALA A 916      27.160  54.350  62.220  1.00  0.00           C
ATOM   4229  HA  ALA A 916      28.080  54.910  62.360  1.00  0.00           H
ATOM   4230  CB  ALA A 916      27.190  53.020  62.950  1.00  0.00           C
ATOM   4231  HB1 ALA A 916      27.270  53.430  63.990  1.00  0.00           H
ATOM   4232  HB2 ALA A 916      28.170  52.510  62.830  1.00  0.00           H
ATOM   4233  HB3 ALA A 916      26.370  52.330  62.700  1.00  0.00           H
ATOM   4234  C   ALA A 916      27.240  54.170  60.680  1.00  0.00           C
ATOM   4235  O   ALA A 916      28.200  53.590  60.220  1.00  0.00           O
ATOM   4236  N   ALA A 917      26.190  54.600  59.990  1.00  0.00           N
ATOM   4237  HN  ALA A 917      25.340  54.790  60.470  1.00  0.00           H
ATOM   4238  CA  ALA A 917      26.060  54.800  58.550  1.00  0.00           C
ATOM   4239  HA  ALA A 917      26.500  53.910  58.120  1.00  0.00           H
ATOM   4240  CB  ALA A 917      24.590  54.900  58.020  1.00  0.00           C
ATOM   4241  HB1 ALA A 917      24.490  55.090  56.930  1.00  0.00           H
ATOM   4242  HB2 ALA A 917      24.050  55.770  58.470  1.00  0.00           H
ATOM   4243  HB3 ALA A 917      24.060  53.970  58.320  1.00  0.00           H
ATOM   4244  C   ALA A 917      26.890  56.040  57.920  1.00  0.00           C
ATOM   4245  O   ALA A 917      27.320  55.890  56.780  1.00  0.00           O
ATOM   4246  N   ILE A 918      27.210  57.110  58.630  1.00  0.00           N
ATOM   4247  HN  ILE A 918      26.830  57.190  59.550  1.00  0.00           H
ATOM   4248  CA  ILE A 918      28.120  58.180  58.180  1.00  0.00           C
ATOM   4249  HA  ILE A 918      27.770  58.520  57.220  1.00  0.00           H
ATOM   4250  CB  ILE A 918      27.950  59.410  59.100  1.00  0.00           C
ATOM   4251  HB  ILE A 918      28.400  59.140  60.070  1.00  0.00           H
ATOM   4252  CG2 ILE A 918      28.620  60.590  58.370  1.00  0.00           C
ATOM   4253 HG21 ILE A 918      28.470  60.640  57.270  1.00  0.00           H
ATOM   4254 HG22 ILE A 918      29.710  60.490  58.580  1.00  0.00           H
ATOM   4255 HG23 ILE A 918      28.380  61.610  58.750  1.00  0.00           H
ATOM   4256  CG1 ILE A 918      26.450  59.740  59.390  1.00  0.00           C
ATOM   4257 HG11 ILE A 918      26.500  60.660  60.010  1.00  0.00           H
ATOM   4258 HG12 ILE A 918      25.930  58.910  59.920  1.00  0.00           H
ATOM   4259  CD  ILE A 918      25.550  59.960  58.130  1.00  0.00           C
ATOM   4260  HD1 ILE A 918      25.770  59.170  57.390  1.00  0.00           H
ATOM   4261  HD2 ILE A 918      25.850  60.930  57.670  1.00  0.00           H
ATOM   4262  HD3 ILE A 918      24.460  60.060  58.300  1.00  0.00           H
ATOM   4263  C   ILE A 918      29.580  57.710  57.920  1.00  0.00           C
ATOM   4264  O   ILE A 918      30.100  57.970  56.800  1.00  0.00           O
ATOM   4265  N   PRO A 919      30.370  57.020  58.810  1.00  0.00           N
ATOM   4266  CD  PRO A 919      30.090  56.890  60.310  1.00  0.00           C
ATOM   4267  HD1 PRO A 919      29.100  56.410  60.480  1.00  0.00           H
ATOM   4268  HD2 PRO A 919      30.170  57.860  60.840  1.00  0.00           H
ATOM   4269  CA  PRO A 919      31.690  56.630  58.510  1.00  0.00           C
ATOM   4270  HA  PRO A 919      32.130  57.480  58.010  1.00  0.00           H
ATOM   4271  CB  PRO A 919      32.300  56.280  59.880  1.00  0.00           C
ATOM   4272  HB1 PRO A 919      32.780  57.190  60.310  1.00  0.00           H
ATOM   4273  HB2 PRO A 919      33.150  55.560  59.840  1.00  0.00           H
ATOM   4274  CG  PRO A 919      31.170  55.960  60.810  1.00  0.00           C
ATOM   4275  HG1 PRO A 919      30.930  54.910  60.530  1.00  0.00           H
ATOM   4276  HG2 PRO A 919      31.380  55.920  61.900  1.00  0.00           H
ATOM   4277  C   PRO A 919      31.610  55.480  57.510  1.00  0.00           C
ATOM   4278  O   PRO A 919      32.590  55.230  56.790  1.00  0.00           O
ATOM   4279  N   ALA A 920      30.510  54.680  57.540  1.00  0.00           N
ATOM   4280  HN  ALA A 920      29.770  54.950  58.140  1.00  0.00           H
ATOM   4281  CA  ALA A 920      30.400  53.540  56.550  1.00  0.00           C
ATOM   4282  HA  ALA A 920      31.290  52.940  56.610  1.00  0.00           H
ATOM   4283  CB  ALA A 920      29.160  52.650  56.810  1.00  0.00           C
ATOM   4284  HB1 ALA A 920      29.190  52.220  57.830  1.00  0.00           H
ATOM   4285  HB2 ALA A 920      29.160  51.760  56.140  1.00  0.00           H
ATOM   4286  HB3 ALA A 920      28.230  53.260  56.690  1.00  0.00           H
ATOM   4287  C   ALA A 920      30.280  54.030  55.110  1.00  0.00           C
ATOM   4288  O   ALA A 920      30.970  53.600  54.200  1.00  0.00           O
ATOM   4289  N   LEU A 921      29.490  55.080  54.930  1.00  0.00           N
ATOM   4290  HN  LEU A 921      28.930  55.480  55.640  1.00  0.00           H
ATOM   4291  CA  LEU A 921      29.340  55.710  53.540  1.00  0.00           C
ATOM   4292  HA  LEU A 921      28.870  55.160  52.740  1.00  0.00           H
ATOM   4293  CB  LEU A 921      28.410  56.920  53.720  1.00  0.00           C
ATOM   4294  HB1 LEU A 921      28.810  57.470  54.600  1.00  0.00           H
ATOM   4295  HB2 LEU A 921      27.520  56.390  54.110  1.00  0.00           H
ATOM   4296  CG  LEU A 921      28.170  57.850  52.560  1.00  0.00           C
ATOM   4297  HG  LEU A 921      29.100  58.440  52.440  1.00  0.00           H
ATOM   4298  CD1 LEU A 921      27.780  57.120  51.350  1.00  0.00           C
ATOM   4299 HD11 LEU A 921      27.030  56.320  51.500  1.00  0.00           H
ATOM   4300 HD12 LEU A 921      28.630  56.730  50.750  1.00  0.00           H
ATOM   4301 HD13 LEU A 921      27.310  57.900  50.700  1.00  0.00           H
ATOM   4302  CD2 LEU A 921      26.980  58.780  53.000  1.00  0.00           C
ATOM   4303 HD21 LEU A 921      26.660  59.490  52.220  1.00  0.00           H
ATOM   4304 HD22 LEU A 921      27.220  59.250  53.980  1.00  0.00           H
ATOM   4305 HD23 LEU A 921      26.050  58.210  53.210  1.00  0.00           H
ATOM   4306  C   LEU A 921      30.610  56.240  53.010  1.00  0.00           C
ATOM   4307  O   LEU A 921      31.020  55.970  51.880  1.00  0.00           O
ATOM   4308  N   LEU A 922      31.350  56.940  53.840  1.00  0.00           N
ATOM   4309  HN  LEU A 922      31.000  57.280  54.720  1.00  0.00           H
ATOM   4310  CA  LEU A 922      32.740  57.420  53.540  1.00  0.00           C
ATOM   4311  HA  LEU A 922      32.790  57.830  52.560  1.00  0.00           H
ATOM   4312  CB  LEU A 922      33.200  58.380  54.700  1.00  0.00           C
ATOM   4313  HB1 LEU A 922      34.300  58.420  54.760  1.00  0.00           H
ATOM   4314  HB2 LEU A 922      32.860  57.840  55.620  1.00  0.00           H
ATOM   4315  CG  LEU A 922      32.610  59.770  54.700  1.00  0.00           C
ATOM   4316  HG  LEU A 922      33.370  60.280  54.060  1.00  0.00           H
ATOM   4317  CD1 LEU A 922      31.130  60.020  54.280  1.00  0.00           C
ATOM   4318 HD11 LEU A 922      30.840  61.080  54.210  1.00  0.00           H
ATOM   4319 HD12 LEU A 922      30.470  59.570  55.050  1.00  0.00           H
ATOM   4320 HD13 LEU A 922      30.900  59.610  53.270  1.00  0.00           H
ATOM   4321  CD2 LEU A 922      32.800  60.270  56.150  1.00  0.00           C
ATOM   4322 HD21 LEU A 922      32.010  59.870  56.830  1.00  0.00           H
ATOM   4323 HD22 LEU A 922      32.680  61.370  56.290  1.00  0.00           H
ATOM   4324 HD23 LEU A 922      33.820  59.920  56.420  1.00  0.00           H
ATOM   4325  C   LEU A 922      33.730  56.300  53.240  1.00  0.00           C
ATOM   4326  O   LEU A 922      34.370  56.290  52.200  1.00  0.00           O
ATOM   4327  N   CYS A 923      33.800  55.220  54.050  1.00  0.00           N
ATOM   4328  HN  CYS A 923      33.220  55.260  54.860  1.00  0.00           H
ATOM   4329  CA  CYS A 923      34.600  53.940  53.870  1.00  0.00           C
ATOM   4330  HA  CYS A 923      35.620  54.210  53.620  1.00  0.00           H
ATOM   4331  CB  CYS A 923      34.680  53.190  55.280  1.00  0.00           C
ATOM   4332  HB1 CYS A 923      33.650  53.220  55.700  1.00  0.00           H
ATOM   4333  HB2 CYS A 923      35.330  53.710  56.020  1.00  0.00           H
ATOM   4334  SG  CYS A 923      35.210  51.430  55.070  1.00  0.00           S
ATOM   4335  HG1 CYS A 923      34.110  51.000  55.650  1.00  0.00           H
ATOM   4336  C   CYS A 923      34.080  53.120  52.640  1.00  0.00           C
ATOM   4337  O   CYS A 923      34.940  52.700  51.920  1.00  0.00           O
ATOM   4338  N   THR A 924      32.760  53.060  52.290  1.00  0.00           N
ATOM   4339  HN  THR A 924      32.060  53.470  52.870  1.00  0.00           H
ATOM   4340  CA  THR A 924      32.210  52.340  51.100  1.00  0.00           C
ATOM   4341  HA  THR A 924      32.410  51.290  51.210  1.00  0.00           H
ATOM   4342  CB  THR A 924      30.670  52.490  50.980  1.00  0.00           C
ATOM   4343  HB  THR A 924      30.280  53.520  50.890  1.00  0.00           H
ATOM   4344  OG1 THR A 924      30.030  51.930  52.090  1.00  0.00           O
ATOM   4345  HG1 THR A 924      30.480  52.230  52.870  1.00  0.00           H
ATOM   4346  CG2 THR A 924      29.980  51.740  49.850  1.00  0.00           C
ATOM   4347 HG21 THR A 924      30.360  52.010  48.830  1.00  0.00           H
ATOM   4348 HG22 THR A 924      28.880  51.860  49.880  1.00  0.00           H
ATOM   4349 HG23 THR A 924      30.130  50.630  49.860  1.00  0.00           H
ATOM   4350  C   THR A 924      32.860  52.940  49.840  1.00  0.00           C
ATOM   4351  O   THR A 924      33.050  52.260  48.850  1.00  0.00           O
ATOM   4352  N   ILE A 925      33.000  54.270  49.820  1.00  0.00           N
ATOM   4353  HN  ILE A 925      32.770  54.790  50.640  1.00  0.00           H
ATOM   4354  CA  ILE A 925      33.560  55.050  48.690  1.00  0.00           C
ATOM   4355  HA  ILE A 925      33.060  54.830  47.760  1.00  0.00           H
ATOM   4356  CB  ILE A 925      33.470  56.630  48.890  1.00  0.00           C
ATOM   4357  HB  ILE A 925      33.930  56.910  49.860  1.00  0.00           H
ATOM   4358  CG2 ILE A 925      34.320  57.290  47.740  1.00  0.00           C
ATOM   4359 HG21 ILE A 925      34.130  56.610  46.890  1.00  0.00           H
ATOM   4360 HG22 ILE A 925      35.420  57.380  47.940  1.00  0.00           H
ATOM   4361 HG23 ILE A 925      34.030  58.360  47.660  1.00  0.00           H
ATOM   4362  CG1 ILE A 925      31.970  57.000  48.860  1.00  0.00           C
ATOM   4363 HG11 ILE A 925      31.330  56.190  49.300  1.00  0.00           H
ATOM   4364 HG12 ILE A 925      31.740  56.960  47.780  1.00  0.00           H
ATOM   4365  CD  ILE A 925      31.640  58.260  49.570  1.00  0.00           C
ATOM   4366  HD1 ILE A 925      32.080  58.140  50.580  1.00  0.00           H
ATOM   4367  HD2 ILE A 925      30.540  58.420  49.660  1.00  0.00           H
ATOM   4368  HD3 ILE A 925      32.060  59.180  49.090  1.00  0.00           H
ATOM   4369  C   ILE A 925      35.040  54.680  48.530  1.00  0.00           C
ATOM   4370  O   ILE A 925      35.460  54.430  47.350  1.00  0.00           O
ATOM   4371  N   LEU A 926      35.800  54.530  49.680  1.00  0.00           N
ATOM   4372  HN  LEU A 926      35.420  54.700  50.580  1.00  0.00           H
ATOM   4373  CA  LEU A 926      37.180  54.010  49.680  1.00  0.00           C
ATOM   4374  HA  LEU A 926      37.690  54.600  48.930  1.00  0.00           H
ATOM   4375  CB  LEU A 926      37.820  54.100  51.050  1.00  0.00           C
ATOM   4376  HB1 LEU A 926      38.910  53.860  50.970  1.00  0.00           H
ATOM   4377  HB2 LEU A 926      37.280  53.390  51.710  1.00  0.00           H
ATOM   4378  CG  LEU A 926      37.890  55.540  51.680  1.00  0.00           C
ATOM   4379  HG  LEU A 926      36.850  55.900  51.850  1.00  0.00           H
ATOM   4380  CD1 LEU A 926      38.490  55.580  53.100  1.00  0.00           C
ATOM   4381 HD11 LEU A 926      39.580  55.350  53.110  1.00  0.00           H
ATOM   4382 HD12 LEU A 926      38.040  54.710  53.630  1.00  0.00           H
ATOM   4383 HD13 LEU A 926      38.410  56.570  53.600  1.00  0.00           H
ATOM   4384  CD2 LEU A 926      38.660  56.500  50.830  1.00  0.00           C
ATOM   4385 HD21 LEU A 926      39.660  56.050  50.640  1.00  0.00           H
ATOM   4386 HD22 LEU A 926      38.720  57.530  51.240  1.00  0.00           H
ATOM   4387 HD23 LEU A 926      38.210  56.740  49.850  1.00  0.00           H
ATOM   4388  C   LEU A 926      37.290  52.510  49.240  1.00  0.00           C
ATOM   4389  O   LEU A 926      38.190  52.110  48.500  1.00  0.00           O
ATOM   4390  N   ILE A 927      36.460  51.580  49.820  1.00  0.00           N
ATOM   4391  HN  ILE A 927      35.770  51.880  50.480  1.00  0.00           H
ATOM   4392  CA  ILE A 927      36.390  50.100  49.580  1.00  0.00           C
ATOM   4393  HA  ILE A 927      37.360  49.630  49.730  1.00  0.00           H
ATOM   4394  CB  ILE A 927      35.370  49.530  50.480  1.00  0.00           C
ATOM   4395  HB  ILE A 927      34.450  50.140  50.320  1.00  0.00           H
ATOM   4396  CG2 ILE A 927      35.070  48.000  50.090  1.00  0.00           C
ATOM   4397 HG21 ILE A 927      36.000  47.400  50.150  1.00  0.00           H
ATOM   4398 HG22 ILE A 927      34.590  47.890  49.090  1.00  0.00           H
ATOM   4399 HG23 ILE A 927      34.310  47.670  50.840  1.00  0.00           H
ATOM   4400  CG1 ILE A 927      35.680  49.600  51.950  1.00  0.00           C
ATOM   4401 HG11 ILE A 927      34.780  49.230  52.460  1.00  0.00           H
ATOM   4402 HG12 ILE A 927      35.820  50.600  52.380  1.00  0.00           H
ATOM   4403  CD  ILE A 927      36.940  48.810  52.370  1.00  0.00           C
ATOM   4404  HD1 ILE A 927      37.100  49.150  53.410  1.00  0.00           H
ATOM   4405  HD2 ILE A 927      37.740  49.280  51.750  1.00  0.00           H
ATOM   4406  HD3 ILE A 927      36.780  47.730  52.240  1.00  0.00           H
ATOM   4407  C   ILE A 927      36.100  49.800  48.120  1.00  0.00           C
ATOM   4408  O   ILE A 927      36.830  48.980  47.500  1.00  0.00           O
ATOM   4409  N   PHE A 928      35.050  50.490  47.560  1.00  0.00           N
ATOM   4410  HN  PHE A 928      34.560  51.040  48.230  1.00  0.00           H
ATOM   4411  CA  PHE A 928      34.710  50.570  46.200  1.00  0.00           C
ATOM   4412  HA  PHE A 928      34.580  49.620  45.700  1.00  0.00           H
ATOM   4413  CB  PHE A 928      33.390  51.420  45.960  1.00  0.00           C
ATOM   4414  HB1 PHE A 928      33.570  52.420  46.410  1.00  0.00           H
ATOM   4415  HB2 PHE A 928      32.470  51.050  46.460  1.00  0.00           H
ATOM   4416  CG  PHE A 928      33.020  51.680  44.460  1.00  0.00           C
ATOM   4417  CD1 PHE A 928      32.140  50.830  43.680  1.00  0.00           C
ATOM   4418  HD1 PHE A 928      31.720  49.880  44.020  1.00  0.00           H
ATOM   4419  CE1 PHE A 928      31.880  50.900  42.320  1.00  0.00           C
ATOM   4420  HE1 PHE A 928      31.240  50.110  41.940  1.00  0.00           H
ATOM   4421  CZ  PHE A 928      32.450  51.970  41.660  1.00  0.00           C
ATOM   4422  HZ  PHE A 928      32.100  52.220  40.670  1.00  0.00           H
ATOM   4423  CD2 PHE A 928      33.540  52.710  43.690  1.00  0.00           C
ATOM   4424  HD2 PHE A 928      34.250  53.410  44.120  1.00  0.00           H
ATOM   4425  CE2 PHE A 928      33.170  52.930  42.370  1.00  0.00           C
ATOM   4426  HE2 PHE A 928      33.460  53.820  41.840  1.00  0.00           H
ATOM   4427  C   PHE A 928      35.870  51.270  45.410  1.00  0.00           C
ATOM   4428  O   PHE A 928      36.270  50.690  44.410  1.00  0.00           O
ATOM   4429  N   MET A 929      36.470  52.410  45.800  1.00  0.00           N
ATOM   4430  HN  MET A 929      36.110  52.940  46.560  1.00  0.00           H
ATOM   4431  CA  MET A 929      37.530  52.930  44.930  1.00  0.00           C
ATOM   4432  HA  MET A 929      37.100  53.080  43.940  1.00  0.00           H
ATOM   4433  CB  MET A 929      37.870  54.390  45.380  1.00  0.00           C
ATOM   4434  HB1 MET A 929      38.100  54.430  46.460  1.00  0.00           H
ATOM   4435  HB2 MET A 929      36.890  54.910  45.210  1.00  0.00           H
ATOM   4436  CG  MET A 929      39.000  55.100  44.510  1.00  0.00           C
ATOM   4437  HG1 MET A 929      39.990  54.610  44.480  1.00  0.00           H
ATOM   4438  HG2 MET A 929      39.230  56.110  44.900  1.00  0.00           H
ATOM   4439  SD  MET A 929      38.470  55.240  42.740  1.00  0.00           S
ATOM   4440  CE  MET A 929      40.030  56.170  42.420  1.00  0.00           C
ATOM   4441  HE1 MET A 929      40.150  56.440  41.360  1.00  0.00           H
ATOM   4442  HE2 MET A 929      40.890  55.560  42.790  1.00  0.00           H
ATOM   4443  HE3 MET A 929      40.070  57.110  43.020  1.00  0.00           H
ATOM   4444  C   MET A 929      38.770  52.080  44.760  1.00  0.00           C
ATOM   4445  O   MET A 929      39.230  51.800  43.620  1.00  0.00           O
ATOM   4446  N   ASP A 930      39.310  51.580  45.900  1.00  0.00           N
ATOM   4447  HN  ASP A 930      38.950  51.690  46.830  1.00  0.00           H
ATOM   4448  CA  ASP A 930      40.500  50.650  45.850  1.00  0.00           C
ATOM   4449  HA  ASP A 930      41.300  51.150  45.330  1.00  0.00           H
ATOM   4450  CB  ASP A 930      40.990  50.600  47.300  1.00  0.00           C
ATOM   4451  HB1 ASP A 930      40.450  49.870  47.930  1.00  0.00           H
ATOM   4452  HB2 ASP A 930      40.740  51.590  47.720  1.00  0.00           H
ATOM   4453  CG  ASP A 930      42.510  50.280  47.550  1.00  0.00           C
ATOM   4454  OD1 ASP A 930      42.830  49.860  48.660  1.00  0.00           O
ATOM   4455  OD2 ASP A 930      43.280  50.480  46.620  1.00  0.00           O
ATOM   4456  C   ASP A 930      40.330  49.460  45.070  1.00  0.00           C
ATOM   4457  O   ASP A 930      41.240  48.900  44.400  1.00  0.00           O
ATOM   4458  N   GLN A 931      39.080  48.910  45.170  1.00  0.00           N
ATOM   4459  HN  GLN A 931      38.330  49.160  45.770  1.00  0.00           H
ATOM   4460  CA  GLN A 931      38.590  47.830  44.280  1.00  0.00           C
ATOM   4461  HA  GLN A 931      39.310  47.030  44.380  1.00  0.00           H
ATOM   4462  CB  GLN A 931      37.260  47.290  44.780  1.00  0.00           C
ATOM   4463  HB1 GLN A 931      36.500  48.080  44.940  1.00  0.00           H
ATOM   4464  HB2 GLN A 931      37.440  47.020  45.850  1.00  0.00           H
ATOM   4465  CG  GLN A 931      36.610  46.130  43.940  1.00  0.00           C
ATOM   4466  HG1 GLN A 931      36.300  46.500  42.940  1.00  0.00           H
ATOM   4467  HG2 GLN A 931      35.740  45.760  44.540  1.00  0.00           H
ATOM   4468  CD  GLN A 931      37.460  44.920  44.070  1.00  0.00           C
ATOM   4469  OE1 GLN A 931      38.210  44.700  45.020  1.00  0.00           O
ATOM   4470  NE2 GLN A 931      37.340  44.010  43.020  1.00  0.00           N
ATOM   4471 HE21 GLN A 931      38.060  43.330  42.980  1.00  0.00           H
ATOM   4472 HE22 GLN A 931      36.980  44.270  42.120  1.00  0.00           H
ATOM   4473  C   GLN A 931      38.590  48.210  42.830  1.00  0.00           C
ATOM   4474  O   GLN A 931      39.040  47.440  41.970  1.00  0.00           O
ATOM   4475  N   GLN A 932      38.080  49.390  42.410  1.00  0.00           N
ATOM   4476  HN  GLN A 932      37.790  49.940  43.180  1.00  0.00           H
ATOM   4477  CA  GLN A 932      38.320  49.930  41.070  1.00  0.00           C
ATOM   4478  HA  GLN A 932      37.920  49.180  40.410  1.00  0.00           H
ATOM   4479  CB  GLN A 932      37.410  51.220  40.830  1.00  0.00           C
ATOM   4480  HB1 GLN A 932      37.390  51.390  39.740  1.00  0.00           H
ATOM   4481  HB2 GLN A 932      37.850  52.060  41.420  1.00  0.00           H
ATOM   4482  CG  GLN A 932      35.890  51.090  41.040  1.00  0.00           C
ATOM   4483  HG1 GLN A 932      35.320  51.850  40.460  1.00  0.00           H
ATOM   4484  HG2 GLN A 932      35.640  51.390  42.080  1.00  0.00           H
ATOM   4485  CD  GLN A 932      35.350  49.670  40.790  1.00  0.00           C
ATOM   4486  OE1 GLN A 932      35.460  49.150  39.650  1.00  0.00           O
ATOM   4487  NE2 GLN A 932      34.780  49.090  41.820  1.00  0.00           N
ATOM   4488 HE21 GLN A 932      34.590  49.660  42.630  1.00  0.00           H
ATOM   4489 HE22 GLN A 932      34.380  48.190  41.660  1.00  0.00           H
ATOM   4490  C   GLN A 932      39.660  50.170  40.430  1.00  0.00           C
ATOM   4491  O   GLN A 932      39.840  49.770  39.300  1.00  0.00           O
ATOM   4492  N   ILE A 933      40.610  50.660  41.270  1.00  0.00           N
ATOM   4493  HN  ILE A 933      40.310  51.010  42.150  1.00  0.00           H
ATOM   4494  CA  ILE A 933      42.050  50.900  40.930  1.00  0.00           C
ATOM   4495  HA  ILE A 933      42.090  51.700  40.200  1.00  0.00           H
ATOM   4496  CB  ILE A 933      42.680  51.500  42.170  1.00  0.00           C
ATOM   4497  HB  ILE A 933      42.370  50.880  43.040  1.00  0.00           H
ATOM   4498  CG2 ILE A 933      44.230  51.520  42.060  1.00  0.00           C
ATOM   4499 HG21 ILE A 933      44.550  50.460  41.950  1.00  0.00           H
ATOM   4500 HG22 ILE A 933      44.760  51.910  42.950  1.00  0.00           H
ATOM   4501 HG23 ILE A 933      44.580  52.060  41.160  1.00  0.00           H
ATOM   4502  CG1 ILE A 933      42.180  52.930  42.460  1.00  0.00           C
ATOM   4503 HG11 ILE A 933      41.070  53.010  42.500  1.00  0.00           H
ATOM   4504 HG12 ILE A 933      42.460  53.720  41.740  1.00  0.00           H
ATOM   4505  CD  ILE A 933      42.620  53.320  43.860  1.00  0.00           C
ATOM   4506  HD1 ILE A 933      41.760  53.900  44.280  1.00  0.00           H
ATOM   4507  HD2 ILE A 933      43.490  53.990  43.780  1.00  0.00           H
ATOM   4508  HD3 ILE A 933      42.930  52.390  44.390  1.00  0.00           H
ATOM   4509  C   ILE A 933      42.700  49.630  40.370  1.00  0.00           C
ATOM   4510  O   ILE A 933      43.570  49.710  39.480  1.00  0.00           O
ATOM   4511  N   THR A 934      42.390  48.400  40.800  1.00  0.00           N
ATOM   4512  HN  THR A 934      41.820  48.330  41.610  1.00  0.00           H
ATOM   4513  CA  THR A 934      42.880  47.100  40.350  1.00  0.00           C
ATOM   4514  HA  THR A 934      43.910  47.220  40.040  1.00  0.00           H
ATOM   4515  CB  THR A 934      42.870  46.030  41.410  1.00  0.00           C
ATOM   4516  HB  THR A 934      41.790  45.930  41.670  1.00  0.00           H
ATOM   4517  OG1 THR A 934      43.690  46.340  42.500  1.00  0.00           O
ATOM   4518  HG1 THR A 934      43.290  45.970  43.300  1.00  0.00           H
ATOM   4519  CG2 THR A 934      43.370  44.660  40.900  1.00  0.00           C
ATOM   4520 HG21 THR A 934      42.640  44.280  40.140  1.00  0.00           H
ATOM   4521 HG22 THR A 934      43.420  43.930  41.730  1.00  0.00           H
ATOM   4522 HG23 THR A 934      44.440  44.720  40.580  1.00  0.00           H
ATOM   4523  C   THR A 934      42.300  46.610  39.020  1.00  0.00           C
ATOM   4524  O   THR A 934      42.910  45.810  38.290  1.00  0.00           O
ATOM   4525  N   ALA A 935      41.090  47.000  38.570  1.00  0.00           N
ATOM   4526  HN  ALA A 935      40.670  47.640  39.200  1.00  0.00           H
ATOM   4527  CA  ALA A 935      40.360  46.500  37.430  1.00  0.00           C
ATOM   4528  HA  ALA A 935      40.280  45.430  37.560  1.00  0.00           H
ATOM   4529  CB  ALA A 935      39.020  47.200  37.470  1.00  0.00           C
ATOM   4530  HB1 ALA A 935      39.170  48.290  37.660  1.00  0.00           H
ATOM   4531  HB2 ALA A 935      38.460  46.790  38.330  1.00  0.00           H
ATOM   4532  HB3 ALA A 935      38.470  47.090  36.510  1.00  0.00           H
ATOM   4533  C   ALA A 935      41.110  46.730  36.070  1.00  0.00           C
ATOM   4534  O   ALA A 935      40.850  46.080  35.080  1.00  0.00           O
ATOM   4535  N   VAL A 936      42.180  47.640  36.050  1.00  0.00           N
ATOM   4536  HN  VAL A 936      42.490  48.120  36.860  1.00  0.00           H
ATOM   4537  CA  VAL A 936      42.910  48.070  34.890  1.00  0.00           C
ATOM   4538  HA  VAL A 936      42.150  48.280  34.150  1.00  0.00           H
ATOM   4539  CB  VAL A 936      43.760  49.310  35.130  1.00  0.00           C
ATOM   4540  HB  VAL A 936      43.170  50.150  35.550  1.00  0.00           H
ATOM   4541  CG1 VAL A 936      44.960  49.140  36.110  1.00  0.00           C
ATOM   4542 HG11 VAL A 936      44.860  48.690  37.120  1.00  0.00           H
ATOM   4543 HG12 VAL A 936      45.350  50.160  36.360  1.00  0.00           H
ATOM   4544 HG13 VAL A 936      45.760  48.680  35.500  1.00  0.00           H
ATOM   4545  CG2 VAL A 936      44.150  49.820  33.770  1.00  0.00           C
ATOM   4546 HG21 VAL A 936      44.850  49.150  33.220  1.00  0.00           H
ATOM   4547 HG22 VAL A 936      44.630  50.820  33.810  1.00  0.00           H
ATOM   4548 HG23 VAL A 936      43.320  49.900  33.050  1.00  0.00           H
ATOM   4549  C   VAL A 936      43.770  46.930  34.370  1.00  0.00           C
ATOM   4550  O   VAL A 936      44.020  46.820  33.160  1.00  0.00           O
ATOM   4551  N   ILE A 937      44.170  46.090  35.300  1.00  0.00           N
ATOM   4552  HN  ILE A 937      44.010  46.410  36.230  1.00  0.00           H
ATOM   4553  CA  ILE A 937      44.850  44.860  35.190  1.00  0.00           C
ATOM   4554  HA  ILE A 937      45.690  44.920  34.520  1.00  0.00           H
ATOM   4555  CB  ILE A 937      45.380  44.430  36.600  1.00  0.00           C
ATOM   4556  HB  ILE A 937      44.620  44.440  37.420  1.00  0.00           H
ATOM   4557  CG2 ILE A 937      45.960  42.910  36.590  1.00  0.00           C
ATOM   4558 HG21 ILE A 937      46.550  42.780  35.660  1.00  0.00           H
ATOM   4559 HG22 ILE A 937      45.210  42.120  36.510  1.00  0.00           H
ATOM   4560 HG23 ILE A 937      46.400  42.690  37.590  1.00  0.00           H
ATOM   4561  CG1 ILE A 937      46.480  45.430  37.000  1.00  0.00           C
ATOM   4562 HG11 ILE A 937      46.170  46.490  36.900  1.00  0.00           H
ATOM   4563 HG12 ILE A 937      47.290  45.380  36.240  1.00  0.00           H
ATOM   4564  CD  ILE A 937      46.950  45.340  38.440  1.00  0.00           C
ATOM   4565  HD1 ILE A 937      47.970  45.760  38.400  1.00  0.00           H
ATOM   4566  HD2 ILE A 937      47.000  44.300  38.830  1.00  0.00           H
ATOM   4567  HD3 ILE A 937      46.390  45.950  39.180  1.00  0.00           H
ATOM   4568  C   ILE A 937      44.000  43.780  34.510  1.00  0.00           C
ATOM   4569  O   ILE A 937      44.480  42.990  33.700  1.00  0.00           O
ATOM   4570  N   ILE A 938      42.660  43.700  34.790  1.00  0.00           N
ATOM   4571  HN  ILE A 938      42.230  44.380  35.390  1.00  0.00           H
ATOM   4572  CA  ILE A 938      41.790  42.730  34.190  1.00  0.00           C
ATOM   4573  HA  ILE A 938      42.370  41.820  34.200  1.00  0.00           H
ATOM   4574  CB  ILE A 938      40.470  42.590  34.990  1.00  0.00           C
ATOM   4575  HB  ILE A 938      39.950  43.560  34.810  1.00  0.00           H
ATOM   4576  CG2 ILE A 938      39.500  41.490  34.430  1.00  0.00           C
ATOM   4577 HG21 ILE A 938      39.770  40.490  34.820  1.00  0.00           H
ATOM   4578 HG22 ILE A 938      39.440  41.500  33.320  1.00  0.00           H
ATOM   4579 HG23 ILE A 938      38.540  41.790  34.900  1.00  0.00           H
ATOM   4580  CG1 ILE A 938      40.620  42.430  36.530  1.00  0.00           C
ATOM   4581 HG11 ILE A 938      41.510  43.020  36.830  1.00  0.00           H
ATOM   4582 HG12 ILE A 938      40.980  41.400  36.750  1.00  0.00           H
ATOM   4583  CD  ILE A 938      39.380  42.810  37.270  1.00  0.00           C
ATOM   4584  HD1 ILE A 938      38.500  42.210  36.960  1.00  0.00           H
ATOM   4585  HD2 ILE A 938      39.030  43.850  37.130  1.00  0.00           H
ATOM   4586  HD3 ILE A 938      39.450  42.750  38.390  1.00  0.00           H
ATOM   4587  C   ILE A 938      41.500  43.080  32.640  1.00  0.00           C
ATOM   4588  O   ILE A 938      41.480  42.220  31.760  1.00  0.00           O
ATOM   4589  N   ASN A 939      41.430  44.430  32.270  1.00  0.00           N
ATOM   4590  HN  ASN A 939      41.480  45.120  32.980  1.00  0.00           H
ATOM   4591  CA  ASN A 939      41.000  45.000  31.020  1.00  0.00           C
ATOM   4592  HA  ASN A 939      40.290  44.310  30.600  1.00  0.00           H
ATOM   4593  CB  ASN A 939      40.550  46.430  31.190  1.00  0.00           C
ATOM   4594  HB1 ASN A 939      40.370  46.980  30.230  1.00  0.00           H
ATOM   4595  HB2 ASN A 939      41.320  46.940  31.820  1.00  0.00           H
ATOM   4596  CG  ASN A 939      39.230  46.400  31.980  1.00  0.00           C
ATOM   4597  OD1 ASN A 939      38.470  45.440  31.990  1.00  0.00           O
ATOM   4598  ND2 ASN A 939      38.960  47.500  32.670  1.00  0.00           N
ATOM   4599 HD21 ASN A 939      39.500  48.340  32.550  1.00  0.00           H
ATOM   4600 HD22 ASN A 939      38.400  47.330  33.480  1.00  0.00           H
ATOM   4601  C   ASN A 939      42.290  44.900  30.160  1.00  0.00           C
ATOM   4602  O   ASN A 939      43.280  45.520  30.500  1.00  0.00           O
ATOM   4603  N   ARG A 940      42.320  44.200  29.020  1.00  0.00           N
ATOM   4604  HN  ARG A 940      41.510  43.770  28.630  1.00  0.00           H
ATOM   4605  CA  ARG A 940      43.520  43.990  28.200  1.00  0.00           C
ATOM   4606  HA  ARG A 940      44.330  44.620  28.520  1.00  0.00           H
ATOM   4607  CB  ARG A 940      44.060  42.480  28.280  1.00  0.00           C
ATOM   4608  HB1 ARG A 940      44.790  42.280  27.460  1.00  0.00           H
ATOM   4609  HB2 ARG A 940      43.130  41.880  28.170  1.00  0.00           H
ATOM   4610  CG  ARG A 940      44.510  42.110  29.760  1.00  0.00           C
ATOM   4611  HG1 ARG A 940      44.720  41.010  29.740  1.00  0.00           H
ATOM   4612  HG2 ARG A 940      43.600  42.260  30.390  1.00  0.00           H
ATOM   4613  CD  ARG A 940      45.850  42.720  30.170  1.00  0.00           C
ATOM   4614  HD1 ARG A 940      46.560  42.660  29.320  1.00  0.00           H
ATOM   4615  HD2 ARG A 940      46.280  42.110  30.990  1.00  0.00           H
ATOM   4616  NE  ARG A 940      45.610  44.110  30.660  1.00  0.00           N
ATOM   4617  HE  ARG A 940      44.660  44.450  30.640  1.00  0.00           H
ATOM   4618  CZ  ARG A 940      46.540  44.970  30.970  1.00  0.00           C
ATOM   4619  NH1 ARG A 940      46.120  46.150  31.460  1.00  0.00           N
ATOM   4620 HH11 ARG A 940      45.130  46.240  31.620  1.00  0.00           H
ATOM   4621 HH12 ARG A 940      46.780  46.780  31.870  1.00  0.00           H
ATOM   4622  NH2 ARG A 940      47.810  44.710  30.880  1.00  0.00           N
ATOM   4623 HH21 ARG A 940      48.110  43.750  30.770  1.00  0.00           H
ATOM   4624 HH22 ARG A 940      48.430  45.400  31.230  1.00  0.00           H
ATOM   4625  C   ARG A 940      43.280  44.360  26.760  1.00  0.00           C
ATOM   4626  O   ARG A 940      42.180  44.270  26.210  1.00  0.00           O
ATOM   4627  N   LYS A 941      44.260  44.980  26.150  1.00  0.00           N
ATOM   4628  HN  LYS A 941      45.110  45.140  26.650  1.00  0.00           H
ATOM   4629  CA  LYS A 941      44.250  45.420  24.760  1.00  0.00           C
ATOM   4630  HA  LYS A 941      43.270  45.820  24.560  1.00  0.00           H
ATOM   4631  CB  LYS A 941      45.160  46.610  24.540  1.00  0.00           C
ATOM   4632  HB1 LYS A 941      45.270  46.940  23.480  1.00  0.00           H
ATOM   4633  HB2 LYS A 941      46.180  46.350  24.900  1.00  0.00           H
ATOM   4634  CG  LYS A 941      44.590  47.950  25.090  1.00  0.00           C
ATOM   4635  HG1 LYS A 941      44.540  47.800  26.190  1.00  0.00           H
ATOM   4636  HG2 LYS A 941      43.550  48.070  24.750  1.00  0.00           H
ATOM   4637  CD  LYS A 941      45.520  49.170  24.830  1.00  0.00           C
ATOM   4638  HD1 LYS A 941      45.060  50.080  25.260  1.00  0.00           H
ATOM   4639  HD2 LYS A 941      45.650  49.230  23.730  1.00  0.00           H
ATOM   4640  CE  LYS A 941      46.840  49.190  25.620  1.00  0.00           C
ATOM   4641  HE1 LYS A 941      47.380  48.230  25.490  1.00  0.00           H
ATOM   4642  HE2 LYS A 941      46.580  49.390  26.680  1.00  0.00           H
ATOM   4643  NZ  LYS A 941      47.610  50.310  25.130  1.00  0.00           N
ATOM   4644  HZ1 LYS A 941      47.000  51.160  25.070  1.00  0.00           H
ATOM   4645  HZ2 LYS A 941      47.920  50.150  24.160  1.00  0.00           H
ATOM   4646  HZ3 LYS A 941      48.450  50.660  25.640  1.00  0.00           H
ATOM   4647  C   LYS A 941      44.350  44.290  23.760  1.00  0.00           C
ATOM   4648  O   LYS A 941      43.570  44.230  22.780  1.00  0.00           O
ATOM   4649  N   GLU A 942      45.230  43.310  23.960  1.00  0.00           N
ATOM   4650  HN  GLU A 942      45.870  43.360  24.730  1.00  0.00           H
ATOM   4651  CA  GLU A 942      45.480  42.250  23.050  1.00  0.00           C
ATOM   4652  HA  GLU A 942      44.620  42.100  22.410  1.00  0.00           H
ATOM   4653  CB  GLU A 942      46.770  42.470  22.070  1.00  0.00           C
ATOM   4654  HB1 GLU A 942      46.930  41.470  21.610  1.00  0.00           H
ATOM   4655  HB2 GLU A 942      47.710  42.840  22.550  1.00  0.00           H
ATOM   4656  CG  GLU A 942      46.540  43.430  20.950  1.00  0.00           C
ATOM   4657  HG1 GLU A 942      46.130  44.410  21.280  1.00  0.00           H
ATOM   4658  HG2 GLU A 942      45.730  42.990  20.320  1.00  0.00           H
ATOM   4659  CD  GLU A 942      47.730  43.880  20.110  1.00  0.00           C
ATOM   4660  OE1 GLU A 942      47.790  43.780  18.860  1.00  0.00           O
ATOM   4661  OE2 GLU A 942      48.570  44.490  20.770  1.00  0.00           O
ATOM   4662  C   GLU A 942      45.550  40.940  23.820  1.00  0.00           C
ATOM   4663  O   GLU A 942      45.680  40.940  25.020  1.00  0.00           O
ATOM   4664  N   HSD A 943      45.150  39.850  23.150  1.00  0.00           N
ATOM   4665  HN  HSD A 943      45.120  39.900  22.150  1.00  0.00           H
ATOM   4666  CA  HSD A 943      44.790  38.570  23.800  1.00  0.00           C
ATOM   4667  HA  HSD A 943      44.360  38.000  22.990  1.00  0.00           H
ATOM   4668  CB  HSD A 943      46.060  37.700  24.010  1.00  0.00           C
ATOM   4669  HB1 HSD A 943      45.720  36.730  24.430  1.00  0.00           H
ATOM   4670  HB2 HSD A 943      46.610  38.230  24.810  1.00  0.00           H
ATOM   4671  ND1 HSD A 943      46.650  36.150  22.000  1.00  0.00           N
ATOM   4672  HD1 HSD A 943      46.150  35.360  22.350  1.00  0.00           H
ATOM   4673  CG  HSD A 943      46.760  37.320  22.720  1.00  0.00           C
ATOM   4674  CE1 HSD A 943      47.560  36.160  20.980  1.00  0.00           C
ATOM   4675  HE1 HSD A 943      47.700  35.270  20.380  1.00  0.00           H
ATOM   4676  NE2 HSD A 943      48.180  37.280  20.930  1.00  0.00           N
ATOM   4677  CD2 HSD A 943      47.660  38.040  21.950  1.00  0.00           C
ATOM   4678  HD2 HSD A 943      48.160  38.900  22.370  1.00  0.00           H
ATOM   4679  C   HSD A 943      43.860  38.540  25.020  1.00  0.00           C
ATOM   4680  O   HSD A 943      44.280  38.330  26.120  1.00  0.00           O
ATOM   4681  N   LYS A 944      42.520  38.750  24.840  1.00  0.00           N
ATOM   4682  HN  LYS A 944      42.150  38.810  23.910  1.00  0.00           H
ATOM   4683  CA  LYS A 944      41.490  38.720  25.830  1.00  0.00           C
ATOM   4684  HA  LYS A 944      41.600  39.540  26.520  1.00  0.00           H
ATOM   4685  CB  LYS A 944      40.120  38.960  25.230  1.00  0.00           C
ATOM   4686  HB1 LYS A 944      39.380  39.010  26.050  1.00  0.00           H
ATOM   4687  HB2 LYS A 944      39.860  38.130  24.550  1.00  0.00           H
ATOM   4688  CG  LYS A 944      40.050  40.290  24.440  1.00  0.00           C
ATOM   4689  HG1 LYS A 944      39.070  40.270  23.930  1.00  0.00           H
ATOM   4690  HG2 LYS A 944      40.850  40.420  23.670  1.00  0.00           H
ATOM   4691  CD  LYS A 944      40.060  41.580  25.310  1.00  0.00           C
ATOM   4692  HD1 LYS A 944      41.110  41.730  25.610  1.00  0.00           H
ATOM   4693  HD2 LYS A 944      39.490  41.480  26.260  1.00  0.00           H
ATOM   4694  CE  LYS A 944      39.560  42.850  24.680  1.00  0.00           C
ATOM   4695  HE1 LYS A 944      39.470  43.670  25.420  1.00  0.00           H
ATOM   4696  HE2 LYS A 944      38.540  42.670  24.250  1.00  0.00           H
ATOM   4697  NZ  LYS A 944      40.340  43.380  23.530  1.00  0.00           N
ATOM   4698  HZ1 LYS A 944      40.050  44.340  23.240  1.00  0.00           H
ATOM   4699  HZ2 LYS A 944      40.260  42.690  22.770  1.00  0.00           H
ATOM   4700  HZ3 LYS A 944      41.360  43.310  23.760  1.00  0.00           H
ATOM   4701  C   LYS A 944      41.410  37.420  26.600  1.00  0.00           C
ATOM   4702  O   LYS A 944      41.740  36.290  26.150  1.00  0.00           O
ATOM   4703  N   LEU A 945      40.960  37.600  27.830  1.00  0.00           N
ATOM   4704  HN  LEU A 945      40.550  38.400  28.240  1.00  0.00           H
ATOM   4705  CA  LEU A 945      40.670  36.470  28.720  1.00  0.00           C
ATOM   4706  HA  LEU A 945      41.590  35.920  28.890  1.00  0.00           H
ATOM   4707  CB  LEU A 945      40.250  36.880  30.220  1.00  0.00           C
ATOM   4708  HB1 LEU A 945      40.180  35.930  30.790  1.00  0.00           H
ATOM   4709  HB2 LEU A 945      39.260  37.380  30.250  1.00  0.00           H
ATOM   4710  CG  LEU A 945      41.180  37.820  30.890  1.00  0.00           C
ATOM   4711  HG  LEU A 945      41.620  38.580  30.190  1.00  0.00           H
ATOM   4712  CD1 LEU A 945      40.540  38.680  31.960  1.00  0.00           C
ATOM   4713 HD11 LEU A 945      41.170  39.520  32.330  1.00  0.00           H
ATOM   4714 HD12 LEU A 945      40.390  38.070  32.860  1.00  0.00           H
ATOM   4715 HD13 LEU A 945      39.600  39.090  31.520  1.00  0.00           H
ATOM   4716  CD2 LEU A 945      42.310  37.070  31.470  1.00  0.00           C
ATOM   4717 HD21 LEU A 945      42.990  37.770  32.000  1.00  0.00           H
ATOM   4718 HD22 LEU A 945      42.870  36.530  30.680  1.00  0.00           H
ATOM   4719 HD23 LEU A 945      41.930  36.360  32.240  1.00  0.00           H
ATOM   4720  C   LEU A 945      39.580  35.440  28.150  1.00  0.00           C
ATOM   4721  O   LEU A 945      38.560  35.830  27.640  1.00  0.00           O
ATOM   4722  N   LYS A 946      39.880  34.100  28.180  1.00  0.00           N
ATOM   4723  HN  LYS A 946      40.740  33.760  28.560  1.00  0.00           H
ATOM   4724  CA  LYS A 946      39.030  33.080  27.720  1.00  0.00           C
ATOM   4725  HA  LYS A 946      38.240  33.460  27.080  1.00  0.00           H
ATOM   4726  CB  LYS A 946      39.840  31.980  27.130  1.00  0.00           C
ATOM   4727  HB1 LYS A 946      40.550  32.470  26.430  1.00  0.00           H
ATOM   4728  HB2 LYS A 946      39.210  31.290  26.530  1.00  0.00           H
ATOM   4729  CG  LYS A 946      40.480  31.060  28.190  1.00  0.00           C
ATOM   4730  HG1 LYS A 946      39.690  30.440  28.690  1.00  0.00           H
ATOM   4731  HG2 LYS A 946      40.950  31.650  29.010  1.00  0.00           H
ATOM   4732  CD  LYS A 946      41.600  30.140  27.630  1.00  0.00           C
ATOM   4733  HD1 LYS A 946      41.240  29.530  26.780  1.00  0.00           H
ATOM   4734  HD2 LYS A 946      41.880  29.460  28.470  1.00  0.00           H
ATOM   4735  CE  LYS A 946      42.820  30.870  27.010  1.00  0.00           C
ATOM   4736  HE1 LYS A 946      42.550  31.550  26.170  1.00  0.00           H
ATOM   4737  HE2 LYS A 946      43.460  30.120  26.500  1.00  0.00           H
ATOM   4738  NZ  LYS A 946      43.710  31.480  27.980  1.00  0.00           N
ATOM   4739  HZ1 LYS A 946      43.230  32.290  28.440  1.00  0.00           H
ATOM   4740  HZ2 LYS A 946      44.660  31.720  27.610  1.00  0.00           H
ATOM   4741  HZ3 LYS A 946      43.770  30.880  28.820  1.00  0.00           H
ATOM   4742  C   LYS A 946      38.040  32.490  28.720  1.00  0.00           C
ATOM   4743  O   LYS A 946      37.060  31.840  28.370  1.00  0.00           O
ATOM   4744  N   LYS A 947      38.230  32.790  29.990  1.00  0.00           N
ATOM   4745  HN  LYS A 947      39.060  33.250  30.240  1.00  0.00           H
ATOM   4746  CA  LYS A 947      37.340  32.480  31.070  1.00  0.00           C
ATOM   4747  HA  LYS A 947      36.580  31.800  30.730  1.00  0.00           H
ATOM   4748  CB  LYS A 947      38.190  31.760  32.130  1.00  0.00           C
ATOM   4749  HB1 LYS A 947      37.460  31.580  32.950  1.00  0.00           H
ATOM   4750  HB2 LYS A 947      39.030  32.400  32.490  1.00  0.00           H
ATOM   4751  CG  LYS A 947      38.660  30.380  31.580  1.00  0.00           C
ATOM   4752  HG1 LYS A 947      39.310  30.310  30.690  1.00  0.00           H
ATOM   4753  HG2 LYS A 947      37.750  29.840  31.270  1.00  0.00           H
ATOM   4754  CD  LYS A 947      39.260  29.530  32.710  1.00  0.00           C
ATOM   4755  HD1 LYS A 947      38.680  29.570  33.660  1.00  0.00           H
ATOM   4756  HD2 LYS A 947      40.210  30.030  32.980  1.00  0.00           H
ATOM   4757  CE  LYS A 947      39.730  28.060  32.390  1.00  0.00           C
ATOM   4758  HE1 LYS A 947      40.130  27.910  31.360  1.00  0.00           H
ATOM   4759  HE2 LYS A 947      38.760  27.560  32.570  1.00  0.00           H
ATOM   4760  NZ  LYS A 947      40.710  27.610  33.400  1.00  0.00           N
ATOM   4761  HZ1 LYS A 947      40.280  27.760  34.340  1.00  0.00           H
ATOM   4762  HZ2 LYS A 947      41.580  28.180  33.320  1.00  0.00           H
ATOM   4763  HZ3 LYS A 947      40.830  26.590  33.190  1.00  0.00           H
ATOM   4764  C   LYS A 947      36.820  33.860  31.620  1.00  0.00           C
ATOM   4765  O   LYS A 947      35.630  34.240  31.420  1.00  0.00           O
ATOM   4766  N   GLY A 948      37.630  34.650  32.400  1.00  0.00           N
ATOM   4767  HN  GLY A 948      38.620  34.530  32.490  1.00  0.00           H
ATOM   4768  CA  GLY A 948      37.190  35.840  33.170  1.00  0.00           C
ATOM   4769  HA1 GLY A 948      36.710  36.520  32.470  1.00  0.00           H
ATOM   4770  HA2 GLY A 948      37.990  36.240  33.780  1.00  0.00           H
ATOM   4771  C   GLY A 948      36.090  35.650  34.100  1.00  0.00           C
ATOM   4772  O   GLY A 948      35.770  34.550  34.540  1.00  0.00           O
ATOM   4773  N   ALA A 949      35.390  36.760  34.610  1.00  0.00           N
ATOM   4774  HN  ALA A 949      35.670  37.670  34.330  1.00  0.00           H
ATOM   4775  CA  ALA A 949      34.360  36.600  35.560  1.00  0.00           C
ATOM   4776  HA  ALA A 949      33.700  35.800  35.290  1.00  0.00           H
ATOM   4777  CB  ALA A 949      34.880  36.470  37.020  1.00  0.00           C
ATOM   4778  HB1 ALA A 949      35.630  37.230  37.330  1.00  0.00           H
ATOM   4779  HB2 ALA A 949      35.360  35.510  37.310  1.00  0.00           H
ATOM   4780  HB3 ALA A 949      34.060  36.650  37.730  1.00  0.00           H
ATOM   4781  C   ALA A 949      33.490  37.830  35.510  1.00  0.00           C
ATOM   4782  O   ALA A 949      33.890  38.870  35.010  1.00  0.00           O
ATOM   4783  N   GLY A 950      32.230  37.640  35.970  1.00  0.00           N
ATOM   4784  HN  GLY A 950      31.970  36.760  36.380  1.00  0.00           H
ATOM   4785  CA  GLY A 950      31.260  38.700  36.030  1.00  0.00           C
ATOM   4786  HA1 GLY A 950      30.570  38.410  36.800  1.00  0.00           H
ATOM   4787  HA2 GLY A 950      30.780  38.810  35.060  1.00  0.00           H
ATOM   4788  C   GLY A 950      31.750  40.130  36.390  1.00  0.00           C
ATOM   4789  O   GLY A 950      32.490  40.350  37.280  1.00  0.00           O
ATOM   4790  N   TYR A 951      31.280  41.170  35.670  1.00  0.00           N
ATOM   4791  HN  TYR A 951      30.380  41.030  35.250  1.00  0.00           H
ATOM   4792  CA  TYR A 951      31.720  42.530  35.700  1.00  0.00           C
ATOM   4793  HA  TYR A 951      32.740  42.550  35.360  1.00  0.00           H
ATOM   4794  CB  TYR A 951      30.930  43.340  34.650  1.00  0.00           C
ATOM   4795  HB1 TYR A 951      29.870  43.180  34.970  1.00  0.00           H
ATOM   4796  HB2 TYR A 951      30.890  42.890  33.640  1.00  0.00           H
ATOM   4797  CG  TYR A 951      31.280  44.750  34.480  1.00  0.00           C
ATOM   4798  CD1 TYR A 951      30.250  45.680  34.180  1.00  0.00           C
ATOM   4799  HD1 TYR A 951      29.250  45.370  33.940  1.00  0.00           H
ATOM   4800  CE1 TYR A 951      30.490  47.070  34.070  1.00  0.00           C
ATOM   4801  HE1 TYR A 951      29.700  47.710  33.710  1.00  0.00           H
ATOM   4802  CZ  TYR A 951      31.810  47.580  34.200  1.00  0.00           C
ATOM   4803  OH  TYR A 951      32.050  48.960  33.950  1.00  0.00           O
ATOM   4804  HH  TYR A 951      33.000  49.130  34.010  1.00  0.00           H
ATOM   4805  CD2 TYR A 951      32.590  45.260  34.570  1.00  0.00           C
ATOM   4806  HD2 TYR A 951      33.490  44.690  34.750  1.00  0.00           H
ATOM   4807  CE2 TYR A 951      32.820  46.640  34.280  1.00  0.00           C
ATOM   4808  HE2 TYR A 951      33.820  46.980  34.030  1.00  0.00           H
ATOM   4809  C   TYR A 951      31.550  43.160  37.100  1.00  0.00           C
ATOM   4810  O   TYR A 951      32.390  43.990  37.480  1.00  0.00           O
ATOM   4811  N   HSD A 952      30.430  42.830  37.820  1.00  0.00           N
ATOM   4812  HN  HSD A 952      29.740  42.240  37.440  1.00  0.00           H
ATOM   4813  CA  HSD A 952      30.240  43.250  39.220  1.00  0.00           C
ATOM   4814  HA  HSD A 952      31.000  43.940  39.570  1.00  0.00           H
ATOM   4815  CB  HSD A 952      28.910  43.820  39.440  1.00  0.00           C
ATOM   4816  HB1 HSD A 952      28.850  44.700  38.750  1.00  0.00           H
ATOM   4817  HB2 HSD A 952      28.690  44.190  40.460  1.00  0.00           H
ATOM   4818  ND1 HSD A 952      26.700  43.420  38.220  1.00  0.00           N
ATOM   4819  HD1 HSD A 952      26.620  44.310  37.770  1.00  0.00           H
ATOM   4820  CG  HSD A 952      27.700  43.050  39.070  1.00  0.00           C
ATOM   4821  CE1 HSD A 952      25.690  42.500  38.290  1.00  0.00           C
ATOM   4822  HE1 HSD A 952      24.790  42.480  37.670  1.00  0.00           H
ATOM   4823  NE2 HSD A 952      25.960  41.580  39.130  1.00  0.00           N
ATOM   4824  CD2 HSD A 952      27.200  41.890  39.620  1.00  0.00           C
ATOM   4825  HD2 HSD A 952      27.750  41.200  40.250  1.00  0.00           H
ATOM   4826  C   HSD A 952      30.310  42.130  40.210  1.00  0.00           C
ATOM   4827  O   HSD A 952      30.020  42.320  41.390  1.00  0.00           O
ATOM   4828  N   LEU A 953      30.750  40.870  39.850  1.00  0.00           N
ATOM   4829  HN  LEU A 953      31.110  40.740  38.930  1.00  0.00           H
ATOM   4830  CA  LEU A 953      30.580  39.730  40.740  1.00  0.00           C
ATOM   4831  HA  LEU A 953      29.590  39.880  41.150  1.00  0.00           H
ATOM   4832  CB  LEU A 953      30.840  38.370  40.070  1.00  0.00           C
ATOM   4833  HB1 LEU A 953      31.910  38.320  39.780  1.00  0.00           H
ATOM   4834  HB2 LEU A 953      30.200  38.380  39.170  1.00  0.00           H
ATOM   4835  CG  LEU A 953      30.610  37.040  40.940  1.00  0.00           C
ATOM   4836  HG  LEU A 953      31.370  36.960  41.750  1.00  0.00           H
ATOM   4837  CD1 LEU A 953      29.110  37.050  41.350  1.00  0.00           C
ATOM   4838 HD11 LEU A 953      28.910  38.030  41.840  1.00  0.00           H
ATOM   4839 HD12 LEU A 953      28.870  36.150  41.950  1.00  0.00           H
ATOM   4840 HD13 LEU A 953      28.500  37.000  40.420  1.00  0.00           H
ATOM   4841  CD2 LEU A 953      30.740  35.740  40.130  1.00  0.00           C
ATOM   4842 HD21 LEU A 953      30.030  35.730  39.280  1.00  0.00           H
ATOM   4843 HD22 LEU A 953      30.530  34.800  40.680  1.00  0.00           H
ATOM   4844 HD23 LEU A 953      31.780  35.650  39.730  1.00  0.00           H
ATOM   4845  C   LEU A 953      31.530  39.880  41.940  1.00  0.00           C
ATOM   4846  O   LEU A 953      31.240  39.730  43.100  1.00  0.00           O
ATOM   4847  N   ASP A 954      32.760  40.380  41.600  1.00  0.00           N
ATOM   4848  HN  ASP A 954      33.010  40.520  40.640  1.00  0.00           H
ATOM   4849  CA  ASP A 954      33.740  40.850  42.560  1.00  0.00           C
ATOM   4850  HA  ASP A 954      34.000  40.020  43.190  1.00  0.00           H
ATOM   4851  CB  ASP A 954      35.110  41.230  41.940  1.00  0.00           C
ATOM   4852  HB1 ASP A 954      35.460  40.330  41.390  1.00  0.00           H
ATOM   4853  HB2 ASP A 954      35.860  41.550  42.690  1.00  0.00           H
ATOM   4854  CG  ASP A 954      34.880  42.400  40.930  1.00  0.00           C
ATOM   4855  OD1 ASP A 954      33.810  42.890  40.600  1.00  0.00           O
ATOM   4856  OD2 ASP A 954      36.030  42.790  40.340  1.00  0.00           O
ATOM   4857  HD2 ASP A 954      35.850  43.280  39.530  1.00  0.00           H
ATOM   4858  C   ASP A 954      33.250  41.930  43.590  1.00  0.00           C
ATOM   4859  O   ASP A 954      33.590  41.890  44.790  1.00  0.00           O
ATOM   4860  N   LEU A 955      32.450  42.940  43.120  1.00  0.00           N
ATOM   4861  HN  LEU A 955      32.180  42.940  42.160  1.00  0.00           H
ATOM   4862  CA  LEU A 955      31.870  43.940  43.970  1.00  0.00           C
ATOM   4863  HA  LEU A 955      32.760  44.340  44.420  1.00  0.00           H
ATOM   4864  CB  LEU A 955      31.160  45.030  43.120  1.00  0.00           C
ATOM   4865  HB1 LEU A 955      30.240  44.610  42.670  1.00  0.00           H
ATOM   4866  HB2 LEU A 955      31.730  45.370  42.230  1.00  0.00           H
ATOM   4867  CG  LEU A 955      30.750  46.250  43.940  1.00  0.00           C
ATOM   4868  HG  LEU A 955      30.100  46.080  44.820  1.00  0.00           H
ATOM   4869  CD1 LEU A 955      31.880  47.030  44.600  1.00  0.00           C
ATOM   4870 HD11 LEU A 955      32.440  46.480  45.380  1.00  0.00           H
ATOM   4871 HD12 LEU A 955      31.480  47.940  45.100  1.00  0.00           H
ATOM   4872 HD13 LEU A 955      32.600  47.340  43.800  1.00  0.00           H
ATOM   4873  CD2 LEU A 955      29.940  47.200  43.040  1.00  0.00           C
ATOM   4874 HD21 LEU A 955      30.620  47.560  42.230  1.00  0.00           H
ATOM   4875 HD22 LEU A 955      29.570  48.080  43.600  1.00  0.00           H
ATOM   4876 HD23 LEU A 955      29.130  46.760  42.410  1.00  0.00           H
ATOM   4877  C   LEU A 955      30.920  43.360  44.990  1.00  0.00           C
ATOM   4878  O   LEU A 955      31.020  43.630  46.180  1.00  0.00           O
ATOM   4879  N   LEU A 956      30.040  42.380  44.660  1.00  0.00           N
ATOM   4880  HN  LEU A 956      29.880  42.180  43.710  1.00  0.00           H
ATOM   4881  CA  LEU A 956      29.090  41.640  45.600  1.00  0.00           C
ATOM   4882  HA  LEU A 956      28.680  42.410  46.220  1.00  0.00           H
ATOM   4883  CB  LEU A 956      28.060  40.930  44.700  1.00  0.00           C
ATOM   4884  HB1 LEU A 956      28.730  40.240  44.140  1.00  0.00           H
ATOM   4885  HB2 LEU A 956      27.690  41.740  44.050  1.00  0.00           H
ATOM   4886  CG  LEU A 956      26.950  40.140  45.360  1.00  0.00           C
ATOM   4887  HG  LEU A 956      27.300  39.310  46.010  1.00  0.00           H
ATOM   4888  CD1 LEU A 956      25.930  41.040  46.120  1.00  0.00           C
ATOM   4889 HD11 LEU A 956      25.090  40.390  46.460  1.00  0.00           H
ATOM   4890 HD12 LEU A 956      25.630  41.870  45.450  1.00  0.00           H
ATOM   4891 HD13 LEU A 956      26.400  41.520  47.000  1.00  0.00           H
ATOM   4892  CD2 LEU A 956      26.160  39.320  44.230  1.00  0.00           C
ATOM   4893 HD21 LEU A 956      26.930  38.780  43.640  1.00  0.00           H
ATOM   4894 HD22 LEU A 956      25.610  40.100  43.650  1.00  0.00           H
ATOM   4895 HD23 LEU A 956      25.390  38.680  44.710  1.00  0.00           H
ATOM   4896  C   LEU A 956      29.910  40.700  46.490  1.00  0.00           C
ATOM   4897  O   LEU A 956      29.470  40.590  47.610  1.00  0.00           O
ATOM   4898  N   MET A 957      30.980  40.110  46.040  1.00  0.00           N
ATOM   4899  HN  MET A 957      31.150  40.250  45.060  1.00  0.00           H
ATOM   4900  CA  MET A 957      31.830  39.240  46.770  1.00  0.00           C
ATOM   4901  HA  MET A 957      31.040  38.660  47.230  1.00  0.00           H
ATOM   4902  CB  MET A 957      32.640  38.290  45.880  1.00  0.00           C
ATOM   4903  HB1 MET A 957      33.450  37.820  46.470  1.00  0.00           H
ATOM   4904  HB2 MET A 957      33.190  38.910  45.140  1.00  0.00           H
ATOM   4905  CG  MET A 957      31.750  37.260  45.090  1.00  0.00           C
ATOM   4906  HG1 MET A 957      32.480  36.770  44.430  1.00  0.00           H
ATOM   4907  HG2 MET A 957      31.020  37.760  44.430  1.00  0.00           H
ATOM   4908  SD  MET A 957      30.750  36.110  46.080  1.00  0.00           S
ATOM   4909  CE  MET A 957      32.240  35.260  46.610  1.00  0.00           C
ATOM   4910  HE1 MET A 957      32.100  34.250  47.060  1.00  0.00           H
ATOM   4911  HE2 MET A 957      32.710  35.910  47.380  1.00  0.00           H
ATOM   4912  HE3 MET A 957      32.930  35.270  45.720  1.00  0.00           H
ATOM   4913  C   MET A 957      32.610  39.940  47.880  1.00  0.00           C
ATOM   4914  O   MET A 957      32.570  39.560  49.060  1.00  0.00           O
ATOM   4915  N   VAL A 958      33.320  41.040  47.510  1.00  0.00           N
ATOM   4916  HN  VAL A 958      33.110  41.340  46.580  1.00  0.00           H
ATOM   4917  CA  VAL A 958      33.930  41.930  48.400  1.00  0.00           C
ATOM   4918  HA  VAL A 958      34.620  41.380  49.010  1.00  0.00           H
ATOM   4919  CB  VAL A 958      34.650  43.110  47.640  1.00  0.00           C
ATOM   4920  HB  VAL A 958      33.870  43.520  46.960  1.00  0.00           H
ATOM   4921  CG1 VAL A 958      35.090  44.340  48.470  1.00  0.00           C
ATOM   4922 HG11 VAL A 958      35.420  45.120  47.760  1.00  0.00           H
ATOM   4923 HG12 VAL A 958      35.880  44.110  49.220  1.00  0.00           H
ATOM   4924 HG13 VAL A 958      34.330  44.850  49.110  1.00  0.00           H
ATOM   4925  CG2 VAL A 958      35.750  42.720  46.790  1.00  0.00           C
ATOM   4926 HG21 VAL A 958      36.600  42.370  47.410  1.00  0.00           H
ATOM   4927 HG22 VAL A 958      36.050  43.470  46.030  1.00  0.00           H
ATOM   4928 HG23 VAL A 958      35.440  41.880  46.120  1.00  0.00           H
ATOM   4929  C   VAL A 958      32.950  42.400  49.480  1.00  0.00           C
ATOM   4930  O   VAL A 958      33.330  42.350  50.680  1.00  0.00           O
ATOM   4931  N   GLY A 959      31.820  42.870  48.980  1.00  0.00           N
ATOM   4932  HN  GLY A 959      31.620  42.970  48.010  1.00  0.00           H
ATOM   4933  CA  GLY A 959      30.780  43.520  49.810  1.00  0.00           C
ATOM   4934  HA1 GLY A 959      30.040  43.960  49.150  1.00  0.00           H
ATOM   4935  HA2 GLY A 959      31.330  44.210  50.430  1.00  0.00           H
ATOM   4936  C   GLY A 959      30.160  42.610  50.840  1.00  0.00           C
ATOM   4937  O   GLY A 959      30.020  43.010  51.990  1.00  0.00           O
ATOM   4938  N   VAL A 960      29.700  41.360  50.450  1.00  0.00           N
ATOM   4939  HN  VAL A 960      29.780  41.040  49.500  1.00  0.00           H
ATOM   4940  CA  VAL A 960      29.240  40.420  51.400  1.00  0.00           C
ATOM   4941  HA  VAL A 960      28.540  40.900  52.060  1.00  0.00           H
ATOM   4942  CB  VAL A 960      28.410  39.270  50.680  1.00  0.00           C
ATOM   4943  HB  VAL A 960      29.050  38.800  49.910  1.00  0.00           H
ATOM   4944  CG1 VAL A 960      28.140  38.060  51.640  1.00  0.00           C
ATOM   4945 HG11 VAL A 960      27.450  37.290  51.240  1.00  0.00           H
ATOM   4946 HG12 VAL A 960      27.910  38.420  52.670  1.00  0.00           H
ATOM   4947 HG13 VAL A 960      29.100  37.490  51.700  1.00  0.00           H
ATOM   4948  CG2 VAL A 960      27.170  39.970  50.020  1.00  0.00           C
ATOM   4949 HG21 VAL A 960      27.400  40.550  49.100  1.00  0.00           H
ATOM   4950 HG22 VAL A 960      26.600  40.520  50.800  1.00  0.00           H
ATOM   4951 HG23 VAL A 960      26.500  39.170  49.630  1.00  0.00           H
ATOM   4952  C   VAL A 960      30.330  39.840  52.280  1.00  0.00           C
ATOM   4953  O   VAL A 960      30.050  39.570  53.450  1.00  0.00           O
ATOM   4954  N   MET A 961      31.650  39.650  51.890  1.00  0.00           N
ATOM   4955  HN  MET A 961      31.890  39.960  50.970  1.00  0.00           H
ATOM   4956  CA  MET A 961      32.640  39.020  52.660  1.00  0.00           C
ATOM   4957  HA  MET A 961      32.080  38.400  53.360  1.00  0.00           H
ATOM   4958  CB  MET A 961      33.810  38.240  51.830  1.00  0.00           C
ATOM   4959  HB1 MET A 961      34.690  37.970  52.450  1.00  0.00           H
ATOM   4960  HB2 MET A 961      34.140  38.930  51.040  1.00  0.00           H
ATOM   4961  CG  MET A 961      33.250  36.870  51.160  1.00  0.00           C
ATOM   4962  HG1 MET A 961      34.160  36.290  50.920  1.00  0.00           H
ATOM   4963  HG2 MET A 961      32.690  37.120  50.230  1.00  0.00           H
ATOM   4964  SD  MET A 961      32.270  35.700  52.300  1.00  0.00           S
ATOM   4965  CE  MET A 961      33.650  35.380  53.460  1.00  0.00           C
ATOM   4966  HE1 MET A 961      34.640  35.220  52.980  1.00  0.00           H
ATOM   4967  HE2 MET A 961      33.690  34.390  53.970  1.00  0.00           H
ATOM   4968  HE3 MET A 961      33.710  36.180  54.230  1.00  0.00           H
ATOM   4969  C   MET A 961      33.300  39.920  53.620  1.00  0.00           C
ATOM   4970  O   MET A 961      33.770  39.500  54.660  1.00  0.00           O
ATOM   4971  N   LEU A 962      33.240  41.260  53.380  1.00  0.00           N
ATOM   4972  HN  LEU A 962      33.010  41.450  52.440  1.00  0.00           H
ATOM   4973  CA  LEU A 962      33.570  42.290  54.350  1.00  0.00           C
ATOM   4974  HA  LEU A 962      34.570  42.160  54.750  1.00  0.00           H
ATOM   4975  CB  LEU A 962      33.570  43.710  53.680  1.00  0.00           C
ATOM   4976  HB1 LEU A 962      32.570  44.020  53.330  1.00  0.00           H
ATOM   4977  HB2 LEU A 962      34.280  43.670  52.820  1.00  0.00           H
ATOM   4978  CG  LEU A 962      34.220  44.860  54.490  1.00  0.00           C
ATOM   4979  HG  LEU A 962      35.130  44.480  55.000  1.00  0.00           H
ATOM   4980  CD1 LEU A 962      34.620  45.960  53.520  1.00  0.00           C
ATOM   4981 HD11 LEU A 962      35.440  45.550  52.890  1.00  0.00           H
ATOM   4982 HD12 LEU A 962      35.000  46.870  54.040  1.00  0.00           H
ATOM   4983 HD13 LEU A 962      33.750  46.250  52.890  1.00  0.00           H
ATOM   4984  CD2 LEU A 962      33.260  45.570  55.460  1.00  0.00           C
ATOM   4985 HD21 LEU A 962      33.920  46.220  56.080  1.00  0.00           H
ATOM   4986 HD22 LEU A 962      32.710  44.930  56.190  1.00  0.00           H
ATOM   4987 HD23 LEU A 962      32.480  46.210  54.990  1.00  0.00           H
ATOM   4988  C   LEU A 962      32.690  42.280  55.610  1.00  0.00           C
ATOM   4989  O   LEU A 962      33.150  42.420  56.740  1.00  0.00           O
ATOM   4990  N   GLY A 963      31.450  42.020  55.420  1.00  0.00           N
ATOM   4991  HN  GLY A 963      31.090  41.840  54.500  1.00  0.00           H
ATOM   4992  CA  GLY A 963      30.410  41.810  56.450  1.00  0.00           C
ATOM   4993  HA1 GLY A 963      29.470  41.740  55.920  1.00  0.00           H
ATOM   4994  HA2 GLY A 963      30.440  42.640  57.140  1.00  0.00           H
ATOM   4995  C   GLY A 963      30.750  40.560  57.300  1.00  0.00           C
ATOM   4996  O   GLY A 963      30.750  40.580  58.480  1.00  0.00           O
ATOM   4997  N   VAL A 964      31.120  39.430  56.650  1.00  0.00           N
ATOM   4998  HN  VAL A 964      31.050  39.330  55.660  1.00  0.00           H
ATOM   4999  CA  VAL A 964      31.530  38.210  57.340  1.00  0.00           C
ATOM   5000  HA  VAL A 964      30.760  37.920  58.050  1.00  0.00           H
ATOM   5001  CB  VAL A 964      31.900  37.120  56.350  1.00  0.00           C
ATOM   5002  HB  VAL A 964      32.810  37.330  55.750  1.00  0.00           H
ATOM   5003  CG1 VAL A 964      32.220  35.840  57.180  1.00  0.00           C
ATOM   5004 HG11 VAL A 964      32.890  36.030  58.040  1.00  0.00           H
ATOM   5005 HG12 VAL A 964      32.750  35.120  56.520  1.00  0.00           H
ATOM   5006 HG13 VAL A 964      31.290  35.400  57.600  1.00  0.00           H
ATOM   5007  CG2 VAL A 964      30.660  36.770  55.510  1.00  0.00           C
ATOM   5008 HG21 VAL A 964      30.440  37.490  54.690  1.00  0.00           H
ATOM   5009 HG22 VAL A 964      29.750  36.840  56.160  1.00  0.00           H
ATOM   5010 HG23 VAL A 964      30.640  35.750  55.080  1.00  0.00           H
ATOM   5011  C   VAL A 964      32.830  38.540  58.190  1.00  0.00           C
ATOM   5012  O   VAL A 964      32.840  38.330  59.460  1.00  0.00           O
ATOM   5013  N   CYS A 965      33.900  39.290  57.620  1.00  0.00           N
ATOM   5014  HN  CYS A 965      33.960  39.480  56.640  1.00  0.00           H
ATOM   5015  CA  CYS A 965      35.020  39.750  58.440  1.00  0.00           C
ATOM   5016  HA  CYS A 965      35.400  38.840  58.900  1.00  0.00           H
ATOM   5017  CB  CYS A 965      35.950  40.510  57.510  1.00  0.00           C
ATOM   5018  HB1 CYS A 965      36.680  41.200  57.990  1.00  0.00           H
ATOM   5019  HB2 CYS A 965      35.230  41.140  56.930  1.00  0.00           H
ATOM   5020  SG  CYS A 965      36.880  39.300  56.460  1.00  0.00           S
ATOM   5021  HG1 CYS A 965      36.020  39.030  55.490  1.00  0.00           H
ATOM   5022  C   CYS A 965      34.600  40.650  59.600  1.00  0.00           C
ATOM   5023  O   CYS A 965      35.060  40.480  60.750  1.00  0.00           O
ATOM   5024  N   SER A 966      33.680  41.590  59.400  1.00  0.00           N
ATOM   5025  HN  SER A 966      33.350  41.740  58.460  1.00  0.00           H
ATOM   5026  CA  SER A 966      33.120  42.530  60.460  1.00  0.00           C
ATOM   5027  HA  SER A 966      33.980  43.070  60.830  1.00  0.00           H
ATOM   5028  CB  SER A 966      32.060  43.540  59.930  1.00  0.00           C
ATOM   5029  HB1 SER A 966      31.540  44.180  60.680  1.00  0.00           H
ATOM   5030  HB2 SER A 966      31.220  42.990  59.450  1.00  0.00           H
ATOM   5031  OG  SER A 966      32.770  44.430  59.030  1.00  0.00           O
ATOM   5032  HG1 SER A 966      32.840  43.890  58.240  1.00  0.00           H
ATOM   5033  C   SER A 966      32.490  41.770  61.590  1.00  0.00           C
ATOM   5034  O   SER A 966      32.800  42.130  62.730  1.00  0.00           O
ATOM   5035  N   VAL A 967      31.610  40.810  61.360  1.00  0.00           N
ATOM   5036  HN  VAL A 967      31.450  40.530  60.420  1.00  0.00           H
ATOM   5037  CA  VAL A 967      31.010  40.020  62.410  1.00  0.00           C
ATOM   5038  HA  VAL A 967      30.310  40.700  62.900  1.00  0.00           H
ATOM   5039  CB  VAL A 967      30.020  38.930  61.830  1.00  0.00           C
ATOM   5040  HB  VAL A 967      30.650  38.270  61.200  1.00  0.00           H
ATOM   5041  CG1 VAL A 967      29.300  38.140  62.960  1.00  0.00           C
ATOM   5042 HG11 VAL A 967      28.780  38.890  63.600  1.00  0.00           H
ATOM   5043 HG12 VAL A 967      30.090  37.620  63.530  1.00  0.00           H
ATOM   5044 HG13 VAL A 967      28.670  37.350  62.510  1.00  0.00           H
ATOM   5045  CG2 VAL A 967      29.030  39.680  61.000  1.00  0.00           C
ATOM   5046 HG21 VAL A 967      28.170  39.010  60.790  1.00  0.00           H
ATOM   5047 HG22 VAL A 967      29.380  40.060  60.030  1.00  0.00           H
ATOM   5048 HG23 VAL A 967      28.580  40.550  61.520  1.00  0.00           H
ATOM   5049  C   VAL A 967      31.970  39.340  63.380  1.00  0.00           C
ATOM   5050  O   VAL A 967      31.710  39.130  64.600  1.00  0.00           O
ATOM   5051  N   MET A 968      33.170  38.990  62.870  1.00  0.00           N
ATOM   5052  HN  MET A 968      33.290  39.210  61.910  1.00  0.00           H
ATOM   5053  CA  MET A 968      34.280  38.280  63.560  1.00  0.00           C
ATOM   5054  HA  MET A 968      34.040  37.810  64.510  1.00  0.00           H
ATOM   5055  CB  MET A 968      34.880  37.150  62.640  1.00  0.00           C
ATOM   5056  HB1 MET A 968      35.780  36.710  63.130  1.00  0.00           H
ATOM   5057  HB2 MET A 968      35.310  37.700  61.770  1.00  0.00           H
ATOM   5058  CG  MET A 968      33.820  36.170  62.210  1.00  0.00           C
ATOM   5059  HG1 MET A 968      32.900  36.710  61.930  1.00  0.00           H
ATOM   5060  HG2 MET A 968      33.630  35.460  63.040  1.00  0.00           H
[truncated: 6,873,249 more chars]
