# Supplementary material for: CryoEM and computational modeling structural insights into the pH regulator NBCn1
Source: Nat Commun. 2025 Nov 11;16:9932. doi: 10.1038/s41467-025-64868-z (PMC12606367; doi:10.1038/s41467-025-64868-z)
Supplement: Supplementary file 7 — Supplementary Data 5 [file 41467_2025_64868_MOESM7_ESM.zip › 100ns_z_restr_MD_NBCn1_2NaCO3/hNBCn1_IF/z-restr_hNBCn1_IF_2NaCO3_last_step_22.pdb]

REMARK    GENERATED BY TRJCONV
TITLE     Title t= 101000.00000 step= 50500000
REMARK    THIS IS A SIMULATION BOX
CRYST1   92.637   92.637  104.097  90.00  90.00  90.00 P 1           1
MODEL        1
ATOM      1  N   LEU A 585      19.500  36.130  36.100  1.00  0.00           N
ATOM      2  HT1 LEU A 585      18.650  35.790  36.580  1.00  0.00           H
ATOM      3  HT2 LEU A 585      19.340  35.760  35.150  1.00  0.00           H
ATOM      4  HT3 LEU A 585      19.550  37.170  36.110  1.00  0.00           H
ATOM      5  CA  LEU A 585      20.600  35.510  36.840  1.00  0.00           C
ATOM      6  HA  LEU A 585      21.500  36.050  36.600  1.00  0.00           H
ATOM      7  CB  LEU A 585      20.450  35.820  38.390  1.00  0.00           C
ATOM      8  HB1 LEU A 585      19.720  35.060  38.710  1.00  0.00           H
ATOM      9  HB2 LEU A 585      19.880  36.750  38.610  1.00  0.00           H
ATOM     10  CG  LEU A 585      21.760  35.650  39.160  1.00  0.00           C
ATOM     11  HG  LEU A 585      22.340  34.760  38.810  1.00  0.00           H
ATOM     12  CD1 LEU A 585      22.680  36.900  38.990  1.00  0.00           C
ATOM     13 HD11 LEU A 585      23.690  36.760  39.430  1.00  0.00           H
ATOM     14 HD12 LEU A 585      22.240  37.800  39.460  1.00  0.00           H
ATOM     15 HD13 LEU A 585      22.870  37.240  37.960  1.00  0.00           H
ATOM     16  CD2 LEU A 585      21.470  35.410  40.630  1.00  0.00           C
ATOM     17 HD21 LEU A 585      20.700  34.630  40.770  1.00  0.00           H
ATOM     18 HD22 LEU A 585      21.230  36.350  41.170  1.00  0.00           H
ATOM     19 HD23 LEU A 585      22.440  35.100  41.080  1.00  0.00           H
ATOM     20  C   LEU A 585      20.930  34.070  36.430  1.00  0.00           C
ATOM     21  O   LEU A 585      22.120  33.700  36.280  1.00  0.00           O
ATOM     22  N   ILE A 586      19.890  33.190  36.330  1.00  0.00           N
ATOM     23  HN  ILE A 586      18.980  33.390  36.690  1.00  0.00           H
ATOM     24  CA  ILE A 586      20.040  31.810  35.950  1.00  0.00           C
ATOM     25  HA  ILE A 586      20.550  31.440  36.840  1.00  0.00           H
ATOM     26  CB  ILE A 586      18.690  31.090  36.090  1.00  0.00           C
ATOM     27  HB  ILE A 586      18.190  31.240  37.070  1.00  0.00           H
ATOM     28  CG2 ILE A 586      17.780  31.770  35.070  1.00  0.00           C
ATOM     29 HG21 ILE A 586      18.030  31.420  34.050  1.00  0.00           H
ATOM     30 HG22 ILE A 586      17.770  32.880  35.150  1.00  0.00           H
ATOM     31 HG23 ILE A 586      16.750  31.400  35.300  1.00  0.00           H
ATOM     32  CG1 ILE A 586      18.690  29.600  35.870  1.00  0.00           C
ATOM     33 HG11 ILE A 586      18.810  29.400  34.780  1.00  0.00           H
ATOM     34 HG12 ILE A 586      17.670  29.250  36.120  1.00  0.00           H
ATOM     35  CD  ILE A 586      19.730  28.780  36.680  1.00  0.00           C
ATOM     36  HD1 ILE A 586      19.520  27.690  36.540  1.00  0.00           H
ATOM     37  HD2 ILE A 586      19.830  29.000  37.770  1.00  0.00           H
ATOM     38  HD3 ILE A 586      20.750  28.870  36.240  1.00  0.00           H
ATOM     39  C   ILE A 586      20.740  31.570  34.570  1.00  0.00           C
ATOM     40  O   ILE A 586      21.680  30.790  34.450  1.00  0.00           O
ATOM     41  N   LEU A 587      20.390  32.350  33.550  1.00  0.00           N
ATOM     42  HN  LEU A 587      19.680  33.040  33.610  1.00  0.00           H
ATOM     43  CA  LEU A 587      20.890  32.070  32.180  1.00  0.00           C
ATOM     44  HA  LEU A 587      20.820  31.030  31.940  1.00  0.00           H
ATOM     45  CB  LEU A 587      20.180  33.030  31.140  1.00  0.00           C
ATOM     46  HB1 LEU A 587      20.570  32.780  30.130  1.00  0.00           H
ATOM     47  HB2 LEU A 587      20.340  34.110  31.320  1.00  0.00           H
ATOM     48  CG  LEU A 587      18.650  32.700  30.990  1.00  0.00           C
ATOM     49  HG  LEU A 587      18.240  32.760  32.030  1.00  0.00           H
ATOM     50  CD1 LEU A 587      18.010  33.790  30.130  1.00  0.00           C
ATOM     51 HD11 LEU A 587      16.950  33.550  29.880  1.00  0.00           H
ATOM     52 HD12 LEU A 587      18.500  33.600  29.150  1.00  0.00           H
ATOM     53 HD13 LEU A 587      18.230  34.840  30.400  1.00  0.00           H
ATOM     54  CD2 LEU A 587      18.400  31.270  30.520  1.00  0.00           C
ATOM     55 HD21 LEU A 587      18.860  30.480  31.140  1.00  0.00           H
ATOM     56 HD22 LEU A 587      18.920  31.100  29.550  1.00  0.00           H
ATOM     57 HD23 LEU A 587      17.350  30.920  30.400  1.00  0.00           H
ATOM     58  C   LEU A 587      22.480  32.390  32.070  1.00  0.00           C
ATOM     59  O   LEU A 587      23.170  31.660  31.410  1.00  0.00           O
ATOM     60  N   ASP A 588      22.920  33.470  32.770  1.00  0.00           N
ATOM     61  HN  ASP A 588      22.250  34.030  33.260  1.00  0.00           H
ATOM     62  CA  ASP A 588      24.310  33.900  32.970  1.00  0.00           C
ATOM     63  HA  ASP A 588      24.710  34.150  32.000  1.00  0.00           H
ATOM     64  CB  ASP A 588      24.530  35.210  33.850  1.00  0.00           C
ATOM     65  HB1 ASP A 588      25.570  35.320  34.250  1.00  0.00           H
ATOM     66  HB2 ASP A 588      23.880  35.080  34.740  1.00  0.00           H
ATOM     67  CG  ASP A 588      24.140  36.450  33.140  1.00  0.00           C
ATOM     68  OD1 ASP A 588      24.510  36.600  31.940  1.00  0.00           O
ATOM     69  OD2 ASP A 588      23.490  37.310  33.750  1.00  0.00           O
ATOM     70  C   ASP A 588      25.130  32.740  33.520  1.00  0.00           C
ATOM     71  O   ASP A 588      26.120  32.270  32.890  1.00  0.00           O
ATOM     72  N   ILE A 589      24.660  32.100  34.610  1.00  0.00           N
ATOM     73  HN  ILE A 589      23.840  32.400  35.080  1.00  0.00           H
ATOM     74  CA  ILE A 589      25.460  31.060  35.290  1.00  0.00           C
ATOM     75  HA  ILE A 589      26.480  31.380  35.180  1.00  0.00           H
ATOM     76  CB  ILE A 589      25.130  31.050  36.790  1.00  0.00           C
ATOM     77  HB  ILE A 589      25.200  32.120  37.080  1.00  0.00           H
ATOM     78  CG2 ILE A 589      23.680  30.680  37.080  1.00  0.00           C
ATOM     79 HG21 ILE A 589      23.620  30.420  38.160  1.00  0.00           H
ATOM     80 HG22 ILE A 589      23.370  29.740  36.570  1.00  0.00           H
ATOM     81 HG23 ILE A 589      22.980  31.520  36.930  1.00  0.00           H
ATOM     82  CG1 ILE A 589      26.170  30.170  37.520  1.00  0.00           C
ATOM     83 HG11 ILE A 589      27.180  30.180  37.060  1.00  0.00           H
ATOM     84 HG12 ILE A 589      25.750  29.140  37.490  1.00  0.00           H
ATOM     85  CD  ILE A 589      26.290  30.590  39.030  1.00  0.00           C
ATOM     86  HD1 ILE A 589      26.790  29.810  39.650  1.00  0.00           H
ATOM     87  HD2 ILE A 589      25.320  30.520  39.590  1.00  0.00           H
ATOM     88  HD3 ILE A 589      26.520  31.660  39.190  1.00  0.00           H
ATOM     89  C   ILE A 589      25.350  29.710  34.670  1.00  0.00           C
ATOM     90  O   ILE A 589      26.270  28.920  34.790  1.00  0.00           O
ATOM     91  N   LYS A 590      24.200  29.460  34.000  1.00  0.00           N
ATOM     92  HN  LYS A 590      23.380  30.020  34.040  1.00  0.00           H
ATOM     93  CA  LYS A 590      24.070  28.230  33.250  1.00  0.00           C
ATOM     94  HA  LYS A 590      24.060  27.340  33.870  1.00  0.00           H
ATOM     95  CB  LYS A 590      22.650  28.100  32.660  1.00  0.00           C
ATOM     96  HB1 LYS A 590      22.400  28.930  31.960  1.00  0.00           H
ATOM     97  HB2 LYS A 590      21.890  28.290  33.450  1.00  0.00           H
ATOM     98  CG  LYS A 590      22.300  26.700  32.050  1.00  0.00           C
ATOM     99  HG1 LYS A 590      22.450  25.950  32.860  1.00  0.00           H
ATOM    100  HG2 LYS A 590      23.030  26.440  31.270  1.00  0.00           H
ATOM    101  CD  LYS A 590      20.870  26.630  31.560  1.00  0.00           C
ATOM    102  HD1 LYS A 590      20.220  26.770  32.440  1.00  0.00           H
ATOM    103  HD2 LYS A 590      20.700  25.630  31.120  1.00  0.00           H
ATOM    104  CE  LYS A 590      20.480  27.630  30.420  1.00  0.00           C
ATOM    105  HE1 LYS A 590      21.130  27.430  29.540  1.00  0.00           H
ATOM    106  HE2 LYS A 590      20.660  28.680  30.730  1.00  0.00           H
ATOM    107  NZ  LYS A 590      19.020  27.510  30.040  1.00  0.00           N
ATOM    108  HZ1 LYS A 590      18.770  27.860  29.100  1.00  0.00           H
ATOM    109  HZ2 LYS A 590      18.370  27.870  30.760  1.00  0.00           H
ATOM    110  HZ3 LYS A 590      18.710  26.520  30.020  1.00  0.00           H
ATOM    111  C   LYS A 590      25.120  28.020  32.140  1.00  0.00           C
ATOM    112  O   LYS A 590      25.600  26.950  31.950  1.00  0.00           O
ATOM    113  N   ARG A 591      25.520  29.160  31.500  1.00  0.00           N
ATOM    114  HN  ARG A 591      25.050  30.020  31.690  1.00  0.00           H
ATOM    115  CA  ARG A 591      26.550  29.300  30.460  1.00  0.00           C
ATOM    116  HA  ARG A 591      26.340  28.720  29.570  1.00  0.00           H
ATOM    117  CB  ARG A 591      26.710  30.790  29.970  1.00  0.00           C
ATOM    118  HB1 ARG A 591      27.430  30.790  29.130  1.00  0.00           H
ATOM    119  HB2 ARG A 591      27.150  31.290  30.860  1.00  0.00           H
ATOM    120  CG  ARG A 591      25.460  31.420  29.350  1.00  0.00           C
ATOM    121  HG1 ARG A 591      25.740  32.230  28.650  1.00  0.00           H
ATOM    122  HG2 ARG A 591      25.030  31.930  30.240  1.00  0.00           H
ATOM    123  CD  ARG A 591      24.440  30.500  28.720  1.00  0.00           C
ATOM    124  HD1 ARG A 591      23.980  29.850  29.500  1.00  0.00           H
ATOM    125  HD2 ARG A 591      24.930  29.920  27.900  1.00  0.00           H
ATOM    126  NE  ARG A 591      23.280  31.310  28.150  1.00  0.00           N
ATOM    127  HE  ARG A 591      23.140  32.260  28.440  1.00  0.00           H
ATOM    128  CZ  ARG A 591      22.150  30.720  27.890  1.00  0.00           C
ATOM    129  NH1 ARG A 591      21.850  29.450  28.010  1.00  0.00           N
ATOM    130 HH11 ARG A 591      22.490  28.690  27.910  1.00  0.00           H
ATOM    131 HH12 ARG A 591      20.950  29.250  27.610  1.00  0.00           H
ATOM    132  NH2 ARG A 591      21.100  31.460  27.580  1.00  0.00           N
ATOM    133 HH21 ARG A 591      20.190  31.140  27.340  1.00  0.00           H
ATOM    134 HH22 ARG A 591      21.270  32.410  27.300  1.00  0.00           H
ATOM    135  C   ARG A 591      27.930  28.860  30.810  1.00  0.00           C
ATOM    136  O   ARG A 591      28.520  28.190  29.960  1.00  0.00           O
ATOM    137  N   LYS A 592      28.300  29.110  32.120  1.00  0.00           N
ATOM    138  HN  LYS A 592      27.660  29.590  32.700  1.00  0.00           H
ATOM    139  CA  LYS A 592      29.530  28.660  32.710  1.00  0.00           C
ATOM    140  HA  LYS A 592      30.430  28.750  32.120  1.00  0.00           H
ATOM    141  CB  LYS A 592      29.760  29.550  33.900  1.00  0.00           C
ATOM    142  HB1 LYS A 592      30.660  29.250  34.470  1.00  0.00           H
ATOM    143  HB2 LYS A 592      29.010  29.510  34.730  1.00  0.00           H
ATOM    144  CG  LYS A 592      30.110  31.000  33.570  1.00  0.00           C
ATOM    145  HG1 LYS A 592      29.760  31.600  34.440  1.00  0.00           H
ATOM    146  HG2 LYS A 592      29.560  31.330  32.670  1.00  0.00           H
ATOM    147  CD  LYS A 592      31.630  31.150  33.350  1.00  0.00           C
ATOM    148  HD1 LYS A 592      31.810  30.640  32.390  1.00  0.00           H
ATOM    149  HD2 LYS A 592      32.180  30.600  34.160  1.00  0.00           H
ATOM    150  CE  LYS A 592      32.270  32.510  33.170  1.00  0.00           C
ATOM    151  HE1 LYS A 592      33.230  32.440  32.650  1.00  0.00           H
ATOM    152  HE2 LYS A 592      32.400  33.000  34.160  1.00  0.00           H
ATOM    153  NZ  LYS A 592      31.380  33.390  32.320  1.00  0.00           N
ATOM    154  HZ1 LYS A 592      31.410  32.910  31.400  1.00  0.00           H
ATOM    155  HZ2 LYS A 592      31.820  34.310  32.140  1.00  0.00           H
ATOM    156  HZ3 LYS A 592      30.390  33.430  32.660  1.00  0.00           H
ATOM    157  C   LYS A 592      29.370  27.240  33.130  1.00  0.00           C
ATOM    158  O   LYS A 592      30.310  26.460  32.970  1.00  0.00           O
ATOM    159  N   ALA A 593      28.300  26.880  33.810  1.00  0.00           N
ATOM    160  HN  ALA A 593      27.520  27.500  33.820  1.00  0.00           H
ATOM    161  CA  ALA A 593      28.090  25.700  34.590  1.00  0.00           C
ATOM    162  HA  ALA A 593      28.640  25.890  35.490  1.00  0.00           H
ATOM    163  CB  ALA A 593      26.590  25.730  34.930  1.00  0.00           C
ATOM    164  HB1 ALA A 593      26.370  26.630  35.550  1.00  0.00           H
ATOM    165  HB2 ALA A 593      26.430  24.930  35.690  1.00  0.00           H
ATOM    166  HB3 ALA A 593      25.890  25.530  34.090  1.00  0.00           H
ATOM    167  C   ALA A 593      28.590  24.360  34.070  1.00  0.00           C
ATOM    168  O   ALA A 593      29.240  23.700  34.880  1.00  0.00           O
ATOM    169  N   PRO A 594      28.480  23.840  32.900  1.00  0.00           N
ATOM    170  CD  PRO A 594      27.720  24.360  31.760  1.00  0.00           C
ATOM    171  HD1 PRO A 594      27.860  25.440  31.560  1.00  0.00           H
ATOM    172  HD2 PRO A 594      26.650  24.100  31.880  1.00  0.00           H
ATOM    173  CA  PRO A 594      29.250  22.620  32.400  1.00  0.00           C
ATOM    174  HA  PRO A 594      29.030  21.880  33.150  1.00  0.00           H
ATOM    175  CB  PRO A 594      28.770  22.280  30.940  1.00  0.00           C
ATOM    176  HB1 PRO A 594      27.950  21.510  30.970  1.00  0.00           H
ATOM    177  HB2 PRO A 594      29.480  21.770  30.260  1.00  0.00           H
ATOM    178  CG  PRO A 594      28.260  23.640  30.510  1.00  0.00           C
ATOM    179  HG1 PRO A 594      29.060  24.290  30.100  1.00  0.00           H
ATOM    180  HG2 PRO A 594      27.590  23.480  29.630  1.00  0.00           H
ATOM    181  C   PRO A 594      30.760  22.760  32.510  1.00  0.00           C
ATOM    182  O   PRO A 594      31.410  21.700  32.420  1.00  0.00           O
ATOM    183  N   PHE A 595      31.320  23.920  32.550  1.00  0.00           N
ATOM    184  HN  PHE A 595      30.770  24.740  32.550  1.00  0.00           H
ATOM    185  CA  PHE A 595      32.750  24.080  32.560  1.00  0.00           C
ATOM    186  HA  PHE A 595      33.080  23.220  31.970  1.00  0.00           H
ATOM    187  CB  PHE A 595      33.160  25.320  31.790  1.00  0.00           C
ATOM    188  HB1 PHE A 595      34.190  25.750  31.750  1.00  0.00           H
ATOM    189  HB2 PHE A 595      32.540  26.140  32.210  1.00  0.00           H
ATOM    190  CG  PHE A 595      32.920  25.030  30.340  1.00  0.00           C
ATOM    191  CD1 PHE A 595      31.740  25.350  29.690  1.00  0.00           C
ATOM    192  HD1 PHE A 595      30.950  25.710  30.340  1.00  0.00           H
ATOM    193  CE1 PHE A 595      31.610  25.210  28.290  1.00  0.00           C
ATOM    194  HE1 PHE A 595      30.640  25.300  27.820  1.00  0.00           H
ATOM    195  CZ  PHE A 595      32.740  24.680  27.600  1.00  0.00           C
ATOM    196  HZ  PHE A 595      32.660  24.490  26.540  1.00  0.00           H
ATOM    197  CD2 PHE A 595      34.070  24.690  29.560  1.00  0.00           C
ATOM    198  HD2 PHE A 595      34.990  24.580  30.100  1.00  0.00           H
ATOM    199  CE2 PHE A 595      33.930  24.440  28.190  1.00  0.00           C
ATOM    200  HE2 PHE A 595      34.750  24.320  27.500  1.00  0.00           H
ATOM    201  C   PHE A 595      33.520  24.120  33.880  1.00  0.00           C
ATOM    202  O   PHE A 595      34.690  24.460  33.990  1.00  0.00           O
ATOM    203  N   PHE A 596      32.800  23.770  34.950  1.00  0.00           N
ATOM    204  HN  PHE A 596      31.860  23.460  34.820  1.00  0.00           H
ATOM    205  CA  PHE A 596      33.260  23.840  36.340  1.00  0.00           C
ATOM    206  HA  PHE A 596      33.690  24.830  36.480  1.00  0.00           H
ATOM    207  CB  PHE A 596      31.960  23.710  37.220  1.00  0.00           C
ATOM    208  HB1 PHE A 596      31.620  22.670  37.340  1.00  0.00           H
ATOM    209  HB2 PHE A 596      31.170  24.290  36.680  1.00  0.00           H
ATOM    210  CG  PHE A 596      32.110  24.140  38.690  1.00  0.00           C
ATOM    211  CD1 PHE A 596      31.140  23.650  39.580  1.00  0.00           C
ATOM    212  HD1 PHE A 596      30.460  22.880  39.260  1.00  0.00           H
ATOM    213  CE1 PHE A 596      31.110  24.120  40.920  1.00  0.00           C
ATOM    214  HE1 PHE A 596      30.380  23.620  41.540  1.00  0.00           H
ATOM    215  CZ  PHE A 596      31.980  25.050  41.410  1.00  0.00           C
ATOM    216  HZ  PHE A 596      31.940  25.350  42.450  1.00  0.00           H
ATOM    217  CD2 PHE A 596      33.040  25.030  39.170  1.00  0.00           C
ATOM    218  HD2 PHE A 596      33.870  25.390  38.570  1.00  0.00           H
ATOM    219  CE2 PHE A 596      33.010  25.450  40.500  1.00  0.00           C
ATOM    220  HE2 PHE A 596      33.700  26.210  40.850  1.00  0.00           H
ATOM    221  C   PHE A 596      34.350  22.960  36.760  1.00  0.00           C
ATOM    222  O   PHE A 596      35.290  23.320  37.490  1.00  0.00           O
ATOM    223  N   LEU A 597      34.170  21.720  36.280  1.00  0.00           N
ATOM    224  HN  LEU A 597      33.290  21.510  35.870  1.00  0.00           H
ATOM    225  CA  LEU A 597      35.150  20.650  36.230  1.00  0.00           C
ATOM    226  HA  LEU A 597      35.450  20.390  37.230  1.00  0.00           H
ATOM    227  CB  LEU A 597      34.430  19.450  35.610  1.00  0.00           C
ATOM    228  HB1 LEU A 597      33.770  19.650  34.720  1.00  0.00           H
ATOM    229  HB2 LEU A 597      33.670  18.940  36.230  1.00  0.00           H
ATOM    230  CG  LEU A 597      35.250  18.290  35.050  1.00  0.00           C
ATOM    231  HG  LEU A 597      36.040  18.760  34.430  1.00  0.00           H
ATOM    232  CD1 LEU A 597      35.820  17.420  36.100  1.00  0.00           C
ATOM    233 HD11 LEU A 597      36.370  16.570  35.630  1.00  0.00           H
ATOM    234 HD12 LEU A 597      35.070  16.960  36.760  1.00  0.00           H
ATOM    235 HD13 LEU A 597      36.560  18.030  36.660  1.00  0.00           H
ATOM    236  CD2 LEU A 597      34.330  17.370  34.140  1.00  0.00           C
ATOM    237 HD21 LEU A 597      33.800  17.980  33.380  1.00  0.00           H
ATOM    238 HD22 LEU A 597      33.690  16.800  34.850  1.00  0.00           H
ATOM    239 HD23 LEU A 597      34.910  16.520  33.730  1.00  0.00           H
ATOM    240  C   LEU A 597      36.370  21.060  35.420  1.00  0.00           C
ATOM    241  O   LEU A 597      37.410  20.680  35.870  1.00  0.00           O
ATOM    242  N   SER A 598      36.270  21.810  34.330  1.00  0.00           N
ATOM    243  HN  SER A 598      35.360  22.000  33.980  1.00  0.00           H
ATOM    244  CA  SER A 598      37.310  22.140  33.400  1.00  0.00           C
ATOM    245  HA  SER A 598      37.780  21.230  33.070  1.00  0.00           H
ATOM    246  CB  SER A 598      37.040  23.020  32.190  1.00  0.00           C
ATOM    247  HB1 SER A 598      37.970  23.080  31.580  1.00  0.00           H
ATOM    248  HB2 SER A 598      36.680  24.070  32.350  1.00  0.00           H
ATOM    249  OG  SER A 598      36.100  22.390  31.320  1.00  0.00           O
ATOM    250  HG1 SER A 598      36.340  22.560  30.400  1.00  0.00           H
ATOM    251  C   SER A 598      38.460  22.850  34.140  1.00  0.00           C
ATOM    252  O   SER A 598      39.620  22.490  33.940  1.00  0.00           O
ATOM    253  N   ASP A 599      38.140  23.710  35.090  1.00  0.00           N
ATOM    254  HN  ASP A 599      37.260  24.090  35.390  1.00  0.00           H
ATOM    255  CA  ASP A 599      39.220  24.320  35.860  1.00  0.00           C
ATOM    256  HA  ASP A 599      39.890  24.920  35.260  1.00  0.00           H
ATOM    257  CB  ASP A 599      38.540  25.150  37.080  1.00  0.00           C
ATOM    258  HB1 ASP A 599      39.310  25.360  37.870  1.00  0.00           H
ATOM    259  HB2 ASP A 599      37.790  24.540  37.650  1.00  0.00           H
ATOM    260  CG  ASP A 599      38.010  26.400  36.550  1.00  0.00           C
ATOM    261  OD1 ASP A 599      37.450  27.170  37.380  1.00  0.00           O
ATOM    262  OD2 ASP A 599      38.100  26.670  35.330  1.00  0.00           O
ATOM    263  C   ASP A 599      40.200  23.400  36.620  1.00  0.00           C
ATOM    264  O   ASP A 599      41.410  23.630  36.590  1.00  0.00           O
ATOM    265  N   PHE A 600      39.690  22.390  37.220  1.00  0.00           N
ATOM    266  HN  PHE A 600      38.690  22.390  37.310  1.00  0.00           H
ATOM    267  CA  PHE A 600      40.450  21.260  37.780  1.00  0.00           C
ATOM    268  HA  PHE A 600      41.150  21.690  38.490  1.00  0.00           H
ATOM    269  CB  PHE A 600      39.420  20.300  38.490  1.00  0.00           C
ATOM    270  HB1 PHE A 600      39.920  19.340  38.720  1.00  0.00           H
ATOM    271  HB2 PHE A 600      38.490  20.070  37.910  1.00  0.00           H
ATOM    272  CG  PHE A 600      39.010  20.890  39.810  1.00  0.00           C
ATOM    273  CD1 PHE A 600      37.720  21.380  40.050  1.00  0.00           C
ATOM    274  HD1 PHE A 600      36.980  21.330  39.290  1.00  0.00           H
ATOM    275  CE1 PHE A 600      37.390  21.920  41.330  1.00  0.00           C
ATOM    276  HE1 PHE A 600      36.490  22.500  41.500  1.00  0.00           H
ATOM    277  CZ  PHE A 600      38.320  21.970  42.370  1.00  0.00           C
ATOM    278  HZ  PHE A 600      37.990  22.390  43.300  1.00  0.00           H
ATOM    279  CD2 PHE A 600      39.970  20.980  40.870  1.00  0.00           C
ATOM    280  HD2 PHE A 600      41.010  20.650  40.770  1.00  0.00           H
ATOM    281  CE2 PHE A 600      39.640  21.510  42.130  1.00  0.00           C
ATOM    282  HE2 PHE A 600      40.420  21.640  42.880  1.00  0.00           H
ATOM    283  C   PHE A 600      41.330  20.580  36.760  1.00  0.00           C
ATOM    284  O   PHE A 600      42.540  20.410  36.950  1.00  0.00           O
ATOM    285  N   LYS A 601      40.830  20.190  35.550  1.00  0.00           N
ATOM    286  HN  LYS A 601      39.900  20.440  35.310  1.00  0.00           H
ATOM    287  CA  LYS A 601      41.560  19.640  34.440  1.00  0.00           C
ATOM    288  HA  LYS A 601      41.960  18.650  34.650  1.00  0.00           H
ATOM    289  CB  LYS A 601      40.630  19.520  33.190  1.00  0.00           C
ATOM    290  HB1 LYS A 601      41.300  19.340  32.320  1.00  0.00           H
ATOM    291  HB2 LYS A 601      40.020  20.410  32.930  1.00  0.00           H
ATOM    292  CG  LYS A 601      39.500  18.430  33.240  1.00  0.00           C
ATOM    293  HG1 LYS A 601      38.790  18.670  34.060  1.00  0.00           H
ATOM    294  HG2 LYS A 601      39.970  17.460  33.520  1.00  0.00           H
ATOM    295  CD  LYS A 601      38.770  18.170  31.920  1.00  0.00           C
ATOM    296  HD1 LYS A 601      39.510  17.650  31.260  1.00  0.00           H
ATOM    297  HD2 LYS A 601      38.530  19.100  31.380  1.00  0.00           H
ATOM    298  CE  LYS A 601      37.580  17.210  32.020  1.00  0.00           C
ATOM    299  HE1 LYS A 601      36.840  17.890  32.510  1.00  0.00           H
ATOM    300  HE2 LYS A 601      37.920  16.290  32.550  1.00  0.00           H
ATOM    301  NZ  LYS A 601      36.940  16.900  30.660  1.00  0.00           N
ATOM    302  HZ1 LYS A 601      35.910  16.870  30.560  1.00  0.00           H
ATOM    303  HZ2 LYS A 601      37.190  15.940  30.360  1.00  0.00           H
ATOM    304  HZ3 LYS A 601      37.320  17.530  29.930  1.00  0.00           H
ATOM    305  C   LYS A 601      42.710  20.560  33.990  1.00  0.00           C
ATOM    306  O   LYS A 601      43.810  20.040  33.870  1.00  0.00           O
ATOM    307  N   ASP A 602      42.460  21.910  33.850  1.00  0.00           N
ATOM    308  HN  ASP A 602      41.500  22.160  33.850  1.00  0.00           H
ATOM    309  CA  ASP A 602      43.450  22.920  33.700  1.00  0.00           C
ATOM    310  HA  ASP A 602      44.040  22.710  32.830  1.00  0.00           H
ATOM    311  CB  ASP A 602      42.730  24.300  33.550  1.00  0.00           C
ATOM    312  HB1 ASP A 602      43.560  24.990  33.240  1.00  0.00           H
ATOM    313  HB2 ASP A 602      42.210  24.560  34.500  1.00  0.00           H
ATOM    314  CG  ASP A 602      41.770  24.310  32.420  1.00  0.00           C
ATOM    315  OD1 ASP A 602      40.800  25.140  32.370  1.00  0.00           O
ATOM    316  OD2 ASP A 602      42.100  23.660  31.380  1.00  0.00           O
ATOM    317  C   ASP A 602      44.500  23.150  34.860  1.00  0.00           C
ATOM    318  O   ASP A 602      45.650  23.620  34.680  1.00  0.00           O
ATOM    319  N   ALA A 603      44.130  22.750  36.100  1.00  0.00           N
ATOM    320  HN  ALA A 603      43.270  22.330  36.390  1.00  0.00           H
ATOM    321  CA  ALA A 603      45.110  22.930  37.180  1.00  0.00           C
ATOM    322  HA  ALA A 603      45.680  23.800  36.870  1.00  0.00           H
ATOM    323  CB  ALA A 603      44.410  23.270  38.580  1.00  0.00           C
ATOM    324  HB1 ALA A 603      43.690  22.460  38.820  1.00  0.00           H
ATOM    325  HB2 ALA A 603      43.870  24.240  38.510  1.00  0.00           H
ATOM    326  HB3 ALA A 603      45.140  23.250  39.410  1.00  0.00           H
ATOM    327  C   ALA A 603      46.170  21.770  37.320  1.00  0.00           C
ATOM    328  O   ALA A 603      47.060  21.970  38.140  1.00  0.00           O
ATOM    329  N   LEU A 604      46.180  20.680  36.570  1.00  0.00           N
ATOM    330  HN  LEU A 604      45.460  20.420  35.940  1.00  0.00           H
ATOM    331  CA  LEU A 604      47.110  19.570  36.600  1.00  0.00           C
ATOM    332  HA  LEU A 604      47.510  19.340  37.570  1.00  0.00           H
ATOM    333  CB  LEU A 604      46.570  18.240  36.060  1.00  0.00           C
ATOM    334  HB1 LEU A 604      47.350  17.450  35.950  1.00  0.00           H
ATOM    335  HB2 LEU A 604      46.090  18.490  35.100  1.00  0.00           H
ATOM    336  CG  LEU A 604      45.440  17.570  36.870  1.00  0.00           C
ATOM    337  HG  LEU A 604      44.550  18.180  36.600  1.00  0.00           H
ATOM    338  CD1 LEU A 604      45.220  16.110  36.370  1.00  0.00           C
ATOM    339 HD11 LEU A 604      46.100  15.500  36.640  1.00  0.00           H
ATOM    340 HD12 LEU A 604      45.020  16.010  35.280  1.00  0.00           H
ATOM    341 HD13 LEU A 604      44.360  15.640  36.890  1.00  0.00           H
ATOM    342  CD2 LEU A 604      45.570  17.590  38.430  1.00  0.00           C
ATOM    343 HD21 LEU A 604      45.440  18.590  38.890  1.00  0.00           H
ATOM    344 HD22 LEU A 604      46.540  17.130  38.740  1.00  0.00           H
ATOM    345 HD23 LEU A 604      44.760  17.060  38.990  1.00  0.00           H
ATOM    346  C   LEU A 604      48.350  19.870  35.900  1.00  0.00           C
ATOM    347  O   LEU A 604      48.630  19.310  34.830  1.00  0.00           O
ATOM    348  N   SER A 605      49.190  20.740  36.510  1.00  0.00           N
ATOM    349  HN  SER A 605      48.900  21.180  37.350  1.00  0.00           H
ATOM    350  CA  SER A 605      50.420  21.130  35.840  1.00  0.00           C
ATOM    351  HA  SER A 605      50.760  20.280  35.260  1.00  0.00           H
ATOM    352  CB  SER A 605      50.150  22.330  34.760  1.00  0.00           C
ATOM    353  HB1 SER A 605      49.610  23.100  35.360  1.00  0.00           H
ATOM    354  HB2 SER A 605      49.400  22.060  33.980  1.00  0.00           H
ATOM    355  OG  SER A 605      51.320  22.920  34.160  1.00  0.00           O
ATOM    356  HG1 SER A 605      51.810  22.290  33.620  1.00  0.00           H
ATOM    357  C   SER A 605      51.590  21.520  36.690  1.00  0.00           C
ATOM    358  O   SER A 605      51.440  21.950  37.830  1.00  0.00           O
ATOM    359  N   LEU A 606      52.810  21.370  36.170  1.00  0.00           N
ATOM    360  HN  LEU A 606      52.820  21.100  35.210  1.00  0.00           H
ATOM    361  CA  LEU A 606      54.030  21.540  36.970  1.00  0.00           C
ATOM    362  HA  LEU A 606      53.890  21.050  37.930  1.00  0.00           H
ATOM    363  CB  LEU A 606      55.280  21.010  36.150  1.00  0.00           C
ATOM    364  HB1 LEU A 606      56.180  21.490  36.630  1.00  0.00           H
ATOM    365  HB2 LEU A 606      55.310  21.260  35.070  1.00  0.00           H
ATOM    366  CG  LEU A 606      55.400  19.540  36.220  1.00  0.00           C
ATOM    367  HG  LEU A 606      54.430  19.080  35.930  1.00  0.00           H
ATOM    368  CD1 LEU A 606      56.500  19.040  35.190  1.00  0.00           C
ATOM    369 HD11 LEU A 606      56.350  17.940  35.070  1.00  0.00           H
ATOM    370 HD12 LEU A 606      57.510  19.220  35.610  1.00  0.00           H
ATOM    371 HD13 LEU A 606      56.370  19.570  34.220  1.00  0.00           H
ATOM    372  CD2 LEU A 606      55.710  18.970  37.640  1.00  0.00           C
ATOM    373 HD21 LEU A 606      54.820  19.070  38.290  1.00  0.00           H
ATOM    374 HD22 LEU A 606      56.530  19.380  38.260  1.00  0.00           H
ATOM    375 HD23 LEU A 606      56.140  17.950  37.530  1.00  0.00           H
ATOM    376  C   LEU A 606      54.220  23.060  37.170  1.00  0.00           C
ATOM    377  O   LEU A 606      54.570  23.550  38.250  1.00  0.00           O
ATOM    378  N   GLN A 607      53.900  23.830  36.150  1.00  0.00           N
ATOM    379  HN  GLN A 607      53.760  23.470  35.220  1.00  0.00           H
ATOM    380  CA  GLN A 607      53.830  25.260  36.200  1.00  0.00           C
ATOM    381  HA  GLN A 607      54.650  25.830  36.580  1.00  0.00           H
ATOM    382  CB  GLN A 607      53.370  25.610  34.720  1.00  0.00           C
ATOM    383  HB1 GLN A 607      53.320  26.710  34.740  1.00  0.00           H
ATOM    384  HB2 GLN A 607      52.370  25.190  34.460  1.00  0.00           H
ATOM    385  CG  GLN A 607      54.300  25.260  33.550  1.00  0.00           C
ATOM    386  HG1 GLN A 607      54.290  26.110  32.840  1.00  0.00           H
ATOM    387  HG2 GLN A 607      53.950  24.480  32.850  1.00  0.00           H
ATOM    388  CD  GLN A 607      55.760  24.950  33.960  1.00  0.00           C
ATOM    389  OE1 GLN A 607      56.100  23.780  34.250  1.00  0.00           O
ATOM    390  NE2 GLN A 607      56.600  25.960  34.040  1.00  0.00           N
ATOM    391 HE21 GLN A 607      57.520  25.890  34.410  1.00  0.00           H
ATOM    392 HE22 GLN A 607      56.350  26.890  33.760  1.00  0.00           H
ATOM    393  C   GLN A 607      52.700  25.740  37.140  1.00  0.00           C
ATOM    394  O   GLN A 607      52.890  26.670  37.910  1.00  0.00           O
ATOM    395  N   CYS A 608      51.580  25.110  37.170  1.00  0.00           N
ATOM    396  HN  CYS A 608      51.520  24.230  36.710  1.00  0.00           H
ATOM    397  CA  CYS A 608      50.620  25.450  38.150  1.00  0.00           C
ATOM    398  HA  CYS A 608      50.430  26.510  38.040  1.00  0.00           H
ATOM    399  CB  CYS A 608      49.180  24.890  37.990  1.00  0.00           C
ATOM    400  HB1 CYS A 608      48.540  25.130  38.860  1.00  0.00           H
ATOM    401  HB2 CYS A 608      49.270  23.790  37.840  1.00  0.00           H
ATOM    402  SG  CYS A 608      48.300  25.460  36.440  1.00  0.00           S
ATOM    403  HG1 CYS A 608      47.930  26.620  36.920  1.00  0.00           H
ATOM    404  C   CYS A 608      50.980  25.220  39.620  1.00  0.00           C
ATOM    405  O   CYS A 608      50.630  26.090  40.390  1.00  0.00           O
ATOM    406  N   LEU A 609      51.660  24.050  39.900  1.00  0.00           N
ATOM    407  HN  LEU A 609      51.720  23.360  39.180  1.00  0.00           H
ATOM    408  CA  LEU A 609      52.330  23.850  41.140  1.00  0.00           C
ATOM    409  HA  LEU A 609      51.480  23.920  41.810  1.00  0.00           H
ATOM    410  CB  LEU A 609      52.940  22.410  41.240  1.00  0.00           C
ATOM    411  HB1 LEU A 609      53.580  22.330  40.330  1.00  0.00           H
ATOM    412  HB2 LEU A 609      52.020  21.790  41.200  1.00  0.00           H
ATOM    413  CG  LEU A 609      53.730  21.990  42.530  1.00  0.00           C
ATOM    414  HG  LEU A 609      54.660  22.600  42.440  1.00  0.00           H
ATOM    415  CD1 LEU A 609      53.020  22.330  43.890  1.00  0.00           C
ATOM    416 HD11 LEU A 609      53.690  21.940  44.700  1.00  0.00           H
ATOM    417 HD12 LEU A 609      52.070  21.760  44.010  1.00  0.00           H
ATOM    418 HD13 LEU A 609      52.750  23.390  44.070  1.00  0.00           H
ATOM    419  CD2 LEU A 609      54.230  20.540  42.410  1.00  0.00           C
ATOM    420 HD21 LEU A 609      53.360  19.850  42.490  1.00  0.00           H
ATOM    421 HD22 LEU A 609      55.080  20.240  43.070  1.00  0.00           H
ATOM    422 HD23 LEU A 609      54.640  20.410  41.380  1.00  0.00           H
ATOM    423  C   LEU A 609      53.240  24.910  41.660  1.00  0.00           C
ATOM    424  O   LEU A 609      53.130  25.390  42.760  1.00  0.00           O
ATOM    425  N   ALA A 610      54.270  25.270  40.850  1.00  0.00           N
ATOM    426  HN  ALA A 610      54.360  24.770  40.000  1.00  0.00           H
ATOM    427  CA  ALA A 610      55.220  26.380  41.080  1.00  0.00           C
ATOM    428  HA  ALA A 610      55.870  26.190  41.920  1.00  0.00           H
ATOM    429  CB  ALA A 610      56.130  26.280  39.830  1.00  0.00           C
ATOM    430  HB1 ALA A 610      56.880  25.460  39.900  1.00  0.00           H
ATOM    431  HB2 ALA A 610      56.730  27.190  39.640  1.00  0.00           H
ATOM    432  HB3 ALA A 610      55.470  25.980  38.980  1.00  0.00           H
ATOM    433  C   ALA A 610      54.630  27.800  41.300  1.00  0.00           C
ATOM    434  O   ALA A 610      55.040  28.620  42.130  1.00  0.00           O
ATOM    435  N   SER A 611      53.580  28.130  40.520  1.00  0.00           N
ATOM    436  HN  SER A 611      53.280  27.480  39.820  1.00  0.00           H
ATOM    437  CA  SER A 611      52.830  29.440  40.610  1.00  0.00           C
ATOM    438  HA  SER A 611      53.500  30.280  40.520  1.00  0.00           H
ATOM    439  CB  SER A 611      51.790  29.490  39.480  1.00  0.00           C
ATOM    440  HB1 SER A 611      51.070  28.650  39.630  1.00  0.00           H
ATOM    441  HB2 SER A 611      52.290  29.510  38.490  1.00  0.00           H
ATOM    442  OG  SER A 611      50.990  30.590  39.500  1.00  0.00           O
ATOM    443  HG1 SER A 611      51.530  31.300  39.140  1.00  0.00           H
ATOM    444  C   SER A 611      52.170  29.730  41.940  1.00  0.00           C
ATOM    445  O   SER A 611      52.250  30.780  42.530  1.00  0.00           O
ATOM    446  N   ILE A 612      51.530  28.690  42.480  1.00  0.00           N
ATOM    447  HN  ILE A 612      51.250  27.890  41.940  1.00  0.00           H
ATOM    448  CA  ILE A 612      50.970  28.720  43.810  1.00  0.00           C
ATOM    449  HA  ILE A 612      50.280  29.540  43.810  1.00  0.00           H
ATOM    450  CB  ILE A 612      50.050  27.450  44.040  1.00  0.00           C
ATOM    451  HB  ILE A 612      50.750  26.610  43.840  1.00  0.00           H
ATOM    452  CG2 ILE A 612      49.570  27.470  45.470  1.00  0.00           C
ATOM    453 HG21 ILE A 612      50.270  27.840  46.260  1.00  0.00           H
ATOM    454 HG22 ILE A 612      49.190  26.460  45.720  1.00  0.00           H
ATOM    455 HG23 ILE A 612      48.650  28.110  45.490  1.00  0.00           H
ATOM    456  CG1 ILE A 612      48.920  27.330  42.980  1.00  0.00           C
ATOM    457 HG11 ILE A 612      49.340  27.350  41.960  1.00  0.00           H
ATOM    458 HG12 ILE A 612      48.160  28.140  43.020  1.00  0.00           H
ATOM    459  CD  ILE A 612      48.100  26.020  43.210  1.00  0.00           C
ATOM    460  HD1 ILE A 612      47.660  25.660  42.270  1.00  0.00           H
ATOM    461  HD2 ILE A 612      47.270  26.110  43.950  1.00  0.00           H
ATOM    462  HD3 ILE A 612      48.790  25.190  43.490  1.00  0.00           H
ATOM    463  C   ILE A 612      52.120  28.970  44.860  1.00  0.00           C
ATOM    464  O   ILE A 612      51.980  29.930  45.620  1.00  0.00           O
ATOM    465  N   LEU A 613      53.280  28.220  44.770  1.00  0.00           N
ATOM    466  HN  LEU A 613      53.440  27.420  44.210  1.00  0.00           H
ATOM    467  CA  LEU A 613      54.350  28.500  45.690  1.00  0.00           C
ATOM    468  HA  LEU A 613      54.150  28.450  46.760  1.00  0.00           H
ATOM    469  CB  LEU A 613      55.510  27.420  45.430  1.00  0.00           C
ATOM    470  HB1 LEU A 613      56.190  27.590  46.310  1.00  0.00           H
ATOM    471  HB2 LEU A 613      56.010  27.580  44.460  1.00  0.00           H
ATOM    472  CG  LEU A 613      55.050  25.930  45.520  1.00  0.00           C
ATOM    473  HG  LEU A 613      54.120  25.710  44.980  1.00  0.00           H
ATOM    474  CD1 LEU A 613      56.110  24.860  45.030  1.00  0.00           C
ATOM    475 HD11 LEU A 613      55.470  23.940  45.060  1.00  0.00           H
ATOM    476 HD12 LEU A 613      56.960  24.840  45.740  1.00  0.00           H
ATOM    477 HD13 LEU A 613      56.270  25.130  43.960  1.00  0.00           H
ATOM    478  CD2 LEU A 613      54.710  25.480  46.930  1.00  0.00           C
ATOM    479 HD21 LEU A 613      53.850  26.020  47.380  1.00  0.00           H
ATOM    480 HD22 LEU A 613      55.500  25.490  47.710  1.00  0.00           H
ATOM    481 HD23 LEU A 613      54.450  24.400  46.920  1.00  0.00           H
ATOM    482  C   LEU A 613      54.890  29.870  45.490  1.00  0.00           C
ATOM    483  O   LEU A 613      55.270  30.470  46.470  1.00  0.00           O
ATOM    484  N   PHE A 614      55.060  30.400  44.290  1.00  0.00           N
ATOM    485  HN  PHE A 614      55.040  29.650  43.630  1.00  0.00           H
ATOM    486  CA  PHE A 614      55.600  31.750  43.980  1.00  0.00           C
ATOM    487  HA  PHE A 614      56.500  31.910  44.540  1.00  0.00           H
ATOM    488  CB  PHE A 614      55.780  31.980  42.430  1.00  0.00           C
ATOM    489  HB1 PHE A 614      55.900  33.060  42.180  1.00  0.00           H
ATOM    490  HB2 PHE A 614      54.940  31.550  41.850  1.00  0.00           H
ATOM    491  CG  PHE A 614      57.070  31.410  41.930  1.00  0.00           C
ATOM    492  CD1 PHE A 614      57.090  30.620  40.770  1.00  0.00           C
ATOM    493  HD1 PHE A 614      56.140  30.430  40.290  1.00  0.00           H
ATOM    494  CE1 PHE A 614      58.300  30.120  40.180  1.00  0.00           C
ATOM    495  HE1 PHE A 614      58.290  29.570  39.250  1.00  0.00           H
ATOM    496  CZ  PHE A 614      59.540  30.540  40.700  1.00  0.00           C
ATOM    497  HZ  PHE A 614      60.490  30.330  40.210  1.00  0.00           H
ATOM    498  CD2 PHE A 614      58.330  31.730  42.460  1.00  0.00           C
ATOM    499  HD2 PHE A 614      58.400  32.310  43.370  1.00  0.00           H
ATOM    500  CE2 PHE A 614      59.580  31.340  41.840  1.00  0.00           C
ATOM    501  HE2 PHE A 614      60.520  31.640  42.270  1.00  0.00           H
ATOM    502  C   PHE A 614      54.710  32.780  44.510  1.00  0.00           C
ATOM    503  O   PHE A 614      55.100  33.800  45.110  1.00  0.00           O
ATOM    504  N   LEU A 615      53.410  32.670  44.280  1.00  0.00           N
ATOM    505  HN  LEU A 615      53.040  31.820  43.880  1.00  0.00           H
ATOM    506  CA  LEU A 615      52.410  33.640  44.510  1.00  0.00           C
ATOM    507  HA  LEU A 615      52.870  34.590  44.230  1.00  0.00           H
ATOM    508  CB  LEU A 615      51.170  33.420  43.610  1.00  0.00           C
ATOM    509  HB1 LEU A 615      50.740  32.410  43.820  1.00  0.00           H
ATOM    510  HB2 LEU A 615      51.580  33.400  42.580  1.00  0.00           H
ATOM    511  CG  LEU A 615      49.880  34.380  43.850  1.00  0.00           C
ATOM    512  HG  LEU A 615      49.510  34.270  44.880  1.00  0.00           H
ATOM    513  CD1 LEU A 615      50.370  35.750  43.460  1.00  0.00           C
ATOM    514 HD11 LEU A 615      49.560  36.510  43.460  1.00  0.00           H
ATOM    515 HD12 LEU A 615      50.790  35.700  42.430  1.00  0.00           H
ATOM    516 HD13 LEU A 615      51.250  35.980  44.100  1.00  0.00           H
ATOM    517  CD2 LEU A 615      48.780  33.820  42.900  1.00  0.00           C
ATOM    518 HD21 LEU A 615      48.420  32.840  43.280  1.00  0.00           H
ATOM    519 HD22 LEU A 615      49.170  33.710  41.850  1.00  0.00           H
ATOM    520 HD23 LEU A 615      47.970  34.590  42.900  1.00  0.00           H
ATOM    521  C   LEU A 615      52.130  33.870  45.940  1.00  0.00           C
ATOM    522  O   LEU A 615      51.820  34.950  46.410  1.00  0.00           O
ATOM    523  N   TYR A 616      52.310  32.820  46.800  1.00  0.00           N
ATOM    524  HN  TYR A 616      52.580  31.930  46.440  1.00  0.00           H
ATOM    525  CA  TYR A 616      52.130  32.920  48.230  1.00  0.00           C
ATOM    526  HA  TYR A 616      51.200  33.440  48.370  1.00  0.00           H
ATOM    527  CB  TYR A 616      52.200  31.440  48.780  1.00  0.00           C
ATOM    528  HB1 TYR A 616      53.040  30.870  48.330  1.00  0.00           H
ATOM    529  HB2 TYR A 616      51.280  30.950  48.420  1.00  0.00           H
ATOM    530  CG  TYR A 616      52.230  31.330  50.280  1.00  0.00           C
ATOM    531  CD1 TYR A 616      53.270  30.590  50.960  1.00  0.00           C
ATOM    532  HD1 TYR A 616      54.000  29.990  50.430  1.00  0.00           H
ATOM    533  CE1 TYR A 616      53.190  30.330  52.380  1.00  0.00           C
ATOM    534  HE1 TYR A 616      53.920  29.730  52.910  1.00  0.00           H
ATOM    535  CZ  TYR A 616      51.990  30.790  53.070  1.00  0.00           C
ATOM    536  OH  TYR A 616      51.840  30.580  54.460  1.00  0.00           O
ATOM    537  HH  TYR A 616      51.290  31.300  54.790  1.00  0.00           H
ATOM    538  CD2 TYR A 616      51.130  31.790  51.020  1.00  0.00           C
ATOM    539  HD2 TYR A 616      50.420  32.370  50.440  1.00  0.00           H
ATOM    540  CE2 TYR A 616      51.040  31.550  52.420  1.00  0.00           C
ATOM    541  HE2 TYR A 616      50.220  32.080  52.880  1.00  0.00           H
ATOM    542  C   TYR A 616      53.250  33.800  48.780  1.00  0.00           C
ATOM    543  O   TYR A 616      53.000  34.650  49.640  1.00  0.00           O
ATOM    544  N   CYS A 617      54.500  33.670  48.310  1.00  0.00           N
ATOM    545  HN  CYS A 617      54.580  32.920  47.650  1.00  0.00           H
ATOM    546  CA  CYS A 617      55.670  34.460  48.740  1.00  0.00           C
ATOM    547  HA  CYS A 617      55.830  34.370  49.810  1.00  0.00           H
ATOM    548  CB  CYS A 617      56.930  33.730  48.080  1.00  0.00           C
ATOM    549  HB1 CYS A 617      57.830  34.310  48.390  1.00  0.00           H
ATOM    550  HB2 CYS A 617      56.860  33.640  46.970  1.00  0.00           H
ATOM    551  SG  CYS A 617      57.150  32.010  48.690  1.00  0.00           S
ATOM    552  HG1 CYS A 617      56.410  31.330  47.840  1.00  0.00           H
ATOM    553  C   CYS A 617      55.560  35.980  48.390  1.00  0.00           C
ATOM    554  O   CYS A 617      55.860  36.920  49.170  1.00  0.00           O
ATOM    555  N   ALA A 618      55.050  36.160  47.170  1.00  0.00           N
ATOM    556  HN  ALA A 618      54.870  35.370  46.610  1.00  0.00           H
ATOM    557  CA  ALA A 618      54.690  37.450  46.660  1.00  0.00           C
ATOM    558  HA  ALA A 618      55.560  38.090  46.820  1.00  0.00           H
ATOM    559  CB  ALA A 618      54.390  37.340  45.160  1.00  0.00           C
ATOM    560  HB1 ALA A 618      54.740  36.400  44.690  1.00  0.00           H
ATOM    561  HB2 ALA A 618      54.790  38.160  44.540  1.00  0.00           H
ATOM    562  HB3 ALA A 618      53.330  37.450  44.900  1.00  0.00           H
ATOM    563  C   ALA A 618      53.520  38.070  47.400  1.00  0.00           C
ATOM    564  O   ALA A 618      53.600  39.260  47.670  1.00  0.00           O
ATOM    565  N   CYS A 619      52.440  37.310  47.760  1.00  0.00           N
ATOM    566  HN  CYS A 619      52.350  36.450  47.270  1.00  0.00           H
ATOM    567  CA  CYS A 619      51.440  37.820  48.650  1.00  0.00           C
ATOM    568  HA  CYS A 619      51.200  38.850  48.450  1.00  0.00           H
ATOM    569  CB  CYS A 619      50.050  37.080  48.640  1.00  0.00           C
ATOM    570  HB1 CYS A 619      49.390  37.730  49.260  1.00  0.00           H
ATOM    571  HB2 CYS A 619      50.140  36.120  49.180  1.00  0.00           H
ATOM    572  SG  CYS A 619      49.270  36.860  46.940  1.00  0.00           S
ATOM    573  HG1 CYS A 619      50.200  35.960  46.640  1.00  0.00           H
ATOM    574  C   CYS A 619      51.840  37.960  50.110  1.00  0.00           C
ATOM    575  O   CYS A 619      51.350  38.860  50.810  1.00  0.00           O
ATOM    576  N   MET A 620      52.730  37.080  50.710  1.00  0.00           N
ATOM    577  HN  MET A 620      53.000  36.260  50.220  1.00  0.00           H
ATOM    578  CA  MET A 620      53.140  37.280  52.050  1.00  0.00           C
ATOM    579  HA  MET A 620      52.300  37.320  52.720  1.00  0.00           H
ATOM    580  CB  MET A 620      54.000  36.080  52.530  1.00  0.00           C
ATOM    581  HB1 MET A 620      54.580  36.320  53.450  1.00  0.00           H
ATOM    582  HB2 MET A 620      54.740  35.850  51.730  1.00  0.00           H
ATOM    583  CG  MET A 620      53.210  34.810  52.840  1.00  0.00           C
ATOM    584  HG1 MET A 620      53.840  33.990  53.270  1.00  0.00           H
ATOM    585  HG2 MET A 620      52.880  34.450  51.840  1.00  0.00           H
ATOM    586  SD  MET A 620      51.780  34.870  53.860  1.00  0.00           S
ATOM    587  CE  MET A 620      52.720  35.140  55.410  1.00  0.00           C
ATOM    588  HE1 MET A 620      53.230  36.120  55.520  1.00  0.00           H
ATOM    589  HE2 MET A 620      53.470  34.310  55.510  1.00  0.00           H
ATOM    590  HE3 MET A 620      52.020  35.110  56.280  1.00  0.00           H
ATOM    591  C   MET A 620      54.000  38.550  52.240  1.00  0.00           C
ATOM    592  O   MET A 620      54.060  39.160  53.270  1.00  0.00           O
ATOM    593  N   SER A 621      54.720  38.940  51.190  1.00  0.00           N
ATOM    594  HN  SER A 621      54.690  38.340  50.380  1.00  0.00           H
ATOM    595  CA  SER A 621      55.580  40.110  51.360  1.00  0.00           C
ATOM    596  HA  SER A 621      56.200  39.850  52.200  1.00  0.00           H
ATOM    597  CB  SER A 621      56.510  40.270  50.150  1.00  0.00           C
ATOM    598  HB1 SER A 621      57.070  41.220  50.070  1.00  0.00           H
ATOM    599  HB2 SER A 621      55.840  40.310  49.270  1.00  0.00           H
ATOM    600  OG  SER A 621      57.350  39.100  50.050  1.00  0.00           O
ATOM    601  HG1 SER A 621      56.940  38.320  49.670  1.00  0.00           H
ATOM    602  C   SER A 621      54.910  41.500  51.710  1.00  0.00           C
ATOM    603  O   SER A 621      55.490  42.130  52.570  1.00  0.00           O
ATOM    604  N   PRO A 622      53.830  41.970  51.190  1.00  0.00           N
ATOM    605  CD  PRO A 622      53.280  41.570  49.930  1.00  0.00           C
ATOM    606  HD1 PRO A 622      52.740  40.600  50.110  1.00  0.00           H
ATOM    607  HD2 PRO A 622      54.030  41.250  49.180  1.00  0.00           H
ATOM    608  CA  PRO A 622      53.110  43.080  51.780  1.00  0.00           C
ATOM    609  HA  PRO A 622      53.770  43.920  51.940  1.00  0.00           H
ATOM    610  CB  PRO A 622      51.940  43.380  50.710  1.00  0.00           C
ATOM    611  HB1 PRO A 622      51.750  44.460  50.530  1.00  0.00           H
ATOM    612  HB2 PRO A 622      51.040  42.810  51.060  1.00  0.00           H
ATOM    613  CG  PRO A 622      52.500  42.750  49.460  1.00  0.00           C
ATOM    614  HG1 PRO A 622      51.680  42.550  48.740  1.00  0.00           H
ATOM    615  HG2 PRO A 622      53.240  43.460  49.020  1.00  0.00           H
ATOM    616  C   PRO A 622      52.440  42.710  53.080  1.00  0.00           C
ATOM    617  O   PRO A 622      52.750  43.450  53.990  1.00  0.00           O
ATOM    618  N   VAL A 623      51.680  41.590  53.220  1.00  0.00           N
ATOM    619  HN  VAL A 623      51.540  41.000  52.430  1.00  0.00           H
ATOM    620  CA  VAL A 623      50.690  41.520  54.280  1.00  0.00           C
ATOM    621  HA  VAL A 623      50.200  42.480  54.370  1.00  0.00           H
ATOM    622  CB  VAL A 623      49.510  40.580  53.890  1.00  0.00           C
ATOM    623  HB  VAL A 623      49.340  40.710  52.810  1.00  0.00           H
ATOM    624  CG1 VAL A 623      49.930  39.140  54.130  1.00  0.00           C
ATOM    625 HG11 VAL A 623      50.950  38.860  53.810  1.00  0.00           H
ATOM    626 HG12 VAL A 623      49.310  38.520  53.440  1.00  0.00           H
ATOM    627 HG13 VAL A 623      49.790  38.800  55.180  1.00  0.00           H
ATOM    628  CG2 VAL A 623      48.210  40.910  54.740  1.00  0.00           C
ATOM    629 HG21 VAL A 623      48.050  41.970  54.990  1.00  0.00           H
ATOM    630 HG22 VAL A 623      48.320  40.450  55.750  1.00  0.00           H
ATOM    631 HG23 VAL A 623      47.370  40.420  54.190  1.00  0.00           H
ATOM    632  C   VAL A 623      51.200  41.250  55.690  1.00  0.00           C
ATOM    633  O   VAL A 623      50.560  41.620  56.700  1.00  0.00           O
ATOM    634  N   ILE A 624      52.470  40.730  55.870  1.00  0.00           N
ATOM    635  HN  ILE A 624      53.010  40.410  55.110  1.00  0.00           H
ATOM    636  CA  ILE A 624      52.990  40.560  57.220  1.00  0.00           C
ATOM    637  HA  ILE A 624      52.230  40.250  57.910  1.00  0.00           H
ATOM    638  CB  ILE A 624      54.030  39.450  57.230  1.00  0.00           C
ATOM    639  HB  ILE A 624      54.700  39.560  56.350  1.00  0.00           H
ATOM    640  CG2 ILE A 624      54.910  39.420  58.490  1.00  0.00           C
ATOM    641 HG21 ILE A 624      55.430  40.400  58.450  1.00  0.00           H
ATOM    642 HG22 ILE A 624      55.700  38.640  58.570  1.00  0.00           H
ATOM    643 HG23 ILE A 624      54.390  39.400  59.470  1.00  0.00           H
ATOM    644  CG1 ILE A 624      53.410  38.070  57.190  1.00  0.00           C
ATOM    645 HG11 ILE A 624      54.170  37.270  57.310  1.00  0.00           H
ATOM    646 HG12 ILE A 624      52.950  37.850  56.200  1.00  0.00           H
ATOM    647  CD  ILE A 624      52.280  37.810  58.190  1.00  0.00           C
ATOM    648  HD1 ILE A 624      51.350  38.290  57.810  1.00  0.00           H
ATOM    649  HD2 ILE A 624      52.590  38.150  59.210  1.00  0.00           H
ATOM    650  HD3 ILE A 624      52.000  36.750  58.110  1.00  0.00           H
ATOM    651  C   ILE A 624      53.520  41.940  57.750  1.00  0.00           C
ATOM    652  O   ILE A 624      53.310  42.400  58.870  1.00  0.00           O
ATOM    653  N   THR A 625      54.330  42.600  56.830  1.00  0.00           N
ATOM    654  HN  THR A 625      54.570  42.320  55.900  1.00  0.00           H
ATOM    655  CA  THR A 625      54.750  44.020  56.940  1.00  0.00           C
ATOM    656  HA  THR A 625      55.420  44.000  57.780  1.00  0.00           H
ATOM    657  CB  THR A 625      55.470  44.460  55.630  1.00  0.00           C
ATOM    658  HB  THR A 625      54.900  44.110  54.740  1.00  0.00           H
ATOM    659  OG1 THR A 625      56.720  43.860  55.650  1.00  0.00           O
ATOM    660  HG1 THR A 625      56.530  42.950  55.390  1.00  0.00           H
ATOM    661  CG2 THR A 625      55.550  45.970  55.400  1.00  0.00           C
ATOM    662 HG21 THR A 625      55.880  46.010  54.350  1.00  0.00           H
ATOM    663 HG22 THR A 625      56.280  46.350  56.160  1.00  0.00           H
ATOM    664 HG23 THR A 625      54.640  46.610  55.500  1.00  0.00           H
ATOM    665  C   THR A 625      53.560  44.880  57.310  1.00  0.00           C
ATOM    666  O   THR A 625      53.440  45.410  58.400  1.00  0.00           O
ATOM    667  N   PHE A 626      52.520  44.900  56.450  1.00  0.00           N
ATOM    668  HN  PHE A 626      52.560  44.370  55.610  1.00  0.00           H
ATOM    669  CA  PHE A 626      51.290  45.660  56.670  1.00  0.00           C
ATOM    670  HA  PHE A 626      51.510  46.710  56.820  1.00  0.00           H
ATOM    671  CB  PHE A 626      50.310  45.570  55.430  1.00  0.00           C
ATOM    672  HB1 PHE A 626      49.320  45.940  55.760  1.00  0.00           H
ATOM    673  HB2 PHE A 626      50.280  44.560  54.990  1.00  0.00           H
ATOM    674  CG  PHE A 626      50.740  46.540  54.330  1.00  0.00           C
ATOM    675  CD1 PHE A 626      50.850  46.160  52.990  1.00  0.00           C
ATOM    676  HD1 PHE A 626      50.680  45.130  52.730  1.00  0.00           H
ATOM    677  CE1 PHE A 626      51.150  46.990  51.960  1.00  0.00           C
ATOM    678  HE1 PHE A 626      51.380  46.650  50.970  1.00  0.00           H
ATOM    679  CZ  PHE A 626      51.270  48.340  52.190  1.00  0.00           C
ATOM    680  HZ  PHE A 626      51.550  48.990  51.390  1.00  0.00           H
ATOM    681  CD2 PHE A 626      50.840  47.950  54.530  1.00  0.00           C
ATOM    682  HD2 PHE A 626      50.780  48.400  55.510  1.00  0.00           H
ATOM    683  CE2 PHE A 626      51.110  48.850  53.490  1.00  0.00           C
ATOM    684  HE2 PHE A 626      51.280  49.900  53.680  1.00  0.00           H
ATOM    685  C   PHE A 626      50.520  45.280  57.950  1.00  0.00           C
ATOM    686  O   PHE A 626      50.000  46.140  58.610  1.00  0.00           O
ATOM    687  N   GLY A 627      50.550  44.010  58.460  1.00  0.00           N
ATOM    688  HN  GLY A 627      50.950  43.320  57.850  1.00  0.00           H
ATOM    689  CA  GLY A 627      50.170  43.560  59.780  1.00  0.00           C
ATOM    690  HA1 GLY A 627      50.150  42.480  59.750  1.00  0.00           H
ATOM    691  HA2 GLY A 627      49.180  43.910  60.050  1.00  0.00           H
ATOM    692  C   GLY A 627      50.980  44.070  61.030  1.00  0.00           C
ATOM    693  O   GLY A 627      50.430  44.240  62.080  1.00  0.00           O
ATOM    694  N   GLY A 628      52.290  44.320  60.860  1.00  0.00           N
ATOM    695  HN  GLY A 628      52.730  44.050  60.000  1.00  0.00           H
ATOM    696  CA  GLY A 628      53.140  44.830  61.880  1.00  0.00           C
ATOM    697  HA1 GLY A 628      54.170  44.610  61.620  1.00  0.00           H
ATOM    698  HA2 GLY A 628      52.860  44.470  62.860  1.00  0.00           H
ATOM    699  C   GLY A 628      52.880  46.330  61.940  1.00  0.00           C
ATOM    700  O   GLY A 628      52.850  46.910  63.060  1.00  0.00           O
ATOM    701  N   LEU A 629      52.750  47.050  60.800  1.00  0.00           N
ATOM    702  HN  LEU A 629      52.930  46.560  59.940  1.00  0.00           H
ATOM    703  CA  LEU A 629      52.350  48.450  60.780  1.00  0.00           C
ATOM    704  HA  LEU A 629      53.030  49.030  61.390  1.00  0.00           H
ATOM    705  CB  LEU A 629      52.490  48.950  59.260  1.00  0.00           C
ATOM    706  HB1 LEU A 629      51.690  48.550  58.600  1.00  0.00           H
ATOM    707  HB2 LEU A 629      53.480  48.580  58.900  1.00  0.00           H
ATOM    708  CG  LEU A 629      52.630  50.500  59.110  1.00  0.00           C
ATOM    709  HG  LEU A 629      52.940  50.660  58.060  1.00  0.00           H
ATOM    710  CD1 LEU A 629      51.330  51.170  59.170  1.00  0.00           C
ATOM    711 HD11 LEU A 629      50.570  50.440  58.810  1.00  0.00           H
ATOM    712 HD12 LEU A 629      51.400  52.150  58.670  1.00  0.00           H
ATOM    713 HD13 LEU A 629      51.150  51.470  60.230  1.00  0.00           H
ATOM    714  CD2 LEU A 629      53.750  51.100  59.980  1.00  0.00           C
ATOM    715 HD21 LEU A 629      53.460  51.280  61.040  1.00  0.00           H
ATOM    716 HD22 LEU A 629      53.950  52.100  59.550  1.00  0.00           H
ATOM    717 HD23 LEU A 629      54.600  50.410  59.850  1.00  0.00           H
ATOM    718  C   LEU A 629      50.950  48.720  61.380  1.00  0.00           C
ATOM    719  O   LEU A 629      50.740  49.540  62.280  1.00  0.00           O
ATOM    720  N   LEU A 630      49.940  47.780  61.050  1.00  0.00           N
ATOM    721  HN  LEU A 630      50.200  47.010  60.450  1.00  0.00           H
ATOM    722  CA  LEU A 630      48.610  47.730  61.640  1.00  0.00           C
ATOM    723  HA  LEU A 630      48.130  48.700  61.490  1.00  0.00           H
ATOM    724  CB  LEU A 630      47.730  46.650  60.970  1.00  0.00           C
ATOM    725  HB1 LEU A 630      48.250  45.710  61.260  1.00  0.00           H
ATOM    726  HB2 LEU A 630      47.650  46.760  59.880  1.00  0.00           H
ATOM    727  CG  LEU A 630      46.260  46.580  61.560  1.00  0.00           C
ATOM    728  HG  LEU A 630      46.170  46.350  62.650  1.00  0.00           H
ATOM    729  CD1 LEU A 630      45.520  47.870  61.290  1.00  0.00           C
ATOM    730 HD11 LEU A 630      45.500  48.000  60.200  1.00  0.00           H
ATOM    731 HD12 LEU A 630      46.010  48.720  61.800  1.00  0.00           H
ATOM    732 HD13 LEU A 630      44.520  47.750  61.750  1.00  0.00           H
ATOM    733  CD2 LEU A 630      45.500  45.470  60.810  1.00  0.00           C
ATOM    734 HD21 LEU A 630      44.420  45.740  60.870  1.00  0.00           H
ATOM    735 HD22 LEU A 630      45.720  44.490  61.290  1.00  0.00           H
ATOM    736 HD23 LEU A 630      45.770  45.450  59.740  1.00  0.00           H
ATOM    737  C   LEU A 630      48.660  47.580  63.170  1.00  0.00           C
ATOM    738  O   LEU A 630      47.950  48.300  63.960  1.00  0.00           O
ATOM    739  N   GLY A 631      49.500  46.640  63.690  1.00  0.00           N
ATOM    740  HN  GLY A 631      50.100  46.070  63.130  1.00  0.00           H
ATOM    741  CA  GLY A 631      49.760  46.600  65.120  1.00  0.00           C
ATOM    742  HA1 GLY A 631      50.500  45.870  65.390  1.00  0.00           H
ATOM    743  HA2 GLY A 631      48.770  46.360  65.480  1.00  0.00           H
ATOM    744  C   GLY A 631      50.190  47.870  65.890  1.00  0.00           C
ATOM    745  O   GLY A 631      49.690  48.110  67.010  1.00  0.00           O
ATOM    746  N   GLU A 632      51.110  48.640  65.300  1.00  0.00           N
ATOM    747  HN  GLU A 632      51.570  48.330  64.480  1.00  0.00           H
ATOM    748  CA  GLU A 632      51.280  50.000  65.720  1.00  0.00           C
ATOM    749  HA  GLU A 632      51.410  50.080  66.790  1.00  0.00           H
ATOM    750  CB  GLU A 632      52.640  50.580  65.240  1.00  0.00           C
ATOM    751  HB1 GLU A 632      52.740  51.630  65.610  1.00  0.00           H
ATOM    752  HB2 GLU A 632      52.700  50.510  64.140  1.00  0.00           H
ATOM    753  CG  GLU A 632      53.900  49.730  65.740  1.00  0.00           C
ATOM    754  HG1 GLU A 632      54.700  49.870  64.980  1.00  0.00           H
ATOM    755  HG2 GLU A 632      53.810  48.620  65.670  1.00  0.00           H
ATOM    756  CD  GLU A 632      54.250  50.140  67.190  1.00  0.00           C
ATOM    757  OE1 GLU A 632      53.590  49.640  68.160  1.00  0.00           O
ATOM    758  OE2 GLU A 632      55.270  50.840  67.450  1.00  0.00           O
ATOM    759  C   GLU A 632      50.120  51.020  65.560  1.00  0.00           C
ATOM    760  O   GLU A 632      49.810  51.870  66.410  1.00  0.00           O
ATOM    761  N   ALA A 633      49.400  50.870  64.430  1.00  0.00           N
ATOM    762  HN  ALA A 633      49.730  50.260  63.710  1.00  0.00           H
ATOM    763  CA  ALA A 633      48.200  51.680  64.030  1.00  0.00           C
ATOM    764  HA  ALA A 633      48.470  52.730  63.990  1.00  0.00           H
ATOM    765  CB  ALA A 633      47.740  51.310  62.570  1.00  0.00           C
ATOM    766  HB1 ALA A 633      47.040  52.130  62.280  1.00  0.00           H
ATOM    767  HB2 ALA A 633      47.120  50.400  62.690  1.00  0.00           H
ATOM    768  HB3 ALA A 633      48.700  51.210  62.010  1.00  0.00           H
ATOM    769  C   ALA A 633      47.050  51.530  64.960  1.00  0.00           C
ATOM    770  O   ALA A 633      46.370  52.450  65.300  1.00  0.00           O
ATOM    771  N   THR A 634      46.790  50.320  65.520  1.00  0.00           N
ATOM    772  HN  THR A 634      47.320  49.510  65.290  1.00  0.00           H
ATOM    773  CA  THR A 634      45.590  50.150  66.370  1.00  0.00           C
ATOM    774  HA  THR A 634      44.940  51.020  66.310  1.00  0.00           H
ATOM    775  CB  THR A 634      44.730  49.000  65.910  1.00  0.00           C
ATOM    776  HB  THR A 634      43.870  48.940  66.600  1.00  0.00           H
ATOM    777  OG1 THR A 634      45.390  47.760  66.030  1.00  0.00           O
ATOM    778  HG1 THR A 634      45.800  47.640  65.180  1.00  0.00           H
ATOM    779  CG2 THR A 634      44.250  49.310  64.480  1.00  0.00           C
ATOM    780 HG21 THR A 634      45.020  49.040  63.730  1.00  0.00           H
ATOM    781 HG22 THR A 634      43.860  50.340  64.360  1.00  0.00           H
ATOM    782 HG23 THR A 634      43.320  48.780  64.190  1.00  0.00           H
ATOM    783  C   THR A 634      45.980  50.110  67.890  1.00  0.00           C
ATOM    784  O   THR A 634      45.100  50.110  68.720  1.00  0.00           O
ATOM    785  N   GLU A 635      47.330  50.190  68.060  1.00  0.00           N
ATOM    786  HN  GLU A 635      47.880  50.190  67.230  1.00  0.00           H
ATOM    787  CA  GLU A 635      48.060  50.070  69.340  1.00  0.00           C
ATOM    788  HA  GLU A 635      49.110  50.030  69.070  1.00  0.00           H
ATOM    789  CB  GLU A 635      47.750  51.260  70.350  1.00  0.00           C
ATOM    790  HB1 GLU A 635      48.350  51.070  71.270  1.00  0.00           H
ATOM    791  HB2 GLU A 635      46.670  51.270  70.580  1.00  0.00           H
ATOM    792  CG  GLU A 635      48.220  52.600  69.760  1.00  0.00           C
ATOM    793  HG1 GLU A 635      47.780  52.820  68.770  1.00  0.00           H
ATOM    794  HG2 GLU A 635      49.310  52.610  69.530  1.00  0.00           H
ATOM    795  CD  GLU A 635      48.070  53.700  70.740  1.00  0.00           C
ATOM    796  OE1 GLU A 635      47.050  54.440  70.730  1.00  0.00           O
ATOM    797  OE2 GLU A 635      49.030  53.820  71.530  1.00  0.00           O
ATOM    798  C   GLU A 635      47.850  48.750  70.000  1.00  0.00           C
ATOM    799  O   GLU A 635      47.130  48.650  71.000  1.00  0.00           O
ATOM    800  N   GLY A 636      48.350  47.610  69.400  1.00  0.00           N
ATOM    801  HN  GLY A 636      48.860  47.710  68.540  1.00  0.00           H
ATOM    802  CA  GLY A 636      48.220  46.290  69.910  1.00  0.00           C
ATOM    803  HA1 GLY A 636      48.640  46.350  70.900  1.00  0.00           H
ATOM    804  HA2 GLY A 636      48.730  45.680  69.180  1.00  0.00           H
ATOM    805  C   GLY A 636      46.850  45.690  70.090  1.00  0.00           C
ATOM    806  O   GLY A 636      46.580  44.960  71.070  1.00  0.00           O
ATOM    807  N   ARG A 637      45.920  46.020  69.150  1.00  0.00           N
ATOM    808  HN  ARG A 637      46.110  46.620  68.370  1.00  0.00           H
ATOM    809  CA  ARG A 637      44.530  45.700  69.290  1.00  0.00           C
ATOM    810  HA  ARG A 637      44.330  45.340  70.300  1.00  0.00           H
ATOM    811  CB  ARG A 637      43.640  47.000  69.160  1.00  0.00           C
ATOM    812  HB1 ARG A 637      43.490  47.320  68.100  1.00  0.00           H
ATOM    813  HB2 ARG A 637      44.270  47.810  69.580  1.00  0.00           H
ATOM    814  CG  ARG A 637      42.360  47.060  69.980  1.00  0.00           C
ATOM    815  HG1 ARG A 637      41.960  48.100  70.070  1.00  0.00           H
ATOM    816  HG2 ARG A 637      42.660  46.820  71.020  1.00  0.00           H
ATOM    817  CD  ARG A 637      41.290  46.070  69.530  1.00  0.00           C
ATOM    818  HD1 ARG A 637      41.620  45.020  69.670  1.00  0.00           H
ATOM    819  HD2 ARG A 637      41.020  46.140  68.450  1.00  0.00           H
ATOM    820  NE  ARG A 637      40.080  46.300  70.370  1.00  0.00           N
ATOM    821  HE  ARG A 637      40.140  47.090  70.980  1.00  0.00           H
ATOM    822  CZ  ARG A 637      39.020  45.490  70.550  1.00  0.00           C
ATOM    823  NH1 ARG A 637      38.160  45.680  71.460  1.00  0.00           N
ATOM    824 HH11 ARG A 637      38.400  46.230  72.270  1.00  0.00           H
ATOM    825 HH12 ARG A 637      37.440  45.000  71.580  1.00  0.00           H
ATOM    826  NH2 ARG A 637      38.840  44.430  69.750  1.00  0.00           N
ATOM    827 HH21 ARG A 637      39.530  44.140  69.090  1.00  0.00           H
ATOM    828 HH22 ARG A 637      38.140  43.760  69.990  1.00  0.00           H
ATOM    829  C   ARG A 637      44.180  44.750  68.170  1.00  0.00           C
ATOM    830  O   ARG A 637      43.530  43.720  68.400  1.00  0.00           O
ATOM    831  N   ILE A 638      44.650  45.050  66.950  1.00  0.00           N
ATOM    832  HN  ILE A 638      45.160  45.880  66.770  1.00  0.00           H
ATOM    833  CA  ILE A 638      44.400  44.280  65.820  1.00  0.00           C
ATOM    834  HA  ILE A 638      44.200  43.230  65.990  1.00  0.00           H
ATOM    835  CB  ILE A 638      43.300  44.790  64.890  1.00  0.00           C
ATOM    836  HB  ILE A 638      43.630  45.690  64.320  1.00  0.00           H
ATOM    837  CG2 ILE A 638      43.100  43.680  63.720  1.00  0.00           C
ATOM    838 HG21 ILE A 638      43.590  43.950  62.760  1.00  0.00           H
ATOM    839 HG22 ILE A 638      42.030  43.570  63.460  1.00  0.00           H
ATOM    840 HG23 ILE A 638      43.390  42.760  64.270  1.00  0.00           H
ATOM    841  CG1 ILE A 638      42.090  45.220  65.790  1.00  0.00           C
ATOM    842 HG11 ILE A 638      42.310  46.000  66.550  1.00  0.00           H
ATOM    843 HG12 ILE A 638      41.730  44.290  66.250  1.00  0.00           H
ATOM    844  CD  ILE A 638      41.080  45.860  64.880  1.00  0.00           C
ATOM    845  HD1 ILE A 638      40.720  45.140  64.110  1.00  0.00           H
ATOM    846  HD2 ILE A 638      41.370  46.730  64.270  1.00  0.00           H
ATOM    847  HD3 ILE A 638      40.170  46.100  65.470  1.00  0.00           H
ATOM    848  C   ILE A 638      45.700  44.150  65.110  1.00  0.00           C
ATOM    849  O   ILE A 638      46.380  45.210  64.970  1.00  0.00           O
ATOM    850  N   SER A 639      46.120  43.000  64.570  1.00  0.00           N
ATOM    851  HN  SER A 639      45.500  42.220  64.440  1.00  0.00           H
ATOM    852  CA  SER A 639      47.380  42.850  63.880  1.00  0.00           C
ATOM    853  HA  SER A 639      47.520  43.770  63.340  1.00  0.00           H
ATOM    854  CB  SER A 639      48.560  42.680  64.910  1.00  0.00           C
ATOM    855  HB1 SER A 639      48.440  41.710  65.460  1.00  0.00           H
ATOM    856  HB2 SER A 639      48.470  43.500  65.650  1.00  0.00           H
ATOM    857  OG  SER A 639      49.880  42.660  64.380  1.00  0.00           O
ATOM    858  HG1 SER A 639      50.000  43.480  63.900  1.00  0.00           H
ATOM    859  C   SER A 639      47.290  41.740  62.860  1.00  0.00           C
ATOM    860  O   SER A 639      46.270  41.630  62.200  1.00  0.00           O
ATOM    861  N   ALA A 640      48.340  40.980  62.640  1.00  0.00           N
ATOM    862  HN  ALA A 640      49.100  41.290  63.220  1.00  0.00           H
ATOM    863  CA  ALA A 640      48.430  39.930  61.620  1.00  0.00           C
ATOM    864  HA  ALA A 640      48.470  40.450  60.670  1.00  0.00           H
ATOM    865  CB  ALA A 640      49.900  39.290  61.570  1.00  0.00           C
ATOM    866  HB1 ALA A 640      50.400  39.270  62.560  1.00  0.00           H
ATOM    867  HB2 ALA A 640      50.540  39.960  60.960  1.00  0.00           H
ATOM    868  HB3 ALA A 640      49.910  38.260  61.160  1.00  0.00           H
ATOM    869  C   ALA A 640      47.460  38.810  61.650  1.00  0.00           C
ATOM    870  O   ALA A 640      46.980  38.420  60.600  1.00  0.00           O
ATOM    871  N   ILE A 641      47.180  38.170  62.760  1.00  0.00           N
ATOM    872  HN  ILE A 641      47.580  38.550  63.580  1.00  0.00           H
ATOM    873  CA  ILE A 641      46.340  36.980  62.780  1.00  0.00           C
ATOM    874  HA  ILE A 641      46.690  36.270  62.050  1.00  0.00           H
ATOM    875  CB  ILE A 641      46.430  36.130  64.100  1.00  0.00           C
ATOM    876  HB  ILE A 641      46.110  36.930  64.810  1.00  0.00           H
ATOM    877  CG2 ILE A 641      45.330  35.000  64.140  1.00  0.00           C
ATOM    878 HG21 ILE A 641      45.100  34.590  63.140  1.00  0.00           H
ATOM    879 HG22 ILE A 641      44.410  35.500  64.540  1.00  0.00           H
ATOM    880 HG23 ILE A 641      45.650  34.140  64.760  1.00  0.00           H
ATOM    881  CG1 ILE A 641      47.860  35.660  64.380  1.00  0.00           C
ATOM    882 HG11 ILE A 641      47.850  35.090  65.330  1.00  0.00           H
ATOM    883 HG12 ILE A 641      48.510  36.530  64.630  1.00  0.00           H
ATOM    884  CD  ILE A 641      48.510  34.830  63.260  1.00  0.00           C
ATOM    885  HD1 ILE A 641      49.570  34.630  63.490  1.00  0.00           H
ATOM    886  HD2 ILE A 641      48.590  35.390  62.300  1.00  0.00           H
ATOM    887  HD3 ILE A 641      47.940  33.880  63.150  1.00  0.00           H
ATOM    888  C   ILE A 641      44.930  37.190  62.360  1.00  0.00           C
ATOM    889  O   ILE A 641      44.320  36.510  61.550  1.00  0.00           O
ATOM    890  N   GLU A 642      44.360  38.230  62.890  1.00  0.00           N
ATOM    891  HN  GLU A 642      44.890  38.880  63.440  1.00  0.00           H
ATOM    892  CA  GLU A 642      43.120  38.840  62.350  1.00  0.00           C
ATOM    893  HA  GLU A 642      42.410  38.030  62.450  1.00  0.00           H
ATOM    894  CB  GLU A 642      42.720  40.160  63.180  1.00  0.00           C
ATOM    895  HB1 GLU A 642      41.720  40.560  62.910  1.00  0.00           H
ATOM    896  HB2 GLU A 642      43.420  40.980  62.880  1.00  0.00           H
ATOM    897  CG  GLU A 642      42.710  40.010  64.700  1.00  0.00           C
ATOM    898  HG1 GLU A 642      42.130  39.090  64.920  1.00  0.00           H
ATOM    899  HG2 GLU A 642      42.030  40.770  65.150  1.00  0.00           H
ATOM    900  CD  GLU A 642      44.050  40.040  65.430  1.00  0.00           C
ATOM    901  OE1 GLU A 642      45.120  40.110  64.790  1.00  0.00           O
ATOM    902  OE2 GLU A 642      44.030  40.040  66.710  1.00  0.00           O
ATOM    903  C   GLU A 642      43.260  39.230  60.830  1.00  0.00           C
ATOM    904  O   GLU A 642      42.340  38.980  60.110  1.00  0.00           O
ATOM    905  N   SER A 643      44.460  39.710  60.360  1.00  0.00           N
ATOM    906  HN  SER A 643      45.170  39.920  61.020  1.00  0.00           H
ATOM    907  CA  SER A 643      44.650  39.950  58.910  1.00  0.00           C
ATOM    908  HA  SER A 643      43.760  40.440  58.570  1.00  0.00           H
ATOM    909  CB  SER A 643      45.940  40.850  58.700  1.00  0.00           C
ATOM    910  HB1 SER A 643      46.140  41.090  57.630  1.00  0.00           H
ATOM    911  HB2 SER A 643      46.840  40.270  59.010  1.00  0.00           H
ATOM    912  OG  SER A 643      45.830  42.020  59.500  1.00  0.00           O
ATOM    913  HG1 SER A 643      46.060  41.780  60.400  1.00  0.00           H
ATOM    914  C   SER A 643      44.650  38.670  58.060  1.00  0.00           C
ATOM    915  O   SER A 643      44.110  38.650  56.950  1.00  0.00           O
ATOM    916  N   LEU A 644      45.290  37.550  58.430  1.00  0.00           N
ATOM    917  HN  LEU A 644      45.910  37.740  59.190  1.00  0.00           H
ATOM    918  CA  LEU A 644      45.380  36.290  57.780  1.00  0.00           C
ATOM    919  HA  LEU A 644      45.550  36.490  56.730  1.00  0.00           H
ATOM    920  CB  LEU A 644      46.560  35.540  58.400  1.00  0.00           C
ATOM    921  HB1 LEU A 644      46.550  34.450  58.190  1.00  0.00           H
ATOM    922  HB2 LEU A 644      46.390  35.610  59.500  1.00  0.00           H
ATOM    923  CG  LEU A 644      48.030  36.080  58.250  1.00  0.00           C
ATOM    924  HG  LEU A 644      48.090  37.140  58.590  1.00  0.00           H
ATOM    925  CD1 LEU A 644      48.980  35.350  59.210  1.00  0.00           C
ATOM    926 HD11 LEU A 644      49.020  34.260  59.040  1.00  0.00           H
ATOM    927 HD12 LEU A 644      48.760  35.530  60.280  1.00  0.00           H
ATOM    928 HD13 LEU A 644      49.990  35.760  59.010  1.00  0.00           H
ATOM    929  CD2 LEU A 644      48.580  35.880  56.820  1.00  0.00           C
ATOM    930 HD21 LEU A 644      49.680  36.070  56.780  1.00  0.00           H
ATOM    931 HD22 LEU A 644      48.060  36.500  56.060  1.00  0.00           H
ATOM    932 HD23 LEU A 644      48.480  34.800  56.580  1.00  0.00           H
ATOM    933  C   LEU A 644      44.090  35.520  57.810  1.00  0.00           C
ATOM    934  O   LEU A 644      43.640  34.880  56.860  1.00  0.00           O
ATOM    935  N   PHE A 645      43.310  35.660  58.930  1.00  0.00           N
ATOM    936  HN  PHE A 645      43.550  36.210  59.740  1.00  0.00           H
ATOM    937  CA  PHE A 645      41.890  35.170  58.920  1.00  0.00           C
ATOM    938  HA  PHE A 645      41.990  34.160  58.530  1.00  0.00           H
ATOM    939  CB  PHE A 645      41.370  35.110  60.430  1.00  0.00           C
ATOM    940  HB1 PHE A 645      41.210  36.140  60.830  1.00  0.00           H
ATOM    941  HB2 PHE A 645      42.100  34.600  61.110  1.00  0.00           H
ATOM    942  CG  PHE A 645      40.020  34.430  60.550  1.00  0.00           C
ATOM    943  CD1 PHE A 645      39.340  34.670  61.780  1.00  0.00           C
ATOM    944  HD1 PHE A 645      39.730  35.290  62.570  1.00  0.00           H
ATOM    945  CE1 PHE A 645      38.080  34.100  61.960  1.00  0.00           C
ATOM    946  HE1 PHE A 645      37.470  34.270  62.830  1.00  0.00           H
ATOM    947  CZ  PHE A 645      37.540  33.270  60.960  1.00  0.00           C
ATOM    948  HZ  PHE A 645      36.580  32.860  61.190  1.00  0.00           H
ATOM    949  CD2 PHE A 645      39.410  33.580  59.550  1.00  0.00           C
ATOM    950  HD2 PHE A 645      39.930  33.370  58.630  1.00  0.00           H
ATOM    951  CE2 PHE A 645      38.200  32.960  59.790  1.00  0.00           C
ATOM    952  HE2 PHE A 645      37.730  32.330  59.050  1.00  0.00           H
ATOM    953  C   PHE A 645      41.100  36.060  58.000  1.00  0.00           C
ATOM    954  O   PHE A 645      40.260  35.540  57.310  1.00  0.00           O
ATOM    955  N   GLY A 646      41.340  37.360  57.970  1.00  0.00           N
ATOM    956  HN  GLY A 646      41.920  37.830  58.630  1.00  0.00           H
ATOM    957  CA  GLY A 646      40.560  38.250  57.080  1.00  0.00           C
ATOM    958  HA1 GLY A 646      40.930  39.260  57.190  1.00  0.00           H
ATOM    959  HA2 GLY A 646      39.490  38.320  57.260  1.00  0.00           H
ATOM    960  C   GLY A 646      40.720  38.000  55.600  1.00  0.00           C
ATOM    961  O   GLY A 646      39.770  37.890  54.780  1.00  0.00           O
ATOM    962  N   ALA A 647      42.010  37.840  55.230  1.00  0.00           N
ATOM    963  HN  ALA A 647      42.690  38.000  55.930  1.00  0.00           H
ATOM    964  CA  ALA A 647      42.390  37.410  53.900  1.00  0.00           C
ATOM    965  HA  ALA A 647      41.870  38.090  53.220  1.00  0.00           H
ATOM    966  CB  ALA A 647      43.920  37.600  53.840  1.00  0.00           C
ATOM    967  HB1 ALA A 647      44.390  37.140  54.740  1.00  0.00           H
ATOM    968  HB2 ALA A 647      44.160  38.680  53.800  1.00  0.00           H
ATOM    969  HB3 ALA A 647      44.290  37.120  52.900  1.00  0.00           H
ATOM    970  C   ALA A 647      41.850  36.060  53.420  1.00  0.00           C
ATOM    971  O   ALA A 647      41.370  35.900  52.310  1.00  0.00           O
ATOM    972  N   SER A 648      41.960  35.070  54.290  1.00  0.00           N
ATOM    973  HN  SER A 648      42.440  35.140  55.150  1.00  0.00           H
ATOM    974  CA  SER A 648      41.450  33.680  54.020  1.00  0.00           C
ATOM    975  HA  SER A 648      41.740  33.500  52.990  1.00  0.00           H
ATOM    976  CB  SER A 648      42.140  32.580  54.850  1.00  0.00           C
ATOM    977  HB1 SER A 648      43.230  32.610  54.600  1.00  0.00           H
ATOM    978  HB2 SER A 648      41.810  31.530  54.660  1.00  0.00           H
ATOM    979  OG  SER A 648      41.980  32.890  56.260  1.00  0.00           O
ATOM    980  HG1 SER A 648      42.420  33.700  56.510  1.00  0.00           H
ATOM    981  C   SER A 648      40.000  33.610  54.050  1.00  0.00           C
ATOM    982  O   SER A 648      39.480  32.930  53.170  1.00  0.00           O
ATOM    983  N   LEU A 649      39.290  34.310  54.960  1.00  0.00           N
ATOM    984  HN  LEU A 649      39.770  34.930  55.560  1.00  0.00           H
ATOM    985  CA  LEU A 649      37.780  34.290  55.060  1.00  0.00           C
ATOM    986  HA  LEU A 649      37.370  33.290  55.170  1.00  0.00           H
ATOM    987  CB  LEU A 649      37.350  35.150  56.270  1.00  0.00           C
ATOM    988  HB1 LEU A 649      37.800  36.170  56.260  1.00  0.00           H
ATOM    989  HB2 LEU A 649      37.840  34.810  57.210  1.00  0.00           H
ATOM    990  CG  LEU A 649      35.840  35.200  56.650  1.00  0.00           C
ATOM    991  HG  LEU A 649      35.520  36.130  56.130  1.00  0.00           H
ATOM    992  CD1 LEU A 649      34.960  33.980  56.240  1.00  0.00           C
ATOM    993 HD11 LEU A 649      35.280  33.130  56.880  1.00  0.00           H
ATOM    994 HD12 LEU A 649      34.960  33.690  55.160  1.00  0.00           H
ATOM    995 HD13 LEU A 649      33.900  34.210  56.450  1.00  0.00           H
ATOM    996  CD2 LEU A 649      35.750  35.460  58.100  1.00  0.00           C
ATOM    997 HD21 LEU A 649      36.580  36.120  58.440  1.00  0.00           H
ATOM    998 HD22 LEU A 649      35.970  34.510  58.650  1.00  0.00           H
ATOM    999 HD23 LEU A 649      34.760  35.900  58.310  1.00  0.00           H
ATOM   1000  C   LEU A 649      37.140  34.920  53.790  1.00  0.00           C
ATOM   1001  O   LEU A 649      36.350  34.320  53.100  1.00  0.00           O
ATOM   1002  N   THR A 650      37.590  36.100  53.350  1.00  0.00           N
ATOM   1003  HN  THR A 650      38.290  36.480  53.950  1.00  0.00           H
ATOM   1004  CA  THR A 650      37.070  36.720  52.110  1.00  0.00           C
ATOM   1005  HA  THR A 650      35.990  36.810  52.130  1.00  0.00           H
ATOM   1006  CB  THR A 650      37.580  38.090  51.890  1.00  0.00           C
ATOM   1007  HB  THR A 650      38.670  38.110  51.660  1.00  0.00           H
ATOM   1008  OG1 THR A 650      37.180  38.840  53.020  1.00  0.00           O
ATOM   1009  HG1 THR A 650      37.560  38.400  53.790  1.00  0.00           H
ATOM   1010  CG2 THR A 650      36.990  38.720  50.720  1.00  0.00           C
ATOM   1011 HG21 THR A 650      35.920  38.940  50.900  1.00  0.00           H
ATOM   1012 HG22 THR A 650      37.090  38.200  49.740  1.00  0.00           H
ATOM   1013 HG23 THR A 650      37.470  39.730  50.700  1.00  0.00           H
ATOM   1014  C   THR A 650      37.470  35.810  50.820  1.00  0.00           C
ATOM   1015  O   THR A 650      36.750  35.670  49.860  1.00  0.00           O
ATOM   1016  N   GLY A 651      38.700  35.330  50.770  1.00  0.00           N
ATOM   1017  HN  GLY A 651      39.340  35.420  51.520  1.00  0.00           H
ATOM   1018  CA  GLY A 651      39.360  34.720  49.650  1.00  0.00           C
ATOM   1019  HA1 GLY A 651      40.380  34.570  49.930  1.00  0.00           H
ATOM   1020  HA2 GLY A 651      39.270  35.350  48.780  1.00  0.00           H
ATOM   1021  C   GLY A 651      38.750  33.410  49.220  1.00  0.00           C
ATOM   1022  O   GLY A 651      38.450  33.100  48.080  1.00  0.00           O
ATOM   1023  N   ILE A 652      38.400  32.620  50.250  1.00  0.00           N
ATOM   1024  HN  ILE A 652      38.660  32.730  51.200  1.00  0.00           H
ATOM   1025  CA  ILE A 652      37.810  31.290  50.020  1.00  0.00           C
ATOM   1026  HA  ILE A 652      38.430  30.820  49.280  1.00  0.00           H
ATOM   1027  CB  ILE A 652      37.860  30.300  51.180  1.00  0.00           C
ATOM   1028  HB  ILE A 652      38.890  30.250  51.610  1.00  0.00           H
ATOM   1029  CG2 ILE A 652      36.910  30.660  52.350  1.00  0.00           C
ATOM   1030 HG21 ILE A 652      35.880  30.620  51.930  1.00  0.00           H
ATOM   1031 HG22 ILE A 652      37.030  31.680  52.770  1.00  0.00           H
ATOM   1032 HG23 ILE A 652      36.840  29.990  53.230  1.00  0.00           H
ATOM   1033  CG1 ILE A 652      37.710  28.780  50.760  1.00  0.00           C
ATOM   1034 HG11 ILE A 652      36.730  28.720  50.230  1.00  0.00           H
ATOM   1035 HG12 ILE A 652      37.480  28.120  51.620  1.00  0.00           H
ATOM   1036  CD  ILE A 652      38.820  28.170  49.900  1.00  0.00           C
ATOM   1037  HD1 ILE A 652      38.650  27.080  49.820  1.00  0.00           H
ATOM   1038  HD2 ILE A 652      39.800  28.450  50.340  1.00  0.00           H
ATOM   1039  HD3 ILE A 652      38.780  28.540  48.860  1.00  0.00           H
ATOM   1040  C   ILE A 652      36.460  31.350  49.310  1.00  0.00           C
ATOM   1041  O   ILE A 652      36.160  30.560  48.380  1.00  0.00           O
ATOM   1042  N   ALA A 653      35.620  32.310  49.570  1.00  0.00           N
ATOM   1043  HN  ALA A 653      35.820  32.920  50.340  1.00  0.00           H
ATOM   1044  CA  ALA A 653      34.410  32.540  48.770  1.00  0.00           C
ATOM   1045  HA  ALA A 653      33.960  31.610  48.500  1.00  0.00           H
ATOM   1046  CB  ALA A 653      33.440  33.320  49.600  1.00  0.00           C
ATOM   1047  HB1 ALA A 653      32.400  33.310  49.180  1.00  0.00           H
ATOM   1048  HB2 ALA A 653      33.750  34.360  49.790  1.00  0.00           H
ATOM   1049  HB3 ALA A 653      33.360  32.870  50.610  1.00  0.00           H
ATOM   1050  C   ALA A 653      34.710  33.200  47.500  1.00  0.00           C
ATOM   1051  O   ALA A 653      34.170  32.770  46.510  1.00  0.00           O
ATOM   1052  N   TYR A 654      35.660  34.240  47.520  1.00  0.00           N
ATOM   1053  HN  TYR A 654      36.120  34.610  48.330  1.00  0.00           H
ATOM   1054  CA  TYR A 654      35.890  35.030  46.300  1.00  0.00           C
ATOM   1055  HA  TYR A 654      34.980  35.460  45.910  1.00  0.00           H
ATOM   1056  CB  TYR A 654      36.840  36.220  46.700  1.00  0.00           C
ATOM   1057  HB1 TYR A 654      37.790  35.890  47.180  1.00  0.00           H
ATOM   1058  HB2 TYR A 654      36.260  36.840  47.420  1.00  0.00           H
ATOM   1059  CG  TYR A 654      37.130  37.170  45.610  1.00  0.00           C
ATOM   1060  CD1 TYR A 654      38.470  37.130  45.030  1.00  0.00           C
ATOM   1061  HD1 TYR A 654      39.150  36.450  45.510  1.00  0.00           H
ATOM   1062  CE1 TYR A 654      38.780  38.010  43.970  1.00  0.00           C
ATOM   1063  HE1 TYR A 654      39.740  37.990  43.450  1.00  0.00           H
ATOM   1064  CZ  TYR A 654      37.860  38.890  43.460  1.00  0.00           C
ATOM   1065  OH  TYR A 654      37.990  39.660  42.250  1.00  0.00           O
ATOM   1066  HH  TYR A 654      38.750  39.290  41.800  1.00  0.00           H
ATOM   1067  CD2 TYR A 654      36.170  38.090  45.080  1.00  0.00           C
ATOM   1068  HD2 TYR A 654      35.170  38.100  45.500  1.00  0.00           H
ATOM   1069  CE2 TYR A 654      36.530  38.870  43.960  1.00  0.00           C
ATOM   1070  HE2 TYR A 654      35.750  39.480  43.540  1.00  0.00           H
ATOM   1071  C   TYR A 654      36.450  34.220  45.130  1.00  0.00           C
ATOM   1072  O   TYR A 654      36.070  34.290  43.990  1.00  0.00           O
ATOM   1073  N   SER A 655      37.360  33.320  45.400  1.00  0.00           N
ATOM   1074  HN  SER A 655      37.660  33.190  46.330  1.00  0.00           H
ATOM   1075  CA  SER A 655      37.920  32.360  44.450  1.00  0.00           C
ATOM   1076  HA  SER A 655      38.170  32.850  43.530  1.00  0.00           H
ATOM   1077  CB  SER A 655      39.150  31.620  45.000  1.00  0.00           C
ATOM   1078  HB1 SER A 655      39.840  32.440  45.280  1.00  0.00           H
ATOM   1079  HB2 SER A 655      39.640  30.900  44.320  1.00  0.00           H
ATOM   1080  OG  SER A 655      38.950  31.010  46.260  1.00  0.00           O
ATOM   1081  HG1 SER A 655      38.840  31.780  46.810  1.00  0.00           H
ATOM   1082  C   SER A 655      36.960  31.350  44.110  1.00  0.00           C
ATOM   1083  O   SER A 655      36.970  31.010  42.930  1.00  0.00           O
ATOM   1084  N   LEU A 656      36.190  30.800  45.040  1.00  0.00           N
ATOM   1085  HN  LEU A 656      36.370  31.100  45.970  1.00  0.00           H
ATOM   1086  CA  LEU A 656      35.140  29.820  44.760  1.00  0.00           C
ATOM   1087  HA  LEU A 656      35.570  28.970  44.240  1.00  0.00           H
ATOM   1088  CB  LEU A 656      34.710  29.160  46.110  1.00  0.00           C
ATOM   1089  HB1 LEU A 656      34.210  29.870  46.790  1.00  0.00           H
ATOM   1090  HB2 LEU A 656      35.620  28.800  46.660  1.00  0.00           H
ATOM   1091  CG  LEU A 656      33.680  28.040  45.940  1.00  0.00           C
ATOM   1092  HG  LEU A 656      32.690  28.520  45.790  1.00  0.00           H
ATOM   1093  CD1 LEU A 656      34.080  27.000  44.850  1.00  0.00           C
ATOM   1094 HD11 LEU A 656      33.820  27.420  43.850  1.00  0.00           H
ATOM   1095 HD12 LEU A 656      33.530  26.070  45.100  1.00  0.00           H
ATOM   1096 HD13 LEU A 656      35.180  26.890  44.880  1.00  0.00           H
ATOM   1097  CD2 LEU A 656      33.580  27.350  47.270  1.00  0.00           C
ATOM   1098 HD21 LEU A 656      32.730  26.630  47.230  1.00  0.00           H
ATOM   1099 HD22 LEU A 656      33.310  28.040  48.090  1.00  0.00           H
ATOM   1100 HD23 LEU A 656      34.480  26.750  47.530  1.00  0.00           H
ATOM   1101  C   LEU A 656      33.940  30.250  43.780  1.00  0.00           C
ATOM   1102  O   LEU A 656      33.710  29.710  42.750  1.00  0.00           O
ATOM   1103  N   PHE A 657      33.330  31.420  44.100  1.00  0.00           N
ATOM   1104  HN  PHE A 657      33.610  31.910  44.910  1.00  0.00           H
ATOM   1105  CA  PHE A 657      32.260  32.100  43.320  1.00  0.00           C
ATOM   1106  HA  PHE A 657      31.840  31.430  42.590  1.00  0.00           H
ATOM   1107  CB  PHE A 657      31.140  32.670  44.270  1.00  0.00           C
ATOM   1108  HB1 PHE A 657      30.320  33.240  43.760  1.00  0.00           H
ATOM   1109  HB2 PHE A 657      31.650  33.360  44.960  1.00  0.00           H
ATOM   1110  CG  PHE A 657      30.660  31.550  45.070  1.00  0.00           C
ATOM   1111  CD1 PHE A 657      30.140  30.380  44.420  1.00  0.00           C
ATOM   1112  HD1 PHE A 657      30.130  30.230  43.350  1.00  0.00           H
ATOM   1113  CE1 PHE A 657      29.970  29.200  45.120  1.00  0.00           C
ATOM   1114  HE1 PHE A 657      29.770  28.280  44.580  1.00  0.00           H
ATOM   1115  CZ  PHE A 657      30.070  29.240  46.500  1.00  0.00           C
ATOM   1116  HZ  PHE A 657      30.020  28.390  47.150  1.00  0.00           H
ATOM   1117  CD2 PHE A 657      30.620  31.630  46.440  1.00  0.00           C
ATOM   1118  HD2 PHE A 657      30.780  32.550  46.990  1.00  0.00           H
ATOM   1119  CE2 PHE A 657      30.310  30.460  47.140  1.00  0.00           C
ATOM   1120  HE2 PHE A 657      30.290  30.540  48.220  1.00  0.00           H
ATOM   1121  C   PHE A 657      32.960  33.280  42.620  1.00  0.00           C
ATOM   1122  O   PHE A 657      32.580  34.420  42.730  1.00  0.00           O
ATOM   1123  N   ALA A 658      34.050  33.020  41.870  1.00  0.00           N
ATOM   1124  HN  ALA A 658      34.500  32.130  41.940  1.00  0.00           H
ATOM   1125  CA  ALA A 658      34.850  34.000  41.180  1.00  0.00           C
ATOM   1126  HA  ALA A 658      35.350  34.710  41.840  1.00  0.00           H
ATOM   1127  CB  ALA A 658      36.110  33.380  40.500  1.00  0.00           C
ATOM   1128  HB1 ALA A 658      35.720  32.770  39.660  1.00  0.00           H
ATOM   1129  HB2 ALA A 658      36.730  32.710  41.130  1.00  0.00           H
ATOM   1130  HB3 ALA A 658      36.810  34.150  40.110  1.00  0.00           H
ATOM   1131  C   ALA A 658      34.040  34.770  40.190  1.00  0.00           C
ATOM   1132  O   ALA A 658      33.420  34.150  39.340  1.00  0.00           O
ATOM   1133  N   GLY A 659      34.060  36.100  40.180  1.00  0.00           N
ATOM   1134  HN  GLY A 659      34.470  36.570  40.970  1.00  0.00           H
ATOM   1135  CA  GLY A 659      33.720  36.850  39.070  1.00  0.00           C
ATOM   1136  HA1 GLY A 659      33.390  37.810  39.450  1.00  0.00           H
ATOM   1137  HA2 GLY A 659      32.940  36.350  38.530  1.00  0.00           H
ATOM   1138  C   GLY A 659      34.830  37.090  38.050  1.00  0.00           C
ATOM   1139  O   GLY A 659      34.550  37.270  36.880  1.00  0.00           O
ATOM   1140  N   GLN A 660      36.100  37.070  38.440  1.00  0.00           N
ATOM   1141  HN  GLN A 660      36.290  37.110  39.410  1.00  0.00           H
ATOM   1142  CA  GLN A 660      37.160  37.200  37.470  1.00  0.00           C
ATOM   1143  HA  GLN A 660      36.790  36.870  36.510  1.00  0.00           H
ATOM   1144  CB  GLN A 660      37.700  38.680  37.340  1.00  0.00           C
ATOM   1145  HB1 GLN A 660      38.690  38.690  36.840  1.00  0.00           H
ATOM   1146  HB2 GLN A 660      37.780  39.020  38.400  1.00  0.00           H
ATOM   1147  CG  GLN A 660      36.630  39.630  36.760  1.00  0.00           C
ATOM   1148  HG1 GLN A 660      37.050  40.660  36.900  1.00  0.00           H
ATOM   1149  HG2 GLN A 660      35.620  39.660  37.250  1.00  0.00           H
ATOM   1150  CD  GLN A 660      36.520  39.400  35.280  1.00  0.00           C
ATOM   1151  OE1 GLN A 660      37.190  38.630  34.600  1.00  0.00           O
ATOM   1152  NE2 GLN A 660      35.520  40.130  34.790  1.00  0.00           N
ATOM   1153 HE21 GLN A 660      35.340  39.920  33.820  1.00  0.00           H
ATOM   1154 HE22 GLN A 660      34.860  40.590  35.360  1.00  0.00           H
ATOM   1155  C   GLN A 660      38.380  36.360  37.830  1.00  0.00           C
ATOM   1156  O   GLN A 660      39.210  36.870  38.550  1.00  0.00           O
ATOM   1157  N   PRO A 661      38.600  35.110  37.340  1.00  0.00           N
ATOM   1158  CD  PRO A 661      37.760  34.490  36.290  1.00  0.00           C
ATOM   1159  HD1 PRO A 661      38.360  34.650  35.380  1.00  0.00           H
ATOM   1160  HD2 PRO A 661      36.760  34.970  36.200  1.00  0.00           H
ATOM   1161  CA  PRO A 661      39.230  34.080  38.100  1.00  0.00           C
ATOM   1162  HA  PRO A 661      38.630  33.970  38.990  1.00  0.00           H
ATOM   1163  CB  PRO A 661      39.060  32.800  37.300  1.00  0.00           C
ATOM   1164  HB1 PRO A 661      39.030  31.840  37.840  1.00  0.00           H
ATOM   1165  HB2 PRO A 661      39.800  32.790  36.470  1.00  0.00           H
ATOM   1166  CG  PRO A 661      37.650  33.010  36.670  1.00  0.00           C
ATOM   1167  HG1 PRO A 661      37.490  32.370  35.770  1.00  0.00           H
ATOM   1168  HG2 PRO A 661      36.920  32.880  37.490  1.00  0.00           H
ATOM   1169  C   PRO A 661      40.710  34.200  38.490  1.00  0.00           C
ATOM   1170  O   PRO A 661      41.030  33.770  39.560  1.00  0.00           O
ATOM   1171  N   LEU A 662      41.570  34.830  37.640  1.00  0.00           N
ATOM   1172  HN  LEU A 662      41.420  35.020  36.680  1.00  0.00           H
ATOM   1173  CA  LEU A 662      42.930  35.080  38.100  1.00  0.00           C
ATOM   1174  HA  LEU A 662      43.260  34.250  38.710  1.00  0.00           H
ATOM   1175  CB  LEU A 662      43.790  34.960  36.860  1.00  0.00           C
ATOM   1176  HB1 LEU A 662      44.850  35.070  37.150  1.00  0.00           H
ATOM   1177  HB2 LEU A 662      43.480  35.780  36.170  1.00  0.00           H
ATOM   1178  CG  LEU A 662      43.690  33.560  36.190  1.00  0.00           C
ATOM   1179  HG  LEU A 662      42.630  33.340  35.920  1.00  0.00           H
ATOM   1180  CD1 LEU A 662      44.670  33.590  34.940  1.00  0.00           C
ATOM   1181 HD11 LEU A 662      44.630  34.550  34.380  1.00  0.00           H
ATOM   1182 HD12 LEU A 662      44.550  32.670  34.330  1.00  0.00           H
ATOM   1183 HD13 LEU A 662      45.710  33.570  35.320  1.00  0.00           H
ATOM   1184  CD2 LEU A 662      44.190  32.500  37.200  1.00  0.00           C
ATOM   1185 HD21 LEU A 662      43.500  32.390  38.070  1.00  0.00           H
ATOM   1186 HD22 LEU A 662      45.220  32.660  37.590  1.00  0.00           H
ATOM   1187 HD23 LEU A 662      44.270  31.540  36.660  1.00  0.00           H
ATOM   1188  C   LEU A 662      43.130  36.360  38.890  1.00  0.00           C
ATOM   1189  O   LEU A 662      44.290  36.620  39.370  1.00  0.00           O
ATOM   1190  N   THR A 663      42.090  37.130  39.190  1.00  0.00           N
ATOM   1191  HN  THR A 663      41.230  36.850  38.740  1.00  0.00           H
ATOM   1192  CA  THR A 663      42.170  38.240  40.220  1.00  0.00           C
ATOM   1193  HA  THR A 663      43.050  38.800  39.920  1.00  0.00           H
ATOM   1194  CB  THR A 663      41.030  39.240  40.330  1.00  0.00           C
ATOM   1195  HB  THR A 663      41.240  40.010  41.110  1.00  0.00           H
ATOM   1196  OG1 THR A 663      39.760  38.540  40.650  1.00  0.00           O
ATOM   1197  HG1 THR A 663      39.700  37.690  40.190  1.00  0.00           H
ATOM   1198  CG2 THR A 663      40.840  39.950  39.010  1.00  0.00           C
ATOM   1199 HG21 THR A 663      40.020  40.690  39.130  1.00  0.00           H
ATOM   1200 HG22 THR A 663      40.520  39.260  38.190  1.00  0.00           H
ATOM   1201 HG23 THR A 663      41.690  40.470  38.510  1.00  0.00           H
ATOM   1202  C   THR A 663      42.570  37.740  41.590  1.00  0.00           C
ATOM   1203  O   THR A 663      42.160  36.700  42.100  1.00  0.00           O
ATOM   1204  N   ILE A 664      43.480  38.510  42.260  1.00  0.00           N
ATOM   1205  HN  ILE A 664      43.860  39.320  41.830  1.00  0.00           H
ATOM   1206  CA  ILE A 664      43.910  38.210  43.610  1.00  0.00           C
ATOM   1207  HA  ILE A 664      43.380  37.360  44.030  1.00  0.00           H
ATOM   1208  CB  ILE A 664      45.310  37.620  43.450  1.00  0.00           C
ATOM   1209  HB  ILE A 664      45.710  38.200  42.600  1.00  0.00           H
ATOM   1210  CG2 ILE A 664      46.250  37.820  44.640  1.00  0.00           C
ATOM   1211 HG21 ILE A 664      45.670  37.490  45.530  1.00  0.00           H
ATOM   1212 HG22 ILE A 664      46.550  38.870  44.790  1.00  0.00           H
ATOM   1213 HG23 ILE A 664      47.160  37.180  44.640  1.00  0.00           H
ATOM   1214  CG1 ILE A 664      45.320  36.120  42.970  1.00  0.00           C
ATOM   1215 HG11 ILE A 664      46.410  35.910  42.860  1.00  0.00           H
ATOM   1216 HG12 ILE A 664      44.790  36.040  41.990  1.00  0.00           H
ATOM   1217  CD  ILE A 664      44.750  35.060  44.030  1.00  0.00           C
ATOM   1218  HD1 ILE A 664      44.860  34.060  43.560  1.00  0.00           H
ATOM   1219  HD2 ILE A 664      43.700  35.130  44.360  1.00  0.00           H
ATOM   1220  HD3 ILE A 664      45.520  35.160  44.830  1.00  0.00           H
ATOM   1221  C   ILE A 664      43.730  39.300  44.660  1.00  0.00           C
ATOM   1222  O   ILE A 664      44.140  40.440  44.380  1.00  0.00           O
ATOM   1223  N   LEU A 665      43.160  38.940  45.840  1.00  0.00           N
ATOM   1224  HN  LEU A 665      42.840  38.000  45.950  1.00  0.00           H
ATOM   1225  CA  LEU A 665      43.020  39.890  46.960  1.00  0.00           C
ATOM   1226  HA  LEU A 665      42.610  40.770  46.490  1.00  0.00           H
ATOM   1227  CB  LEU A 665      42.130  39.470  48.160  1.00  0.00           C
ATOM   1228  HB1 LEU A 665      41.870  40.380  48.730  1.00  0.00           H
ATOM   1229  HB2 LEU A 665      42.640  38.820  48.900  1.00  0.00           H
ATOM   1230  CG  LEU A 665      40.800  38.740  47.890  1.00  0.00           C
ATOM   1231  HG  LEU A 665      40.950  37.790  47.320  1.00  0.00           H
ATOM   1232  CD1 LEU A 665      40.180  38.490  49.190  1.00  0.00           C
ATOM   1233 HD11 LEU A 665      39.900  39.430  49.710  1.00  0.00           H
ATOM   1234 HD12 LEU A 665      40.780  37.820  49.840  1.00  0.00           H
ATOM   1235 HD13 LEU A 665      39.240  37.970  48.880  1.00  0.00           H
ATOM   1236  CD2 LEU A 665      39.910  39.730  47.040  1.00  0.00           C
ATOM   1237 HD21 LEU A 665      39.030  39.370  46.450  1.00  0.00           H
ATOM   1238 HD22 LEU A 665      40.460  40.360  46.310  1.00  0.00           H
ATOM   1239 HD23 LEU A 665      39.630  40.530  47.750  1.00  0.00           H
ATOM   1240  C   LEU A 665      44.380  40.230  47.460  1.00  0.00           C
ATOM   1241  O   LEU A 665      45.280  39.410  47.360  1.00  0.00           O
ATOM   1242  N   GLY A 666      44.480  41.490  48.000  1.00  0.00           N
ATOM   1243  HN  GLY A 666      43.710  42.120  48.080  1.00  0.00           H
ATOM   1244  CA  GLY A 666      45.650  41.840  48.780  1.00  0.00           C
ATOM   1245  HA1 GLY A 666      46.520  41.760  48.140  1.00  0.00           H
ATOM   1246  HA2 GLY A 666      45.710  41.180  49.630  1.00  0.00           H
ATOM   1247  C   GLY A 666      45.600  43.270  49.430  1.00  0.00           C
ATOM   1248  O   GLY A 666      44.780  44.080  49.050  1.00  0.00           O
ATOM   1249  N   SER A 667      46.340  43.500  50.530  1.00  0.00           N
ATOM   1250  HN  SER A 667      46.880  42.740  50.850  1.00  0.00           H
ATOM   1251  CA  SER A 667      46.440  44.710  51.230  1.00  0.00           C
ATOM   1252  HA  SER A 667      45.720  44.680  52.040  1.00  0.00           H
ATOM   1253  CB  SER A 667      47.900  44.780  51.740  1.00  0.00           C
ATOM   1254  HB1 SER A 667      48.210  45.700  52.290  1.00  0.00           H
ATOM   1255  HB2 SER A 667      48.600  44.740  50.890  1.00  0.00           H
ATOM   1256  OG  SER A 667      48.250  43.780  52.640  1.00  0.00           O
ATOM   1257  HG1 SER A 667      47.750  43.990  53.420  1.00  0.00           H
ATOM   1258  C   SER A 667      46.260  46.060  50.510  1.00  0.00           C
ATOM   1259  O   SER A 667      46.770  46.300  49.420  1.00  0.00           O
ATOM   1260  N   THR A 668      45.470  46.950  51.100  1.00  0.00           N
ATOM   1261  HN  THR A 668      44.920  46.650  51.880  1.00  0.00           H
ATOM   1262  CA  THR A 668      45.150  48.210  50.460  1.00  0.00           C
ATOM   1263  HA  THR A 668      45.790  48.460  49.630  1.00  0.00           H
ATOM   1264  CB  THR A 668      43.690  48.140  49.790  1.00  0.00           C
ATOM   1265  HB  THR A 668      43.690  47.240  49.140  1.00  0.00           H
ATOM   1266  OG1 THR A 668      43.530  49.180  48.860  1.00  0.00           O
ATOM   1267  HG1 THR A 668      42.810  49.020  48.240  1.00  0.00           H
ATOM   1268  CG2 THR A 668      42.670  48.180  50.840  1.00  0.00           C
ATOM   1269 HG21 THR A 668      41.610  48.000  50.540  1.00  0.00           H
ATOM   1270 HG22 THR A 668      42.680  49.170  51.340  1.00  0.00           H
ATOM   1271 HG23 THR A 668      42.910  47.340  51.530  1.00  0.00           H
ATOM   1272  C   THR A 668      45.380  49.320  51.430  1.00  0.00           C
ATOM   1273  O   THR A 668      44.970  49.340  52.570  1.00  0.00           O
ATOM   1274  N   GLY A 669      46.130  50.350  51.000  1.00  0.00           N
ATOM   1275  HN  GLY A 669      46.220  50.570  50.030  1.00  0.00           H
ATOM   1276  CA  GLY A 669      46.480  51.380  51.970  1.00  0.00           C
ATOM   1277  HA1 GLY A 669      47.340  51.930  51.630  1.00  0.00           H
ATOM   1278  HA2 GLY A 669      46.780  50.860  52.870  1.00  0.00           H
ATOM   1279  C   GLY A 669      45.480  52.500  52.420  1.00  0.00           C
ATOM   1280  O   GLY A 669      45.350  52.660  53.670  1.00  0.00           O
ATOM   1281  N   PRO A 670      44.790  53.260  51.500  1.00  0.00           N
ATOM   1282  CD  PRO A 670      44.910  53.140  50.020  1.00  0.00           C
ATOM   1283  HD1 PRO A 670      44.660  52.120  49.650  1.00  0.00           H
ATOM   1284  HD2 PRO A 670      46.000  53.270  49.830  1.00  0.00           H
ATOM   1285  CA  PRO A 670      43.770  54.190  51.800  1.00  0.00           C
ATOM   1286  HA  PRO A 670      44.270  55.060  52.220  1.00  0.00           H
ATOM   1287  CB  PRO A 670      42.950  54.530  50.530  1.00  0.00           C
ATOM   1288  HB1 PRO A 670      42.630  55.590  50.680  1.00  0.00           H
ATOM   1289  HB2 PRO A 670      42.080  53.850  50.450  1.00  0.00           H
ATOM   1290  CG  PRO A 670      44.060  54.330  49.450  1.00  0.00           C
ATOM   1291  HG1 PRO A 670      43.720  53.970  48.450  1.00  0.00           H
ATOM   1292  HG2 PRO A 670      44.760  55.180  49.290  1.00  0.00           H
ATOM   1293  C   PRO A 670      42.800  53.880  53.010  1.00  0.00           C
ATOM   1294  O   PRO A 670      42.710  54.690  53.940  1.00  0.00           O
ATOM   1295  N   VAL A 671      42.110  52.690  53.100  1.00  0.00           N
ATOM   1296  HN  VAL A 671      42.140  52.110  52.290  1.00  0.00           H
ATOM   1297  CA  VAL A 671      41.420  52.220  54.320  1.00  0.00           C
ATOM   1298  HA  VAL A 671      40.660  52.950  54.590  1.00  0.00           H
ATOM   1299  CB  VAL A 671      40.810  50.840  54.130  1.00  0.00           C
ATOM   1300  HB  VAL A 671      41.580  50.240  53.590  1.00  0.00           H
ATOM   1301  CG1 VAL A 671      40.370  50.130  55.410  1.00  0.00           C
ATOM   1302 HG11 VAL A 671      39.820  50.710  56.180  1.00  0.00           H
ATOM   1303 HG12 VAL A 671      41.180  49.700  56.050  1.00  0.00           H
ATOM   1304 HG13 VAL A 671      39.620  49.350  55.150  1.00  0.00           H
ATOM   1305  CG2 VAL A 671      39.600  50.950  53.210  1.00  0.00           C
ATOM   1306 HG21 VAL A 671      39.260  49.930  52.970  1.00  0.00           H
ATOM   1307 HG22 VAL A 671      39.690  51.520  52.260  1.00  0.00           H
ATOM   1308 HG23 VAL A 671      38.760  51.410  53.780  1.00  0.00           H
ATOM   1309  C   VAL A 671      42.230  52.050  55.620  1.00  0.00           C
ATOM   1310  O   VAL A 671      41.810  52.490  56.680  1.00  0.00           O
ATOM   1311  N   LEU A 672      43.440  51.390  55.520  1.00  0.00           N
ATOM   1312  HN  LEU A 672      43.750  51.020  54.650  1.00  0.00           H
ATOM   1313  CA  LEU A 672      44.340  51.330  56.710  1.00  0.00           C
ATOM   1314  HA  LEU A 672      43.790  50.740  57.430  1.00  0.00           H
ATOM   1315  CB  LEU A 672      45.640  50.540  56.250  1.00  0.00           C
ATOM   1316  HB1 LEU A 672      46.020  50.970  55.310  1.00  0.00           H
ATOM   1317  HB2 LEU A 672      45.180  49.540  56.090  1.00  0.00           H
ATOM   1318  CG  LEU A 672      46.790  50.400  57.320  1.00  0.00           C
ATOM   1319  HG  LEU A 672      47.160  51.440  57.480  1.00  0.00           H
ATOM   1320  CD1 LEU A 672      46.260  49.770  58.580  1.00  0.00           C
ATOM   1321 HD11 LEU A 672      46.110  48.670  58.440  1.00  0.00           H
ATOM   1322 HD12 LEU A 672      45.260  50.190  58.790  1.00  0.00           H
ATOM   1323 HD13 LEU A 672      46.880  49.930  59.490  1.00  0.00           H
ATOM   1324  CD2 LEU A 672      47.940  49.520  56.780  1.00  0.00           C
ATOM   1325 HD21 LEU A 672      48.680  49.510  57.600  1.00  0.00           H
ATOM   1326 HD22 LEU A 672      48.370  49.930  55.840  1.00  0.00           H
ATOM   1327 HD23 LEU A 672      47.600  48.480  56.620  1.00  0.00           H
ATOM   1328  C   LEU A 672      44.660  52.730  57.290  1.00  0.00           C
ATOM   1329  O   LEU A 672      44.610  52.970  58.490  1.00  0.00           O
ATOM   1330  N   VAL A 673      44.980  53.690  56.410  1.00  0.00           N
ATOM   1331  HN  VAL A 673      45.200  53.310  55.520  1.00  0.00           H
ATOM   1332  CA  VAL A 673      45.200  55.070  56.670  1.00  0.00           C
ATOM   1333  HA  VAL A 673      46.040  55.200  57.340  1.00  0.00           H
ATOM   1334  CB  VAL A 673      45.660  55.710  55.320  1.00  0.00           C
ATOM   1335  HB  VAL A 673      45.000  55.370  54.500  1.00  0.00           H
ATOM   1336  CG1 VAL A 673      45.560  57.280  55.300  1.00  0.00           C
ATOM   1337 HG11 VAL A 673      45.900  57.750  56.240  1.00  0.00           H
ATOM   1338 HG12 VAL A 673      44.510  57.580  55.060  1.00  0.00           H
ATOM   1339 HG13 VAL A 673      46.200  57.680  54.500  1.00  0.00           H
ATOM   1340  CG2 VAL A 673      47.160  55.220  55.060  1.00  0.00           C
ATOM   1341 HG21 VAL A 673      47.540  55.670  54.130  1.00  0.00           H
ATOM   1342 HG22 VAL A 673      47.180  54.100  55.020  1.00  0.00           H
ATOM   1343 HG23 VAL A 673      47.770  55.600  55.900  1.00  0.00           H
ATOM   1344  C   VAL A 673      43.980  55.790  57.260  1.00  0.00           C
ATOM   1345  O   VAL A 673      44.080  56.470  58.300  1.00  0.00           O
ATOM   1346  N   PHE A 674      42.800  55.580  56.670  1.00  0.00           N
ATOM   1347  HN  PHE A 674      42.840  55.130  55.790  1.00  0.00           H
ATOM   1348  CA  PHE A 674      41.430  55.850  57.210  1.00  0.00           C
ATOM   1349  HA  PHE A 674      41.420  56.920  57.350  1.00  0.00           H
ATOM   1350  CB  PHE A 674      40.320  55.560  56.220  1.00  0.00           C
ATOM   1351  HB1 PHE A 674      40.380  54.480  55.950  1.00  0.00           H
ATOM   1352  HB2 PHE A 674      40.470  55.960  55.200  1.00  0.00           H
ATOM   1353  CG  PHE A 674      38.910  55.740  56.780  1.00  0.00           C
ATOM   1354  CD1 PHE A 674      38.480  56.980  57.200  1.00  0.00           C
ATOM   1355  HD1 PHE A 674      39.120  57.840  57.110  1.00  0.00           H
ATOM   1356  CE1 PHE A 674      37.140  57.100  57.590  1.00  0.00           C
ATOM   1357  HE1 PHE A 674      36.660  58.060  57.710  1.00  0.00           H
ATOM   1358  CZ  PHE A 674      36.340  56.000  57.840  1.00  0.00           C
ATOM   1359  HZ  PHE A 674      35.330  56.260  58.090  1.00  0.00           H
ATOM   1360  CD2 PHE A 674      38.180  54.580  57.140  1.00  0.00           C
ATOM   1361  HD2 PHE A 674      38.620  53.620  56.900  1.00  0.00           H
ATOM   1362  CE2 PHE A 674      36.890  54.700  57.670  1.00  0.00           C
ATOM   1363  HE2 PHE A 674      36.410  53.810  58.030  1.00  0.00           H
ATOM   1364  C   PHE A 674      41.170  55.260  58.640  1.00  0.00           C
ATOM   1365  O   PHE A 674      40.640  55.940  59.520  1.00  0.00           O
ATOM   1366  N   GLU A 675      41.530  54.070  58.960  1.00  0.00           N
ATOM   1367  HN  GLU A 675      41.880  53.470  58.240  1.00  0.00           H
ATOM   1368  CA  GLU A 675      41.360  53.440  60.250  1.00  0.00           C
ATOM   1369  HA  GLU A 675      40.340  53.720  60.470  1.00  0.00           H
ATOM   1370  CB  GLU A 675      41.170  51.880  60.310  1.00  0.00           C
ATOM   1371  HB1 GLU A 675      41.000  51.750  61.400  1.00  0.00           H
ATOM   1372  HB2 GLU A 675      42.060  51.310  59.960  1.00  0.00           H
ATOM   1373  CG  GLU A 675      39.860  51.310  59.670  1.00  0.00           C
ATOM   1374  HG1 GLU A 675      39.890  51.450  58.570  1.00  0.00           H
ATOM   1375  HG2 GLU A 675      38.950  51.760  60.080  1.00  0.00           H
ATOM   1376  CD  GLU A 675      39.770  49.830  59.900  1.00  0.00           C
ATOM   1377  OE1 GLU A 675      39.900  49.000  58.960  1.00  0.00           O
ATOM   1378  OE2 GLU A 675      39.710  49.430  61.080  1.00  0.00           O
ATOM   1379  C   GLU A 675      42.170  53.980  61.410  1.00  0.00           C
ATOM   1380  O   GLU A 675      41.730  53.980  62.540  1.00  0.00           O
ATOM   1381  N   LYS A 676      43.430  54.420  61.190  1.00  0.00           N
ATOM   1382  HN  LYS A 676      43.870  54.300  60.290  1.00  0.00           H
ATOM   1383  CA  LYS A 676      44.250  55.260  62.090  1.00  0.00           C
ATOM   1384  HA  LYS A 676      44.230  54.800  63.070  1.00  0.00           H
ATOM   1385  CB  LYS A 676      45.680  55.270  61.540  1.00  0.00           C
ATOM   1386  HB1 LYS A 676      45.780  55.660  60.510  1.00  0.00           H
ATOM   1387  HB2 LYS A 676      45.990  54.200  61.530  1.00  0.00           H
ATOM   1388  CG  LYS A 676      46.580  56.060  62.520  1.00  0.00           C
ATOM   1389  HG1 LYS A 676      46.380  55.880  63.590  1.00  0.00           H
ATOM   1390  HG2 LYS A 676      46.420  57.140  62.290  1.00  0.00           H
ATOM   1391  CD  LYS A 676      48.050  55.770  62.260  1.00  0.00           C
ATOM   1392  HD1 LYS A 676      48.340  55.930  61.200  1.00  0.00           H
ATOM   1393  HD2 LYS A 676      48.140  54.680  62.470  1.00  0.00           H
ATOM   1394  CE  LYS A 676      48.850  56.560  63.240  1.00  0.00           C
ATOM   1395  HE1 LYS A 676      48.950  56.150  64.270  1.00  0.00           H
ATOM   1396  HE2 LYS A 676      48.420  57.570  63.400  1.00  0.00           H
ATOM   1397  NZ  LYS A 676      50.240  56.680  62.790  1.00  0.00           N
ATOM   1398  HZ1 LYS A 676      50.380  56.770  61.770  1.00  0.00           H
ATOM   1399  HZ2 LYS A 676      50.660  55.770  63.080  1.00  0.00           H
ATOM   1400  HZ3 LYS A 676      50.760  57.390  63.330  1.00  0.00           H
ATOM   1401  C   LYS A 676      43.590  56.640  62.400  1.00  0.00           C
ATOM   1402  O   LYS A 676      43.520  57.070  63.570  1.00  0.00           O
ATOM   1403  N   ILE A 677      43.120  57.310  61.330  1.00  0.00           N
ATOM   1404  HN  ILE A 677      43.320  56.900  60.440  1.00  0.00           H
ATOM   1405  CA  ILE A 677      42.200  58.440  61.360  1.00  0.00           C
ATOM   1406  HA  ILE A 677      42.660  59.320  61.770  1.00  0.00           H
ATOM   1407  CB  ILE A 677      41.900  58.880  59.950  1.00  0.00           C
ATOM   1408  HB  ILE A 677      41.900  57.950  59.340  1.00  0.00           H
ATOM   1409  CG2 ILE A 677      40.480  59.520  59.750  1.00  0.00           C
ATOM   1410 HG21 ILE A 677      40.380  60.450  60.340  1.00  0.00           H
ATOM   1411 HG22 ILE A 677      39.660  58.860  60.090  1.00  0.00           H
ATOM   1412 HG23 ILE A 677      40.290  59.610  58.650  1.00  0.00           H
ATOM   1413  CG1 ILE A 677      43.060  59.730  59.400  1.00  0.00           C
ATOM   1414 HG11 ILE A 677      44.050  59.280  59.650  1.00  0.00           H
ATOM   1415 HG12 ILE A 677      42.990  60.750  59.820  1.00  0.00           H
ATOM   1416  CD  ILE A 677      42.960  59.790  57.880  1.00  0.00           C
ATOM   1417  HD1 ILE A 677      43.900  60.280  57.540  1.00  0.00           H
ATOM   1418  HD2 ILE A 677      42.120  60.470  57.630  1.00  0.00           H
ATOM   1419  HD3 ILE A 677      42.790  58.810  57.400  1.00  0.00           H
ATOM   1420  C   ILE A 677      40.890  58.190  62.130  1.00  0.00           C
ATOM   1421  O   ILE A 677      40.640  58.980  63.020  1.00  0.00           O
ATOM   1422  N   LEU A 678      40.160  57.100  61.840  1.00  0.00           N
ATOM   1423  HN  LEU A 678      40.480  56.460  61.150  1.00  0.00           H
ATOM   1424  CA  LEU A 678      38.990  56.560  62.560  1.00  0.00           C
ATOM   1425  HA  LEU A 678      38.170  57.240  62.400  1.00  0.00           H
ATOM   1426  CB  LEU A 678      38.510  55.330  61.930  1.00  0.00           C
ATOM   1427  HB1 LEU A 678      39.320  54.550  62.000  1.00  0.00           H
ATOM   1428  HB2 LEU A 678      38.410  55.570  60.850  1.00  0.00           H
ATOM   1429  CG  LEU A 678      37.180  54.730  62.450  1.00  0.00           C
ATOM   1430  HG  LEU A 678      37.360  54.370  63.490  1.00  0.00           H
ATOM   1431  CD1 LEU A 678      35.870  55.570  62.280  1.00  0.00           C
ATOM   1432 HD11 LEU A 678      35.040  54.850  62.460  1.00  0.00           H
ATOM   1433 HD12 LEU A 678      35.810  56.020  61.260  1.00  0.00           H
ATOM   1434 HD13 LEU A 678      35.680  56.400  62.980  1.00  0.00           H
ATOM   1435  CD2 LEU A 678      36.890  53.470  61.590  1.00  0.00           C
ATOM   1436 HD21 LEU A 678      36.170  52.880  62.200  1.00  0.00           H
ATOM   1437 HD22 LEU A 678      37.820  52.850  61.550  1.00  0.00           H
ATOM   1438 HD23 LEU A 678      36.510  53.650  60.560  1.00  0.00           H
ATOM   1439  C   LEU A 678      39.180  56.320  64.050  1.00  0.00           C
ATOM   1440  O   LEU A 678      38.470  56.740  64.960  1.00  0.00           O
ATOM   1441  N   TYR A 679      40.360  55.730  64.370  1.00  0.00           N
ATOM   1442  HN  TYR A 679      40.960  55.390  63.650  1.00  0.00           H
ATOM   1443  CA  TYR A 679      40.820  55.520  65.690  1.00  0.00           C
ATOM   1444  HA  TYR A 679      39.980  55.100  66.210  1.00  0.00           H
ATOM   1445  CB  TYR A 679      42.030  54.480  65.650  1.00  0.00           C
ATOM   1446  HB1 TYR A 679      42.780  54.790  64.880  1.00  0.00           H
ATOM   1447  HB2 TYR A 679      41.690  53.470  65.320  1.00  0.00           H
ATOM   1448  CG  TYR A 679      42.810  54.330  66.960  1.00  0.00           C
ATOM   1449  CD1 TYR A 679      42.010  54.060  68.170  1.00  0.00           C
ATOM   1450  HD1 TYR A 679      40.960  54.270  68.210  1.00  0.00           H
ATOM   1451  CE1 TYR A 679      42.700  53.870  69.350  1.00  0.00           C
ATOM   1452  HE1 TYR A 679      42.190  53.680  70.290  1.00  0.00           H
ATOM   1453  CZ  TYR A 679      44.060  53.800  69.380  1.00  0.00           C
ATOM   1454  OH  TYR A 679      44.780  53.440  70.540  1.00  0.00           O
ATOM   1455  HH  TYR A 679      45.710  53.650  70.470  1.00  0.00           H
ATOM   1456  CD2 TYR A 679      44.190  54.200  67.010  1.00  0.00           C
ATOM   1457  HD2 TYR A 679      44.680  54.150  66.060  1.00  0.00           H
ATOM   1458  CE2 TYR A 679      44.840  53.880  68.220  1.00  0.00           C
ATOM   1459  HE2 TYR A 679      45.910  53.700  68.160  1.00  0.00           H
ATOM   1460  C   TYR A 679      41.090  56.780  66.490  1.00  0.00           C
ATOM   1461  O   TYR A 679      40.510  56.940  67.580  1.00  0.00           O
ATOM   1462  N   LYS A 680      41.820  57.720  65.840  1.00  0.00           N
ATOM   1463  HN  LYS A 680      42.210  57.610  64.930  1.00  0.00           H
ATOM   1464  CA  LYS A 680      42.070  58.980  66.550  1.00  0.00           C
ATOM   1465  HA  LYS A 680      42.490  58.820  67.520  1.00  0.00           H
ATOM   1466  CB  LYS A 680      43.000  59.870  65.630  1.00  0.00           C
ATOM   1467  HB1 LYS A 680      42.620  59.830  64.600  1.00  0.00           H
ATOM   1468  HB2 LYS A 680      43.980  59.360  65.670  1.00  0.00           H
ATOM   1469  CG  LYS A 680      43.250  61.350  66.130  1.00  0.00           C
ATOM   1470  HG1 LYS A 680      42.410  62.050  65.970  1.00  0.00           H
ATOM   1471  HG2 LYS A 680      44.120  61.720  65.540  1.00  0.00           H
ATOM   1472  CD  LYS A 680      43.620  61.370  67.610  1.00  0.00           C
ATOM   1473  HD1 LYS A 680      44.270  60.530  67.930  1.00  0.00           H
ATOM   1474  HD2 LYS A 680      42.690  61.290  68.220  1.00  0.00           H
ATOM   1475  CE  LYS A 680      44.250  62.660  68.140  1.00  0.00           C
ATOM   1476  HE1 LYS A 680      45.340  62.660  67.900  1.00  0.00           H
ATOM   1477  HE2 LYS A 680      44.180  62.700  69.240  1.00  0.00           H
ATOM   1478  NZ  LYS A 680      43.540  63.920  67.670  1.00  0.00           N
ATOM   1479  HZ1 LYS A 680      43.510  64.040  66.650  1.00  0.00           H
ATOM   1480  HZ2 LYS A 680      44.070  64.720  68.080  1.00  0.00           H
ATOM   1481  HZ3 LYS A 680      42.600  63.960  68.120  1.00  0.00           H
ATOM   1482  C   LYS A 680      40.850  59.880  66.780  1.00  0.00           C
ATOM   1483  O   LYS A 680      40.620  60.410  67.870  1.00  0.00           O
ATOM   1484  N   PHE A 681      39.920  59.910  65.840  1.00  0.00           N
ATOM   1485  HN  PHE A 681      40.190  59.400  65.020  1.00  0.00           H
ATOM   1486  CA  PHE A 681      38.640  60.590  66.050  1.00  0.00           C
ATOM   1487  HA  PHE A 681      38.790  61.640  66.260  1.00  0.00           H
ATOM   1488  CB  PHE A 681      37.760  60.310  64.700  1.00  0.00           C
ATOM   1489  HB1 PHE A 681      37.550  59.270  64.370  1.00  0.00           H
ATOM   1490  HB2 PHE A 681      38.340  60.770  63.880  1.00  0.00           H
ATOM   1491  CG  PHE A 681      36.320  60.970  64.760  1.00  0.00           C
ATOM   1492  CD1 PHE A 681      35.100  60.360  65.060  1.00  0.00           C
ATOM   1493  HD1 PHE A 681      35.100  59.320  65.360  1.00  0.00           H
ATOM   1494  CE1 PHE A 681      33.940  60.930  64.780  1.00  0.00           C
ATOM   1495  HE1 PHE A 681      33.000  60.400  64.860  1.00  0.00           H
ATOM   1496  CZ  PHE A 681      33.840  62.310  64.500  1.00  0.00           C
ATOM   1497  HZ  PHE A 681      32.910  62.870  64.410  1.00  0.00           H
ATOM   1498  CD2 PHE A 681      36.250  62.350  64.430  1.00  0.00           C
ATOM   1499  HD2 PHE A 681      37.140  62.930  64.250  1.00  0.00           H
ATOM   1500  CE2 PHE A 681      35.010  63.020  64.340  1.00  0.00           C
ATOM   1501  HE2 PHE A 681      35.150  64.090  64.260  1.00  0.00           H
ATOM   1502  C   PHE A 681      37.810  60.020  67.220  1.00  0.00           C
ATOM   1503  O   PHE A 681      37.220  60.790  68.000  1.00  0.00           O
ATOM   1504  N   CYS A 682      37.750  58.730  67.360  1.00  0.00           N
ATOM   1505  HN  CYS A 682      38.180  58.160  66.660  1.00  0.00           H
ATOM   1506  CA  CYS A 682      37.000  58.090  68.410  1.00  0.00           C
ATOM   1507  HA  CYS A 682      36.010  58.510  68.490  1.00  0.00           H
ATOM   1508  CB  CYS A 682      36.800  56.630  68.140  1.00  0.00           C
ATOM   1509  HB1 CYS A 682      36.430  56.090  69.040  1.00  0.00           H
ATOM   1510  HB2 CYS A 682      37.790  56.160  68.000  1.00  0.00           H
ATOM   1511  SG  CYS A 682      35.770  56.270  66.750  1.00  0.00           S
ATOM   1512  HG1 CYS A 682      36.630  56.740  65.860  1.00  0.00           H
ATOM   1513  C   CYS A 682      37.590  58.170  69.890  1.00  0.00           C
ATOM   1514  O   CYS A 682      36.870  58.410  70.840  1.00  0.00           O
ATOM   1515  N   ARG A 683      38.920  58.120  69.930  1.00  0.00           N
ATOM   1516  HN  ARG A 683      39.390  57.920  69.060  1.00  0.00           H
ATOM   1517  CA  ARG A 683      39.730  58.450  71.050  1.00  0.00           C
ATOM   1518  HA  ARG A 683      39.320  57.880  71.880  1.00  0.00           H
ATOM   1519  CB  ARG A 683      41.210  58.170  70.780  1.00  0.00           C
ATOM   1520  HB1 ARG A 683      41.810  58.680  71.570  1.00  0.00           H
ATOM   1521  HB2 ARG A 683      41.590  58.600  69.840  1.00  0.00           H
ATOM   1522  CG  ARG A 683      41.650  56.680  70.770  1.00  0.00           C
ATOM   1523  HG1 ARG A 683      42.700  56.450  70.520  1.00  0.00           H
ATOM   1524  HG2 ARG A 683      41.060  56.130  70.000  1.00  0.00           H
ATOM   1525  CD  ARG A 683      41.240  55.870  72.070  1.00  0.00           C
ATOM   1526  HD1 ARG A 683      41.740  54.880  72.090  1.00  0.00           H
ATOM   1527  HD2 ARG A 683      40.140  55.680  72.040  1.00  0.00           H
ATOM   1528  NE  ARG A 683      41.750  56.480  73.320  1.00  0.00           N
ATOM   1529  HE  ARG A 683      42.730  56.530  73.400  1.00  0.00           H
ATOM   1530  CZ  ARG A 683      41.100  56.650  74.410  1.00  0.00           C
ATOM   1531  NH1 ARG A 683      41.750  56.990  75.460  1.00  0.00           N
ATOM   1532 HH11 ARG A 683      41.200  57.290  76.250  1.00  0.00           H
ATOM   1533 HH12 ARG A 683      42.740  57.110  75.390  1.00  0.00           H
ATOM   1534  NH2 ARG A 683      39.860  56.300  74.610  1.00  0.00           N
ATOM   1535 HH21 ARG A 683      39.260  55.960  73.870  1.00  0.00           H
ATOM   1536 HH22 ARG A 683      39.490  56.580  75.500  1.00  0.00           H
ATOM   1537  C   ARG A 683      39.540  59.980  71.480  1.00  0.00           C
ATOM   1538  O   ARG A 683      39.350  60.310  72.630  1.00  0.00           O
ATOM   1539  N   ASP A 684      39.440  60.960  70.510  1.00  0.00           N
ATOM   1540  HN  ASP A 684      39.680  60.820  69.550  1.00  0.00           H
ATOM   1541  CA  ASP A 684      39.190  62.430  70.830  1.00  0.00           C
ATOM   1542  HA  ASP A 684      39.950  62.760  71.540  1.00  0.00           H
ATOM   1543  CB  ASP A 684      39.180  63.330  69.530  1.00  0.00           C
ATOM   1544  HB1 ASP A 684      38.650  64.290  69.700  1.00  0.00           H
ATOM   1545  HB2 ASP A 684      38.650  62.750  68.750  1.00  0.00           H
ATOM   1546  CG  ASP A 684      40.570  63.510  69.050  1.00  0.00           C
ATOM   1547  OD1 ASP A 684      40.650  64.000  67.890  1.00  0.00           O
ATOM   1548  OD2 ASP A 684      41.540  63.470  69.830  1.00  0.00           O
ATOM   1549  C   ASP A 684      37.900  62.730  71.570  1.00  0.00           C
ATOM   1550  O   ASP A 684      37.820  63.630  72.400  1.00  0.00           O
ATOM   1551  N   TYR A 685      36.870  61.960  71.210  1.00  0.00           N
ATOM   1552  HN  TYR A 685      37.010  61.330  70.450  1.00  0.00           H
ATOM   1553  CA  TYR A 685      35.430  62.150  71.620  1.00  0.00           C
ATOM   1554  HA  TYR A 685      35.380  62.980  72.310  1.00  0.00           H
ATOM   1555  CB  TYR A 685      34.460  62.460  70.420  1.00  0.00           C
ATOM   1556  HB1 TYR A 685      33.510  62.840  70.870  1.00  0.00           H
ATOM   1557  HB2 TYR A 685      34.340  61.600  69.730  1.00  0.00           H
ATOM   1558  CG  TYR A 685      35.010  63.580  69.540  1.00  0.00           C
ATOM   1559  CD1 TYR A 685      35.500  63.400  68.220  1.00  0.00           C
ATOM   1560  HD1 TYR A 685      35.410  62.420  67.780  1.00  0.00           H
ATOM   1561  CE1 TYR A 685      35.960  64.400  67.420  1.00  0.00           C
ATOM   1562  HE1 TYR A 685      36.360  64.300  66.430  1.00  0.00           H
ATOM   1563  CZ  TYR A 685      36.000  65.710  68.050  1.00  0.00           C
ATOM   1564  OH  TYR A 685      36.530  66.780  67.340  1.00  0.00           O
ATOM   1565  HH  TYR A 685      36.300  67.560  67.860  1.00  0.00           H
ATOM   1566  CD2 TYR A 685      35.040  64.860  70.090  1.00  0.00           C
ATOM   1567  HD2 TYR A 685      34.690  64.960  71.110  1.00  0.00           H
ATOM   1568  CE2 TYR A 685      35.630  65.910  69.410  1.00  0.00           C
ATOM   1569  HE2 TYR A 685      35.610  66.940  69.750  1.00  0.00           H
ATOM   1570  C   TYR A 685      34.850  61.070  72.420  1.00  0.00           C
ATOM   1571  O   TYR A 685      33.590  61.030  72.480  1.00  0.00           O
ATOM   1572  N   GLN A 686      35.680  60.170  72.960  1.00  0.00           N
ATOM   1573  HN  GLN A 686      36.640  60.220  72.700  1.00  0.00           H
ATOM   1574  CA  GLN A 686      35.350  59.100  73.930  1.00  0.00           C
ATOM   1575  HA  GLN A 686      36.290  58.580  74.130  1.00  0.00           H
ATOM   1576  CB  GLN A 686      34.880  59.640  75.300  1.00  0.00           C
ATOM   1577  HB1 GLN A 686      34.460  58.830  75.940  1.00  0.00           H
ATOM   1578  HB2 GLN A 686      34.120  60.440  75.190  1.00  0.00           H
ATOM   1579  CG  GLN A 686      36.140  60.100  76.150  1.00  0.00           C
ATOM   1580  HG1 GLN A 686      36.760  60.870  75.630  1.00  0.00           H
ATOM   1581  HG2 GLN A 686      36.780  59.190  76.280  1.00  0.00           H
ATOM   1582  CD  GLN A 686      35.660  60.540  77.550  1.00  0.00           C
ATOM   1583  OE1 GLN A 686      36.040  59.890  78.590  1.00  0.00           O
ATOM   1584  NE2 GLN A 686      34.870  61.650  77.710  1.00  0.00           N
ATOM   1585 HE21 GLN A 686      34.660  61.920  78.640  1.00  0.00           H
ATOM   1586 HE22 GLN A 686      34.670  62.170  76.870  1.00  0.00           H
ATOM   1587  C   GLN A 686      34.470  57.950  73.430  1.00  0.00           C
ATOM   1588  O   GLN A 686      33.810  57.260  74.230  1.00  0.00           O
ATOM   1589  N   LEU A 687      34.520  57.680  72.060  1.00  0.00           N
ATOM   1590  HN  LEU A 687      35.220  58.160  71.530  1.00  0.00           H
ATOM   1591  CA  LEU A 687      33.680  56.740  71.350  1.00  0.00           C
ATOM   1592  HA  LEU A 687      32.700  56.570  71.790  1.00  0.00           H
ATOM   1593  CB  LEU A 687      33.430  57.210  69.930  1.00  0.00           C
ATOM   1594  HB1 LEU A 687      32.800  56.570  69.280  1.00  0.00           H
ATOM   1595  HB2 LEU A 687      34.370  57.180  69.340  1.00  0.00           H
ATOM   1596  CG  LEU A 687      32.930  58.630  69.830  1.00  0.00           C
ATOM   1597  HG  LEU A 687      33.720  59.350  70.180  1.00  0.00           H
ATOM   1598  CD1 LEU A 687      32.640  59.010  68.450  1.00  0.00           C
ATOM   1599 HD11 LEU A 687      32.320  60.070  68.350  1.00  0.00           H
ATOM   1600 HD12 LEU A 687      31.800  58.380  68.100  1.00  0.00           H
ATOM   1601 HD13 LEU A 687      33.470  58.770  67.750  1.00  0.00           H
ATOM   1602  CD2 LEU A 687      31.590  58.850  70.630  1.00  0.00           C
ATOM   1603 HD21 LEU A 687      30.860  58.050  70.410  1.00  0.00           H
ATOM   1604 HD22 LEU A 687      31.130  59.860  70.480  1.00  0.00           H
ATOM   1605 HD23 LEU A 687      31.720  58.810  71.730  1.00  0.00           H
ATOM   1606  C   LEU A 687      34.330  55.380  71.170  1.00  0.00           C
ATOM   1607  O   LEU A 687      35.540  55.250  71.490  1.00  0.00           O
ATOM   1608  N   SER A 688      33.630  54.340  70.630  1.00  0.00           N
ATOM   1609  HN  SER A 688      32.660  54.440  70.440  1.00  0.00           H
ATOM   1610  CA  SER A 688      34.230  53.050  70.410  1.00  0.00           C
ATOM   1611  HA  SER A 688      35.130  53.010  71.000  1.00  0.00           H
ATOM   1612  CB  SER A 688      33.350  51.790  70.830  1.00  0.00           C
ATOM   1613  HB1 SER A 688      32.380  51.890  70.290  1.00  0.00           H
ATOM   1614  HB2 SER A 688      33.200  51.890  71.930  1.00  0.00           H
ATOM   1615  OG  SER A 688      33.940  50.560  70.420  1.00  0.00           O
ATOM   1616  HG1 SER A 688      34.340  50.340  71.260  1.00  0.00           H
ATOM   1617  C   SER A 688      34.690  52.920  68.980  1.00  0.00           C
ATOM   1618  O   SER A 688      33.850  52.970  68.020  1.00  0.00           O
ATOM   1619  N   TYR A 689      36.000  52.830  68.840  1.00  0.00           N
ATOM   1620  HN  TYR A 689      36.630  52.920  69.610  1.00  0.00           H
ATOM   1621  CA  TYR A 689      36.720  52.500  67.600  1.00  0.00           C
ATOM   1622  HA  TYR A 689      36.420  53.340  66.970  1.00  0.00           H
ATOM   1623  CB  TYR A 689      38.260  52.670  67.770  1.00  0.00           C
ATOM   1624  HB1 TYR A 689      38.630  52.360  68.770  1.00  0.00           H
ATOM   1625  HB2 TYR A 689      38.580  53.730  67.740  1.00  0.00           H
ATOM   1626  CG  TYR A 689      38.980  51.970  66.600  1.00  0.00           C
ATOM   1627  CD1 TYR A 689      39.990  51.020  66.830  1.00  0.00           C
ATOM   1628  HD1 TYR A 689      40.400  50.830  67.810  1.00  0.00           H
ATOM   1629  CE1 TYR A 689      40.780  50.440  65.800  1.00  0.00           C
ATOM   1630  HE1 TYR A 689      41.540  49.750  66.130  1.00  0.00           H
ATOM   1631  CZ  TYR A 689      40.430  50.640  64.460  1.00  0.00           C
ATOM   1632  OH  TYR A 689      41.090  49.940  63.400  1.00  0.00           O
ATOM   1633  HH  TYR A 689      40.500  49.940  62.640  1.00  0.00           H
ATOM   1634  CD2 TYR A 689      38.680  52.210  65.260  1.00  0.00           C
ATOM   1635  HD2 TYR A 689      37.890  52.900  65.010  1.00  0.00           H
ATOM   1636  CE2 TYR A 689      39.370  51.550  64.190  1.00  0.00           C
ATOM   1637  HE2 TYR A 689      39.220  51.780  63.140  1.00  0.00           H
ATOM   1638  C   TYR A 689      36.160  51.260  66.870  1.00  0.00           C
ATOM   1639  O   TYR A 689      35.650  51.340  65.760  1.00  0.00           O
ATOM   1640  N   LEU A 690      36.120  50.050  67.550  1.00  0.00           N
ATOM   1641  HN  LEU A 690      36.470  49.980  68.480  1.00  0.00           H
ATOM   1642  CA  LEU A 690      35.550  48.830  67.050  1.00  0.00           C
ATOM   1643  HA  LEU A 690      35.980  48.770  66.070  1.00  0.00           H
ATOM   1644  CB  LEU A 690      35.870  47.690  68.000  1.00  0.00           C
ATOM   1645  HB1 LEU A 690      35.030  46.970  68.050  1.00  0.00           H
ATOM   1646  HB2 LEU A 690      36.080  47.980  69.040  1.00  0.00           H
ATOM   1647  CG  LEU A 690      37.130  46.840  67.510  1.00  0.00           C
ATOM   1648  HG  LEU A 690      37.240  45.950  68.170  1.00  0.00           H
ATOM   1649  CD1 LEU A 690      36.860  46.210  66.120  1.00  0.00           C
ATOM   1650 HD11 LEU A 690      37.610  45.440  65.870  1.00  0.00           H
ATOM   1651 HD12 LEU A 690      36.920  46.930  65.280  1.00  0.00           H
ATOM   1652 HD13 LEU A 690      35.840  45.760  66.030  1.00  0.00           H
ATOM   1653  CD2 LEU A 690      38.480  47.610  67.440  1.00  0.00           C
ATOM   1654 HD21 LEU A 690      39.390  46.980  67.400  1.00  0.00           H
ATOM   1655 HD22 LEU A 690      38.460  48.350  68.290  1.00  0.00           H
ATOM   1656 HD23 LEU A 690      38.610  48.250  66.550  1.00  0.00           H
ATOM   1657  C   LEU A 690      34.010  48.810  66.820  1.00  0.00           C
ATOM   1658  O   LEU A 690      33.630  48.370  65.780  1.00  0.00           O
ATOM   1659  N   SER A 691      33.200  49.340  67.750  1.00  0.00           N
ATOM   1660  HN  SER A 691      33.490  49.690  68.630  1.00  0.00           H
ATOM   1661  CA  SER A 691      31.810  49.480  67.410  1.00  0.00           C
ATOM   1662  HA  SER A 691      31.560  48.480  67.080  1.00  0.00           H
ATOM   1663  CB  SER A 691      30.860  49.810  68.580  1.00  0.00           C
ATOM   1664  HB1 SER A 691      30.700  50.900  68.710  1.00  0.00           H
ATOM   1665  HB2 SER A 691      31.220  49.450  69.570  1.00  0.00           H
ATOM   1666  OG  SER A 691      29.640  49.060  68.440  1.00  0.00           O
ATOM   1667  HG1 SER A 691      29.010  49.580  67.940  1.00  0.00           H
ATOM   1668  C   SER A 691      31.540  50.330  66.210  1.00  0.00           C
ATOM   1669  O   SER A 691      30.830  49.920  65.280  1.00  0.00           O
ATOM   1670  N   LEU A 692      32.110  51.520  66.030  1.00  0.00           N
ATOM   1671  HN  LEU A 692      32.740  51.860  66.710  1.00  0.00           H
ATOM   1672  CA  LEU A 692      31.970  52.400  64.850  1.00  0.00           C
ATOM   1673  HA  LEU A 692      30.900  52.500  64.720  1.00  0.00           H
ATOM   1674  CB  LEU A 692      32.470  53.830  65.150  1.00  0.00           C
ATOM   1675  HB1 LEU A 692      33.580  53.870  65.250  1.00  0.00           H
ATOM   1676  HB2 LEU A 692      32.190  54.160  66.180  1.00  0.00           H
ATOM   1677  CG  LEU A 692      31.800  54.780  64.110  1.00  0.00           C
ATOM   1678  HG  LEU A 692      31.890  54.340  63.100  1.00  0.00           H
ATOM   1679  CD1 LEU A 692      30.330  55.100  64.510  1.00  0.00           C
ATOM   1680 HD11 LEU A 692      30.010  55.960  63.880  1.00  0.00           H
ATOM   1681 HD12 LEU A 692      30.130  55.330  65.590  1.00  0.00           H
ATOM   1682 HD13 LEU A 692      29.710  54.210  64.310  1.00  0.00           H
ATOM   1683  CD2 LEU A 692      32.600  56.160  64.040  1.00  0.00           C
ATOM   1684 HD21 LEU A 692      32.230  56.760  63.190  1.00  0.00           H
ATOM   1685 HD22 LEU A 692      33.670  56.020  63.800  1.00  0.00           H
ATOM   1686 HD23 LEU A 692      32.490  56.660  65.030  1.00  0.00           H
ATOM   1687  C   LEU A 692      32.440  51.850  63.560  1.00  0.00           C
ATOM   1688  O   LEU A 692      31.790  51.890  62.520  1.00  0.00           O
ATOM   1689  N   ARG A 693      33.710  51.250  63.520  1.00  0.00           N
ATOM   1690  HN  ARG A 693      34.350  51.290  64.290  1.00  0.00           H
ATOM   1691  CA  ARG A 693      34.300  50.660  62.410  1.00  0.00           C
ATOM   1692  HA  ARG A 693      34.440  51.480  61.720  1.00  0.00           H
ATOM   1693  CB  ARG A 693      35.640  50.190  62.970  1.00  0.00           C
ATOM   1694  HB1 ARG A 693      35.470  49.460  63.780  1.00  0.00           H
ATOM   1695  HB2 ARG A 693      36.170  51.050  63.440  1.00  0.00           H
ATOM   1696  CG  ARG A 693      36.580  49.560  61.880  1.00  0.00           C
ATOM   1697  HG1 ARG A 693      37.580  49.710  62.330  1.00  0.00           H
ATOM   1698  HG2 ARG A 693      36.510  50.070  60.900  1.00  0.00           H
ATOM   1699  CD  ARG A 693      36.280  48.110  61.610  1.00  0.00           C
ATOM   1700  HD1 ARG A 693      35.460  48.020  60.860  1.00  0.00           H
ATOM   1701  HD2 ARG A 693      36.040  47.580  62.550  1.00  0.00           H
ATOM   1702  NE  ARG A 693      37.520  47.590  61.010  1.00  0.00           N
ATOM   1703  HE  ARG A 693      38.280  48.230  60.990  1.00  0.00           H
ATOM   1704  CZ  ARG A 693      37.600  46.640  60.110  1.00  0.00           C
ATOM   1705  NH1 ARG A 693      36.730  45.640  60.100  1.00  0.00           N
ATOM   1706 HH11 ARG A 693      36.060  45.560  60.830  1.00  0.00           H
ATOM   1707 HH12 ARG A 693      36.820  44.900  59.440  1.00  0.00           H
ATOM   1708  NH2 ARG A 693      38.440  46.730  59.100  1.00  0.00           N
ATOM   1709 HH21 ARG A 693      38.210  46.170  58.300  1.00  0.00           H
ATOM   1710 HH22 ARG A 693      38.900  47.620  59.040  1.00  0.00           H
ATOM   1711  C   ARG A 693      33.510  49.540  61.830  1.00  0.00           C
ATOM   1712  O   ARG A 693      33.330  49.430  60.640  1.00  0.00           O
ATOM   1713  N   THR A 694      32.950  48.740  62.700  1.00  0.00           N
ATOM   1714  HN  THR A 694      33.150  48.870  63.670  1.00  0.00           H
ATOM   1715  CA  THR A 694      32.100  47.620  62.390  1.00  0.00           C
ATOM   1716  HA  THR A 694      32.580  47.020  61.640  1.00  0.00           H
ATOM   1717  CB  THR A 694      31.740  46.790  63.620  1.00  0.00           C
ATOM   1718  HB  THR A 694      31.190  47.420  64.350  1.00  0.00           H
ATOM   1719  OG1 THR A 694      33.000  46.370  64.100  1.00  0.00           O
ATOM   1720  HG1 THR A 694      33.270  47.170  64.560  1.00  0.00           H
ATOM   1721  CG2 THR A 694      31.020  45.540  63.240  1.00  0.00           C
ATOM   1722 HG21 THR A 694      29.950  45.690  63.030  1.00  0.00           H
ATOM   1723 HG22 THR A 694      31.020  44.800  64.080  1.00  0.00           H
ATOM   1724 HG23 THR A 694      31.500  45.100  62.350  1.00  0.00           H
ATOM   1725  C   THR A 694      30.820  48.110  61.770  1.00  0.00           C
ATOM   1726  O   THR A 694      30.410  47.590  60.730  1.00  0.00           O
ATOM   1727  N   SER A 695      30.170  49.210  62.350  1.00  0.00           N
ATOM   1728  HN  SER A 695      30.680  49.610  63.100  1.00  0.00           H
ATOM   1729  CA  SER A 695      28.930  49.820  61.890  1.00  0.00           C
ATOM   1730  HA  SER A 695      28.190  49.050  61.720  1.00  0.00           H
ATOM   1731  CB  SER A 695      28.480  50.970  62.810  1.00  0.00           C
ATOM   1732  HB1 SER A 695      27.550  51.440  62.420  1.00  0.00           H
ATOM   1733  HB2 SER A 695      29.110  51.870  62.900  1.00  0.00           H
ATOM   1734  OG  SER A 695      28.130  50.420  64.080  1.00  0.00           O
ATOM   1735  HG1 SER A 695      28.970  50.200  64.500  1.00  0.00           H
ATOM   1736  C   SER A 695      29.200  50.330  60.420  1.00  0.00           C
ATOM   1737  O   SER A 695      28.500  50.040  59.510  1.00  0.00           O
ATOM   1738  N   ILE A 696      30.390  51.030  60.160  1.00  0.00           N
ATOM   1739  HN  ILE A 696      31.040  51.170  60.910  1.00  0.00           H
ATOM   1740  CA  ILE A 696      30.850  51.530  58.840  1.00  0.00           C
ATOM   1741  HA  ILE A 696      30.110  52.180  58.380  1.00  0.00           H
ATOM   1742  CB  ILE A 696      32.220  52.240  58.870  1.00  0.00           C
ATOM   1743  HB  ILE A 696      32.880  51.600  59.500  1.00  0.00           H
ATOM   1744  CG2 ILE A 696      32.870  52.370  57.490  1.00  0.00           C
ATOM   1745 HG21 ILE A 696      32.340  52.970  56.720  1.00  0.00           H
ATOM   1746 HG22 ILE A 696      33.260  51.450  57.020  1.00  0.00           H
ATOM   1747 HG23 ILE A 696      33.820  52.950  57.580  1.00  0.00           H
ATOM   1748  CG1 ILE A 696      32.170  53.640  59.540  1.00  0.00           C
ATOM   1749 HG11 ILE A 696      31.550  53.600  60.460  1.00  0.00           H
ATOM   1750 HG12 ILE A 696      31.610  54.420  58.960  1.00  0.00           H
ATOM   1751  CD  ILE A 696      33.570  54.230  59.900  1.00  0.00           C
ATOM   1752  HD1 ILE A 696      34.230  54.100  59.020  1.00  0.00           H
ATOM   1753  HD2 ILE A 696      34.040  53.640  60.730  1.00  0.00           H
ATOM   1754  HD3 ILE A 696      33.610  55.330  60.040  1.00  0.00           H
ATOM   1755  C   ILE A 696      30.860  50.330  57.900  1.00  0.00           C
ATOM   1756  O   ILE A 696      30.290  50.300  56.830  1.00  0.00           O
ATOM   1757  N   GLY A 697      31.310  49.180  58.410  1.00  0.00           N
ATOM   1758  HN  GLY A 697      31.600  49.260  59.360  1.00  0.00           H
ATOM   1759  CA  GLY A 697      31.560  47.900  57.750  1.00  0.00           C
ATOM   1760  HA1 GLY A 697      31.980  47.230  58.500  1.00  0.00           H
ATOM   1761  HA2 GLY A 697      32.280  48.010  56.960  1.00  0.00           H
ATOM   1762  C   GLY A 697      30.320  47.170  57.240  1.00  0.00           C
ATOM   1763  O   GLY A 697      30.170  46.830  56.090  1.00  0.00           O
ATOM   1764  N   LEU A 698      29.340  47.080  58.160  1.00  0.00           N
ATOM   1765  HN  LEU A 698      29.530  47.410  59.080  1.00  0.00           H
ATOM   1766  CA  LEU A 698      27.950  46.680  57.910  1.00  0.00           C
ATOM   1767  HA  LEU A 698      28.020  45.700  57.460  1.00  0.00           H
ATOM   1768  CB  LEU A 698      27.250  46.490  59.240  1.00  0.00           C
ATOM   1769  HB1 LEU A 698      26.170  46.310  59.050  1.00  0.00           H
ATOM   1770  HB2 LEU A 698      27.300  47.420  59.850  1.00  0.00           H
ATOM   1771  CG  LEU A 698      27.810  45.420  60.140  1.00  0.00           C
ATOM   1772  HG  LEU A 698      28.920  45.470  60.130  1.00  0.00           H
ATOM   1773  CD1 LEU A 698      27.200  45.660  61.570  1.00  0.00           C
ATOM   1774 HD11 LEU A 698      27.330  44.750  62.190  1.00  0.00           H
ATOM   1775 HD12 LEU A 698      26.090  45.760  61.520  1.00  0.00           H
ATOM   1776 HD13 LEU A 698      27.710  46.580  61.950  1.00  0.00           H
ATOM   1777  CD2 LEU A 698      27.540  43.990  59.720  1.00  0.00           C
ATOM   1778 HD21 LEU A 698      27.940  43.820  58.690  1.00  0.00           H
ATOM   1779 HD22 LEU A 698      26.470  43.740  59.670  1.00  0.00           H
ATOM   1780 HD23 LEU A 698      28.050  43.400  60.500  1.00  0.00           H
ATOM   1781  C   LEU A 698      27.190  47.620  56.970  1.00  0.00           C
ATOM   1782  O   LEU A 698      26.640  47.100  56.020  1.00  0.00           O
ATOM   1783  N   TRP A 699      27.200  49.010  57.150  1.00  0.00           N
ATOM   1784  HN  TRP A 699      27.620  49.400  57.970  1.00  0.00           H
ATOM   1785  CA  TRP A 699      26.800  50.010  56.120  1.00  0.00           C
ATOM   1786  HA  TRP A 699      25.760  49.820  55.900  1.00  0.00           H
ATOM   1787  CB  TRP A 699      26.770  51.480  56.640  1.00  0.00           C
ATOM   1788  HB1 TRP A 699      26.710  51.990  55.660  1.00  0.00           H
ATOM   1789  HB2 TRP A 699      27.740  51.710  57.100  1.00  0.00           H
ATOM   1790  CG  TRP A 699      25.700  51.760  57.650  1.00  0.00           C
ATOM   1791  CD1 TRP A 699      25.960  52.130  58.950  1.00  0.00           C
ATOM   1792  HD1 TRP A 699      26.920  52.190  59.420  1.00  0.00           H
ATOM   1793  NE1 TRP A 699      24.840  52.480  59.600  1.00  0.00           N
ATOM   1794  HE1 TRP A 699      24.890  52.970  60.440  1.00  0.00           H
ATOM   1795  CE2 TRP A 699      23.830  52.460  58.640  1.00  0.00           C
ATOM   1796  CD2 TRP A 699      24.310  52.060  57.380  1.00  0.00           C
ATOM   1797  CE3 TRP A 699      23.530  52.070  56.240  1.00  0.00           C
ATOM   1798  HE3 TRP A 699      23.980  51.870  55.280  1.00  0.00           H
ATOM   1799  CZ3 TRP A 699      22.180  52.370  56.390  1.00  0.00           C
ATOM   1800  HZ3 TRP A 699      21.470  52.260  55.580  1.00  0.00           H
ATOM   1801  CZ2 TRP A 699      22.450  52.860  58.810  1.00  0.00           C
ATOM   1802  HZ2 TRP A 699      22.020  53.260  59.720  1.00  0.00           H
ATOM   1803  CH2 TRP A 699      21.680  52.770  57.640  1.00  0.00           C
ATOM   1804  HH2 TRP A 699      20.640  52.980  57.860  1.00  0.00           H
ATOM   1805  C   TRP A 699      27.480  49.890  54.710  1.00  0.00           C
ATOM   1806  O   TRP A 699      26.810  49.840  53.690  1.00  0.00           O
ATOM   1807  N   THR A 700      28.760  49.610  54.630  1.00  0.00           N
ATOM   1808  HN  THR A 700      29.260  49.460  55.480  1.00  0.00           H
ATOM   1809  CA  THR A 700      29.680  49.390  53.500  1.00  0.00           C
ATOM   1810  HA  THR A 700      29.590  50.210  52.810  1.00  0.00           H
ATOM   1811  CB  THR A 700      31.190  49.270  53.840  1.00  0.00           C
ATOM   1812  HB  THR A 700      31.400  48.580  54.700  1.00  0.00           H
ATOM   1813  OG1 THR A 700      31.620  50.570  54.230  1.00  0.00           O
ATOM   1814  HG1 THR A 700      31.240  50.770  55.080  1.00  0.00           H
ATOM   1815  CG2 THR A 700      32.090  48.990  52.660  1.00  0.00           C
ATOM   1816 HG21 THR A 700      32.130  47.950  52.290  1.00  0.00           H
ATOM   1817 HG22 THR A 700      33.160  49.260  52.830  1.00  0.00           H
ATOM   1818 HG23 THR A 700      31.830  49.700  51.840  1.00  0.00           H
ATOM   1819  C   THR A 700      29.330  48.180  52.800  1.00  0.00           C
ATOM   1820  O   THR A 700      29.190  48.210  51.600  1.00  0.00           O
ATOM   1821  N   SER A 701      29.080  47.070  53.480  1.00  0.00           N
ATOM   1822  HN  SER A 701      29.150  47.050  54.480  1.00  0.00           H
ATOM   1823  CA  SER A 701      28.620  45.760  52.950  1.00  0.00           C
ATOM   1824  HA  SER A 701      29.320  45.490  52.170  1.00  0.00           H
ATOM   1825  CB  SER A 701      28.620  44.600  53.980  1.00  0.00           C
ATOM   1826  HB1 SER A 701      28.060  44.920  54.890  1.00  0.00           H
ATOM   1827  HB2 SER A 701      29.620  44.390  54.420  1.00  0.00           H
ATOM   1828  OG  SER A 701      27.950  43.430  53.610  1.00  0.00           O
ATOM   1829  HG1 SER A 701      28.460  42.980  52.930  1.00  0.00           H
ATOM   1830  C   SER A 701      27.280  45.810  52.240  1.00  0.00           C
ATOM   1831  O   SER A 701      27.110  45.470  51.080  1.00  0.00           O
ATOM   1832  N   PHE A 702      26.290  46.500  52.910  1.00  0.00           N
ATOM   1833  HN  PHE A 702      26.480  46.720  53.860  1.00  0.00           H
ATOM   1834  CA  PHE A 702      25.040  46.830  52.390  1.00  0.00           C
ATOM   1835  HA  PHE A 702      24.590  45.860  52.240  1.00  0.00           H
ATOM   1836  CB  PHE A 702      24.240  47.480  53.540  1.00  0.00           C
ATOM   1837  HB1 PHE A 702      24.970  48.220  53.950  1.00  0.00           H
ATOM   1838  HB2 PHE A 702      24.010  46.740  54.340  1.00  0.00           H
ATOM   1839  CG  PHE A 702      23.020  48.170  53.170  1.00  0.00           C
ATOM   1840  CD1 PHE A 702      22.940  49.560  53.330  1.00  0.00           C
ATOM   1841  HD1 PHE A 702      23.600  50.240  53.830  1.00  0.00           H
ATOM   1842  CE1 PHE A 702      21.800  50.320  52.930  1.00  0.00           C
ATOM   1843  HE1 PHE A 702      21.700  51.350  53.210  1.00  0.00           H
ATOM   1844  CZ  PHE A 702      20.720  49.520  52.530  1.00  0.00           C
ATOM   1845  HZ  PHE A 702      19.790  50.020  52.310  1.00  0.00           H
ATOM   1846  CD2 PHE A 702      21.960  47.490  52.510  1.00  0.00           C
ATOM   1847  HD2 PHE A 702      22.040  46.420  52.380  1.00  0.00           H
ATOM   1848  CE2 PHE A 702      20.770  48.150  52.350  1.00  0.00           C
ATOM   1849  HE2 PHE A 702      19.920  47.670  51.900  1.00  0.00           H
ATOM   1850  C   PHE A 702      25.160  47.640  51.130  1.00  0.00           C
ATOM   1851  O   PHE A 702      24.640  47.330  50.080  1.00  0.00           O
ATOM   1852  N   LEU A 703      26.000  48.720  51.180  1.00  0.00           N
ATOM   1853  HN  LEU A 703      26.570  48.950  51.970  1.00  0.00           H
ATOM   1854  CA  LEU A 703      26.120  49.670  50.050  1.00  0.00           C
ATOM   1855  HA  LEU A 703      25.090  49.750  49.730  1.00  0.00           H
ATOM   1856  CB  LEU A 703      26.760  51.010  50.540  1.00  0.00           C
ATOM   1857  HB1 LEU A 703      26.960  51.710  49.710  1.00  0.00           H
ATOM   1858  HB2 LEU A 703      27.690  50.690  51.060  1.00  0.00           H
ATOM   1859  CG  LEU A 703      25.780  51.820  51.400  1.00  0.00           C
ATOM   1860  HG  LEU A 703      25.500  51.280  52.330  1.00  0.00           H
ATOM   1861  CD1 LEU A 703      26.350  53.220  51.790  1.00  0.00           C
ATOM   1862 HD11 LEU A 703      27.400  53.190  52.170  1.00  0.00           H
ATOM   1863 HD12 LEU A 703      25.620  53.760  52.430  1.00  0.00           H
ATOM   1864 HD13 LEU A 703      26.480  53.770  50.840  1.00  0.00           H
ATOM   1865  CD2 LEU A 703      24.530  52.120  50.630  1.00  0.00           C
ATOM   1866 HD21 LEU A 703      24.590  52.150  49.520  1.00  0.00           H
ATOM   1867 HD22 LEU A 703      24.010  53.050  50.970  1.00  0.00           H
ATOM   1868 HD23 LEU A 703      23.770  51.310  50.760  1.00  0.00           H
ATOM   1869  C   LEU A 703      26.820  49.120  48.830  1.00  0.00           C
ATOM   1870  O   LEU A 703      26.510  49.410  47.690  1.00  0.00           O
ATOM   1871  N   CYS A 704      27.720  48.140  49.070  1.00  0.00           N
ATOM   1872  HN  CYS A 704      27.940  48.070  50.040  1.00  0.00           H
ATOM   1873  CA  CYS A 704      28.390  47.250  48.170  1.00  0.00           C
ATOM   1874  HA  CYS A 704      28.810  47.900  47.420  1.00  0.00           H
ATOM   1875  CB  CYS A 704      29.540  46.430  48.750  1.00  0.00           C
ATOM   1876  HB1 CYS A 704      29.900  45.740  47.950  1.00  0.00           H
ATOM   1877  HB2 CYS A 704      29.140  45.850  49.600  1.00  0.00           H
ATOM   1878  SG  CYS A 704      30.950  47.340  49.220  1.00  0.00           S
ATOM   1879  HG1 CYS A 704      30.560  47.670  50.450  1.00  0.00           H
ATOM   1880  C   CYS A 704      27.480  46.330  47.430  1.00  0.00           C
ATOM   1881  O   CYS A 704      27.530  46.240  46.180  1.00  0.00           O
ATOM   1882  N   ILE A 705      26.530  45.720  48.120  1.00  0.00           N
ATOM   1883  HN  ILE A 705      26.520  45.750  49.110  1.00  0.00           H
ATOM   1884  CA  ILE A 705      25.380  45.060  47.480  1.00  0.00           C
ATOM   1885  HA  ILE A 705      25.650  44.410  46.660  1.00  0.00           H
ATOM   1886  CB  ILE A 705      24.500  44.260  48.460  1.00  0.00           C
ATOM   1887  HB  ILE A 705      24.200  44.800  49.380  1.00  0.00           H
ATOM   1888  CG2 ILE A 705      23.180  43.750  47.800  1.00  0.00           C
ATOM   1889 HG21 ILE A 705      22.390  44.500  47.570  1.00  0.00           H
ATOM   1890 HG22 ILE A 705      22.630  42.990  48.380  1.00  0.00           H
ATOM   1891 HG23 ILE A 705      23.380  43.280  46.810  1.00  0.00           H
ATOM   1892  CG1 ILE A 705      25.380  43.060  49.090  1.00  0.00           C
ATOM   1893 HG11 ILE A 705      26.470  43.280  49.180  1.00  0.00           H
ATOM   1894 HG12 ILE A 705      25.280  42.150  48.440  1.00  0.00           H
ATOM   1895  CD  ILE A 705      24.990  42.660  50.540  1.00  0.00           C
ATOM   1896  HD1 ILE A 705      23.940  42.970  50.780  1.00  0.00           H
ATOM   1897  HD2 ILE A 705      25.610  43.020  51.390  1.00  0.00           H
ATOM   1898  HD3 ILE A 705      25.090  41.550  50.620  1.00  0.00           H
ATOM   1899  C   ILE A 705      24.550  46.050  46.700  1.00  0.00           C
ATOM   1900  O   ILE A 705      24.050  45.740  45.590  1.00  0.00           O
ATOM   1901  N   VAL A 706      24.230  47.200  47.280  1.00  0.00           N
ATOM   1902  HN  VAL A 706      24.590  47.390  48.190  1.00  0.00           H
ATOM   1903  CA  VAL A 706      23.290  48.100  46.620  1.00  0.00           C
ATOM   1904  HA  VAL A 706      22.550  47.400  46.280  1.00  0.00           H
ATOM   1905  CB  VAL A 706      22.640  49.200  47.480  1.00  0.00           C
ATOM   1906  HB  VAL A 706      23.420  49.830  47.970  1.00  0.00           H
ATOM   1907  CG1 VAL A 706      21.650  49.950  46.620  1.00  0.00           C
ATOM   1908 HG11 VAL A 706      21.120  49.250  45.950  1.00  0.00           H
ATOM   1909 HG12 VAL A 706      22.130  50.650  45.900  1.00  0.00           H
ATOM   1910 HG13 VAL A 706      20.960  50.550  47.250  1.00  0.00           H
ATOM   1911  CG2 VAL A 706      21.900  48.490  48.620  1.00  0.00           C
ATOM   1912 HG21 VAL A 706      22.470  47.740  49.220  1.00  0.00           H
ATOM   1913 HG22 VAL A 706      21.130  47.840  48.170  1.00  0.00           H
ATOM   1914 HG23 VAL A 706      21.470  49.330  49.200  1.00  0.00           H
ATOM   1915  C   VAL A 706      23.870  48.680  45.280  1.00  0.00           C
ATOM   1916  O   VAL A 706      23.160  48.630  44.270  1.00  0.00           O
ATOM   1917  N   LEU A 707      25.180  49.010  45.260  1.00  0.00           N
ATOM   1918  HN  LEU A 707      25.740  48.890  46.080  1.00  0.00           H
ATOM   1919  CA  LEU A 707      25.940  49.480  44.130  1.00  0.00           C
ATOM   1920  HA  LEU A 707      25.440  50.320  43.680  1.00  0.00           H
ATOM   1921  CB  LEU A 707      27.370  49.800  44.660  1.00  0.00           C
ATOM   1922  HB1 LEU A 707      27.790  48.780  44.810  1.00  0.00           H
ATOM   1923  HB2 LEU A 707      27.290  50.340  45.620  1.00  0.00           H
ATOM   1924  CG  LEU A 707      28.230  50.650  43.740  1.00  0.00           C
ATOM   1925  HG  LEU A 707      28.360  50.040  42.820  1.00  0.00           H
ATOM   1926  CD1 LEU A 707      27.560  52.050  43.430  1.00  0.00           C
ATOM   1927 HD11 LEU A 707      27.510  52.630  44.380  1.00  0.00           H
ATOM   1928 HD12 LEU A 707      26.530  51.920  43.040  1.00  0.00           H
ATOM   1929 HD13 LEU A 707      28.230  52.630  42.750  1.00  0.00           H
ATOM   1930  CD2 LEU A 707      29.650  51.080  44.180  1.00  0.00           C
ATOM   1931 HD21 LEU A 707      30.110  50.160  44.580  1.00  0.00           H
ATOM   1932 HD22 LEU A 707      29.660  51.890  44.950  1.00  0.00           H
ATOM   1933 HD23 LEU A 707      30.380  51.450  43.440  1.00  0.00           H
ATOM   1934  C   LEU A 707      25.910  48.510  42.890  1.00  0.00           C
ATOM   1935  O   LEU A 707      25.900  48.900  41.710  1.00  0.00           O
ATOM   1936  N   VAL A 708      25.890  47.170  43.210  1.00  0.00           N
ATOM   1937  HN  VAL A 708      26.240  46.780  44.060  1.00  0.00           H
ATOM   1938  CA  VAL A 708      25.600  46.030  42.290  1.00  0.00           C
ATOM   1939  HA  VAL A 708      26.260  46.280  41.480  1.00  0.00           H
ATOM   1940  CB  VAL A 708      26.070  44.710  42.800  1.00  0.00           C
ATOM   1941  HB  VAL A 708      25.600  44.530  43.800  1.00  0.00           H
ATOM   1942  CG1 VAL A 708      25.630  43.620  41.860  1.00  0.00           C
ATOM   1943 HG11 VAL A 708      26.300  42.740  41.860  1.00  0.00           H
ATOM   1944 HG12 VAL A 708      25.510  43.970  40.800  1.00  0.00           H
ATOM   1945 HG13 VAL A 708      24.610  43.230  42.020  1.00  0.00           H
ATOM   1946  CG2 VAL A 708      27.640  44.680  42.940  1.00  0.00           C
ATOM   1947 HG21 VAL A 708      28.110  43.690  43.110  1.00  0.00           H
ATOM   1948 HG22 VAL A 708      28.060  45.390  43.690  1.00  0.00           H
ATOM   1949 HG23 VAL A 708      28.080  44.970  41.970  1.00  0.00           H
ATOM   1950  C   VAL A 708      24.140  46.060  41.810  1.00  0.00           C
ATOM   1951  O   VAL A 708      23.840  45.960  40.620  1.00  0.00           O
ATOM   1952  N   ALA A 709      23.180  46.180  42.750  1.00  0.00           N
ATOM   1953  HN  ALA A 709      23.350  46.290  43.740  1.00  0.00           H
ATOM   1954  CA  ALA A 709      21.740  46.240  42.400  1.00  0.00           C
ATOM   1955  HA  ALA A 709      21.530  45.380  41.790  1.00  0.00           H
ATOM   1956  CB  ALA A 709      20.860  46.070  43.690  1.00  0.00           C
ATOM   1957  HB1 ALA A 709      20.870  46.910  44.420  1.00  0.00           H
ATOM   1958  HB2 ALA A 709      21.170  45.140  44.210  1.00  0.00           H
ATOM   1959  HB3 ALA A 709      19.820  45.960  43.310  1.00  0.00           H
ATOM   1960  C   ALA A 709      21.460  47.480  41.480  1.00  0.00           C
ATOM   1961  O   ALA A 709      20.880  47.290  40.390  1.00  0.00           O
ATOM   1962  N   THR A 710      21.950  48.660  41.850  1.00  0.00           N
ATOM   1963  HN  THR A 710      22.640  48.640  42.570  1.00  0.00           H
ATOM   1964  CA  THR A 710      21.480  49.940  41.390  1.00  0.00           C
ATOM   1965  HA  THR A 710      20.430  49.850  41.110  1.00  0.00           H
ATOM   1966  CB  THR A 710      21.460  50.970  42.540  1.00  0.00           C
ATOM   1967  HB  THR A 710      21.200  50.420  43.470  1.00  0.00           H
ATOM   1968  OG1 THR A 710      20.410  51.940  42.320  1.00  0.00           O
ATOM   1969  HG1 THR A 710      19.670  51.690  42.860  1.00  0.00           H
ATOM   1970  CG2 THR A 710      22.790  51.660  42.650  1.00  0.00           C
ATOM   1971 HG21 THR A 710      23.560  50.860  42.760  1.00  0.00           H
ATOM   1972 HG22 THR A 710      22.790  52.370  43.490  1.00  0.00           H
ATOM   1973 HG23 THR A 710      23.000  52.230  41.720  1.00  0.00           H
ATOM   1974  C   THR A 710      22.140  50.410  40.090  1.00  0.00           C
ATOM   1975  O   THR A 710      21.640  51.330  39.460  1.00  0.00           O
ATOM   1976  N   ASP A 711      23.180  49.700  39.700  1.00  0.00           N
ATOM   1977  HN  ASP A 711      23.390  48.900  40.270  1.00  0.00           H
ATOM   1978  CA  ASP A 711      24.110  49.880  38.590  1.00  0.00           C
ATOM   1979  HA  ASP A 711      24.740  49.010  38.560  1.00  0.00           H
ATOM   1980  CB  ASP A 711      23.370  49.840  37.270  1.00  0.00           C
ATOM   1981  HB1 ASP A 711      22.580  50.610  37.120  1.00  0.00           H
ATOM   1982  HB2 ASP A 711      22.700  48.970  37.430  1.00  0.00           H
ATOM   1983  CG  ASP A 711      24.150  49.650  36.000  1.00  0.00           C
ATOM   1984  OD1 ASP A 711      25.330  49.220  35.980  1.00  0.00           O
ATOM   1985  OD2 ASP A 711      23.520  50.050  34.950  1.00  0.00           O
ATOM   1986  C   ASP A 711      25.020  51.050  38.610  1.00  0.00           C
ATOM   1987  O   ASP A 711      24.570  52.200  38.760  1.00  0.00           O
ATOM   1988  N   ALA A 712      26.350  50.850  38.390  1.00  0.00           N
ATOM   1989  HN  ALA A 712      26.610  49.900  38.240  1.00  0.00           H
ATOM   1990  CA  ALA A 712      27.520  51.620  38.380  1.00  0.00           C
ATOM   1991  HA  ALA A 712      27.310  52.590  38.780  1.00  0.00           H
ATOM   1992  CB  ALA A 712      28.610  51.170  39.340  1.00  0.00           C
ATOM   1993  HB1 ALA A 712      28.130  51.060  40.340  1.00  0.00           H
ATOM   1994  HB2 ALA A 712      29.500  51.850  39.320  1.00  0.00           H
ATOM   1995  HB3 ALA A 712      29.100  50.250  38.950  1.00  0.00           H
ATOM   1996  C   ALA A 712      28.010  51.720  36.980  1.00  0.00           C
ATOM   1997  O   ALA A 712      29.110  52.220  36.690  1.00  0.00           O
ATOM   1998  N   SER A 713      27.140  51.440  36.030  1.00  0.00           N
ATOM   1999  HN  SER A 713      26.310  50.940  36.250  1.00  0.00           H
ATOM   2000  CA  SER A 713      27.520  51.710  34.620  1.00  0.00           C
ATOM   2001  HA  SER A 713      28.310  51.040  34.340  1.00  0.00           H
ATOM   2002  CB  SER A 713      26.390  51.290  33.630  1.00  0.00           C
ATOM   2003  HB1 SER A 713      26.800  51.420  32.600  1.00  0.00           H
ATOM   2004  HB2 SER A 713      25.540  52.000  33.790  1.00  0.00           H
ATOM   2005  OG  SER A 713      26.050  49.950  33.750  1.00  0.00           O
ATOM   2006  HG1 SER A 713      25.620  49.840  34.600  1.00  0.00           H
ATOM   2007  C   SER A 713      28.020  53.080  34.310  1.00  0.00           C
ATOM   2008  O   SER A 713      29.070  53.150  33.680  1.00  0.00           O
ATOM   2009  N   SER A 714      27.310  54.180  34.720  1.00  0.00           N
ATOM   2010  HN  SER A 714      26.580  54.130  35.400  1.00  0.00           H
ATOM   2011  CA  SER A 714      27.780  55.550  34.430  1.00  0.00           C
ATOM   2012  HA  SER A 714      28.060  55.720  33.410  1.00  0.00           H
ATOM   2013  CB  SER A 714      26.860  56.720  34.710  1.00  0.00           C
ATOM   2014  HB1 SER A 714      25.980  56.660  34.030  1.00  0.00           H
ATOM   2015  HB2 SER A 714      27.360  57.690  34.470  1.00  0.00           H
ATOM   2016  OG  SER A 714      26.450  56.750  36.150  1.00  0.00           O
ATOM   2017  HG1 SER A 714      25.970  55.920  36.210  1.00  0.00           H
ATOM   2018  C   SER A 714      29.190  55.750  35.050  1.00  0.00           C
ATOM   2019  O   SER A 714      30.120  56.340  34.480  1.00  0.00           O
ATOM   2020  N   LEU A 715      29.430  55.270  36.310  1.00  0.00           N
ATOM   2021  HN  LEU A 715      28.790  54.600  36.680  1.00  0.00           H
ATOM   2022  CA  LEU A 715      30.680  55.300  37.020  1.00  0.00           C
ATOM   2023  HA  LEU A 715      31.050  56.320  37.040  1.00  0.00           H
ATOM   2024  CB  LEU A 715      30.400  54.800  38.480  1.00  0.00           C
ATOM   2025  HB1 LEU A 715      31.410  54.750  38.940  1.00  0.00           H
ATOM   2026  HB2 LEU A 715      30.020  53.750  38.410  1.00  0.00           H
ATOM   2027  CG  LEU A 715      29.370  55.480  39.430  1.00  0.00           C
ATOM   2028  HG  LEU A 715      28.320  55.260  39.150  1.00  0.00           H
ATOM   2029  CD1 LEU A 715      29.670  55.130  40.880  1.00  0.00           C
ATOM   2030 HD11 LEU A 715      30.620  55.600  41.230  1.00  0.00           H
ATOM   2031 HD12 LEU A 715      29.680  54.020  40.930  1.00  0.00           H
ATOM   2032 HD13 LEU A 715      28.810  55.440  41.520  1.00  0.00           H
ATOM   2033  CD2 LEU A 715      29.230  56.990  39.240  1.00  0.00           C
ATOM   2034 HD21 LEU A 715      28.890  57.290  38.210  1.00  0.00           H
ATOM   2035 HD22 LEU A 715      30.210  57.500  39.250  1.00  0.00           H
ATOM   2036 HD23 LEU A 715      28.610  57.460  40.030  1.00  0.00           H
ATOM   2037  C   LEU A 715      31.810  54.590  36.490  1.00  0.00           C
ATOM   2038  O   LEU A 715      32.960  55.100  36.580  1.00  0.00           O
ATOM   2039  N   VAL A 716      31.540  53.380  35.950  1.00  0.00           N
ATOM   2040  HN  VAL A 716      30.600  53.040  36.030  1.00  0.00           H
ATOM   2041  CA  VAL A 716      32.510  52.480  35.410  1.00  0.00           C
ATOM   2042  HA  VAL A 716      33.120  52.190  36.250  1.00  0.00           H
ATOM   2043  CB  VAL A 716      31.890  51.280  34.610  1.00  0.00           C
ATOM   2044  HB  VAL A 716      31.030  51.740  34.080  1.00  0.00           H
ATOM   2045  CG1 VAL A 716      32.800  50.650  33.590  1.00  0.00           C
ATOM   2046 HG11 VAL A 716      32.540  49.610  33.320  1.00  0.00           H
ATOM   2047 HG12 VAL A 716      33.860  50.740  33.950  1.00  0.00           H
ATOM   2048 HG13 VAL A 716      32.770  51.270  32.660  1.00  0.00           H
ATOM   2049  CG2 VAL A 716      31.450  50.180  35.630  1.00  0.00           C
ATOM   2050 HG21 VAL A 716      32.380  49.940  36.190  1.00  0.00           H
ATOM   2051 HG22 VAL A 716      31.010  49.340  35.060  1.00  0.00           H
ATOM   2052 HG23 VAL A 716      30.710  50.690  36.270  1.00  0.00           H
ATOM   2053  C   VAL A 716      33.330  53.250  34.350  1.00  0.00           C
ATOM   2054  O   VAL A 716      34.570  53.120  34.340  1.00  0.00           O
ATOM   2055  N   CYS A 717      32.640  54.030  33.570  1.00  0.00           N
ATOM   2056  HN  CYS A 717      31.680  54.210  33.770  1.00  0.00           H
ATOM   2057  CA  CYS A 717      33.220  54.600  32.380  1.00  0.00           C
ATOM   2058  HA  CYS A 717      33.930  53.920  31.950  1.00  0.00           H
ATOM   2059  CB  CYS A 717      32.010  54.710  31.370  1.00  0.00           C
ATOM   2060  HB1 CYS A 717      32.410  55.270  30.500  1.00  0.00           H
ATOM   2061  HB2 CYS A 717      31.170  55.330  31.760  1.00  0.00           H
ATOM   2062  SG  CYS A 717      31.400  53.150  30.730  1.00  0.00           S
ATOM   2063  HG1 CYS A 717      30.490  53.590  29.870  1.00  0.00           H
ATOM   2064  C   CYS A 717      33.840  55.960  32.740  1.00  0.00           C
ATOM   2065  O   CYS A 717      34.440  56.660  31.900  1.00  0.00           O
ATOM   2066  N   TYR A 718      33.870  56.310  34.060  1.00  0.00           N
ATOM   2067  HN  TYR A 718      33.440  55.780  34.780  1.00  0.00           H
ATOM   2068  CA  TYR A 718      34.700  57.420  34.580  1.00  0.00           C
ATOM   2069  HA  TYR A 718      35.000  58.080  33.770  1.00  0.00           H
ATOM   2070  CB  TYR A 718      33.920  58.300  35.630  1.00  0.00           C
ATOM   2071  HB1 TYR A 718      34.640  59.080  35.990  1.00  0.00           H
ATOM   2072  HB2 TYR A 718      33.520  57.750  36.500  1.00  0.00           H
ATOM   2073  CG  TYR A 718      32.780  59.030  35.000  1.00  0.00           C
ATOM   2074  CD1 TYR A 718      33.040  59.780  33.860  1.00  0.00           C
ATOM   2075  HD1 TYR A 718      34.030  59.710  33.430  1.00  0.00           H
ATOM   2076  CE1 TYR A 718      32.090  60.500  33.290  1.00  0.00           C
ATOM   2077  HE1 TYR A 718      32.180  60.930  32.300  1.00  0.00           H
ATOM   2078  CZ  TYR A 718      30.790  60.570  33.840  1.00  0.00           C
ATOM   2079  OH  TYR A 718      29.780  61.220  33.180  1.00  0.00           O
ATOM   2080  HH  TYR A 718      28.980  60.880  33.580  1.00  0.00           H
ATOM   2081  CD2 TYR A 718      31.540  59.100  35.650  1.00  0.00           C
ATOM   2082  HD2 TYR A 718      31.300  58.730  36.630  1.00  0.00           H
ATOM   2083  CE2 TYR A 718      30.500  59.850  35.030  1.00  0.00           C
ATOM   2084  HE2 TYR A 718      29.480  59.840  35.390  1.00  0.00           H
ATOM   2085  C   TYR A 718      35.910  56.910  35.380  1.00  0.00           C
ATOM   2086  O   TYR A 718      36.710  57.780  35.770  1.00  0.00           O
ATOM   2087  N   ILE A 719      36.060  55.560  35.730  1.00  0.00           N
ATOM   2088  HN  ILE A 719      35.300  54.940  35.860  1.00  0.00           H
ATOM   2089  CA  ILE A 719      37.320  55.090  36.270  1.00  0.00           C
ATOM   2090  HA  ILE A 719      37.370  55.370  37.320  1.00  0.00           H
ATOM   2091  CB  ILE A 719      37.190  53.560  36.370  1.00  0.00           C
ATOM   2092  HB  ILE A 719      37.050  53.100  35.360  1.00  0.00           H
ATOM   2093  CG2 ILE A 719      38.530  52.930  36.900  1.00  0.00           C
ATOM   2094 HG21 ILE A 719      38.960  53.380  37.820  1.00  0.00           H
ATOM   2095 HG22 ILE A 719      39.310  53.020  36.120  1.00  0.00           H
ATOM   2096 HG23 ILE A 719      38.300  51.880  37.190  1.00  0.00           H
ATOM   2097  CG1 ILE A 719      36.050  53.090  37.250  1.00  0.00           C
ATOM   2098 HG11 ILE A 719      36.000  51.970  37.230  1.00  0.00           H
ATOM   2099 HG12 ILE A 719      35.070  53.320  36.790  1.00  0.00           H
ATOM   2100  CD  ILE A 719      36.080  53.610  38.740  1.00  0.00           C
ATOM   2101  HD1 ILE A 719      35.220  53.200  39.300  1.00  0.00           H
ATOM   2102  HD2 ILE A 719      36.100  54.710  38.750  1.00  0.00           H
ATOM   2103  HD3 ILE A 719      36.980  53.120  39.160  1.00  0.00           H
ATOM   2104  C   ILE A 719      38.540  55.480  35.390  1.00  0.00           C
ATOM   2105  O   ILE A 719      38.460  55.350  34.170  1.00  0.00           O
ATOM   2106  N   THR A 720      39.560  56.100  35.970  1.00  0.00           N
ATOM   2107  HN  THR A 720      39.520  56.100  36.970  1.00  0.00           H
ATOM   2108  CA  THR A 720      40.500  56.850  35.220  1.00  0.00           C
ATOM   2109  HA  THR A 720      40.650  56.410  34.250  1.00  0.00           H
ATOM   2110  CB  THR A 720      40.190  58.300  34.840  1.00  0.00           C
ATOM   2111  HB  THR A 720      39.250  58.290  34.240  1.00  0.00           H
ATOM   2112  OG1 THR A 720      41.210  58.990  34.150  1.00  0.00           O
ATOM   2113  HG1 THR A 720      41.640  58.340  33.590  1.00  0.00           H
ATOM   2114  CG2 THR A 720      39.840  59.040  36.160  1.00  0.00           C
ATOM   2115 HG21 THR A 720      40.290  58.620  37.080  1.00  0.00           H
ATOM   2116 HG22 THR A 720      38.740  59.010  36.330  1.00  0.00           H
ATOM   2117 HG23 THR A 720      40.130  60.110  36.200  1.00  0.00           H
ATOM   2118  C   THR A 720      41.840  56.770  36.020  1.00  0.00           C
ATOM   2119  O   THR A 720      41.820  56.540  37.190  1.00  0.00           O
ATOM   2120  N   ARG A 721      43.010  56.920  35.340  1.00  0.00           N
ATOM   2121  HN  ARG A 721      42.890  57.060  34.360  1.00  0.00           H
ATOM   2122  CA  ARG A 721      44.310  57.030  35.920  1.00  0.00           C
ATOM   2123  HA  ARG A 721      44.430  56.270  36.680  1.00  0.00           H
ATOM   2124  CB  ARG A 721      45.480  56.810  34.930  1.00  0.00           C
ATOM   2125  HB1 ARG A 721      46.490  56.800  35.400  1.00  0.00           H
ATOM   2126  HB2 ARG A 721      45.520  57.600  34.160  1.00  0.00           H
ATOM   2127  CG  ARG A 721      45.360  55.450  34.200  1.00  0.00           C
ATOM   2128  HG1 ARG A 721      46.270  55.320  33.560  1.00  0.00           H
ATOM   2129  HG2 ARG A 721      44.480  55.410  33.530  1.00  0.00           H
ATOM   2130  CD  ARG A 721      45.240  54.170  35.090  1.00  0.00           C
ATOM   2131  HD1 ARG A 721      45.450  53.240  34.530  1.00  0.00           H
ATOM   2132  HD2 ARG A 721      44.200  54.150  35.480  1.00  0.00           H
ATOM   2133  NE  ARG A 721      46.160  54.260  36.240  1.00  0.00           N
ATOM   2134  HE  ARG A 721      47.000  54.800  36.180  1.00  0.00           H
ATOM   2135  CZ  ARG A 721      46.090  53.610  37.380  1.00  0.00           C
ATOM   2136  NH1 ARG A 721      45.090  52.900  37.790  1.00  0.00           N
ATOM   2137 HH11 ARG A 721      44.210  53.290  37.550  1.00  0.00           H
ATOM   2138 HH12 ARG A 721      45.160  52.510  38.710  1.00  0.00           H
ATOM   2139  NH2 ARG A 721      47.190  53.810  38.170  1.00  0.00           N
ATOM   2140 HH21 ARG A 721      47.970  54.280  37.750  1.00  0.00           H
ATOM   2141 HH22 ARG A 721      47.220  53.480  39.100  1.00  0.00           H
ATOM   2142  C   ARG A 721      44.530  58.340  36.670  1.00  0.00           C
ATOM   2143  O   ARG A 721      44.960  58.280  37.840  1.00  0.00           O
ATOM   2144  N   PHE A 722      44.110  59.490  36.130  1.00  0.00           N
ATOM   2145  HN  PHE A 722      43.900  59.520  35.150  1.00  0.00           H
ATOM   2146  CA  PHE A 722      43.890  60.770  36.710  1.00  0.00           C
ATOM   2147  HA  PHE A 722      44.830  61.290  36.590  1.00  0.00           H
ATOM   2148  CB  PHE A 722      42.910  61.680  35.920  1.00  0.00           C
ATOM   2149  HB1 PHE A 722      41.910  61.190  36.010  1.00  0.00           H
ATOM   2150  HB2 PHE A 722      43.110  61.820  34.830  1.00  0.00           H
ATOM   2151  CG  PHE A 722      42.530  63.060  36.380  1.00  0.00           C
ATOM   2152  CD1 PHE A 722      43.490  64.080  36.420  1.00  0.00           C
ATOM   2153  HD1 PHE A 722      44.520  63.910  36.140  1.00  0.00           H
ATOM   2154  CE1 PHE A 722      43.090  65.430  36.900  1.00  0.00           C
ATOM   2155  HE1 PHE A 722      43.810  66.240  36.920  1.00  0.00           H
ATOM   2156  CZ  PHE A 722      41.780  65.640  37.380  1.00  0.00           C
ATOM   2157  HZ  PHE A 722      41.560  66.610  37.810  1.00  0.00           H
ATOM   2158  CD2 PHE A 722      41.190  63.360  36.780  1.00  0.00           C
ATOM   2159  HD2 PHE A 722      40.390  62.650  36.670  1.00  0.00           H
ATOM   2160  CE2 PHE A 722      40.820  64.660  37.290  1.00  0.00           C
ATOM   2161  HE2 PHE A 722      39.830  64.850  37.670  1.00  0.00           H
ATOM   2162  C   PHE A 722      43.680  60.900  38.210  1.00  0.00           C
ATOM   2163  O   PHE A 722      44.490  61.460  38.950  1.00  0.00           O
ATOM   2164  N   THR A 723      42.510  60.450  38.610  1.00  0.00           N
ATOM   2165  HN  THR A 723      41.860  60.320  37.870  1.00  0.00           H
ATOM   2166  CA  THR A 723      42.110  60.330  40.040  1.00  0.00           C
ATOM   2167  HA  THR A 723      42.070  61.360  40.370  1.00  0.00           H
ATOM   2168  CB  THR A 723      40.720  59.660  40.200  1.00  0.00           C
ATOM   2169  HB  THR A 723      40.720  58.660  39.730  1.00  0.00           H
ATOM   2170  OG1 THR A 723      39.640  60.450  39.530  1.00  0.00           O
ATOM   2171  HG1 THR A 723      38.890  59.860  39.480  1.00  0.00           H
ATOM   2172  CG2 THR A 723      40.300  59.570  41.680  1.00  0.00           C
ATOM   2173 HG21 THR A 723      40.880  58.800  42.230  1.00  0.00           H
ATOM   2174 HG22 THR A 723      39.280  59.150  41.750  1.00  0.00           H
ATOM   2175 HG23 THR A 723      40.280  60.600  42.130  1.00  0.00           H
ATOM   2176  C   THR A 723      43.060  59.570  40.950  1.00  0.00           C
ATOM   2177  O   THR A 723      43.600  60.030  41.950  1.00  0.00           O
ATOM   2178  N   GLU A 724      43.430  58.380  40.540  1.00  0.00           N
ATOM   2179  HN  GLU A 724      43.110  58.100  39.630  1.00  0.00           H
ATOM   2180  CA  GLU A 724      44.450  57.590  41.230  1.00  0.00           C
ATOM   2181  HA  GLU A 724      44.130  57.350  42.230  1.00  0.00           H
ATOM   2182  CB  GLU A 724      44.640  56.190  40.510  1.00  0.00           C
ATOM   2183  HB1 GLU A 724      44.960  56.440  39.470  1.00  0.00           H
ATOM   2184  HB2 GLU A 724      43.620  55.750  40.590  1.00  0.00           H
ATOM   2185  CG  GLU A 724      45.650  55.320  41.270  1.00  0.00           C
ATOM   2186  HG1 GLU A 724      45.500  55.380  42.380  1.00  0.00           H
ATOM   2187  HG2 GLU A 724      46.650  55.740  41.010  1.00  0.00           H
ATOM   2188  CD  GLU A 724      45.780  53.800  40.940  1.00  0.00           C
ATOM   2189  OE1 GLU A 724      46.840  53.120  40.910  1.00  0.00           O
ATOM   2190  OE2 GLU A 724      44.640  53.330  40.570  1.00  0.00           O
ATOM   2191  C   GLU A 724      45.830  58.260  41.460  1.00  0.00           C
ATOM   2192  O   GLU A 724      46.330  58.260  42.630  1.00  0.00           O
ATOM   2193  N   GLU A 725      46.480  58.830  40.490  1.00  0.00           N
ATOM   2194  HN  GLU A 725      46.310  58.580  39.530  1.00  0.00           H
ATOM   2195  CA  GLU A 725      47.750  59.460  40.810  1.00  0.00           C
ATOM   2196  HA  GLU A 725      48.460  58.770  41.270  1.00  0.00           H
ATOM   2197  CB  GLU A 725      48.490  59.840  39.480  1.00  0.00           C
ATOM   2198  HB1 GLU A 725      49.530  60.080  39.750  1.00  0.00           H
ATOM   2199  HB2 GLU A 725      47.890  60.630  38.970  1.00  0.00           H
ATOM   2200  CG  GLU A 725      48.600  58.690  38.450  1.00  0.00           C
ATOM   2201  HG1 GLU A 725      47.620  58.540  37.940  1.00  0.00           H
ATOM   2202  HG2 GLU A 725      48.850  57.730  38.970  1.00  0.00           H
ATOM   2203  CD  GLU A 725      49.520  58.920  37.310  1.00  0.00           C
ATOM   2204  OE1 GLU A 725      49.760  60.060  36.930  1.00  0.00           O
ATOM   2205  OE2 GLU A 725      50.040  57.900  36.740  1.00  0.00           O
ATOM   2206  C   GLU A 725      47.750  60.590  41.730  1.00  0.00           C
ATOM   2207  O   GLU A 725      48.630  60.630  42.600  1.00  0.00           O
ATOM   2208  N   ALA A 726      46.730  61.460  41.640  1.00  0.00           N
ATOM   2209  HN  ALA A 726      45.970  61.210  41.060  1.00  0.00           H
ATOM   2210  CA  ALA A 726      46.590  62.470  42.680  1.00  0.00           C
ATOM   2211  HA  ALA A 726      47.490  63.060  42.580  1.00  0.00           H
ATOM   2212  CB  ALA A 726      45.320  63.400  42.380  1.00  0.00           C
ATOM   2213  HB1 ALA A 726      45.390  63.530  41.280  1.00  0.00           H
ATOM   2214  HB2 ALA A 726      45.440  64.350  42.950  1.00  0.00           H
ATOM   2215  HB3 ALA A 726      44.360  62.850  42.440  1.00  0.00           H
ATOM   2216  C   ALA A 726      46.290  61.920  44.040  1.00  0.00           C
ATOM   2217  O   ALA A 726      46.900  62.220  45.080  1.00  0.00           O
ATOM   2218  N   PHE A 727      45.380  60.990  44.130  1.00  0.00           N
ATOM   2219  HN  PHE A 727      45.000  60.720  43.260  1.00  0.00           H
ATOM   2220  CA  PHE A 727      44.920  60.430  45.430  1.00  0.00           C
ATOM   2221  HA  PHE A 727      44.710  61.240  46.110  1.00  0.00           H
ATOM   2222  CB  PHE A 727      43.580  59.740  45.100  1.00  0.00           C
ATOM   2223  HB1 PHE A 727      43.690  58.920  44.370  1.00  0.00           H
ATOM   2224  HB2 PHE A 727      42.950  60.450  44.510  1.00  0.00           H
ATOM   2225  CG  PHE A 727      42.930  59.110  46.280  1.00  0.00           C
ATOM   2226  CD1 PHE A 727      42.600  57.740  46.340  1.00  0.00           C
ATOM   2227  HD1 PHE A 727      42.860  57.110  45.500  1.00  0.00           H
ATOM   2228  CE1 PHE A 727      42.070  57.180  47.520  1.00  0.00           C
ATOM   2229  HE1 PHE A 727      41.690  56.180  47.430  1.00  0.00           H
ATOM   2230  CZ  PHE A 727      41.950  57.900  48.700  1.00  0.00           C
ATOM   2231  HZ  PHE A 727      41.530  57.530  49.620  1.00  0.00           H
ATOM   2232  CD2 PHE A 727      42.830  59.870  47.450  1.00  0.00           C
ATOM   2233  HD2 PHE A 727      42.960  60.950  47.400  1.00  0.00           H
ATOM   2234  CE2 PHE A 727      42.310  59.280  48.650  1.00  0.00           C
ATOM   2235  HE2 PHE A 727      42.210  59.830  49.560  1.00  0.00           H
ATOM   2236  C   PHE A 727      46.000  59.510  46.040  1.00  0.00           C
ATOM   2237  O   PHE A 727      46.350  59.700  47.200  1.00  0.00           O
ATOM   2238  N   ALA A 728      46.500  58.530  45.300  1.00  0.00           N
ATOM   2239  HN  ALA A 728      46.580  58.550  44.310  1.00  0.00           H
ATOM   2240  CA  ALA A 728      47.360  57.480  45.880  1.00  0.00           C
ATOM   2241  HA  ALA A 728      46.830  57.050  46.710  1.00  0.00           H
ATOM   2242  CB  ALA A 728      47.680  56.400  44.840  1.00  0.00           C
ATOM   2243  HB1 ALA A 728      46.720  56.300  44.300  1.00  0.00           H
ATOM   2244  HB2 ALA A 728      47.960  55.450  45.350  1.00  0.00           H
ATOM   2245  HB3 ALA A 728      48.520  56.650  44.140  1.00  0.00           H
ATOM   2246  C   ALA A 728      48.630  58.050  46.410  1.00  0.00           C
ATOM   2247  O   ALA A 728      49.130  57.660  47.470  1.00  0.00           O
ATOM   2248  N   ALA A 729      49.260  58.970  45.670  1.00  0.00           N
ATOM   2249  HN  ALA A 729      48.770  59.350  44.890  1.00  0.00           H
ATOM   2250  CA  ALA A 729      50.580  59.650  45.880  1.00  0.00           C
ATOM   2251  HA  ALA A 729      51.330  58.910  45.620  1.00  0.00           H
ATOM   2252  CB  ALA A 729      50.710  60.770  44.860  1.00  0.00           C
ATOM   2253  HB1 ALA A 729      51.630  61.360  45.070  1.00  0.00           H
ATOM   2254  HB2 ALA A 729      49.870  61.500  44.920  1.00  0.00           H
ATOM   2255  HB3 ALA A 729      50.660  60.340  43.840  1.00  0.00           H
ATOM   2256  C   ALA A 729      50.780  60.240  47.260  1.00  0.00           C
ATOM   2257  O   ALA A 729      51.830  60.010  47.860  1.00  0.00           O
ATOM   2258  N   LEU A 730      49.760  60.940  47.850  1.00  0.00           N
ATOM   2259  HN  LEU A 730      48.840  60.990  47.450  1.00  0.00           H
ATOM   2260  CA  LEU A 730      49.810  61.350  49.240  1.00  0.00           C
ATOM   2261  HA  LEU A 730      50.820  61.740  49.330  1.00  0.00           H
ATOM   2262  CB  LEU A 730      48.870  62.440  49.690  1.00  0.00           C
ATOM   2263  HB1 LEU A 730      47.870  61.950  49.800  1.00  0.00           H
ATOM   2264  HB2 LEU A 730      48.890  63.180  48.850  1.00  0.00           H
ATOM   2265  CG  LEU A 730      49.210  63.150  50.980  1.00  0.00           C
ATOM   2266  HG  LEU A 730      49.380  62.440  51.820  1.00  0.00           H
ATOM   2267  CD1 LEU A 730      50.540  63.900  50.820  1.00  0.00           C
ATOM   2268 HD11 LEU A 730      50.380  64.710  50.080  1.00  0.00           H
ATOM   2269 HD12 LEU A 730      51.440  63.280  50.610  1.00  0.00           H
ATOM   2270 HD13 LEU A 730      50.850  64.340  51.790  1.00  0.00           H
ATOM   2271  CD2 LEU A 730      48.010  64.120  51.310  1.00  0.00           C
ATOM   2272 HD21 LEU A 730      47.710  64.700  50.420  1.00  0.00           H
ATOM   2273 HD22 LEU A 730      48.210  64.800  52.170  1.00  0.00           H
ATOM   2274 HD23 LEU A 730      47.110  63.510  51.570  1.00  0.00           H
ATOM   2275  C   LEU A 730      49.800  60.240  50.170  1.00  0.00           C
ATOM   2276  O   LEU A 730      50.430  60.210  51.200  1.00  0.00           O
ATOM   2277  N   ILE A 731      49.070  59.220  49.970  1.00  0.00           N
ATOM   2278  HN  ILE A 731      48.550  59.240  49.110  1.00  0.00           H
ATOM   2279  CA  ILE A 731      49.070  57.920  50.730  1.00  0.00           C
ATOM   2280  HA  ILE A 731      48.990  58.220  51.770  1.00  0.00           H
ATOM   2281  CB  ILE A 731      47.900  56.990  50.490  1.00  0.00           C
ATOM   2282  HB  ILE A 731      47.760  56.870  49.400  1.00  0.00           H
ATOM   2283  CG2 ILE A 731      47.960  55.510  51.020  1.00  0.00           C
ATOM   2284 HG21 ILE A 731      48.030  55.460  52.130  1.00  0.00           H
ATOM   2285 HG22 ILE A 731      48.850  54.910  50.710  1.00  0.00           H
ATOM   2286 HG23 ILE A 731      47.100  54.930  50.630  1.00  0.00           H
ATOM   2287  CG1 ILE A 731      46.570  57.620  51.080  1.00  0.00           C
ATOM   2288 HG11 ILE A 731      46.630  57.810  52.170  1.00  0.00           H
ATOM   2289 HG12 ILE A 731      45.800  56.820  50.980  1.00  0.00           H
ATOM   2290  CD  ILE A 731      46.000  58.800  50.320  1.00  0.00           C
ATOM   2291  HD1 ILE A 731      44.900  58.690  50.250  1.00  0.00           H
ATOM   2292  HD2 ILE A 731      46.310  58.690  49.250  1.00  0.00           H
ATOM   2293  HD3 ILE A 731      46.370  59.820  50.560  1.00  0.00           H
ATOM   2294  C   ILE A 731      50.400  57.220  50.710  1.00  0.00           C
ATOM   2295  O   ILE A 731      50.930  56.790  51.730  1.00  0.00           O
ATOM   2296  N   CYS A 732      51.050  57.160  49.440  1.00  0.00           N
ATOM   2297  HN  CYS A 732      50.570  57.310  48.580  1.00  0.00           H
ATOM   2298  CA  CYS A 732      52.380  56.610  49.250  1.00  0.00           C
ATOM   2299  HA  CYS A 732      52.390  55.650  49.760  1.00  0.00           H
ATOM   2300  CB  CYS A 732      52.760  56.490  47.770  1.00  0.00           C
ATOM   2301  HB1 CYS A 732      53.750  55.970  47.730  1.00  0.00           H
ATOM   2302  HB2 CYS A 732      52.880  57.530  47.400  1.00  0.00           H
ATOM   2303  SG  CYS A 732      51.570  55.760  46.690  1.00  0.00           S
ATOM   2304  HG1 CYS A 732      50.660  56.680  46.950  1.00  0.00           H
ATOM   2305  C   CYS A 732      53.420  57.370  50.040  1.00  0.00           C
ATOM   2306  O   CYS A 732      54.350  56.730  50.640  1.00  0.00           O
ATOM   2307  N   ILE A 733      53.390  58.710  50.040  1.00  0.00           N
ATOM   2308  HN  ILE A 733      52.700  59.190  49.510  1.00  0.00           H
ATOM   2309  CA  ILE A 733      54.190  59.620  50.830  1.00  0.00           C
ATOM   2310  HA  ILE A 733      55.190  59.220  50.790  1.00  0.00           H
ATOM   2311  CB  ILE A 733      54.040  61.100  50.400  1.00  0.00           C
ATOM   2312  HB  ILE A 733      52.930  61.180  50.440  1.00  0.00           H
ATOM   2313  CG2 ILE A 733      54.830  61.980  51.420  1.00  0.00           C
ATOM   2314 HG21 ILE A 733      55.000  62.990  50.970  1.00  0.00           H
ATOM   2315 HG22 ILE A 733      55.820  61.550  51.660  1.00  0.00           H
ATOM   2316 HG23 ILE A 733      54.290  62.120  52.380  1.00  0.00           H
ATOM   2317  CG1 ILE A 733      54.410  61.310  49.010  1.00  0.00           C
ATOM   2318 HG11 ILE A 733      54.150  60.460  48.340  1.00  0.00           H
ATOM   2319 HG12 ILE A 733      55.510  61.450  48.980  1.00  0.00           H
ATOM   2320  CD  ILE A 733      53.750  62.570  48.390  1.00  0.00           C
ATOM   2321  HD1 ILE A 733      52.690  62.740  48.690  1.00  0.00           H
ATOM   2322  HD2 ILE A 733      53.760  62.460  47.280  1.00  0.00           H
ATOM   2323  HD3 ILE A 733      54.320  63.490  48.610  1.00  0.00           H
ATOM   2324  C   ILE A 733      53.880  59.460  52.350  1.00  0.00           C
ATOM   2325  O   ILE A 733      54.770  59.450  53.150  1.00  0.00           O
ATOM   2326  N   ILE A 734      52.580  59.240  52.790  1.00  0.00           N
ATOM   2327  HN  ILE A 734      51.830  59.260  52.140  1.00  0.00           H
ATOM   2328  CA  ILE A 734      52.180  58.710  54.110  1.00  0.00           C
ATOM   2329  HA  ILE A 734      52.560  59.470  54.780  1.00  0.00           H
ATOM   2330  CB  ILE A 734      50.620  58.720  54.330  1.00  0.00           C
ATOM   2331  HB  ILE A 734      50.210  58.060  53.550  1.00  0.00           H
ATOM   2332  CG2 ILE A 734      50.250  57.940  55.620  1.00  0.00           C
ATOM   2333 HG21 ILE A 734      50.820  58.320  56.490  1.00  0.00           H
ATOM   2334 HG22 ILE A 734      50.470  56.860  55.460  1.00  0.00           H
ATOM   2335 HG23 ILE A 734      49.180  58.040  55.870  1.00  0.00           H
ATOM   2336  CG1 ILE A 734      50.120  60.150  54.250  1.00  0.00           C
ATOM   2337 HG11 ILE A 734      50.610  60.870  53.580  1.00  0.00           H
ATOM   2338 HG12 ILE A 734      50.430  60.660  55.200  1.00  0.00           H
ATOM   2339  CD  ILE A 734      48.620  60.350  54.030  1.00  0.00           C
ATOM   2340  HD1 ILE A 734      48.120  59.530  54.570  1.00  0.00           H
ATOM   2341  HD2 ILE A 734      48.340  60.160  52.970  1.00  0.00           H
ATOM   2342  HD3 ILE A 734      48.290  61.360  54.360  1.00  0.00           H
ATOM   2343  C   ILE A 734      52.800  57.360  54.490  1.00  0.00           C
ATOM   2344  O   ILE A 734      53.260  57.240  55.670  1.00  0.00           O
ATOM   2345  N   PHE A 735      52.960  56.400  53.560  1.00  0.00           N
ATOM   2346  HN  PHE A 735      52.400  56.570  52.760  1.00  0.00           H
ATOM   2347  CA  PHE A 735      53.740  55.240  53.830  1.00  0.00           C
ATOM   2348  HA  PHE A 735      53.350  54.750  54.700  1.00  0.00           H
ATOM   2349  CB  PHE A 735      53.800  54.140  52.730  1.00  0.00           C
ATOM   2350  HB1 PHE A 735      54.430  53.300  53.100  1.00  0.00           H
ATOM   2351  HB2 PHE A 735      54.420  54.430  51.850  1.00  0.00           H
ATOM   2352  CG  PHE A 735      52.500  53.580  52.280  1.00  0.00           C
ATOM   2353  CD1 PHE A 735      52.500  52.710  51.200  1.00  0.00           C
ATOM   2354  HD1 PHE A 735      53.430  52.530  50.670  1.00  0.00           H
ATOM   2355  CE1 PHE A 735      51.400  51.950  50.810  1.00  0.00           C
ATOM   2356  HE1 PHE A 735      51.480  51.150  50.080  1.00  0.00           H
ATOM   2357  CZ  PHE A 735      50.190  52.060  51.610  1.00  0.00           C
ATOM   2358  HZ  PHE A 735      49.430  51.340  51.370  1.00  0.00           H
ATOM   2359  CD2 PHE A 735      51.240  53.680  53.050  1.00  0.00           C
ATOM   2360  HD2 PHE A 735      51.280  54.320  53.920  1.00  0.00           H
ATOM   2361  CE2 PHE A 735      50.180  52.920  52.730  1.00  0.00           C
ATOM   2362  HE2 PHE A 735      49.300  52.820  53.340  1.00  0.00           H
ATOM   2363  C   PHE A 735      55.230  55.420  54.150  1.00  0.00           C
ATOM   2364  O   PHE A 735      55.820  54.870  55.140  1.00  0.00           O
ATOM   2365  N   ILE A 736      55.840  56.310  53.310  1.00  0.00           N
ATOM   2366  HN  ILE A 736      55.390  56.670  52.490  1.00  0.00           H
ATOM   2367  CA  ILE A 736      57.240  56.760  53.560  1.00  0.00           C
ATOM   2368  HA  ILE A 736      57.820  55.850  53.630  1.00  0.00           H
ATOM   2369  CB  ILE A 736      57.790  57.530  52.400  1.00  0.00           C
ATOM   2370  HB  ILE A 736      57.160  58.420  52.180  1.00  0.00           H
ATOM   2371  CG2 ILE A 736      59.150  58.200  52.790  1.00  0.00           C
ATOM   2372 HG21 ILE A 736      59.620  58.480  51.830  1.00  0.00           H
ATOM   2373 HG22 ILE A 736      59.900  57.610  53.360  1.00  0.00           H
ATOM   2374 HG23 ILE A 736      59.010  59.130  53.400  1.00  0.00           H
ATOM   2375  CG1 ILE A 736      57.790  56.730  51.100  1.00  0.00           C
ATOM   2376 HG11 ILE A 736      56.730  56.390  51.010  1.00  0.00           H
ATOM   2377 HG12 ILE A 736      58.500  55.880  51.170  1.00  0.00           H
ATOM   2378  CD  ILE A 736      58.010  57.530  49.820  1.00  0.00           C
ATOM   2379  HD1 ILE A 736      57.680  58.590  49.820  1.00  0.00           H
ATOM   2380  HD2 ILE A 736      57.480  57.050  48.970  1.00  0.00           H
ATOM   2381  HD3 ILE A 736      59.090  57.620  49.610  1.00  0.00           H
ATOM   2382  C   ILE A 736      57.400  57.560  54.940  1.00  0.00           C
ATOM   2383  O   ILE A 736      58.280  57.330  55.800  1.00  0.00           O
ATOM   2384  N   TYR A 737      56.490  58.530  55.160  1.00  0.00           N
ATOM   2385  HN  TYR A 737      55.870  58.600  54.390  1.00  0.00           H
ATOM   2386  CA  TYR A 737      56.390  59.430  56.340  1.00  0.00           C
ATOM   2387  HA  TYR A 737      57.400  59.730  56.530  1.00  0.00           H
ATOM   2388  CB  TYR A 737      55.450  60.630  55.990  1.00  0.00           C
ATOM   2389  HB1 TYR A 737      54.400  60.360  55.720  1.00  0.00           H
ATOM   2390  HB2 TYR A 737      55.910  61.150  55.140  1.00  0.00           H
ATOM   2391  CG  TYR A 737      55.090  61.640  57.110  1.00  0.00           C
ATOM   2392  CD1 TYR A 737      55.980  61.790  58.240  1.00  0.00           C
ATOM   2393  HD1 TYR A 737      56.910  61.260  58.320  1.00  0.00           H
ATOM   2394  CE1 TYR A 737      55.680  62.690  59.220  1.00  0.00           C
ATOM   2395  HE1 TYR A 737      56.410  62.820  60.010  1.00  0.00           H
ATOM   2396  CZ  TYR A 737      54.550  63.540  59.250  1.00  0.00           C
ATOM   2397  OH  TYR A 737      54.250  64.420  60.350  1.00  0.00           O
ATOM   2398  HH  TYR A 737      54.860  64.240  61.070  1.00  0.00           H
ATOM   2399  CD2 TYR A 737      53.850  62.390  57.170  1.00  0.00           C
ATOM   2400  HD2 TYR A 737      53.060  62.260  56.440  1.00  0.00           H
ATOM   2401  CE2 TYR A 737      53.660  63.350  58.190  1.00  0.00           C
ATOM   2402  HE2 TYR A 737      52.780  63.970  58.250  1.00  0.00           H
ATOM   2403  C   TYR A 737      56.060  58.670  57.660  1.00  0.00           C
ATOM   2404  O   TYR A 737      56.730  58.860  58.700  1.00  0.00           O
ATOM   2405  N   GLU A 738      55.080  57.740  57.710  1.00  0.00           N
ATOM   2406  HN  GLU A 738      54.530  57.690  56.880  1.00  0.00           H
ATOM   2407  CA  GLU A 738      54.810  56.790  58.780  1.00  0.00           C
ATOM   2408  HA  GLU A 738      54.610  57.340  59.680  1.00  0.00           H
ATOM   2409  CB  GLU A 738      53.590  55.840  58.460  1.00  0.00           C
ATOM   2410  HB1 GLU A 738      53.600  54.980  59.140  1.00  0.00           H
ATOM   2411  HB2 GLU A 738      53.680  55.550  57.390  1.00  0.00           H
ATOM   2412  CG  GLU A 738      52.270  56.650  58.600  1.00  0.00           C
ATOM   2413  HG1 GLU A 738      51.430  56.240  58.000  1.00  0.00           H
ATOM   2414  HG2 GLU A 738      52.440  57.720  58.330  1.00  0.00           H
ATOM   2415  CD  GLU A 738      51.740  56.630  60.060  1.00  0.00           C
ATOM   2416  OE1 GLU A 738      52.470  56.830  61.070  1.00  0.00           O
ATOM   2417  OE2 GLU A 738      50.480  56.480  60.160  1.00  0.00           O
ATOM   2418  C   GLU A 738      56.040  56.030  59.220  1.00  0.00           C
ATOM   2419  O   GLU A 738      56.290  55.930  60.420  1.00  0.00           O
ATOM   2420  N   ALA A 739      56.860  55.450  58.320  1.00  0.00           N
ATOM   2421  HN  ALA A 739      56.750  55.500  57.330  1.00  0.00           H
ATOM   2422  CA  ALA A 739      58.000  54.610  58.660  1.00  0.00           C
ATOM   2423  HA  ALA A 739      57.750  53.760  59.270  1.00  0.00           H
ATOM   2424  CB  ALA A 739      58.640  53.890  57.490  1.00  0.00           C
ATOM   2425  HB1 ALA A 739      57.740  53.430  57.030  1.00  0.00           H
ATOM   2426  HB2 ALA A 739      59.390  53.110  57.750  1.00  0.00           H
ATOM   2427  HB3 ALA A 739      58.980  54.610  56.720  1.00  0.00           H
ATOM   2428  C   ALA A 739      59.030  55.380  59.370  1.00  0.00           C
ATOM   2429  O   ALA A 739      59.460  55.130  60.510  1.00  0.00           O
ATOM   2430  N   LEU A 740      59.360  56.600  58.780  1.00  0.00           N
ATOM   2431  HN  LEU A 740      58.880  56.770  57.920  1.00  0.00           H
ATOM   2432  CA  LEU A 740      60.350  57.580  59.250  1.00  0.00           C
ATOM   2433  HA  LEU A 740      61.250  57.060  59.530  1.00  0.00           H
ATOM   2434  CB  LEU A 740      60.610  58.570  58.150  1.00  0.00           C
ATOM   2435  HB1 LEU A 740      61.220  59.410  58.550  1.00  0.00           H
ATOM   2436  HB2 LEU A 740      59.650  59.020  57.800  1.00  0.00           H
ATOM   2437  CG  LEU A 740      61.300  57.950  56.920  1.00  0.00           C
ATOM   2438  HG  LEU A 740      60.860  56.990  56.590  1.00  0.00           H
ATOM   2439  CD1 LEU A 740      61.480  58.980  55.780  1.00  0.00           C
ATOM   2440 HD11 LEU A 740      61.850  59.910  56.270  1.00  0.00           H
ATOM   2441 HD12 LEU A 740      60.460  59.200  55.410  1.00  0.00           H
ATOM   2442 HD13 LEU A 740      62.090  58.680  54.910  1.00  0.00           H
ATOM   2443  CD2 LEU A 740      62.760  57.620  57.250  1.00  0.00           C
ATOM   2444 HD21 LEU A 740      63.390  57.340  56.370  1.00  0.00           H
ATOM   2445 HD22 LEU A 740      63.050  56.810  57.950  1.00  0.00           H
ATOM   2446 HD23 LEU A 740      63.120  58.500  57.830  1.00  0.00           H
ATOM   2447  C   LEU A 740      59.980  58.160  60.570  1.00  0.00           C
ATOM   2448  O   LEU A 740      60.780  58.260  61.370  1.00  0.00           O
ATOM   2449  N   GLU A 741      58.740  58.470  60.820  1.00  0.00           N
ATOM   2450  HN  GLU A 741      58.190  58.640  60.010  1.00  0.00           H
ATOM   2451  CA  GLU A 741      58.170  58.940  62.030  1.00  0.00           C
ATOM   2452  HA  GLU A 741      58.840  59.690  62.420  1.00  0.00           H
ATOM   2453  CB  GLU A 741      56.810  59.560  61.760  1.00  0.00           C
ATOM   2454  HB1 GLU A 741      56.170  58.790  61.290  1.00  0.00           H
ATOM   2455  HB2 GLU A 741      56.780  60.500  61.160  1.00  0.00           H
ATOM   2456  CG  GLU A 741      56.150  59.980  63.160  1.00  0.00           C
ATOM   2457  HG1 GLU A 741      56.820  60.550  63.850  1.00  0.00           H
ATOM   2458  HG2 GLU A 741      56.060  59.060  63.780  1.00  0.00           H
ATOM   2459  CD  GLU A 741      54.790  60.690  62.990  1.00  0.00           C
ATOM   2460  OE1 GLU A 741      53.800  60.210  63.610  1.00  0.00           O
ATOM   2461  OE2 GLU A 741      54.710  61.750  62.350  1.00  0.00           O
ATOM   2462  C   GLU A 741      58.370  57.950  63.200  1.00  0.00           C
ATOM   2463  O   GLU A 741      58.960  58.310  64.210  1.00  0.00           O
ATOM   2464  N   LYS A 742      58.040  56.670  62.910  1.00  0.00           N
ATOM   2465  HN  LYS A 742      57.750  56.330  62.030  1.00  0.00           H
ATOM   2466  CA  LYS A 742      58.230  55.580  63.870  1.00  0.00           C
ATOM   2467  HA  LYS A 742      57.740  55.880  64.780  1.00  0.00           H
ATOM   2468  CB  LYS A 742      57.610  54.250  63.270  1.00  0.00           C
ATOM   2469  HB1 LYS A 742      57.980  54.000  62.250  1.00  0.00           H
ATOM   2470  HB2 LYS A 742      56.570  54.590  63.090  1.00  0.00           H
ATOM   2471  CG  LYS A 742      57.700  53.000  64.170  1.00  0.00           C
ATOM   2472  HG1 LYS A 742      58.740  52.620  64.130  1.00  0.00           H
ATOM   2473  HG2 LYS A 742      57.120  52.210  63.640  1.00  0.00           H
ATOM   2474  CD  LYS A 742      57.250  53.190  65.560  1.00  0.00           C
ATOM   2475  HD1 LYS A 742      57.870  53.930  66.090  1.00  0.00           H
ATOM   2476  HD2 LYS A 742      57.290  52.210  66.080  1.00  0.00           H
ATOM   2477  CE  LYS A 742      55.760  53.680  65.560  1.00  0.00           C
ATOM   2478  HE1 LYS A 742      55.130  53.010  64.940  1.00  0.00           H
ATOM   2479  HE2 LYS A 742      55.610  54.780  65.440  1.00  0.00           H
ATOM   2480  NZ  LYS A 742      55.140  53.460  66.940  1.00  0.00           N
ATOM   2481  HZ1 LYS A 742      55.250  52.430  67.020  1.00  0.00           H
ATOM   2482  HZ2 LYS A 742      54.110  53.590  66.960  1.00  0.00           H
ATOM   2483  HZ3 LYS A 742      55.650  54.030  67.660  1.00  0.00           H
ATOM   2484  C   LYS A 742      59.660  55.360  64.270  1.00  0.00           C
ATOM   2485  O   LYS A 742      60.090  55.200  65.440  1.00  0.00           O
ATOM   2486  N   LEU A 743      60.630  55.450  63.310  1.00  0.00           N
ATOM   2487  HN  LEU A 743      60.470  55.530  62.330  1.00  0.00           H
ATOM   2488  CA  LEU A 743      62.080  55.410  63.680  1.00  0.00           C
ATOM   2489  HA  LEU A 743      62.440  54.420  63.950  1.00  0.00           H
ATOM   2490  CB  LEU A 743      62.760  55.630  62.320  1.00  0.00           C
ATOM   2491  HB1 LEU A 743      62.440  56.550  61.790  1.00  0.00           H
ATOM   2492  HB2 LEU A 743      62.500  54.830  61.580  1.00  0.00           H
ATOM   2493  CG  LEU A 743      64.340  55.670  62.380  1.00  0.00           C
ATOM   2494  HG  LEU A 743      64.820  56.260  63.200  1.00  0.00           H
ATOM   2495  CD1 LEU A 743      64.920  54.260  62.540  1.00  0.00           C
ATOM   2496 HD11 LEU A 743      65.970  54.170  62.190  1.00  0.00           H
ATOM   2497 HD12 LEU A 743      64.240  53.550  62.030  1.00  0.00           H
ATOM   2498 HD13 LEU A 743      65.040  53.900  63.590  1.00  0.00           H
ATOM   2499  CD2 LEU A 743      64.870  56.130  61.030  1.00  0.00           C
ATOM   2500 HD21 LEU A 743      64.820  57.240  60.960  1.00  0.00           H
ATOM   2501 HD22 LEU A 743      64.350  55.670  60.160  1.00  0.00           H
ATOM   2502 HD23 LEU A 743      65.970  56.020  60.910  1.00  0.00           H
ATOM   2503  C   LEU A 743      62.470  56.370  64.710  1.00  0.00           C
ATOM   2504  O   LEU A 743      63.160  56.090  65.700  1.00  0.00           O
ATOM   2505  N   PHE A 744      61.990  57.680  64.580  1.00  0.00           N
ATOM   2506  HN  PHE A 744      61.420  57.910  63.800  1.00  0.00           H
ATOM   2507  CA  PHE A 744      62.330  58.690  65.570  1.00  0.00           C
ATOM   2508  HA  PHE A 744      63.310  58.480  65.980  1.00  0.00           H
ATOM   2509  CB  PHE A 744      62.140  60.120  65.020  1.00  0.00           C
ATOM   2510  HB1 PHE A 744      61.890  60.860  65.810  1.00  0.00           H
ATOM   2511  HB2 PHE A 744      61.220  60.070  64.410  1.00  0.00           H
ATOM   2512  CG  PHE A 744      63.280  60.510  64.110  1.00  0.00           C
ATOM   2513  CD1 PHE A 744      64.470  61.010  64.600  1.00  0.00           C
ATOM   2514  HD1 PHE A 744      64.620  60.940  65.670  1.00  0.00           H
ATOM   2515  CE1 PHE A 744      65.560  61.290  63.740  1.00  0.00           C
ATOM   2516  HE1 PHE A 744      66.530  61.660  64.050  1.00  0.00           H
ATOM   2517  CZ  PHE A 744      65.320  61.360  62.340  1.00  0.00           C
ATOM   2518  HZ  PHE A 744      66.090  61.630  61.630  1.00  0.00           H
ATOM   2519  CD2 PHE A 744      63.070  60.490  62.730  1.00  0.00           C
ATOM   2520  HD2 PHE A 744      62.200  60.090  62.230  1.00  0.00           H
ATOM   2521  CE2 PHE A 744      64.110  60.850  61.830  1.00  0.00           C
ATOM   2522  HE2 PHE A 744      63.860  60.800  60.790  1.00  0.00           H
ATOM   2523  C   PHE A 744      61.560  58.520  66.900  1.00  0.00           C
ATOM   2524  O   PHE A 744      62.030  58.960  67.970  1.00  0.00           O
ATOM   2525  N   ASP A 745      60.410  57.810  66.860  1.00  0.00           N
ATOM   2526  HN  ASP A 745      59.960  57.700  65.980  1.00  0.00           H
ATOM   2527  CA  ASP A 745      59.680  57.280  68.040  1.00  0.00           C
ATOM   2528  HA  ASP A 745      59.490  58.060  68.770  1.00  0.00           H
ATOM   2529  CB  ASP A 745      58.290  56.620  67.590  1.00  0.00           C
ATOM   2530  HB1 ASP A 745      58.580  55.730  66.990  1.00  0.00           H
ATOM   2531  HB2 ASP A 745      57.710  57.330  66.960  1.00  0.00           H
ATOM   2532  CG  ASP A 745      57.360  56.320  68.730  1.00  0.00           C
ATOM   2533  OD1 ASP A 745      57.280  57.020  69.760  1.00  0.00           O
ATOM   2534  OD2 ASP A 745      56.540  55.440  68.530  1.00  0.00           O
ATOM   2535  C   ASP A 745      60.500  56.290  68.850  1.00  0.00           C
ATOM   2536  O   ASP A 745      60.740  56.330  70.030  1.00  0.00           O
ATOM   2537  N   LEU A 746      61.220  55.380  68.170  1.00  0.00           N
ATOM   2538  HN  LEU A 746      61.060  55.300  67.190  1.00  0.00           H
ATOM   2539  CA  LEU A 746      62.140  54.410  68.780  1.00  0.00           C
ATOM   2540  HA  LEU A 746      61.460  53.790  69.360  1.00  0.00           H
ATOM   2541  CB  LEU A 746      62.910  53.470  67.730  1.00  0.00           C
ATOM   2542  HB1 LEU A 746      63.470  52.680  68.290  1.00  0.00           H
ATOM   2543  HB2 LEU A 746      63.710  54.030  67.210  1.00  0.00           H
ATOM   2544  CG  LEU A 746      61.940  52.850  66.700  1.00  0.00           C
ATOM   2545  HG  LEU A 746      61.520  53.710  66.130  1.00  0.00           H
ATOM   2546  CD1 LEU A 746      62.680  51.950  65.660  1.00  0.00           C
ATOM   2547 HD11 LEU A 746      61.910  51.500  64.990  1.00  0.00           H
ATOM   2548 HD12 LEU A 746      63.320  51.160  66.110  1.00  0.00           H
ATOM   2549 HD13 LEU A 746      63.370  52.680  65.180  1.00  0.00           H
ATOM   2550  CD2 LEU A 746      60.810  52.030  67.380  1.00  0.00           C
ATOM   2551 HD21 LEU A 746      60.230  52.740  68.010  1.00  0.00           H
ATOM   2552 HD22 LEU A 746      61.170  51.260  68.100  1.00  0.00           H
ATOM   2553 HD23 LEU A 746      60.190  51.590  66.570  1.00  0.00           H
ATOM   2554  C   LEU A 746      63.240  54.980  69.600  1.00  0.00           C
ATOM   2555  O   LEU A 746      63.670  54.540  70.630  1.00  0.00           O
ATOM   2556  N   GLY A 747      63.620  56.190  69.130  1.00  0.00           N
ATOM   2557  HN  GLY A 747      63.250  56.390  68.220  1.00  0.00           H
ATOM   2558  CA  GLY A 747      64.480  57.200  69.880  1.00  0.00           C
ATOM   2559  HA1 GLY A 747      64.800  58.000  69.220  1.00  0.00           H
ATOM   2560  HA2 GLY A 747      65.430  56.720  70.060  1.00  0.00           H
ATOM   2561  C   GLY A 747      64.100  57.650  71.250  1.00  0.00           C
ATOM   2562  O   GLY A 747      64.970  57.810  72.090  1.00  0.00           O
ATOM   2563  N   GLU A 748      62.800  57.780  71.490  1.00  0.00           N
ATOM   2564  HN  GLU A 748      62.180  57.630  70.720  1.00  0.00           H
ATOM   2565  CA  GLU A 748      62.190  58.140  72.740  1.00  0.00           C
ATOM   2566  HA  GLU A 748      62.770  58.930  73.190  1.00  0.00           H
ATOM   2567  CB  GLU A 748      60.810  58.780  72.460  1.00  0.00           C
ATOM   2568  HB1 GLU A 748      60.370  59.120  73.410  1.00  0.00           H
ATOM   2569  HB2 GLU A 748      60.180  58.020  71.940  1.00  0.00           H
ATOM   2570  CG  GLU A 748      60.670  59.930  71.480  1.00  0.00           C
ATOM   2571  HG1 GLU A 748      59.640  60.320  71.340  1.00  0.00           H
ATOM   2572  HG2 GLU A 748      61.070  59.550  70.530  1.00  0.00           H
ATOM   2573  CD  GLU A 748      61.440  61.160  71.820  1.00  0.00           C
ATOM   2574  OE1 GLU A 748      62.040  61.800  70.890  1.00  0.00           O
ATOM   2575  OE2 GLU A 748      61.550  61.510  72.990  1.00  0.00           O
ATOM   2576  C   GLU A 748      62.160  56.980  73.730  1.00  0.00           C
ATOM   2577  O   GLU A 748      62.030  57.210  74.990  1.00  0.00           O
ATOM   2578  N   THR A 749      62.200  55.710  73.360  1.00  0.00           N
ATOM   2579  HN  THR A 749      62.510  55.430  72.450  1.00  0.00           H
ATOM   2580  CA  THR A 749      62.150  54.530  74.200  1.00  0.00           C
ATOM   2581  HA  THR A 749      61.860  54.820  75.200  1.00  0.00           H
ATOM   2582  CB  THR A 749      60.960  53.630  73.860  1.00  0.00           C
ATOM   2583  HB  THR A 749      60.960  53.220  72.820  1.00  0.00           H
ATOM   2584  OG1 THR A 749      59.700  54.310  74.070  1.00  0.00           O
ATOM   2585  HG1 THR A 749      59.600  54.830  73.290  1.00  0.00           H
ATOM   2586  CG2 THR A 749      60.930  52.450  74.820  1.00  0.00           C
ATOM   2587 HG21 THR A 749      59.960  51.990  74.540  1.00  0.00           H
ATOM   2588 HG22 THR A 749      60.840  52.780  75.880  1.00  0.00           H
ATOM   2589 HG23 THR A 749      61.750  51.690  74.750  1.00  0.00           H
ATOM   2590  C   THR A 749      63.390  53.730  74.380  1.00  0.00           C
ATOM   2591  O   THR A 749      63.910  53.540  75.490  1.00  0.00           O
ATOM   2592  N   TYR A 750      64.010  53.370  73.260  1.00  0.00           N
ATOM   2593  HN  TYR A 750      63.690  53.760  72.400  1.00  0.00           H
ATOM   2594  CA  TYR A 750      65.010  52.340  73.130  1.00  0.00           C
ATOM   2595  HA  TYR A 750      64.850  51.740  74.020  1.00  0.00           H
ATOM   2596  CB  TYR A 750      64.820  51.440  71.860  1.00  0.00           C
ATOM   2597  HB1 TYR A 750      65.650  50.730  71.730  1.00  0.00           H
ATOM   2598  HB2 TYR A 750      64.950  52.090  70.950  1.00  0.00           H
ATOM   2599  CG  TYR A 750      63.500  50.740  71.830  1.00  0.00           C
ATOM   2600  CD1 TYR A 750      62.390  51.270  71.210  1.00  0.00           C
ATOM   2601  HD1 TYR A 750      62.540  52.170  70.630  1.00  0.00           H
ATOM   2602  CE1 TYR A 750      61.130  50.700  71.390  1.00  0.00           C
ATOM   2603  HE1 TYR A 750      60.260  51.160  70.930  1.00  0.00           H
ATOM   2604  CZ  TYR A 750      60.970  49.490  72.130  1.00  0.00           C
ATOM   2605  OH  TYR A 750      59.690  48.980  72.410  1.00  0.00           O
ATOM   2606  HH  TYR A 750      59.070  49.470  71.870  1.00  0.00           H
ATOM   2607  CD2 TYR A 750      63.330  49.510  72.570  1.00  0.00           C
ATOM   2608  HD2 TYR A 750      64.140  49.160  73.200  1.00  0.00           H
ATOM   2609  CE2 TYR A 750      62.120  48.880  72.640  1.00  0.00           C
ATOM   2610  HE2 TYR A 750      62.160  48.000  73.280  1.00  0.00           H
ATOM   2611  C   TYR A 750      66.500  52.730  73.280  1.00  0.00           C
ATOM   2612  O   TYR A 750      66.840  53.890  72.890  1.00  0.00           O
ATOM   2613  N   ALA A 751      67.360  51.850  73.790  1.00  0.00           N
ATOM   2614  HN  ALA A 751      67.090  50.950  74.090  1.00  0.00           H
ATOM   2615  CA  ALA A 751      68.670  52.310  74.260  1.00  0.00           C
ATOM   2616  HA  ALA A 751      68.590  53.290  74.720  1.00  0.00           H
ATOM   2617  CB  ALA A 751      69.120  51.410  75.500  1.00  0.00           C
ATOM   2618  HB1 ALA A 751      69.220  50.330  75.280  1.00  0.00           H
ATOM   2619  HB2 ALA A 751      68.340  51.500  76.300  1.00  0.00           H
ATOM   2620  HB3 ALA A 751      70.070  51.940  75.720  1.00  0.00           H
ATOM   2621  C   ALA A 751      69.640  52.390  73.160  1.00  0.00           C
ATOM   2622  O   ALA A 751      69.710  51.510  72.340  1.00  0.00           O
ATOM   2623  N   PHE A 752      70.530  53.410  73.260  1.00  0.00           N
ATOM   2624  HN  PHE A 752      70.570  54.020  74.030  1.00  0.00           H
ATOM   2625  CA  PHE A 752      71.520  53.710  72.210  1.00  0.00           C
ATOM   2626  HA  PHE A 752      71.470  53.100  71.330  1.00  0.00           H
ATOM   2627  CB  PHE A 752      71.440  55.160  71.740  1.00  0.00           C
ATOM   2628  HB1 PHE A 752      71.370  55.840  72.630  1.00  0.00           H
ATOM   2629  HB2 PHE A 752      70.500  55.230  71.170  1.00  0.00           H
ATOM   2630  CG  PHE A 752      72.500  55.580  70.760  1.00  0.00           C
ATOM   2631  CD1 PHE A 752      72.570  55.110  69.350  1.00  0.00           C
ATOM   2632  HD1 PHE A 752      71.790  54.480  68.960  1.00  0.00           H
ATOM   2633  CE1 PHE A 752      73.600  55.550  68.500  1.00  0.00           C
ATOM   2634  HE1 PHE A 752      73.640  55.180  67.490  1.00  0.00           H
ATOM   2635  CZ  PHE A 752      74.700  56.270  69.070  1.00  0.00           C
ATOM   2636  HZ  PHE A 752      75.500  56.620  68.440  1.00  0.00           H
ATOM   2637  CD2 PHE A 752      73.610  56.320  71.200  1.00  0.00           C
ATOM   2638  HD2 PHE A 752      73.630  56.600  72.230  1.00  0.00           H
ATOM   2639  CE2 PHE A 752      74.700  56.560  70.370  1.00  0.00           C
ATOM   2640  HE2 PHE A 752      75.480  57.180  70.790  1.00  0.00           H
ATOM   2641  C   PHE A 752      72.910  53.600  72.900  1.00  0.00           C
ATOM   2642  O   PHE A 752      73.080  54.130  74.000  1.00  0.00           O
ATOM   2643  N   PRO A 822      73.840  52.910  72.380  1.00  0.00           N
ATOM   2644  CD  PRO A 822      75.160  53.340  72.770  1.00  0.00           C
ATOM   2645  HD1 PRO A 822      75.410  52.930  73.770  1.00  0.00           H
ATOM   2646  HD2 PRO A 822      75.310  54.440  72.780  1.00  0.00           H
ATOM   2647  CA  PRO A 822      73.910  52.220  71.060  1.00  0.00           C
ATOM   2648  HA  PRO A 822      73.590  52.950  70.330  1.00  0.00           H
ATOM   2649  CB  PRO A 822      75.350  51.790  70.980  1.00  0.00           C
ATOM   2650  HB1 PRO A 822      75.750  51.700  69.960  1.00  0.00           H
ATOM   2651  HB2 PRO A 822      75.490  50.830  71.530  1.00  0.00           H
ATOM   2652  CG  PRO A 822      76.110  52.810  71.790  1.00  0.00           C
ATOM   2653  HG1 PRO A 822      77.030  52.410  72.260  1.00  0.00           H
ATOM   2654  HG2 PRO A 822      76.300  53.570  71.000  1.00  0.00           H
ATOM   2655  C   PRO A 822      72.950  51.030  71.080  1.00  0.00           C
ATOM   2656  O   PRO A 822      72.420  50.710  70.040  1.00  0.00           O
ATOM   2657  N   ASP A 823      72.900  50.460  72.280  1.00  0.00           N
ATOM   2658  HN  ASP A 823      73.340  50.910  73.050  1.00  0.00           H
ATOM   2659  CA  ASP A 823      72.570  49.170  72.650  1.00  0.00           C
ATOM   2660  HA  ASP A 823      73.530  48.670  72.730  1.00  0.00           H
ATOM   2661  CB  ASP A 823      71.880  49.240  74.050  1.00  0.00           C
ATOM   2662  HB1 ASP A 823      71.700  48.190  74.370  1.00  0.00           H
ATOM   2663  HB2 ASP A 823      70.840  49.600  73.990  1.00  0.00           H
ATOM   2664  CG  ASP A 823      72.730  49.760  75.200  1.00  0.00           C
ATOM   2665  OD1 ASP A 823      73.860  50.270  74.900  1.00  0.00           O
ATOM   2666  OD2 ASP A 823      72.230  49.690  76.350  1.00  0.00           O
ATOM   2667  C   ASP A 823      71.760  48.320  71.740  1.00  0.00           C
ATOM   2668  O   ASP A 823      72.170  47.240  71.330  1.00  0.00           O
ATOM   2669  N   VAL A 824      70.450  48.750  71.490  1.00  0.00           N
ATOM   2670  HN  VAL A 824      70.180  49.610  71.910  1.00  0.00           H
ATOM   2671  CA  VAL A 824      69.530  48.160  70.560  1.00  0.00           C
ATOM   2672  HA  VAL A 824      70.060  47.410  69.980  1.00  0.00           H
ATOM   2673  CB  VAL A 824      68.210  47.730  71.280  1.00  0.00           C
ATOM   2674  HB  VAL A 824      67.920  48.620  71.880  1.00  0.00           H
ATOM   2675  CG1 VAL A 824      67.100  47.330  70.320  1.00  0.00           C
ATOM   2676 HG11 VAL A 824      66.200  47.070  70.920  1.00  0.00           H
ATOM   2677 HG12 VAL A 824      67.300  46.440  69.700  1.00  0.00           H
ATOM   2678 HG13 VAL A 824      66.870  48.130  69.580  1.00  0.00           H
ATOM   2679  CG2 VAL A 824      68.630  46.660  72.370  1.00  0.00           C
ATOM   2680 HG21 VAL A 824      69.540  46.220  71.900  1.00  0.00           H
ATOM   2681 HG22 VAL A 824      67.850  45.870  72.500  1.00  0.00           H
ATOM   2682 HG23 VAL A 824      68.880  47.070  73.370  1.00  0.00           H
ATOM   2683  C   VAL A 824      69.200  49.200  69.510  1.00  0.00           C
ATOM   2684  O   VAL A 824      69.180  48.790  68.340  1.00  0.00           O
ATOM   2685  N   LEU A 825      69.160  50.530  69.840  1.00  0.00           N
ATOM   2686  HN  LEU A 825      69.540  50.970  70.650  1.00  0.00           H
ATOM   2687  CA  LEU A 825      68.760  51.480  68.830  1.00  0.00           C
ATOM   2688  HA  LEU A 825      67.780  51.130  68.530  1.00  0.00           H
ATOM   2689  CB  LEU A 825      68.360  52.930  69.330  1.00  0.00           C
ATOM   2690  HB1 LEU A 825      69.190  53.390  69.920  1.00  0.00           H
ATOM   2691  HB2 LEU A 825      67.550  52.900  70.080  1.00  0.00           H
ATOM   2692  CG  LEU A 825      67.900  53.960  68.260  1.00  0.00           C
ATOM   2693  HG  LEU A 825      68.550  53.980  67.370  1.00  0.00           H
ATOM   2694  CD1 LEU A 825      66.530  53.750  67.660  1.00  0.00           C
ATOM   2695 HD11 LEU A 825      65.790  53.850  68.490  1.00  0.00           H
ATOM   2696 HD12 LEU A 825      66.360  52.740  67.230  1.00  0.00           H
ATOM   2697 HD13 LEU A 825      66.240  54.440  66.840  1.00  0.00           H
ATOM   2698  CD2 LEU A 825      67.990  55.330  69.010  1.00  0.00           C
ATOM   2699 HD21 LEU A 825      69.070  55.470  69.270  1.00  0.00           H
ATOM   2700 HD22 LEU A 825      67.420  55.140  69.950  1.00  0.00           H
ATOM   2701 HD23 LEU A 825      67.470  56.200  68.570  1.00  0.00           H
ATOM   2702  C   LEU A 825      69.640  51.630  67.550  1.00  0.00           C
ATOM   2703  O   LEU A 825      69.080  51.550  66.480  1.00  0.00           O
ATOM   2704  N   PHE A 826      71.010  51.670  67.730  1.00  0.00           N
ATOM   2705  HN  PHE A 826      71.400  51.470  68.620  1.00  0.00           H
ATOM   2706  CA  PHE A 826      71.950  51.830  66.640  1.00  0.00           C
ATOM   2707  HA  PHE A 826      71.700  52.850  66.360  1.00  0.00           H
ATOM   2708  CB  PHE A 826      73.380  51.850  67.160  1.00  0.00           C
ATOM   2709  HB1 PHE A 826      73.490  50.870  67.670  1.00  0.00           H
ATOM   2710  HB2 PHE A 826      73.420  52.720  67.870  1.00  0.00           H
ATOM   2711  CG  PHE A 826      74.470  52.070  66.150  1.00  0.00           C
ATOM   2712  CD1 PHE A 826      74.340  53.060  65.110  1.00  0.00           C
ATOM   2713  HD1 PHE A 826      73.450  53.680  65.130  1.00  0.00           H
ATOM   2714  CE1 PHE A 826      75.380  53.090  64.150  1.00  0.00           C
ATOM   2715  HE1 PHE A 826      75.270  53.790  63.330  1.00  0.00           H
ATOM   2716  CZ  PHE A 826      76.560  52.320  64.290  1.00  0.00           C
ATOM   2717  HZ  PHE A 826      77.230  52.380  63.430  1.00  0.00           H
ATOM   2718  CD2 PHE A 826      75.540  51.210  66.200  1.00  0.00           C
ATOM   2719  HD2 PHE A 826      75.540  50.370  66.890  1.00  0.00           H
ATOM   2720  CE2 PHE A 826      76.570  51.300  65.290  1.00  0.00           C
ATOM   2721  HE2 PHE A 826      77.450  50.660  65.360  1.00  0.00           H
ATOM   2722  C   PHE A 826      71.830  50.710  65.600  1.00  0.00           C
ATOM   2723  O   PHE A 826      71.880  50.870  64.390  1.00  0.00           O
ATOM   2724  N   TRP A 827      71.630  49.450  66.050  1.00  0.00           N
ATOM   2725  HN  TRP A 827      71.690  49.260  67.030  1.00  0.00           H
ATOM   2726  CA  TRP A 827      71.250  48.350  65.210  1.00  0.00           C
ATOM   2727  HA  TRP A 827      71.990  48.240  64.430  1.00  0.00           H
ATOM   2728  CB  TRP A 827      71.400  47.150  66.060  1.00  0.00           C
ATOM   2729  HB1 TRP A 827      71.410  46.240  65.420  1.00  0.00           H
ATOM   2730  HB2 TRP A 827      70.560  47.070  66.770  1.00  0.00           H
ATOM   2731  CG  TRP A 827      72.660  47.190  66.850  1.00  0.00           C
ATOM   2732  CD1 TRP A 827      72.880  47.610  68.130  1.00  0.00           C
ATOM   2733  HD1 TRP A 827      72.100  47.790  68.850  1.00  0.00           H
ATOM   2734  NE1 TRP A 827      74.230  47.490  68.360  1.00  0.00           N
ATOM   2735  HE1 TRP A 827      74.730  47.470  69.200  1.00  0.00           H
ATOM   2736  CE2 TRP A 827      74.890  47.230  67.150  1.00  0.00           C
ATOM   2737  CD2 TRP A 827      73.930  46.990  66.190  1.00  0.00           C
ATOM   2738  CE3 TRP A 827      74.300  46.620  64.950  1.00  0.00           C
ATOM   2739  HE3 TRP A 827      73.550  46.300  64.230  1.00  0.00           H
ATOM   2740  CZ3 TRP A 827      75.700  46.720  64.660  1.00  0.00           C
ATOM   2741  HZ3 TRP A 827      76.050  46.570  63.660  1.00  0.00           H
ATOM   2742  CZ2 TRP A 827      76.260  47.230  66.980  1.00  0.00           C
ATOM   2743  HZ2 TRP A 827      77.030  47.310  67.740  1.00  0.00           H
ATOM   2744  CH2 TRP A 827      76.620  47.050  65.660  1.00  0.00           C
ATOM   2745  HH2 TRP A 827      77.680  47.030  65.490  1.00  0.00           H
ATOM   2746  C   TRP A 827      69.960  48.370  64.440  1.00  0.00           C
ATOM   2747  O   TRP A 827      69.910  47.920  63.290  1.00  0.00           O
ATOM   2748  N   CYS A 828      68.910  48.960  65.030  1.00  0.00           N
ATOM   2749  HN  CYS A 828      68.980  49.440  65.900  1.00  0.00           H
ATOM   2750  CA  CYS A 828      67.600  49.200  64.470  1.00  0.00           C
ATOM   2751  HA  CYS A 828      67.330  48.230  64.090  1.00  0.00           H
ATOM   2752  CB  CYS A 828      66.620  49.620  65.580  1.00  0.00           C
ATOM   2753  HB1 CYS A 828      65.650  49.840  65.070  1.00  0.00           H
ATOM   2754  HB2 CYS A 828      66.900  50.630  65.980  1.00  0.00           H
ATOM   2755  SG  CYS A 828      66.230  48.360  66.880  1.00  0.00           S
ATOM   2756  HG1 CYS A 828      67.460  48.110  67.310  1.00  0.00           H
ATOM   2757  C   CYS A 828      67.600  50.100  63.310  1.00  0.00           C
ATOM   2758  O   CYS A 828      66.980  49.930  62.270  1.00  0.00           O
ATOM   2759  N   VAL A 829      68.390  51.220  63.450  1.00  0.00           N
ATOM   2760  HN  VAL A 829      68.740  51.590  64.300  1.00  0.00           H
ATOM   2761  CA  VAL A 829      68.720  52.130  62.310  1.00  0.00           C
ATOM   2762  HA  VAL A 829      67.780  52.350  61.830  1.00  0.00           H
ATOM   2763  CB  VAL A 829      69.390  53.500  62.700  1.00  0.00           C
ATOM   2764  HB  VAL A 829      70.460  53.280  62.890  1.00  0.00           H
ATOM   2765  CG1 VAL A 829      69.280  54.440  61.410  1.00  0.00           C
ATOM   2766 HG11 VAL A 829      68.240  54.450  61.030  1.00  0.00           H
ATOM   2767 HG12 VAL A 829      69.900  54.060  60.570  1.00  0.00           H
ATOM   2768 HG13 VAL A 829      69.590  55.460  61.710  1.00  0.00           H
ATOM   2769  CG2 VAL A 829      68.760  53.990  64.000  1.00  0.00           C
ATOM   2770 HG21 VAL A 829      69.330  53.540  64.840  1.00  0.00           H
ATOM   2771 HG22 VAL A 829      67.710  53.680  64.150  1.00  0.00           H
ATOM   2772 HG23 VAL A 829      68.890  55.100  64.030  1.00  0.00           H
ATOM   2773  C   VAL A 829      69.570  51.490  61.220  1.00  0.00           C
ATOM   2774  O   VAL A 829      69.170  51.560  60.020  1.00  0.00           O
ATOM   2775  N   ILE A 830      70.680  50.750  61.430  1.00  0.00           N
ATOM   2776  HN  ILE A 830      71.020  50.620  62.360  1.00  0.00           H
ATOM   2777  CA  ILE A 830      71.430  50.090  60.410  1.00  0.00           C
ATOM   2778  HA  ILE A 830      71.810  50.740  59.630  1.00  0.00           H
ATOM   2779  CB  ILE A 830      72.680  49.440  61.050  1.00  0.00           C
ATOM   2780  HB  ILE A 830      72.200  49.040  61.970  1.00  0.00           H
ATOM   2781  CG2 ILE A 830      73.360  48.360  60.160  1.00  0.00           C
ATOM   2782 HG21 ILE A 830      73.740  48.820  59.220  1.00  0.00           H
ATOM   2783 HG22 ILE A 830      72.640  47.530  59.990  1.00  0.00           H
ATOM   2784 HG23 ILE A 830      74.170  47.930  60.770  1.00  0.00           H
ATOM   2785  CG1 ILE A 830      73.730  50.470  61.540  1.00  0.00           C
ATOM   2786 HG11 ILE A 830      73.220  51.180  62.230  1.00  0.00           H
ATOM   2787 HG12 ILE A 830      74.070  51.090  60.690  1.00  0.00           H
ATOM   2788  CD  ILE A 830      74.810  49.840  62.360  1.00  0.00           C
ATOM   2789  HD1 ILE A 830      75.550  50.650  62.590  1.00  0.00           H
ATOM   2790  HD2 ILE A 830      75.410  49.020  61.890  1.00  0.00           H
ATOM   2791  HD3 ILE A 830      74.370  49.480  63.300  1.00  0.00           H
ATOM   2792  C   ILE A 830      70.490  49.070  59.670  1.00  0.00           C
ATOM   2793  O   ILE A 830      70.440  49.070  58.380  1.00  0.00           O
ATOM   2794  N   LEU A 831      69.770  48.240  60.440  1.00  0.00           N
ATOM   2795  HN  LEU A 831      69.760  48.330  61.440  1.00  0.00           H
ATOM   2796  CA  LEU A 831      69.010  47.110  59.810  1.00  0.00           C
ATOM   2797  HA  LEU A 831      69.670  46.490  59.220  1.00  0.00           H
ATOM   2798  CB  LEU A 831      68.520  46.310  61.070  1.00  0.00           C
ATOM   2799  HB1 LEU A 831      67.930  47.090  61.610  1.00  0.00           H
ATOM   2800  HB2 LEU A 831      69.470  46.040  61.550  1.00  0.00           H
ATOM   2801  CG  LEU A 831      67.750  44.960  60.820  1.00  0.00           C
ATOM   2802  HG  LEU A 831      66.870  45.260  60.230  1.00  0.00           H
ATOM   2803  CD1 LEU A 831      68.680  43.930  60.160  1.00  0.00           C
ATOM   2804 HD11 LEU A 831      69.060  44.450  59.270  1.00  0.00           H
ATOM   2805 HD12 LEU A 831      68.180  43.020  59.780  1.00  0.00           H
ATOM   2806 HD13 LEU A 831      69.510  43.680  60.860  1.00  0.00           H
ATOM   2807  CD2 LEU A 831      67.220  44.430  62.100  1.00  0.00           C
ATOM   2808 HD21 LEU A 831      66.410  45.080  62.480  1.00  0.00           H
ATOM   2809 HD22 LEU A 831      68.100  44.330  62.770  1.00  0.00           H
ATOM   2810 HD23 LEU A 831      66.820  43.380  62.070  1.00  0.00           H
ATOM   2811  C   LEU A 831      67.870  47.630  58.980  1.00  0.00           C
ATOM   2812  O   LEU A 831      67.590  47.050  57.950  1.00  0.00           O
ATOM   2813  N   PHE A 832      67.170  48.730  59.530  1.00  0.00           N
ATOM   2814  HN  PHE A 832      67.350  49.110  60.440  1.00  0.00           H
ATOM   2815  CA  PHE A 832      66.160  49.330  58.740  1.00  0.00           C
ATOM   2816  HA  PHE A 832      65.470  48.550  58.500  1.00  0.00           H
ATOM   2817  CB  PHE A 832      65.400  50.340  59.620  1.00  0.00           C
ATOM   2818  HB1 PHE A 832      66.230  50.880  60.120  1.00  0.00           H
ATOM   2819  HB2 PHE A 832      64.820  49.860  60.450  1.00  0.00           H
ATOM   2820  CG  PHE A 832      64.600  51.380  58.880  1.00  0.00           C
ATOM   2821  CD1 PHE A 832      63.190  51.220  58.760  1.00  0.00           C
ATOM   2822  HD1 PHE A 832      62.730  50.270  59.010  1.00  0.00           H
ATOM   2823  CE1 PHE A 832      62.420  52.180  58.060  1.00  0.00           C
ATOM   2824  HE1 PHE A 832      61.360  52.020  57.920  1.00  0.00           H
ATOM   2825  CZ  PHE A 832      63.060  53.310  57.600  1.00  0.00           C
ATOM   2826  HZ  PHE A 832      62.450  54.120  57.230  1.00  0.00           H
ATOM   2827  CD2 PHE A 832      65.180  52.530  58.370  1.00  0.00           C
ATOM   2828  HD2 PHE A 832      66.200  52.740  58.660  1.00  0.00           H
ATOM   2829  CE2 PHE A 832      64.460  53.560  57.840  1.00  0.00           C
ATOM   2830  HE2 PHE A 832      64.860  54.530  57.600  1.00  0.00           H
ATOM   2831  C   PHE A 832      66.590  49.900  57.360  1.00  0.00           C
ATOM   2832  O   PHE A 832      65.980  49.590  56.340  1.00  0.00           O
ATOM   2833  N   PHE A 833      67.720  50.630  57.340  1.00  0.00           N
ATOM   2834  HN  PHE A 833      68.240  50.860  58.160  1.00  0.00           H
ATOM   2835  CA  PHE A 833      68.340  51.260  56.190  1.00  0.00           C
ATOM   2836  HA  PHE A 833      67.510  51.720  55.680  1.00  0.00           H
ATOM   2837  CB  PHE A 833      69.330  52.410  56.440  1.00  0.00           C
ATOM   2838  HB1 PHE A 833      70.080  52.490  55.620  1.00  0.00           H
ATOM   2839  HB2 PHE A 833      69.850  52.170  57.400  1.00  0.00           H
ATOM   2840  CG  PHE A 833      68.600  53.750  56.600  1.00  0.00           C
ATOM   2841  CD1 PHE A 833      68.290  54.350  57.820  1.00  0.00           C
ATOM   2842  HD1 PHE A 833      68.500  53.770  58.710  1.00  0.00           H
ATOM   2843  CE1 PHE A 833      67.650  55.580  57.900  1.00  0.00           C
ATOM   2844  HE1 PHE A 833      67.400  56.000  58.860  1.00  0.00           H
ATOM   2845  CZ  PHE A 833      67.320  56.240  56.720  1.00  0.00           C
ATOM   2846  HZ  PHE A 833      66.770  57.160  56.760  1.00  0.00           H
ATOM   2847  CD2 PHE A 833      68.280  54.400  55.440  1.00  0.00           C
ATOM   2848  HD2 PHE A 833      68.400  53.880  54.500  1.00  0.00           H
ATOM   2849  CE2 PHE A 833      67.640  55.680  55.480  1.00  0.00           C
ATOM   2850  HE2 PHE A 833      67.260  56.130  54.590  1.00  0.00           H
ATOM   2851  C   PHE A 833      68.920  50.290  55.170  1.00  0.00           C
ATOM   2852  O   PHE A 833      68.700  50.350  53.930  1.00  0.00           O
ATOM   2853  N   THR A 834      69.640  49.300  55.710  1.00  0.00           N
ATOM   2854  HN  THR A 834      69.810  49.310  56.700  1.00  0.00           H
ATOM   2855  CA  THR A 834      70.110  48.100  54.930  1.00  0.00           C
ATOM   2856  HA  THR A 834      70.640  48.500  54.080  1.00  0.00           H
ATOM   2857  CB  THR A 834      71.140  47.090  55.570  1.00  0.00           C
ATOM   2858  HB  THR A 834      70.590  46.280  56.110  1.00  0.00           H
ATOM   2859  OG1 THR A 834      71.950  47.820  56.570  1.00  0.00           O
ATOM   2860  HG1 THR A 834      71.330  48.310  57.130  1.00  0.00           H
ATOM   2861  CG2 THR A 834      72.150  46.590  54.550  1.00  0.00           C
ATOM   2862 HG21 THR A 834      72.670  47.520  54.230  1.00  0.00           H
ATOM   2863 HG22 THR A 834      71.710  46.120  53.640  1.00  0.00           H
ATOM   2864 HG23 THR A 834      72.880  45.970  55.120  1.00  0.00           H
ATOM   2865  C   THR A 834      68.970  47.290  54.420  1.00  0.00           C
ATOM   2866  O   THR A 834      69.120  46.750  53.310  1.00  0.00           O
ATOM   2867  N   THR A 835      67.790  47.130  55.150  1.00  0.00           N
ATOM   2868  HN  THR A 835      67.740  47.280  56.120  1.00  0.00           H
ATOM   2869  CA  THR A 835      66.620  46.480  54.570  1.00  0.00           C
ATOM   2870  HA  THR A 835      66.860  45.450  54.310  1.00  0.00           H
ATOM   2871  CB  THR A 835      65.450  46.460  55.580  1.00  0.00           C
ATOM   2872  HB  THR A 835      65.240  47.470  56.020  1.00  0.00           H
ATOM   2873  OG1 THR A 835      65.790  45.500  56.600  1.00  0.00           O
ATOM   2874  HG1 THR A 835      66.360  46.020  57.180  1.00  0.00           H
ATOM   2875  CG2 THR A 835      64.270  45.820  54.880  1.00  0.00           C
ATOM   2876 HG21 THR A 835      63.550  45.470  55.650  1.00  0.00           H
ATOM   2877 HG22 THR A 835      64.500  44.900  54.290  1.00  0.00           H
ATOM   2878 HG23 THR A 835      63.790  46.550  54.190  1.00  0.00           H
ATOM   2879  C   THR A 835      66.130  47.100  53.300  1.00  0.00           C
ATOM   2880  O   THR A 835      65.940  46.450  52.260  1.00  0.00           O
ATOM   2881  N   PHE A 836      66.040  48.420  53.270  1.00  0.00           N
ATOM   2882  HN  PHE A 836      66.050  48.950  54.120  1.00  0.00           H
ATOM   2883  CA  PHE A 836      65.700  49.330  52.090  1.00  0.00           C
ATOM   2884  HA  PHE A 836      64.790  48.900  51.690  1.00  0.00           H
ATOM   2885  CB  PHE A 836      65.490  50.830  52.580  1.00  0.00           C
ATOM   2886  HB1 PHE A 836      66.340  51.090  53.260  1.00  0.00           H
ATOM   2887  HB2 PHE A 836      64.560  50.930  53.190  1.00  0.00           H
ATOM   2888  CG  PHE A 836      65.480  51.860  51.450  1.00  0.00           C
ATOM   2889  CD1 PHE A 836      66.160  53.100  51.580  1.00  0.00           C
ATOM   2890  HD1 PHE A 836      66.970  53.160  52.300  1.00  0.00           H
ATOM   2891  CE1 PHE A 836      65.790  54.130  50.670  1.00  0.00           C
ATOM   2892  HE1 PHE A 836      66.370  55.050  50.630  1.00  0.00           H
ATOM   2893  CZ  PHE A 836      64.800  53.880  49.700  1.00  0.00           C
ATOM   2894  HZ  PHE A 836      64.470  54.710  49.090  1.00  0.00           H
ATOM   2895  CD2 PHE A 836      64.410  51.690  50.490  1.00  0.00           C
ATOM   2896  HD2 PHE A 836      63.810  50.790  50.530  1.00  0.00           H
ATOM   2897  CE2 PHE A 836      64.080  52.710  49.580  1.00  0.00           C
ATOM   2898  HE2 PHE A 836      63.430  52.520  48.730  1.00  0.00           H
ATOM   2899  C   PHE A 836      66.710  49.170  51.030  1.00  0.00           C
ATOM   2900  O   PHE A 836      66.320  49.080  49.880  1.00  0.00           O
ATOM   2901  N   PHE A 837      68.040  49.150  51.310  1.00  0.00           N
ATOM   2902  HN  PHE A 837      68.280  49.220  52.280  1.00  0.00           H
ATOM   2903  CA  PHE A 837      69.130  49.030  50.410  1.00  0.00           C
ATOM   2904  HA  PHE A 837      68.990  49.820  49.680  1.00  0.00           H
ATOM   2905  CB  PHE A 837      70.380  49.330  51.230  1.00  0.00           C
ATOM   2906  HB1 PHE A 837      70.380  48.520  52.000  1.00  0.00           H
ATOM   2907  HB2 PHE A 837      70.210  50.290  51.740  1.00  0.00           H
ATOM   2908  CG  PHE A 837      71.740  49.470  50.490  1.00  0.00           C
ATOM   2909  CD1 PHE A 837      71.810  49.780  49.120  1.00  0.00           C
ATOM   2910  HD1 PHE A 837      70.930  49.770  48.490  1.00  0.00           H
ATOM   2911  CE1 PHE A 837      73.030  49.990  48.500  1.00  0.00           C
ATOM   2912  HE1 PHE A 837      73.090  50.110  47.420  1.00  0.00           H
ATOM   2913  CZ  PHE A 837      74.210  49.880  49.320  1.00  0.00           C
ATOM   2914  HZ  PHE A 837      75.100  50.150  48.770  1.00  0.00           H
ATOM   2915  CD2 PHE A 837      72.920  49.440  51.250  1.00  0.00           C
ATOM   2916  HD2 PHE A 837      72.880  49.320  52.320  1.00  0.00           H
ATOM   2917  CE2 PHE A 837      74.140  49.720  50.680  1.00  0.00           C
ATOM   2918  HE2 PHE A 837      75.000  49.720  51.340  1.00  0.00           H
ATOM   2919  C   PHE A 837      69.210  47.650  49.700  1.00  0.00           C
ATOM   2920  O   PHE A 837      69.420  47.640  48.530  1.00  0.00           O
ATOM   2921  N   LEU A 838      69.050  46.520  50.410  1.00  0.00           N
ATOM   2922  HN  LEU A 838      68.990  46.530  51.410  1.00  0.00           H
ATOM   2923  CA  LEU A 838      69.050  45.200  49.760  1.00  0.00           C
ATOM   2924  HA  LEU A 838      69.860  45.160  49.030  1.00  0.00           H
ATOM   2925  CB  LEU A 838      69.310  44.060  50.760  1.00  0.00           C
ATOM   2926  HB1 LEU A 838      68.520  44.260  51.520  1.00  0.00           H
ATOM   2927  HB2 LEU A 838      70.320  44.310  51.160  1.00  0.00           H
ATOM   2928  CG  LEU A 838      69.330  42.590  50.210  1.00  0.00           C
ATOM   2929  HG  LEU A 838      68.320  42.400  49.790  1.00  0.00           H
ATOM   2930  CD1 LEU A 838      70.400  42.530  49.100  1.00  0.00           C
ATOM   2931 HD11 LEU A 838      70.430  41.540  48.600  1.00  0.00           H
ATOM   2932 HD12 LEU A 838      71.400  42.740  49.530  1.00  0.00           H
ATOM   2933 HD13 LEU A 838      70.200  43.270  48.290  1.00  0.00           H
ATOM   2934  CD2 LEU A 838      69.560  41.660  51.400  1.00  0.00           C
ATOM   2935 HD21 LEU A 838      70.200  42.150  52.160  1.00  0.00           H
ATOM   2936 HD22 LEU A 838      70.040  40.710  51.100  1.00  0.00           H
ATOM   2937 HD23 LEU A 838      68.610  41.360  51.890  1.00  0.00           H
ATOM   2938  C   LEU A 838      67.860  44.960  48.830  1.00  0.00           C
ATOM   2939  O   LEU A 838      67.990  44.520  47.740  1.00  0.00           O
ATOM   2940  N   SER A 839      66.650  45.300  49.320  1.00  0.00           N
ATOM   2941  HN  SER A 839      66.650  45.690  50.240  1.00  0.00           H
ATOM   2942  CA  SER A 839      65.420  45.130  48.530  1.00  0.00           C
ATOM   2943  HA  SER A 839      65.350  44.100  48.210  1.00  0.00           H
ATOM   2944  CB  SER A 839      64.050  45.480  49.300  1.00  0.00           C
ATOM   2945  HB1 SER A 839      63.950  44.660  50.040  1.00  0.00           H
ATOM   2946  HB2 SER A 839      63.160  45.390  48.630  1.00  0.00           H
ATOM   2947  OG  SER A 839      64.170  46.730  50.020  1.00  0.00           O
ATOM   2948  HG1 SER A 839      64.890  46.650  50.650  1.00  0.00           H
ATOM   2949  C   SER A 839      65.370  45.990  47.300  1.00  0.00           C
ATOM   2950  O   SER A 839      64.970  45.500  46.260  1.00  0.00           O
ATOM   2951  N   SER A 840      65.830  47.270  47.370  1.00  0.00           N
ATOM   2952  HN  SER A 840      65.960  47.690  48.250  1.00  0.00           H
ATOM   2953  CA  SER A 840      66.150  48.100  46.260  1.00  0.00           C
ATOM   2954  HA  SER A 840      65.330  48.140  45.550  1.00  0.00           H
ATOM   2955  CB  SER A 840      66.580  49.570  46.670  1.00  0.00           C
ATOM   2956  HB1 SER A 840      65.720  50.180  47.020  1.00  0.00           H
ATOM   2957  HB2 SER A 840      67.070  50.080  45.810  1.00  0.00           H
ATOM   2958  OG  SER A 840      67.640  49.560  47.620  1.00  0.00           O
ATOM   2959  HG1 SER A 840      67.210  49.780  48.460  1.00  0.00           H
ATOM   2960  C   SER A 840      67.160  47.630  45.300  1.00  0.00           C
ATOM   2961  O   SER A 840      67.000  47.710  44.080  1.00  0.00           O
ATOM   2962  N   PHE A 841      68.320  47.100  45.760  1.00  0.00           N
ATOM   2963  HN  PHE A 841      68.540  47.060  46.730  1.00  0.00           H
ATOM   2964  CA  PHE A 841      69.290  46.500  44.810  1.00  0.00           C
ATOM   2965  HA  PHE A 841      69.520  47.300  44.130  1.00  0.00           H
ATOM   2966  CB  PHE A 841      70.680  46.370  45.530  1.00  0.00           C
ATOM   2967  HB1 PHE A 841      70.660  45.740  46.450  1.00  0.00           H
ATOM   2968  HB2 PHE A 841      71.020  47.400  45.800  1.00  0.00           H
ATOM   2969  CG  PHE A 841      71.680  45.650  44.630  1.00  0.00           C
ATOM   2970  CD1 PHE A 841      71.770  44.220  44.640  1.00  0.00           C
ATOM   2971  HD1 PHE A 841      71.220  43.670  45.390  1.00  0.00           H
ATOM   2972  CE1 PHE A 841      72.540  43.540  43.680  1.00  0.00           C
ATOM   2973  HE1 PHE A 841      72.580  42.460  43.610  1.00  0.00           H
ATOM   2974  CZ  PHE A 841      73.180  44.270  42.680  1.00  0.00           C
ATOM   2975  HZ  PHE A 841      73.810  43.710  42.000  1.00  0.00           H
ATOM   2976  CD2 PHE A 841      72.380  46.350  43.650  1.00  0.00           C
ATOM   2977  HD2 PHE A 841      72.110  47.390  43.620  1.00  0.00           H
ATOM   2978  CE2 PHE A 841      73.110  45.650  42.690  1.00  0.00           C
ATOM   2979  HE2 PHE A 841      73.590  46.200  41.900  1.00  0.00           H
ATOM   2980  C   PHE A 841      68.740  45.280  44.020  1.00  0.00           C
ATOM   2981  O   PHE A 841      68.810  45.170  42.820  1.00  0.00           O
ATOM   2982  N   LEU A 842      68.130  44.310  44.830  1.00  0.00           N
ATOM   2983  HN  LEU A 842      67.960  44.440  45.800  1.00  0.00           H
ATOM   2984  CA  LEU A 842      67.500  43.120  44.210  1.00  0.00           C
ATOM   2985  HA  LEU A 842      68.210  42.590  43.590  1.00  0.00           H
ATOM   2986  CB  LEU A 842      66.930  42.160  45.340  1.00  0.00           C
ATOM   2987  HB1 LEU A 842      66.380  41.320  44.860  1.00  0.00           H
ATOM   2988  HB2 LEU A 842      66.300  42.820  45.970  1.00  0.00           H
ATOM   2989  CG  LEU A 842      68.030  41.470  46.200  1.00  0.00           C
ATOM   2990  HG  LEU A 842      68.480  42.180  46.920  1.00  0.00           H
ATOM   2991  CD1 LEU A 842      67.430  40.510  47.150  1.00  0.00           C
ATOM   2992 HD11 LEU A 842      66.940  39.690  46.570  1.00  0.00           H
ATOM   2993 HD12 LEU A 842      66.760  41.030  47.880  1.00  0.00           H
ATOM   2994 HD13 LEU A 842      68.180  39.990  47.790  1.00  0.00           H
ATOM   2995  CD2 LEU A 842      69.130  40.730  45.510  1.00  0.00           C
ATOM   2996 HD21 LEU A 842      68.870  39.900  44.810  1.00  0.00           H
ATOM   2997 HD22 LEU A 842      69.770  40.420  46.360  1.00  0.00           H
ATOM   2998 HD23 LEU A 842      69.710  41.420  44.860  1.00  0.00           H
ATOM   2999  C   LEU A 842      66.390  43.460  43.220  1.00  0.00           C
ATOM   3000  O   LEU A 842      66.340  42.770  42.160  1.00  0.00           O
ATOM   3001  N   LYS A 843      65.590  44.460  43.470  1.00  0.00           N
ATOM   3002  HN  LYS A 843      65.670  44.980  44.320  1.00  0.00           H
ATOM   3003  CA  LYS A 843      64.460  44.900  42.600  1.00  0.00           C
ATOM   3004  HA  LYS A 843      63.790  44.050  42.480  1.00  0.00           H
ATOM   3005  CB  LYS A 843      63.610  45.920  43.370  1.00  0.00           C
ATOM   3006  HB1 LYS A 843      64.110  46.860  43.670  1.00  0.00           H
ATOM   3007  HB2 LYS A 843      63.510  45.380  44.330  1.00  0.00           H
ATOM   3008  CG  LYS A 843      62.290  46.230  42.690  1.00  0.00           C
ATOM   3009  HG1 LYS A 843      62.440  46.570  41.640  1.00  0.00           H
ATOM   3010  HG2 LYS A 843      61.810  47.100  43.190  1.00  0.00           H
ATOM   3011  CD  LYS A 843      61.460  44.980  42.660  1.00  0.00           C
ATOM   3012  HD1 LYS A 843      61.550  44.570  43.680  1.00  0.00           H
ATOM   3013  HD2 LYS A 843      61.860  44.200  41.980  1.00  0.00           H
ATOM   3014  CE  LYS A 843      59.940  45.210  42.570  1.00  0.00           C
ATOM   3015  HE1 LYS A 843      59.520  46.130  43.030  1.00  0.00           H
ATOM   3016  HE2 LYS A 843      59.420  44.290  42.930  1.00  0.00           H
ATOM   3017  NZ  LYS A 843      59.470  45.390  41.120  1.00  0.00           N
ATOM   3018  HZ1 LYS A 843      58.550  45.840  41.270  1.00  0.00           H
ATOM   3019  HZ2 LYS A 843      59.500  44.520  40.550  1.00  0.00           H
ATOM   3020  HZ3 LYS A 843      60.090  46.100  40.680  1.00  0.00           H
ATOM   3021  C   LYS A 843      64.910  45.420  41.230  1.00  0.00           C
ATOM   3022  O   LYS A 843      64.260  45.160  40.210  1.00  0.00           O
ATOM   3023  N   GLN A 844      66.050  46.060  41.170  1.00  0.00           N
ATOM   3024  HN  GLN A 844      66.630  46.040  41.980  1.00  0.00           H
ATOM   3025  CA  GLN A 844      66.580  46.700  39.950  1.00  0.00           C
ATOM   3026  HA  GLN A 844      65.700  46.900  39.370  1.00  0.00           H
ATOM   3027  CB  GLN A 844      67.330  48.000  40.380  1.00  0.00           C
ATOM   3028  HB1 GLN A 844      67.920  48.310  39.490  1.00  0.00           H
ATOM   3029  HB2 GLN A 844      68.030  47.680  41.180  1.00  0.00           H
ATOM   3030  CG  GLN A 844      66.520  49.140  40.970  1.00  0.00           C
ATOM   3031  HG1 GLN A 844      67.090  50.090  41.080  1.00  0.00           H
ATOM   3032  HG2 GLN A 844      66.110  48.800  41.940  1.00  0.00           H
ATOM   3033  CD  GLN A 844      65.160  49.350  40.170  1.00  0.00           C
ATOM   3034  OE1 GLN A 844      64.120  48.810  40.490  1.00  0.00           O
ATOM   3035  NE2 GLN A 844      65.250  50.250  39.140  1.00  0.00           N
ATOM   3036 HE21 GLN A 844      64.450  50.320  38.540  1.00  0.00           H
ATOM   3037 HE22 GLN A 844      66.160  50.560  38.860  1.00  0.00           H
ATOM   3038  C   GLN A 844      67.600  45.740  39.200  1.00  0.00           C
ATOM   3039  O   GLN A 844      68.480  46.110  38.420  1.00  0.00           O
ATOM   3040  N   PHE A 845      67.560  44.450  39.500  1.00  0.00           N
ATOM   3041  HN  PHE A 845      66.940  44.280  40.260  1.00  0.00           H
ATOM   3042  CA  PHE A 845      68.510  43.430  39.000  1.00  0.00           C
ATOM   3043  HA  PHE A 845      69.480  43.870  39.080  1.00  0.00           H
ATOM   3044  CB  PHE A 845      68.410  42.170  39.870  1.00  0.00           C
ATOM   3045  HB1 PHE A 845      67.460  41.590  39.840  1.00  0.00           H
ATOM   3046  HB2 PHE A 845      68.420  42.710  40.840  1.00  0.00           H
ATOM   3047  CG  PHE A 845      69.670  41.340  39.690  1.00  0.00           C
ATOM   3048  CD1 PHE A 845      70.760  41.580  40.540  1.00  0.00           C
ATOM   3049  HD1 PHE A 845      70.730  42.320  41.320  1.00  0.00           H
ATOM   3050  CE1 PHE A 845      71.940  40.950  40.320  1.00  0.00           C
ATOM   3051  HE1 PHE A 845      72.890  41.060  40.820  1.00  0.00           H
ATOM   3052  CZ  PHE A 845      71.950  39.830  39.490  1.00  0.00           C
ATOM   3053  HZ  PHE A 845      72.860  39.250  39.370  1.00  0.00           H
ATOM   3054  CD2 PHE A 845      69.690  40.240  38.820  1.00  0.00           C
ATOM   3055  HD2 PHE A 845      68.790  40.130  38.230  1.00  0.00           H
ATOM   3056  CE2 PHE A 845      70.890  39.510  38.700  1.00  0.00           C
ATOM   3057  HE2 PHE A 845      70.990  38.630  38.070  1.00  0.00           H
ATOM   3058  C   PHE A 845      68.130  43.110  37.560  1.00  0.00           C
ATOM   3059  O   PHE A 845      68.890  42.410  36.940  1.00  0.00           O
ATOM   3060  N   LYS A 846      66.960  43.530  36.970  1.00  0.00           N
ATOM   3061  HN  LYS A 846      66.380  44.020  37.620  1.00  0.00           H
ATOM   3062  CA  LYS A 846      66.320  43.150  35.690  1.00  0.00           C
ATOM   3063  HA  LYS A 846      65.890  42.170  35.890  1.00  0.00           H
ATOM   3064  CB  LYS A 846      65.150  44.200  35.440  1.00  0.00           C
ATOM   3065  HB1 LYS A 846      64.730  43.920  34.440  1.00  0.00           H
ATOM   3066  HB2 LYS A 846      65.460  45.260  35.330  1.00  0.00           H
ATOM   3067  CG  LYS A 846      64.030  44.090  36.500  1.00  0.00           C
ATOM   3068  HG1 LYS A 846      64.380  44.220  37.550  1.00  0.00           H
ATOM   3069  HG2 LYS A 846      63.680  43.040  36.460  1.00  0.00           H
ATOM   3070  CD  LYS A 846      62.860  44.980  36.060  1.00  0.00           C
ATOM   3071  HD1 LYS A 846      62.240  44.590  35.220  1.00  0.00           H
ATOM   3072  HD2 LYS A 846      63.280  45.970  35.810  1.00  0.00           H
ATOM   3073  CE  LYS A 846      61.890  45.180  37.160  1.00  0.00           C
ATOM   3074  HE1 LYS A 846      61.430  44.260  37.590  1.00  0.00           H
ATOM   3075  HE2 LYS A 846      61.100  45.830  36.730  1.00  0.00           H
ATOM   3076  NZ  LYS A 846      62.470  46.000  38.260  1.00  0.00           N
ATOM   3077  HZ1 LYS A 846      63.100  45.590  38.980  1.00  0.00           H
ATOM   3078  HZ2 LYS A 846      61.670  46.510  38.690  1.00  0.00           H
ATOM   3079  HZ3 LYS A 846      62.880  46.750  37.680  1.00  0.00           H
ATOM   3080  C   LYS A 846      67.140  42.990  34.510  1.00  0.00           C
ATOM   3081  O   LYS A 846      67.130  42.020  33.760  1.00  0.00           O
ATOM   3082  N   THR A 847      67.900  44.000  34.060  1.00  0.00           N
ATOM   3083  HN  THR A 847      67.820  44.840  34.580  1.00  0.00           H
ATOM   3084  CA  THR A 847      68.780  43.910  32.970  1.00  0.00           C
ATOM   3085  HA  THR A 847      68.390  43.140  32.340  1.00  0.00           H
ATOM   3086  CB  THR A 847      68.780  45.220  32.060  1.00  0.00           C
ATOM   3087  HB  THR A 847      69.470  45.020  31.210  1.00  0.00           H
ATOM   3088  OG1 THR A 847      69.240  46.400  32.650  1.00  0.00           O
ATOM   3089  HG1 THR A 847      68.740  46.390  33.470  1.00  0.00           H
ATOM   3090  CG2 THR A 847      67.420  45.530  31.480  1.00  0.00           C
ATOM   3091 HG21 THR A 847      66.610  45.940  32.120  1.00  0.00           H
ATOM   3092 HG22 THR A 847      66.990  44.550  31.180  1.00  0.00           H
ATOM   3093 HG23 THR A 847      67.460  46.270  30.640  1.00  0.00           H
ATOM   3094  C   THR A 847      70.240  43.570  33.280  1.00  0.00           C
ATOM   3095  O   THR A 847      71.050  43.660  32.370  1.00  0.00           O
ATOM   3096  N   LYS A 848      70.560  43.190  34.510  1.00  0.00           N
ATOM   3097  HN  LYS A 848      69.780  43.000  35.110  1.00  0.00           H
ATOM   3098  CA  LYS A 848      71.930  42.850  35.000  1.00  0.00           C
ATOM   3099  HA  LYS A 848      72.620  43.660  34.800  1.00  0.00           H
ATOM   3100  CB  LYS A 848      72.070  42.630  36.520  1.00  0.00           C
ATOM   3101  HB1 LYS A 848      73.140  42.390  36.730  1.00  0.00           H
ATOM   3102  HB2 LYS A 848      71.390  41.830  36.880  1.00  0.00           H
ATOM   3103  CG  LYS A 848      71.720  43.970  37.380  1.00  0.00           C
ATOM   3104  HG1 LYS A 848      71.930  43.780  38.460  1.00  0.00           H
ATOM   3105  HG2 LYS A 848      70.670  44.210  37.110  1.00  0.00           H
ATOM   3106  CD  LYS A 848      72.500  45.220  36.940  1.00  0.00           C
ATOM   3107  HD1 LYS A 848      72.270  45.490  35.890  1.00  0.00           H
ATOM   3108  HD2 LYS A 848      73.590  44.980  36.890  1.00  0.00           H
ATOM   3109  CE  LYS A 848      72.140  46.390  37.850  1.00  0.00           C
ATOM   3110  HE1 LYS A 848      72.490  46.230  38.900  1.00  0.00           H
ATOM   3111  HE2 LYS A 848      71.060  46.590  37.800  1.00  0.00           H
ATOM   3112  NZ  LYS A 848      72.890  47.630  37.470  1.00  0.00           N
ATOM   3113  HZ1 LYS A 848      73.870  47.360  37.250  1.00  0.00           H
ATOM   3114  HZ2 LYS A 848      72.790  48.430  38.130  1.00  0.00           H
ATOM   3115  HZ3 LYS A 848      72.410  47.820  36.570  1.00  0.00           H
ATOM   3116  C   LYS A 848      72.580  41.620  34.250  1.00  0.00           C
ATOM   3117  O   LYS A 848      71.860  40.860  33.600  1.00  0.00           O
ATOM   3118  N   ARG A 849      73.930  41.360  34.250  1.00  0.00           N
ATOM   3119  HN  ARG A 849      74.610  41.960  34.680  1.00  0.00           H
ATOM   3120  CA  ARG A 849      74.400  40.430  33.280  1.00  0.00           C
ATOM   3121  HA  ARG A 849      73.750  40.490  32.420  1.00  0.00           H
ATOM   3122  CB  ARG A 849      75.760  40.900  32.710  1.00  0.00           C
ATOM   3123  HB1 ARG A 849      75.560  41.830  32.130  1.00  0.00           H
ATOM   3124  HB2 ARG A 849      76.110  40.250  31.870  1.00  0.00           H
ATOM   3125  CG  ARG A 849      76.870  41.250  33.810  1.00  0.00           C
ATOM   3126  HG1 ARG A 849      76.910  40.290  34.350  1.00  0.00           H
ATOM   3127  HG2 ARG A 849      76.570  42.070  34.490  1.00  0.00           H
ATOM   3128  CD  ARG A 849      78.260  41.490  33.210  1.00  0.00           C
ATOM   3129  HD1 ARG A 849      78.210  42.300  32.460  1.00  0.00           H
ATOM   3130  HD2 ARG A 849      78.640  40.610  32.660  1.00  0.00           H
ATOM   3131  NE  ARG A 849      79.130  41.940  34.330  1.00  0.00           N
ATOM   3132  HE  ARG A 849      78.930  42.730  34.930  1.00  0.00           H
ATOM   3133  CZ  ARG A 849      80.260  41.410  34.780  1.00  0.00           C
ATOM   3134  NH1 ARG A 849      80.960  42.020  35.690  1.00  0.00           N
ATOM   3135 HH11 ARG A 849      80.670  42.890  36.120  1.00  0.00           H
ATOM   3136 HH12 ARG A 849      81.940  41.800  35.680  1.00  0.00           H
ATOM   3137  NH2 ARG A 849      80.800  40.380  34.220  1.00  0.00           N
ATOM   3138 HH21 ARG A 849      80.200  39.990  33.530  1.00  0.00           H
ATOM   3139 HH22 ARG A 849      81.700  40.010  34.420  1.00  0.00           H
ATOM   3140  C   ARG A 849      74.400  39.030  33.760  1.00  0.00           C
ATOM   3141  O   ARG A 849      74.850  38.130  33.100  1.00  0.00           O
ATOM   3142  N   TYR A 850      73.850  38.810  34.950  1.00  0.00           N
ATOM   3143  HN  TYR A 850      73.320  39.530  35.380  1.00  0.00           H
ATOM   3144  CA  TYR A 850      73.940  37.530  35.640  1.00  0.00           C
ATOM   3145  HA  TYR A 850      74.670  36.890  35.150  1.00  0.00           H
ATOM   3146  CB  TYR A 850      74.120  37.770  37.130  1.00  0.00           C
ATOM   3147  HB1 TYR A 850      74.210  36.810  37.690  1.00  0.00           H
ATOM   3148  HB2 TYR A 850      73.190  38.290  37.460  1.00  0.00           H
ATOM   3149  CG  TYR A 850      75.320  38.620  37.360  1.00  0.00           C
ATOM   3150  CD1 TYR A 850      76.650  38.180  37.530  1.00  0.00           C
ATOM   3151  HD1 TYR A 850      76.880  37.150  37.320  1.00  0.00           H
ATOM   3152  CE1 TYR A 850      77.700  39.150  37.680  1.00  0.00           C
ATOM   3153  HE1 TYR A 850      78.690  38.810  37.430  1.00  0.00           H
ATOM   3154  CZ  TYR A 850      77.380  40.530  37.820  1.00  0.00           C
ATOM   3155  OH  TYR A 850      78.340  41.530  37.850  1.00  0.00           O
ATOM   3156  HH  TYR A 850      77.990  42.290  37.400  1.00  0.00           H
ATOM   3157  CD2 TYR A 850      75.030  39.970  37.580  1.00  0.00           C
ATOM   3158  HD2 TYR A 850      74.060  40.410  37.490  1.00  0.00           H
ATOM   3159  CE2 TYR A 850      76.030  40.820  37.950  1.00  0.00           C
ATOM   3160  HE2 TYR A 850      75.730  41.850  38.090  1.00  0.00           H
ATOM   3161  C   TYR A 850      72.570  36.850  35.500  1.00  0.00           C
ATOM   3162  O   TYR A 850      71.460  37.270  35.870  1.00  0.00           O
ATOM   3163  N   PHE A 851      72.660  35.610  34.900  1.00  0.00           N
ATOM   3164  HN  PHE A 851      73.600  35.430  34.610  1.00  0.00           H
ATOM   3165  CA  PHE A 851      71.600  34.690  34.820  1.00  0.00           C
ATOM   3166  HA  PHE A 851      72.080  33.770  34.530  1.00  0.00           H
ATOM   3167  CB  PHE A 851      70.860  34.370  36.120  1.00  0.00           C
ATOM   3168  HB1 PHE A 851      70.080  33.620  35.920  1.00  0.00           H
ATOM   3169  HB2 PHE A 851      70.260  35.250  36.420  1.00  0.00           H
ATOM   3170  CG  PHE A 851      71.770  33.910  37.230  1.00  0.00           C
ATOM   3171  CD1 PHE A 851      71.910  34.590  38.400  1.00  0.00           C
ATOM   3172  HD1 PHE A 851      71.420  35.540  38.590  1.00  0.00           H
ATOM   3173  CE1 PHE A 851      72.660  34.130  39.520  1.00  0.00           C
ATOM   3174  HE1 PHE A 851      72.560  34.660  40.470  1.00  0.00           H
ATOM   3175  CZ  PHE A 851      73.430  32.930  39.420  1.00  0.00           C
ATOM   3176  HZ  PHE A 851      74.130  32.580  40.160  1.00  0.00           H
ATOM   3177  CD2 PHE A 851      72.580  32.790  37.120  1.00  0.00           C
ATOM   3178  HD2 PHE A 851      72.510  32.210  36.220  1.00  0.00           H
ATOM   3179  CE2 PHE A 851      73.420  32.310  38.190  1.00  0.00           C
ATOM   3180  HE2 PHE A 851      73.990  31.410  38.050  1.00  0.00           H
ATOM   3181  C   PHE A 851      70.570  35.040  33.730  1.00  0.00           C
ATOM   3182  O   PHE A 851      70.270  36.180  33.460  1.00  0.00           O
ATOM   3183  N   PRO A 852      69.970  34.060  33.070  1.00  0.00           N
ATOM   3184  CD  PRO A 852      70.200  32.670  33.230  1.00  0.00           C
ATOM   3185  HD1 PRO A 852      69.580  32.380  34.120  1.00  0.00           H
ATOM   3186  HD2 PRO A 852      71.280  32.440  33.270  1.00  0.00           H
ATOM   3187  CA  PRO A 852      68.790  34.310  32.210  1.00  0.00           C
ATOM   3188  HA  PRO A 852      69.190  34.760  31.310  1.00  0.00           H
ATOM   3189  CB  PRO A 852      68.320  32.820  31.870  1.00  0.00           C
ATOM   3190  HB1 PRO A 852      67.970  32.630  30.830  1.00  0.00           H
ATOM   3191  HB2 PRO A 852      67.470  32.610  32.560  1.00  0.00           H
ATOM   3192  CG  PRO A 852      69.470  31.980  32.070  1.00  0.00           C
ATOM   3193  HG1 PRO A 852      69.220  30.980  32.500  1.00  0.00           H
ATOM   3194  HG2 PRO A 852      70.130  31.950  31.180  1.00  0.00           H
ATOM   3195  C   PRO A 852      67.720  35.220  32.730  1.00  0.00           C
ATOM   3196  O   PRO A 852      67.510  35.340  33.950  1.00  0.00           O
ATOM   3197  N   THR A 853      66.930  35.860  31.850  1.00  0.00           N
ATOM   3198  HN  THR A 853      67.110  35.530  30.920  1.00  0.00           H
ATOM   3199  CA  THR A 853      66.050  37.000  32.100  1.00  0.00           C
ATOM   3200  HA  THR A 853      66.610  37.840  32.490  1.00  0.00           H
ATOM   3201  CB  THR A 853      65.340  37.490  30.780  1.00  0.00           C
ATOM   3202  HB  THR A 853      64.740  36.650  30.360  1.00  0.00           H
ATOM   3203  OG1 THR A 853      66.290  37.930  29.810  1.00  0.00           O
ATOM   3204  HG1 THR A 853      66.860  37.160  29.780  1.00  0.00           H
ATOM   3205  CG2 THR A 853      64.420  38.690  31.190  1.00  0.00           C
ATOM   3206 HG21 THR A 853      63.480  38.370  31.690  1.00  0.00           H
ATOM   3207 HG22 THR A 853      64.060  39.360  30.380  1.00  0.00           H
ATOM   3208 HG23 THR A 853      64.970  39.410  31.820  1.00  0.00           H
ATOM   3209  C   THR A 853      65.000  36.620  33.120  1.00  0.00           C
ATOM   3210  O   THR A 853      64.760  37.300  34.080  1.00  0.00           O
ATOM   3211  N   LYS A 854      64.370  35.420  33.010  1.00  0.00           N
ATOM   3212  HN  LYS A 854      64.670  34.840  32.270  1.00  0.00           H
ATOM   3213  CA  LYS A 854      63.390  35.020  33.970  1.00  0.00           C
ATOM   3214  HA  LYS A 854      62.620  35.780  33.990  1.00  0.00           H
ATOM   3215  CB  LYS A 854      62.660  33.760  33.530  1.00  0.00           C
ATOM   3216  HB1 LYS A 854      61.860  33.460  34.230  1.00  0.00           H
ATOM   3217  HB2 LYS A 854      63.450  32.980  33.460  1.00  0.00           H
ATOM   3218  CG  LYS A 854      62.010  33.840  32.100  1.00  0.00           C
ATOM   3219  HG1 LYS A 854      61.760  32.790  31.840  1.00  0.00           H
ATOM   3220  HG2 LYS A 854      62.670  34.120  31.260  1.00  0.00           H
ATOM   3221  CD  LYS A 854      60.730  34.560  31.900  1.00  0.00           C
ATOM   3222  HD1 LYS A 854      60.460  34.350  30.830  1.00  0.00           H
ATOM   3223  HD2 LYS A 854      60.960  35.640  31.970  1.00  0.00           H
ATOM   3224  CE  LYS A 854      59.560  34.110  32.780  1.00  0.00           C
ATOM   3225  HE1 LYS A 854      59.650  34.280  33.870  1.00  0.00           H
ATOM   3226  HE2 LYS A 854      59.400  33.030  32.610  1.00  0.00           H
ATOM   3227  NZ  LYS A 854      58.360  34.840  32.330  1.00  0.00           N
ATOM   3228  HZ1 LYS A 854      58.400  35.870  32.350  1.00  0.00           H
ATOM   3229  HZ2 LYS A 854      57.580  34.510  32.940  1.00  0.00           H
ATOM   3230  HZ3 LYS A 854      58.120  34.510  31.370  1.00  0.00           H
ATOM   3231  C   LYS A 854      63.870  34.860  35.430  1.00  0.00           C
ATOM   3232  O   LYS A 854      63.160  35.220  36.430  1.00  0.00           O
ATOM   3233  N   VAL A 855      65.140  34.400  35.690  1.00  0.00           N
ATOM   3234  HN  VAL A 855      65.720  34.150  34.910  1.00  0.00           H
ATOM   3235  CA  VAL A 855      65.860  34.420  36.970  1.00  0.00           C
ATOM   3236  HA  VAL A 855      65.170  33.850  37.570  1.00  0.00           H
ATOM   3237  CB  VAL A 855      67.320  33.890  36.890  1.00  0.00           C
ATOM   3238  HB  VAL A 855      67.940  34.610  36.320  1.00  0.00           H
ATOM   3239  CG1 VAL A 855      67.870  33.720  38.330  1.00  0.00           C
ATOM   3240 HG11 VAL A 855      67.360  32.920  38.900  1.00  0.00           H
ATOM   3241 HG12 VAL A 855      67.960  34.680  38.880  1.00  0.00           H
ATOM   3242 HG13 VAL A 855      68.950  33.430  38.230  1.00  0.00           H
ATOM   3243  CG2 VAL A 855      67.350  32.550  36.100  1.00  0.00           C
ATOM   3244 HG21 VAL A 855      66.750  31.710  36.520  1.00  0.00           H
ATOM   3245 HG22 VAL A 855      68.380  32.130  36.050  1.00  0.00           H
ATOM   3246 HG23 VAL A 855      67.160  32.570  35.010  1.00  0.00           H
ATOM   3247  C   VAL A 855      65.980  35.870  37.440  1.00  0.00           C
ATOM   3248  O   VAL A 855      65.740  36.140  38.600  1.00  0.00           O
ATOM   3249  N   ARG A 856      66.430  36.850  36.560  1.00  0.00           N
ATOM   3250  HN  ARG A 856      66.730  36.660  35.620  1.00  0.00           H
ATOM   3251  CA  ARG A 856      66.550  38.230  36.970  1.00  0.00           C
ATOM   3252  HA  ARG A 856      67.160  38.290  37.860  1.00  0.00           H
ATOM   3253  CB  ARG A 856      67.130  39.100  35.820  1.00  0.00           C
ATOM   3254  HB1 ARG A 856      67.410  40.080  36.240  1.00  0.00           H
ATOM   3255  HB2 ARG A 856      66.390  39.350  35.050  1.00  0.00           H
ATOM   3256  CG  ARG A 856      68.460  38.430  35.270  1.00  0.00           C
ATOM   3257  HG1 ARG A 856      68.190  37.630  34.560  1.00  0.00           H
ATOM   3258  HG2 ARG A 856      68.950  37.840  36.080  1.00  0.00           H
ATOM   3259  CD  ARG A 856      69.490  39.340  34.540  1.00  0.00           C
ATOM   3260  HD1 ARG A 856      70.460  38.800  34.380  1.00  0.00           H
ATOM   3261  HD2 ARG A 856      69.820  40.220  35.110  1.00  0.00           H
ATOM   3262  NE  ARG A 856      68.920  39.920  33.260  1.00  0.00           N
ATOM   3263  HE  ARG A 856      68.360  40.730  33.300  1.00  0.00           H
ATOM   3264  CZ  ARG A 856      69.270  39.520  32.060  1.00  0.00           C
ATOM   3265  NH1 ARG A 856      69.960  38.440  31.840  1.00  0.00           N
ATOM   3266 HH11 ARG A 856      70.210  37.830  32.600  1.00  0.00           H
ATOM   3267 HH12 ARG A 856      70.090  38.070  30.920  1.00  0.00           H
ATOM   3268  NH2 ARG A 856      68.730  40.100  30.990  1.00  0.00           N
ATOM   3269 HH21 ARG A 856      68.970  39.580  30.170  1.00  0.00           H
ATOM   3270 HH22 ARG A 856      67.970  40.710  31.190  1.00  0.00           H
ATOM   3271  C   ARG A 856      65.240  38.890  37.400  1.00  0.00           C
ATOM   3272  O   ARG A 856      65.090  39.510  38.460  1.00  0.00           O
ATOM   3273  N   SER A 857      64.200  38.660  36.560  1.00  0.00           N
ATOM   3274  HN  SER A 857      64.280  38.360  35.600  1.00  0.00           H
ATOM   3275  CA  SER A 857      62.800  38.840  36.970  1.00  0.00           C
ATOM   3276  HA  SER A 857      62.620  39.910  37.110  1.00  0.00           H
ATOM   3277  CB  SER A 857      61.940  38.370  35.770  1.00  0.00           C
ATOM   3278  HB1 SER A 857      62.300  37.350  35.540  1.00  0.00           H
ATOM   3279  HB2 SER A 857      62.170  39.090  34.940  1.00  0.00           H
ATOM   3280  OG  SER A 857      60.550  38.350  36.020  1.00  0.00           O
ATOM   3281  HG1 SER A 857      60.340  39.260  36.240  1.00  0.00           H
ATOM   3282  C   SER A 857      62.430  38.200  38.260  1.00  0.00           C
ATOM   3283  O   SER A 857      61.980  38.920  39.210  1.00  0.00           O
ATOM   3284  N   THR A 858      62.750  36.910  38.530  1.00  0.00           N
ATOM   3285  HN  THR A 858      62.960  36.400  37.700  1.00  0.00           H
ATOM   3286  CA  THR A 858      62.590  36.210  39.850  1.00  0.00           C
ATOM   3287  HA  THR A 858      61.580  36.360  40.220  1.00  0.00           H
ATOM   3288  CB  THR A 858      62.900  34.690  39.740  1.00  0.00           C
ATOM   3289  HB  THR A 858      63.930  34.590  39.350  1.00  0.00           H
ATOM   3290  OG1 THR A 858      62.140  34.120  38.780  1.00  0.00           O
ATOM   3291  HG1 THR A 858      62.540  34.340  37.930  1.00  0.00           H
ATOM   3292  CG2 THR A 858      62.860  33.830  41.020  1.00  0.00           C
ATOM   3293 HG21 THR A 858      61.840  33.830  41.460  1.00  0.00           H
ATOM   3294 HG22 THR A 858      63.560  34.220  41.790  1.00  0.00           H
ATOM   3295 HG23 THR A 858      63.320  32.840  40.780  1.00  0.00           H
ATOM   3296  C   THR A 858      63.330  36.910  40.960  1.00  0.00           C
ATOM   3297  O   THR A 858      62.740  37.240  42.000  1.00  0.00           O
ATOM   3298  N   ILE A 859      64.610  37.220  40.840  1.00  0.00           N
ATOM   3299  HN  ILE A 859      65.230  36.930  40.110  1.00  0.00           H
ATOM   3300  CA  ILE A 859      65.310  37.950  41.920  1.00  0.00           C
ATOM   3301  HA  ILE A 859      65.190  37.430  42.860  1.00  0.00           H
ATOM   3302  CB  ILE A 859      66.780  38.100  41.620  1.00  0.00           C
ATOM   3303  HB  ILE A 859      66.910  38.540  40.620  1.00  0.00           H
ATOM   3304  CG2 ILE A 859      67.530  39.080  42.590  1.00  0.00           C
ATOM   3305 HG21 ILE A 859      67.290  40.150  42.430  1.00  0.00           H
ATOM   3306 HG22 ILE A 859      68.640  38.980  42.560  1.00  0.00           H
ATOM   3307 HG23 ILE A 859      67.360  38.840  43.660  1.00  0.00           H
ATOM   3308  CG1 ILE A 859      67.520  36.790  41.660  1.00  0.00           C
ATOM   3309 HG11 ILE A 859      66.880  35.970  41.260  1.00  0.00           H
ATOM   3310 HG12 ILE A 859      67.900  36.510  42.680  1.00  0.00           H
ATOM   3311  CD  ILE A 859      68.790  36.800  40.770  1.00  0.00           C
ATOM   3312  HD1 ILE A 859      68.610  36.580  39.690  1.00  0.00           H
ATOM   3313  HD2 ILE A 859      69.560  36.080  41.110  1.00  0.00           H
ATOM   3314  HD3 ILE A 859      69.300  37.780  40.900  1.00  0.00           H
ATOM   3315  C   ILE A 859      64.630  39.380  42.090  1.00  0.00           C
ATOM   3316  O   ILE A 859      64.520  39.840  43.190  1.00  0.00           O
ATOM   3317  N   SER A 860      64.220  40.010  40.990  1.00  0.00           N
ATOM   3318  HN  SER A 860      64.280  39.560  40.100  1.00  0.00           H
ATOM   3319  CA  SER A 860      63.480  41.270  41.090  1.00  0.00           C
ATOM   3320  HA  SER A 860      64.150  41.960  41.610  1.00  0.00           H
ATOM   3321  CB  SER A 860      63.370  41.970  39.800  1.00  0.00           C
ATOM   3322  HB1 SER A 860      62.920  41.260  39.080  1.00  0.00           H
ATOM   3323  HB2 SER A 860      64.430  42.080  39.460  1.00  0.00           H
ATOM   3324  OG  SER A 860      62.680  43.230  39.720  1.00  0.00           O
ATOM   3325  HG1 SER A 860      63.330  43.810  40.120  1.00  0.00           H
ATOM   3326  C   SER A 860      62.150  41.220  41.850  1.00  0.00           C
ATOM   3327  O   SER A 860      61.890  41.990  42.770  1.00  0.00           O
ATOM   3328  N   ASP A 861      61.290  40.250  41.580  1.00  0.00           N
ATOM   3329  HN  ASP A 861      61.640  39.500  41.030  1.00  0.00           H
ATOM   3330  CA  ASP A 861      59.960  40.070  42.190  1.00  0.00           C
ATOM   3331  HA  ASP A 861      59.370  40.970  42.190  1.00  0.00           H
ATOM   3332  CB  ASP A 861      59.320  38.840  41.430  1.00  0.00           C
ATOM   3333  HB1 ASP A 861      58.450  38.490  42.020  1.00  0.00           H
ATOM   3334  HB2 ASP A 861      60.080  38.070  41.200  1.00  0.00           H
ATOM   3335  CG  ASP A 861      58.810  39.260  40.090  1.00  0.00           C
ATOM   3336  OD1 ASP A 861      58.580  40.460  39.740  1.00  0.00           O
ATOM   3337  OD2 ASP A 861      58.410  38.260  39.320  1.00  0.00           O
ATOM   3338  C   ASP A 861      60.180  39.760  43.620  1.00  0.00           C
ATOM   3339  O   ASP A 861      59.500  40.370  44.460  1.00  0.00           O
ATOM   3340  N   PHE A 862      61.170  38.850  43.960  1.00  0.00           N
ATOM   3341  HN  PHE A 862      61.710  38.390  43.260  1.00  0.00           H
ATOM   3342  CA  PHE A 862      61.210  38.360  45.330  1.00  0.00           C
ATOM   3343  HA  PHE A 862      60.340  38.560  45.920  1.00  0.00           H
ATOM   3344  CB  PHE A 862      61.330  36.780  45.260  1.00  0.00           C
ATOM   3345  HB1 PHE A 862      61.130  36.450  46.300  1.00  0.00           H
ATOM   3346  HB2 PHE A 862      62.300  36.420  44.850  1.00  0.00           H
ATOM   3347  CG  PHE A 862      60.200  36.210  44.460  1.00  0.00           C
ATOM   3348  CD1 PHE A 862      60.380  35.360  43.340  1.00  0.00           C
ATOM   3349  HD1 PHE A 862      61.400  35.140  43.050  1.00  0.00           H
ATOM   3350  CE1 PHE A 862      59.240  34.870  42.610  1.00  0.00           C
ATOM   3351  HE1 PHE A 862      59.260  34.440  41.620  1.00  0.00           H
ATOM   3352  CZ  PHE A 862      57.960  35.000  43.190  1.00  0.00           C
ATOM   3353  HZ  PHE A 862      57.060  34.660  42.710  1.00  0.00           H
ATOM   3354  CD2 PHE A 862      58.910  36.340  44.920  1.00  0.00           C
ATOM   3355  HD2 PHE A 862      58.830  36.830  45.880  1.00  0.00           H
ATOM   3356  CE2 PHE A 862      57.760  35.700  44.400  1.00  0.00           C
ATOM   3357  HE2 PHE A 862      56.800  35.870  44.860  1.00  0.00           H
ATOM   3358  C   PHE A 862      62.270  38.970  46.260  1.00  0.00           C
ATOM   3359  O   PHE A 862      62.690  38.420  47.310  1.00  0.00           O
ATOM   3360  N   ALA A 863      62.730  40.140  45.860  1.00  0.00           N
ATOM   3361  HN  ALA A 863      62.690  40.380  44.890  1.00  0.00           H
ATOM   3362  CA  ALA A 863      63.570  41.110  46.650  1.00  0.00           C
ATOM   3363  HA  ALA A 863      64.610  40.840  46.530  1.00  0.00           H
ATOM   3364  CB  ALA A 863      63.230  42.440  45.880  1.00  0.00           C
ATOM   3365  HB1 ALA A 863      63.820  43.330  46.160  1.00  0.00           H
ATOM   3366  HB2 ALA A 863      62.160  42.600  46.130  1.00  0.00           H
ATOM   3367  HB3 ALA A 863      63.290  42.220  44.800  1.00  0.00           H
ATOM   3368  C   ALA A 863      63.230  41.180  48.170  1.00  0.00           C
ATOM   3369  O   ALA A 863      64.090  41.020  49.080  1.00  0.00           O
ATOM   3370  N   VAL A 864      61.960  41.460  48.530  1.00  0.00           N
ATOM   3371  HN  VAL A 864      61.200  41.670  47.930  1.00  0.00           H
ATOM   3372  CA  VAL A 864      61.600  41.550  49.900  1.00  0.00           C
ATOM   3373  HA  VAL A 864      62.250  42.220  50.440  1.00  0.00           H
ATOM   3374  CB  VAL A 864      60.240  42.270  49.910  1.00  0.00           C
ATOM   3375  HB  VAL A 864      59.560  41.780  49.170  1.00  0.00           H
ATOM   3376  CG1 VAL A 864      59.560  42.400  51.220  1.00  0.00           C
ATOM   3377 HG11 VAL A 864      59.330  41.390  51.610  1.00  0.00           H
ATOM   3378 HG12 VAL A 864      58.640  43.000  51.150  1.00  0.00           H
ATOM   3379 HG13 VAL A 864      60.160  42.960  51.980  1.00  0.00           H
ATOM   3380  CG2 VAL A 864      60.390  43.650  49.350  1.00  0.00           C
ATOM   3381 HG21 VAL A 864      60.720  43.630  48.280  1.00  0.00           H
ATOM   3382 HG22 VAL A 864      61.100  44.290  49.930  1.00  0.00           H
ATOM   3383 HG23 VAL A 864      59.370  44.070  49.420  1.00  0.00           H
ATOM   3384  C   VAL A 864      61.620  40.270  50.670  1.00  0.00           C
ATOM   3385  O   VAL A 864      62.040  40.240  51.810  1.00  0.00           O
ATOM   3386  N   PHE A 865      61.160  39.150  49.940  1.00  0.00           N
ATOM   3387  HN  PHE A 865      60.660  39.330  49.090  1.00  0.00           H
ATOM   3388  CA  PHE A 865      61.140  37.780  50.520  1.00  0.00           C
ATOM   3389  HA  PHE A 865      60.530  37.740  51.400  1.00  0.00           H
ATOM   3390  CB  PHE A 865      60.330  36.850  49.530  1.00  0.00           C
ATOM   3391  HB1 PHE A 865      60.730  36.900  48.490  1.00  0.00           H
ATOM   3392  HB2 PHE A 865      59.240  37.060  49.530  1.00  0.00           H
ATOM   3393  CG  PHE A 865      60.450  35.340  49.980  1.00  0.00           C
ATOM   3394  CD1 PHE A 865      59.800  34.810  51.100  1.00  0.00           C
ATOM   3395  HD1 PHE A 865      59.240  35.520  51.700  1.00  0.00           H
ATOM   3396  CE1 PHE A 865      59.950  33.470  51.400  1.00  0.00           C
ATOM   3397  HE1 PHE A 865      59.440  33.020  52.240  1.00  0.00           H
ATOM   3398  CZ  PHE A 865      60.610  32.610  50.580  1.00  0.00           C
ATOM   3399  HZ  PHE A 865      60.600  31.540  50.700  1.00  0.00           H
ATOM   3400  CD2 PHE A 865      61.190  34.490  49.110  1.00  0.00           C
ATOM   3401  HD2 PHE A 865      61.560  34.840  48.160  1.00  0.00           H
ATOM   3402  CE2 PHE A 865      61.160  33.130  49.340  1.00  0.00           C
ATOM   3403  HE2 PHE A 865      61.580  32.380  48.680  1.00  0.00           H
ATOM   3404  C   PHE A 865      62.580  37.280  50.850  1.00  0.00           C
ATOM   3405  O   PHE A 865      62.940  36.780  51.930  1.00  0.00           O
ATOM   3406  N   LEU A 866      63.500  37.490  49.820  1.00  0.00           N
ATOM   3407  HN  LEU A 866      63.190  37.750  48.910  1.00  0.00           H
ATOM   3408  CA  LEU A 866      64.920  37.270  50.010  1.00  0.00           C
ATOM   3409  HA  LEU A 866      65.160  36.290  50.390  1.00  0.00           H
ATOM   3410  CB  LEU A 866      65.640  37.410  48.550  1.00  0.00           C
ATOM   3411  HB1 LEU A 866      66.740  37.460  48.780  1.00  0.00           H
ATOM   3412  HB2 LEU A 866      65.380  38.430  48.220  1.00  0.00           H
ATOM   3413  CG  LEU A 866      65.380  36.330  47.440  1.00  0.00           C
ATOM   3414  HG  LEU A 866      64.400  36.540  46.950  1.00  0.00           H
ATOM   3415  CD1 LEU A 866      66.490  36.300  46.320  1.00  0.00           C
ATOM   3416 HD11 LEU A 866      67.390  35.800  46.750  1.00  0.00           H
ATOM   3417 HD12 LEU A 866      66.790  37.330  46.060  1.00  0.00           H
ATOM   3418 HD13 LEU A 866      66.070  35.690  45.500  1.00  0.00           H
ATOM   3419  CD2 LEU A 866      65.370  34.870  48.060  1.00  0.00           C
ATOM   3420 HD21 LEU A 866      64.400  34.680  48.580  1.00  0.00           H
ATOM   3421 HD22 LEU A 866      66.150  34.760  48.830  1.00  0.00           H
ATOM   3422 HD23 LEU A 866      65.410  34.120  47.230  1.00  0.00           H
ATOM   3423  C   LEU A 866      65.580  38.140  51.110  1.00  0.00           C
ATOM   3424  O   LEU A 866      66.410  37.660  51.930  1.00  0.00           O
ATOM   3425  N   THR A 867      65.320  39.490  51.210  1.00  0.00           N
ATOM   3426  HN  THR A 867      64.730  39.920  50.530  1.00  0.00           H
ATOM   3427  CA  THR A 867      65.760  40.410  52.260  1.00  0.00           C
ATOM   3428  HA  THR A 867      66.840  40.380  52.230  1.00  0.00           H
ATOM   3429  CB  THR A 867      65.250  41.840  52.020  1.00  0.00           C
ATOM   3430  HB  THR A 867      64.140  41.880  51.990  1.00  0.00           H
ATOM   3431  OG1 THR A 867      65.750  42.300  50.760  1.00  0.00           O
ATOM   3432  HG1 THR A 867      65.340  41.740  50.100  1.00  0.00           H
ATOM   3433  CG2 THR A 867      65.830  42.820  53.050  1.00  0.00           C
ATOM   3434 HG21 THR A 867      65.420  43.790  52.730  1.00  0.00           H
ATOM   3435 HG22 THR A 867      66.940  42.810  53.050  1.00  0.00           H
ATOM   3436 HG23 THR A 867      65.510  42.640  54.100  1.00  0.00           H
ATOM   3437  C   THR A 867      65.370  39.970  53.640  1.00  0.00           C
ATOM   3438  O   THR A 867      66.280  39.920  54.460  1.00  0.00           O
ATOM   3439  N   ILE A 868      64.080  39.480  53.850  1.00  0.00           N
ATOM   3440  HN  ILE A 868      63.370  39.540  53.150  1.00  0.00           H
ATOM   3441  CA  ILE A 868      63.690  38.870  55.130  1.00  0.00           C
ATOM   3442  HA  ILE A 868      63.940  39.590  55.890  1.00  0.00           H
ATOM   3443  CB  ILE A 868      62.200  38.710  55.220  1.00  0.00           C
ATOM   3444  HB  ILE A 868      61.890  38.300  54.230  1.00  0.00           H
ATOM   3445  CG2 ILE A 868      61.690  37.770  56.390  1.00  0.00           C
ATOM   3446 HG21 ILE A 868      60.590  37.820  56.480  1.00  0.00           H
ATOM   3447 HG22 ILE A 868      62.150  38.270  57.270  1.00  0.00           H
ATOM   3448 HG23 ILE A 868      61.890  36.680  56.390  1.00  0.00           H
ATOM   3449  CG1 ILE A 868      61.510  40.170  55.300  1.00  0.00           C
ATOM   3450 HG11 ILE A 868      62.100  40.890  54.690  1.00  0.00           H
ATOM   3451 HG12 ILE A 868      61.710  40.540  56.330  1.00  0.00           H
ATOM   3452  CD  ILE A 868      60.000  40.160  54.970  1.00  0.00           C
ATOM   3453  HD1 ILE A 868      59.880  39.640  53.990  1.00  0.00           H
ATOM   3454  HD2 ILE A 868      59.640  41.200  54.930  1.00  0.00           H
ATOM   3455  HD3 ILE A 868      59.380  39.660  55.750  1.00  0.00           H
ATOM   3456  C   ILE A 868      64.460  37.710  55.600  1.00  0.00           C
ATOM   3457  O   ILE A 868      64.800  37.730  56.740  1.00  0.00           O
ATOM   3458  N   VAL A 869      64.770  36.820  54.670  1.00  0.00           N
ATOM   3459  HN  VAL A 869      64.370  36.960  53.780  1.00  0.00           H
ATOM   3460  CA  VAL A 869      65.640  35.670  54.860  1.00  0.00           C
ATOM   3461  HA  VAL A 869      65.310  35.150  55.740  1.00  0.00           H
ATOM   3462  CB  VAL A 869      65.430  34.720  53.700  1.00  0.00           C
ATOM   3463  HB  VAL A 869      65.400  35.250  52.730  1.00  0.00           H
ATOM   3464  CG1 VAL A 869      66.480  33.610  53.610  1.00  0.00           C
ATOM   3465 HG11 VAL A 869      66.540  32.780  54.340  1.00  0.00           H
ATOM   3466 HG12 VAL A 869      67.490  34.090  53.640  1.00  0.00           H
ATOM   3467 HG13 VAL A 869      66.160  33.150  52.660  1.00  0.00           H
ATOM   3468  CG2 VAL A 869      64.050  33.990  53.780  1.00  0.00           C
ATOM   3469 HG21 VAL A 869      63.210  34.720  53.650  1.00  0.00           H
ATOM   3470 HG22 VAL A 869      63.950  33.460  54.760  1.00  0.00           H
ATOM   3471 HG23 VAL A 869      64.030  33.180  53.040  1.00  0.00           H
ATOM   3472  C   VAL A 869      67.100  35.920  55.200  1.00  0.00           C
ATOM   3473  O   VAL A 869      67.620  35.280  56.110  1.00  0.00           O
ATOM   3474  N   ILE A 870      67.710  36.900  54.540  1.00  0.00           N
ATOM   3475  HN  ILE A 870      67.180  37.340  53.820  1.00  0.00           H
ATOM   3476  CA  ILE A 870      69.050  37.350  54.940  1.00  0.00           C
ATOM   3477  HA  ILE A 870      69.710  36.520  55.140  1.00  0.00           H
ATOM   3478  CB  ILE A 870      69.550  38.380  53.930  1.00  0.00           C
ATOM   3479  HB  ILE A 870      68.730  39.150  53.860  1.00  0.00           H
ATOM   3480  CG2 ILE A 870      70.880  38.990  54.380  1.00  0.00           C
ATOM   3481 HG21 ILE A 870      71.250  39.670  53.580  1.00  0.00           H
ATOM   3482 HG22 ILE A 870      71.670  38.240  54.620  1.00  0.00           H
ATOM   3483 HG23 ILE A 870      70.810  39.640  55.280  1.00  0.00           H
ATOM   3484  CG1 ILE A 870      69.610  37.780  52.530  1.00  0.00           C
ATOM   3485 HG11 ILE A 870      69.940  38.590  51.850  1.00  0.00           H
ATOM   3486 HG12 ILE A 870      68.590  37.570  52.150  1.00  0.00           H
ATOM   3487  CD  ILE A 870      70.460  36.470  52.380  1.00  0.00           C
ATOM   3488  HD1 ILE A 870      70.470  36.210  51.300  1.00  0.00           H
ATOM   3489  HD2 ILE A 870      70.040  35.580  52.890  1.00  0.00           H
ATOM   3490  HD3 ILE A 870      71.520  36.580  52.690  1.00  0.00           H
ATOM   3491  C   ILE A 870      69.000  37.910  56.390  1.00  0.00           C
ATOM   3492  O   ILE A 870      69.900  37.490  57.120  1.00  0.00           O
ATOM   3493  N   MET A 871      68.110  38.790  56.780  1.00  0.00           N
ATOM   3494  HN  MET A 871      67.390  39.090  56.160  1.00  0.00           H
ATOM   3495  CA  MET A 871      68.150  39.460  58.080  1.00  0.00           C
ATOM   3496  HA  MET A 871      69.190  39.770  58.150  1.00  0.00           H
ATOM   3497  CB  MET A 871      67.300  40.690  58.150  1.00  0.00           C
ATOM   3498  HB1 MET A 871      67.510  41.170  59.140  1.00  0.00           H
ATOM   3499  HB2 MET A 871      66.240  40.370  58.140  1.00  0.00           H
ATOM   3500  CG  MET A 871      67.580  41.860  57.180  1.00  0.00           C
ATOM   3501  HG1 MET A 871      67.000  42.770  57.430  1.00  0.00           H
ATOM   3502  HG2 MET A 871      67.310  41.500  56.160  1.00  0.00           H
ATOM   3503  SD  MET A 871      69.340  42.240  57.070  1.00  0.00           S
ATOM   3504  CE  MET A 871      69.110  43.370  55.690  1.00  0.00           C
ATOM   3505  HE1 MET A 871      70.050  43.880  55.390  1.00  0.00           H
ATOM   3506  HE2 MET A 871      68.290  44.070  55.960  1.00  0.00           H
ATOM   3507  HE3 MET A 871      68.720  42.860  54.780  1.00  0.00           H
ATOM   3508  C   MET A 871      67.870  38.450  59.230  1.00  0.00           C
ATOM   3509  O   MET A 871      68.560  38.570  60.280  1.00  0.00           O
ATOM   3510  N   VAL A 872      67.020  37.430  59.060  1.00  0.00           N
ATOM   3511  HN  VAL A 872      66.570  37.400  58.180  1.00  0.00           H
ATOM   3512  CA  VAL A 872      66.900  36.380  60.070  1.00  0.00           C
ATOM   3513  HA  VAL A 872      66.900  36.860  61.040  1.00  0.00           H
ATOM   3514  CB  VAL A 872      65.570  35.600  59.980  1.00  0.00           C
ATOM   3515  HB  VAL A 872      65.500  34.830  60.770  1.00  0.00           H
ATOM   3516  CG1 VAL A 872      64.390  36.650  60.190  1.00  0.00           C
ATOM   3517 HG11 VAL A 872      63.420  36.110  60.250  1.00  0.00           H
ATOM   3518 HG12 VAL A 872      64.220  37.430  59.410  1.00  0.00           H
ATOM   3519 HG13 VAL A 872      64.510  37.220  61.140  1.00  0.00           H
ATOM   3520  CG2 VAL A 872      65.520  34.810  58.570  1.00  0.00           C
ATOM   3521 HG21 VAL A 872      66.360  34.090  58.500  1.00  0.00           H
ATOM   3522 HG22 VAL A 872      65.450  35.520  57.720  1.00  0.00           H
ATOM   3523 HG23 VAL A 872      64.570  34.250  58.630  1.00  0.00           H
ATOM   3524  C   VAL A 872      68.070  35.380  60.020  1.00  0.00           C
ATOM   3525  O   VAL A 872      68.440  34.860  61.080  1.00  0.00           O
ATOM   3526  N   THR A 873      68.780  35.210  58.840  1.00  0.00           N
ATOM   3527  HN  THR A 873      68.640  35.780  58.040  1.00  0.00           H
ATOM   3528  CA  THR A 873      70.060  34.430  58.770  1.00  0.00           C
ATOM   3529  HA  THR A 873      69.820  33.520  59.310  1.00  0.00           H
ATOM   3530  CB  THR A 873      70.650  34.250  57.320  1.00  0.00           C
ATOM   3531  HB  THR A 873      70.690  35.240  56.820  1.00  0.00           H
ATOM   3532  OG1 THR A 873      69.760  33.520  56.510  1.00  0.00           O
ATOM   3533  HG1 THR A 873      68.950  34.020  56.540  1.00  0.00           H
ATOM   3534  CG2 THR A 873      72.010  33.550  57.360  1.00  0.00           C
ATOM   3535 HG21 THR A 873      72.250  33.440  56.280  1.00  0.00           H
ATOM   3536 HG22 THR A 873      71.990  32.570  57.880  1.00  0.00           H
ATOM   3537 HG23 THR A 873      72.740  34.270  57.790  1.00  0.00           H
ATOM   3538  C   THR A 873      71.150  35.040  59.610  1.00  0.00           C
ATOM   3539  O   THR A 873      71.900  34.360  60.300  1.00  0.00           O
ATOM   3540  N   ILE A 874      71.250  36.400  59.600  1.00  0.00           N
ATOM   3541  HN  ILE A 874      70.710  36.860  58.880  1.00  0.00           H
ATOM   3542  CA  ILE A 874      72.120  37.240  60.390  1.00  0.00           C
ATOM   3543  HA  ILE A 874      73.040  36.690  60.240  1.00  0.00           H
ATOM   3544  CB  ILE A 874      72.340  38.660  59.840  1.00  0.00           C
ATOM   3545  HB  ILE A 874      71.400  39.240  59.980  1.00  0.00           H
ATOM   3546  CG2 ILE A 874      73.380  39.480  60.540  1.00  0.00           C
ATOM   3547 HG21 ILE A 874      73.240  39.380  61.630  1.00  0.00           H
ATOM   3548 HG22 ILE A 874      73.430  40.560  60.270  1.00  0.00           H
ATOM   3549 HG23 ILE A 874      74.370  38.990  60.390  1.00  0.00           H
ATOM   3550  CG1 ILE A 874      72.810  38.540  58.320  1.00  0.00           C
ATOM   3551 HG11 ILE A 874      71.950  38.030  57.840  1.00  0.00           H
ATOM   3552 HG12 ILE A 874      73.680  37.870  58.400  1.00  0.00           H
ATOM   3553  CD  ILE A 874      73.050  39.880  57.540  1.00  0.00           C
ATOM   3554  HD1 ILE A 874      72.220  40.610  57.640  1.00  0.00           H
ATOM   3555  HD2 ILE A 874      73.220  39.790  56.440  1.00  0.00           H
ATOM   3556  HD3 ILE A 874      74.000  40.320  57.960  1.00  0.00           H
ATOM   3557  C   ILE A 874      71.860  37.270  61.900  1.00  0.00           C
ATOM   3558  O   ILE A 874      72.700  37.250  62.790  1.00  0.00           O
ATOM   3559  N   ASP A 875      70.570  37.330  62.340  1.00  0.00           N
ATOM   3560  HN  ASP A 875      69.870  37.310  61.620  1.00  0.00           H
ATOM   3561  CA  ASP A 875      70.100  37.130  63.690  1.00  0.00           C
ATOM   3562  HA  ASP A 875      70.740  37.750  64.300  1.00  0.00           H
ATOM   3563  CB  ASP A 875      68.550  37.450  63.840  1.00  0.00           C
ATOM   3564  HB1 ASP A 875      67.870  36.600  63.610  1.00  0.00           H
ATOM   3565  HB2 ASP A 875      68.330  38.310  63.190  1.00  0.00           H
ATOM   3566  CG  ASP A 875      68.330  37.790  65.270  1.00  0.00           C
ATOM   3567  OD1 ASP A 875      69.080  38.460  65.970  1.00  0.00           O
ATOM   3568  OD2 ASP A 875      67.230  37.510  65.770  1.00  0.00           O
ATOM   3569  C   ASP A 875      70.260  35.720  64.270  1.00  0.00           C
ATOM   3570  O   ASP A 875      70.650  35.500  65.380  1.00  0.00           O
ATOM   3571  N   TYR A 876      69.930  34.660  63.430  1.00  0.00           N
ATOM   3572  HN  TYR A 876      69.520  34.870  62.550  1.00  0.00           H
ATOM   3573  CA  TYR A 876      70.250  33.240  63.610  1.00  0.00           C
ATOM   3574  HA  TYR A 876      69.720  32.900  64.470  1.00  0.00           H
ATOM   3575  CB  TYR A 876      69.590  32.350  62.540  1.00  0.00           C
ATOM   3576  HB1 TYR A 876      69.720  32.880  61.580  1.00  0.00           H
ATOM   3577  HB2 TYR A 876      68.490  32.330  62.720  1.00  0.00           H
ATOM   3578  CG  TYR A 876      70.030  30.920  62.490  1.00  0.00           C
ATOM   3579  CD1 TYR A 876      69.760  30.100  63.510  1.00  0.00           C
ATOM   3580  HD1 TYR A 876      69.110  30.440  64.310  1.00  0.00           H
ATOM   3581  CE1 TYR A 876      70.140  28.770  63.550  1.00  0.00           C
ATOM   3582  HE1 TYR A 876      69.930  28.210  64.440  1.00  0.00           H
ATOM   3583  CZ  TYR A 876      70.620  28.200  62.290  1.00  0.00           C
ATOM   3584  OH  TYR A 876      70.930  26.870  62.140  1.00  0.00           O
ATOM   3585  HH  TYR A 876      71.060  26.490  63.020  1.00  0.00           H
ATOM   3586  CD2 TYR A 876      70.610  30.340  61.280  1.00  0.00           C
ATOM   3587  HD2 TYR A 876      70.710  31.000  60.430  1.00  0.00           H
ATOM   3588  CE2 TYR A 876      70.840  28.970  61.180  1.00  0.00           C
ATOM   3589  HE2 TYR A 876      71.200  28.510  60.260  1.00  0.00           H
ATOM   3590  C   TYR A 876      71.700  33.020  63.870  1.00  0.00           C
ATOM   3591  O   TYR A 876      72.050  32.370  64.910  1.00  0.00           O
ATOM   3592  N   LEU A 877      72.610  33.480  62.970  1.00  0.00           N
ATOM   3593  HN  LEU A 877      72.360  33.950  62.130  1.00  0.00           H
ATOM   3594  CA  LEU A 877      74.030  33.200  63.130  1.00  0.00           C
ATOM   3595  HA  LEU A 877      74.080  32.240  63.610  1.00  0.00           H
ATOM   3596  CB  LEU A 877      74.660  33.280  61.750  1.00  0.00           C
ATOM   3597  HB1 LEU A 877      75.740  33.030  61.860  1.00  0.00           H
ATOM   3598  HB2 LEU A 877      74.630  34.300  61.330  1.00  0.00           H
ATOM   3599  CG  LEU A 877      74.130  32.210  60.680  1.00  0.00           C
ATOM   3600  HG  LEU A 877      73.030  32.360  60.670  1.00  0.00           H
ATOM   3601  CD1 LEU A 877      74.780  32.530  59.380  1.00  0.00           C
ATOM   3602 HD11 LEU A 877      75.870  32.310  59.360  1.00  0.00           H
ATOM   3603 HD12 LEU A 877      74.700  33.610  59.120  1.00  0.00           H
ATOM   3604 HD13 LEU A 877      74.450  31.840  58.580  1.00  0.00           H
ATOM   3605  CD2 LEU A 877      74.260  30.740  60.970  1.00  0.00           C
ATOM   3606 HD21 LEU A 877      73.510  30.180  60.380  1.00  0.00           H
ATOM   3607 HD22 LEU A 877      74.010  30.530  62.040  1.00  0.00           H
ATOM   3608 HD23 LEU A 877      75.260  30.280  60.810  1.00  0.00           H
ATOM   3609  C   LEU A 877      74.790  34.180  63.980  1.00  0.00           C
ATOM   3610  O   LEU A 877      75.730  33.780  64.710  1.00  0.00           O
ATOM   3611  N   VAL A 878      74.530  35.530  64.000  1.00  0.00           N
ATOM   3612  HN  VAL A 878      73.880  35.920  63.350  1.00  0.00           H
ATOM   3613  CA  VAL A 878      75.310  36.520  64.770  1.00  0.00           C
ATOM   3614  HA  VAL A 878      76.280  36.130  65.010  1.00  0.00           H
ATOM   3615  CB  VAL A 878      75.640  37.770  63.900  1.00  0.00           C
ATOM   3616  HB  VAL A 878      74.730  38.240  63.470  1.00  0.00           H
ATOM   3617  CG1 VAL A 878      76.450  38.790  64.730  1.00  0.00           C
ATOM   3618 HG11 VAL A 878      77.270  38.310  65.290  1.00  0.00           H
ATOM   3619 HG12 VAL A 878      75.790  39.260  65.490  1.00  0.00           H
ATOM   3620 HG13 VAL A 878      76.800  39.590  64.050  1.00  0.00           H
ATOM   3621  CG2 VAL A 878      76.550  37.230  62.810  1.00  0.00           C
ATOM   3622 HG21 VAL A 878      77.400  36.550  63.100  1.00  0.00           H
ATOM   3623 HG22 VAL A 878      77.070  38.080  62.330  1.00  0.00           H
ATOM   3624 HG23 VAL A 878      75.920  36.660  62.100  1.00  0.00           H
ATOM   3625  C   VAL A 878      74.510  37.070  65.990  1.00  0.00           C
ATOM   3626  O   VAL A 878      74.880  37.290  67.100  1.00  0.00           O
ATOM   3627  N   GLY A 879      73.320  37.470  65.690  1.00  0.00           N
ATOM   3628  HN  GLY A 879      72.990  37.360  64.760  1.00  0.00           H
ATOM   3629  CA  GLY A 879      72.410  38.070  66.730  1.00  0.00           C
ATOM   3630  HA1 GLY A 879      72.700  37.780  67.740  1.00  0.00           H
ATOM   3631  HA2 GLY A 879      71.500  37.750  66.250  1.00  0.00           H
ATOM   3632  C   GLY A 879      72.300  39.520  66.800  1.00  0.00           C
ATOM   3633  O   GLY A 879      73.150  40.240  67.330  1.00  0.00           O
ATOM   3634  N   VAL A 880      71.210  40.070  66.220  1.00  0.00           N
ATOM   3635  HN  VAL A 880      70.390  39.570  65.990  1.00  0.00           H
ATOM   3636  CA  VAL A 880      71.130  41.480  66.060  1.00  0.00           C
ATOM   3637  HA  VAL A 880      72.050  42.020  66.260  1.00  0.00           H
ATOM   3638  CB  VAL A 880      70.690  41.720  64.600  1.00  0.00           C
ATOM   3639  HB  VAL A 880      69.690  41.320  64.340  1.00  0.00           H
ATOM   3640  CG1 VAL A 880      70.690  43.180  64.260  1.00  0.00           C
ATOM   3641 HG11 VAL A 880      71.730  43.560  64.400  1.00  0.00           H
ATOM   3642 HG12 VAL A 880      69.960  43.740  64.880  1.00  0.00           H
ATOM   3643 HG13 VAL A 880      70.480  43.380  63.180  1.00  0.00           H
ATOM   3644  CG2 VAL A 880      71.660  41.130  63.590  1.00  0.00           C
ATOM   3645 HG21 VAL A 880      71.190  41.170  62.580  1.00  0.00           H
ATOM   3646 HG22 VAL A 880      71.750  40.040  63.780  1.00  0.00           H
ATOM   3647 HG23 VAL A 880      72.680  41.570  63.550  1.00  0.00           H
ATOM   3648  C   VAL A 880      69.990  41.890  67.050  1.00  0.00           C
ATOM   3649  O   VAL A 880      68.860  41.320  67.030  1.00  0.00           O
ATOM   3650  N   PRO A 881      70.200  42.960  67.790  1.00  0.00           N
ATOM   3651  CD  PRO A 881      71.550  43.320  68.210  1.00  0.00           C
ATOM   3652  HD1 PRO A 881      72.030  43.940  67.430  1.00  0.00           H
ATOM   3653  HD2 PRO A 881      72.190  42.450  68.490  1.00  0.00           H
ATOM   3654  CA  PRO A 881      69.110  43.610  68.570  1.00  0.00           C
ATOM   3655  HA  PRO A 881      68.790  42.830  69.240  1.00  0.00           H
ATOM   3656  CB  PRO A 881      69.860  44.710  69.270  1.00  0.00           C
ATOM   3657  HB1 PRO A 881      69.330  44.820  70.240  1.00  0.00           H
ATOM   3658  HB2 PRO A 881      69.960  45.620  68.640  1.00  0.00           H
ATOM   3659  CG  PRO A 881      71.300  44.240  69.400  1.00  0.00           C
ATOM   3660  HG1 PRO A 881      72.040  45.070  69.360  1.00  0.00           H
ATOM   3661  HG2 PRO A 881      71.530  43.730  70.350  1.00  0.00           H
ATOM   3662  C   PRO A 881      67.970  44.130  67.750  1.00  0.00           C
ATOM   3663  O   PRO A 881      68.280  44.740  66.770  1.00  0.00           O
ATOM   3664  N   SER A 882      66.710  43.910  68.150  1.00  0.00           N
ATOM   3665  HN  SER A 882      66.480  43.560  69.060  1.00  0.00           H
ATOM   3666  CA  SER A 882      65.580  44.330  67.340  1.00  0.00           C
ATOM   3667  HA  SER A 882      65.550  45.380  67.510  1.00  0.00           H
ATOM   3668  CB  SER A 882      65.700  43.990  65.810  1.00  0.00           C
ATOM   3669  HB1 SER A 882      64.680  44.010  65.370  1.00  0.00           H
ATOM   3670  HB2 SER A 882      66.070  42.950  65.630  1.00  0.00           H
ATOM   3671  OG  SER A 882      66.370  45.070  65.140  1.00  0.00           O
ATOM   3672  HG1 SER A 882      67.260  45.010  65.470  1.00  0.00           H
ATOM   3673  C   SER A 882      64.390  43.690  67.930  1.00  0.00           C
ATOM   3674  O   SER A 882      64.410  42.470  68.000  1.00  0.00           O
ATOM   3675  N   PRO A 883      63.380  44.380  68.440  1.00  0.00           N
ATOM   3676  CD  PRO A 883      63.480  45.800  68.720  1.00  0.00           C
ATOM   3677  HD1 PRO A 883      63.580  46.320  67.750  1.00  0.00           H
ATOM   3678  HD2 PRO A 883      64.350  46.160  69.320  1.00  0.00           H
ATOM   3679  CA  PRO A 883      62.000  43.880  68.660  1.00  0.00           C
ATOM   3680  HA  PRO A 883      62.080  43.290  69.560  1.00  0.00           H
ATOM   3681  CB  PRO A 883      61.100  45.180  68.700  1.00  0.00           C
ATOM   3682  HB1 PRO A 883      60.180  44.970  69.270  1.00  0.00           H
ATOM   3683  HB2 PRO A 883      60.820  45.400  67.650  1.00  0.00           H
ATOM   3684  CG  PRO A 883      62.150  46.170  69.320  1.00  0.00           C
ATOM   3685  HG1 PRO A 883      61.830  47.230  69.360  1.00  0.00           H
ATOM   3686  HG2 PRO A 883      62.280  45.960  70.400  1.00  0.00           H
ATOM   3687  C   PRO A 883      61.490  42.890  67.600  1.00  0.00           C
ATOM   3688  O   PRO A 883      61.440  43.160  66.390  1.00  0.00           O
ATOM   3689  N   LYS A 884      61.040  41.690  68.040  1.00  0.00           N
ATOM   3690  HN  LYS A 884      61.090  41.630  69.030  1.00  0.00           H
ATOM   3691  CA  LYS A 884      60.340  40.660  67.280  1.00  0.00           C
ATOM   3692  HA  LYS A 884      60.620  40.830  66.250  1.00  0.00           H
ATOM   3693  CB  LYS A 884      60.560  39.230  67.770  1.00  0.00           C
ATOM   3694  HB1 LYS A 884      59.920  38.480  67.250  1.00  0.00           H
ATOM   3695  HB2 LYS A 884      60.160  39.160  68.800  1.00  0.00           H
ATOM   3696  CG  LYS A 884      62.010  38.780  67.730  1.00  0.00           C
ATOM   3697  HG1 LYS A 884      62.080  37.720  68.070  1.00  0.00           H
ATOM   3698  HG2 LYS A 884      62.660  39.420  68.360  1.00  0.00           H
ATOM   3699  CD  LYS A 884      62.530  38.810  66.290  1.00  0.00           C
ATOM   3700  HD1 LYS A 884      62.670  39.810  65.860  1.00  0.00           H
ATOM   3701  HD2 LYS A 884      61.730  38.380  65.640  1.00  0.00           H
ATOM   3702  CE  LYS A 884      63.820  38.000  66.080  1.00  0.00           C
ATOM   3703  HE1 LYS A 884      64.260  38.250  65.100  1.00  0.00           H
ATOM   3704  HE2 LYS A 884      63.540  36.920  66.010  1.00  0.00           H
ATOM   3705  NZ  LYS A 884      64.920  38.110  67.070  1.00  0.00           N
ATOM   3706  HZ1 LYS A 884      64.690  37.740  68.010  1.00  0.00           H
ATOM   3707  HZ2 LYS A 884      65.210  39.110  67.190  1.00  0.00           H
ATOM   3708  HZ3 LYS A 884      65.760  37.690  66.630  1.00  0.00           H
ATOM   3709  C   LYS A 884      58.840  40.920  67.170  1.00  0.00           C
ATOM   3710  O   LYS A 884      58.220  41.540  68.100  1.00  0.00           O
ATOM   3711  N   LEU A 885      58.230  40.560  66.020  1.00  0.00           N
ATOM   3712  HN  LEU A 885      58.670  40.280  65.170  1.00  0.00           H
ATOM   3713  CA  LEU A 885      56.790  40.670  65.910  1.00  0.00           C
ATOM   3714  HA  LEU A 885      56.540  41.700  66.100  1.00  0.00           H
ATOM   3715  CB  LEU A 885      56.360  40.200  64.420  1.00  0.00           C
ATOM   3716  HB1 LEU A 885      56.730  39.150  64.320  1.00  0.00           H
ATOM   3717  HB2 LEU A 885      56.970  40.790  63.690  1.00  0.00           H
ATOM   3718  CG  LEU A 885      54.880  40.350  63.940  1.00  0.00           C
ATOM   3719  HG  LEU A 885      54.210  39.950  64.740  1.00  0.00           H
ATOM   3720  CD1 LEU A 885      54.420  41.830  63.890  1.00  0.00           C
ATOM   3721 HD11 LEU A 885      54.960  42.380  63.090  1.00  0.00           H
ATOM   3722 HD12 LEU A 885      54.450  42.320  64.880  1.00  0.00           H
ATOM   3723 HD13 LEU A 885      53.390  41.780  63.470  1.00  0.00           H
ATOM   3724  CD2 LEU A 885      54.610  39.670  62.620  1.00  0.00           C
ATOM   3725 HD21 LEU A 885      53.540  39.720  62.320  1.00  0.00           H
ATOM   3726 HD22 LEU A 885      54.740  38.570  62.730  1.00  0.00           H
ATOM   3727 HD23 LEU A 885      55.220  40.060  61.790  1.00  0.00           H
ATOM   3728  C   LEU A 885      55.890  39.870  66.920  1.00  0.00           C
ATOM   3729  O   LEU A 885      56.210  38.710  67.230  1.00  0.00           O
ATOM   3730  N   HSD A 886      54.840  40.500  67.520  1.00  0.00           N
ATOM   3731  HN  HSD A 886      54.570  41.460  67.500  1.00  0.00           H
ATOM   3732  CA  HSD A 886      54.060  39.780  68.540  1.00  0.00           C
ATOM   3733  HA  HSD A 886      54.670  38.950  68.890  1.00  0.00           H
ATOM   3734  CB  HSD A 886      53.660  40.660  69.710  1.00  0.00           C
ATOM   3735  HB1 HSD A 886      52.850  40.380  70.420  1.00  0.00           H
ATOM   3736  HB2 HSD A 886      53.320  41.640  69.320  1.00  0.00           H
ATOM   3737  ND1 HSD A 886      56.070  40.270  70.470  1.00  0.00           N
ATOM   3738  HD1 HSD A 886      56.330  39.550  69.830  1.00  0.00           H
ATOM   3739  CG  HSD A 886      54.860  40.950  70.590  1.00  0.00           C
ATOM   3740  CE1 HSD A 886      56.900  40.810  71.370  1.00  0.00           C
ATOM   3741  HE1 HSD A 886      57.940  40.520  71.440  1.00  0.00           H
ATOM   3742  NE2 HSD A 886      56.340  41.780  72.110  1.00  0.00           N
ATOM   3743  CD2 HSD A 886      55.050  41.890  71.560  1.00  0.00           C
ATOM   3744  HD2 HSD A 886      54.280  42.490  72.030  1.00  0.00           H
ATOM   3745  C   HSD A 886      52.780  39.240  68.000  1.00  0.00           C
ATOM   3746  O   HSD A 886      51.920  40.000  67.490  1.00  0.00           O
ATOM   3747  N   VAL A 887      52.570  37.900  68.060  1.00  0.00           N
ATOM   3748  HN  VAL A 887      53.200  37.200  68.390  1.00  0.00           H
ATOM   3749  CA  VAL A 887      51.330  37.290  67.520  1.00  0.00           C
ATOM   3750  HA  VAL A 887      50.710  38.150  67.290  1.00  0.00           H
ATOM   3751  CB  VAL A 887      51.540  36.330  66.320  1.00  0.00           C
ATOM   3752  HB  VAL A 887      50.560  35.870  66.050  1.00  0.00           H
ATOM   3753  CG1 VAL A 887      52.080  37.210  65.180  1.00  0.00           C
ATOM   3754 HG11 VAL A 887      51.880  36.860  64.150  1.00  0.00           H
ATOM   3755 HG12 VAL A 887      53.170  37.400  65.250  1.00  0.00           H
ATOM   3756 HG13 VAL A 887      51.650  38.230  65.330  1.00  0.00           H
ATOM   3757  CG2 VAL A 887      52.580  35.280  66.660  1.00  0.00           C
ATOM   3758 HG21 VAL A 887      52.500  34.840  67.670  1.00  0.00           H
ATOM   3759 HG22 VAL A 887      53.540  35.840  66.610  1.00  0.00           H
ATOM   3760 HG23 VAL A 887      52.680  34.550  65.820  1.00  0.00           H
ATOM   3761  C   VAL A 887      50.600  36.670  68.740  1.00  0.00           C
ATOM   3762  O   VAL A 887      51.290  36.070  69.580  1.00  0.00           O
ATOM   3763  N   PRO A 888      49.300  36.790  68.830  1.00  0.00           N
ATOM   3764  CD  PRO A 888      48.400  37.360  67.820  1.00  0.00           C
ATOM   3765  HD1 PRO A 888      48.900  37.150  66.850  1.00  0.00           H
ATOM   3766  HD2 PRO A 888      48.240  38.420  68.080  1.00  0.00           H
ATOM   3767  CA  PRO A 888      48.620  35.750  69.630  1.00  0.00           C
ATOM   3768  HA  PRO A 888      48.930  35.910  70.660  1.00  0.00           H
ATOM   3769  CB  PRO A 888      47.150  36.110  69.440  1.00  0.00           C
ATOM   3770  HB1 PRO A 888      47.010  36.950  70.150  1.00  0.00           H
ATOM   3771  HB2 PRO A 888      46.410  35.310  69.640  1.00  0.00           H
ATOM   3772  CG  PRO A 888      47.020  36.710  68.040  1.00  0.00           C
ATOM   3773  HG1 PRO A 888      46.880  35.890  67.300  1.00  0.00           H
ATOM   3774  HG2 PRO A 888      46.220  37.460  68.010  1.00  0.00           H
ATOM   3775  C   PRO A 888      48.780  34.300  69.150  1.00  0.00           C
ATOM   3776  O   PRO A 888      48.900  34.060  67.940  1.00  0.00           O
ATOM   3777  N   GLU A 889      48.850  33.240  70.000  1.00  0.00           N
ATOM   3778  HN  GLU A 889      48.750  33.410  70.970  1.00  0.00           H
ATOM   3779  CA  GLU A 889      49.070  31.860  69.550  1.00  0.00           C
ATOM   3780  HA  GLU A 889      49.120  31.750  68.480  1.00  0.00           H
ATOM   3781  CB  GLU A 889      50.340  31.270  70.170  1.00  0.00           C
ATOM   3782  HB1 GLU A 889      50.480  30.250  69.790  1.00  0.00           H
ATOM   3783  HB2 GLU A 889      50.150  31.240  71.270  1.00  0.00           H
ATOM   3784  CG  GLU A 889      51.640  32.110  69.810  1.00  0.00           C
ATOM   3785  HG1 GLU A 889      51.290  33.160  69.910  1.00  0.00           H
ATOM   3786  HG2 GLU A 889      51.920  32.000  68.750  1.00  0.00           H
ATOM   3787  CD  GLU A 889      52.780  31.730  70.670  1.00  0.00           C
ATOM   3788  OE1 GLU A 889      53.130  30.510  70.680  1.00  0.00           O
ATOM   3789  OE2 GLU A 889      53.330  32.620  71.420  1.00  0.00           O
ATOM   3790  C   GLU A 889      47.890  30.950  69.760  1.00  0.00           C
ATOM   3791  O   GLU A 889      47.230  30.980  70.810  1.00  0.00           O
ATOM   3792  N   LYS A 890      47.580  30.050  68.790  1.00  0.00           N
ATOM   3793  HN  LYS A 890      48.170  30.060  67.990  1.00  0.00           H
ATOM   3794  CA  LYS A 890      46.590  28.870  68.990  1.00  0.00           C
ATOM   3795  HA  LYS A 890      46.840  28.160  68.200  1.00  0.00           H
ATOM   3796  CB  LYS A 890      46.650  28.140  70.350  1.00  0.00           C
ATOM   3797  HB1 LYS A 890      46.030  27.220  70.330  1.00  0.00           H
ATOM   3798  HB2 LYS A 890      46.300  28.740  71.220  1.00  0.00           H
ATOM   3799  CG  LYS A 890      48.060  27.580  70.730  1.00  0.00           C
ATOM   3800  HG1 LYS A 890      47.880  26.950  71.620  1.00  0.00           H
ATOM   3801  HG2 LYS A 890      48.770  28.420  70.940  1.00  0.00           H
ATOM   3802  CD  LYS A 890      48.640  26.750  69.560  1.00  0.00           C
ATOM   3803  HD1 LYS A 890      48.720  27.410  68.660  1.00  0.00           H
ATOM   3804  HD2 LYS A 890      47.770  26.140  69.210  1.00  0.00           H
ATOM   3805  CE  LYS A 890      50.020  26.060  69.670  1.00  0.00           C
ATOM   3806  HE1 LYS A 890      50.810  26.830  69.770  1.00  0.00           H
ATOM   3807  HE2 LYS A 890      50.170  25.390  68.790  1.00  0.00           H
ATOM   3808  NZ  LYS A 890      50.160  25.190  70.840  1.00  0.00           N
ATOM   3809  HZ1 LYS A 890      49.270  24.650  70.960  1.00  0.00           H
ATOM   3810  HZ2 LYS A 890      50.180  25.810  71.680  1.00  0.00           H
ATOM   3811  HZ3 LYS A 890      50.980  24.560  70.760  1.00  0.00           H
ATOM   3812  C   LYS A 890      45.200  29.400  68.530  1.00  0.00           C
ATOM   3813  O   LYS A 890      44.170  29.010  69.070  1.00  0.00           O
ATOM   3814  N   PHE A 891      45.320  30.290  67.500  1.00  0.00           N
ATOM   3815  HN  PHE A 891      46.160  30.840  67.420  1.00  0.00           H
ATOM   3816  CA  PHE A 891      44.160  30.740  66.700  1.00  0.00           C
ATOM   3817  HA  PHE A 891      44.620  31.490  66.070  1.00  0.00           H
ATOM   3818  CB  PHE A 891      43.590  29.690  65.710  1.00  0.00           C
ATOM   3819  HB1 PHE A 891      43.350  28.750  66.260  1.00  0.00           H
ATOM   3820  HB2 PHE A 891      44.480  29.550  65.070  1.00  0.00           H
ATOM   3821  CG  PHE A 891      42.310  30.110  64.930  1.00  0.00           C
ATOM   3822  CD1 PHE A 891      42.170  31.370  64.430  1.00  0.00           C
ATOM   3823  HD1 PHE A 891      43.040  32.000  64.550  1.00  0.00           H
ATOM   3824  CE1 PHE A 891      40.980  31.850  63.800  1.00  0.00           C
ATOM   3825  HE1 PHE A 891      40.860  32.890  63.530  1.00  0.00           H
ATOM   3826  CZ  PHE A 891      39.940  30.880  63.610  1.00  0.00           C
ATOM   3827  HZ  PHE A 891      39.130  31.150  62.950  1.00  0.00           H
ATOM   3828  CD2 PHE A 891      41.240  29.190  64.750  1.00  0.00           C
ATOM   3829  HD2 PHE A 891      41.260  28.220  65.230  1.00  0.00           H
ATOM   3830  CE2 PHE A 891      40.070  29.580  64.030  1.00  0.00           C
ATOM   3831  HE2 PHE A 891      39.300  28.860  63.800  1.00  0.00           H
ATOM   3832  C   PHE A 891      43.180  31.470  67.550  1.00  0.00           C
ATOM   3833  O   PHE A 891      42.000  31.130  67.730  1.00  0.00           O
ATOM   3834  N   GLU A 892      43.540  32.620  68.050  1.00  0.00           N
ATOM   3835  HN  GLU A 892      44.430  33.000  67.850  1.00  0.00           H
ATOM   3836  CA  GLU A 892      42.860  33.520  68.960  1.00  0.00           C
ATOM   3837  HA  GLU A 892      41.830  33.270  68.760  1.00  0.00           H
ATOM   3838  CB  GLU A 892      43.250  33.220  70.480  1.00  0.00           C
ATOM   3839  HB1 GLU A 892      42.880  34.100  71.050  1.00  0.00           H
ATOM   3840  HB2 GLU A 892      44.350  33.280  70.520  1.00  0.00           H
ATOM   3841  CG  GLU A 892      42.720  31.930  71.010  1.00  0.00           C
ATOM   3842  HG1 GLU A 892      43.400  31.110  70.680  1.00  0.00           H
ATOM   3843  HG2 GLU A 892      41.690  31.690  70.680  1.00  0.00           H
ATOM   3844  CD  GLU A 892      42.720  31.810  72.500  1.00  0.00           C
ATOM   3845  OE1 GLU A 892      43.790  31.830  73.180  1.00  0.00           O
ATOM   3846  OE2 GLU A 892      41.600  31.780  73.090  1.00  0.00           O
ATOM   3847  C   GLU A 892      43.090  34.980  68.620  1.00  0.00           C
ATOM   3848  O   GLU A 892      44.150  35.310  68.030  1.00  0.00           O
ATOM   3849  N   PRO A 893      42.170  35.910  68.850  1.00  0.00           N
ATOM   3850  CD  PRO A 893      40.880  35.640  69.340  1.00  0.00           C
ATOM   3851  HD1 PRO A 893      41.080  35.290  70.390  1.00  0.00           H
ATOM   3852  HD2 PRO A 893      40.460  34.830  68.720  1.00  0.00           H
ATOM   3853  CA  PRO A 893      42.450  37.360  68.890  1.00  0.00           C
ATOM   3854  HA  PRO A 893      42.650  37.730  67.900  1.00  0.00           H
ATOM   3855  CB  PRO A 893      41.220  38.050  69.400  1.00  0.00           C
ATOM   3856  HB1 PRO A 893      40.940  38.990  68.880  1.00  0.00           H
ATOM   3857  HB2 PRO A 893      41.210  38.080  70.510  1.00  0.00           H
ATOM   3858  CG  PRO A 893      40.170  36.960  69.040  1.00  0.00           C
ATOM   3859  HG1 PRO A 893      39.360  37.090  69.800  1.00  0.00           H
ATOM   3860  HG2 PRO A 893      39.800  37.040  68.000  1.00  0.00           H
ATOM   3861  C   PRO A 893      43.650  37.780  69.670  1.00  0.00           C
ATOM   3862  O   PRO A 893      43.900  37.170  70.710  1.00  0.00           O
ATOM   3863  N   THR A 894      44.390  38.820  69.220  1.00  0.00           N
ATOM   3864  HN  THR A 894      44.050  39.220  68.370  1.00  0.00           H
ATOM   3865  CA  THR A 894      45.450  39.670  69.870  1.00  0.00           C
ATOM   3866  HA  THR A 894      46.280  39.010  70.090  1.00  0.00           H
ATOM   3867  CB  THR A 894      45.940  40.810  69.010  1.00  0.00           C
ATOM   3868  HB  THR A 894      45.210  41.600  68.770  1.00  0.00           H
ATOM   3869  OG1 THR A 894      46.460  40.330  67.730  1.00  0.00           O
ATOM   3870  HG1 THR A 894      45.670  40.120  67.220  1.00  0.00           H
ATOM   3871  CG2 THR A 894      47.170  41.410  69.700  1.00  0.00           C
ATOM   3872 HG21 THR A 894      47.950  40.620  69.670  1.00  0.00           H
ATOM   3873 HG22 THR A 894      46.960  41.820  70.720  1.00  0.00           H
ATOM   3874 HG23 THR A 894      47.640  42.240  69.130  1.00  0.00           H
ATOM   3875  C   THR A 894      44.830  40.230  71.110  1.00  0.00           C
ATOM   3876  O   THR A 894      45.490  40.160  72.150  1.00  0.00           O
ATOM   3877  N   HSD A 895      43.640  40.780  70.990  1.00  0.00           N
ATOM   3878  HN  HSD A 895      43.170  40.630  70.120  1.00  0.00           H
ATOM   3879  CA  HSD A 895      42.880  41.300  72.090  1.00  0.00           C
ATOM   3880  HA  HSD A 895      43.580  41.910  72.650  1.00  0.00           H
ATOM   3881  CB  HSD A 895      41.960  42.470  71.730  1.00  0.00           C
ATOM   3882  HB1 HSD A 895      41.560  42.390  70.690  1.00  0.00           H
ATOM   3883  HB2 HSD A 895      42.560  43.410  71.660  1.00  0.00           H
ATOM   3884  ND1 HSD A 895      40.700  43.470  73.700  1.00  0.00           N
ATOM   3885  HD1 HSD A 895      41.450  43.920  74.190  1.00  0.00           H
ATOM   3886  CG  HSD A 895      40.730  42.710  72.590  1.00  0.00           C
ATOM   3887  CE1 HSD A 895      39.430  43.710  73.960  1.00  0.00           C
ATOM   3888  HE1 HSD A 895      38.980  44.370  74.690  1.00  0.00           H
ATOM   3889  NE2 HSD A 895      38.620  43.090  73.220  1.00  0.00           N
ATOM   3890  CD2 HSD A 895      39.430  42.390  72.340  1.00  0.00           C
ATOM   3891  HD2 HSD A 895      38.940  41.720  71.640  1.00  0.00           H
ATOM   3892  C   HSD A 895      42.260  40.290  73.030  1.00  0.00           C
ATOM   3893  O   HSD A 895      41.310  39.650  72.620  1.00  0.00           O
ATOM   3894  N   PRO A 896      42.630  40.150  74.340  1.00  0.00           N
ATOM   3895  CD  PRO A 896      43.740  40.820  75.020  1.00  0.00           C
ATOM   3896  HD1 PRO A 896      43.490  41.870  75.270  1.00  0.00           H
ATOM   3897  HD2 PRO A 896      44.660  40.880  74.410  1.00  0.00           H
ATOM   3898  CA  PRO A 896      42.410  38.870  74.900  1.00  0.00           C
ATOM   3899  HA  PRO A 896      42.560  38.080  74.180  1.00  0.00           H
ATOM   3900  CB  PRO A 896      43.330  38.850  76.160  1.00  0.00           C
ATOM   3901  HB1 PRO A 896      44.140  38.140  75.900  1.00  0.00           H
ATOM   3902  HB2 PRO A 896      42.810  38.560  77.100  1.00  0.00           H
ATOM   3903  CG  PRO A 896      43.880  40.250  76.430  1.00  0.00           C
ATOM   3904  HG1 PRO A 896      43.140  40.670  77.140  1.00  0.00           H
ATOM   3905  HG2 PRO A 896      44.870  40.370  76.920  1.00  0.00           H
ATOM   3906  C   PRO A 896      40.930  38.690  75.340  1.00  0.00           C
ATOM   3907  O   PRO A 896      40.530  37.500  75.400  1.00  0.00           O
ATOM   3908  N   GLU A 897      40.200  39.760  75.850  1.00  0.00           N
ATOM   3909  HN  GLU A 897      40.500  40.700  75.790  1.00  0.00           H
ATOM   3910  CA  GLU A 897      39.080  39.480  76.630  1.00  0.00           C
ATOM   3911  HA  GLU A 897      39.070  38.480  77.030  1.00  0.00           H
ATOM   3912  CB  GLU A 897      39.060  40.580  77.770  1.00  0.00           C
ATOM   3913  HB1 GLU A 897      39.930  40.440  78.450  1.00  0.00           H
ATOM   3914  HB2 GLU A 897      38.110  40.660  78.340  1.00  0.00           H
ATOM   3915  CG  GLU A 897      39.300  42.050  77.260  1.00  0.00           C
ATOM   3916  HG1 GLU A 897      38.560  42.230  76.460  1.00  0.00           H
ATOM   3917  HG2 GLU A 897      40.330  42.040  76.850  1.00  0.00           H
ATOM   3918  CD  GLU A 897      39.190  42.940  78.470  1.00  0.00           C
ATOM   3919  OE1 GLU A 897      39.760  42.670  79.530  1.00  0.00           O
ATOM   3920  OE2 GLU A 897      38.470  43.940  78.540  1.00  0.00           O
ATOM   3921  C   GLU A 897      37.780  39.410  75.900  1.00  0.00           C
ATOM   3922  O   GLU A 897      36.740  39.310  76.540  1.00  0.00           O
ATOM   3923  N   ARG A 898      37.650  39.470  74.540  1.00  0.00           N
ATOM   3924  HN  ARG A 898      38.480  39.560  74.010  1.00  0.00           H
ATOM   3925  CA  ARG A 898      36.360  39.490  73.920  1.00  0.00           C
ATOM   3926  HA  ARG A 898      35.520  39.140  74.500  1.00  0.00           H
ATOM   3927  CB  ARG A 898      35.800  40.790  73.440  1.00  0.00           C
ATOM   3928  HB1 ARG A 898      34.770  40.630  73.050  1.00  0.00           H
ATOM   3929  HB2 ARG A 898      36.460  41.220  72.650  1.00  0.00           H
ATOM   3930  CG  ARG A 898      35.710  41.960  74.400  1.00  0.00           C
ATOM   3931  HG1 ARG A 898      35.810  42.970  73.950  1.00  0.00           H
ATOM   3932  HG2 ARG A 898      36.640  41.910  75.010  1.00  0.00           H
ATOM   3933  CD  ARG A 898      34.490  42.150  75.290  1.00  0.00           C
ATOM   3934  HD1 ARG A 898      33.710  42.210  74.510  1.00  0.00           H
ATOM   3935  HD2 ARG A 898      34.640  43.040  75.950  1.00  0.00           H
ATOM   3936  NE  ARG A 898      34.520  40.950  76.250  1.00  0.00           N
ATOM   3937  HE  ARG A 898      35.350  40.420  76.420  1.00  0.00           H
ATOM   3938  CZ  ARG A 898      33.410  40.310  76.630  1.00  0.00           C
ATOM   3939  NH1 ARG A 898      32.200  40.790  76.330  1.00  0.00           N
ATOM   3940 HH11 ARG A 898      31.450  40.140  76.350  1.00  0.00           H
ATOM   3941 HH12 ARG A 898      32.220  41.720  75.970  1.00  0.00           H
ATOM   3942  NH2 ARG A 898      33.450  39.070  76.970  1.00  0.00           N
ATOM   3943 HH21 ARG A 898      32.570  38.610  77.030  1.00  0.00           H
ATOM   3944 HH22 ARG A 898      34.300  38.540  77.040  1.00  0.00           H
ATOM   3945  C   ARG A 898      36.490  38.620  72.770  1.00  0.00           C
ATOM   3946  O   ARG A 898      37.600  38.520  72.250  1.00  0.00           O
ATOM   3947  N   GLY A 899      35.450  37.930  72.350  1.00  0.00           N
ATOM   3948  HN  GLY A 899      34.550  38.160  72.720  1.00  0.00           H
ATOM   3949  CA  GLY A 899      35.530  36.960  71.310  1.00  0.00           C
ATOM   3950  HA1 GLY A 899      34.580  36.450  71.380  1.00  0.00           H
ATOM   3951  HA2 GLY A 899      36.380  36.320  71.470  1.00  0.00           H
ATOM   3952  C   GLY A 899      35.630  37.600  69.990  1.00  0.00           C
ATOM   3953  O   GLY A 899      35.650  38.840  69.920  1.00  0.00           O
ATOM   3954  N   TRP A 900      35.550  36.840  68.880  1.00  0.00           N
ATOM   3955  HN  TRP A 900      35.400  35.850  68.980  1.00  0.00           H
ATOM   3956  CA  TRP A 900      35.640  37.350  67.610  1.00  0.00           C
ATOM   3957  HA  TRP A 900      36.550  37.910  67.470  1.00  0.00           H
ATOM   3958  CB  TRP A 900      35.710  36.260  66.520  1.00  0.00           C
ATOM   3959  HB1 TRP A 900      35.700  36.660  65.490  1.00  0.00           H
ATOM   3960  HB2 TRP A 900      34.820  35.630  66.680  1.00  0.00           H
ATOM   3961  CG  TRP A 900      36.940  35.350  66.550  1.00  0.00           C
ATOM   3962  CD1 TRP A 900      37.000  33.970  66.800  1.00  0.00           C
ATOM   3963  HD1 TRP A 900      36.160  33.340  67.060  1.00  0.00           H
ATOM   3964  NE1 TRP A 900      38.260  33.520  66.660  1.00  0.00           N
ATOM   3965  HE1 TRP A 900      38.610  32.630  66.860  1.00  0.00           H
ATOM   3966  CE2 TRP A 900      39.070  34.610  66.140  1.00  0.00           C
ATOM   3967  CD2 TRP A 900      38.250  35.690  66.060  1.00  0.00           C
ATOM   3968  CE3 TRP A 900      38.780  36.890  65.520  1.00  0.00           C
ATOM   3969  HE3 TRP A 900      38.170  37.770  65.390  1.00  0.00           H
ATOM   3970  CZ3 TRP A 900      40.140  36.890  65.090  1.00  0.00           C
ATOM   3971  HZ3 TRP A 900      40.570  37.750  64.610  1.00  0.00           H
ATOM   3972  CZ2 TRP A 900      40.330  34.540  65.790  1.00  0.00           C
ATOM   3973  HZ2 TRP A 900      40.920  33.640  65.900  1.00  0.00           H
ATOM   3974  CH2 TRP A 900      40.920  35.720  65.230  1.00  0.00           C
ATOM   3975  HH2 TRP A 900      41.900  35.770  64.760  1.00  0.00           H
ATOM   3976  C   TRP A 900      34.560  38.350  67.160  1.00  0.00           C
ATOM   3977  O   TRP A 900      34.750  39.310  66.480  1.00  0.00           O
ATOM   3978  N   ILE A 901      33.300  38.060  67.570  1.00  0.00           N
ATOM   3979  HN  ILE A 901      33.240  37.300  68.210  1.00  0.00           H
ATOM   3980  CA  ILE A 901      32.110  38.800  67.170  1.00  0.00           C
ATOM   3981  HA  ILE A 901      32.260  39.090  66.150  1.00  0.00           H
ATOM   3982  CB  ILE A 901      30.870  37.940  67.090  1.00  0.00           C
ATOM   3983  HB  ILE A 901      30.780  37.460  68.080  1.00  0.00           H
ATOM   3984  CG2 ILE A 901      29.570  38.760  66.880  1.00  0.00           C
ATOM   3985 HG21 ILE A 901      29.240  39.360  67.750  1.00  0.00           H
ATOM   3986 HG22 ILE A 901      28.710  38.090  66.690  1.00  0.00           H
ATOM   3987 HG23 ILE A 901      29.670  39.480  66.040  1.00  0.00           H
ATOM   3988  CG1 ILE A 901      31.110  36.860  66.020  1.00  0.00           C
ATOM   3989 HG11 ILE A 901      32.100  36.380  66.120  1.00  0.00           H
ATOM   3990 HG12 ILE A 901      31.010  37.280  65.000  1.00  0.00           H
ATOM   3991  CD  ILE A 901      30.090  35.750  66.240  1.00  0.00           C
ATOM   3992  HD1 ILE A 901      30.230  35.350  67.260  1.00  0.00           H
ATOM   3993  HD2 ILE A 901      30.160  34.990  65.410  1.00  0.00           H
ATOM   3994  HD3 ILE A 901      29.060  36.180  66.180  1.00  0.00           H
ATOM   3995  C   ILE A 901      31.830  40.110  67.820  1.00  0.00           C
ATOM   3996  O   ILE A 901      31.660  40.240  69.040  1.00  0.00           O
ATOM   3997  N   ILE A 902      31.870  41.120  66.980  1.00  0.00           N
ATOM   3998  HN  ILE A 902      32.070  40.950  66.020  1.00  0.00           H
ATOM   3999  CA  ILE A 902      31.570  42.550  67.430  1.00  0.00           C
ATOM   4000  HA  ILE A 902      31.850  42.570  68.460  1.00  0.00           H
ATOM   4001  CB  ILE A 902      32.320  43.640  66.580  1.00  0.00           C
ATOM   4002  HB  ILE A 902      31.950  43.660  65.540  1.00  0.00           H
ATOM   4003  CG2 ILE A 902      32.100  45.080  67.080  1.00  0.00           C
ATOM   4004 HG21 ILE A 902      32.230  45.160  68.180  1.00  0.00           H
ATOM   4005 HG22 ILE A 902      31.090  45.480  66.840  1.00  0.00           H
ATOM   4006 HG23 ILE A 902      32.810  45.720  66.530  1.00  0.00           H
ATOM   4007  CG1 ILE A 902      33.840  43.360  66.490  1.00  0.00           C
ATOM   4008 HG11 ILE A 902      34.320  44.220  65.960  1.00  0.00           H
ATOM   4009 HG12 ILE A 902      34.070  42.460  65.880  1.00  0.00           H
ATOM   4010  CD  ILE A 902      34.550  43.280  67.770  1.00  0.00           C
ATOM   4011  HD1 ILE A 902      35.520  42.740  67.830  1.00  0.00           H
ATOM   4012  HD2 ILE A 902      33.940  42.820  68.580  1.00  0.00           H
ATOM   4013  HD3 ILE A 902      34.880  44.320  67.990  1.00  0.00           H
ATOM   4014  C   ILE A 902      30.080  42.880  67.340  1.00  0.00           C
ATOM   4015  O   ILE A 902      29.480  42.820  66.290  1.00  0.00           O
ATOM   4016  N   SER A 903      29.440  43.240  68.440  1.00  0.00           N
ATOM   4017  HN  SER A 903      29.930  43.390  69.300  1.00  0.00           H
ATOM   4018  CA  SER A 903      28.060  43.540  68.410  1.00  0.00           C
ATOM   4019  HA  SER A 903      27.700  43.050  67.500  1.00  0.00           H
ATOM   4020  CB  SER A 903      27.300  42.830  69.590  1.00  0.00           C
ATOM   4021  HB1 SER A 903      27.710  43.100  70.580  1.00  0.00           H
ATOM   4022  HB2 SER A 903      27.550  41.780  69.280  1.00  0.00           H
ATOM   4023  OG  SER A 903      25.890  42.990  69.500  1.00  0.00           O
ATOM   4024  HG1 SER A 903      25.600  42.480  70.270  1.00  0.00           H
ATOM   4025  C   SER A 903      27.800  45.070  68.220  1.00  0.00           C
ATOM   4026  O   SER A 903      28.330  45.820  69.020  1.00  0.00           O
ATOM   4027  N   PRO A 904      27.040  45.560  67.230  1.00  0.00           N
ATOM   4028  CD  PRO A 904      26.360  44.740  66.230  1.00  0.00           C
ATOM   4029  HD1 PRO A 904      25.670  44.000  66.720  1.00  0.00           H
ATOM   4030  HD2 PRO A 904      27.240  44.270  65.760  1.00  0.00           H
ATOM   4031  CA  PRO A 904      26.960  46.940  66.960  1.00  0.00           C
ATOM   4032  HA  PRO A 904      27.960  47.320  67.120  1.00  0.00           H
ATOM   4033  CB  PRO A 904      26.430  46.950  65.450  1.00  0.00           C
ATOM   4034  HB1 PRO A 904      27.340  46.850  64.830  1.00  0.00           H
ATOM   4035  HB2 PRO A 904      25.760  47.830  65.290  1.00  0.00           H
ATOM   4036  CG  PRO A 904      25.590  45.710  65.250  1.00  0.00           C
ATOM   4037  HG1 PRO A 904      24.590  45.650  65.740  1.00  0.00           H
ATOM   4038  HG2 PRO A 904      25.470  45.250  64.240  1.00  0.00           H
ATOM   4039  C   PRO A 904      25.950  47.580  67.870  1.00  0.00           C
ATOM   4040  O   PRO A 904      25.100  46.860  68.370  1.00  0.00           O
ATOM   4041  N   LEU A 905      26.090  48.880  68.190  1.00  0.00           N
ATOM   4042  HN  LEU A 905      26.640  49.480  67.620  1.00  0.00           H
ATOM   4043  CA  LEU A 905      25.440  49.620  69.240  1.00  0.00           C
ATOM   4044  HA  LEU A 905      25.870  50.620  69.190  1.00  0.00           H
ATOM   4045  CB  LEU A 905      23.850  49.880  69.120  1.00  0.00           C
ATOM   4046  HB1 LEU A 905      23.430  50.270  70.070  1.00  0.00           H
ATOM   4047  HB2 LEU A 905      23.270  48.940  68.940  1.00  0.00           H
ATOM   4048  CG  LEU A 905      23.510  50.880  68.010  1.00  0.00           C
ATOM   4049  HG  LEU A 905      24.240  50.690  67.200  1.00  0.00           H
ATOM   4050  CD1 LEU A 905      22.080  50.750  67.520  1.00  0.00           C
ATOM   4051 HD11 LEU A 905      22.010  49.770  67.000  1.00  0.00           H
ATOM   4052 HD12 LEU A 905      21.760  51.510  66.770  1.00  0.00           H
ATOM   4053 HD13 LEU A 905      21.360  50.710  68.360  1.00  0.00           H
ATOM   4054  CD2 LEU A 905      23.610  52.320  68.500  1.00  0.00           C
ATOM   4055 HD21 LEU A 905      23.260  52.960  67.670  1.00  0.00           H
ATOM   4056 HD22 LEU A 905      24.650  52.550  68.850  1.00  0.00           H
ATOM   4057 HD23 LEU A 905      22.990  52.450  69.410  1.00  0.00           H
ATOM   4058  C   LEU A 905      25.790  49.230  70.650  1.00  0.00           C
ATOM   4059  O   LEU A 905      26.620  49.860  71.320  1.00  0.00           O
ATOM   4060  N   GLY A 906      25.350  48.140  71.140  1.00  0.00           N
ATOM   4061  HN  GLY A 906      24.730  47.540  70.630  1.00  0.00           H
ATOM   4062  CA  GLY A 906      25.760  47.540  72.480  1.00  0.00           C
ATOM   4063  HA1 GLY A 906      26.830  47.410  72.530  1.00  0.00           H
ATOM   4064  HA2 GLY A 906      25.220  46.610  72.540  1.00  0.00           H
ATOM   4065  C   GLY A 906      25.400  48.410  73.630  1.00  0.00           C
ATOM   4066  O   GLY A 906      24.220  48.570  73.950  1.00  0.00           O
ATOM   4067  N   ASP A 907      26.400  48.950  74.260  1.00  0.00           N
ATOM   4068  HN  ASP A 907      27.320  48.600  74.090  1.00  0.00           H
ATOM   4069  CA  ASP A 907      26.080  49.990  75.320  1.00  0.00           C
ATOM   4070  HA  ASP A 907      25.070  49.800  75.650  1.00  0.00           H
ATOM   4071  CB  ASP A 907      27.020  49.860  76.480  1.00  0.00           C
ATOM   4072  HB1 ASP A 907      26.930  50.730  77.170  1.00  0.00           H
ATOM   4073  HB2 ASP A 907      28.080  49.710  76.170  1.00  0.00           H
ATOM   4074  CG  ASP A 907      26.740  48.620  77.410  1.00  0.00           C
ATOM   4075  OD1 ASP A 907      27.500  48.450  78.380  1.00  0.00           O
ATOM   4076  OD2 ASP A 907      25.750  47.890  77.150  1.00  0.00           O
ATOM   4077  C   ASP A 907      26.110  51.340  74.720  1.00  0.00           C
ATOM   4078  O   ASP A 907      25.900  52.300  75.450  1.00  0.00           O
ATOM   4079  N   ASN A 908      26.400  51.530  73.420  1.00  0.00           N
ATOM   4080  HN  ASN A 908      26.430  50.830  72.700  1.00  0.00           H
ATOM   4081  CA  ASN A 908      26.700  52.860  72.920  1.00  0.00           C
ATOM   4082  HA  ASN A 908      27.120  53.390  73.770  1.00  0.00           H
ATOM   4083  CB  ASN A 908      27.860  52.890  71.820  1.00  0.00           C
ATOM   4084  HB1 ASN A 908      28.240  53.930  71.740  1.00  0.00           H
ATOM   4085  HB2 ASN A 908      27.460  52.520  70.850  1.00  0.00           H
ATOM   4086  CG  ASN A 908      29.010  52.020  72.430  1.00  0.00           C
ATOM   4087  OD1 ASN A 908      29.800  52.500  73.200  1.00  0.00           O
ATOM   4088  ND2 ASN A 908      29.090  50.700  72.090  1.00  0.00           N
ATOM   4089 HD21 ASN A 908      29.780  50.110  72.530  1.00  0.00           H
ATOM   4090 HD22 ASN A 908      28.310  50.370  71.560  1.00  0.00           H
ATOM   4091  C   ASN A 908      25.440  53.480  72.400  1.00  0.00           C
ATOM   4092  O   ASN A 908      24.630  52.780  71.810  1.00  0.00           O
ATOM   4093  N   PRO A 909      25.210  54.780  72.570  1.00  0.00           N
ATOM   4094  CD  PRO A 909      26.040  55.650  73.450  1.00  0.00           C
ATOM   4095  HD1 PRO A 909      26.870  56.080  72.860  1.00  0.00           H
ATOM   4096  HD2 PRO A 909      26.260  55.180  74.430  1.00  0.00           H
ATOM   4097  CA  PRO A 909      24.100  55.560  71.970  1.00  0.00           C
ATOM   4098  HA  PRO A 909      23.230  55.300  72.560  1.00  0.00           H
ATOM   4099  CB  PRO A 909      24.440  56.990  72.250  1.00  0.00           C
ATOM   4100  HB1 PRO A 909      23.560  57.660  72.350  1.00  0.00           H
ATOM   4101  HB2 PRO A 909      25.200  57.320  71.510  1.00  0.00           H
ATOM   4102  CG  PRO A 909      25.080  56.810  73.610  1.00  0.00           C
ATOM   4103  HG1 PRO A 909      25.510  57.800  73.850  1.00  0.00           H
ATOM   4104  HG2 PRO A 909      24.280  56.570  74.340  1.00  0.00           H
ATOM   4105  C   PRO A 909      23.640  55.310  70.610  1.00  0.00           C
ATOM   4106  O   PRO A 909      24.390  55.190  69.620  1.00  0.00           O
ATOM   4107  N   TRP A 910      22.280  55.250  70.400  1.00  0.00           N
ATOM   4108  HN  TRP A 910      21.710  55.150  71.200  1.00  0.00           H
ATOM   4109  CA  TRP A 910      21.560  55.070  69.150  1.00  0.00           C
ATOM   4110  HA  TRP A 910      21.540  54.010  68.950  1.00  0.00           H
ATOM   4111  CB  TRP A 910      20.060  55.660  69.400  1.00  0.00           C
ATOM   4112  HB1 TRP A 910      20.120  56.740  69.650  1.00  0.00           H
ATOM   4113  HB2 TRP A 910      19.690  55.190  70.330  1.00  0.00           H
ATOM   4114  CG  TRP A 910      19.040  55.500  68.280  1.00  0.00           C
ATOM   4115  CD1 TRP A 910      18.750  54.280  67.720  1.00  0.00           C
ATOM   4116  HD1 TRP A 910      19.070  53.370  68.210  1.00  0.00           H
ATOM   4117  NE1 TRP A 910      17.740  54.490  66.770  1.00  0.00           N
ATOM   4118  HE1 TRP A 910      17.260  53.780  66.320  1.00  0.00           H
ATOM   4119  CE2 TRP A 910      17.570  55.860  66.570  1.00  0.00           C
ATOM   4120  CD2 TRP A 910      18.370  56.510  67.550  1.00  0.00           C
ATOM   4121  CE3 TRP A 910      18.270  57.910  67.630  1.00  0.00           C
ATOM   4122  HE3 TRP A 910      18.830  58.430  68.400  1.00  0.00           H
ATOM   4123  CZ3 TRP A 910      17.500  58.590  66.720  1.00  0.00           C
ATOM   4124  HZ3 TRP A 910      17.530  59.670  66.790  1.00  0.00           H
ATOM   4125  CZ2 TRP A 910      16.700  56.560  65.740  1.00  0.00           C
ATOM   4126  HZ2 TRP A 910      16.040  56.050  65.050  1.00  0.00           H
ATOM   4127  CH2 TRP A 910      16.690  57.940  65.800  1.00  0.00           C
ATOM   4128  HH2 TRP A 910      15.970  58.370  65.130  1.00  0.00           H
ATOM   4129  C   TRP A 910      22.080  55.640  67.820  1.00  0.00           C
ATOM   4130  O   TRP A 910      22.040  54.950  66.800  1.00  0.00           O
ATOM   4131  N   TRP A 911      22.530  56.900  67.820  1.00  0.00           N
ATOM   4132  HN  TRP A 911      22.380  57.440  68.650  1.00  0.00           H
ATOM   4133  CA  TRP A 911      22.850  57.640  66.690  1.00  0.00           C
ATOM   4134  HA  TRP A 911      22.070  57.580  65.940  1.00  0.00           H
ATOM   4135  CB  TRP A 911      22.840  59.120  67.100  1.00  0.00           C
ATOM   4136  HB1 TRP A 911      21.800  59.370  67.420  1.00  0.00           H
ATOM   4137  HB2 TRP A 911      23.050  59.700  66.180  1.00  0.00           H
ATOM   4138  CG  TRP A 911      23.830  59.500  68.130  1.00  0.00           C
ATOM   4139  CD1 TRP A 911      23.550  59.580  69.470  1.00  0.00           C
ATOM   4140  HD1 TRP A 911      22.530  59.520  69.840  1.00  0.00           H
ATOM   4141  NE1 TRP A 911      24.620  60.140  70.100  1.00  0.00           N
ATOM   4142  HE1 TRP A 911      24.630  60.640  70.930  1.00  0.00           H
ATOM   4143  CE2 TRP A 911      25.650  60.230  69.230  1.00  0.00           C
ATOM   4144  CD2 TRP A 911      25.190  59.860  67.960  1.00  0.00           C
ATOM   4145  CE3 TRP A 911      26.050  59.950  66.820  1.00  0.00           C
ATOM   4146  HE3 TRP A 911      25.750  59.570  65.870  1.00  0.00           H
ATOM   4147  CZ3 TRP A 911      27.330  60.360  67.000  1.00  0.00           C
ATOM   4148  HZ3 TRP A 911      28.040  60.310  66.190  1.00  0.00           H
ATOM   4149  CZ2 TRP A 911      26.970  60.740  69.390  1.00  0.00           C
ATOM   4150  HZ2 TRP A 911      27.280  61.330  70.240  1.00  0.00           H
ATOM   4151  CH2 TRP A 911      27.830  60.730  68.250  1.00  0.00           C
ATOM   4152  HH2 TRP A 911      28.790  61.190  68.370  1.00  0.00           H
ATOM   4153  C   TRP A 911      24.190  57.270  66.130  1.00  0.00           C
ATOM   4154  O   TRP A 911      24.490  57.640  64.990  1.00  0.00           O
ATOM   4155  N   THR A 912      25.040  56.420  66.890  1.00  0.00           N
ATOM   4156  HN  THR A 912      24.740  56.030  67.760  1.00  0.00           H
ATOM   4157  CA  THR A 912      26.400  56.200  66.540  1.00  0.00           C
ATOM   4158  HA  THR A 912      26.770  57.080  66.050  1.00  0.00           H
ATOM   4159  CB  THR A 912      27.300  55.840  67.680  1.00  0.00           C
ATOM   4160  HB  THR A 912      28.350  55.880  67.310  1.00  0.00           H
ATOM   4161  OG1 THR A 912      27.130  54.570  68.310  1.00  0.00           O
ATOM   4162  HG1 THR A 912      26.590  54.780  69.070  1.00  0.00           H
ATOM   4163  CG2 THR A 912      27.120  56.870  68.850  1.00  0.00           C
ATOM   4164 HG21 THR A 912      27.600  56.490  69.780  1.00  0.00           H
ATOM   4165 HG22 THR A 912      26.050  57.100  69.080  1.00  0.00           H
ATOM   4166 HG23 THR A 912      27.420  57.900  68.580  1.00  0.00           H
ATOM   4167  C   THR A 912      26.520  55.140  65.460  1.00  0.00           C
ATOM   4168  O   THR A 912      27.280  55.280  64.520  1.00  0.00           O
ATOM   4169  N   LEU A 913      25.600  54.170  65.410  1.00  0.00           N
ATOM   4170  HN  LEU A 913      25.120  54.070  66.290  1.00  0.00           H
ATOM   4171  CA  LEU A 913      25.250  53.240  64.250  1.00  0.00           C
ATOM   4172  HA  LEU A 913      26.140  52.690  63.970  1.00  0.00           H
ATOM   4173  CB  LEU A 913      24.210  52.270  64.790  1.00  0.00           C
ATOM   4174  HB1 LEU A 913      23.440  52.920  65.260  1.00  0.00           H
ATOM   4175  HB2 LEU A 913      24.750  51.760  65.610  1.00  0.00           H
ATOM   4176  CG  LEU A 913      23.610  51.140  63.890  1.00  0.00           C
ATOM   4177  HG  LEU A 913      23.010  50.490  64.560  1.00  0.00           H
ATOM   4178  CD1 LEU A 913      22.660  51.540  62.780  1.00  0.00           C
ATOM   4179 HD11 LEU A 913      22.290  50.700  62.160  1.00  0.00           H
ATOM   4180 HD12 LEU A 913      23.010  52.380  62.140  1.00  0.00           H
ATOM   4181 HD13 LEU A 913      21.780  51.990  63.300  1.00  0.00           H
ATOM   4182  CD2 LEU A 913      24.800  50.340  63.410  1.00  0.00           C
ATOM   4183 HD21 LEU A 913      25.570  49.980  64.110  1.00  0.00           H
ATOM   4184 HD22 LEU A 913      25.280  50.920  62.600  1.00  0.00           H
ATOM   4185 HD23 LEU A 913      24.350  49.430  62.960  1.00  0.00           H
ATOM   4186  C   LEU A 913      24.810  53.990  63.030  1.00  0.00           C
ATOM   4187  O   LEU A 913      25.290  53.700  61.920  1.00  0.00           O
ATOM   4188  N   LEU A 914      23.890  55.000  63.110  1.00  0.00           N
ATOM   4189  HN  LEU A 914      23.790  55.220  64.080  1.00  0.00           H
ATOM   4190  CA  LEU A 914      23.330  55.760  62.010  1.00  0.00           C
ATOM   4191  HA  LEU A 914      22.950  54.980  61.380  1.00  0.00           H
ATOM   4192  CB  LEU A 914      22.180  56.700  62.400  1.00  0.00           C
ATOM   4193  HB1 LEU A 914      21.810  57.090  61.420  1.00  0.00           H
ATOM   4194  HB2 LEU A 914      22.600  57.560  62.940  1.00  0.00           H
ATOM   4195  CG  LEU A 914      21.060  56.040  63.130  1.00  0.00           C
ATOM   4196  HG  LEU A 914      21.450  55.650  64.090  1.00  0.00           H
ATOM   4197  CD1 LEU A 914      19.900  56.980  63.530  1.00  0.00           C
ATOM   4198 HD11 LEU A 914      19.390  57.350  62.620  1.00  0.00           H
ATOM   4199 HD12 LEU A 914      20.310  57.900  64.010  1.00  0.00           H
ATOM   4200 HD13 LEU A 914      19.090  56.500  64.110  1.00  0.00           H
ATOM   4201  CD2 LEU A 914      20.440  54.750  62.450  1.00  0.00           C
ATOM   4202 HD21 LEU A 914      19.810  54.850  61.560  1.00  0.00           H
ATOM   4203 HD22 LEU A 914      19.720  54.270  63.140  1.00  0.00           H
ATOM   4204 HD23 LEU A 914      21.160  53.990  62.080  1.00  0.00           H
ATOM   4205  C   LEU A 914      24.320  56.580  61.250  1.00  0.00           C
ATOM   4206  O   LEU A 914      24.310  56.590  59.990  1.00  0.00           O
ATOM   4207  N   ILE A 915      25.140  57.320  61.920  1.00  0.00           N
ATOM   4208  HN  ILE A 915      25.090  57.320  62.920  1.00  0.00           H
ATOM   4209  CA  ILE A 915      26.040  58.330  61.350  1.00  0.00           C
ATOM   4210  HA  ILE A 915      25.410  58.910  60.690  1.00  0.00           H
ATOM   4211  CB  ILE A 915      26.550  59.190  62.480  1.00  0.00           C
ATOM   4212  HB  ILE A 915      25.740  59.430  63.210  1.00  0.00           H
ATOM   4213  CG2 ILE A 915      27.710  58.520  63.200  1.00  0.00           C
ATOM   4214 HG21 ILE A 915      28.510  58.610  62.430  1.00  0.00           H
ATOM   4215 HG22 ILE A 915      27.480  57.440  63.350  1.00  0.00           H
ATOM   4216 HG23 ILE A 915      27.900  58.980  64.190  1.00  0.00           H
ATOM   4217  CG1 ILE A 915      26.960  60.580  61.990  1.00  0.00           C
ATOM   4218 HG11 ILE A 915      27.930  60.540  61.450  1.00  0.00           H
ATOM   4219 HG12 ILE A 915      27.280  61.080  62.930  1.00  0.00           H
ATOM   4220  CD  ILE A 915      25.790  61.410  61.500  1.00  0.00           C
ATOM   4221  HD1 ILE A 915      26.050  62.480  61.620  1.00  0.00           H
ATOM   4222  HD2 ILE A 915      24.840  61.300  62.090  1.00  0.00           H
ATOM   4223  HD3 ILE A 915      25.570  61.170  60.450  1.00  0.00           H
ATOM   4224  C   ILE A 915      27.140  57.770  60.410  1.00  0.00           C
ATOM   4225  O   ILE A 915      27.600  58.280  59.370  1.00  0.00           O
ATOM   4226  N   ALA A 916      27.410  56.460  60.690  1.00  0.00           N
ATOM   4227  HN  ALA A 916      27.010  55.950  61.460  1.00  0.00           H
ATOM   4228  CA  ALA A 916      28.420  55.700  59.990  1.00  0.00           C
ATOM   4229  HA  ALA A 916      29.340  56.270  59.990  1.00  0.00           H
ATOM   4230  CB  ALA A 916      28.570  54.360  60.850  1.00  0.00           C
ATOM   4231  HB1 ALA A 916      27.580  53.860  60.840  1.00  0.00           H
ATOM   4232  HB2 ALA A 916      28.830  54.530  61.920  1.00  0.00           H
ATOM   4233  HB3 ALA A 916      29.370  53.770  60.370  1.00  0.00           H
ATOM   4234  C   ALA A 916      28.120  55.310  58.520  1.00  0.00           C
ATOM   4235  O   ALA A 916      29.050  54.690  57.920  1.00  0.00           O
ATOM   4236  N   ALA A 917      26.940  55.530  58.040  1.00  0.00           N
ATOM   4237  HN  ALA A 917      26.290  56.020  58.620  1.00  0.00           H
ATOM   4238  CA  ALA A 917      26.510  55.350  56.630  1.00  0.00           C
ATOM   4239  HA  ALA A 917      26.670  54.440  56.080  1.00  0.00           H
ATOM   4240  CB  ALA A 917      24.990  55.620  56.630  1.00  0.00           C
ATOM   4241  HB1 ALA A 917      24.610  55.610  55.590  1.00  0.00           H
ATOM   4242  HB2 ALA A 917      24.750  56.620  57.060  1.00  0.00           H
ATOM   4243  HB3 ALA A 917      24.330  54.980  57.260  1.00  0.00           H
ATOM   4244  C   ALA A 917      27.210  56.330  55.720  1.00  0.00           C
ATOM   4245  O   ALA A 917      27.670  55.930  54.670  1.00  0.00           O
ATOM   4246  N   ILE A 918      27.370  57.610  56.190  1.00  0.00           N
ATOM   4247  HN  ILE A 918      27.130  57.800  57.130  1.00  0.00           H
ATOM   4248  CA  ILE A 918      27.990  58.710  55.380  1.00  0.00           C
ATOM   4249  HA  ILE A 918      27.500  58.470  54.450  1.00  0.00           H
ATOM   4250  CB  ILE A 918      27.680  60.030  55.800  1.00  0.00           C
ATOM   4251  HB  ILE A 918      28.000  60.230  56.840  1.00  0.00           H
ATOM   4252  CG2 ILE A 918      28.440  61.120  54.930  1.00  0.00           C
ATOM   4253 HG21 ILE A 918      28.110  62.150  55.210  1.00  0.00           H
ATOM   4254 HG22 ILE A 918      28.150  61.080  53.860  1.00  0.00           H
ATOM   4255 HG23 ILE A 918      29.550  61.100  55.010  1.00  0.00           H
ATOM   4256  CG1 ILE A 918      26.160  60.250  55.830  1.00  0.00           C
ATOM   4257 HG11 ILE A 918      25.690  59.660  55.020  1.00  0.00           H
ATOM   4258 HG12 ILE A 918      25.950  61.310  55.580  1.00  0.00           H
ATOM   4259  CD  ILE A 918      25.420  60.030  57.190  1.00  0.00           C
ATOM   4260  HD1 ILE A 918      25.160  58.950  57.240  1.00  0.00           H
ATOM   4261  HD2 ILE A 918      24.580  60.740  57.340  1.00  0.00           H
ATOM   4262  HD3 ILE A 918      26.140  60.100  58.030  1.00  0.00           H
ATOM   4263  C   ILE A 918      29.390  58.360  54.940  1.00  0.00           C
ATOM   4264  O   ILE A 918      29.580  58.270  53.710  1.00  0.00           O
ATOM   4265  N   PRO A 919      30.260  58.010  55.840  1.00  0.00           N
ATOM   4266  CD  PRO A 919      30.260  58.410  57.250  1.00  0.00           C
ATOM   4267  HD1 PRO A 919      29.360  57.980  57.720  1.00  0.00           H
ATOM   4268  HD2 PRO A 919      30.300  59.530  57.300  1.00  0.00           H
ATOM   4269  CA  PRO A 919      31.600  57.640  55.420  1.00  0.00           C
ATOM   4270  HA  PRO A 919      31.950  58.310  54.640  1.00  0.00           H
ATOM   4271  CB  PRO A 919      32.480  57.900  56.580  1.00  0.00           C
ATOM   4272  HB1 PRO A 919      33.060  58.850  56.550  1.00  0.00           H
ATOM   4273  HB2 PRO A 919      33.300  57.180  56.800  1.00  0.00           H
ATOM   4274  CG  PRO A 919      31.540  57.760  57.780  1.00  0.00           C
ATOM   4275  HG1 PRO A 919      31.310  56.670  57.820  1.00  0.00           H
ATOM   4276  HG2 PRO A 919      31.940  58.180  58.710  1.00  0.00           H
ATOM   4277  C   PRO A 919      31.640  56.260  54.810  1.00  0.00           C
ATOM   4278  O   PRO A 919      32.670  55.980  54.130  1.00  0.00           O
ATOM   4279  N   ALA A 920      30.590  55.380  54.840  1.00  0.00           N
ATOM   4280  HN  ALA A 920      29.800  55.670  55.380  1.00  0.00           H
ATOM   4281  CA  ALA A 920      30.560  54.050  54.300  1.00  0.00           C
ATOM   4282  HA  ALA A 920      31.560  53.650  54.410  1.00  0.00           H
ATOM   4283  CB  ALA A 920      29.550  53.130  54.990  1.00  0.00           C
ATOM   4284  HB1 ALA A 920      29.690  52.100  54.600  1.00  0.00           H
ATOM   4285  HB2 ALA A 920      28.530  53.530  54.800  1.00  0.00           H
ATOM   4286  HB3 ALA A 920      29.780  53.230  56.070  1.00  0.00           H
ATOM   4287  C   ALA A 920      30.170  54.160  52.860  1.00  0.00           C
ATOM   4288  O   ALA A 920      30.770  53.370  52.160  1.00  0.00           O
ATOM   4289  N   LEU A 921      29.270  55.140  52.400  1.00  0.00           N
ATOM   4290  HN  LEU A 921      28.680  55.620  53.040  1.00  0.00           H
ATOM   4291  CA  LEU A 921      29.170  55.450  51.000  1.00  0.00           C
ATOM   4292  HA  LEU A 921      28.840  54.570  50.470  1.00  0.00           H
ATOM   4293  CB  LEU A 921      28.030  56.510  50.940  1.00  0.00           C
ATOM   4294  HB1 LEU A 921      28.330  57.320  51.630  1.00  0.00           H
ATOM   4295  HB2 LEU A 921      27.120  56.050  51.370  1.00  0.00           H
ATOM   4296  CG  LEU A 921      27.740  57.080  49.580  1.00  0.00           C
ATOM   4297  HG  LEU A 921      28.670  57.410  49.080  1.00  0.00           H
ATOM   4298  CD1 LEU A 921      27.180  56.080  48.600  1.00  0.00           C
ATOM   4299 HD11 LEU A 921      27.130  56.510  47.570  1.00  0.00           H
ATOM   4300 HD12 LEU A 921      26.260  55.620  49.020  1.00  0.00           H
ATOM   4301 HD13 LEU A 921      27.930  55.250  48.660  1.00  0.00           H
ATOM   4302  CD2 LEU A 921      26.810  58.310  49.670  1.00  0.00           C
ATOM   4303 HD21 LEU A 921      26.460  58.770  48.730  1.00  0.00           H
ATOM   4304 HD22 LEU A 921      27.410  59.090  50.180  1.00  0.00           H
ATOM   4305 HD23 LEU A 921      25.920  58.000  50.240  1.00  0.00           H
ATOM   4306  C   LEU A 921      30.500  55.820  50.350  1.00  0.00           C
ATOM   4307  O   LEU A 921      30.920  55.370  49.250  1.00  0.00           O
ATOM   4308  N   LEU A 922      31.270  56.630  51.170  1.00  0.00           N
ATOM   4309  HN  LEU A 922      31.040  56.920  52.100  1.00  0.00           H
ATOM   4310  CA  LEU A 922      32.710  56.940  50.800  1.00  0.00           C
ATOM   4311  HA  LEU A 922      32.660  57.360  49.810  1.00  0.00           H
ATOM   4312  CB  LEU A 922      33.470  57.950  51.720  1.00  0.00           C
ATOM   4313  HB1 LEU A 922      34.450  58.130  51.230  1.00  0.00           H
ATOM   4314  HB2 LEU A 922      33.700  57.560  52.730  1.00  0.00           H
ATOM   4315  CG  LEU A 922      32.830  59.380  51.840  1.00  0.00           C
ATOM   4316  HG  LEU A 922      31.750  59.190  52.020  1.00  0.00           H
ATOM   4317  CD1 LEU A 922      33.460  60.330  52.840  1.00  0.00           C
ATOM   4318 HD11 LEU A 922      32.840  61.250  53.000  1.00  0.00           H
ATOM   4319 HD12 LEU A 922      34.380  60.790  52.420  1.00  0.00           H
ATOM   4320 HD13 LEU A 922      33.570  59.830  53.820  1.00  0.00           H
ATOM   4321  CD2 LEU A 922      32.830  59.950  50.430  1.00  0.00           C
ATOM   4322 HD21 LEU A 922      32.190  59.300  49.780  1.00  0.00           H
ATOM   4323 HD22 LEU A 922      33.820  60.170  49.980  1.00  0.00           H
ATOM   4324 HD23 LEU A 922      32.250  60.890  50.430  1.00  0.00           H
ATOM   4325  C   LEU A 922      33.670  55.750  50.730  1.00  0.00           C
ATOM   4326  O   LEU A 922      34.490  55.590  49.840  1.00  0.00           O
ATOM   4327  N   CYS A 923      33.600  54.790  51.720  1.00  0.00           N
ATOM   4328  HN  CYS A 923      32.980  54.940  52.490  1.00  0.00           H
ATOM   4329  CA  CYS A 923      34.430  53.560  51.670  1.00  0.00           C
ATOM   4330  HA  CYS A 923      35.440  53.870  51.420  1.00  0.00           H
ATOM   4331  CB  CYS A 923      34.410  52.910  53.090  1.00  0.00           C
ATOM   4332  HB1 CYS A 923      35.130  52.070  53.030  1.00  0.00           H
ATOM   4333  HB2 CYS A 923      33.410  52.570  53.440  1.00  0.00           H
ATOM   4334  SG  CYS A 923      35.020  54.060  54.320  1.00  0.00           S
ATOM   4335  HG1 CYS A 923      34.150  55.060  54.330  1.00  0.00           H
ATOM   4336  C   CYS A 923      34.010  52.650  50.550  1.00  0.00           C
ATOM   4337  O   CYS A 923      34.800  51.860  49.950  1.00  0.00           O
ATOM   4338  N   THR A 924      32.680  52.620  50.260  1.00  0.00           N
ATOM   4339  HN  THR A 924      32.080  53.190  50.810  1.00  0.00           H
ATOM   4340  CA  THR A 924      32.100  51.760  49.210  1.00  0.00           C
ATOM   4341  HA  THR A 924      32.340  50.730  49.380  1.00  0.00           H
ATOM   4342  CB  THR A 924      30.580  51.940  49.250  1.00  0.00           C
ATOM   4343  HB  THR A 924      30.280  53.010  49.350  1.00  0.00           H
ATOM   4344  OG1 THR A 924      29.990  51.370  50.410  1.00  0.00           O
ATOM   4345  HG1 THR A 924      30.450  51.760  51.150  1.00  0.00           H
ATOM   4346  CG2 THR A 924      29.850  51.360  48.020  1.00  0.00           C
ATOM   4347 HG21 THR A 924      30.160  51.760  47.030  1.00  0.00           H
ATOM   4348 HG22 THR A 924      28.770  51.580  48.110  1.00  0.00           H
ATOM   4349 HG23 THR A 924      30.100  50.280  47.900  1.00  0.00           H
ATOM   4350  C   THR A 924      32.660  52.050  47.890  1.00  0.00           C
ATOM   4351  O   THR A 924      32.760  51.180  47.080  1.00  0.00           O
ATOM   4352  N   ILE A 925      32.840  53.370  47.560  1.00  0.00           N
ATOM   4353  HN  ILE A 925      32.680  54.140  48.170  1.00  0.00           H
ATOM   4354  CA  ILE A 925      33.530  53.730  46.370  1.00  0.00           C
ATOM   4355  HA  ILE A 925      33.020  53.200  45.580  1.00  0.00           H
ATOM   4356  CB  ILE A 925      33.500  55.290  46.170  1.00  0.00           C
ATOM   4357  HB  ILE A 925      33.970  55.700  47.090  1.00  0.00           H
ATOM   4358  CG2 ILE A 925      34.420  55.740  44.990  1.00  0.00           C
ATOM   4359 HG21 ILE A 925      34.180  55.100  44.110  1.00  0.00           H
ATOM   4360 HG22 ILE A 925      35.450  55.560  45.340  1.00  0.00           H
ATOM   4361 HG23 ILE A 925      34.320  56.810  44.740  1.00  0.00           H
ATOM   4362  CG1 ILE A 925      32.110  55.820  45.960  1.00  0.00           C
ATOM   4363 HG11 ILE A 925      32.040  56.910  45.860  1.00  0.00           H
ATOM   4364 HG12 ILE A 925      31.460  55.490  46.800  1.00  0.00           H
ATOM   4365  CD  ILE A 925      31.410  55.180  44.730  1.00  0.00           C
ATOM   4366  HD1 ILE A 925      30.370  55.570  44.700  1.00  0.00           H
ATOM   4367  HD2 ILE A 925      31.380  54.070  44.770  1.00  0.00           H
ATOM   4368  HD3 ILE A 925      31.940  55.480  43.800  1.00  0.00           H
ATOM   4369  C   ILE A 925      34.990  53.190  46.400  1.00  0.00           C
ATOM   4370  O   ILE A 925      35.460  52.650  45.420  1.00  0.00           O
ATOM   4371  N   LEU A 926      35.670  53.280  47.510  1.00  0.00           N
ATOM   4372  HN  LEU A 926      35.230  53.630  48.350  1.00  0.00           H
ATOM   4373  CA  LEU A 926      37.040  52.770  47.640  1.00  0.00           C
ATOM   4374  HA  LEU A 926      37.520  53.340  46.860  1.00  0.00           H
ATOM   4375  CB  LEU A 926      37.640  53.090  49.040  1.00  0.00           C
ATOM   4376  HB1 LEU A 926      38.700  52.730  49.060  1.00  0.00           H
ATOM   4377  HB2 LEU A 926      37.130  52.520  49.840  1.00  0.00           H
ATOM   4378  CG  LEU A 926      37.810  54.560  49.340  1.00  0.00           C
ATOM   4379  HG  LEU A 926      36.940  55.200  49.120  1.00  0.00           H
ATOM   4380  CD1 LEU A 926      38.290  54.710  50.790  1.00  0.00           C
ATOM   4381 HD11 LEU A 926      37.480  54.600  51.560  1.00  0.00           H
ATOM   4382 HD12 LEU A 926      38.790  55.680  50.940  1.00  0.00           H
ATOM   4383 HD13 LEU A 926      39.010  53.920  51.080  1.00  0.00           H
ATOM   4384  CD2 LEU A 926      38.870  55.230  48.460  1.00  0.00           C
ATOM   4385 HD21 LEU A 926      39.120  56.300  48.620  1.00  0.00           H
ATOM   4386 HD22 LEU A 926      38.500  55.170  47.410  1.00  0.00           H
ATOM   4387 HD23 LEU A 926      39.830  54.670  48.480  1.00  0.00           H
ATOM   4388  C   LEU A 926      37.300  51.200  47.350  1.00  0.00           C
ATOM   4389  O   LEU A 926      38.240  50.820  46.660  1.00  0.00           O
ATOM   4390  N   ILE A 927      36.430  50.360  47.900  1.00  0.00           N
ATOM   4391  HN  ILE A 927      35.820  50.730  48.600  1.00  0.00           H
ATOM   4392  CA  ILE A 927      36.330  48.920  47.520  1.00  0.00           C
ATOM   4393  HA  ILE A 927      37.260  48.410  47.710  1.00  0.00           H
ATOM   4394  CB  ILE A 927      35.190  48.300  48.390  1.00  0.00           C
ATOM   4395  HB  ILE A 927      34.200  48.780  48.190  1.00  0.00           H
ATOM   4396  CG2 ILE A 927      34.990  46.790  48.060  1.00  0.00           C
ATOM   4397 HG21 ILE A 927      35.980  46.290  48.010  1.00  0.00           H
ATOM   4398 HG22 ILE A 927      34.550  46.630  47.040  1.00  0.00           H
ATOM   4399 HG23 ILE A 927      34.250  46.350  48.760  1.00  0.00           H
ATOM   4400  CG1 ILE A 927      35.440  48.520  49.860  1.00  0.00           C
ATOM   4401 HG11 ILE A 927      34.620  47.890  50.280  1.00  0.00           H
ATOM   4402 HG12 ILE A 927      35.210  49.530  50.270  1.00  0.00           H
ATOM   4403  CD  ILE A 927      36.740  47.860  50.400  1.00  0.00           C
ATOM   4404  HD1 ILE A 927      37.580  48.400  49.910  1.00  0.00           H
ATOM   4405  HD2 ILE A 927      36.840  46.760  50.260  1.00  0.00           H
ATOM   4406  HD3 ILE A 927      36.780  48.050  51.480  1.00  0.00           H
ATOM   4407  C   ILE A 927      35.970  48.770  46.030  1.00  0.00           C
ATOM   4408  O   ILE A 927      36.590  48.020  45.320  1.00  0.00           O
ATOM   4409  N   PHE A 928      34.930  49.530  45.530  1.00  0.00           N
ATOM   4410  HN  PHE A 928      34.320  50.030  46.130  1.00  0.00           H
ATOM   4411  CA  PHE A 928      34.590  49.680  44.120  1.00  0.00           C
ATOM   4412  HA  PHE A 928      34.300  48.700  43.750  1.00  0.00           H
ATOM   4413  CB  PHE A 928      33.320  50.590  43.930  1.00  0.00           C
ATOM   4414  HB1 PHE A 928      33.400  51.370  44.720  1.00  0.00           H
ATOM   4415  HB2 PHE A 928      32.400  50.030  44.160  1.00  0.00           H
ATOM   4416  CG  PHE A 928      33.100  51.090  42.540  1.00  0.00           C
ATOM   4417  CD1 PHE A 928      32.490  50.450  41.430  1.00  0.00           C
ATOM   4418  HD1 PHE A 928      32.070  49.460  41.580  1.00  0.00           H
ATOM   4419  CE1 PHE A 928      32.180  50.980  40.230  1.00  0.00           C
ATOM   4420  HE1 PHE A 928      31.740  50.430  39.410  1.00  0.00           H
ATOM   4421  CZ  PHE A 928      32.420  52.340  40.050  1.00  0.00           C
ATOM   4422  HZ  PHE A 928      32.340  52.750  39.060  1.00  0.00           H
ATOM   4423  CD2 PHE A 928      33.350  52.470  42.270  1.00  0.00           C
ATOM   4424  HD2 PHE A 928      33.790  53.060  43.060  1.00  0.00           H
ATOM   4425  CE2 PHE A 928      32.990  53.080  41.050  1.00  0.00           C
ATOM   4426  HE2 PHE A 928      33.310  54.090  40.850  1.00  0.00           H
ATOM   4427  C   PHE A 928      35.820  50.050  43.280  1.00  0.00           C
ATOM   4428  O   PHE A 928      36.210  49.320  42.380  1.00  0.00           O
ATOM   4429  N   MET A 929      36.620  51.050  43.730  1.00  0.00           N
ATOM   4430  HN  MET A 929      36.340  51.730  44.390  1.00  0.00           H
ATOM   4431  CA  MET A 929      37.830  51.500  42.980  1.00  0.00           C
ATOM   4432  HA  MET A 929      37.470  51.770  41.990  1.00  0.00           H
ATOM   4433  CB  MET A 929      38.380  52.710  43.670  1.00  0.00           C
ATOM   4434  HB1 MET A 929      39.500  52.760  43.590  1.00  0.00           H
ATOM   4435  HB2 MET A 929      38.260  52.670  44.770  1.00  0.00           H
ATOM   4436  CG  MET A 929      37.710  54.030  43.230  1.00  0.00           C
ATOM   4437  HG1 MET A 929      38.250  54.810  43.800  1.00  0.00           H
ATOM   4438  HG2 MET A 929      36.640  54.020  43.570  1.00  0.00           H
ATOM   4439  SD  MET A 929      37.830  54.490  41.520  1.00  0.00           S
ATOM   4440  CE  MET A 929      36.620  55.790  41.390  1.00  0.00           C
ATOM   4441  HE1 MET A 929      36.940  56.570  42.110  1.00  0.00           H
ATOM   4442  HE2 MET A 929      35.550  55.500  41.480  1.00  0.00           H
ATOM   4443  HE3 MET A 929      36.700  56.210  40.360  1.00  0.00           H
ATOM   4444  C   MET A 929      38.880  50.420  42.750  1.00  0.00           C
ATOM   4445  O   MET A 929      39.430  50.180  41.650  1.00  0.00           O
ATOM   4446  N   ASP A 930      39.250  49.680  43.800  1.00  0.00           N
ATOM   4447  HN  ASP A 930      38.820  49.790  44.690  1.00  0.00           H
ATOM   4448  CA  ASP A 930      40.070  48.460  43.700  1.00  0.00           C
ATOM   4449  HA  ASP A 930      40.930  48.700  43.090  1.00  0.00           H
ATOM   4450  CB  ASP A 930      40.470  48.100  45.080  1.00  0.00           C
ATOM   4451  HB1 ASP A 930      40.930  47.080  45.070  1.00  0.00           H
ATOM   4452  HB2 ASP A 930      39.540  47.990  45.650  1.00  0.00           H
ATOM   4453  CG  ASP A 930      41.500  48.930  45.780  1.00  0.00           C
ATOM   4454  OD1 ASP A 930      41.700  48.890  47.040  1.00  0.00           O
ATOM   4455  OD2 ASP A 930      42.320  49.670  45.100  1.00  0.00           O
ATOM   4456  C   ASP A 930      39.450  47.310  42.900  1.00  0.00           C
ATOM   4457  O   ASP A 930      40.130  46.660  42.120  1.00  0.00           O
ATOM   4458  N   GLN A 931      38.200  46.940  43.040  1.00  0.00           N
ATOM   4459  HN  GLN A 931      37.730  47.240  43.860  1.00  0.00           H
ATOM   4460  CA  GLN A 931      37.610  45.830  42.250  1.00  0.00           C
ATOM   4461  HA  GLN A 931      38.290  45.000  42.250  1.00  0.00           H
ATOM   4462  CB  GLN A 931      36.180  45.530  42.720  1.00  0.00           C
ATOM   4463  HB1 GLN A 931      35.740  44.790  42.020  1.00  0.00           H
ATOM   4464  HB2 GLN A 931      35.630  46.480  42.590  1.00  0.00           H
ATOM   4465  CG  GLN A 931      36.240  44.850  44.070  1.00  0.00           C
ATOM   4466  HG1 GLN A 931      35.210  44.430  44.190  1.00  0.00           H
ATOM   4467  HG2 GLN A 931      36.340  45.570  44.920  1.00  0.00           H
ATOM   4468  CD  GLN A 931      37.260  43.740  44.170  1.00  0.00           C
ATOM   4469  OE1 GLN A 931      38.270  43.920  44.840  1.00  0.00           O
ATOM   4470  NE2 GLN A 931      36.970  42.520  43.570  1.00  0.00           N
ATOM   4471 HE21 GLN A 931      37.690  41.820  43.660  1.00  0.00           H
ATOM   4472 HE22 GLN A 931      36.150  42.430  43.010  1.00  0.00           H
ATOM   4473  C   GLN A 931      37.630  46.130  40.740  1.00  0.00           C
ATOM   4474  O   GLN A 931      38.080  45.270  39.960  1.00  0.00           O
ATOM   4475  N   GLN A 932      37.250  47.350  40.310  1.00  0.00           N
ATOM   4476  HN  GLN A 932      37.060  47.950  41.090  1.00  0.00           H
ATOM   4477  CA  GLN A 932      37.210  47.840  38.930  1.00  0.00           C
ATOM   4478  HA  GLN A 932      36.560  47.220  38.330  1.00  0.00           H
ATOM   4479  CB  GLN A 932      36.660  49.310  38.830  1.00  0.00           C
ATOM   4480  HB1 GLN A 932      36.900  49.640  37.800  1.00  0.00           H
ATOM   4481  HB2 GLN A 932      37.150  49.820  39.680  1.00  0.00           H
ATOM   4482  CG  GLN A 932      35.130  49.520  39.030  1.00  0.00           C
ATOM   4483  HG1 GLN A 932      34.820  50.440  38.500  1.00  0.00           H
ATOM   4484  HG2 GLN A 932      34.850  49.700  40.080  1.00  0.00           H
ATOM   4485  CD  GLN A 932      34.280  48.310  38.550  1.00  0.00           C
ATOM   4486  OE1 GLN A 932      33.460  47.790  39.290  1.00  0.00           O
ATOM   4487  NE2 GLN A 932      34.440  47.950  37.250  1.00  0.00           N
ATOM   4488 HE21 GLN A 932      35.130  48.390  36.670  1.00  0.00           H
ATOM   4489 HE22 GLN A 932      33.740  47.520  36.670  1.00  0.00           H
ATOM   4490  C   GLN A 932      38.560  47.750  38.190  1.00  0.00           C
ATOM   4491  O   GLN A 932      38.750  47.030  37.220  1.00  0.00           O
ATOM   4492  N   ILE A 933      39.590  48.510  38.750  1.00  0.00           N
ATOM   4493  HN  ILE A 933      39.450  49.070  39.550  1.00  0.00           H
ATOM   4494  CA  ILE A 933      40.830  48.640  38.030  1.00  0.00           C
ATOM   4495  HA  ILE A 933      40.550  48.990  37.050  1.00  0.00           H
ATOM   4496  CB  ILE A 933      41.630  49.800  38.720  1.00  0.00           C
ATOM   4497  HB  ILE A 933      40.980  50.680  38.910  1.00  0.00           H
ATOM   4498  CG2 ILE A 933      42.010  49.270  40.100  1.00  0.00           C
ATOM   4499 HG21 ILE A 933      42.800  48.500  40.060  1.00  0.00           H
ATOM   4500 HG22 ILE A 933      41.100  48.800  40.540  1.00  0.00           H
ATOM   4501 HG23 ILE A 933      42.270  50.140  40.730  1.00  0.00           H
ATOM   4502  CG1 ILE A 933      42.840  50.340  37.930  1.00  0.00           C
ATOM   4503 HG11 ILE A 933      43.690  49.620  38.030  1.00  0.00           H
ATOM   4504 HG12 ILE A 933      43.120  51.310  38.380  1.00  0.00           H
ATOM   4505  CD  ILE A 933      42.620  50.520  36.380  1.00  0.00           C
ATOM   4506  HD1 ILE A 933      42.820  49.520  35.920  1.00  0.00           H
ATOM   4507  HD2 ILE A 933      43.420  51.150  35.930  1.00  0.00           H
ATOM   4508  HD3 ILE A 933      41.610  50.830  36.070  1.00  0.00           H
ATOM   4509  C   ILE A 933      41.610  47.330  37.940  1.00  0.00           C
ATOM   4510  O   ILE A 933      42.330  47.130  36.990  1.00  0.00           O
ATOM   4511  N   THR A 934      41.510  46.480  38.980  1.00  0.00           N
ATOM   4512  HN  THR A 934      40.920  46.810  39.720  1.00  0.00           H
ATOM   4513  CA  THR A 934      42.140  45.190  39.040  1.00  0.00           C
ATOM   4514  HA  THR A 934      43.170  45.330  38.770  1.00  0.00           H
ATOM   4515  CB  THR A 934      42.210  44.470  40.410  1.00  0.00           C
ATOM   4516  HB  THR A 934      41.180  44.150  40.650  1.00  0.00           H
ATOM   4517  OG1 THR A 934      42.560  45.480  41.360  1.00  0.00           O
ATOM   4518  HG1 THR A 934      41.710  45.820  41.670  1.00  0.00           H
ATOM   4519  CG2 THR A 934      43.260  43.360  40.420  1.00  0.00           C
ATOM   4520 HG21 THR A 934      43.440  42.930  41.420  1.00  0.00           H
ATOM   4521 HG22 THR A 934      44.240  43.800  40.120  1.00  0.00           H
ATOM   4522 HG23 THR A 934      43.040  42.570  39.670  1.00  0.00           H
ATOM   4523  C   THR A 934      41.630  44.240  37.960  1.00  0.00           C
ATOM   4524  O   THR A 934      42.400  43.670  37.220  1.00  0.00           O
ATOM   4525  N   ALA A 935      40.310  44.170  37.760  1.00  0.00           N
ATOM   4526  HN  ALA A 935      39.660  44.700  38.310  1.00  0.00           H
ATOM   4527  CA  ALA A 935      39.740  43.430  36.600  1.00  0.00           C
ATOM   4528  HA  ALA A 935      40.040  42.400  36.690  1.00  0.00           H
ATOM   4529  CB  ALA A 935      38.200  43.450  36.870  1.00  0.00           C
ATOM   4530  HB1 ALA A 935      37.680  42.930  36.030  1.00  0.00           H
ATOM   4531  HB2 ALA A 935      37.780  44.470  36.920  1.00  0.00           H
ATOM   4532  HB3 ALA A 935      38.060  42.820  37.770  1.00  0.00           H
ATOM   4533  C   ALA A 935      40.100  44.040  35.230  1.00  0.00           C
ATOM   4534  O   ALA A 935      40.450  43.240  34.320  1.00  0.00           O
ATOM   4535  N   VAL A 936      40.130  45.410  35.100  1.00  0.00           N
ATOM   4536  HN  VAL A 936      39.780  45.920  35.880  1.00  0.00           H
ATOM   4537  CA  VAL A 936      40.420  46.210  33.890  1.00  0.00           C
ATOM   4538  HA  VAL A 936      39.800  45.800  33.110  1.00  0.00           H
ATOM   4539  CB  VAL A 936      40.180  47.690  34.150  1.00  0.00           C
ATOM   4540  HB  VAL A 936      40.380  47.810  35.250  1.00  0.00           H
ATOM   4541  CG1 VAL A 936      41.080  48.570  33.320  1.00  0.00           C
ATOM   4542 HG11 VAL A 936      40.910  49.650  33.510  1.00  0.00           H
ATOM   4543 HG12 VAL A 936      41.090  48.480  32.210  1.00  0.00           H
ATOM   4544 HG13 VAL A 936      42.170  48.570  33.540  1.00  0.00           H
ATOM   4545  CG2 VAL A 936      38.620  47.970  33.900  1.00  0.00           C
ATOM   4546 HG21 VAL A 936      38.040  47.450  34.680  1.00  0.00           H
ATOM   4547 HG22 VAL A 936      38.350  47.640  32.870  1.00  0.00           H
ATOM   4548 HG23 VAL A 936      38.520  49.070  33.780  1.00  0.00           H
ATOM   4549  C   VAL A 936      41.910  45.950  33.560  1.00  0.00           C
ATOM   4550  O   VAL A 936      42.220  45.590  32.400  1.00  0.00           O
ATOM   4551  N   ILE A 937      42.960  46.030  34.510  1.00  0.00           N
ATOM   4552  HN  ILE A 937      42.810  46.370  35.430  1.00  0.00           H
ATOM   4553  CA  ILE A 937      44.290  45.740  34.170  1.00  0.00           C
ATOM   4554  HA  ILE A 937      44.560  46.270  33.280  1.00  0.00           H
ATOM   4555  CB  ILE A 937      45.480  46.150  35.100  1.00  0.00           C
ATOM   4556  HB  ILE A 937      46.490  45.780  34.830  1.00  0.00           H
ATOM   4557  CG2 ILE A 937      45.580  47.680  35.140  1.00  0.00           C
ATOM   4558 HG21 ILE A 937      46.620  47.870  35.500  1.00  0.00           H
ATOM   4559 HG22 ILE A 937      44.670  48.000  35.690  1.00  0.00           H
ATOM   4560 HG23 ILE A 937      45.480  48.090  34.110  1.00  0.00           H
ATOM   4561  CG1 ILE A 937      45.480  45.610  36.540  1.00  0.00           C
ATOM   4562 HG11 ILE A 937      44.390  45.520  36.720  1.00  0.00           H
ATOM   4563 HG12 ILE A 937      45.820  46.300  37.340  1.00  0.00           H
ATOM   4564  CD  ILE A 937      46.190  44.300  36.730  1.00  0.00           C
ATOM   4565  HD1 ILE A 937      47.240  44.370  36.380  1.00  0.00           H
ATOM   4566  HD2 ILE A 937      45.780  43.480  36.100  1.00  0.00           H
ATOM   4567  HD3 ILE A 937      46.090  44.100  37.810  1.00  0.00           H
ATOM   4568  C   ILE A 937      44.530  44.310  33.720  1.00  0.00           C
ATOM   4569  O   ILE A 937      45.300  44.130  32.750  1.00  0.00           O
ATOM   4570  N   ILE A 938      43.950  43.300  34.440  1.00  0.00           N
ATOM   4571  HN  ILE A 938      43.510  43.570  35.290  1.00  0.00           H
ATOM   4572  CA  ILE A 938      43.940  41.890  34.070  1.00  0.00           C
ATOM   4573  HA  ILE A 938      44.960  41.690  33.770  1.00  0.00           H
ATOM   4574  CB  ILE A 938      43.440  41.020  35.190  1.00  0.00           C
ATOM   4575  HB  ILE A 938      42.470  41.380  35.580  1.00  0.00           H
ATOM   4576  CG2 ILE A 938      43.310  39.540  34.640  1.00  0.00           C
ATOM   4577 HG21 ILE A 938      44.270  39.100  34.310  1.00  0.00           H
ATOM   4578 HG22 ILE A 938      42.570  39.450  33.810  1.00  0.00           H
ATOM   4579 HG23 ILE A 938      42.870  38.910  35.450  1.00  0.00           H
ATOM   4580  CG1 ILE A 938      44.390  41.020  36.400  1.00  0.00           C
ATOM   4581 HG11 ILE A 938      43.970  40.400  37.220  1.00  0.00           H
ATOM   4582 HG12 ILE A 938      44.360  41.980  36.950  1.00  0.00           H
ATOM   4583  CD  ILE A 938      45.860  40.670  36.060  1.00  0.00           C
ATOM   4584  HD1 ILE A 938      46.370  41.390  35.380  1.00  0.00           H
ATOM   4585  HD2 ILE A 938      46.060  39.650  35.680  1.00  0.00           H
ATOM   4586  HD3 ILE A 938      46.530  40.840  36.930  1.00  0.00           H
ATOM   4587  C   ILE A 938      43.280  41.610  32.690  1.00  0.00           C
ATOM   4588  O   ILE A 938      43.850  40.870  31.860  1.00  0.00           O
ATOM   4589  N   ASN A 939      42.190  42.190  32.320  1.00  0.00           N
ATOM   4590  HN  ASN A 939      41.670  42.810  32.890  1.00  0.00           H
ATOM   4591  CA  ASN A 939      41.510  41.820  31.060  1.00  0.00           C
ATOM   4592  HA  ASN A 939      41.770  40.840  30.710  1.00  0.00           H
ATOM   4593  CB  ASN A 939      39.980  41.860  31.270  1.00  0.00           C
ATOM   4594  HB1 ASN A 939      39.450  41.440  30.390  1.00  0.00           H
ATOM   4595  HB2 ASN A 939      39.620  42.890  31.510  1.00  0.00           H
ATOM   4596  CG  ASN A 939      39.540  40.820  32.340  1.00  0.00           C
ATOM   4597  OD1 ASN A 939      40.340  39.920  32.650  1.00  0.00           O
ATOM   4598  ND2 ASN A 939      38.310  40.940  32.900  1.00  0.00           N
ATOM   4599 HD21 ASN A 939      37.850  41.780  32.590  1.00  0.00           H
ATOM   4600 HD22 ASN A 939      38.030  40.240  33.530  1.00  0.00           H
ATOM   4601  C   ASN A 939      41.930  42.670  29.890  1.00  0.00           C
ATOM   4602  O   ASN A 939      41.140  42.840  28.950  1.00  0.00           O
ATOM   4603  N   ARG A 940      43.060  43.270  29.950  1.00  0.00           N
ATOM   4604  HN  ARG A 940      43.600  43.270  30.800  1.00  0.00           H
ATOM   4605  CA  ARG A 940      43.650  43.970  28.790  1.00  0.00           C
ATOM   4606  HA  ARG A 940      42.920  44.720  28.530  1.00  0.00           H
ATOM   4607  CB  ARG A 940      44.950  44.670  29.210  1.00  0.00           C
ATOM   4608  HB1 ARG A 940      44.630  45.410  29.970  1.00  0.00           H
ATOM   4609  HB2 ARG A 940      45.310  45.320  28.380  1.00  0.00           H
ATOM   4610  CG  ARG A 940      46.150  43.760  29.630  1.00  0.00           C
ATOM   4611  HG1 ARG A 940      46.500  43.110  28.800  1.00  0.00           H
ATOM   4612  HG2 ARG A 940      45.790  43.200  30.520  1.00  0.00           H
ATOM   4613  CD  ARG A 940      47.400  44.490  30.120  1.00  0.00           C
ATOM   4614  HD1 ARG A 940      48.100  43.770  30.590  1.00  0.00           H
ATOM   4615  HD2 ARG A 940      47.160  45.290  30.840  1.00  0.00           H
ATOM   4616  NE  ARG A 940      48.060  45.180  28.880  1.00  0.00           N
ATOM   4617  HE  ARG A 940      47.800  46.110  28.640  1.00  0.00           H
ATOM   4618  CZ  ARG A 940      48.790  44.400  28.060  1.00  0.00           C
ATOM   4619  NH1 ARG A 940      49.240  44.900  26.960  1.00  0.00           N
ATOM   4620 HH11 ARG A 940      48.930  45.800  26.690  1.00  0.00           H
ATOM   4621 HH12 ARG A 940      49.650  44.350  26.230  1.00  0.00           H
ATOM   4622  NH2 ARG A 940      49.080  43.090  28.290  1.00  0.00           N
ATOM   4623 HH21 ARG A 940      48.770  42.660  29.140  1.00  0.00           H
ATOM   4624 HH22 ARG A 940      49.810  42.670  27.760  1.00  0.00           H
ATOM   4625  C   ARG A 940      43.840  43.080  27.560  1.00  0.00           C
ATOM   4626  O   ARG A 940      44.120  41.860  27.730  1.00  0.00           O
ATOM   4627  N   LYS A 941      43.630  43.630  26.400  1.00  0.00           N
ATOM   4628  HN  LYS A 941      43.710  44.620  26.230  1.00  0.00           H
ATOM   4629  CA  LYS A 941      43.450  42.900  25.170  1.00  0.00           C
ATOM   4630  HA  LYS A 941      42.510  42.420  25.400  1.00  0.00           H
ATOM   4631  CB  LYS A 941      43.420  43.700  23.850  1.00  0.00           C
ATOM   4632  HB1 LYS A 941      43.230  42.980  23.030  1.00  0.00           H
ATOM   4633  HB2 LYS A 941      44.460  44.060  23.750  1.00  0.00           H
ATOM   4634  CG  LYS A 941      42.320  44.810  23.800  1.00  0.00           C
ATOM   4635  HG1 LYS A 941      42.350  45.280  22.800  1.00  0.00           H
ATOM   4636  HG2 LYS A 941      42.570  45.540  24.600  1.00  0.00           H
ATOM   4637  CD  LYS A 941      40.940  44.230  24.250  1.00  0.00           C
ATOM   4638  HD1 LYS A 941      40.940  44.150  25.360  1.00  0.00           H
ATOM   4639  HD2 LYS A 941      40.780  43.190  23.860  1.00  0.00           H
ATOM   4640  CE  LYS A 941      39.720  45.060  23.810  1.00  0.00           C
ATOM   4641  HE1 LYS A 941      39.730  46.130  24.090  1.00  0.00           H
ATOM   4642  HE2 LYS A 941      38.870  44.530  24.310  1.00  0.00           H
ATOM   4643  NZ  LYS A 941      39.420  44.930  22.300  1.00  0.00           N
ATOM   4644  HZ1 LYS A 941      40.220  45.390  21.820  1.00  0.00           H
ATOM   4645  HZ2 LYS A 941      38.530  45.310  21.920  1.00  0.00           H
ATOM   4646  HZ3 LYS A 941      39.460  43.910  22.100  1.00  0.00           H
ATOM   4647  C   LYS A 941      44.460  41.780  24.820  1.00  0.00           C
ATOM   4648  O   LYS A 941      44.010  40.680  24.540  1.00  0.00           O
ATOM   4649  N   GLU A 942      45.750  41.990  25.070  1.00  0.00           N
ATOM   4650  HN  GLU A 942      46.110  42.860  25.360  1.00  0.00           H
ATOM   4651  CA  GLU A 942      46.690  41.030  24.640  1.00  0.00           C
ATOM   4652  HA  GLU A 942      46.240  40.400  23.880  1.00  0.00           H
ATOM   4653  CB  GLU A 942      48.030  41.690  24.140  1.00  0.00           C
ATOM   4654  HB1 GLU A 942      48.990  41.130  24.240  1.00  0.00           H
ATOM   4655  HB2 GLU A 942      48.060  42.550  24.830  1.00  0.00           H
ATOM   4656  CG  GLU A 942      47.800  42.060  22.660  1.00  0.00           C
ATOM   4657  HG1 GLU A 942      46.930  42.740  22.540  1.00  0.00           H
ATOM   4658  HG2 GLU A 942      47.580  41.070  22.170  1.00  0.00           H
ATOM   4659  CD  GLU A 942      49.020  42.780  21.990  1.00  0.00           C
ATOM   4660  OE1 GLU A 942      49.430  42.090  21.050  1.00  0.00           O
ATOM   4661  OE2 GLU A 942      49.530  43.780  22.480  1.00  0.00           O
ATOM   4662  C   GLU A 942      47.010  39.900  25.540  1.00  0.00           C
ATOM   4663  O   GLU A 942      47.740  38.960  25.190  1.00  0.00           O
ATOM   4664  N   HSD A 943      46.350  39.790  26.670  1.00  0.00           N
ATOM   4665  HN  HSD A 943      45.850  40.600  26.950  1.00  0.00           H
ATOM   4666  CA  HSD A 943      46.260  38.650  27.590  1.00  0.00           C
ATOM   4667  HA  HSD A 943      47.190  38.110  27.690  1.00  0.00           H
ATOM   4668  CB  HSD A 943      45.800  39.220  29.010  1.00  0.00           C
ATOM   4669  HB1 HSD A 943      45.560  38.340  29.650  1.00  0.00           H
ATOM   4670  HB2 HSD A 943      44.810  39.680  28.830  1.00  0.00           H
ATOM   4671  ND1 HSD A 943      46.580  40.600  30.900  1.00  0.00           N
ATOM   4672  HD1 HSD A 943      45.730  40.520  31.430  1.00  0.00           H
ATOM   4673  CG  HSD A 943      46.860  40.050  29.710  1.00  0.00           C
ATOM   4674  CE1 HSD A 943      47.680  41.280  31.310  1.00  0.00           C
ATOM   4675  HE1 HSD A 943      47.750  41.900  32.200  1.00  0.00           H
ATOM   4676  NE2 HSD A 943      48.640  41.210  30.470  1.00  0.00           N
ATOM   4677  CD2 HSD A 943      48.160  40.390  29.420  1.00  0.00           C
ATOM   4678  HD2 HSD A 943      48.850  40.290  28.590  1.00  0.00           H
ATOM   4679  C   HSD A 943      45.330  37.570  27.070  1.00  0.00           C
ATOM   4680  O   HSD A 943      45.340  36.420  27.480  1.00  0.00           O
ATOM   4681  N   LYS A 944      44.440  38.010  26.220  1.00  0.00           N
ATOM   4682  HN  LYS A 944      44.620  38.920  25.890  1.00  0.00           H
ATOM   4683  CA  LYS A 944      43.330  37.300  25.660  1.00  0.00           C
ATOM   4684  HA  LYS A 944      42.580  38.020  25.380  1.00  0.00           H
ATOM   4685  CB  LYS A 944      43.760  36.440  24.380  1.00  0.00           C
ATOM   4686  HB1 LYS A 944      42.840  36.030  23.930  1.00  0.00           H
ATOM   4687  HB2 LYS A 944      44.430  35.640  24.810  1.00  0.00           H
ATOM   4688  CG  LYS A 944      44.600  37.180  23.310  1.00  0.00           C
ATOM   4689  HG1 LYS A 944      44.970  36.460  22.550  1.00  0.00           H
ATOM   4690  HG2 LYS A 944      45.550  37.630  23.680  1.00  0.00           H
ATOM   4691  CD  LYS A 944      44.010  38.410  22.610  1.00  0.00           C
ATOM   4692  HD1 LYS A 944      44.570  39.360  22.720  1.00  0.00           H
ATOM   4693  HD2 LYS A 944      42.960  38.480  22.970  1.00  0.00           H
ATOM   4694  CE  LYS A 944      43.840  38.150  21.110  1.00  0.00           C
ATOM   4695  HE1 LYS A 944      43.220  37.280  20.830  1.00  0.00           H
ATOM   4696  HE2 LYS A 944      44.840  38.130  20.620  1.00  0.00           H
ATOM   4697  NZ  LYS A 944      43.170  39.360  20.510  1.00  0.00           N
ATOM   4698  HZ1 LYS A 944      42.270  39.410  21.040  1.00  0.00           H
ATOM   4699  HZ2 LYS A 944      42.900  39.130  19.540  1.00  0.00           H
ATOM   4700  HZ3 LYS A 944      43.750  40.210  20.620  1.00  0.00           H
ATOM   4701  C   LYS A 944      42.520  36.480  26.640  1.00  0.00           C
ATOM   4702  O   LYS A 944      42.060  35.360  26.420  1.00  0.00           O
ATOM   4703  N   LEU A 945      42.210  36.940  27.830  1.00  0.00           N
ATOM   4704  HN  LEU A 945      42.620  37.800  28.130  1.00  0.00           H
ATOM   4705  CA  LEU A 945      41.500  36.180  28.890  1.00  0.00           C
ATOM   4706  HA  LEU A 945      41.830  35.150  28.940  1.00  0.00           H
ATOM   4707  CB  LEU A 945      41.880  36.700  30.340  1.00  0.00           C
ATOM   4708  HB1 LEU A 945      41.230  36.210  31.100  1.00  0.00           H
ATOM   4709  HB2 LEU A 945      41.690  37.790  30.430  1.00  0.00           H
ATOM   4710  CG  LEU A 945      43.390  36.470  30.670  1.00  0.00           C
ATOM   4711  HG  LEU A 945      43.930  36.890  29.790  1.00  0.00           H
ATOM   4712  CD1 LEU A 945      43.800  37.100  31.970  1.00  0.00           C
ATOM   4713 HD11 LEU A 945      44.910  37.140  32.060  1.00  0.00           H
ATOM   4714 HD12 LEU A 945      43.350  36.550  32.820  1.00  0.00           H
ATOM   4715 HD13 LEU A 945      43.560  38.180  31.970  1.00  0.00           H
ATOM   4716  CD2 LEU A 945      43.790  34.950  30.700  1.00  0.00           C
ATOM   4717 HD21 LEU A 945      43.180  34.520  31.540  1.00  0.00           H
ATOM   4718 HD22 LEU A 945      44.820  34.660  31.000  1.00  0.00           H
ATOM   4719 HD23 LEU A 945      43.520  34.420  29.770  1.00  0.00           H
ATOM   4720  C   LEU A 945      40.000  36.170  28.590  1.00  0.00           C
ATOM   4721  O   LEU A 945      39.440  36.980  27.870  1.00  0.00           O
ATOM   4722  N   LYS A 946      39.360  35.110  29.110  1.00  0.00           N
ATOM   4723  HN  LYS A 946      39.990  34.460  29.530  1.00  0.00           H
ATOM   4724  CA  LYS A 946      38.060  34.750  28.570  1.00  0.00           C
ATOM   4725  HA  LYS A 946      37.570  35.680  28.350  1.00  0.00           H
ATOM   4726  CB  LYS A 946      38.230  34.040  27.160  1.00  0.00           C
ATOM   4727  HB1 LYS A 946      38.570  34.910  26.560  1.00  0.00           H
ATOM   4728  HB2 LYS A 946      37.310  33.670  26.650  1.00  0.00           H
ATOM   4729  CG  LYS A 946      39.330  32.870  27.060  1.00  0.00           C
ATOM   4730  HG1 LYS A 946      40.300  33.410  27.090  1.00  0.00           H
ATOM   4731  HG2 LYS A 946      39.270  32.460  26.030  1.00  0.00           H
ATOM   4732  CD  LYS A 946      39.250  31.690  28.090  1.00  0.00           C
ATOM   4733  HD1 LYS A 946      38.360  31.070  27.860  1.00  0.00           H
ATOM   4734  HD2 LYS A 946      39.060  32.120  29.100  1.00  0.00           H
ATOM   4735  CE  LYS A 946      40.430  30.720  28.210  1.00  0.00           C
ATOM   4736  HE1 LYS A 946      40.340  30.150  27.260  1.00  0.00           H
ATOM   4737  HE2 LYS A 946      40.350  30.050  29.100  1.00  0.00           H
ATOM   4738  NZ  LYS A 946      41.730  31.450  28.370  1.00  0.00           N
ATOM   4739  HZ1 LYS A 946      41.840  32.000  27.490  1.00  0.00           H
ATOM   4740  HZ2 LYS A 946      42.470  30.750  28.570  1.00  0.00           H
ATOM   4741  HZ3 LYS A 946      41.650  32.070  29.200  1.00  0.00           H
ATOM   4742  C   LYS A 946      37.160  33.930  29.560  1.00  0.00           C
ATOM   4743  O   LYS A 946      36.040  33.640  29.220  1.00  0.00           O
ATOM   4744  N   LYS A 947      37.610  33.560  30.760  1.00  0.00           N
ATOM   4745  HN  LYS A 947      38.530  33.700  31.120  1.00  0.00           H
ATOM   4746  CA  LYS A 947      36.790  32.940  31.800  1.00  0.00           C
ATOM   4747  HA  LYS A 947      35.990  32.490  31.240  1.00  0.00           H
ATOM   4748  CB  LYS A 947      37.480  31.800  32.620  1.00  0.00           C
ATOM   4749  HB1 LYS A 947      36.840  31.460  33.450  1.00  0.00           H
ATOM   4750  HB2 LYS A 947      38.370  32.200  33.160  1.00  0.00           H
ATOM   4751  CG  LYS A 947      37.910  30.490  31.790  1.00  0.00           C
ATOM   4752  HG1 LYS A 947      38.870  30.760  31.270  1.00  0.00           H
ATOM   4753  HG2 LYS A 947      37.090  30.320  31.070  1.00  0.00           H
ATOM   4754  CD  LYS A 947      38.100  29.260  32.750  1.00  0.00           C
ATOM   4755  HD1 LYS A 947      37.270  29.250  33.490  1.00  0.00           H
ATOM   4756  HD2 LYS A 947      38.990  29.620  33.310  1.00  0.00           H
ATOM   4757  CE  LYS A 947      38.390  27.930  32.070  1.00  0.00           C
ATOM   4758  HE1 LYS A 947      39.050  28.170  31.230  1.00  0.00           H
ATOM   4759  HE2 LYS A 947      37.470  27.440  31.680  1.00  0.00           H
ATOM   4760  NZ  LYS A 947      39.150  27.030  32.940  1.00  0.00           N
ATOM   4761  HZ1 LYS A 947      38.720  26.900  33.880  1.00  0.00           H
ATOM   4762  HZ2 LYS A 947      40.090  27.450  33.090  1.00  0.00           H
ATOM   4763  HZ3 LYS A 947      39.390  26.100  32.550  1.00  0.00           H
ATOM   4764  C   LYS A 947      36.030  33.900  32.600  1.00  0.00           C
ATOM   4765  O   LYS A 947      35.220  33.500  33.460  1.00  0.00           O
ATOM   4766  N   GLY A 948      36.260  35.170  32.520  1.00  0.00           N
ATOM   4767  HN  GLY A 948      36.970  35.530  31.930  1.00  0.00           H
ATOM   4768  CA  GLY A 948      35.520  36.260  33.180  1.00  0.00           C
ATOM   4769  HA1 GLY A 948      35.760  37.160  32.620  1.00  0.00           H
ATOM   4770  HA2 GLY A 948      35.950  36.350  34.170  1.00  0.00           H
ATOM   4771  C   GLY A 948      33.990  36.320  33.220  1.00  0.00           C
ATOM   4772  O   GLY A 948      33.240  35.640  32.520  1.00  0.00           O
ATOM   4773  N   ALA A 949      33.450  37.180  34.030  1.00  0.00           N
ATOM   4774  HN  ALA A 949      34.030  37.760  34.590  1.00  0.00           H
ATOM   4775  CA  ALA A 949      32.030  37.210  34.150  1.00  0.00           C
ATOM   4776  HA  ALA A 949      31.560  37.010  33.200  1.00  0.00           H
ATOM   4777  CB  ALA A 949      31.630  36.210  35.210  1.00  0.00           C
ATOM   4778  HB1 ALA A 949      30.540  36.190  35.380  1.00  0.00           H
ATOM   4779  HB2 ALA A 949      32.250  36.360  36.120  1.00  0.00           H
ATOM   4780  HB3 ALA A 949      31.860  35.190  34.820  1.00  0.00           H
ATOM   4781  C   ALA A 949      31.660  38.670  34.600  1.00  0.00           C
ATOM   4782  O   ALA A 949      31.090  38.800  35.680  1.00  0.00           O
ATOM   4783  N   GLY A 950      31.960  39.690  33.750  1.00  0.00           N
ATOM   4784  HN  GLY A 950      32.290  39.380  32.870  1.00  0.00           H
ATOM   4785  CA  GLY A 950      31.700  41.110  33.950  1.00  0.00           C
ATOM   4786  HA1 GLY A 950      30.620  41.220  33.910  1.00  0.00           H
ATOM   4787  HA2 GLY A 950      32.140  41.700  33.170  1.00  0.00           H
ATOM   4788  C   GLY A 950      32.220  41.750  35.290  1.00  0.00           C
ATOM   4789  O   GLY A 950      33.280  41.340  35.780  1.00  0.00           O
ATOM   4790  N   TYR A 951      31.430  42.650  35.860  1.00  0.00           N
ATOM   4791  HN  TYR A 951      30.580  42.930  35.420  1.00  0.00           H
ATOM   4792  CA  TYR A 951      31.940  43.380  36.970  1.00  0.00           C
ATOM   4793  HA  TYR A 951      32.950  43.160  37.290  1.00  0.00           H
ATOM   4794  CB  TYR A 951      32.020  44.850  36.470  1.00  0.00           C
ATOM   4795  HB1 TYR A 951      32.340  45.490  37.330  1.00  0.00           H
ATOM   4796  HB2 TYR A 951      30.970  45.060  36.190  1.00  0.00           H
ATOM   4797  CG  TYR A 951      33.050  45.060  35.350  1.00  0.00           C
ATOM   4798  CD1 TYR A 951      32.740  45.990  34.310  1.00  0.00           C
ATOM   4799  HD1 TYR A 951      31.820  46.540  34.420  1.00  0.00           H
ATOM   4800  CE1 TYR A 951      33.690  46.480  33.430  1.00  0.00           C
ATOM   4801  HE1 TYR A 951      33.430  47.260  32.740  1.00  0.00           H
ATOM   4802  CZ  TYR A 951      35.000  45.910  33.400  1.00  0.00           C
ATOM   4803  OH  TYR A 951      35.960  46.240  32.340  1.00  0.00           O
ATOM   4804  HH  TYR A 951      35.510  46.880  31.770  1.00  0.00           H
ATOM   4805  CD2 TYR A 951      34.300  44.470  35.270  1.00  0.00           C
ATOM   4806  HD2 TYR A 951      34.490  43.660  35.950  1.00  0.00           H
ATOM   4807  CE2 TYR A 951      35.310  44.980  34.450  1.00  0.00           C
ATOM   4808  HE2 TYR A 951      36.290  44.520  34.470  1.00  0.00           H
ATOM   4809  C   TYR A 951      31.070  43.250  38.170  1.00  0.00           C
ATOM   4810  O   TYR A 951      31.470  43.690  39.260  1.00  0.00           O
ATOM   4811  N   HSD A 952      29.820  42.690  38.110  1.00  0.00           N
ATOM   4812  HN  HSD A 952      29.460  42.520  37.200  1.00  0.00           H
ATOM   4813  CA  HSD A 952      29.020  42.480  39.310  1.00  0.00           C
ATOM   4814  HA  HSD A 952      29.070  43.360  39.940  1.00  0.00           H
ATOM   4815  CB  HSD A 952      27.540  42.260  38.820  1.00  0.00           C
ATOM   4816  HB1 HSD A 952      26.860  42.000  39.650  1.00  0.00           H
ATOM   4817  HB2 HSD A 952      27.540  41.400  38.110  1.00  0.00           H
ATOM   4818  ND1 HSD A 952      25.880  43.180  37.270  1.00  0.00           N
ATOM   4819  HD1 HSD A 952      25.440  42.310  37.080  1.00  0.00           H
ATOM   4820  CG  HSD A 952      26.980  43.370  38.040  1.00  0.00           C
ATOM   4821  CE1 HSD A 952      25.590  44.340  36.660  1.00  0.00           C
ATOM   4822  HE1 HSD A 952      24.770  44.480  35.950  1.00  0.00           H
ATOM   4823  NE2 HSD A 952      26.430  45.290  36.930  1.00  0.00           N
ATOM   4824  CD2 HSD A 952      27.320  44.700  37.780  1.00  0.00           C
ATOM   4825  HD2 HSD A 952      28.150  45.280  38.170  1.00  0.00           H
ATOM   4826  C   HSD A 952      29.370  41.430  40.270  1.00  0.00           C
ATOM   4827  O   HSD A 952      29.260  41.700  41.490  1.00  0.00           O
ATOM   4828  N   LEU A 953      29.650  40.150  39.910  1.00  0.00           N
ATOM   4829  HN  LEU A 953      29.600  39.880  38.940  1.00  0.00           H
ATOM   4830  CA  LEU A 953      30.020  39.060  40.770  1.00  0.00           C
ATOM   4831  HA  LEU A 953      29.230  39.070  41.510  1.00  0.00           H
ATOM   4832  CB  LEU A 953      29.840  37.700  40.120  1.00  0.00           C
ATOM   4833  HB1 LEU A 953      30.560  37.480  39.300  1.00  0.00           H
ATOM   4834  HB2 LEU A 953      28.810  37.650  39.710  1.00  0.00           H
ATOM   4835  CG  LEU A 953      30.020  36.470  41.010  1.00  0.00           C
ATOM   4836  HG  LEU A 953      30.990  36.500  41.520  1.00  0.00           H
ATOM   4837  CD1 LEU A 953      28.900  36.370  42.100  1.00  0.00           C
ATOM   4838 HD11 LEU A 953      29.010  37.350  42.610  1.00  0.00           H
ATOM   4839 HD12 LEU A 953      29.290  35.580  42.780  1.00  0.00           H
ATOM   4840 HD13 LEU A 953      27.950  36.050  41.620  1.00  0.00           H
ATOM   4841  CD2 LEU A 953      29.930  35.180  40.230  1.00  0.00           C
ATOM   4842 HD21 LEU A 953      30.010  34.300  40.890  1.00  0.00           H
ATOM   4843 HD22 LEU A 953      30.620  35.070  39.360  1.00  0.00           H
ATOM   4844 HD23 LEU A 953      28.850  35.160  39.950  1.00  0.00           H
ATOM   4845  C   LEU A 953      31.200  39.350  41.640  1.00  0.00           C
ATOM   4846  O   LEU A 953      31.110  39.220  42.860  1.00  0.00           O
ATOM   4847  N   ASP A 954      32.340  39.760  41.020  1.00  0.00           N
ATOM   4848  HN  ASP A 954      32.370  39.760  40.030  1.00  0.00           H
ATOM   4849  CA  ASP A 954      33.490  40.210  41.790  1.00  0.00           C
ATOM   4850  HA  ASP A 954      33.830  39.370  42.380  1.00  0.00           H
ATOM   4851  CB  ASP A 954      34.730  40.360  40.900  1.00  0.00           C
ATOM   4852  HB1 ASP A 954      34.640  39.420  40.310  1.00  0.00           H
ATOM   4853  HB2 ASP A 954      35.690  40.310  41.450  1.00  0.00           H
ATOM   4854  CG  ASP A 954      34.650  41.580  40.070  1.00  0.00           C
ATOM   4855  OD1 ASP A 954      34.060  41.700  39.000  1.00  0.00           O
ATOM   4856  OD2 ASP A 954      35.370  42.700  40.490  1.00  0.00           O
ATOM   4857  HD2 ASP A 954      35.190  43.400  39.860  1.00  0.00           H
ATOM   4858  C   ASP A 954      33.260  41.370  42.890  1.00  0.00           C
ATOM   4859  O   ASP A 954      33.730  41.230  44.010  1.00  0.00           O
ATOM   4860  N   LEU A 955      32.440  42.380  42.560  1.00  0.00           N
ATOM   4861  HN  LEU A 955      31.940  42.430  41.710  1.00  0.00           H
ATOM   4862  CA  LEU A 955      31.990  43.330  43.520  1.00  0.00           C
ATOM   4863  HA  LEU A 955      32.920  43.620  43.980  1.00  0.00           H
ATOM   4864  CB  LEU A 955      31.330  44.650  42.930  1.00  0.00           C
ATOM   4865  HB1 LEU A 955      30.420  44.350  42.350  1.00  0.00           H
ATOM   4866  HB2 LEU A 955      32.070  45.020  42.190  1.00  0.00           H
ATOM   4867  CG  LEU A 955      31.040  45.780  43.980  1.00  0.00           C
ATOM   4868  HG  LEU A 955      30.200  45.400  44.610  1.00  0.00           H
ATOM   4869  CD1 LEU A 955      32.160  46.200  44.960  1.00  0.00           C
ATOM   4870 HD11 LEU A 955      32.040  47.210  45.400  1.00  0.00           H
ATOM   4871 HD12 LEU A 955      33.090  46.340  44.360  1.00  0.00           H
ATOM   4872 HD13 LEU A 955      32.300  45.400  45.710  1.00  0.00           H
ATOM   4873  CD2 LEU A 955      30.480  47.040  43.260  1.00  0.00           C
ATOM   4874 HD21 LEU A 955      30.120  47.780  43.990  1.00  0.00           H
ATOM   4875 HD22 LEU A 955      29.610  46.720  42.650  1.00  0.00           H
ATOM   4876 HD23 LEU A 955      31.290  47.370  42.560  1.00  0.00           H
ATOM   4877  C   LEU A 955      31.090  42.750  44.600  1.00  0.00           C
ATOM   4878  O   LEU A 955      31.140  43.090  45.780  1.00  0.00           O
ATOM   4879  N   LEU A 956      30.140  41.980  44.160  1.00  0.00           N
ATOM   4880  HN  LEU A 956      30.010  41.930  43.170  1.00  0.00           H
ATOM   4881  CA  LEU A 956      29.080  41.360  44.960  1.00  0.00           C
ATOM   4882  HA  LEU A 956      28.600  42.140  45.520  1.00  0.00           H
ATOM   4883  CB  LEU A 956      27.960  40.700  43.980  1.00  0.00           C
ATOM   4884  HB1 LEU A 956      28.380  39.980  43.250  1.00  0.00           H
ATOM   4885  HB2 LEU A 956      27.520  41.480  43.320  1.00  0.00           H
ATOM   4886  CG  LEU A 956      26.840  39.830  44.610  1.00  0.00           C
ATOM   4887  HG  LEU A 956      27.400  39.030  45.150  1.00  0.00           H
ATOM   4888  CD1 LEU A 956      26.000  40.680  45.660  1.00  0.00           C
ATOM   4889 HD11 LEU A 956      25.650  41.630  45.220  1.00  0.00           H
ATOM   4890 HD12 LEU A 956      26.670  40.860  46.530  1.00  0.00           H
ATOM   4891 HD13 LEU A 956      25.110  40.110  45.990  1.00  0.00           H
ATOM   4892  CD2 LEU A 956      25.920  39.250  43.450  1.00  0.00           C
ATOM   4893 HD21 LEU A 956      25.530  40.230  43.080  1.00  0.00           H
ATOM   4894 HD22 LEU A 956      25.240  38.410  43.620  1.00  0.00           H
ATOM   4895 HD23 LEU A 956      26.580  38.900  42.620  1.00  0.00           H
ATOM   4896  C   LEU A 956      29.580  40.360  45.940  1.00  0.00           C
ATOM   4897  O   LEU A 956      29.100  40.360  47.100  1.00  0.00           O
ATOM   4898  N   MET A 957      30.560  39.470  45.540  1.00  0.00           N
ATOM   4899  HN  MET A 957      30.810  39.450  44.580  1.00  0.00           H
ATOM   4900  CA  MET A 957      31.220  38.610  46.500  1.00  0.00           C
ATOM   4901  HA  MET A 957      30.460  38.030  46.990  1.00  0.00           H
ATOM   4902  CB  MET A 957      32.090  37.640  45.630  1.00  0.00           C
ATOM   4903  HB1 MET A 957      32.940  37.220  46.190  1.00  0.00           H
ATOM   4904  HB2 MET A 957      32.410  38.150  44.690  1.00  0.00           H
ATOM   4905  CG  MET A 957      31.380  36.370  45.290  1.00  0.00           C
ATOM   4906  HG1 MET A 957      32.040  35.800  44.600  1.00  0.00           H
ATOM   4907  HG2 MET A 957      30.450  36.620  44.730  1.00  0.00           H
ATOM   4908  SD  MET A 957      30.950  35.360  46.770  1.00  0.00           S
ATOM   4909  CE  MET A 957      29.150  35.410  46.720  1.00  0.00           C
ATOM   4910  HE1 MET A 957      28.630  35.380  47.720  1.00  0.00           H
ATOM   4911  HE2 MET A 957      28.840  34.450  46.260  1.00  0.00           H
ATOM   4912  HE3 MET A 957      28.650  36.280  46.240  1.00  0.00           H
ATOM   4913  C   MET A 957      31.990  39.260  47.580  1.00  0.00           C
ATOM   4914  O   MET A 957      31.830  38.980  48.800  1.00  0.00           O
ATOM   4915  N   VAL A 958      32.780  40.270  47.260  1.00  0.00           N
ATOM   4916  HN  VAL A 958      32.760  40.560  46.310  1.00  0.00           H
ATOM   4917  CA  VAL A 958      33.410  41.200  48.220  1.00  0.00           C
ATOM   4918  HA  VAL A 958      34.010  40.630  48.930  1.00  0.00           H
ATOM   4919  CB  VAL A 958      34.340  42.210  47.560  1.00  0.00           C
ATOM   4920  HB  VAL A 958      33.890  42.610  46.630  1.00  0.00           H
ATOM   4921  CG1 VAL A 958      34.710  43.410  48.400  1.00  0.00           C
ATOM   4922 HG11 VAL A 958      34.060  44.310  48.380  1.00  0.00           H
ATOM   4923 HG12 VAL A 958      35.700  43.640  47.950  1.00  0.00           H
ATOM   4924 HG13 VAL A 958      34.960  43.050  49.420  1.00  0.00           H
ATOM   4925  CG2 VAL A 958      35.570  41.390  46.910  1.00  0.00           C
ATOM   4926 HG21 VAL A 958      36.100  40.710  47.620  1.00  0.00           H
ATOM   4927 HG22 VAL A 958      36.270  42.100  46.440  1.00  0.00           H
ATOM   4928 HG23 VAL A 958      35.190  40.730  46.100  1.00  0.00           H
ATOM   4929  C   VAL A 958      32.480  41.960  49.100  1.00  0.00           C
ATOM   4930  O   VAL A 958      32.740  41.850  50.300  1.00  0.00           O
ATOM   4931  N   GLY A 959      31.480  42.720  48.510  1.00  0.00           N
ATOM   4932  HN  GLY A 959      31.410  42.720  47.510  1.00  0.00           H
ATOM   4933  CA  GLY A 959      30.320  43.350  49.110  1.00  0.00           C
ATOM   4934  HA1 GLY A 959      29.520  43.530  48.400  1.00  0.00           H
ATOM   4935  HA2 GLY A 959      30.650  44.280  49.550  1.00  0.00           H
ATOM   4936  C   GLY A 959      29.710  42.490  50.200  1.00  0.00           C
ATOM   4937  O   GLY A 959      29.570  42.980  51.360  1.00  0.00           O
ATOM   4938  N   VAL A 960      29.520  41.160  49.920  1.00  0.00           N
ATOM   4939  HN  VAL A 960      29.450  40.870  48.970  1.00  0.00           H
ATOM   4940  CA  VAL A 960      28.960  40.180  50.900  1.00  0.00           C
ATOM   4941  HA  VAL A 960      28.240  40.660  51.550  1.00  0.00           H
ATOM   4942  CB  VAL A 960      28.300  39.040  50.100  1.00  0.00           C
ATOM   4943  HB  VAL A 960      29.050  38.730  49.350  1.00  0.00           H
ATOM   4944  CG1 VAL A 960      28.090  37.910  51.050  1.00  0.00           C
ATOM   4945 HG11 VAL A 960      27.350  37.230  50.570  1.00  0.00           H
ATOM   4946 HG12 VAL A 960      27.660  38.290  52.010  1.00  0.00           H
ATOM   4947 HG13 VAL A 960      28.950  37.210  51.170  1.00  0.00           H
ATOM   4948  CG2 VAL A 960      27.050  39.550  49.340  1.00  0.00           C
ATOM   4949 HG21 VAL A 960      27.200  40.600  48.990  1.00  0.00           H
ATOM   4950 HG22 VAL A 960      26.170  39.700  50.000  1.00  0.00           H
ATOM   4951 HG23 VAL A 960      26.770  39.090  48.380  1.00  0.00           H
ATOM   4952  C   VAL A 960      30.100  39.720  51.940  1.00  0.00           C
ATOM   4953  O   VAL A 960      29.880  39.760  53.140  1.00  0.00           O
ATOM   4954  N   MET A 961      31.310  39.250  51.500  1.00  0.00           N
ATOM   4955  HN  MET A 961      31.570  39.270  50.540  1.00  0.00           H
ATOM   4956  CA  MET A 961      32.200  38.710  52.490  1.00  0.00           C
ATOM   4957  HA  MET A 961      31.630  38.090  53.160  1.00  0.00           H
ATOM   4958  CB  MET A 961      33.350  37.960  51.790  1.00  0.00           C
ATOM   4959  HB1 MET A 961      34.050  37.660  52.580  1.00  0.00           H
ATOM   4960  HB2 MET A 961      33.980  38.620  51.150  1.00  0.00           H
ATOM   4961  CG  MET A 961      32.880  36.680  51.060  1.00  0.00           C
ATOM   4962  HG1 MET A 961      33.790  36.230  50.610  1.00  0.00           H
ATOM   4963  HG2 MET A 961      32.380  37.080  50.150  1.00  0.00           H
ATOM   4964  SD  MET A 961      31.690  35.530  51.920  1.00  0.00           S
ATOM   4965  CE  MET A 961      32.910  35.060  53.180  1.00  0.00           C
ATOM   4966  HE1 MET A 961      33.760  34.520  52.720  1.00  0.00           H
ATOM   4967  HE2 MET A 961      32.510  34.390  53.980  1.00  0.00           H
ATOM   4968  HE3 MET A 961      33.290  35.890  53.820  1.00  0.00           H
ATOM   4969  C   MET A 961      32.830  39.740  53.440  1.00  0.00           C
ATOM   4970  O   MET A 961      33.290  39.370  54.490  1.00  0.00           O
ATOM   4971  N   LEU A 962      32.840  41.060  53.050  1.00  0.00           N
ATOM   4972  HN  LEU A 962      32.650  41.200  52.080  1.00  0.00           H
ATOM   4973  CA  LEU A 962      33.080  42.200  53.910  1.00  0.00           C
ATOM   4974  HA  LEU A 962      34.050  42.050  54.370  1.00  0.00           H
ATOM   4975  CB  LEU A 962      32.920  43.540  53.140  1.00  0.00           C
ATOM   4976  HB1 LEU A 962      31.860  43.650  52.860  1.00  0.00           H
ATOM   4977  HB2 LEU A 962      33.520  43.330  52.230  1.00  0.00           H
ATOM   4978  CG  LEU A 962      33.560  44.740  53.840  1.00  0.00           C
ATOM   4979  HG  LEU A 962      34.190  44.360  54.670  1.00  0.00           H
ATOM   4980  CD1 LEU A 962      34.450  45.470  52.820  1.00  0.00           C
ATOM   4981 HD11 LEU A 962      35.010  46.370  53.150  1.00  0.00           H
ATOM   4982 HD12 LEU A 962      33.900  45.650  51.870  1.00  0.00           H
ATOM   4983 HD13 LEU A 962      35.220  44.730  52.510  1.00  0.00           H
ATOM   4984  CD2 LEU A 962      32.600  45.730  54.570  1.00  0.00           C
ATOM   4985 HD21 LEU A 962      32.160  46.430  53.830  1.00  0.00           H
ATOM   4986 HD22 LEU A 962      33.210  46.310  55.280  1.00  0.00           H
ATOM   4987 HD23 LEU A 962      31.870  45.220  55.230  1.00  0.00           H
ATOM   4988  C   LEU A 962      32.120  42.340  55.020  1.00  0.00           C
ATOM   4989  O   LEU A 962      32.480  42.690  56.130  1.00  0.00           O
ATOM   4990  N   GLY A 963      30.830  41.930  54.800  1.00  0.00           N
ATOM   4991  HN  GLY A 963      30.560  41.420  53.980  1.00  0.00           H
ATOM   4992  CA  GLY A 963      29.910  41.950  55.990  1.00  0.00           C
ATOM   4993  HA1 GLY A 963      28.930  41.840  55.530  1.00  0.00           H
ATOM   4994  HA2 GLY A 963      30.060  42.880  56.510  1.00  0.00           H
ATOM   4995  C   GLY A 963      30.280  40.940  56.980  1.00  0.00           C
ATOM   4996  O   GLY A 963      30.390  41.280  58.110  1.00  0.00           O
ATOM   4997  N   VAL A 964      30.650  39.700  56.570  1.00  0.00           N
ATOM   4998  HN  VAL A 964      30.800  39.480  55.610  1.00  0.00           H
ATOM   4999  CA  VAL A 964      31.170  38.660  57.490  1.00  0.00           C
ATOM   5000  HA  VAL A 964      30.500  38.510  58.320  1.00  0.00           H
ATOM   5001  CB  VAL A 964      31.440  37.410  56.680  1.00  0.00           C
ATOM   5002  HB  VAL A 964      32.040  37.650  55.790  1.00  0.00           H
ATOM   5003  CG1 VAL A 964      31.940  36.210  57.570  1.00  0.00           C
ATOM   5004 HG11 VAL A 964      31.170  35.740  58.230  1.00  0.00           H
ATOM   5005 HG12 VAL A 964      32.820  36.390  58.210  1.00  0.00           H
ATOM   5006 HG13 VAL A 964      32.260  35.440  56.840  1.00  0.00           H
ATOM   5007  CG2 VAL A 964      30.230  36.920  55.840  1.00  0.00           C
ATOM   5008 HG21 VAL A 964      30.370  35.930  55.360  1.00  0.00           H
ATOM   5009 HG22 VAL A 964      30.110  37.560  54.940  1.00  0.00           H
ATOM   5010 HG23 VAL A 964      29.280  36.980  56.400  1.00  0.00           H
ATOM   5011  C   VAL A 964      32.400  39.120  58.250  1.00  0.00           C
ATOM   5012  O   VAL A 964      32.580  38.850  59.450  1.00  0.00           O
ATOM   5013  N   CYS A 965      33.330  39.770  57.500  1.00  0.00           N
ATOM   5014  HN  CYS A 965      33.160  39.770  56.510  1.00  0.00           H
ATOM   5015  CA  CYS A 965      34.600  40.160  58.090  1.00  0.00           C
ATOM   5016  HA  CYS A 965      35.050  39.270  58.520  1.00  0.00           H
ATOM   5017  CB  CYS A 965      35.570  40.730  57.030  1.00  0.00           C
ATOM   5018  HB1 CYS A 965      36.320  41.360  57.560  1.00  0.00           H
ATOM   5019  HB2 CYS A 965      35.060  41.530  56.450  1.00  0.00           H
ATOM   5020  SG  CYS A 965      36.340  39.560  55.880  1.00  0.00           S
ATOM   5021  HG1 CYS A 965      35.090  39.270  55.510  1.00  0.00           H
ATOM   5022  C   CYS A 965      34.340  41.250  59.120  1.00  0.00           C
ATOM   5023  O   CYS A 965      34.880  41.220  60.200  1.00  0.00           O
ATOM   5024  N   SER A 966      33.500  42.210  58.740  1.00  0.00           N
ATOM   5025  HN  SER A 966      33.040  42.250  57.850  1.00  0.00           H
ATOM   5026  CA  SER A 966      33.030  43.200  59.790  1.00  0.00           C
ATOM   5027  HA  SER A 966      33.900  43.710  60.170  1.00  0.00           H
ATOM   5028  CB  SER A 966      32.000  44.200  59.220  1.00  0.00           C
ATOM   5029  HB1 SER A 966      31.700  45.010  59.910  1.00  0.00           H
ATOM   5030  HB2 SER A 966      31.070  43.740  58.850  1.00  0.00           H
ATOM   5031  OG  SER A 966      32.520  44.780  58.050  1.00  0.00           O
ATOM   5032  HG1 SER A 966      32.690  44.170  57.340  1.00  0.00           H
ATOM   5033  C   SER A 966      32.390  42.590  60.970  1.00  0.00           C
ATOM   5034  O   SER A 966      32.700  43.110  62.030  1.00  0.00           O
ATOM   5035  N   VAL A 967      31.510  41.530  60.920  1.00  0.00           N
ATOM   5036  HN  VAL A 967      31.200  41.210  60.030  1.00  0.00           H
ATOM   5037  CA  VAL A 967      31.040  40.900  62.150  1.00  0.00           C
ATOM   5038  HA  VAL A 967      30.450  41.640  62.650  1.00  0.00           H
ATOM   5039  CB  VAL A 967      29.960  39.820  61.850  1.00  0.00           C
ATOM   5040  HB  VAL A 967      30.400  38.990  61.250  1.00  0.00           H
ATOM   5041  CG1 VAL A 967      29.540  39.110  63.180  1.00  0.00           C
ATOM   5042 HG11 VAL A 967      28.680  38.470  62.860  1.00  0.00           H
ATOM   5043 HG12 VAL A 967      29.230  39.960  63.810  1.00  0.00           H
ATOM   5044 HG13 VAL A 967      30.300  38.560  63.760  1.00  0.00           H
ATOM   5045  CG2 VAL A 967      28.700  40.470  61.200  1.00  0.00           C
ATOM   5046 HG21 VAL A 967      29.020  40.820  60.200  1.00  0.00           H
ATOM   5047 HG22 VAL A 967      28.270  41.290  61.810  1.00  0.00           H
ATOM   5048 HG23 VAL A 967      27.860  39.760  61.030  1.00  0.00           H
ATOM   5049  C   VAL A 967      32.150  40.300  63.060  1.00  0.00           C
ATOM   5050  O   VAL A 967      32.180  40.500  64.220  1.00  0.00           O
ATOM   5051  N   MET A 968      33.140  39.660  62.410  1.00  0.00           N
ATOM   5052  HN  MET A 968      33.030  39.580  61.430  1.00  0.00           H
ATOM   5053  CA  MET A 968      34.310  39.000  63.060  1.00  0.00           C
ATOM   5054  HA  MET A 968      34.060  38.670  64.060  1.00  0.00           H
ATOM   5055  CB  MET A 968      34.890  37.760  62.230  1.00  0.00           C
ATOM   5056  HB1 MET A 968      35.870  37.400  62.600  1.00  0.00           H
ATOM   5057  HB2 MET A 968      34.990  38.340  61.290  1.00  0.00           H
ATOM   5058  CG  MET A 968      33.950  36.550  62.040  1.00  0.00           C
ATOM   5059  HG1 MET A 968      34.370  35.840  61.290  1.00  0.00           H
ATOM   5060  HG2 MET A 968      33.040  36.960  61.530  1.00  0.00           H
[truncated: 6,873,249 more chars]
