# Supplementary material for: CryoEM and computational modeling structural insights into the pH regulator NBCn1
Source: Nat Commun. 2025 Nov 11;16:9932. doi: 10.1038/s41467-025-64868-z (PMC12606367; doi:10.1038/s41467-025-64868-z)
Supplement: Supplementary file 7 — Supplementary Data 5 [file 41467_2025_64868_MOESM7_ESM.zip › 100ns_z_restr_MD_NBCn1_2NaCO3/hNBCn1_IF/z-restr_hNBCn1_IF_2NaCO3_first_step_18.pdb]

REMARK    GENERATED BY TRJCONV
TITLE     Title t= 4100.00000 step= 2050000
REMARK    THIS IS A SIMULATION BOX
CRYST1   94.060   94.060  101.204  90.00  90.00  90.00 P 1           1
MODEL        1
ATOM      1  N   LEU A 585      24.230  39.640  34.980  1.00  0.00           N
ATOM      2  HT1 LEU A 585      24.600  40.610  34.980  1.00  0.00           H
ATOM      3  HT2 LEU A 585      23.190  39.650  35.060  1.00  0.00           H
ATOM      4  HT3 LEU A 585      24.500  39.200  34.080  1.00  0.00           H
ATOM      5  CA  LEU A 585      24.940  38.810  35.980  1.00  0.00           C
ATOM      6  HA  LEU A 585      26.010  38.950  35.900  1.00  0.00           H
ATOM      7  CB  LEU A 585      24.560  39.320  37.420  1.00  0.00           C
ATOM      8  HB1 LEU A 585      23.470  39.360  37.660  1.00  0.00           H
ATOM      9  HB2 LEU A 585      24.920  40.360  37.510  1.00  0.00           H
ATOM     10  CG  LEU A 585      25.060  38.470  38.630  1.00  0.00           C
ATOM     11  HG  LEU A 585      24.670  37.440  38.630  1.00  0.00           H
ATOM     12  CD1 LEU A 585      26.590  38.300  38.580  1.00  0.00           C
ATOM     13 HD11 LEU A 585      26.810  37.500  39.320  1.00  0.00           H
ATOM     14 HD12 LEU A 585      27.180  39.240  38.690  1.00  0.00           H
ATOM     15 HD13 LEU A 585      27.000  37.850  37.660  1.00  0.00           H
ATOM     16  CD2 LEU A 585      24.460  39.150  39.930  1.00  0.00           C
ATOM     17 HD21 LEU A 585      25.080  40.040  40.140  1.00  0.00           H
ATOM     18 HD22 LEU A 585      24.570  38.360  40.710  1.00  0.00           H
ATOM     19 HD23 LEU A 585      23.360  39.320  39.880  1.00  0.00           H
ATOM     20  C   LEU A 585      24.590  37.320  35.960  1.00  0.00           C
ATOM     21  O   LEU A 585      25.420  36.460  35.660  1.00  0.00           O
ATOM     22  N   ILE A 586      23.320  36.900  36.330  1.00  0.00           N
ATOM     23  HN  ILE A 586      22.660  37.630  36.450  1.00  0.00           H
ATOM     24  CA  ILE A 586      22.930  35.620  36.650  1.00  0.00           C
ATOM     25  HA  ILE A 586      23.700  35.250  37.300  1.00  0.00           H
ATOM     26  CB  ILE A 586      21.510  35.480  37.260  1.00  0.00           C
ATOM     27  HB  ILE A 586      21.520  36.160  38.140  1.00  0.00           H
ATOM     28  CG2 ILE A 586      20.290  35.990  36.370  1.00  0.00           C
ATOM     29 HG21 ILE A 586      20.330  37.000  35.920  1.00  0.00           H
ATOM     30 HG22 ILE A 586      19.320  35.930  36.930  1.00  0.00           H
ATOM     31 HG23 ILE A 586      20.150  35.320  35.490  1.00  0.00           H
ATOM     32  CG1 ILE A 586      21.220  34.090  37.850  1.00  0.00           C
ATOM     33 HG11 ILE A 586      21.280  33.350  37.030  1.00  0.00           H
ATOM     34 HG12 ILE A 586      20.190  34.200  38.230  1.00  0.00           H
ATOM     35  CD  ILE A 586      22.110  33.690  39.050  1.00  0.00           C
ATOM     36  HD1 ILE A 586      21.880  34.210  40.000  1.00  0.00           H
ATOM     37  HD2 ILE A 586      23.180  33.980  38.910  1.00  0.00           H
ATOM     38  HD3 ILE A 586      21.990  32.620  39.290  1.00  0.00           H
ATOM     39  C   ILE A 586      23.010  34.700  35.400  1.00  0.00           C
ATOM     40  O   ILE A 586      23.350  33.460  35.520  1.00  0.00           O
ATOM     41  N   LEU A 587      22.810  35.240  34.140  1.00  0.00           N
ATOM     42  HN  LEU A 587      22.530  36.180  34.010  1.00  0.00           H
ATOM     43  CA  LEU A 587      22.890  34.450  32.860  1.00  0.00           C
ATOM     44  HA  LEU A 587      22.240  33.610  33.010  1.00  0.00           H
ATOM     45  CB  LEU A 587      22.180  35.260  31.810  1.00  0.00           C
ATOM     46  HB1 LEU A 587      22.460  36.320  31.960  1.00  0.00           H
ATOM     47  HB2 LEU A 587      21.090  35.220  32.060  1.00  0.00           H
ATOM     48  CG  LEU A 587      22.390  34.840  30.320  1.00  0.00           C
ATOM     49  HG  LEU A 587      23.500  34.850  30.270  1.00  0.00           H
ATOM     50  CD1 LEU A 587      21.840  33.340  30.000  1.00  0.00           C
ATOM     51 HD11 LEU A 587      20.750  33.270  30.220  1.00  0.00           H
ATOM     52 HD12 LEU A 587      22.320  32.720  30.790  1.00  0.00           H
ATOM     53 HD13 LEU A 587      22.210  33.030  28.990  1.00  0.00           H
ATOM     54  CD2 LEU A 587      21.780  35.770  29.280  1.00  0.00           C
ATOM     55 HD21 LEU A 587      20.670  35.680  29.310  1.00  0.00           H
ATOM     56 HD22 LEU A 587      22.170  35.750  28.240  1.00  0.00           H
ATOM     57 HD23 LEU A 587      21.970  36.800  29.660  1.00  0.00           H
ATOM     58  C   LEU A 587      24.300  33.970  32.560  1.00  0.00           C
ATOM     59  O   LEU A 587      24.400  32.800  32.240  1.00  0.00           O
ATOM     60  N   ASP A 588      25.320  34.770  32.740  1.00  0.00           N
ATOM     61  HN  ASP A 588      25.240  35.740  32.960  1.00  0.00           H
ATOM     62  CA  ASP A 588      26.730  34.300  32.540  1.00  0.00           C
ATOM     63  HA  ASP A 588      26.990  34.040  31.520  1.00  0.00           H
ATOM     64  CB  ASP A 588      27.700  35.610  32.690  1.00  0.00           C
ATOM     65  HB1 ASP A 588      28.710  35.180  32.550  1.00  0.00           H
ATOM     66  HB2 ASP A 588      27.570  35.980  33.730  1.00  0.00           H
ATOM     67  CG  ASP A 588      27.470  36.610  31.570  1.00  0.00           C
ATOM     68  OD1 ASP A 588      27.710  36.190  30.410  1.00  0.00           O
ATOM     69  OD2 ASP A 588      26.990  37.720  31.800  1.00  0.00           O
ATOM     70  C   ASP A 588      27.170  33.210  33.480  1.00  0.00           C
ATOM     71  O   ASP A 588      27.800  32.280  33.000  1.00  0.00           O
ATOM     72  N   ILE A 589      26.700  33.340  34.760  1.00  0.00           N
ATOM     73  HN  ILE A 589      26.240  34.180  35.020  1.00  0.00           H
ATOM     74  CA  ILE A 589      26.860  32.300  35.810  1.00  0.00           C
ATOM     75  HA  ILE A 589      27.920  32.140  35.960  1.00  0.00           H
ATOM     76  CB  ILE A 589      26.300  32.730  37.200  1.00  0.00           C
ATOM     77  HB  ILE A 589      25.200  32.880  37.080  1.00  0.00           H
ATOM     78  CG2 ILE A 589      26.430  31.750  38.340  1.00  0.00           C
ATOM     79 HG21 ILE A 589      25.940  30.790  38.060  1.00  0.00           H
ATOM     80 HG22 ILE A 589      25.930  31.980  39.320  1.00  0.00           H
ATOM     81 HG23 ILE A 589      27.470  31.590  38.680  1.00  0.00           H
ATOM     82  CG1 ILE A 589      26.840  34.150  37.640  1.00  0.00           C
ATOM     83 HG11 ILE A 589      26.340  34.390  38.610  1.00  0.00           H
ATOM     84 HG12 ILE A 589      26.530  34.930  36.910  1.00  0.00           H
ATOM     85  CD  ILE A 589      28.410  34.290  37.690  1.00  0.00           C
ATOM     86  HD1 ILE A 589      28.830  34.330  36.670  1.00  0.00           H
ATOM     87  HD2 ILE A 589      28.760  33.430  38.310  1.00  0.00           H
ATOM     88  HD3 ILE A 589      28.630  35.250  38.190  1.00  0.00           H
ATOM     89  C   ILE A 589      26.240  30.960  35.480  1.00  0.00           C
ATOM     90  O   ILE A 589      26.880  29.940  35.560  1.00  0.00           O
ATOM     91  N   LYS A 590      25.020  30.940  34.980  1.00  0.00           N
ATOM     92  HN  LYS A 590      24.480  31.750  35.170  1.00  0.00           H
ATOM     93  CA  LYS A 590      24.370  29.740  34.390  1.00  0.00           C
ATOM     94  HA  LYS A 590      24.330  29.080  35.240  1.00  0.00           H
ATOM     95  CB  LYS A 590      22.810  30.040  34.130  1.00  0.00           C
ATOM     96  HB1 LYS A 590      22.470  29.140  33.580  1.00  0.00           H
ATOM     97  HB2 LYS A 590      22.890  30.860  33.380  1.00  0.00           H
ATOM     98  CG  LYS A 590      22.000  30.300  35.410  1.00  0.00           C
ATOM     99  HG1 LYS A 590      22.250  31.340  35.660  1.00  0.00           H
ATOM    100  HG2 LYS A 590      22.380  29.720  36.280  1.00  0.00           H
ATOM    101  CD  LYS A 590      20.560  30.270  35.220  1.00  0.00           C
ATOM    102  HD1 LYS A 590      20.000  30.490  36.160  1.00  0.00           H
ATOM    103  HD2 LYS A 590      20.230  29.280  34.840  1.00  0.00           H
ATOM    104  CE  LYS A 590      20.080  31.460  34.370  1.00  0.00           C
ATOM    105  HE1 LYS A 590      20.660  31.520  33.430  1.00  0.00           H
ATOM    106  HE2 LYS A 590      20.400  32.460  34.720  1.00  0.00           H
ATOM    107  NZ  LYS A 590      18.640  31.510  34.110  1.00  0.00           N
ATOM    108  HZ1 LYS A 590      18.270  31.400  35.070  1.00  0.00           H
ATOM    109  HZ2 LYS A 590      18.310  30.750  33.490  1.00  0.00           H
ATOM    110  HZ3 LYS A 590      18.420  32.490  33.800  1.00  0.00           H
ATOM    111  C   LYS A 590      25.140  29.210  33.140  1.00  0.00           C
ATOM    112  O   LYS A 590      25.330  27.970  33.080  1.00  0.00           O
ATOM    113  N   ARG A 591      25.590  30.110  32.290  1.00  0.00           N
ATOM    114  HN  ARG A 591      25.330  31.050  32.540  1.00  0.00           H
ATOM    115  CA  ARG A 591      26.400  29.900  31.170  1.00  0.00           C
ATOM    116  HA  ARG A 591      25.920  29.170  30.540  1.00  0.00           H
ATOM    117  CB  ARG A 591      26.530  31.260  30.170  1.00  0.00           C
ATOM    118  HB1 ARG A 591      27.400  31.100  29.490  1.00  0.00           H
ATOM    119  HB2 ARG A 591      26.870  32.090  30.820  1.00  0.00           H
ATOM    120  CG  ARG A 591      25.300  31.700  29.380  1.00  0.00           C
ATOM    121  HG1 ARG A 591      25.300  32.810  29.310  1.00  0.00           H
ATOM    122  HG2 ARG A 591      24.350  31.490  29.930  1.00  0.00           H
ATOM    123  CD  ARG A 591      25.410  31.020  27.980  1.00  0.00           C
ATOM    124  HD1 ARG A 591      25.260  29.920  27.990  1.00  0.00           H
ATOM    125  HD2 ARG A 591      26.370  31.110  27.450  1.00  0.00           H
ATOM    126  NE  ARG A 591      24.300  31.600  27.130  1.00  0.00           N
ATOM    127  HE  ARG A 591      23.420  31.140  27.110  1.00  0.00           H
ATOM    128  CZ  ARG A 591      24.370  32.700  26.450  1.00  0.00           C
ATOM    129  NH1 ARG A 591      25.430  33.430  26.450  1.00  0.00           N
ATOM    130 HH11 ARG A 591      26.160  33.080  27.030  1.00  0.00           H
ATOM    131 HH12 ARG A 591      25.320  34.390  26.190  1.00  0.00           H
ATOM    132  NH2 ARG A 591      23.300  33.030  25.740  1.00  0.00           N
ATOM    133 HH21 ARG A 591      23.280  33.960  25.360  1.00  0.00           H
ATOM    134 HH22 ARG A 591      22.420  32.730  26.080  1.00  0.00           H
ATOM    135  C   ARG A 591      27.800  29.250  31.380  1.00  0.00           C
ATOM    136  O   ARG A 591      28.060  28.270  30.680  1.00  0.00           O
ATOM    137  N   LYS A 592      28.620  29.800  32.220  1.00  0.00           N
ATOM    138  HN  LYS A 592      28.420  30.710  32.570  1.00  0.00           H
ATOM    139  CA  LYS A 592      29.990  29.370  32.420  1.00  0.00           C
ATOM    140  HA  LYS A 592      30.260  28.690  31.640  1.00  0.00           H
ATOM    141  CB  LYS A 592      30.930  30.610  32.430  1.00  0.00           C
ATOM    142  HB1 LYS A 592      31.920  30.120  32.460  1.00  0.00           H
ATOM    143  HB2 LYS A 592      30.820  31.190  33.360  1.00  0.00           H
ATOM    144  CG  LYS A 592      30.830  31.500  31.210  1.00  0.00           C
ATOM    145  HG1 LYS A 592      31.580  32.310  31.270  1.00  0.00           H
ATOM    146  HG2 LYS A 592      29.880  32.050  31.170  1.00  0.00           H
ATOM    147  CD  LYS A 592      31.040  30.750  29.880  1.00  0.00           C
ATOM    148  HD1 LYS A 592      30.520  29.770  29.800  1.00  0.00           H
ATOM    149  HD2 LYS A 592      32.120  30.510  30.000  1.00  0.00           H
ATOM    150  CE  LYS A 592      30.990  31.660  28.610  1.00  0.00           C
ATOM    151  HE1 LYS A 592      31.490  32.640  28.760  1.00  0.00           H
ATOM    152  HE2 LYS A 592      29.970  31.880  28.220  1.00  0.00           H
ATOM    153  NZ  LYS A 592      31.890  31.110  27.540  1.00  0.00           N
ATOM    154  HZ1 LYS A 592      32.310  31.790  26.870  1.00  0.00           H
ATOM    155  HZ2 LYS A 592      31.300  30.410  27.040  1.00  0.00           H
ATOM    156  HZ3 LYS A 592      32.750  30.720  27.970  1.00  0.00           H
ATOM    157  C   LYS A 592      30.210  28.380  33.590  1.00  0.00           C
ATOM    158  O   LYS A 592      31.270  27.730  33.760  1.00  0.00           O
ATOM    159  N   ALA A 593      29.210  28.070  34.440  1.00  0.00           N
ATOM    160  HN  ALA A 593      28.310  28.520  34.440  1.00  0.00           H
ATOM    161  CA  ALA A 593      29.260  26.960  35.370  1.00  0.00           C
ATOM    162  HA  ALA A 593      30.040  27.210  36.080  1.00  0.00           H
ATOM    163  CB  ALA A 593      27.870  26.890  36.070  1.00  0.00           C
ATOM    164  HB1 ALA A 593      27.060  26.930  35.310  1.00  0.00           H
ATOM    165  HB2 ALA A 593      27.660  27.790  36.690  1.00  0.00           H
ATOM    166  HB3 ALA A 593      27.700  26.020  36.740  1.00  0.00           H
ATOM    167  C   ALA A 593      29.560  25.580  34.730  1.00  0.00           C
ATOM    168  O   ALA A 593      30.450  24.940  35.260  1.00  0.00           O
ATOM    169  N   PRO A 594      29.080  25.220  33.510  1.00  0.00           N
ATOM    170  CD  PRO A 594      27.870  25.620  32.860  1.00  0.00           C
ATOM    171  HD1 PRO A 594      27.970  26.640  32.400  1.00  0.00           H
ATOM    172  HD2 PRO A 594      27.000  25.760  33.530  1.00  0.00           H
ATOM    173  CA  PRO A 594      29.620  24.010  32.850  1.00  0.00           C
ATOM    174  HA  PRO A 594      29.340  23.210  33.510  1.00  0.00           H
ATOM    175  CB  PRO A 594      29.020  24.030  31.370  1.00  0.00           C
ATOM    176  HB1 PRO A 594      28.980  22.970  31.030  1.00  0.00           H
ATOM    177  HB2 PRO A 594      29.540  24.640  30.600  1.00  0.00           H
ATOM    178  CG  PRO A 594      27.600  24.620  31.740  1.00  0.00           C
ATOM    179  HG1 PRO A 594      27.130  25.160  30.890  1.00  0.00           H
ATOM    180  HG2 PRO A 594      26.900  23.820  32.090  1.00  0.00           H
ATOM    181  C   PRO A 594      31.160  23.900  32.690  1.00  0.00           C
ATOM    182  O   PRO A 594      31.630  22.760  32.650  1.00  0.00           O
ATOM    183  N   PHE A 595      31.990  24.920  32.720  1.00  0.00           N
ATOM    184  HN  PHE A 595      31.670  25.850  32.840  1.00  0.00           H
ATOM    185  CA  PHE A 595      33.400  24.680  32.520  1.00  0.00           C
ATOM    186  HA  PHE A 595      33.670  23.840  31.910  1.00  0.00           H
ATOM    187  CB  PHE A 595      33.960  25.890  31.720  1.00  0.00           C
ATOM    188  HB1 PHE A 595      35.040  25.740  31.520  1.00  0.00           H
ATOM    189  HB2 PHE A 595      33.860  26.790  32.360  1.00  0.00           H
ATOM    190  CG  PHE A 595      33.260  26.040  30.380  1.00  0.00           C
ATOM    191  CD1 PHE A 595      32.260  27.090  30.250  1.00  0.00           C
ATOM    192  HD1 PHE A 595      31.920  27.750  31.040  1.00  0.00           H
ATOM    193  CE1 PHE A 595      31.710  27.270  28.940  1.00  0.00           C
ATOM    194  HE1 PHE A 595      30.820  27.860  28.770  1.00  0.00           H
ATOM    195  CZ  PHE A 595      32.080  26.500  27.850  1.00  0.00           C
ATOM    196  HZ  PHE A 595      31.660  26.620  26.860  1.00  0.00           H
ATOM    197  CD2 PHE A 595      33.690  25.380  29.240  1.00  0.00           C
ATOM    198  HD2 PHE A 595      34.530  24.700  29.260  1.00  0.00           H
ATOM    199  CE2 PHE A 595      33.120  25.590  28.030  1.00  0.00           C
ATOM    200  HE2 PHE A 595      33.470  25.060  27.150  1.00  0.00           H
ATOM    201  C   PHE A 595      34.230  24.500  33.820  1.00  0.00           C
ATOM    202  O   PHE A 595      35.450  24.430  33.810  1.00  0.00           O
ATOM    203  N   PHE A 596      33.550  24.430  34.940  1.00  0.00           N
ATOM    204  HN  PHE A 596      32.570  24.260  34.880  1.00  0.00           H
ATOM    205  CA  PHE A 596      34.020  24.390  36.290  1.00  0.00           C
ATOM    206  HA  PHE A 596      34.420  25.390  36.390  1.00  0.00           H
ATOM    207  CB  PHE A 596      32.740  24.260  37.170  1.00  0.00           C
ATOM    208  HB1 PHE A 596      32.380  23.230  36.920  1.00  0.00           H
ATOM    209  HB2 PHE A 596      32.010  25.030  36.850  1.00  0.00           H
ATOM    210  CG  PHE A 596      33.000  24.470  38.590  1.00  0.00           C
ATOM    211  CD1 PHE A 596      33.470  25.750  38.980  1.00  0.00           C
ATOM    212  HD1 PHE A 596      33.690  26.410  38.150  1.00  0.00           H
ATOM    213  CE1 PHE A 596      33.760  26.040  40.280  1.00  0.00           C
ATOM    214  HE1 PHE A 596      34.200  26.940  40.660  1.00  0.00           H
ATOM    215  CZ  PHE A 596      33.360  25.170  41.270  1.00  0.00           C
ATOM    216  HZ  PHE A 596      33.510  25.420  42.310  1.00  0.00           H
ATOM    217  CD2 PHE A 596      32.550  23.600  39.540  1.00  0.00           C
ATOM    218  HD2 PHE A 596      31.950  22.720  39.330  1.00  0.00           H
ATOM    219  CE2 PHE A 596      32.880  23.890  40.950  1.00  0.00           C
ATOM    220  HE2 PHE A 596      32.670  23.200  41.760  1.00  0.00           H
ATOM    221  C   PHE A 596      35.190  23.430  36.560  1.00  0.00           C
ATOM    222  O   PHE A 596      36.240  23.840  37.040  1.00  0.00           O
ATOM    223  N   LEU A 597      35.090  22.200  36.120  1.00  0.00           N
ATOM    224  HN  LEU A 597      34.220  21.800  35.840  1.00  0.00           H
ATOM    225  CA  LEU A 597      36.050  21.090  36.440  1.00  0.00           C
ATOM    226  HA  LEU A 597      36.380  21.210  37.460  1.00  0.00           H
ATOM    227  CB  LEU A 597      35.400  19.600  36.450  1.00  0.00           C
ATOM    228  HB1 LEU A 597      36.050  18.850  36.970  1.00  0.00           H
ATOM    229  HB2 LEU A 597      35.280  19.210  35.420  1.00  0.00           H
ATOM    230  CG  LEU A 597      34.050  19.600  37.160  1.00  0.00           C
ATOM    231  HG  LEU A 597      33.370  20.170  36.470  1.00  0.00           H
ATOM    232  CD1 LEU A 597      33.590  18.100  37.280  1.00  0.00           C
ATOM    233 HD11 LEU A 597      33.840  17.580  36.330  1.00  0.00           H
ATOM    234 HD12 LEU A 597      32.540  18.080  37.650  1.00  0.00           H
ATOM    235 HD13 LEU A 597      34.270  17.590  37.990  1.00  0.00           H
ATOM    236  CD2 LEU A 597      34.130  20.250  38.550  1.00  0.00           C
ATOM    237 HD21 LEU A 597      34.910  19.720  39.140  1.00  0.00           H
ATOM    238 HD22 LEU A 597      33.140  20.190  39.060  1.00  0.00           H
ATOM    239 HD23 LEU A 597      34.240  21.350  38.470  1.00  0.00           H
ATOM    240  C   LEU A 597      37.420  21.260  35.760  1.00  0.00           C
ATOM    241  O   LEU A 597      38.460  20.860  36.270  1.00  0.00           O
ATOM    242  N   SER A 598      37.450  22.010  34.620  1.00  0.00           N
ATOM    243  HN  SER A 598      36.600  22.260  34.160  1.00  0.00           H
ATOM    244  CA  SER A 598      38.690  22.350  33.860  1.00  0.00           C
ATOM    245  HA  SER A 598      39.120  21.450  33.460  1.00  0.00           H
ATOM    246  CB  SER A 598      38.350  23.260  32.650  1.00  0.00           C
ATOM    247  HB1 SER A 598      37.850  24.220  32.930  1.00  0.00           H
ATOM    248  HB2 SER A 598      37.650  22.690  32.030  1.00  0.00           H
ATOM    249  OG  SER A 598      39.620  23.510  31.930  1.00  0.00           O
ATOM    250  HG1 SER A 598      39.940  24.360  32.280  1.00  0.00           H
ATOM    251  C   SER A 598      39.710  23.100  34.730  1.00  0.00           C
ATOM    252  O   SER A 598      40.820  22.720  34.720  1.00  0.00           O
ATOM    253  N   ASP A 599      39.340  24.080  35.600  1.00  0.00           N
ATOM    254  HN  ASP A 599      38.390  24.340  35.630  1.00  0.00           H
ATOM    255  CA  ASP A 599      40.310  24.670  36.520  1.00  0.00           C
ATOM    256  HA  ASP A 599      41.020  25.130  35.850  1.00  0.00           H
ATOM    257  CB  ASP A 599      39.630  25.790  37.370  1.00  0.00           C
ATOM    258  HB1 ASP A 599      40.320  26.100  38.190  1.00  0.00           H
ATOM    259  HB2 ASP A 599      38.750  25.270  37.810  1.00  0.00           H
ATOM    260  CG  ASP A 599      39.180  26.960  36.570  1.00  0.00           C
ATOM    261  OD1 ASP A 599      39.360  26.990  35.360  1.00  0.00           O
ATOM    262  OD2 ASP A 599      38.760  27.960  37.170  1.00  0.00           O
ATOM    263  C   ASP A 599      41.030  23.720  37.510  1.00  0.00           C
ATOM    264  O   ASP A 599      42.230  23.820  37.730  1.00  0.00           O
ATOM    265  N   PHE A 600      40.300  22.780  38.150  1.00  0.00           N
ATOM    266  HN  PHE A 600      39.300  22.810  38.150  1.00  0.00           H
ATOM    267  CA  PHE A 600      40.790  21.690  39.030  1.00  0.00           C
ATOM    268  HA  PHE A 600      41.270  22.040  39.930  1.00  0.00           H
ATOM    269  CB  PHE A 600      39.560  20.790  39.500  1.00  0.00           C
ATOM    270  HB1 PHE A 600      39.900  19.880  40.040  1.00  0.00           H
ATOM    271  HB2 PHE A 600      38.930  20.480  38.640  1.00  0.00           H
ATOM    272  CG  PHE A 600      38.640  21.570  40.440  1.00  0.00           C
ATOM    273  CD1 PHE A 600      37.650  22.390  39.930  1.00  0.00           C
ATOM    274  HD1 PHE A 600      37.420  22.440  38.880  1.00  0.00           H
ATOM    275  CE1 PHE A 600      36.790  23.140  40.720  1.00  0.00           C
ATOM    276  HE1 PHE A 600      36.080  23.880  40.360  1.00  0.00           H
ATOM    277  CZ  PHE A 600      36.970  23.150  42.070  1.00  0.00           C
ATOM    278  HZ  PHE A 600      36.340  23.880  42.580  1.00  0.00           H
ATOM    279  CD2 PHE A 600      38.750  21.530  41.840  1.00  0.00           C
ATOM    280  HD2 PHE A 600      39.500  20.880  42.270  1.00  0.00           H
ATOM    281  CE2 PHE A 600      37.950  22.340  42.680  1.00  0.00           C
ATOM    282  HE2 PHE A 600      37.960  22.290  43.750  1.00  0.00           H
ATOM    283  C   PHE A 600      41.780  20.780  38.270  1.00  0.00           C
ATOM    284  O   PHE A 600      42.820  20.370  38.850  1.00  0.00           O
ATOM    285  N   LYS A 601      41.500  20.450  36.930  1.00  0.00           N
ATOM    286  HN  LYS A 601      40.670  20.840  36.550  1.00  0.00           H
ATOM    287  CA  LYS A 601      42.400  19.690  36.160  1.00  0.00           C
ATOM    288  HA  LYS A 601      42.740  18.900  36.830  1.00  0.00           H
ATOM    289  CB  LYS A 601      41.760  18.970  34.970  1.00  0.00           C
ATOM    290  HB1 LYS A 601      42.560  18.310  34.540  1.00  0.00           H
ATOM    291  HB2 LYS A 601      41.450  19.670  34.160  1.00  0.00           H
ATOM    292  CG  LYS A 601      40.620  18.030  35.440  1.00  0.00           C
ATOM    293  HG1 LYS A 601      39.780  18.650  35.840  1.00  0.00           H
ATOM    294  HG2 LYS A 601      40.970  17.400  36.290  1.00  0.00           H
ATOM    295  CD  LYS A 601      40.120  17.130  34.300  1.00  0.00           C
ATOM    296  HD1 LYS A 601      39.340  16.360  34.500  1.00  0.00           H
ATOM    297  HD2 LYS A 601      40.970  16.500  33.960  1.00  0.00           H
ATOM    298  CE  LYS A 601      39.520  17.860  33.120  1.00  0.00           C
ATOM    299  HE1 LYS A 601      40.100  18.790  32.910  1.00  0.00           H
ATOM    300  HE2 LYS A 601      38.460  18.150  33.250  1.00  0.00           H
ATOM    301  NZ  LYS A 601      39.620  16.980  31.990  1.00  0.00           N
ATOM    302  HZ1 LYS A 601      38.850  16.290  32.180  1.00  0.00           H
ATOM    303  HZ2 LYS A 601      40.450  16.360  32.010  1.00  0.00           H
ATOM    304  HZ3 LYS A 601      39.480  17.460  31.080  1.00  0.00           H
ATOM    305  C   LYS A 601      43.650  20.470  35.680  1.00  0.00           C
ATOM    306  O   LYS A 601      44.770  19.910  35.560  1.00  0.00           O
ATOM    307  N   ASP A 602      43.610  21.780  35.430  1.00  0.00           N
ATOM    308  HN  ASP A 602      42.730  22.220  35.560  1.00  0.00           H
ATOM    309  CA  ASP A 602      44.720  22.530  34.880  1.00  0.00           C
ATOM    310  HA  ASP A 602      45.370  22.080  34.140  1.00  0.00           H
ATOM    311  CB  ASP A 602      44.000  23.860  34.350  1.00  0.00           C
ATOM    312  HB1 ASP A 602      44.670  24.750  34.440  1.00  0.00           H
ATOM    313  HB2 ASP A 602      43.120  23.940  35.020  1.00  0.00           H
ATOM    314  CG  ASP A 602      43.520  23.740  32.910  1.00  0.00           C
ATOM    315  OD1 ASP A 602      43.960  22.880  32.110  1.00  0.00           O
ATOM    316  OD2 ASP A 602      42.840  24.760  32.520  1.00  0.00           O
ATOM    317  C   ASP A 602      45.630  22.970  36.100  1.00  0.00           C
ATOM    318  O   ASP A 602      46.830  23.100  35.930  1.00  0.00           O
ATOM    319  N   ALA A 603      45.070  23.060  37.360  1.00  0.00           N
ATOM    320  HN  ALA A 603      44.100  23.240  37.530  1.00  0.00           H
ATOM    321  CA  ALA A 603      45.920  23.170  38.590  1.00  0.00           C
ATOM    322  HA  ALA A 603      46.490  24.090  38.560  1.00  0.00           H
ATOM    323  CB  ALA A 603      44.990  23.220  39.780  1.00  0.00           C
ATOM    324  HB1 ALA A 603      45.520  23.260  40.750  1.00  0.00           H
ATOM    325  HB2 ALA A 603      44.450  22.250  39.780  1.00  0.00           H
ATOM    326  HB3 ALA A 603      44.170  23.960  39.710  1.00  0.00           H
ATOM    327  C   ALA A 603      46.910  22.020  38.740  1.00  0.00           C
ATOM    328  O   ALA A 603      47.950  22.240  39.310  1.00  0.00           O
ATOM    329  N   LEU A 604      46.670  20.780  38.280  1.00  0.00           N
ATOM    330  HN  LEU A 604      45.770  20.600  37.880  1.00  0.00           H
ATOM    331  CA  LEU A 604      47.460  19.560  38.540  1.00  0.00           C
ATOM    332  HA  LEU A 604      47.970  19.690  39.490  1.00  0.00           H
ATOM    333  CB  LEU A 604      46.620  18.240  38.550  1.00  0.00           C
ATOM    334  HB1 LEU A 604      47.340  17.420  38.780  1.00  0.00           H
ATOM    335  HB2 LEU A 604      46.260  18.130  37.510  1.00  0.00           H
ATOM    336  CG  LEU A 604      45.470  18.190  39.540  1.00  0.00           C
ATOM    337  HG  LEU A 604      44.690  18.960  39.410  1.00  0.00           H
ATOM    338  CD1 LEU A 604      44.730  16.820  39.310  1.00  0.00           C
ATOM    339 HD11 LEU A 604      44.330  16.930  38.280  1.00  0.00           H
ATOM    340 HD12 LEU A 604      43.870  16.720  40.020  1.00  0.00           H
ATOM    341 HD13 LEU A 604      45.360  15.910  39.380  1.00  0.00           H
ATOM    342  CD2 LEU A 604      45.980  18.300  41.040  1.00  0.00           C
ATOM    343 HD21 LEU A 604      45.100  18.500  41.690  1.00  0.00           H
ATOM    344 HD22 LEU A 604      46.690  19.150  41.120  1.00  0.00           H
ATOM    345 HD23 LEU A 604      46.510  17.360  41.300  1.00  0.00           H
ATOM    346  C   LEU A 604      48.550  19.520  37.520  1.00  0.00           C
ATOM    347  O   LEU A 604      49.200  18.520  37.280  1.00  0.00           O
ATOM    348  N   SER A 605      48.950  20.610  36.800  1.00  0.00           N
ATOM    349  HN  SER A 605      48.460  21.450  36.980  1.00  0.00           H
ATOM    350  CA  SER A 605      50.070  20.650  35.860  1.00  0.00           C
ATOM    351  HA  SER A 605      50.360  19.640  35.610  1.00  0.00           H
ATOM    352  CB  SER A 605      49.820  21.440  34.560  1.00  0.00           C
ATOM    353  HB1 SER A 605      49.050  20.770  34.130  1.00  0.00           H
ATOM    354  HB2 SER A 605      50.630  21.440  33.810  1.00  0.00           H
ATOM    355  OG  SER A 605      49.360  22.790  34.680  1.00  0.00           O
ATOM    356  HG1 SER A 605      48.460  22.730  35.010  1.00  0.00           H
ATOM    357  C   SER A 605      51.270  21.300  36.510  1.00  0.00           C
ATOM    358  O   SER A 605      51.050  22.180  37.340  1.00  0.00           O
ATOM    359  N   LEU A 606      52.520  20.790  36.140  1.00  0.00           N
ATOM    360  HN  LEU A 606      52.560  20.090  35.440  1.00  0.00           H
ATOM    361  CA  LEU A 606      53.820  21.220  36.690  1.00  0.00           C
ATOM    362  HA  LEU A 606      53.900  20.820  37.690  1.00  0.00           H
ATOM    363  CB  LEU A 606      55.080  20.680  35.980  1.00  0.00           C
ATOM    364  HB1 LEU A 606      54.890  20.610  34.890  1.00  0.00           H
ATOM    365  HB2 LEU A 606      55.090  19.620  36.350  1.00  0.00           H
ATOM    366  CG  LEU A 606      56.420  21.330  36.170  1.00  0.00           C
ATOM    367  HG  LEU A 606      56.500  22.440  36.010  1.00  0.00           H
ATOM    368  CD1 LEU A 606      56.930  21.170  37.590  1.00  0.00           C
ATOM    369 HD11 LEU A 606      56.390  21.740  38.370  1.00  0.00           H
ATOM    370 HD12 LEU A 606      58.030  21.290  37.550  1.00  0.00           H
ATOM    371 HD13 LEU A 606      56.980  20.100  37.900  1.00  0.00           H
ATOM    372  CD2 LEU A 606      57.400  20.700  35.150  1.00  0.00           C
ATOM    373 HD21 LEU A 606      58.450  21.070  35.220  1.00  0.00           H
ATOM    374 HD22 LEU A 606      57.080  20.780  34.090  1.00  0.00           H
ATOM    375 HD23 LEU A 606      57.410  19.610  35.390  1.00  0.00           H
ATOM    376  C   LEU A 606      53.990  22.750  36.930  1.00  0.00           C
ATOM    377  O   LEU A 606      54.390  23.110  38.080  1.00  0.00           O
ATOM    378  N   GLN A 607      53.860  23.570  35.870  1.00  0.00           N
ATOM    379  HN  GLN A 607      53.730  23.200  34.950  1.00  0.00           H
ATOM    380  CA  GLN A 607      54.000  24.980  36.070  1.00  0.00           C
ATOM    381  HA  GLN A 607      54.910  25.040  36.640  1.00  0.00           H
ATOM    382  CB  GLN A 607      53.880  25.760  34.640  1.00  0.00           C
ATOM    383  HB1 GLN A 607      53.020  25.480  34.000  1.00  0.00           H
ATOM    384  HB2 GLN A 607      54.670  25.210  34.070  1.00  0.00           H
ATOM    385  CG  GLN A 607      54.160  27.280  34.730  1.00  0.00           C
ATOM    386  HG1 GLN A 607      54.920  27.530  35.490  1.00  0.00           H
ATOM    387  HG2 GLN A 607      53.290  27.740  35.240  1.00  0.00           H
ATOM    388  CD  GLN A 607      54.320  27.950  33.370  1.00  0.00           C
ATOM    389  OE1 GLN A 607      54.330  27.460  32.260  1.00  0.00           O
ATOM    390  NE2 GLN A 607      54.200  29.300  33.580  1.00  0.00           N
ATOM    391 HE21 GLN A 607      54.380  29.910  32.810  1.00  0.00           H
ATOM    392 HE22 GLN A 607      54.330  29.780  34.450  1.00  0.00           H
ATOM    393  C   GLN A 607      52.930  25.640  36.990  1.00  0.00           C
ATOM    394  O   GLN A 607      53.160  26.610  37.700  1.00  0.00           O
ATOM    395  N   CYS A 608      51.720  25.090  36.970  1.00  0.00           N
ATOM    396  HN  CYS A 608      51.440  24.220  36.580  1.00  0.00           H
ATOM    397  CA  CYS A 608      50.700  25.580  37.960  1.00  0.00           C
ATOM    398  HA  CYS A 608      50.680  26.660  37.960  1.00  0.00           H
ATOM    399  CB  CYS A 608      49.290  25.120  37.540  1.00  0.00           C
ATOM    400  HB1 CYS A 608      48.590  25.400  38.350  1.00  0.00           H
ATOM    401  HB2 CYS A 608      49.300  24.040  37.280  1.00  0.00           H
ATOM    402  SG  CYS A 608      48.870  26.080  36.100  1.00  0.00           S
ATOM    403  HG1 CYS A 608      47.720  25.440  35.920  1.00  0.00           H
ATOM    404  C   CYS A 608      50.920  25.050  39.430  1.00  0.00           C
ATOM    405  O   CYS A 608      50.800  25.740  40.440  1.00  0.00           O
ATOM    406  N   LEU A 609      51.320  23.760  39.550  1.00  0.00           N
ATOM    407  HN  LEU A 609      51.310  23.130  38.770  1.00  0.00           H
ATOM    408  CA  LEU A 609      51.590  23.230  40.930  1.00  0.00           C
ATOM    409  HA  LEU A 609      50.710  23.390  41.540  1.00  0.00           H
ATOM    410  CB  LEU A 609      51.810  21.690  40.840  1.00  0.00           C
ATOM    411  HB1 LEU A 609      52.150  21.370  41.840  1.00  0.00           H
ATOM    412  HB2 LEU A 609      52.600  21.380  40.130  1.00  0.00           H
ATOM    413  CG  LEU A 609      50.510  20.850  40.490  1.00  0.00           C
ATOM    414  HG  LEU A 609      50.140  21.220  39.510  1.00  0.00           H
ATOM    415  CD1 LEU A 609      51.000  19.430  40.220  1.00  0.00           C
ATOM    416 HD11 LEU A 609      51.910  19.180  40.810  1.00  0.00           H
ATOM    417 HD12 LEU A 609      51.350  19.410  39.170  1.00  0.00           H
ATOM    418 HD13 LEU A 609      50.210  18.660  40.400  1.00  0.00           H
ATOM    419  CD2 LEU A 609      49.570  20.970  41.650  1.00  0.00           C
ATOM    420 HD21 LEU A 609      49.920  20.410  42.550  1.00  0.00           H
ATOM    421 HD22 LEU A 609      48.690  20.480  41.170  1.00  0.00           H
ATOM    422 HD23 LEU A 609      49.430  22.000  42.000  1.00  0.00           H
ATOM    423  C   LEU A 609      52.820  23.830  41.580  1.00  0.00           C
ATOM    424  O   LEU A 609      52.840  24.190  42.720  1.00  0.00           O
ATOM    425  N   ALA A 610      53.910  24.110  40.790  1.00  0.00           N
ATOM    426  HN  ALA A 610      53.860  23.780  39.850  1.00  0.00           H
ATOM    427  CA  ALA A 610      55.190  24.700  41.270  1.00  0.00           C
ATOM    428  HA  ALA A 610      55.390  24.260  42.230  1.00  0.00           H
ATOM    429  CB  ALA A 610      56.390  24.540  40.310  1.00  0.00           C
ATOM    430  HB1 ALA A 610      57.240  25.200  40.580  1.00  0.00           H
ATOM    431  HB2 ALA A 610      56.130  24.680  39.240  1.00  0.00           H
ATOM    432  HB3 ALA A 610      56.730  23.490  40.440  1.00  0.00           H
ATOM    433  C   ALA A 610      54.940  26.130  41.580  1.00  0.00           C
ATOM    434  O   ALA A 610      55.490  26.630  42.570  1.00  0.00           O
ATOM    435  N   SER A 611      54.040  26.770  40.780  1.00  0.00           N
ATOM    436  HN  SER A 611      53.710  26.330  39.960  1.00  0.00           H
ATOM    437  CA  SER A 611      53.560  28.140  41.080  1.00  0.00           C
ATOM    438  HA  SER A 611      54.430  28.790  41.030  1.00  0.00           H
ATOM    439  CB  SER A 611      52.560  28.770  40.010  1.00  0.00           C
ATOM    440  HB1 SER A 611      52.230  29.820  40.130  1.00  0.00           H
ATOM    441  HB2 SER A 611      51.670  28.140  39.770  1.00  0.00           H
ATOM    442  OG  SER A 611      53.320  28.890  38.820  1.00  0.00           O
ATOM    443  HG1 SER A 611      53.270  28.050  38.360  1.00  0.00           H
ATOM    444  C   SER A 611      52.860  28.280  42.380  1.00  0.00           C
ATOM    445  O   SER A 611      53.030  29.360  42.900  1.00  0.00           O
ATOM    446  N   ILE A 612      52.110  27.300  42.940  1.00  0.00           N
ATOM    447  HN  ILE A 612      52.090  26.430  42.430  1.00  0.00           H
ATOM    448  CA  ILE A 612      51.330  27.490  44.210  1.00  0.00           C
ATOM    449  HA  ILE A 612      50.590  28.270  44.110  1.00  0.00           H
ATOM    450  CB  ILE A 612      50.400  26.240  44.660  1.00  0.00           C
ATOM    451  HB  ILE A 612      51.050  25.360  44.820  1.00  0.00           H
ATOM    452  CG2 ILE A 612      49.600  26.450  45.970  1.00  0.00           C
ATOM    453 HG21 ILE A 612      48.870  25.610  46.110  1.00  0.00           H
ATOM    454 HG22 ILE A 612      48.950  27.350  45.910  1.00  0.00           H
ATOM    455 HG23 ILE A 612      50.340  26.360  46.800  1.00  0.00           H
ATOM    456  CG1 ILE A 612      49.450  25.980  43.500  1.00  0.00           C
ATOM    457 HG11 ILE A 612      50.050  26.200  42.590  1.00  0.00           H
ATOM    458 HG12 ILE A 612      48.650  26.750  43.660  1.00  0.00           H
ATOM    459  CD  ILE A 612      48.860  24.550  43.320  1.00  0.00           C
ATOM    460  HD1 ILE A 612      48.340  24.480  42.330  1.00  0.00           H
ATOM    461  HD2 ILE A 612      48.180  24.250  44.160  1.00  0.00           H
ATOM    462  HD3 ILE A 612      49.720  23.850  43.260  1.00  0.00           H
ATOM    463  C   ILE A 612      52.160  27.900  45.350  1.00  0.00           C
ATOM    464  O   ILE A 612      51.770  28.900  45.950  1.00  0.00           O
ATOM    465  N   LEU A 613      53.330  27.290  45.600  1.00  0.00           N
ATOM    466  HN  LEU A 613      53.700  26.500  45.130  1.00  0.00           H
ATOM    467  CA  LEU A 613      54.220  27.660  46.700  1.00  0.00           C
ATOM    468  HA  LEU A 613      53.640  27.760  47.610  1.00  0.00           H
ATOM    469  CB  LEU A 613      55.280  26.640  46.990  1.00  0.00           C
ATOM    470  HB1 LEU A 613      55.880  26.900  47.880  1.00  0.00           H
ATOM    471  HB2 LEU A 613      56.030  26.610  46.150  1.00  0.00           H
ATOM    472  CG  LEU A 613      54.740  25.280  47.370  1.00  0.00           C
ATOM    473  HG  LEU A 613      55.620  24.800  47.870  1.00  0.00           H
ATOM    474  CD1 LEU A 613      53.640  25.380  48.380  1.00  0.00           C
ATOM    475 HD11 LEU A 613      54.000  25.840  49.320  1.00  0.00           H
ATOM    476 HD12 LEU A 613      53.280  24.370  48.630  1.00  0.00           H
ATOM    477 HD13 LEU A 613      52.780  25.970  47.970  1.00  0.00           H
ATOM    478  CD2 LEU A 613      54.320  24.270  46.240  1.00  0.00           C
ATOM    479 HD21 LEU A 613      55.220  24.030  45.630  1.00  0.00           H
ATOM    480 HD22 LEU A 613      53.560  24.650  45.540  1.00  0.00           H
ATOM    481 HD23 LEU A 613      53.790  23.430  46.740  1.00  0.00           H
ATOM    482  C   LEU A 613      54.950  29.020  46.420  1.00  0.00           C
ATOM    483  O   LEU A 613      55.040  29.900  47.240  1.00  0.00           O
ATOM    484  N   PHE A 614      55.350  29.150  45.160  1.00  0.00           N
ATOM    485  HN  PHE A 614      55.080  28.440  44.520  1.00  0.00           H
ATOM    486  CA  PHE A 614      56.120  30.270  44.590  1.00  0.00           C
ATOM    487  HA  PHE A 614      57.010  30.350  45.200  1.00  0.00           H
ATOM    488  CB  PHE A 614      56.730  29.930  43.130  1.00  0.00           C
ATOM    489  HB1 PHE A 614      55.910  29.760  42.400  1.00  0.00           H
ATOM    490  HB2 PHE A 614      57.270  28.950  43.140  1.00  0.00           H
ATOM    491  CG  PHE A 614      57.680  30.990  42.440  1.00  0.00           C
ATOM    492  CD1 PHE A 614      58.400  32.020  43.140  1.00  0.00           C
ATOM    493  HD1 PHE A 614      58.220  32.150  44.190  1.00  0.00           H
ATOM    494  CE1 PHE A 614      59.290  32.930  42.490  1.00  0.00           C
ATOM    495  HE1 PHE A 614      59.630  33.720  43.140  1.00  0.00           H
ATOM    496  CZ  PHE A 614      59.590  32.750  41.140  1.00  0.00           C
ATOM    497  HZ  PHE A 614      60.320  33.330  40.610  1.00  0.00           H
ATOM    498  CD2 PHE A 614      58.080  30.800  41.090  1.00  0.00           C
ATOM    499  HD2 PHE A 614      57.640  30.000  40.510  1.00  0.00           H
ATOM    500  CE2 PHE A 614      58.950  31.710  40.470  1.00  0.00           C
ATOM    501  HE2 PHE A 614      59.180  31.560  39.430  1.00  0.00           H
ATOM    502  C   PHE A 614      55.310  31.580  44.700  1.00  0.00           C
ATOM    503  O   PHE A 614      55.750  32.550  45.360  1.00  0.00           O
ATOM    504  N   LEU A 615      54.060  31.670  44.210  1.00  0.00           N
ATOM    505  HN  LEU A 615      53.670  30.900  43.720  1.00  0.00           H
ATOM    506  CA  LEU A 615      53.150  32.810  44.430  1.00  0.00           C
ATOM    507  HA  LEU A 615      53.550  33.710  43.960  1.00  0.00           H
ATOM    508  CB  LEU A 615      51.770  32.340  43.890  1.00  0.00           C
ATOM    509  HB1 LEU A 615      51.340  31.560  44.540  1.00  0.00           H
ATOM    510  HB2 LEU A 615      51.740  31.830  42.900  1.00  0.00           H
ATOM    511  CG  LEU A 615      50.670  33.410  43.790  1.00  0.00           C
ATOM    512  HG  LEU A 615      50.560  33.850  44.800  1.00  0.00           H
ATOM    513  CD1 LEU A 615      51.240  34.430  42.750  1.00  0.00           C
ATOM    514 HD11 LEU A 615      52.080  34.990  43.220  1.00  0.00           H
ATOM    515 HD12 LEU A 615      50.470  35.140  42.410  1.00  0.00           H
ATOM    516 HD13 LEU A 615      51.580  33.900  41.840  1.00  0.00           H
ATOM    517  CD2 LEU A 615      49.360  32.820  43.360  1.00  0.00           C
ATOM    518 HD21 LEU A 615      48.860  32.240  44.150  1.00  0.00           H
ATOM    519 HD22 LEU A 615      49.500  32.200  42.450  1.00  0.00           H
ATOM    520 HD23 LEU A 615      48.700  33.650  43.030  1.00  0.00           H
ATOM    521  C   LEU A 615      52.860  33.120  45.860  1.00  0.00           C
ATOM    522  O   LEU A 615      52.720  34.290  46.300  1.00  0.00           O
ATOM    523  N   TYR A 616      52.690  32.090  46.750  1.00  0.00           N
ATOM    524  HN  TYR A 616      52.760  31.140  46.440  1.00  0.00           H
ATOM    525  CA  TYR A 616      52.350  32.240  48.160  1.00  0.00           C
ATOM    526  HA  TYR A 616      51.550  32.940  48.330  1.00  0.00           H
ATOM    527  CB  TYR A 616      51.970  30.820  48.740  1.00  0.00           C
ATOM    528  HB1 TYR A 616      52.640  30.120  48.200  1.00  0.00           H
ATOM    529  HB2 TYR A 616      50.900  30.600  48.550  1.00  0.00           H
ATOM    530  CG  TYR A 616      52.280  30.680  50.210  1.00  0.00           C
ATOM    531  CD1 TYR A 616      53.420  30.020  50.730  1.00  0.00           C
ATOM    532  HD1 TYR A 616      54.120  29.590  50.010  1.00  0.00           H
ATOM    533  CE1 TYR A 616      53.690  30.040  52.080  1.00  0.00           C
ATOM    534  HE1 TYR A 616      54.630  29.680  52.470  1.00  0.00           H
ATOM    535  CZ  TYR A 616      52.850  30.770  52.950  1.00  0.00           C
ATOM    536  OH  TYR A 616      53.300  31.010  54.220  1.00  0.00           O
ATOM    537  HH  TYR A 616      52.540  31.310  54.730  1.00  0.00           H
ATOM    538  CD2 TYR A 616      51.410  31.300  51.090  1.00  0.00           C
ATOM    539  HD2 TYR A 616      50.540  31.830  50.780  1.00  0.00           H
ATOM    540  CE2 TYR A 616      51.660  31.340  52.520  1.00  0.00           C
ATOM    541  HE2 TYR A 616      51.060  32.000  53.130  1.00  0.00           H
ATOM    542  C   TYR A 616      53.590  32.930  48.840  1.00  0.00           C
ATOM    543  O   TYR A 616      53.330  33.890  49.580  1.00  0.00           O
ATOM    544  N   CYS A 617      54.840  32.490  48.630  1.00  0.00           N
ATOM    545  HN  CYS A 617      54.980  31.790  47.940  1.00  0.00           H
ATOM    546  CA  CYS A 617      56.040  33.090  49.210  1.00  0.00           C
ATOM    547  HA  CYS A 617      55.860  33.140  50.280  1.00  0.00           H
ATOM    548  CB  CYS A 617      57.340  32.330  48.930  1.00  0.00           C
ATOM    549  HB1 CYS A 617      58.130  33.010  49.310  1.00  0.00           H
ATOM    550  HB2 CYS A 617      57.420  32.040  47.860  1.00  0.00           H
ATOM    551  SG  CYS A 617      57.500  30.950  50.090  1.00  0.00           S
ATOM    552  HG1 CYS A 617      58.060  31.610  51.100  1.00  0.00           H
ATOM    553  C   CYS A 617      56.240  34.560  48.670  1.00  0.00           C
ATOM    554  O   CYS A 617      56.660  35.410  49.440  1.00  0.00           O
ATOM    555  N   ALA A 618      55.800  34.840  47.410  1.00  0.00           N
ATOM    556  HN  ALA A 618      55.470  34.090  46.840  1.00  0.00           H
ATOM    557  CA  ALA A 618      55.720  36.140  46.770  1.00  0.00           C
ATOM    558  HA  ALA A 618      56.750  36.490  46.770  1.00  0.00           H
ATOM    559  CB  ALA A 618      55.360  36.040  45.240  1.00  0.00           C
ATOM    560  HB1 ALA A 618      55.440  37.020  44.720  1.00  0.00           H
ATOM    561  HB2 ALA A 618      54.380  35.570  44.990  1.00  0.00           H
ATOM    562  HB3 ALA A 618      56.090  35.340  44.790  1.00  0.00           H
ATOM    563  C   ALA A 618      54.690  37.110  47.430  1.00  0.00           C
ATOM    564  O   ALA A 618      54.940  38.360  47.420  1.00  0.00           O
ATOM    565  N   CYS A 619      53.520  36.630  47.850  1.00  0.00           N
ATOM    566  HN  CYS A 619      53.230  35.700  47.660  1.00  0.00           H
ATOM    567  CA  CYS A 619      52.410  37.400  48.430  1.00  0.00           C
ATOM    568  HA  CYS A 619      52.430  38.410  48.040  1.00  0.00           H
ATOM    569  CB  CYS A 619      51.060  36.730  47.970  1.00  0.00           C
ATOM    570  HB1 CYS A 619      50.250  37.240  48.540  1.00  0.00           H
ATOM    571  HB2 CYS A 619      51.210  35.660  48.220  1.00  0.00           H
ATOM    572  SG  CYS A 619      50.970  37.060  46.140  1.00  0.00           S
ATOM    573  HG1 CYS A 619      51.790  36.080  45.750  1.00  0.00           H
ATOM    574  C   CYS A 619      52.500  37.490  49.900  1.00  0.00           C
ATOM    575  O   CYS A 619      51.980  38.460  50.430  1.00  0.00           O
ATOM    576  N   MET A 620      53.160  36.640  50.630  1.00  0.00           N
ATOM    577  HN  MET A 620      53.540  35.860  50.150  1.00  0.00           H
ATOM    578  CA  MET A 620      53.320  36.770  52.120  1.00  0.00           C
ATOM    579  HA  MET A 620      52.330  36.780  52.550  1.00  0.00           H
ATOM    580  CB  MET A 620      54.120  35.550  52.710  1.00  0.00           C
ATOM    581  HB1 MET A 620      54.600  35.800  53.690  1.00  0.00           H
ATOM    582  HB2 MET A 620      54.880  35.280  51.960  1.00  0.00           H
ATOM    583  CG  MET A 620      53.190  34.340  52.870  1.00  0.00           C
ATOM    584  HG1 MET A 620      53.930  33.540  53.130  1.00  0.00           H
ATOM    585  HG2 MET A 620      52.750  34.020  51.900  1.00  0.00           H
ATOM    586  SD  MET A 620      51.880  34.540  54.150  1.00  0.00           S
ATOM    587  CE  MET A 620      52.930  34.180  55.620  1.00  0.00           C
ATOM    588  HE1 MET A 620      53.780  34.900  55.690  1.00  0.00           H
ATOM    589  HE2 MET A 620      53.330  33.160  55.440  1.00  0.00           H
ATOM    590  HE3 MET A 620      52.300  34.260  56.520  1.00  0.00           H
ATOM    591  C   MET A 620      53.930  38.060  52.710  1.00  0.00           C
ATOM    592  O   MET A 620      53.300  38.670  53.610  1.00  0.00           O
ATOM    593  N   SER A 621      55.070  38.560  52.220  1.00  0.00           N
ATOM    594  HN  SER A 621      55.540  38.240  51.390  1.00  0.00           H
ATOM    595  CA  SER A 621      55.810  39.580  52.950  1.00  0.00           C
ATOM    596  HA  SER A 621      55.910  39.150  53.940  1.00  0.00           H
ATOM    597  CB  SER A 621      57.320  39.760  52.630  1.00  0.00           C
ATOM    598  HB1 SER A 621      57.640  40.490  53.410  1.00  0.00           H
ATOM    599  HB2 SER A 621      57.610  40.130  51.620  1.00  0.00           H
ATOM    600  OG  SER A 621      58.010  38.570  52.960  1.00  0.00           O
ATOM    601  HG1 SER A 621      57.700  37.850  52.410  1.00  0.00           H
ATOM    602  C   SER A 621      55.040  40.890  52.850  1.00  0.00           C
ATOM    603  O   SER A 621      55.000  41.600  53.870  1.00  0.00           O
ATOM    604  N   PRO A 622      54.400  41.270  51.790  1.00  0.00           N
ATOM    605  CD  PRO A 622      55.030  41.130  50.410  1.00  0.00           C
ATOM    606  HD1 PRO A 622      54.660  40.160  49.990  1.00  0.00           H
ATOM    607  HD2 PRO A 622      56.130  41.210  50.460  1.00  0.00           H
ATOM    608  CA  PRO A 622      53.520  42.460  51.820  1.00  0.00           C
ATOM    609  HA  PRO A 622      54.120  43.330  51.980  1.00  0.00           H
ATOM    610  CB  PRO A 622      53.110  42.540  50.360  1.00  0.00           C
ATOM    611  HB1 PRO A 622      52.640  43.530  50.140  1.00  0.00           H
ATOM    612  HB2 PRO A 622      52.350  41.750  50.170  1.00  0.00           H
ATOM    613  CG  PRO A 622      54.470  42.290  49.630  1.00  0.00           C
ATOM    614  HG1 PRO A 622      54.420  42.150  48.530  1.00  0.00           H
ATOM    615  HG2 PRO A 622      55.020  43.220  49.850  1.00  0.00           H
ATOM    616  C   PRO A 622      52.280  42.360  52.780  1.00  0.00           C
ATOM    617  O   PRO A 622      51.930  43.390  53.330  1.00  0.00           O
ATOM    618  N   VAL A 623      51.630  41.180  52.790  1.00  0.00           N
ATOM    619  HN  VAL A 623      52.000  40.330  52.410  1.00  0.00           H
ATOM    620  CA  VAL A 623      50.480  40.890  53.680  1.00  0.00           C
ATOM    621  HA  VAL A 623      49.660  41.570  53.520  1.00  0.00           H
ATOM    622  CB  VAL A 623      49.780  39.640  53.480  1.00  0.00           C
ATOM    623  HB  VAL A 623      50.490  38.790  53.620  1.00  0.00           H
ATOM    624  CG1 VAL A 623      48.620  39.380  54.490  1.00  0.00           C
ATOM    625 HG11 VAL A 623      47.930  38.610  54.080  1.00  0.00           H
ATOM    626 HG12 VAL A 623      48.010  40.280  54.700  1.00  0.00           H
ATOM    627 HG13 VAL A 623      49.150  39.080  55.420  1.00  0.00           H
ATOM    628  CG2 VAL A 623      49.120  39.550  52.050  1.00  0.00           C
ATOM    629 HG21 VAL A 623      49.800  39.520  51.170  1.00  0.00           H
ATOM    630 HG22 VAL A 623      48.610  40.530  51.970  1.00  0.00           H
ATOM    631 HG23 VAL A 623      48.350  38.750  51.970  1.00  0.00           H
ATOM    632  C   VAL A 623      50.870  41.080  55.170  1.00  0.00           C
ATOM    633  O   VAL A 623      50.230  41.730  56.020  1.00  0.00           O
ATOM    634  N   ILE A 624      51.940  40.520  55.640  1.00  0.00           N
ATOM    635  HN  ILE A 624      52.320  39.850  55.010  1.00  0.00           H
ATOM    636  CA  ILE A 624      52.520  40.670  56.930  1.00  0.00           C
ATOM    637  HA  ILE A 624      51.740  40.390  57.600  1.00  0.00           H
ATOM    638  CB  ILE A 624      53.700  39.610  57.220  1.00  0.00           C
ATOM    639  HB  ILE A 624      54.350  39.780  56.340  1.00  0.00           H
ATOM    640  CG2 ILE A 624      54.470  39.910  58.440  1.00  0.00           C
ATOM    641 HG21 ILE A 624      55.340  40.590  58.300  1.00  0.00           H
ATOM    642 HG22 ILE A 624      54.930  39.010  58.910  1.00  0.00           H
ATOM    643 HG23 ILE A 624      53.720  40.350  59.130  1.00  0.00           H
ATOM    644  CG1 ILE A 624      53.210  38.150  57.220  1.00  0.00           C
ATOM    645 HG11 ILE A 624      54.100  37.510  57.400  1.00  0.00           H
ATOM    646 HG12 ILE A 624      52.800  37.970  56.200  1.00  0.00           H
ATOM    647  CD  ILE A 624      52.130  37.870  58.210  1.00  0.00           C
ATOM    648  HD1 ILE A 624      52.410  38.250  59.210  1.00  0.00           H
ATOM    649  HD2 ILE A 624      51.970  36.780  58.330  1.00  0.00           H
ATOM    650  HD3 ILE A 624      51.160  38.310  57.860  1.00  0.00           H
ATOM    651  C   ILE A 624      52.900  42.090  57.340  1.00  0.00           C
ATOM    652  O   ILE A 624      52.600  42.570  58.410  1.00  0.00           O
ATOM    653  N   THR A 625      53.530  42.790  56.370  1.00  0.00           N
ATOM    654  HN  THR A 625      53.560  42.340  55.480  1.00  0.00           H
ATOM    655  CA  THR A 625      53.980  44.120  56.350  1.00  0.00           C
ATOM    656  HA  THR A 625      54.610  44.220  57.220  1.00  0.00           H
ATOM    657  CB  THR A 625      54.910  44.480  55.190  1.00  0.00           C
ATOM    658  HB  THR A 625      54.380  44.280  54.230  1.00  0.00           H
ATOM    659  OG1 THR A 625      56.180  43.820  55.160  1.00  0.00           O
ATOM    660  HG1 THR A 625      56.060  43.030  54.630  1.00  0.00           H
ATOM    661  CG2 THR A 625      55.160  45.920  55.070  1.00  0.00           C
ATOM    662 HG21 THR A 625      55.790  46.200  54.200  1.00  0.00           H
ATOM    663 HG22 THR A 625      55.630  46.290  56.000  1.00  0.00           H
ATOM    664 HG23 THR A 625      54.240  46.520  54.940  1.00  0.00           H
ATOM    665  C   THR A 625      52.800  45.160  56.470  1.00  0.00           C
ATOM    666  O   THR A 625      52.830  46.120  57.210  1.00  0.00           O
ATOM    667  N   PHE A 626      51.700  44.850  55.780  1.00  0.00           N
ATOM    668  HN  PHE A 626      51.790  44.180  55.060  1.00  0.00           H
ATOM    669  CA  PHE A 626      50.430  45.540  55.770  1.00  0.00           C
ATOM    670  HA  PHE A 626      50.610  46.590  55.630  1.00  0.00           H
ATOM    671  CB  PHE A 626      49.480  44.940  54.620  1.00  0.00           C
ATOM    672  HB1 PHE A 626      49.440  43.840  54.690  1.00  0.00           H
ATOM    673  HB2 PHE A 626      49.710  45.300  53.590  1.00  0.00           H
ATOM    674  CG  PHE A 626      48.050  45.310  54.900  1.00  0.00           C
ATOM    675  CD1 PHE A 626      47.170  44.380  55.550  1.00  0.00           C
ATOM    676  HD1 PHE A 626      47.530  43.440  55.940  1.00  0.00           H
ATOM    677  CE1 PHE A 626      45.870  44.820  55.930  1.00  0.00           C
ATOM    678  HE1 PHE A 626      45.310  44.200  56.610  1.00  0.00           H
ATOM    679  CZ  PHE A 626      45.280  45.990  55.470  1.00  0.00           C
ATOM    680  HZ  PHE A 626      44.240  46.250  55.650  1.00  0.00           H
ATOM    681  CD2 PHE A 626      47.520  46.560  54.500  1.00  0.00           C
ATOM    682  HD2 PHE A 626      48.170  47.180  53.900  1.00  0.00           H
ATOM    683  CE2 PHE A 626      46.140  46.860  54.790  1.00  0.00           C
ATOM    684  HE2 PHE A 626      45.760  47.770  54.370  1.00  0.00           H
ATOM    685  C   PHE A 626      49.800  45.470  57.190  1.00  0.00           C
ATOM    686  O   PHE A 626      49.230  46.460  57.690  1.00  0.00           O
ATOM    687  N   GLY A 627      49.870  44.260  57.860  1.00  0.00           N
ATOM    688  HN  GLY A 627      50.450  43.540  57.470  1.00  0.00           H
ATOM    689  CA  GLY A 627      49.340  44.010  59.190  1.00  0.00           C
ATOM    690  HA1 GLY A 627      49.310  42.940  59.340  1.00  0.00           H
ATOM    691  HA2 GLY A 627      48.370  44.460  59.120  1.00  0.00           H
ATOM    692  C   GLY A 627      50.180  44.740  60.330  1.00  0.00           C
ATOM    693  O   GLY A 627      49.670  45.140  61.340  1.00  0.00           O
ATOM    694  N   GLY A 628      51.560  44.820  60.220  1.00  0.00           N
ATOM    695  HN  GLY A 628      51.930  44.240  59.500  1.00  0.00           H
ATOM    696  CA  GLY A 628      52.560  45.530  60.880  1.00  0.00           C
ATOM    697  HA1 GLY A 628      53.440  45.310  60.300  1.00  0.00           H
ATOM    698  HA2 GLY A 628      52.540  45.280  61.930  1.00  0.00           H
ATOM    699  C   GLY A 628      52.120  47.010  60.830  1.00  0.00           C
ATOM    700  O   GLY A 628      51.830  47.640  61.870  1.00  0.00           O
ATOM    701  N   LEU A 629      51.980  47.590  59.610  1.00  0.00           N
ATOM    702  HN  LEU A 629      52.190  47.020  58.810  1.00  0.00           H
ATOM    703  CA  LEU A 629      51.480  48.840  59.370  1.00  0.00           C
ATOM    704  HA  LEU A 629      52.030  49.420  60.100  1.00  0.00           H
ATOM    705  CB  LEU A 629      51.780  49.370  57.910  1.00  0.00           C
ATOM    706  HB1 LEU A 629      50.890  50.020  57.790  1.00  0.00           H
ATOM    707  HB2 LEU A 629      51.670  48.540  57.180  1.00  0.00           H
ATOM    708  CG  LEU A 629      53.080  50.110  57.690  1.00  0.00           C
ATOM    709  HG  LEU A 629      52.910  50.600  56.710  1.00  0.00           H
ATOM    710  CD1 LEU A 629      53.410  51.280  58.670  1.00  0.00           C
ATOM    711 HD11 LEU A 629      53.590  50.870  59.680  1.00  0.00           H
ATOM    712 HD12 LEU A 629      52.560  51.980  58.860  1.00  0.00           H
ATOM    713 HD13 LEU A 629      54.320  51.860  58.390  1.00  0.00           H
ATOM    714  CD2 LEU A 629      54.270  49.200  57.530  1.00  0.00           C
ATOM    715 HD21 LEU A 629      54.240  48.490  56.670  1.00  0.00           H
ATOM    716 HD22 LEU A 629      54.490  48.580  58.420  1.00  0.00           H
ATOM    717 HD23 LEU A 629      55.170  49.840  57.380  1.00  0.00           H
ATOM    718  C   LEU A 629      49.980  49.170  59.800  1.00  0.00           C
ATOM    719  O   LEU A 629      49.580  50.280  60.190  1.00  0.00           O
ATOM    720  N   LEU A 630      49.030  48.210  59.690  1.00  0.00           N
ATOM    721  HN  LEU A 630      49.160  47.490  59.000  1.00  0.00           H
ATOM    722  CA  LEU A 630      47.680  48.330  60.390  1.00  0.00           C
ATOM    723  HA  LEU A 630      47.250  49.310  60.160  1.00  0.00           H
ATOM    724  CB  LEU A 630      46.850  47.130  59.780  1.00  0.00           C
ATOM    725  HB1 LEU A 630      47.330  46.210  60.140  1.00  0.00           H
ATOM    726  HB2 LEU A 630      46.780  47.160  58.670  1.00  0.00           H
ATOM    727  CG  LEU A 630      45.420  47.070  60.300  1.00  0.00           C
ATOM    728  HG  LEU A 630      45.460  46.940  61.390  1.00  0.00           H
ATOM    729  CD1 LEU A 630      44.670  48.400  60.060  1.00  0.00           C
ATOM    730 HD11 LEU A 630      44.620  48.790  59.020  1.00  0.00           H
ATOM    731 HD12 LEU A 630      45.100  49.220  60.670  1.00  0.00           H
ATOM    732 HD13 LEU A 630      43.660  48.220  60.500  1.00  0.00           H
ATOM    733  CD2 LEU A 630      44.650  45.960  59.560  1.00  0.00           C
ATOM    734 HD21 LEU A 630      44.380  46.360  58.560  1.00  0.00           H
ATOM    735 HD22 LEU A 630      43.690  45.870  60.130  1.00  0.00           H
ATOM    736 HD23 LEU A 630      45.110  44.960  59.470  1.00  0.00           H
ATOM    737  C   LEU A 630      47.690  48.250  61.930  1.00  0.00           C
ATOM    738  O   LEU A 630      46.950  48.980  62.660  1.00  0.00           O
ATOM    739  N   GLY A 631      48.620  47.400  62.510  1.00  0.00           N
ATOM    740  HN  GLY A 631      49.210  46.830  61.940  1.00  0.00           H
ATOM    741  CA  GLY A 631      48.980  47.280  63.950  1.00  0.00           C
ATOM    742  HA1 GLY A 631      49.670  46.480  64.190  1.00  0.00           H
ATOM    743  HA2 GLY A 631      48.050  47.080  64.480  1.00  0.00           H
ATOM    744  C   GLY A 631      49.620  48.570  64.530  1.00  0.00           C
ATOM    745  O   GLY A 631      49.240  48.970  65.640  1.00  0.00           O
ATOM    746  N   GLU A 632      50.380  49.210  63.640  1.00  0.00           N
ATOM    747  HN  GLU A 632      50.770  48.650  62.910  1.00  0.00           H
ATOM    748  CA  GLU A 632      50.920  50.540  63.810  1.00  0.00           C
ATOM    749  HA  GLU A 632      51.400  50.530  64.770  1.00  0.00           H
ATOM    750  CB  GLU A 632      51.870  51.130  62.730  1.00  0.00           C
ATOM    751  HB1 GLU A 632      52.150  52.190  62.920  1.00  0.00           H
ATOM    752  HB2 GLU A 632      51.420  51.010  61.720  1.00  0.00           H
ATOM    753  CG  GLU A 632      53.250  50.410  62.670  1.00  0.00           C
ATOM    754  HG1 GLU A 632      53.860  51.070  62.020  1.00  0.00           H
ATOM    755  HG2 GLU A 632      53.250  49.360  62.290  1.00  0.00           H
ATOM    756  CD  GLU A 632      54.170  50.440  63.930  1.00  0.00           C
ATOM    757  OE1 GLU A 632      54.790  49.420  64.210  1.00  0.00           O
ATOM    758  OE2 GLU A 632      54.320  51.530  64.560  1.00  0.00           O
ATOM    759  C   GLU A 632      49.890  51.640  63.960  1.00  0.00           C
ATOM    760  O   GLU A 632      49.960  52.460  64.920  1.00  0.00           O
ATOM    761  N   ALA A 633      48.990  51.750  62.910  1.00  0.00           N
ATOM    762  HN  ALA A 633      49.140  51.160  62.120  1.00  0.00           H
ATOM    763  CA  ALA A 633      47.990  52.790  62.860  1.00  0.00           C
ATOM    764  HA  ALA A 633      48.510  53.740  62.940  1.00  0.00           H
ATOM    765  CB  ALA A 633      47.270  52.620  61.460  1.00  0.00           C
ATOM    766  HB1 ALA A 633      46.970  51.570  61.240  1.00  0.00           H
ATOM    767  HB2 ALA A 633      48.020  52.960  60.730  1.00  0.00           H
ATOM    768  HB3 ALA A 633      46.370  53.270  61.440  1.00  0.00           H
ATOM    769  C   ALA A 633      46.910  52.790  63.890  1.00  0.00           C
ATOM    770  O   ALA A 633      46.600  53.810  64.540  1.00  0.00           O
ATOM    771  N   THR A 634      46.390  51.560  64.170  1.00  0.00           N
ATOM    772  HN  THR A 634      46.760  50.740  63.750  1.00  0.00           H
ATOM    773  CA  THR A 634      45.250  51.350  65.030  1.00  0.00           C
ATOM    774  HA  THR A 634      44.660  52.240  65.060  1.00  0.00           H
ATOM    775  CB  THR A 634      44.260  50.320  64.510  1.00  0.00           C
ATOM    776  HB  THR A 634      43.340  50.420  65.130  1.00  0.00           H
ATOM    777  OG1 THR A 634      44.720  48.940  64.560  1.00  0.00           O
ATOM    778  HG1 THR A 634      45.210  48.840  63.750  1.00  0.00           H
ATOM    779  CG2 THR A 634      43.840  50.690  63.080  1.00  0.00           C
ATOM    780 HG21 THR A 634      44.730  50.590  62.420  1.00  0.00           H
ATOM    781 HG22 THR A 634      43.390  51.700  63.020  1.00  0.00           H
ATOM    782 HG23 THR A 634      43.110  49.930  62.730  1.00  0.00           H
ATOM    783  C   THR A 634      45.570  51.060  66.440  1.00  0.00           C
ATOM    784  O   THR A 634      44.730  50.560  67.170  1.00  0.00           O
ATOM    785  N   GLU A 635      46.860  51.280  66.870  1.00  0.00           N
ATOM    786  HN  GLU A 635      47.520  51.630  66.220  1.00  0.00           H
ATOM    787  CA  GLU A 635      47.440  50.830  68.150  1.00  0.00           C
ATOM    788  HA  GLU A 635      48.480  50.960  67.890  1.00  0.00           H
ATOM    789  CB  GLU A 635      47.070  51.740  69.360  1.00  0.00           C
ATOM    790  HB1 GLU A 635      47.570  51.360  70.270  1.00  0.00           H
ATOM    791  HB2 GLU A 635      45.960  51.680  69.400  1.00  0.00           H
ATOM    792  CG  GLU A 635      47.590  53.130  69.120  1.00  0.00           C
ATOM    793  HG1 GLU A 635      46.970  53.650  68.340  1.00  0.00           H
ATOM    794  HG2 GLU A 635      48.630  53.050  68.750  1.00  0.00           H
ATOM    795  CD  GLU A 635      47.590  53.820  70.420  1.00  0.00           C
ATOM    796  OE1 GLU A 635      46.490  54.090  71.010  1.00  0.00           O
ATOM    797  OE2 GLU A 635      48.650  54.160  70.980  1.00  0.00           O
ATOM    798  C   GLU A 635      47.350  49.390  68.580  1.00  0.00           C
ATOM    799  O   GLU A 635      47.320  48.930  69.740  1.00  0.00           O
ATOM    800  N   GLY A 636      47.220  48.560  67.560  1.00  0.00           N
ATOM    801  HN  GLY A 636      47.380  48.900  66.620  1.00  0.00           H
ATOM    802  CA  GLY A 636      47.030  47.170  67.790  1.00  0.00           C
ATOM    803  HA1 GLY A 636      47.550  46.910  68.700  1.00  0.00           H
ATOM    804  HA2 GLY A 636      47.380  46.600  66.940  1.00  0.00           H
ATOM    805  C   GLY A 636      45.580  46.770  68.000  1.00  0.00           C
ATOM    806  O   GLY A 636      45.290  45.820  68.720  1.00  0.00           O
ATOM    807  N   ARG A 637      44.620  47.520  67.470  1.00  0.00           N
ATOM    808  HN  ARG A 637      44.780  48.350  66.930  1.00  0.00           H
ATOM    809  CA  ARG A 637      43.200  47.100  67.590  1.00  0.00           C
ATOM    810  HA  ARG A 637      43.160  46.570  68.540  1.00  0.00           H
ATOM    811  CB  ARG A 637      42.310  48.320  67.720  1.00  0.00           C
ATOM    812  HB1 ARG A 637      41.240  48.060  67.540  1.00  0.00           H
ATOM    813  HB2 ARG A 637      42.730  49.050  67.010  1.00  0.00           H
ATOM    814  CG  ARG A 637      42.190  48.880  69.170  1.00  0.00           C
ATOM    815  HG1 ARG A 637      41.570  48.190  69.780  1.00  0.00           H
ATOM    816  HG2 ARG A 637      41.640  49.850  69.040  1.00  0.00           H
ATOM    817  CD  ARG A 637      43.470  49.360  69.860  1.00  0.00           C
ATOM    818  HD1 ARG A 637      43.690  50.330  69.360  1.00  0.00           H
ATOM    819  HD2 ARG A 637      44.180  48.530  69.680  1.00  0.00           H
ATOM    820  NE  ARG A 637      43.060  49.670  71.270  1.00  0.00           N
ATOM    821  HE  ARG A 637      42.130  49.910  71.540  1.00  0.00           H
ATOM    822  CZ  ARG A 637      43.910  50.010  72.270  1.00  0.00           C
ATOM    823  NH1 ARG A 637      43.380  50.430  73.410  1.00  0.00           N
ATOM    824 HH11 ARG A 637      42.390  50.460  73.510  1.00  0.00           H
ATOM    825 HH12 ARG A 637      44.000  50.680  74.150  1.00  0.00           H
ATOM    826  NH2 ARG A 637      45.210  49.820  72.160  1.00  0.00           N
ATOM    827 HH21 ARG A 637      45.440  49.130  71.470  1.00  0.00           H
ATOM    828 HH22 ARG A 637      45.720  49.950  73.000  1.00  0.00           H
ATOM    829  C   ARG A 637      42.760  46.120  66.520  1.00  0.00           C
ATOM    830  O   ARG A 637      41.940  45.230  66.670  1.00  0.00           O
ATOM    831  N   ILE A 638      43.390  46.130  65.320  1.00  0.00           N
ATOM    832  HN  ILE A 638      43.830  46.940  64.950  1.00  0.00           H
ATOM    833  CA  ILE A 638      43.430  45.050  64.330  1.00  0.00           C
ATOM    834  HA  ILE A 638      43.430  44.100  64.860  1.00  0.00           H
ATOM    835  CB  ILE A 638      42.420  44.980  63.230  1.00  0.00           C
ATOM    836  HB  ILE A 638      42.800  44.470  62.320  1.00  0.00           H
ATOM    837  CG2 ILE A 638      41.220  44.190  63.730  1.00  0.00           C
ATOM    838 HG21 ILE A 638      40.710  44.760  64.550  1.00  0.00           H
ATOM    839 HG22 ILE A 638      41.530  43.210  64.190  1.00  0.00           H
ATOM    840 HG23 ILE A 638      40.540  43.880  62.920  1.00  0.00           H
ATOM    841  CG1 ILE A 638      42.180  46.450  62.810  1.00  0.00           C
ATOM    842 HG11 ILE A 638      43.120  46.920  62.460  1.00  0.00           H
ATOM    843 HG12 ILE A 638      41.800  46.960  63.730  1.00  0.00           H
ATOM    844  CD  ILE A 638      41.240  46.590  61.610  1.00  0.00           C
ATOM    845  HD1 ILE A 638      40.270  46.090  61.770  1.00  0.00           H
ATOM    846  HD2 ILE A 638      41.680  46.020  60.780  1.00  0.00           H
ATOM    847  HD3 ILE A 638      41.030  47.640  61.300  1.00  0.00           H
ATOM    848  C   ILE A 638      44.850  45.040  63.780  1.00  0.00           C
ATOM    849  O   ILE A 638      45.570  46.070  63.650  1.00  0.00           O
ATOM    850  N   SER A 639      45.410  43.820  63.570  1.00  0.00           N
ATOM    851  HN  SER A 639      44.970  43.010  63.950  1.00  0.00           H
ATOM    852  CA  SER A 639      46.760  43.640  63.130  1.00  0.00           C
ATOM    853  HA  SER A 639      47.110  44.420  62.460  1.00  0.00           H
ATOM    854  CB  SER A 639      47.810  43.640  64.290  1.00  0.00           C
ATOM    855  HB1 SER A 639      47.600  42.800  64.980  1.00  0.00           H
ATOM    856  HB2 SER A 639      47.540  44.510  64.910  1.00  0.00           H
ATOM    857  OG  SER A 639      49.200  43.780  63.930  1.00  0.00           O
ATOM    858  HG1 SER A 639      49.230  44.510  63.300  1.00  0.00           H
ATOM    859  C   SER A 639      47.000  42.490  62.190  1.00  0.00           C
ATOM    860  O   SER A 639      46.150  42.300  61.270  1.00  0.00           O
ATOM    861  N   ALA A 640      48.260  41.770  62.180  1.00  0.00           N
ATOM    862  HN  ALA A 640      48.970  42.030  62.820  1.00  0.00           H
ATOM    863  CA  ALA A 640      48.640  40.900  61.110  1.00  0.00           C
ATOM    864  HA  ALA A 640      48.260  41.410  60.230  1.00  0.00           H
ATOM    865  CB  ALA A 640      50.160  40.640  61.080  1.00  0.00           C
ATOM    866  HB1 ALA A 640      50.430  40.330  62.110  1.00  0.00           H
ATOM    867  HB2 ALA A 640      50.790  41.530  60.910  1.00  0.00           H
ATOM    868  HB3 ALA A 640      50.500  39.860  60.360  1.00  0.00           H
ATOM    869  C   ALA A 640      48.020  39.520  61.060  1.00  0.00           C
ATOM    870  O   ALA A 640      47.680  39.010  60.000  1.00  0.00           O
ATOM    871  N   ILE A 641      47.740  38.890  62.230  1.00  0.00           N
ATOM    872  HN  ILE A 641      47.960  39.310  63.110  1.00  0.00           H
ATOM    873  CA  ILE A 641      46.930  37.650  62.330  1.00  0.00           C
ATOM    874  HA  ILE A 641      47.380  36.920  61.680  1.00  0.00           H
ATOM    875  CB  ILE A 641      46.990  37.010  63.660  1.00  0.00           C
ATOM    876  HB  ILE A 641      46.600  37.560  64.540  1.00  0.00           H
ATOM    877  CG2 ILE A 641      46.090  35.830  63.550  1.00  0.00           C
ATOM    878 HG21 ILE A 641      46.360  35.090  64.330  1.00  0.00           H
ATOM    879 HG22 ILE A 641      46.240  35.360  62.550  1.00  0.00           H
ATOM    880 HG23 ILE A 641      44.990  35.950  63.680  1.00  0.00           H
ATOM    881  CG1 ILE A 641      48.460  36.690  64.070  1.00  0.00           C
ATOM    882 HG11 ILE A 641      48.440  36.160  65.040  1.00  0.00           H
ATOM    883 HG12 ILE A 641      48.980  37.660  64.280  1.00  0.00           H
ATOM    884  CD  ILE A 641      49.310  35.830  63.150  1.00  0.00           C
ATOM    885  HD1 ILE A 641      50.260  35.620  63.680  1.00  0.00           H
ATOM    886  HD2 ILE A 641      49.560  36.280  62.170  1.00  0.00           H
ATOM    887  HD3 ILE A 641      48.790  34.860  62.970  1.00  0.00           H
ATOM    888  C   ILE A 641      45.510  37.860  61.840  1.00  0.00           C
ATOM    889  O   ILE A 641      44.970  37.010  61.060  1.00  0.00           O
ATOM    890  N   GLU A 642      44.820  38.930  62.140  1.00  0.00           N
ATOM    891  HN  GLU A 642      45.170  39.510  62.870  1.00  0.00           H
ATOM    892  CA  GLU A 642      43.460  39.210  61.670  1.00  0.00           C
ATOM    893  HA  GLU A 642      42.900  38.340  61.980  1.00  0.00           H
ATOM    894  CB  GLU A 642      42.890  40.450  62.430  1.00  0.00           C
ATOM    895  HB1 GLU A 642      41.840  40.450  62.040  1.00  0.00           H
ATOM    896  HB2 GLU A 642      43.450  41.320  62.030  1.00  0.00           H
ATOM    897  CG  GLU A 642      42.810  40.360  64.000  1.00  0.00           C
ATOM    898  HG1 GLU A 642      42.460  39.350  64.280  1.00  0.00           H
ATOM    899  HG2 GLU A 642      41.980  41.050  64.220  1.00  0.00           H
ATOM    900  CD  GLU A 642      44.060  40.900  64.740  1.00  0.00           C
ATOM    901  OE1 GLU A 642      43.940  41.370  65.900  1.00  0.00           O
ATOM    902  OE2 GLU A 642      45.180  40.870  64.050  1.00  0.00           O
ATOM    903  C   GLU A 642      43.570  39.400  60.160  1.00  0.00           C
ATOM    904  O   GLU A 642      42.690  38.990  59.410  1.00  0.00           O
ATOM    905  N   SER A 643      44.620  39.980  59.660  1.00  0.00           N
ATOM    906  HN  SER A 643      45.250  40.240  60.380  1.00  0.00           H
ATOM    907  CA  SER A 643      45.010  40.380  58.270  1.00  0.00           C
ATOM    908  HA  SER A 643      44.170  41.020  58.040  1.00  0.00           H
ATOM    909  CB  SER A 643      46.330  41.320  58.080  1.00  0.00           C
ATOM    910  HB1 SER A 643      46.540  41.520  57.010  1.00  0.00           H
ATOM    911  HB2 SER A 643      47.210  41.010  58.650  1.00  0.00           H
ATOM    912  OG  SER A 643      46.050  42.640  58.590  1.00  0.00           O
ATOM    913  HG1 SER A 643      45.840  42.530  59.530  1.00  0.00           H
ATOM    914  C   SER A 643      45.130  39.270  57.340  1.00  0.00           C
ATOM    915  O   SER A 643      44.730  39.280  56.130  1.00  0.00           O
ATOM    916  N   LEU A 644      45.780  38.230  57.890  1.00  0.00           N
ATOM    917  HN  LEU A 644      45.850  38.320  58.880  1.00  0.00           H
ATOM    918  CA  LEU A 644      45.850  36.900  57.240  1.00  0.00           C
ATOM    919  HA  LEU A 644      46.250  37.060  56.240  1.00  0.00           H
ATOM    920  CB  LEU A 644      46.830  35.910  57.960  1.00  0.00           C
ATOM    921  HB1 LEU A 644      46.760  34.880  57.540  1.00  0.00           H
ATOM    922  HB2 LEU A 644      46.470  35.930  59.010  1.00  0.00           H
ATOM    923  CG  LEU A 644      48.350  36.210  57.960  1.00  0.00           C
ATOM    924  HG  LEU A 644      48.480  37.250  58.290  1.00  0.00           H
ATOM    925  CD1 LEU A 644      49.060  35.290  58.950  1.00  0.00           C
ATOM    926 HD11 LEU A 644      50.170  35.330  58.900  1.00  0.00           H
ATOM    927 HD12 LEU A 644      48.850  34.230  58.720  1.00  0.00           H
ATOM    928 HD13 LEU A 644      48.650  35.640  59.930  1.00  0.00           H
ATOM    929  CD2 LEU A 644      48.950  35.940  56.580  1.00  0.00           C
ATOM    930 HD21 LEU A 644      48.300  36.360  55.770  1.00  0.00           H
ATOM    931 HD22 LEU A 644      48.940  34.840  56.410  1.00  0.00           H
ATOM    932 HD23 LEU A 644      49.930  36.390  56.310  1.00  0.00           H
ATOM    933  C   LEU A 644      44.500  36.120  57.150  1.00  0.00           C
ATOM    934  O   LEU A 644      44.250  35.560  56.080  1.00  0.00           O
ATOM    935  N   PHE A 645      43.720  36.000  58.250  1.00  0.00           N
ATOM    936  HN  PHE A 645      44.100  36.350  59.110  1.00  0.00           H
ATOM    937  CA  PHE A 645      42.400  35.400  58.400  1.00  0.00           C
ATOM    938  HA  PHE A 645      42.490  34.370  58.070  1.00  0.00           H
ATOM    939  CB  PHE A 645      42.010  35.310  59.940  1.00  0.00           C
ATOM    940  HB1 PHE A 645      42.150  36.270  60.480  1.00  0.00           H
ATOM    941  HB2 PHE A 645      42.690  34.500  60.290  1.00  0.00           H
ATOM    942  CG  PHE A 645      40.630  34.790  60.330  1.00  0.00           C
ATOM    943  CD1 PHE A 645      40.100  35.090  61.590  1.00  0.00           C
ATOM    944  HD1 PHE A 645      40.580  35.830  62.210  1.00  0.00           H
ATOM    945  CE1 PHE A 645      38.910  34.480  62.050  1.00  0.00           C
ATOM    946  HE1 PHE A 645      38.480  34.600  63.030  1.00  0.00           H
ATOM    947  CZ  PHE A 645      38.200  33.600  61.210  1.00  0.00           C
ATOM    948  HZ  PHE A 645      37.330  33.130  61.630  1.00  0.00           H
ATOM    949  CD2 PHE A 645      39.940  33.880  59.500  1.00  0.00           C
ATOM    950  HD2 PHE A 645      40.330  33.580  58.530  1.00  0.00           H
ATOM    951  CE2 PHE A 645      38.730  33.290  59.930  1.00  0.00           C
ATOM    952  HE2 PHE A 645      38.140  32.750  59.210  1.00  0.00           H
ATOM    953  C   PHE A 645      41.390  36.070  57.530  1.00  0.00           C
ATOM    954  O   PHE A 645      40.770  35.410  56.730  1.00  0.00           O
ATOM    955  N   GLY A 646      41.250  37.430  57.490  1.00  0.00           N
ATOM    956  HN  GLY A 646      41.580  37.940  58.280  1.00  0.00           H
ATOM    957  CA  GLY A 646      40.280  38.180  56.660  1.00  0.00           C
ATOM    958  HA1 GLY A 646      40.210  39.190  57.040  1.00  0.00           H
ATOM    959  HA2 GLY A 646      39.310  37.710  56.790  1.00  0.00           H
ATOM    960  C   GLY A 646      40.600  38.150  55.110  1.00  0.00           C
ATOM    961  O   GLY A 646      39.650  37.930  54.350  1.00  0.00           O
ATOM    962  N   ALA A 647      41.920  38.310  54.760  1.00  0.00           N
ATOM    963  HN  ALA A 647      42.580  38.390  55.490  1.00  0.00           H
ATOM    964  CA  ALA A 647      42.430  38.130  53.410  1.00  0.00           C
ATOM    965  HA  ALA A 647      42.000  38.900  52.800  1.00  0.00           H
ATOM    966  CB  ALA A 647      43.940  38.380  53.290  1.00  0.00           C
ATOM    967  HB1 ALA A 647      44.370  38.050  52.320  1.00  0.00           H
ATOM    968  HB2 ALA A 647      44.420  37.790  54.100  1.00  0.00           H
ATOM    969  HB3 ALA A 647      44.170  39.450  53.420  1.00  0.00           H
ATOM    970  C   ALA A 647      42.210  36.670  52.870  1.00  0.00           C
ATOM    971  O   ALA A 647      41.600  36.560  51.810  1.00  0.00           O
ATOM    972  N   SER A 648      42.490  35.630  53.640  1.00  0.00           N
ATOM    973  HN  SER A 648      42.880  35.680  54.560  1.00  0.00           H
ATOM    974  CA  SER A 648      42.080  34.250  53.280  1.00  0.00           C
ATOM    975  HA  SER A 648      42.340  34.180  52.240  1.00  0.00           H
ATOM    976  CB  SER A 648      42.760  33.080  54.010  1.00  0.00           C
ATOM    977  HB1 SER A 648      43.780  33.110  53.540  1.00  0.00           H
ATOM    978  HB2 SER A 648      42.370  32.060  53.840  1.00  0.00           H
ATOM    979  OG  SER A 648      42.770  33.340  55.400  1.00  0.00           O
ATOM    980  HG1 SER A 648      43.430  33.980  55.670  1.00  0.00           H
ATOM    981  C   SER A 648      40.580  33.940  53.280  1.00  0.00           C
ATOM    982  O   SER A 648      39.980  33.340  52.340  1.00  0.00           O
ATOM    983  N   LEU A 649      39.810  34.450  54.330  1.00  0.00           N
ATOM    984  HN  LEU A 649      40.310  34.870  55.090  1.00  0.00           H
ATOM    985  CA  LEU A 649      38.410  34.400  54.390  1.00  0.00           C
ATOM    986  HA  LEU A 649      38.170  33.350  54.330  1.00  0.00           H
ATOM    987  CB  LEU A 649      37.920  35.060  55.680  1.00  0.00           C
ATOM    988  HB1 LEU A 649      38.310  36.100  55.680  1.00  0.00           H
ATOM    989  HB2 LEU A 649      38.460  34.610  56.540  1.00  0.00           H
ATOM    990  CG  LEU A 649      36.380  34.990  55.960  1.00  0.00           C
ATOM    991  HG  LEU A 649      35.890  35.390  55.050  1.00  0.00           H
ATOM    992  CD1 LEU A 649      35.920  33.570  56.280  1.00  0.00           C
ATOM    993 HD11 LEU A 649      34.840  33.310  56.310  1.00  0.00           H
ATOM    994 HD12 LEU A 649      36.300  33.380  57.310  1.00  0.00           H
ATOM    995 HD13 LEU A 649      36.370  32.810  55.620  1.00  0.00           H
ATOM    996  CD2 LEU A 649      36.000  35.910  57.090  1.00  0.00           C
ATOM    997 HD21 LEU A 649      36.490  35.350  57.910  1.00  0.00           H
ATOM    998 HD22 LEU A 649      34.890  36.010  57.140  1.00  0.00           H
ATOM    999 HD23 LEU A 649      36.500  36.890  56.900  1.00  0.00           H
ATOM   1000  C   LEU A 649      37.670  35.070  53.210  1.00  0.00           C
ATOM   1001  O   LEU A 649      36.800  34.430  52.620  1.00  0.00           O
ATOM   1002  N   THR A 650      38.040  36.310  52.850  1.00  0.00           N
ATOM   1003  HN  THR A 650      38.770  36.680  53.410  1.00  0.00           H
ATOM   1004  CA  THR A 650      37.620  37.020  51.650  1.00  0.00           C
ATOM   1005  HA  THR A 650      36.550  37.140  51.650  1.00  0.00           H
ATOM   1006  CB  THR A 650      38.120  38.500  51.530  1.00  0.00           C
ATOM   1007  HB  THR A 650      39.200  38.520  51.800  1.00  0.00           H
ATOM   1008  OG1 THR A 650      37.490  39.290  52.510  1.00  0.00           O
ATOM   1009  HG1 THR A 650      37.530  38.790  53.330  1.00  0.00           H
ATOM   1010  CG2 THR A 650      37.800  39.220  50.150  1.00  0.00           C
ATOM   1011 HG21 THR A 650      36.700  39.120  50.000  1.00  0.00           H
ATOM   1012 HG22 THR A 650      38.330  38.750  49.290  1.00  0.00           H
ATOM   1013 HG23 THR A 650      38.030  40.300  50.100  1.00  0.00           H
ATOM   1014  C   THR A 650      38.050  36.290  50.320  1.00  0.00           C
ATOM   1015  O   THR A 650      37.340  36.120  49.300  1.00  0.00           O
ATOM   1016  N   GLY A 651      39.310  35.910  50.210  1.00  0.00           N
ATOM   1017  HN  GLY A 651      39.970  36.120  50.930  1.00  0.00           H
ATOM   1018  CA  GLY A 651      39.930  35.330  49.020  1.00  0.00           C
ATOM   1019  HA1 GLY A 651      40.980  35.130  49.250  1.00  0.00           H
ATOM   1020  HA2 GLY A 651      39.830  36.010  48.190  1.00  0.00           H
ATOM   1021  C   GLY A 651      39.400  33.970  48.630  1.00  0.00           C
ATOM   1022  O   GLY A 651      39.120  33.720  47.450  1.00  0.00           O
ATOM   1023  N   ILE A 652      39.260  32.990  49.570  1.00  0.00           N
ATOM   1024  HN  ILE A 652      39.560  33.040  50.520  1.00  0.00           H
ATOM   1025  CA  ILE A 652      38.760  31.610  49.340  1.00  0.00           C
ATOM   1026  HA  ILE A 652      39.360  31.170  48.550  1.00  0.00           H
ATOM   1027  CB  ILE A 652      38.750  30.770  50.610  1.00  0.00           C
ATOM   1028  HB  ILE A 652      38.420  31.380  51.480  1.00  0.00           H
ATOM   1029  CG2 ILE A 652      37.930  29.490  50.420  1.00  0.00           C
ATOM   1030 HG21 ILE A 652      37.990  28.840  51.330  1.00  0.00           H
ATOM   1031 HG22 ILE A 652      38.220  28.990  49.470  1.00  0.00           H
ATOM   1032 HG23 ILE A 652      36.850  29.780  50.390  1.00  0.00           H
ATOM   1033  CG1 ILE A 652      40.220  30.280  50.800  1.00  0.00           C
ATOM   1034 HG11 ILE A 652      40.950  31.100  50.610  1.00  0.00           H
ATOM   1035 HG12 ILE A 652      40.470  29.500  50.040  1.00  0.00           H
ATOM   1036  CD  ILE A 652      40.580  29.860  52.230  1.00  0.00           C
ATOM   1037  HD1 ILE A 652      40.380  30.740  52.890  1.00  0.00           H
ATOM   1038  HD2 ILE A 652      41.680  29.690  52.340  1.00  0.00           H
ATOM   1039  HD3 ILE A 652      39.930  29.080  52.690  1.00  0.00           H
ATOM   1040  C   ILE A 652      37.470  31.520  48.630  1.00  0.00           C
ATOM   1041  O   ILE A 652      37.380  30.850  47.600  1.00  0.00           O
ATOM   1042  N   ALA A 653      36.410  32.260  49.050  1.00  0.00           N
ATOM   1043  HN  ALA A 653      36.380  32.820  49.870  1.00  0.00           H
ATOM   1044  CA  ALA A 653      35.220  32.340  48.210  1.00  0.00           C
ATOM   1045  HA  ALA A 653      35.030  31.280  48.090  1.00  0.00           H
ATOM   1046  CB  ALA A 653      34.150  33.120  49.090  1.00  0.00           C
ATOM   1047  HB1 ALA A 653      34.510  34.160  49.210  1.00  0.00           H
ATOM   1048  HB2 ALA A 653      34.060  32.530  50.020  1.00  0.00           H
ATOM   1049  HB3 ALA A 653      33.190  33.090  48.540  1.00  0.00           H
ATOM   1050  C   ALA A 653      35.430  33.130  46.920  1.00  0.00           C
ATOM   1051  O   ALA A 653      34.820  32.740  45.930  1.00  0.00           O
ATOM   1052  N   TYR A 654      36.170  34.200  46.920  1.00  0.00           N
ATOM   1053  HN  TYR A 654      36.590  34.440  47.780  1.00  0.00           H
ATOM   1054  CA  TYR A 654      36.340  35.120  45.810  1.00  0.00           C
ATOM   1055  HA  TYR A 654      35.390  35.510  45.490  1.00  0.00           H
ATOM   1056  CB  TYR A 654      37.220  36.310  46.380  1.00  0.00           C
ATOM   1057  HB1 TYR A 654      38.120  35.990  46.950  1.00  0.00           H
ATOM   1058  HB2 TYR A 654      36.610  36.890  47.110  1.00  0.00           H
ATOM   1059  CG  TYR A 654      37.690  37.270  45.340  1.00  0.00           C
ATOM   1060  CD1 TYR A 654      39.020  37.420  45.140  1.00  0.00           C
ATOM   1061  HD1 TYR A 654      39.710  36.790  45.700  1.00  0.00           H
ATOM   1062  CE1 TYR A 654      39.530  38.460  44.410  1.00  0.00           C
ATOM   1063  HE1 TYR A 654      40.590  38.630  44.360  1.00  0.00           H
ATOM   1064  CZ  TYR A 654      38.670  39.350  43.780  1.00  0.00           C
ATOM   1065  OH  TYR A 654      39.320  40.410  43.100  1.00  0.00           O
ATOM   1066  HH  TYR A 654      40.040  40.020  42.590  1.00  0.00           H
ATOM   1067  CD2 TYR A 654      36.780  38.130  44.710  1.00  0.00           C
ATOM   1068  HD2 TYR A 654      35.730  37.960  44.820  1.00  0.00           H
ATOM   1069  CE2 TYR A 654      37.290  39.280  43.970  1.00  0.00           C
ATOM   1070  HE2 TYR A 654      36.600  40.020  43.600  1.00  0.00           H
ATOM   1071  C   TYR A 654      37.040  34.450  44.650  1.00  0.00           C
ATOM   1072  O   TYR A 654      36.620  34.680  43.490  1.00  0.00           O
ATOM   1073  N   SER A 655      38.050  33.600  44.900  1.00  0.00           N
ATOM   1074  HN  SER A 655      38.380  33.550  45.830  1.00  0.00           H
ATOM   1075  CA  SER A 655      38.730  32.770  44.000  1.00  0.00           C
ATOM   1076  HA  SER A 655      38.760  33.360  43.090  1.00  0.00           H
ATOM   1077  CB  SER A 655      40.230  32.550  44.410  1.00  0.00           C
ATOM   1078  HB1 SER A 655      40.710  33.550  44.510  1.00  0.00           H
ATOM   1079  HB2 SER A 655      40.700  31.890  43.650  1.00  0.00           H
ATOM   1080  OG  SER A 655      40.250  31.870  45.730  1.00  0.00           O
ATOM   1081  HG1 SER A 655      39.850  32.410  46.430  1.00  0.00           H
ATOM   1082  C   SER A 655      38.020  31.510  43.590  1.00  0.00           C
ATOM   1083  O   SER A 655      37.950  31.370  42.410  1.00  0.00           O
ATOM   1084  N   LEU A 656      37.370  30.740  44.510  1.00  0.00           N
ATOM   1085  HN  LEU A 656      37.640  30.940  45.440  1.00  0.00           H
ATOM   1086  CA  LEU A 656      36.420  29.670  44.200  1.00  0.00           C
ATOM   1087  HA  LEU A 656      36.990  28.860  43.770  1.00  0.00           H
ATOM   1088  CB  LEU A 656      35.850  29.200  45.520  1.00  0.00           C
ATOM   1089  HB1 LEU A 656      35.360  30.030  46.060  1.00  0.00           H
ATOM   1090  HB2 LEU A 656      36.700  28.870  46.170  1.00  0.00           H
ATOM   1091  CG  LEU A 656      34.980  27.950  45.540  1.00  0.00           C
ATOM   1092  HG  LEU A 656      34.090  28.180  44.930  1.00  0.00           H
ATOM   1093  CD1 LEU A 656      35.610  26.740  44.920  1.00  0.00           C
ATOM   1094 HD11 LEU A 656      36.590  26.390  45.290  1.00  0.00           H
ATOM   1095 HD12 LEU A 656      35.600  26.880  43.820  1.00  0.00           H
ATOM   1096 HD13 LEU A 656      34.980  25.880  45.230  1.00  0.00           H
ATOM   1097  CD2 LEU A 656      34.540  27.680  46.980  1.00  0.00           C
ATOM   1098 HD21 LEU A 656      33.980  26.740  47.120  1.00  0.00           H
ATOM   1099 HD22 LEU A 656      33.780  28.460  47.260  1.00  0.00           H
ATOM   1100 HD23 LEU A 656      35.370  27.640  47.720  1.00  0.00           H
ATOM   1101  C   LEU A 656      35.300  30.080  43.230  1.00  0.00           C
ATOM   1102  O   LEU A 656      35.030  29.440  42.170  1.00  0.00           O
ATOM   1103  N   PHE A 657      34.630  31.180  43.560  1.00  0.00           N
ATOM   1104  HN  PHE A 657      34.840  31.630  44.430  1.00  0.00           H
ATOM   1105  CA  PHE A 657      33.590  31.740  42.730  1.00  0.00           C
ATOM   1106  HA  PHE A 657      33.050  30.930  42.270  1.00  0.00           H
ATOM   1107  CB  PHE A 657      32.480  32.560  43.610  1.00  0.00           C
ATOM   1108  HB1 PHE A 657      31.840  33.070  42.870  1.00  0.00           H
ATOM   1109  HB2 PHE A 657      32.980  33.260  44.320  1.00  0.00           H
ATOM   1110  CG  PHE A 657      31.600  31.570  44.370  1.00  0.00           C
ATOM   1111  CD1 PHE A 657      30.540  30.880  43.740  1.00  0.00           C
ATOM   1112  HD1 PHE A 657      30.390  31.070  42.690  1.00  0.00           H
ATOM   1113  CE1 PHE A 657      29.770  29.870  44.300  1.00  0.00           C
ATOM   1114  HE1 PHE A 657      29.020  29.350  43.750  1.00  0.00           H
ATOM   1115  CZ  PHE A 657      30.030  29.490  45.640  1.00  0.00           C
ATOM   1116  HZ  PHE A 657      29.450  28.650  46.000  1.00  0.00           H
ATOM   1117  CD2 PHE A 657      31.770  31.230  45.710  1.00  0.00           C
ATOM   1118  HD2 PHE A 657      32.570  31.630  46.310  1.00  0.00           H
ATOM   1119  CE2 PHE A 657      31.080  30.130  46.320  1.00  0.00           C
ATOM   1120  HE2 PHE A 657      31.270  29.940  47.380  1.00  0.00           H
ATOM   1121  C   PHE A 657      34.080  32.610  41.650  1.00  0.00           C
ATOM   1122  O   PHE A 657      33.250  33.140  40.880  1.00  0.00           O
ATOM   1123  N   ALA A 658      35.410  32.770  41.420  1.00  0.00           N
ATOM   1124  HN  ALA A 658      36.060  32.420  42.090  1.00  0.00           H
ATOM   1125  CA  ALA A 658      36.080  33.610  40.420  1.00  0.00           C
ATOM   1126  HA  ALA A 658      37.080  33.780  40.810  1.00  0.00           H
ATOM   1127  CB  ALA A 658      36.310  32.840  39.040  1.00  0.00           C
ATOM   1128  HB1 ALA A 658      36.650  33.470  38.190  1.00  0.00           H
ATOM   1129  HB2 ALA A 658      35.370  32.360  38.680  1.00  0.00           H
ATOM   1130  HB3 ALA A 658      37.120  32.100  39.220  1.00  0.00           H
ATOM   1131  C   ALA A 658      35.480  35.010  40.150  1.00  0.00           C
ATOM   1132  O   ALA A 658      35.030  35.360  39.050  1.00  0.00           O
ATOM   1133  N   GLY A 659      35.630  35.960  41.150  1.00  0.00           N
ATOM   1134  HN  GLY A 659      35.940  35.690  42.060  1.00  0.00           H
ATOM   1135  CA  GLY A 659      35.390  37.440  40.880  1.00  0.00           C
ATOM   1136  HA1 GLY A 659      35.730  37.940  41.790  1.00  0.00           H
ATOM   1137  HA2 GLY A 659      34.320  37.530  40.760  1.00  0.00           H
ATOM   1138  C   GLY A 659      36.250  37.940  39.780  1.00  0.00           C
ATOM   1139  O   GLY A 659      35.660  38.450  38.770  1.00  0.00           O
ATOM   1140  N   GLN A 660      37.570  37.690  39.900  1.00  0.00           N
ATOM   1141  HN  GLN A 660      37.910  37.160  40.670  1.00  0.00           H
ATOM   1142  CA  GLN A 660      38.380  37.650  38.650  1.00  0.00           C
ATOM   1143  HA  GLN A 660      37.710  37.400  37.840  1.00  0.00           H
ATOM   1144  CB  GLN A 660      39.050  39.000  38.340  1.00  0.00           C
ATOM   1145  HB1 GLN A 660      39.810  38.840  37.550  1.00  0.00           H
ATOM   1146  HB2 GLN A 660      39.490  39.290  39.320  1.00  0.00           H
ATOM   1147  CG  GLN A 660      38.080  40.070  37.760  1.00  0.00           C
ATOM   1148  HG1 GLN A 660      38.750  40.940  37.600  1.00  0.00           H
ATOM   1149  HG2 GLN A 660      37.340  40.320  38.550  1.00  0.00           H
ATOM   1150  CD  GLN A 660      37.350  39.920  36.430  1.00  0.00           C
ATOM   1151  OE1 GLN A 660      37.650  39.100  35.540  1.00  0.00           O
ATOM   1152  NE2 GLN A 660      36.470  40.860  36.120  1.00  0.00           N
ATOM   1153 HE21 GLN A 660      35.920  40.720  35.290  1.00  0.00           H
ATOM   1154 HE22 GLN A 660      36.260  41.620  36.730  1.00  0.00           H
ATOM   1155  C   GLN A 660      39.450  36.510  38.860  1.00  0.00           C
ATOM   1156  O   GLN A 660      40.120  36.590  39.940  1.00  0.00           O
ATOM   1157  N   PRO A 661      39.670  35.500  38.080  1.00  0.00           N
ATOM   1158  CD  PRO A 661      38.790  35.220  36.940  1.00  0.00           C
ATOM   1159  HD1 PRO A 661      38.840  36.020  36.180  1.00  0.00           H
ATOM   1160  HD2 PRO A 661      37.780  35.340  37.420  1.00  0.00           H
ATOM   1161  CA  PRO A 661      40.340  34.280  38.520  1.00  0.00           C
ATOM   1162  HA  PRO A 661      39.670  33.920  39.270  1.00  0.00           H
ATOM   1163  CB  PRO A 661      40.480  33.450  37.220  1.00  0.00           C
ATOM   1164  HB1 PRO A 661      40.600  32.350  37.410  1.00  0.00           H
ATOM   1165  HB2 PRO A 661      41.340  33.880  36.660  1.00  0.00           H
ATOM   1166  CG  PRO A 661      39.180  33.770  36.450  1.00  0.00           C
ATOM   1167  HG1 PRO A 661      39.360  33.800  35.340  1.00  0.00           H
ATOM   1168  HG2 PRO A 661      38.300  33.130  36.670  1.00  0.00           H
ATOM   1169  C   PRO A 661      41.700  34.460  39.180  1.00  0.00           C
ATOM   1170  O   PRO A 661      41.910  33.850  40.160  1.00  0.00           O
ATOM   1171  N   LEU A 662      42.590  35.260  38.600  1.00  0.00           N
ATOM   1172  HN  LEU A 662      42.370  35.780  37.800  1.00  0.00           H
ATOM   1173  CA  LEU A 662      43.980  35.440  38.920  1.00  0.00           C
ATOM   1174  HA  LEU A 662      44.290  34.540  39.430  1.00  0.00           H
ATOM   1175  CB  LEU A 662      44.900  35.620  37.670  1.00  0.00           C
ATOM   1176  HB1 LEU A 662      45.980  35.640  37.890  1.00  0.00           H
ATOM   1177  HB2 LEU A 662      44.770  36.620  37.200  1.00  0.00           H
ATOM   1178  CG  LEU A 662      44.780  34.550  36.520  1.00  0.00           C
ATOM   1179  HG  LEU A 662      43.780  34.540  36.040  1.00  0.00           H
ATOM   1180  CD1 LEU A 662      45.750  34.780  35.390  1.00  0.00           C
ATOM   1181 HD11 LEU A 662      45.390  35.760  34.990  1.00  0.00           H
ATOM   1182 HD12 LEU A 662      45.610  33.960  34.650  1.00  0.00           H
ATOM   1183 HD13 LEU A 662      46.750  34.800  35.850  1.00  0.00           H
ATOM   1184  CD2 LEU A 662      45.060  33.140  37.180  1.00  0.00           C
ATOM   1185 HD21 LEU A 662      46.010  33.130  37.770  1.00  0.00           H
ATOM   1186 HD22 LEU A 662      45.160  32.430  36.330  1.00  0.00           H
ATOM   1187 HD23 LEU A 662      44.180  32.800  37.770  1.00  0.00           H
ATOM   1188  C   LEU A 662      44.250  36.600  39.870  1.00  0.00           C
ATOM   1189  O   LEU A 662      45.350  37.060  40.020  1.00  0.00           O
ATOM   1190  N   THR A 663      43.190  37.180  40.450  1.00  0.00           N
ATOM   1191  HN  THR A 663      42.280  36.800  40.300  1.00  0.00           H
ATOM   1192  CA  THR A 663      43.260  38.300  41.430  1.00  0.00           C
ATOM   1193  HA  THR A 663      44.030  39.010  41.200  1.00  0.00           H
ATOM   1194  CB  THR A 663      42.190  39.360  41.300  1.00  0.00           C
ATOM   1195  HB  THR A 663      42.410  40.210  41.970  1.00  0.00           H
ATOM   1196  OG1 THR A 663      40.820  38.910  41.470  1.00  0.00           O
ATOM   1197  HG1 THR A 663      40.850  38.020  41.090  1.00  0.00           H
ATOM   1198  CG2 THR A 663      42.410  39.970  39.840  1.00  0.00           C
ATOM   1199 HG21 THR A 663      43.460  40.330  39.820  1.00  0.00           H
ATOM   1200 HG22 THR A 663      41.870  40.920  39.720  1.00  0.00           H
ATOM   1201 HG23 THR A 663      42.170  39.360  38.950  1.00  0.00           H
ATOM   1202  C   THR A 663      43.470  37.900  42.860  1.00  0.00           C
ATOM   1203  O   THR A 663      43.000  36.930  43.380  1.00  0.00           O
ATOM   1204  N   ILE A 664      44.290  38.690  43.540  1.00  0.00           N
ATOM   1205  HN  ILE A 664      44.500  39.590  43.180  1.00  0.00           H
ATOM   1206  CA  ILE A 664      44.970  38.360  44.740  1.00  0.00           C
ATOM   1207  HA  ILE A 664      44.400  37.690  45.370  1.00  0.00           H
ATOM   1208  CB  ILE A 664      46.440  37.880  44.670  1.00  0.00           C
ATOM   1209  HB  ILE A 664      47.000  38.640  44.080  1.00  0.00           H
ATOM   1210  CG2 ILE A 664      47.110  37.580  46.080  1.00  0.00           C
ATOM   1211 HG21 ILE A 664      46.380  37.070  46.740  1.00  0.00           H
ATOM   1212 HG22 ILE A 664      47.430  38.520  46.580  1.00  0.00           H
ATOM   1213 HG23 ILE A 664      48.000  36.940  45.930  1.00  0.00           H
ATOM   1214  CG1 ILE A 664      46.530  36.600  43.790  1.00  0.00           C
ATOM   1215 HG11 ILE A 664      47.510  36.250  43.410  1.00  0.00           H
ATOM   1216 HG12 ILE A 664      45.950  36.790  42.860  1.00  0.00           H
ATOM   1217  CD  ILE A 664      45.820  35.430  44.530  1.00  0.00           C
ATOM   1218  HD1 ILE A 664      45.790  34.580  43.820  1.00  0.00           H
ATOM   1219  HD2 ILE A 664      44.770  35.720  44.740  1.00  0.00           H
ATOM   1220  HD3 ILE A 664      46.280  35.240  45.520  1.00  0.00           H
ATOM   1221  C   ILE A 664      45.090  39.670  45.570  1.00  0.00           C
ATOM   1222  O   ILE A 664      45.180  40.800  45.040  1.00  0.00           O
ATOM   1223  N   LEU A 665      44.950  39.530  46.890  1.00  0.00           N
ATOM   1224  HN  LEU A 665      45.050  38.620  47.310  1.00  0.00           H
ATOM   1225  CA  LEU A 665      44.750  40.570  47.810  1.00  0.00           C
ATOM   1226  HA  LEU A 665      45.320  41.410  47.430  1.00  0.00           H
ATOM   1227  CB  LEU A 665      43.260  40.990  47.920  1.00  0.00           C
ATOM   1228  HB1 LEU A 665      43.060  41.710  47.090  1.00  0.00           H
ATOM   1229  HB2 LEU A 665      43.060  41.700  48.750  1.00  0.00           H
ATOM   1230  CG  LEU A 665      42.210  39.820  48.030  1.00  0.00           C
ATOM   1231  HG  LEU A 665      42.490  39.180  47.160  1.00  0.00           H
ATOM   1232  CD1 LEU A 665      42.210  39.100  49.350  1.00  0.00           C
ATOM   1233 HD11 LEU A 665      41.600  39.670  50.080  1.00  0.00           H
ATOM   1234 HD12 LEU A 665      43.240  39.090  49.750  1.00  0.00           H
ATOM   1235 HD13 LEU A 665      41.900  38.050  49.450  1.00  0.00           H
ATOM   1236  CD2 LEU A 665      40.710  40.320  47.800  1.00  0.00           C
ATOM   1237 HD21 LEU A 665      40.550  40.510  46.710  1.00  0.00           H
ATOM   1238 HD22 LEU A 665      40.390  41.270  48.280  1.00  0.00           H
ATOM   1239 HD23 LEU A 665      39.970  39.570  48.150  1.00  0.00           H
ATOM   1240  C   LEU A 665      45.300  40.260  49.130  1.00  0.00           C
ATOM   1241  O   LEU A 665      45.910  39.280  49.420  1.00  0.00           O
ATOM   1242  N   GLY A 666      45.190  41.300  50.050  1.00  0.00           N
ATOM   1243  HN  GLY A 666      44.700  42.110  49.780  1.00  0.00           H
ATOM   1244  CA  GLY A 666      45.780  41.180  51.410  1.00  0.00           C
ATOM   1245  HA1 GLY A 666      46.360  40.280  51.570  1.00  0.00           H
ATOM   1246  HA2 GLY A 666      44.990  41.130  52.140  1.00  0.00           H
ATOM   1247  C   GLY A 666      46.610  42.310  51.740  1.00  0.00           C
ATOM   1248  O   GLY A 666      47.140  42.350  52.840  1.00  0.00           O
ATOM   1249  N   SER A 667      46.740  43.360  50.860  1.00  0.00           N
ATOM   1250  HN  SER A 667      46.320  43.300  49.960  1.00  0.00           H
ATOM   1251  CA  SER A 667      47.420  44.550  51.160  1.00  0.00           C
ATOM   1252  HA  SER A 667      47.260  44.680  52.220  1.00  0.00           H
ATOM   1253  CB  SER A 667      48.950  44.620  50.700  1.00  0.00           C
ATOM   1254  HB1 SER A 667      49.230  44.550  49.630  1.00  0.00           H
ATOM   1255  HB2 SER A 667      49.440  43.760  51.190  1.00  0.00           H
ATOM   1256  OG  SER A 667      49.560  45.830  51.040  1.00  0.00           O
ATOM   1257  HG1 SER A 667      49.410  46.400  50.280  1.00  0.00           H
ATOM   1258  C   SER A 667      46.700  45.630  50.420  1.00  0.00           C
ATOM   1259  O   SER A 667      46.350  45.490  49.250  1.00  0.00           O
ATOM   1260  N   THR A 668      46.360  46.780  51.060  1.00  0.00           N
ATOM   1261  HN  THR A 668      46.640  46.970  51.990  1.00  0.00           H
ATOM   1262  CA  THR A 668      45.730  47.880  50.340  1.00  0.00           C
ATOM   1263  HA  THR A 668      46.220  48.020  49.390  1.00  0.00           H
ATOM   1264  CB  THR A 668      44.200  47.620  50.090  1.00  0.00           C
ATOM   1265  HB  THR A 668      44.170  46.880  49.280  1.00  0.00           H
ATOM   1266  OG1 THR A 668      43.370  48.710  49.760  1.00  0.00           O
ATOM   1267  HG1 THR A 668      43.390  48.940  48.830  1.00  0.00           H
ATOM   1268  CG2 THR A 668      43.590  46.990  51.320  1.00  0.00           C
ATOM   1269 HG21 THR A 668      42.520  46.770  51.210  1.00  0.00           H
ATOM   1270 HG22 THR A 668      43.810  47.730  52.120  1.00  0.00           H
ATOM   1271 HG23 THR A 668      44.040  45.990  51.510  1.00  0.00           H
ATOM   1272  C   THR A 668      45.940  49.190  51.060  1.00  0.00           C
ATOM   1273  O   THR A 668      45.900  49.280  52.290  1.00  0.00           O
ATOM   1274  N   GLY A 669      46.170  50.280  50.320  1.00  0.00           N
ATOM   1275  HN  GLY A 669      46.350  50.100  49.350  1.00  0.00           H
ATOM   1276  CA  GLY A 669      46.690  51.500  50.890  1.00  0.00           C
ATOM   1277  HA1 GLY A 669      47.100  52.040  50.050  1.00  0.00           H
ATOM   1278  HA2 GLY A 669      47.350  51.330  51.730  1.00  0.00           H
ATOM   1279  C   GLY A 669      45.590  52.410  51.470  1.00  0.00           C
ATOM   1280  O   GLY A 669      45.870  53.040  52.500  1.00  0.00           O
ATOM   1281  N   PRO A 670      44.390  52.490  50.820  1.00  0.00           N
ATOM   1282  CD  PRO A 670      44.160  52.390  49.360  1.00  0.00           C
ATOM   1283  HD1 PRO A 670      43.840  51.350  49.120  1.00  0.00           H
ATOM   1284  HD2 PRO A 670      45.070  52.740  48.820  1.00  0.00           H
ATOM   1285  CA  PRO A 670      43.380  53.360  51.410  1.00  0.00           C
ATOM   1286  HA  PRO A 670      43.840  54.310  51.620  1.00  0.00           H
ATOM   1287  CB  PRO A 670      42.280  53.430  50.450  1.00  0.00           C
ATOM   1288  HB1 PRO A 670      41.740  54.410  50.430  1.00  0.00           H
ATOM   1289  HB2 PRO A 670      41.600  52.550  50.420  1.00  0.00           H
ATOM   1290  CG  PRO A 670      43.000  53.340  49.120  1.00  0.00           C
ATOM   1291  HG1 PRO A 670      42.320  53.120  48.260  1.00  0.00           H
ATOM   1292  HG2 PRO A 670      43.540  54.290  48.900  1.00  0.00           H
ATOM   1293  C   PRO A 670      42.810  52.830  52.720  1.00  0.00           C
ATOM   1294  O   PRO A 670      42.620  53.640  53.590  1.00  0.00           O
ATOM   1295  N   VAL A 671      42.690  51.500  52.910  1.00  0.00           N
ATOM   1296  HN  VAL A 671      42.640  50.850  52.160  1.00  0.00           H
ATOM   1297  CA  VAL A 671      42.160  50.980  54.160  1.00  0.00           C
ATOM   1298  HA  VAL A 671      41.180  51.400  54.340  1.00  0.00           H
ATOM   1299  CB  VAL A 671      41.900  49.440  54.190  1.00  0.00           C
ATOM   1300  HB  VAL A 671      42.780  48.780  54.020  1.00  0.00           H
ATOM   1301  CG1 VAL A 671      41.130  49.070  55.450  1.00  0.00           C
ATOM   1302 HG11 VAL A 671      40.320  49.780  55.690  1.00  0.00           H
ATOM   1303 HG12 VAL A 671      41.760  48.970  56.360  1.00  0.00           H
ATOM   1304 HG13 VAL A 671      40.640  48.080  55.280  1.00  0.00           H
ATOM   1305  CG2 VAL A 671      41.040  49.150  52.970  1.00  0.00           C
ATOM   1306 HG21 VAL A 671      40.630  48.120  52.970  1.00  0.00           H
ATOM   1307 HG22 VAL A 671      41.470  49.320  51.960  1.00  0.00           H
ATOM   1308 HG23 VAL A 671      40.140  49.820  52.910  1.00  0.00           H
ATOM   1309  C   VAL A 671      42.960  51.290  55.460  1.00  0.00           C
ATOM   1310  O   VAL A 671      42.380  51.610  56.470  1.00  0.00           O
ATOM   1311  N   LEU A 672      44.340  51.350  55.310  1.00  0.00           N
ATOM   1312  HN  LEU A 672      44.950  51.060  54.570  1.00  0.00           H
ATOM   1313  CA  LEU A 672      45.220  51.830  56.380  1.00  0.00           C
ATOM   1314  HA  LEU A 672      45.130  51.210  57.260  1.00  0.00           H
ATOM   1315  CB  LEU A 672      46.690  51.620  55.860  1.00  0.00           C
ATOM   1316  HB1 LEU A 672      47.390  52.080  56.600  1.00  0.00           H
ATOM   1317  HB2 LEU A 672      46.670  52.220  54.920  1.00  0.00           H
ATOM   1318  CG  LEU A 672      47.180  50.210  55.610  1.00  0.00           C
ATOM   1319  HG  LEU A 672      46.500  49.760  54.850  1.00  0.00           H
ATOM   1320  CD1 LEU A 672      48.540  50.230  54.930  1.00  0.00           C
ATOM   1321 HD11 LEU A 672      48.600  50.820  54.000  1.00  0.00           H
ATOM   1322 HD12 LEU A 672      48.820  49.180  54.730  1.00  0.00           H
ATOM   1323 HD13 LEU A 672      49.330  50.580  55.630  1.00  0.00           H
ATOM   1324  CD2 LEU A 672      47.120  49.330  56.870  1.00  0.00           C
ATOM   1325 HD21 LEU A 672      47.760  49.670  57.720  1.00  0.00           H
ATOM   1326 HD22 LEU A 672      47.340  48.260  56.680  1.00  0.00           H
ATOM   1327 HD23 LEU A 672      46.110  49.330  57.340  1.00  0.00           H
ATOM   1328  C   LEU A 672      45.000  53.300  56.790  1.00  0.00           C
ATOM   1329  O   LEU A 672      44.950  53.680  57.940  1.00  0.00           O
ATOM   1330  N   VAL A 673      44.890  54.190  55.780  1.00  0.00           N
ATOM   1331  HN  VAL A 673      45.130  53.840  54.880  1.00  0.00           H
ATOM   1332  CA  VAL A 673      44.550  55.570  55.940  1.00  0.00           C
ATOM   1333  HA  VAL A 673      45.160  55.950  56.750  1.00  0.00           H
ATOM   1334  CB  VAL A 673      44.730  56.360  54.650  1.00  0.00           C
ATOM   1335  HB  VAL A 673      44.460  55.750  53.770  1.00  0.00           H
ATOM   1336  CG1 VAL A 673      43.980  57.730  54.810  1.00  0.00           C
ATOM   1337 HG11 VAL A 673      42.880  57.710  54.740  1.00  0.00           H
ATOM   1338 HG12 VAL A 673      44.340  58.460  54.040  1.00  0.00           H
ATOM   1339 HG13 VAL A 673      44.260  58.170  55.790  1.00  0.00           H
ATOM   1340  CG2 VAL A 673      46.220  56.640  54.590  1.00  0.00           C
ATOM   1341 HG21 VAL A 673      46.930  55.800  54.360  1.00  0.00           H
ATOM   1342 HG22 VAL A 673      46.480  57.090  55.560  1.00  0.00           H
ATOM   1343 HG23 VAL A 673      46.320  57.460  53.850  1.00  0.00           H
ATOM   1344  C   VAL A 673      43.120  55.730  56.560  1.00  0.00           C
ATOM   1345  O   VAL A 673      42.930  56.510  57.510  1.00  0.00           O
ATOM   1346  N   PHE A 674      42.100  54.930  56.090  1.00  0.00           N
ATOM   1347  HN  PHE A 674      42.230  54.390  55.270  1.00  0.00           H
ATOM   1348  CA  PHE A 674      40.750  54.920  56.610  1.00  0.00           C
ATOM   1349  HA  PHE A 674      40.240  55.870  56.640  1.00  0.00           H
ATOM   1350  CB  PHE A 674      39.930  53.930  55.760  1.00  0.00           C
ATOM   1351  HB1 PHE A 674      40.550  53.020  55.650  1.00  0.00           H
ATOM   1352  HB2 PHE A 674      39.820  54.390  54.760  1.00  0.00           H
ATOM   1353  CG  PHE A 674      38.610  53.620  56.350  1.00  0.00           C
ATOM   1354  CD1 PHE A 674      37.450  54.330  56.070  1.00  0.00           C
ATOM   1355  HD1 PHE A 674      37.500  55.110  55.320  1.00  0.00           H
ATOM   1356  CE1 PHE A 674      36.270  54.050  56.750  1.00  0.00           C
ATOM   1357  HE1 PHE A 674      35.420  54.700  56.560  1.00  0.00           H
ATOM   1358  CZ  PHE A 674      36.090  52.930  57.470  1.00  0.00           C
ATOM   1359  HZ  PHE A 674      35.160  52.830  58.010  1.00  0.00           H
ATOM   1360  CD2 PHE A 674      38.480  52.430  57.140  1.00  0.00           C
ATOM   1361  HD2 PHE A 674      39.390  51.870  57.370  1.00  0.00           H
ATOM   1362  CE2 PHE A 674      37.190  52.080  57.660  1.00  0.00           C
ATOM   1363  HE2 PHE A 674      37.130  51.110  58.160  1.00  0.00           H
ATOM   1364  C   PHE A 674      40.730  54.490  58.090  1.00  0.00           C
ATOM   1365  O   PHE A 674      40.070  55.180  58.840  1.00  0.00           O
ATOM   1366  N   GLU A 675      41.420  53.410  58.500  1.00  0.00           N
ATOM   1367  HN  GLU A 675      41.840  52.800  57.830  1.00  0.00           H
ATOM   1368  CA  GLU A 675      41.380  53.010  59.870  1.00  0.00           C
ATOM   1369  HA  GLU A 675      40.330  52.910  60.140  1.00  0.00           H
ATOM   1370  CB  GLU A 675      41.970  51.550  59.970  1.00  0.00           C
ATOM   1371  HB1 GLU A 675      42.220  51.210  61.000  1.00  0.00           H
ATOM   1372  HB2 GLU A 675      42.980  51.480  59.510  1.00  0.00           H
ATOM   1373  CG  GLU A 675      41.060  50.450  59.330  1.00  0.00           C
ATOM   1374  HG1 GLU A 675      41.640  49.500  59.370  1.00  0.00           H
ATOM   1375  HG2 GLU A 675      40.940  50.830  58.290  1.00  0.00           H
ATOM   1376  CD  GLU A 675      39.710  50.060  59.870  1.00  0.00           C
ATOM   1377  OE1 GLU A 675      39.020  49.330  59.110  1.00  0.00           O
ATOM   1378  OE2 GLU A 675      39.220  50.630  60.860  1.00  0.00           O
ATOM   1379  C   GLU A 675      42.110  53.870  60.870  1.00  0.00           C
ATOM   1380  O   GLU A 675      41.780  54.050  62.000  1.00  0.00           O
ATOM   1381  N   LYS A 676      43.180  54.550  60.380  1.00  0.00           N
ATOM   1382  HN  LYS A 676      43.470  54.390  59.440  1.00  0.00           H
ATOM   1383  CA  LYS A 676      43.960  55.550  61.060  1.00  0.00           C
ATOM   1384  HA  LYS A 676      44.210  55.180  62.050  1.00  0.00           H
ATOM   1385  CB  LYS A 676      45.190  56.030  60.290  1.00  0.00           C
ATOM   1386  HB1 LYS A 676      44.850  56.340  59.280  1.00  0.00           H
ATOM   1387  HB2 LYS A 676      45.940  55.230  60.170  1.00  0.00           H
ATOM   1388  CG  LYS A 676      45.830  57.260  60.920  1.00  0.00           C
ATOM   1389  HG1 LYS A 676      45.820  57.360  62.020  1.00  0.00           H
ATOM   1390  HG2 LYS A 676      45.200  58.120  60.610  1.00  0.00           H
ATOM   1391  CD  LYS A 676      47.320  57.480  60.560  1.00  0.00           C
ATOM   1392  HD1 LYS A 676      47.590  58.560  60.720  1.00  0.00           H
ATOM   1393  HD2 LYS A 676      47.340  57.190  59.500  1.00  0.00           H
ATOM   1394  CE  LYS A 676      48.350  56.610  61.250  1.00  0.00           C
ATOM   1395  HE1 LYS A 676      48.300  55.530  60.950  1.00  0.00           H
ATOM   1396  HE2 LYS A 676      48.210  56.660  62.350  1.00  0.00           H
ATOM   1397  NZ  LYS A 676      49.680  57.070  60.890  1.00  0.00           N
ATOM   1398  HZ1 LYS A 676      49.800  58.110  60.840  1.00  0.00           H
ATOM   1399  HZ2 LYS A 676      50.040  56.730  59.980  1.00  0.00           H
ATOM   1400  HZ3 LYS A 676      50.320  56.710  61.620  1.00  0.00           H
ATOM   1401  C   LYS A 676      43.000  56.680  61.390  1.00  0.00           C
ATOM   1402  O   LYS A 676      43.010  57.150  62.490  1.00  0.00           O
ATOM   1403  N   ILE A 677      42.200  57.170  60.370  1.00  0.00           N
ATOM   1404  HN  ILE A 677      42.230  56.820  59.440  1.00  0.00           H
ATOM   1405  CA  ILE A 677      41.190  58.210  60.560  1.00  0.00           C
ATOM   1406  HA  ILE A 677      41.650  59.010  61.120  1.00  0.00           H
ATOM   1407  CB  ILE A 677      40.650  58.850  59.300  1.00  0.00           C
ATOM   1408  HB  ILE A 677      40.120  58.080  58.710  1.00  0.00           H
ATOM   1409  CG2 ILE A 677      39.620  59.970  59.620  1.00  0.00           C
ATOM   1410 HG21 ILE A 677      38.860  59.670  60.380  1.00  0.00           H
ATOM   1411 HG22 ILE A 677      39.020  60.180  58.710  1.00  0.00           H
ATOM   1412 HG23 ILE A 677      40.110  60.880  60.020  1.00  0.00           H
ATOM   1413  CG1 ILE A 677      41.820  59.380  58.440  1.00  0.00           C
ATOM   1414 HG11 ILE A 677      42.750  58.810  58.620  1.00  0.00           H
ATOM   1415 HG12 ILE A 677      42.140  60.370  58.800  1.00  0.00           H
ATOM   1416  CD  ILE A 677      41.460  59.580  56.980  1.00  0.00           C
ATOM   1417  HD1 ILE A 677      40.690  60.370  56.820  1.00  0.00           H
ATOM   1418  HD2 ILE A 677      41.100  58.630  56.540  1.00  0.00           H
ATOM   1419  HD3 ILE A 677      42.380  59.790  56.390  1.00  0.00           H
ATOM   1420  C   ILE A 677      40.010  57.740  61.460  1.00  0.00           C
ATOM   1421  O   ILE A 677      39.530  58.410  62.410  1.00  0.00           O
ATOM   1422  N   LEU A 678      39.490  56.510  61.250  1.00  0.00           N
ATOM   1423  HN  LEU A 678      39.880  55.990  60.490  1.00  0.00           H
ATOM   1424  CA  LEU A 678      38.440  55.890  62.030  1.00  0.00           C
ATOM   1425  HA  LEU A 678      37.640  56.600  62.140  1.00  0.00           H
ATOM   1426  CB  LEU A 678      37.940  54.500  61.400  1.00  0.00           C
ATOM   1427  HB1 LEU A 678      38.750  53.740  61.450  1.00  0.00           H
ATOM   1428  HB2 LEU A 678      37.760  54.800  60.350  1.00  0.00           H
ATOM   1429  CG  LEU A 678      36.660  53.900  62.130  1.00  0.00           C
ATOM   1430  HG  LEU A 678      36.860  53.550  63.170  1.00  0.00           H
ATOM   1431  CD1 LEU A 678      35.580  54.910  62.290  1.00  0.00           C
ATOM   1432 HD11 LEU A 678      35.390  55.520  61.380  1.00  0.00           H
ATOM   1433 HD12 LEU A 678      35.860  55.730  62.990  1.00  0.00           H
ATOM   1434 HD13 LEU A 678      34.660  54.350  62.520  1.00  0.00           H
ATOM   1435  CD2 LEU A 678      36.110  52.670  61.370  1.00  0.00           C
ATOM   1436 HD21 LEU A 678      35.880  52.880  60.310  1.00  0.00           H
ATOM   1437 HD22 LEU A 678      35.200  52.260  61.850  1.00  0.00           H
ATOM   1438 HD23 LEU A 678      36.860  51.860  61.460  1.00  0.00           H
ATOM   1439  C   LEU A 678      38.760  55.550  63.510  1.00  0.00           C
ATOM   1440  O   LEU A 678      37.950  55.820  64.380  1.00  0.00           O
ATOM   1441  N   TYR A 679      40.010  55.090  63.810  1.00  0.00           N
ATOM   1442  HN  TYR A 679      40.670  54.780  63.140  1.00  0.00           H
ATOM   1443  CA  TYR A 679      40.520  54.890  65.130  1.00  0.00           C
ATOM   1444  HA  TYR A 679      39.880  54.250  65.730  1.00  0.00           H
ATOM   1445  CB  TYR A 679      41.890  54.210  65.030  1.00  0.00           C
ATOM   1446  HB1 TYR A 679      42.680  54.650  64.390  1.00  0.00           H
ATOM   1447  HB2 TYR A 679      41.700  53.170  64.650  1.00  0.00           H
ATOM   1448  CG  TYR A 679      42.450  53.940  66.400  1.00  0.00           C
ATOM   1449  CD1 TYR A 679      41.670  53.150  67.340  1.00  0.00           C
ATOM   1450  HD1 TYR A 679      40.740  52.720  67.030  1.00  0.00           H
ATOM   1451  CE1 TYR A 679      42.130  52.980  68.680  1.00  0.00           C
ATOM   1452  HE1 TYR A 679      41.560  52.410  69.390  1.00  0.00           H
ATOM   1453  CZ  TYR A 679      43.410  53.470  69.000  1.00  0.00           C
ATOM   1454  OH  TYR A 679      43.940  53.220  70.350  1.00  0.00           O
ATOM   1455  HH  TYR A 679      44.830  53.510  70.580  1.00  0.00           H
ATOM   1456  CD2 TYR A 679      43.670  54.360  66.790  1.00  0.00           C
ATOM   1457  HD2 TYR A 679      44.310  54.890  66.110  1.00  0.00           H
ATOM   1458  CE2 TYR A 679      44.170  54.160  68.130  1.00  0.00           C
ATOM   1459  HE2 TYR A 679      45.160  54.450  68.430  1.00  0.00           H
ATOM   1460  C   TYR A 679      40.590  56.250  65.850  1.00  0.00           C
ATOM   1461  O   TYR A 679      39.970  56.450  66.850  1.00  0.00           O
ATOM   1462  N   LYS A 680      41.240  57.280  65.280  1.00  0.00           N
ATOM   1463  HN  LYS A 680      41.540  57.210  64.330  1.00  0.00           H
ATOM   1464  CA  LYS A 680      41.360  58.590  65.890  1.00  0.00           C
ATOM   1465  HA  LYS A 680      41.770  58.370  66.860  1.00  0.00           H
ATOM   1466  CB  LYS A 680      42.190  59.620  65.110  1.00  0.00           C
ATOM   1467  HB1 LYS A 680      42.090  60.570  65.680  1.00  0.00           H
ATOM   1468  HB2 LYS A 680      41.860  59.970  64.100  1.00  0.00           H
ATOM   1469  CG  LYS A 680      43.690  59.230  65.050  1.00  0.00           C
ATOM   1470  HG1 LYS A 680      44.260  59.810  64.300  1.00  0.00           H
ATOM   1471  HG2 LYS A 680      43.780  58.200  64.630  1.00  0.00           H
ATOM   1472  CD  LYS A 680      44.390  59.330  66.500  1.00  0.00           C
ATOM   1473  HD1 LYS A 680      45.420  58.910  66.370  1.00  0.00           H
ATOM   1474  HD2 LYS A 680      43.880  58.600  67.150  1.00  0.00           H
ATOM   1475  CE  LYS A 680      44.460  60.720  67.170  1.00  0.00           C
ATOM   1476  HE1 LYS A 680      43.490  61.250  67.210  1.00  0.00           H
ATOM   1477  HE2 LYS A 680      45.100  61.250  66.430  1.00  0.00           H
ATOM   1478  NZ  LYS A 680      45.240  60.740  68.430  1.00  0.00           N
ATOM   1479  HZ1 LYS A 680      46.210  60.450  68.180  1.00  0.00           H
ATOM   1480  HZ2 LYS A 680      44.920  60.010  69.120  1.00  0.00           H
ATOM   1481  HZ3 LYS A 680      45.140  61.730  68.740  1.00  0.00           H
ATOM   1482  C   LYS A 680      40.000  59.240  66.160  1.00  0.00           C
ATOM   1483  O   LYS A 680      39.700  59.740  67.220  1.00  0.00           O
ATOM   1484  N   PHE A 681      39.040  59.240  65.220  1.00  0.00           N
ATOM   1485  HN  PHE A 681      39.250  58.710  64.400  1.00  0.00           H
ATOM   1486  CA  PHE A 681      37.720  59.750  65.270  1.00  0.00           C
ATOM   1487  HA  PHE A 681      37.700  60.810  65.420  1.00  0.00           H
ATOM   1488  CB  PHE A 681      36.950  59.380  63.980  1.00  0.00           C
ATOM   1489  HB1 PHE A 681      36.800  58.280  63.930  1.00  0.00           H
ATOM   1490  HB2 PHE A 681      37.600  59.590  63.100  1.00  0.00           H
ATOM   1491  CG  PHE A 681      35.720  60.140  63.720  1.00  0.00           C
ATOM   1492  CD1 PHE A 681      34.540  59.490  63.920  1.00  0.00           C
ATOM   1493  HD1 PHE A 681      34.550  58.510  64.370  1.00  0.00           H
ATOM   1494  CE1 PHE A 681      33.260  60.120  63.570  1.00  0.00           C
ATOM   1495  HE1 PHE A 681      32.420  59.450  63.610  1.00  0.00           H
ATOM   1496  CZ  PHE A 681      33.190  61.450  63.080  1.00  0.00           C
ATOM   1497  HZ  PHE A 681      32.230  61.860  62.790  1.00  0.00           H
ATOM   1498  CD2 PHE A 681      35.640  61.420  63.190  1.00  0.00           C
ATOM   1499  HD2 PHE A 681      36.560  61.960  63.050  1.00  0.00           H
ATOM   1500  CE2 PHE A 681      34.430  62.080  62.940  1.00  0.00           C
ATOM   1501  HE2 PHE A 681      34.510  63.090  62.580  1.00  0.00           H
ATOM   1502  C   PHE A 681      36.950  59.160  66.490  1.00  0.00           C
ATOM   1503  O   PHE A 681      36.330  59.820  67.290  1.00  0.00           O
ATOM   1504  N   CYS A 682      37.070  57.820  66.650  1.00  0.00           N
ATOM   1505  HN  CYS A 682      37.690  57.410  65.980  1.00  0.00           H
ATOM   1506  CA  CYS A 682      36.360  57.070  67.710  1.00  0.00           C
ATOM   1507  HA  CYS A 682      35.350  57.430  67.850  1.00  0.00           H
ATOM   1508  CB  CYS A 682      36.320  55.560  67.330  1.00  0.00           C
ATOM   1509  HB1 CYS A 682      35.790  55.150  68.220  1.00  0.00           H
ATOM   1510  HB2 CYS A 682      37.320  55.110  67.120  1.00  0.00           H
ATOM   1511  SG  CYS A 682      35.340  55.280  65.910  1.00  0.00           S
ATOM   1512  HG1 CYS A 682      36.240  55.620  65.000  1.00  0.00           H
ATOM   1513  C   CYS A 682      37.070  57.260  69.020  1.00  0.00           C
ATOM   1514  O   CYS A 682      36.440  57.300  70.070  1.00  0.00           O
ATOM   1515  N   ARG A 683      38.420  57.470  69.040  1.00  0.00           N
ATOM   1516  HN  ARG A 683      38.880  57.450  68.160  1.00  0.00           H
ATOM   1517  CA  ARG A 683      39.160  57.900  70.250  1.00  0.00           C
ATOM   1518  HA  ARG A 683      38.760  57.310  71.070  1.00  0.00           H
ATOM   1519  CB  ARG A 683      40.580  57.390  70.130  1.00  0.00           C
ATOM   1520  HB1 ARG A 683      41.240  57.860  70.910  1.00  0.00           H
ATOM   1521  HB2 ARG A 683      41.030  57.680  69.160  1.00  0.00           H
ATOM   1522  CG  ARG A 683      40.710  55.860  70.260  1.00  0.00           C
ATOM   1523  HG1 ARG A 683      41.690  55.470  69.940  1.00  0.00           H
ATOM   1524  HG2 ARG A 683      40.020  55.370  69.530  1.00  0.00           H
ATOM   1525  CD  ARG A 683      40.410  55.340  71.670  1.00  0.00           C
ATOM   1526  HD1 ARG A 683      39.930  56.140  72.280  1.00  0.00           H
ATOM   1527  HD2 ARG A 683      41.410  55.140  72.120  1.00  0.00           H
ATOM   1528  NE  ARG A 683      39.650  54.020  71.740  1.00  0.00           N
ATOM   1529  HE  ARG A 683      40.160  53.170  71.860  1.00  0.00           H
ATOM   1530  CZ  ARG A 683      38.350  53.990  71.650  1.00  0.00           C
ATOM   1531  NH1 ARG A 683      37.730  52.840  71.520  1.00  0.00           N
ATOM   1532 HH11 ARG A 683      37.030  52.760  72.230  1.00  0.00           H
ATOM   1533 HH12 ARG A 683      38.280  52.020  71.380  1.00  0.00           H
ATOM   1534  NH2 ARG A 683      37.580  55.060  71.910  1.00  0.00           N
ATOM   1535 HH21 ARG A 683      38.060  55.870  72.240  1.00  0.00           H
ATOM   1536 HH22 ARG A 683      36.620  55.090  71.650  1.00  0.00           H
ATOM   1537  C   ARG A 683      38.910  59.270  70.790  1.00  0.00           C
ATOM   1538  O   ARG A 683      38.840  59.480  72.040  1.00  0.00           O
ATOM   1539  N   ASP A 684      38.600  60.210  69.840  1.00  0.00           N
ATOM   1540  HN  ASP A 684      38.630  60.000  68.870  1.00  0.00           H
ATOM   1541  CA  ASP A 684      38.230  61.610  70.100  1.00  0.00           C
ATOM   1542  HA  ASP A 684      38.920  61.970  70.860  1.00  0.00           H
ATOM   1543  CB  ASP A 684      38.480  62.500  68.880  1.00  0.00           C
ATOM   1544  HB1 ASP A 684      38.120  63.500  69.180  1.00  0.00           H
ATOM   1545  HB2 ASP A 684      37.810  62.170  68.060  1.00  0.00           H
ATOM   1546  CG  ASP A 684      39.940  62.710  68.520  1.00  0.00           C
ATOM   1547  OD1 ASP A 684      40.900  62.650  69.320  1.00  0.00           O
ATOM   1548  OD2 ASP A 684      40.100  63.110  67.340  1.00  0.00           O
ATOM   1549  C   ASP A 684      36.840  61.840  70.730  1.00  0.00           C
ATOM   1550  O   ASP A 684      36.670  62.570  71.700  1.00  0.00           O
ATOM   1551  N   TYR A 685      35.830  61.270  70.170  1.00  0.00           N
ATOM   1552  HN  TYR A 685      35.980  60.780  69.310  1.00  0.00           H
ATOM   1553  CA  TYR A 685      34.470  61.640  70.550  1.00  0.00           C
ATOM   1554  HA  TYR A 685      34.560  62.610  71.030  1.00  0.00           H
ATOM   1555  CB  TYR A 685      33.580  61.810  69.260  1.00  0.00           C
ATOM   1556  HB1 TYR A 685      32.580  62.190  69.540  1.00  0.00           H
ATOM   1557  HB2 TYR A 685      33.460  60.810  68.810  1.00  0.00           H
ATOM   1558  CG  TYR A 685      34.180  62.820  68.340  1.00  0.00           C
ATOM   1559  CD1 TYR A 685      34.680  62.340  67.090  1.00  0.00           C
ATOM   1560  HD1 TYR A 685      34.530  61.310  66.840  1.00  0.00           H
ATOM   1561  CE1 TYR A 685      35.450  63.200  66.270  1.00  0.00           C
ATOM   1562  HE1 TYR A 685      35.810  62.890  65.290  1.00  0.00           H
ATOM   1563  CZ  TYR A 685      35.490  64.530  66.530  1.00  0.00           C
ATOM   1564  OH  TYR A 685      36.200  65.390  65.710  1.00  0.00           O
ATOM   1565  HH  TYR A 685      35.880  66.280  65.850  1.00  0.00           H
ATOM   1566  CD2 TYR A 685      34.330  64.140  68.660  1.00  0.00           C
ATOM   1567  HD2 TYR A 685      33.820  64.410  69.570  1.00  0.00           H
ATOM   1568  CE2 TYR A 685      35.000  64.970  67.760  1.00  0.00           C
ATOM   1569  HE2 TYR A 685      35.110  65.990  68.120  1.00  0.00           H
ATOM   1570  C   TYR A 685      33.950  60.630  71.510  1.00  0.00           C
ATOM   1571  O   TYR A 685      32.770  60.670  71.850  1.00  0.00           O
ATOM   1572  N   GLN A 686      34.750  59.640  71.870  1.00  0.00           N
ATOM   1573  HN  GLN A 686      35.620  59.590  71.360  1.00  0.00           H
ATOM   1574  CA  GLN A 686      34.510  58.470  72.760  1.00  0.00           C
ATOM   1575  HA  GLN A 686      35.530  58.110  72.850  1.00  0.00           H
ATOM   1576  CB  GLN A 686      34.100  58.960  74.180  1.00  0.00           C
ATOM   1577  HB1 GLN A 686      34.070  58.140  74.940  1.00  0.00           H
ATOM   1578  HB2 GLN A 686      33.070  59.380  74.180  1.00  0.00           H
ATOM   1579  CG  GLN A 686      34.980  59.990  74.920  1.00  0.00           C
ATOM   1580  HG1 GLN A 686      34.840  60.980  74.440  1.00  0.00           H
ATOM   1581  HG2 GLN A 686      36.020  59.590  74.930  1.00  0.00           H
ATOM   1582  CD  GLN A 686      34.440  60.190  76.340  1.00  0.00           C
ATOM   1583  OE1 GLN A 686      33.470  60.900  76.560  1.00  0.00           O
ATOM   1584  NE2 GLN A 686      35.060  59.360  77.250  1.00  0.00           N
ATOM   1585 HE21 GLN A 686      34.750  59.440  78.200  1.00  0.00           H
ATOM   1586 HE22 GLN A 686      35.860  58.790  77.050  1.00  0.00           H
ATOM   1587  C   GLN A 686      33.640  57.350  72.270  1.00  0.00           C
ATOM   1588  O   GLN A 686      32.810  56.840  73.020  1.00  0.00           O
ATOM   1589  N   LEU A 687      33.860  57.040  70.960  1.00  0.00           N
ATOM   1590  HN  LEU A 687      34.650  57.400  70.480  1.00  0.00           H
ATOM   1591  CA  LEU A 687      33.120  55.970  70.370  1.00  0.00           C
ATOM   1592  HA  LEU A 687      32.160  55.870  70.860  1.00  0.00           H
ATOM   1593  CB  LEU A 687      32.780  56.220  68.860  1.00  0.00           C
ATOM   1594  HB1 LEU A 687      31.860  55.630  68.630  1.00  0.00           H
ATOM   1595  HB2 LEU A 687      33.620  55.910  68.200  1.00  0.00           H
ATOM   1596  CG  LEU A 687      32.280  57.680  68.590  1.00  0.00           C
ATOM   1597  HG  LEU A 687      33.170  58.340  68.600  1.00  0.00           H
ATOM   1598  CD1 LEU A 687      31.720  57.820  67.160  1.00  0.00           C
ATOM   1599 HD11 LEU A 687      30.880  57.100  67.080  1.00  0.00           H
ATOM   1600 HD12 LEU A 687      32.460  57.630  66.350  1.00  0.00           H
ATOM   1601 HD13 LEU A 687      31.400  58.870  66.970  1.00  0.00           H
ATOM   1602  CD2 LEU A 687      31.210  58.190  69.610  1.00  0.00           C
ATOM   1603 HD21 LEU A 687      30.850  59.190  69.330  1.00  0.00           H
ATOM   1604 HD22 LEU A 687      31.690  58.200  70.610  1.00  0.00           H
ATOM   1605 HD23 LEU A 687      30.400  57.420  69.710  1.00  0.00           H
ATOM   1606  C   LEU A 687      33.760  54.660  70.650  1.00  0.00           C
ATOM   1607  O   LEU A 687      34.970  54.620  70.780  1.00  0.00           O
ATOM   1608  N   SER A 688      32.980  53.540  70.710  1.00  0.00           N
ATOM   1609  HN  SER A 688      32.020  53.660  70.450  1.00  0.00           H
ATOM   1610  CA  SER A 688      33.590  52.220  70.870  1.00  0.00           C
ATOM   1611  HA  SER A 688      34.490  52.260  71.490  1.00  0.00           H
ATOM   1612  CB  SER A 688      32.650  51.260  71.490  1.00  0.00           C
ATOM   1613  HB1 SER A 688      31.720  51.160  70.880  1.00  0.00           H
ATOM   1614  HB2 SER A 688      32.370  51.760  72.430  1.00  0.00           H
ATOM   1615  OG  SER A 688      33.250  49.960  71.730  1.00  0.00           O
ATOM   1616  HG1 SER A 688      32.570  49.390  72.100  1.00  0.00           H
ATOM   1617  C   SER A 688      34.010  51.740  69.450  1.00  0.00           C
ATOM   1618  O   SER A 688      33.180  51.350  68.660  1.00  0.00           O
ATOM   1619  N   TYR A 689      35.300  51.920  69.040  1.00  0.00           N
ATOM   1620  HN  TYR A 689      35.920  52.360  69.670  1.00  0.00           H
ATOM   1621  CA  TYR A 689      35.920  51.540  67.740  1.00  0.00           C
ATOM   1622  HA  TYR A 689      35.700  52.310  67.030  1.00  0.00           H
ATOM   1623  CB  TYR A 689      37.450  51.690  67.850  1.00  0.00           C
ATOM   1624  HB1 TYR A 689      37.650  50.990  68.670  1.00  0.00           H
ATOM   1625  HB2 TYR A 689      37.710  52.750  68.090  1.00  0.00           H
ATOM   1626  CG  TYR A 689      38.200  51.240  66.620  1.00  0.00           C
ATOM   1627  CD1 TYR A 689      39.230  50.310  66.710  1.00  0.00           C
ATOM   1628  HD1 TYR A 689      39.440  49.930  67.700  1.00  0.00           H
ATOM   1629  CE1 TYR A 689      39.810  49.770  65.580  1.00  0.00           C
ATOM   1630  HE1 TYR A 689      40.540  48.970  65.670  1.00  0.00           H
ATOM   1631  CZ  TYR A 689      39.650  50.340  64.320  1.00  0.00           C
ATOM   1632  OH  TYR A 689      40.210  49.730  63.190  1.00  0.00           O
ATOM   1633  HH  TYR A 689      39.750  50.160  62.460  1.00  0.00           H
ATOM   1634  CD2 TYR A 689      37.980  51.790  65.320  1.00  0.00           C
ATOM   1635  HD2 TYR A 689      37.230  52.560  65.260  1.00  0.00           H
ATOM   1636  CE2 TYR A 689      38.750  51.430  64.160  1.00  0.00           C
ATOM   1637  HE2 TYR A 689      38.470  51.660  63.150  1.00  0.00           H
ATOM   1638  C   TYR A 689      35.540  50.190  67.040  1.00  0.00           C
ATOM   1639  O   TYR A 689      34.980  50.270  65.930  1.00  0.00           O
ATOM   1640  N   LEU A 690      36.010  49.160  67.630  1.00  0.00           N
ATOM   1641  HN  LEU A 690      36.490  49.180  68.500  1.00  0.00           H
ATOM   1642  CA  LEU A 690      35.900  47.790  67.050  1.00  0.00           C
ATOM   1643  HA  LEU A 690      36.300  47.780  66.040  1.00  0.00           H
ATOM   1644  CB  LEU A 690      36.680  46.800  67.930  1.00  0.00           C
ATOM   1645  HB1 LEU A 690      36.320  45.750  67.860  1.00  0.00           H
ATOM   1646  HB2 LEU A 690      36.600  47.120  68.990  1.00  0.00           H
ATOM   1647  CG  LEU A 690      38.240  46.750  67.530  1.00  0.00           C
ATOM   1648  HG  LEU A 690      38.690  47.760  67.640  1.00  0.00           H
ATOM   1649  CD1 LEU A 690      38.960  45.800  68.450  1.00  0.00           C
ATOM   1650 HD11 LEU A 690      38.690  44.740  68.270  1.00  0.00           H
ATOM   1651 HD12 LEU A 690      38.890  46.040  69.540  1.00  0.00           H
ATOM   1652 HD13 LEU A 690      40.020  45.820  68.150  1.00  0.00           H
ATOM   1653  CD2 LEU A 690      38.530  46.320  66.140  1.00  0.00           C
ATOM   1654 HD21 LEU A 690      38.250  47.120  65.430  1.00  0.00           H
ATOM   1655 HD22 LEU A 690      37.920  45.410  66.010  1.00  0.00           H
ATOM   1656 HD23 LEU A 690      39.600  46.060  65.990  1.00  0.00           H
ATOM   1657  C   LEU A 690      34.490  47.330  66.910  1.00  0.00           C
ATOM   1658  O   LEU A 690      34.090  46.870  65.890  1.00  0.00           O
ATOM   1659  N   SER A 691      33.640  47.560  67.830  1.00  0.00           N
ATOM   1660  HN  SER A 691      34.060  47.970  68.640  1.00  0.00           H
ATOM   1661  CA  SER A 691      32.170  47.290  67.920  1.00  0.00           C
ATOM   1662  HA  SER A 691      32.040  46.230  67.760  1.00  0.00           H
ATOM   1663  CB  SER A 691      31.690  47.720  69.320  1.00  0.00           C
ATOM   1664  HB1 SER A 691      31.910  48.790  69.530  1.00  0.00           H
ATOM   1665  HB2 SER A 691      32.280  47.130  70.070  1.00  0.00           H
ATOM   1666  OG  SER A 691      30.300  47.510  69.550  1.00  0.00           O
ATOM   1667  HG1 SER A 691      30.030  46.640  69.250  1.00  0.00           H
ATOM   1668  C   SER A 691      31.430  48.030  66.810  1.00  0.00           C
ATOM   1669  O   SER A 691      30.670  47.460  66.050  1.00  0.00           O
ATOM   1670  N   LEU A 692      31.730  49.280  66.680  1.00  0.00           N
ATOM   1671  HN  LEU A 692      32.550  49.650  67.130  1.00  0.00           H
ATOM   1672  CA  LEU A 692      31.120  50.150  65.690  1.00  0.00           C
ATOM   1673  HA  LEU A 692      30.040  50.090  65.690  1.00  0.00           H
ATOM   1674  CB  LEU A 692      31.280  51.690  66.150  1.00  0.00           C
ATOM   1675  HB1 LEU A 692      32.370  51.910  66.120  1.00  0.00           H
ATOM   1676  HB2 LEU A 692      30.890  51.850  67.170  1.00  0.00           H
ATOM   1677  CG  LEU A 692      30.510  52.710  65.310  1.00  0.00           C
ATOM   1678  HG  LEU A 692      30.710  52.720  64.230  1.00  0.00           H
ATOM   1679  CD1 LEU A 692      29.020  52.560  65.470  1.00  0.00           C
ATOM   1680 HD11 LEU A 692      28.850  52.590  66.570  1.00  0.00           H
ATOM   1681 HD12 LEU A 692      28.640  51.550  65.200  1.00  0.00           H
ATOM   1682 HD13 LEU A 692      28.310  53.260  64.980  1.00  0.00           H
ATOM   1683  CD2 LEU A 692      30.950  54.110  65.800  1.00  0.00           C
ATOM   1684 HD21 LEU A 692      32.030  54.260  65.580  1.00  0.00           H
ATOM   1685 HD22 LEU A 692      30.690  54.220  66.870  1.00  0.00           H
ATOM   1686 HD23 LEU A 692      30.330  54.890  65.300  1.00  0.00           H
ATOM   1687  C   LEU A 692      31.600  49.880  64.300  1.00  0.00           C
ATOM   1688  O   LEU A 692      30.780  49.920  63.370  1.00  0.00           O
ATOM   1689  N   ARG A 693      32.890  49.590  64.140  1.00  0.00           N
ATOM   1690  HN  ARG A 693      33.480  49.600  64.940  1.00  0.00           H
ATOM   1691  CA  ARG A 693      33.440  49.230  62.890  1.00  0.00           C
ATOM   1692  HA  ARG A 693      33.400  50.020  62.150  1.00  0.00           H
ATOM   1693  CB  ARG A 693      34.890  49.090  63.120  1.00  0.00           C
ATOM   1694  HB1 ARG A 693      35.150  48.450  64.000  1.00  0.00           H
ATOM   1695  HB2 ARG A 693      35.480  50.000  63.330  1.00  0.00           H
ATOM   1696  CG  ARG A 693      35.590  48.390  61.870  1.00  0.00           C
ATOM   1697  HG1 ARG A 693      35.610  49.090  61.020  1.00  0.00           H
ATOM   1698  HG2 ARG A 693      35.200  47.380  61.650  1.00  0.00           H
ATOM   1699  CD  ARG A 693      37.100  48.060  62.160  1.00  0.00           C
ATOM   1700  HD1 ARG A 693      37.180  47.100  62.730  1.00  0.00           H
ATOM   1701  HD2 ARG A 693      37.670  48.910  62.600  1.00  0.00           H
ATOM   1702  NE  ARG A 693      37.690  47.820  60.830  1.00  0.00           N
ATOM   1703  HE  ARG A 693      38.250  48.540  60.410  1.00  0.00           H
ATOM   1704  CZ  ARG A 693      37.540  46.650  60.130  1.00  0.00           C
ATOM   1705  NH1 ARG A 693      36.910  45.580  60.590  1.00  0.00           N
ATOM   1706 HH11 ARG A 693      36.910  45.510  61.590  1.00  0.00           H
ATOM   1707 HH12 ARG A 693      37.060  44.750  60.060  1.00  0.00           H
ATOM   1708  NH2 ARG A 693      38.020  46.540  58.950  1.00  0.00           N
ATOM   1709 HH21 ARG A 693      37.510  45.890  58.390  1.00  0.00           H
ATOM   1710 HH22 ARG A 693      38.180  47.490  58.710  1.00  0.00           H
ATOM   1711  C   ARG A 693      32.740  48.010  62.220  1.00  0.00           C
ATOM   1712  O   ARG A 693      32.520  47.820  60.990  1.00  0.00           O
ATOM   1713  N   THR A 694      32.270  47.060  63.030  1.00  0.00           N
ATOM   1714  HN  THR A 694      32.500  47.120  64.000  1.00  0.00           H
ATOM   1715  CA  THR A 694      31.400  46.000  62.580  1.00  0.00           C
ATOM   1716  HA  THR A 694      31.880  45.460  61.770  1.00  0.00           H
ATOM   1717  CB  THR A 694      31.260  44.940  63.630  1.00  0.00           C
ATOM   1718  HB  THR A 694      31.060  45.430  64.610  1.00  0.00           H
ATOM   1719  OG1 THR A 694      32.500  44.300  63.710  1.00  0.00           O
ATOM   1720  HG1 THR A 694      32.330  43.390  63.420  1.00  0.00           H
ATOM   1721  CG2 THR A 694      30.160  43.880  63.280  1.00  0.00           C
ATOM   1722 HG21 THR A 694      30.120  43.070  64.030  1.00  0.00           H
ATOM   1723 HG22 THR A 694      30.370  43.490  62.270  1.00  0.00           H
ATOM   1724 HG23 THR A 694      29.190  44.410  63.330  1.00  0.00           H
ATOM   1725  C   THR A 694      30.020  46.530  62.110  1.00  0.00           C
ATOM   1726  O   THR A 694      29.580  46.280  61.000  1.00  0.00           O
ATOM   1727  N   SER A 695      29.320  47.440  62.860  1.00  0.00           N
ATOM   1728  HN  SER A 695      29.730  47.720  63.730  1.00  0.00           H
ATOM   1729  CA  SER A 695      28.130  48.060  62.310  1.00  0.00           C
ATOM   1730  HA  SER A 695      27.370  47.370  61.980  1.00  0.00           H
ATOM   1731  CB  SER A 695      27.530  49.010  63.380  1.00  0.00           C
ATOM   1732  HB1 SER A 695      26.740  49.670  62.940  1.00  0.00           H
ATOM   1733  HB2 SER A 695      28.270  49.740  63.790  1.00  0.00           H
ATOM   1734  OG  SER A 695      26.820  48.300  64.400  1.00  0.00           O
ATOM   1735  HG1 SER A 695      27.330  47.620  64.850  1.00  0.00           H
ATOM   1736  C   SER A 695      28.370  48.930  61.040  1.00  0.00           C
ATOM   1737  O   SER A 695      27.600  48.770  60.060  1.00  0.00           O
ATOM   1738  N   ILE A 696      29.470  49.760  60.990  1.00  0.00           N
ATOM   1739  HN  ILE A 696      30.030  49.850  61.810  1.00  0.00           H
ATOM   1740  CA  ILE A 696      29.880  50.380  59.720  1.00  0.00           C
ATOM   1741  HA  ILE A 696      29.110  50.990  59.300  1.00  0.00           H
ATOM   1742  CB  ILE A 696      31.120  51.250  59.960  1.00  0.00           C
ATOM   1743  HB  ILE A 696      31.830  50.580  60.490  1.00  0.00           H
ATOM   1744  CG2 ILE A 696      31.840  51.690  58.640  1.00  0.00           C
ATOM   1745 HG21 ILE A 696      32.170  50.840  58.000  1.00  0.00           H
ATOM   1746 HG22 ILE A 696      32.690  52.340  58.960  1.00  0.00           H
ATOM   1747 HG23 ILE A 696      31.040  52.230  58.100  1.00  0.00           H
ATOM   1748  CG1 ILE A 696      30.720  52.440  60.890  1.00  0.00           C
ATOM   1749 HG11 ILE A 696      29.950  52.130  61.620  1.00  0.00           H
ATOM   1750 HG12 ILE A 696      30.270  53.250  60.260  1.00  0.00           H
ATOM   1751  CD  ILE A 696      31.910  53.050  61.670  1.00  0.00           C
ATOM   1752  HD1 ILE A 696      31.570  53.790  62.420  1.00  0.00           H
ATOM   1753  HD2 ILE A 696      32.660  53.490  60.960  1.00  0.00           H
ATOM   1754  HD3 ILE A 696      32.480  52.250  62.180  1.00  0.00           H
ATOM   1755  C   ILE A 696      30.050  49.380  58.600  1.00  0.00           C
ATOM   1756  O   ILE A 696      29.730  49.670  57.500  1.00  0.00           O
ATOM   1757  N   GLY A 697      30.620  48.200  58.870  1.00  0.00           N
ATOM   1758  HN  GLY A 697      31.180  48.070  59.700  1.00  0.00           H
ATOM   1759  CA  GLY A 697      30.600  47.030  57.930  1.00  0.00           C
ATOM   1760  HA1 GLY A 697      31.110  46.150  58.310  1.00  0.00           H
ATOM   1761  HA2 GLY A 697      31.080  47.400  57.050  1.00  0.00           H
ATOM   1762  C   GLY A 697      29.180  46.540  57.470  1.00  0.00           C
ATOM   1763  O   GLY A 697      28.970  46.210  56.330  1.00  0.00           O
ATOM   1764  N   LEU A 698      28.200  46.370  58.360  1.00  0.00           N
ATOM   1765  HN  LEU A 698      28.360  46.660  59.310  1.00  0.00           H
ATOM   1766  CA  LEU A 698      26.820  46.130  57.910  1.00  0.00           C
ATOM   1767  HA  LEU A 698      26.830  45.230  57.340  1.00  0.00           H
ATOM   1768  CB  LEU A 698      25.830  45.940  59.150  1.00  0.00           C
ATOM   1769  HB1 LEU A 698      24.790  45.690  58.860  1.00  0.00           H
ATOM   1770  HB2 LEU A 698      25.730  46.900  59.710  1.00  0.00           H
ATOM   1771  CG  LEU A 698      26.400  44.850  60.100  1.00  0.00           C
ATOM   1772  HG  LEU A 698      27.390  45.050  60.540  1.00  0.00           H
ATOM   1773  CD1 LEU A 698      25.460  44.690  61.320  1.00  0.00           C
ATOM   1774 HD11 LEU A 698      25.760  43.900  62.030  1.00  0.00           H
ATOM   1775 HD12 LEU A 698      24.410  44.600  60.970  1.00  0.00           H
ATOM   1776 HD13 LEU A 698      25.430  45.560  62.010  1.00  0.00           H
ATOM   1777  CD2 LEU A 698      26.200  43.520  59.410  1.00  0.00           C
ATOM   1778 HD21 LEU A 698      26.900  43.350  58.560  1.00  0.00           H
ATOM   1779 HD22 LEU A 698      25.220  43.450  58.900  1.00  0.00           H
ATOM   1780 HD23 LEU A 698      26.380  42.630  60.070  1.00  0.00           H
ATOM   1781  C   LEU A 698      26.320  47.210  56.920  1.00  0.00           C
ATOM   1782  O   LEU A 698      25.860  46.850  55.810  1.00  0.00           O
ATOM   1783  N   TRP A 699      26.450  48.510  57.230  1.00  0.00           N
ATOM   1784  HN  TRP A 699      26.850  48.690  58.130  1.00  0.00           H
ATOM   1785  CA  TRP A 699      26.130  49.620  56.310  1.00  0.00           C
ATOM   1786  HA  TRP A 699      25.120  49.490  55.970  1.00  0.00           H
ATOM   1787  CB  TRP A 699      26.050  51.000  56.950  1.00  0.00           C
ATOM   1788  HB1 TRP A 699      26.190  51.800  56.200  1.00  0.00           H
ATOM   1789  HB2 TRP A 699      26.960  50.970  57.580  1.00  0.00           H
ATOM   1790  CG  TRP A 699      24.910  51.360  57.840  1.00  0.00           C
ATOM   1791  CD1 TRP A 699      24.990  51.520  59.220  1.00  0.00           C
ATOM   1792  HD1 TRP A 699      25.850  51.400  59.870  1.00  0.00           H
ATOM   1793  NE1 TRP A 699      23.710  51.990  59.690  1.00  0.00           N
ATOM   1794  HE1 TRP A 699      23.480  52.510  60.470  1.00  0.00           H
ATOM   1795  CE2 TRP A 699      22.860  52.230  58.590  1.00  0.00           C
ATOM   1796  CD2 TRP A 699      23.570  51.830  57.430  1.00  0.00           C
ATOM   1797  CE3 TRP A 699      23.020  51.960  56.220  1.00  0.00           C
ATOM   1798  HE3 TRP A 699      23.620  51.620  55.390  1.00  0.00           H
ATOM   1799  CZ3 TRP A 699      21.700  52.400  56.110  1.00  0.00           C
ATOM   1800  HZ3 TRP A 699      21.310  52.410  55.110  1.00  0.00           H
ATOM   1801  CZ2 TRP A 699      21.550  52.600  58.560  1.00  0.00           C
ATOM   1802  HZ2 TRP A 699      20.950  52.940  59.390  1.00  0.00           H
ATOM   1803  CH2 TRP A 699      20.970  52.670  57.280  1.00  0.00           C
ATOM   1804  HH2 TRP A 699      19.940  52.950  57.160  1.00  0.00           H
ATOM   1805  C   TRP A 699      26.890  49.520  54.950  1.00  0.00           C
ATOM   1806  O   TRP A 699      26.350  49.670  53.870  1.00  0.00           O
ATOM   1807  N   THR A 700      28.240  49.230  54.980  1.00  0.00           N
ATOM   1808  HN  THR A 700      28.620  49.060  55.880  1.00  0.00           H
ATOM   1809  CA  THR A 700      29.060  49.230  53.790  1.00  0.00           C
ATOM   1810  HA  THR A 700      29.040  50.170  53.280  1.00  0.00           H
ATOM   1811  CB  THR A 700      30.500  49.000  54.130  1.00  0.00           C
ATOM   1812  HB  THR A 700      30.680  48.000  54.570  1.00  0.00           H
ATOM   1813  OG1 THR A 700      30.910  50.000  55.060  1.00  0.00           O
ATOM   1814  HG1 THR A 700      30.430  49.890  55.890  1.00  0.00           H
ATOM   1815  CG2 THR A 700      31.400  49.210  52.980  1.00  0.00           C
ATOM   1816 HG21 THR A 700      31.250  50.040  52.260  1.00  0.00           H
ATOM   1817 HG22 THR A 700      31.260  48.260  52.420  1.00  0.00           H
ATOM   1818 HG23 THR A 700      32.480  49.370  53.200  1.00  0.00           H
ATOM   1819  C   THR A 700      28.690  48.090  52.810  1.00  0.00           C
ATOM   1820  O   THR A 700      28.760  48.210  51.550  1.00  0.00           O
ATOM   1821  N   SER A 701      28.280  46.960  53.290  1.00  0.00           N
ATOM   1822  HN  SER A 701      28.300  46.850  54.280  1.00  0.00           H
ATOM   1823  CA  SER A 701      27.740  45.740  52.620  1.00  0.00           C
ATOM   1824  HA  SER A 701      28.390  45.430  51.820  1.00  0.00           H
ATOM   1825  CB  SER A 701      27.590  44.550  53.530  1.00  0.00           C
ATOM   1826  HB1 SER A 701      26.780  44.650  54.290  1.00  0.00           H
ATOM   1827  HB2 SER A 701      28.560  44.390  54.030  1.00  0.00           H
ATOM   1828  OG  SER A 701      27.240  43.350  52.830  1.00  0.00           O
ATOM   1829  HG1 SER A 701      28.110  42.980  52.610  1.00  0.00           H
ATOM   1830  C   SER A 701      26.440  45.930  51.930  1.00  0.00           C
ATOM   1831  O   SER A 701      26.320  45.600  50.750  1.00  0.00           O
ATOM   1832  N   PHE A 702      25.450  46.470  52.640  1.00  0.00           N
ATOM   1833  HN  PHE A 702      25.510  46.750  53.590  1.00  0.00           H
ATOM   1834  CA  PHE A 702      24.280  47.000  51.890  1.00  0.00           C
ATOM   1835  HA  PHE A 702      23.710  46.170  51.500  1.00  0.00           H
ATOM   1836  CB  PHE A 702      23.420  47.610  53.030  1.00  0.00           C
ATOM   1837  HB1 PHE A 702      24.030  48.330  53.630  1.00  0.00           H
ATOM   1838  HB2 PHE A 702      23.090  46.780  53.700  1.00  0.00           H
ATOM   1839  CG  PHE A 702      22.150  48.240  52.670  1.00  0.00           C
ATOM   1840  CD1 PHE A 702      21.340  47.750  51.720  1.00  0.00           C
ATOM   1841  HD1 PHE A 702      21.540  46.790  51.280  1.00  0.00           H
ATOM   1842  CE1 PHE A 702      20.220  48.470  51.310  1.00  0.00           C
ATOM   1843  HE1 PHE A 702      19.590  47.940  50.610  1.00  0.00           H
ATOM   1844  CZ  PHE A 702      19.920  49.680  51.840  1.00  0.00           C
ATOM   1845  HZ  PHE A 702      18.960  50.140  51.630  1.00  0.00           H
ATOM   1846  CD2 PHE A 702      21.820  49.500  53.290  1.00  0.00           C
ATOM   1847  HD2 PHE A 702      22.460  49.790  54.110  1.00  0.00           H
ATOM   1848  CE2 PHE A 702      20.730  50.270  52.870  1.00  0.00           C
ATOM   1849  HE2 PHE A 702      20.660  51.240  53.320  1.00  0.00           H
ATOM   1850  C   PHE A 702      24.490  48.040  50.710  1.00  0.00           C
ATOM   1851  O   PHE A 702      24.020  47.780  49.620  1.00  0.00           O
ATOM   1852  N   LEU A 703      25.290  49.060  50.870  1.00  0.00           N
ATOM   1853  HN  LEU A 703      25.750  49.110  51.740  1.00  0.00           H
ATOM   1854  CA  LEU A 703      25.620  50.080  49.900  1.00  0.00           C
ATOM   1855  HA  LEU A 703      24.660  50.430  49.540  1.00  0.00           H
ATOM   1856  CB  LEU A 703      26.370  51.320  50.480  1.00  0.00           C
ATOM   1857  HB1 LEU A 703      26.480  52.090  49.700  1.00  0.00           H
ATOM   1858  HB2 LEU A 703      27.380  51.030  50.870  1.00  0.00           H
ATOM   1859  CG  LEU A 703      25.740  52.100  51.690  1.00  0.00           C
ATOM   1860  HG  LEU A 703      25.420  51.360  52.440  1.00  0.00           H
ATOM   1861  CD1 LEU A 703      26.720  53.040  52.340  1.00  0.00           C
ATOM   1862 HD11 LEU A 703      27.250  53.680  51.620  1.00  0.00           H
ATOM   1863 HD12 LEU A 703      27.530  52.380  52.740  1.00  0.00           H
ATOM   1864 HD13 LEU A 703      26.360  53.710  53.150  1.00  0.00           H
ATOM   1865  CD2 LEU A 703      24.500  52.920  51.340  1.00  0.00           C
ATOM   1866 HD21 LEU A 703      23.910  53.230  52.230  1.00  0.00           H
ATOM   1867 HD22 LEU A 703      23.820  52.420  50.610  1.00  0.00           H
ATOM   1868 HD23 LEU A 703      24.850  53.860  50.860  1.00  0.00           H
ATOM   1869  C   LEU A 703      26.360  49.480  48.700  1.00  0.00           C
ATOM   1870  O   LEU A 703      25.980  49.810  47.570  1.00  0.00           O
ATOM   1871  N   CYS A 704      27.380  48.570  48.920  1.00  0.00           N
ATOM   1872  HN  CYS A 704      27.780  48.610  49.840  1.00  0.00           H
ATOM   1873  CA  CYS A 704      28.150  48.000  47.830  1.00  0.00           C
ATOM   1874  HA  CYS A 704      28.450  48.660  47.040  1.00  0.00           H
ATOM   1875  CB  CYS A 704      29.340  47.190  48.350  1.00  0.00           C
ATOM   1876  HB1 CYS A 704      29.830  46.530  47.620  1.00  0.00           H
ATOM   1877  HB2 CYS A 704      28.980  46.610  49.230  1.00  0.00           H
ATOM   1878  SG  CYS A 704      30.660  48.250  49.050  1.00  0.00           S
ATOM   1879  HG1 CYS A 704      30.190  48.360  50.280  1.00  0.00           H
ATOM   1880  C   CYS A 704      27.270  47.060  47.030  1.00  0.00           C
ATOM   1881  O   CYS A 704      27.230  47.140  45.800  1.00  0.00           O
ATOM   1882  N   ILE A 705      26.340  46.270  47.730  1.00  0.00           N
ATOM   1883  HN  ILE A 705      26.410  46.330  48.720  1.00  0.00           H
ATOM   1884  CA  ILE A 705      25.360  45.380  47.050  1.00  0.00           C
ATOM   1885  HA  ILE A 705      25.960  44.780  46.380  1.00  0.00           H
ATOM   1886  CB  ILE A 705      24.730  44.390  48.010  1.00  0.00           C
ATOM   1887  HB  ILE A 705      24.220  44.990  48.790  1.00  0.00           H
ATOM   1888  CG2 ILE A 705      23.590  43.630  47.290  1.00  0.00           C
ATOM   1889 HG21 ILE A 705      22.760  44.310  47.000  1.00  0.00           H
ATOM   1890 HG22 ILE A 705      23.140  42.930  48.030  1.00  0.00           H
ATOM   1891 HG23 ILE A 705      23.950  43.000  46.440  1.00  0.00           H
ATOM   1892  CG1 ILE A 705      25.730  43.370  48.660  1.00  0.00           C
ATOM   1893 HG11 ILE A 705      26.580  44.020  48.980  1.00  0.00           H
ATOM   1894 HG12 ILE A 705      26.110  42.710  47.840  1.00  0.00           H
ATOM   1895  CD  ILE A 705      25.320  42.510  49.840  1.00  0.00           C
ATOM   1896  HD1 ILE A 705      24.410  41.890  49.730  1.00  0.00           H
ATOM   1897  HD2 ILE A 705      25.030  43.290  50.570  1.00  0.00           H
ATOM   1898  HD3 ILE A 705      26.180  41.920  50.230  1.00  0.00           H
ATOM   1899  C   ILE A 705      24.310  46.160  46.260  1.00  0.00           C
ATOM   1900  O   ILE A 705      24.130  45.920  45.080  1.00  0.00           O
ATOM   1901  N   VAL A 706      23.730  47.270  46.840  1.00  0.00           N
ATOM   1902  HN  VAL A 706      23.900  47.490  47.790  1.00  0.00           H
ATOM   1903  CA  VAL A 706      22.820  48.210  46.130  1.00  0.00           C
ATOM   1904  HA  VAL A 706      22.110  47.530  45.690  1.00  0.00           H
ATOM   1905  CB  VAL A 706      22.090  49.190  47.090  1.00  0.00           C
ATOM   1906  HB  VAL A 706      22.820  49.790  47.680  1.00  0.00           H
ATOM   1907  CG1 VAL A 706      21.170  50.120  46.290  1.00  0.00           C
ATOM   1908 HG11 VAL A 706      20.510  50.610  47.040  1.00  0.00           H
ATOM   1909 HG12 VAL A 706      20.460  49.570  45.660  1.00  0.00           H
ATOM   1910 HG13 VAL A 706      21.760  50.870  45.710  1.00  0.00           H
ATOM   1911  CG2 VAL A 706      21.140  48.280  47.930  1.00  0.00           C
ATOM   1912 HG21 VAL A 706      20.610  48.920  48.670  1.00  0.00           H
ATOM   1913 HG22 VAL A 706      21.640  47.460  48.500  1.00  0.00           H
ATOM   1914 HG23 VAL A 706      20.290  47.850  47.350  1.00  0.00           H
ATOM   1915  C   VAL A 706      23.410  48.870  44.870  1.00  0.00           C
ATOM   1916  O   VAL A 706      22.820  48.830  43.790  1.00  0.00           O
ATOM   1917  N   LEU A 707      24.690  49.200  44.960  1.00  0.00           N
ATOM   1918  HN  LEU A 707      25.150  49.040  45.830  1.00  0.00           H
ATOM   1919  CA  LEU A 707      25.530  49.640  43.870  1.00  0.00           C
ATOM   1920  HA  LEU A 707      25.050  50.510  43.440  1.00  0.00           H
ATOM   1921  CB  LEU A 707      26.840  50.160  44.440  1.00  0.00           C
ATOM   1922  HB1 LEU A 707      27.320  49.300  44.970  1.00  0.00           H
ATOM   1923  HB2 LEU A 707      26.530  51.030  45.050  1.00  0.00           H
ATOM   1924  CG  LEU A 707      27.840  50.730  43.410  1.00  0.00           C
ATOM   1925  HG  LEU A 707      28.120  49.910  42.700  1.00  0.00           H
ATOM   1926  CD1 LEU A 707      27.260  51.880  42.520  1.00  0.00           C
ATOM   1927 HD11 LEU A 707      28.000  52.330  41.830  1.00  0.00           H
ATOM   1928 HD12 LEU A 707      26.930  52.770  43.100  1.00  0.00           H
ATOM   1929 HD13 LEU A 707      26.460  51.530  41.840  1.00  0.00           H
ATOM   1930  CD2 LEU A 707      29.050  51.170  44.210  1.00  0.00           C
ATOM   1931 HD21 LEU A 707      28.840  51.920  45.010  1.00  0.00           H
ATOM   1932 HD22 LEU A 707      29.800  51.610  43.520  1.00  0.00           H
ATOM   1933 HD23 LEU A 707      29.550  50.300  44.690  1.00  0.00           H
ATOM   1934  C   LEU A 707      25.710  48.670  42.680  1.00  0.00           C
ATOM   1935  O   LEU A 707      25.590  49.080  41.480  1.00  0.00           O
ATOM   1936  N   VAL A 708      25.930  47.420  42.850  1.00  0.00           N
ATOM   1937  HN  VAL A 708      26.080  47.030  43.760  1.00  0.00           H
ATOM   1938  CA  VAL A 708      25.910  46.380  41.870  1.00  0.00           C
ATOM   1939  HA  VAL A 708      26.540  46.790  41.090  1.00  0.00           H
ATOM   1940  CB  VAL A 708      26.480  45.110  42.390  1.00  0.00           C
ATOM   1941  HB  VAL A 708      25.830  44.760  43.210  1.00  0.00           H
ATOM   1942  CG1 VAL A 708      26.440  43.900  41.400  1.00  0.00           C
ATOM   1943 HG11 VAL A 708      25.380  43.620  41.200  1.00  0.00           H
ATOM   1944 HG12 VAL A 708      26.900  42.980  41.810  1.00  0.00           H
ATOM   1945 HG13 VAL A 708      26.910  44.180  40.430  1.00  0.00           H
ATOM   1946  CG2 VAL A 708      27.890  45.370  43.010  1.00  0.00           C
ATOM   1947 HG21 VAL A 708      27.800  46.280  43.650  1.00  0.00           H
ATOM   1948 HG22 VAL A 708      28.560  45.550  42.140  1.00  0.00           H
ATOM   1949 HG23 VAL A 708      28.210  44.530  43.660  1.00  0.00           H
ATOM   1950  C   VAL A 708      24.540  46.060  41.300  1.00  0.00           C
ATOM   1951  O   VAL A 708      24.420  46.010  40.050  1.00  0.00           O
ATOM   1952  N   ALA A 709      23.510  46.030  42.210  1.00  0.00           N
ATOM   1953  HN  ALA A 709      23.630  46.120  43.190  1.00  0.00           H
ATOM   1954  CA  ALA A 709      22.100  45.800  41.900  1.00  0.00           C
ATOM   1955  HA  ALA A 709      22.100  44.930  41.250  1.00  0.00           H
ATOM   1956  CB  ALA A 709      21.320  45.660  43.200  1.00  0.00           C
ATOM   1957  HB1 ALA A 709      22.020  45.090  43.850  1.00  0.00           H
ATOM   1958  HB2 ALA A 709      20.310  45.220  43.190  1.00  0.00           H
ATOM   1959  HB3 ALA A 709      21.090  46.600  43.740  1.00  0.00           H
ATOM   1960  C   ALA A 709      21.580  46.960  40.960  1.00  0.00           C
ATOM   1961  O   ALA A 709      21.020  46.720  39.910  1.00  0.00           O
ATOM   1962  N   THR A 710      21.910  48.210  41.270  1.00  0.00           N
ATOM   1963  HN  THR A 710      22.470  48.300  42.090  1.00  0.00           H
ATOM   1964  CA  THR A 710      21.520  49.350  40.450  1.00  0.00           C
ATOM   1965  HA  THR A 710      20.510  49.110  40.170  1.00  0.00           H
ATOM   1966  CB  THR A 710      21.540  50.690  41.190  1.00  0.00           C
ATOM   1967  HB  THR A 710      21.150  50.390  42.180  1.00  0.00           H
ATOM   1968  OG1 THR A 710      20.700  51.670  40.560  1.00  0.00           O
ATOM   1969  HG1 THR A 710      20.960  52.500  40.970  1.00  0.00           H
ATOM   1970  CG2 THR A 710      22.900  51.280  41.310  1.00  0.00           C
ATOM   1971 HG21 THR A 710      23.010  52.160  41.980  1.00  0.00           H
ATOM   1972 HG22 THR A 710      23.250  51.670  40.330  1.00  0.00           H
ATOM   1973 HG23 THR A 710      23.550  50.410  41.520  1.00  0.00           H
ATOM   1974  C   THR A 710      22.260  49.440  39.130  1.00  0.00           C
ATOM   1975  O   THR A 710      21.630  49.980  38.200  1.00  0.00           O
ATOM   1976  N   ASP A 711      23.450  48.760  38.980  1.00  0.00           N
ATOM   1977  HN  ASP A 711      23.670  48.170  39.750  1.00  0.00           H
ATOM   1978  CA  ASP A 711      24.440  48.890  37.950  1.00  0.00           C
ATOM   1979  HA  ASP A 711      25.140  48.150  38.310  1.00  0.00           H
ATOM   1980  CB  ASP A 711      23.850  48.760  36.510  1.00  0.00           C
ATOM   1981  HB1 ASP A 711      23.300  49.650  36.140  1.00  0.00           H
ATOM   1982  HB2 ASP A 711      23.180  47.890  36.680  1.00  0.00           H
ATOM   1983  CG  ASP A 711      24.840  48.450  35.470  1.00  0.00           C
ATOM   1984  OD1 ASP A 711      26.020  48.260  35.770  1.00  0.00           O
ATOM   1985  OD2 ASP A 711      24.400  48.420  34.280  1.00  0.00           O
ATOM   1986  C   ASP A 711      25.380  50.130  38.130  1.00  0.00           C
ATOM   1987  O   ASP A 711      24.890  51.240  38.280  1.00  0.00           O
ATOM   1988  N   ALA A 712      26.710  49.940  38.120  1.00  0.00           N
ATOM   1989  HN  ALA A 712      27.100  49.020  38.020  1.00  0.00           H
ATOM   1990  CA  ALA A 712      27.680  51.010  38.380  1.00  0.00           C
ATOM   1991  HA  ALA A 712      27.160  51.790  38.920  1.00  0.00           H
ATOM   1992  CB  ALA A 712      28.830  50.490  39.290  1.00  0.00           C
ATOM   1993  HB1 ALA A 712      29.650  51.200  39.500  1.00  0.00           H
ATOM   1994  HB2 ALA A 712      29.350  49.580  38.910  1.00  0.00           H
ATOM   1995  HB3 ALA A 712      28.260  50.150  40.180  1.00  0.00           H
ATOM   1996  C   ALA A 712      28.370  51.310  37.080  1.00  0.00           C
ATOM   1997  O   ALA A 712      29.430  51.940  37.030  1.00  0.00           O
ATOM   1998  N   SER A 713      27.760  50.970  35.940  1.00  0.00           N
ATOM   1999  HN  SER A 713      26.970  50.350  36.030  1.00  0.00           H
ATOM   2000  CA  SER A 713      28.270  51.140  34.490  1.00  0.00           C
ATOM   2001  HA  SER A 713      29.260  50.700  34.480  1.00  0.00           H
ATOM   2002  CB  SER A 713      27.590  50.270  33.410  1.00  0.00           C
ATOM   2003  HB1 SER A 713      28.050  50.530  32.420  1.00  0.00           H
ATOM   2004  HB2 SER A 713      26.500  50.340  33.560  1.00  0.00           H
ATOM   2005  OG  SER A 713      27.760  48.920  33.680  1.00  0.00           O
ATOM   2006  HG1 SER A 713      27.300  48.650  34.480  1.00  0.00           H
ATOM   2007  C   SER A 713      28.470  52.570  34.080  1.00  0.00           C
ATOM   2008  O   SER A 713      29.380  52.870  33.310  1.00  0.00           O
ATOM   2009  N   SER A 714      27.750  53.560  34.600  1.00  0.00           N
ATOM   2010  HN  SER A 714      27.140  53.410  35.370  1.00  0.00           H
ATOM   2011  CA  SER A 714      27.920  54.950  34.200  1.00  0.00           C
ATOM   2012  HA  SER A 714      28.390  55.040  33.230  1.00  0.00           H
ATOM   2013  CB  SER A 714      26.540  55.620  34.130  1.00  0.00           C
ATOM   2014  HB1 SER A 714      25.970  55.530  35.080  1.00  0.00           H
ATOM   2015  HB2 SER A 714      25.990  55.130  33.300  1.00  0.00           H
ATOM   2016  OG  SER A 714      26.640  57.030  33.750  1.00  0.00           O
ATOM   2017  HG1 SER A 714      25.850  57.520  33.990  1.00  0.00           H
ATOM   2018  C   SER A 714      28.900  55.670  35.170  1.00  0.00           C
ATOM   2019  O   SER A 714      29.710  56.540  34.770  1.00  0.00           O
ATOM   2020  N   LEU A 715      28.900  55.330  36.430  1.00  0.00           N
ATOM   2021  HN  LEU A 715      28.270  54.630  36.710  1.00  0.00           H
ATOM   2022  CA  LEU A 715      29.800  55.810  37.480  1.00  0.00           C
ATOM   2023  HA  LEU A 715      29.740  56.880  37.390  1.00  0.00           H
ATOM   2024  CB  LEU A 715      29.400  55.310  38.900  1.00  0.00           C
ATOM   2025  HB1 LEU A 715      30.050  55.760  39.680  1.00  0.00           H
ATOM   2026  HB2 LEU A 715      29.440  54.200  38.820  1.00  0.00           H
ATOM   2027  CG  LEU A 715      28.010  55.640  39.350  1.00  0.00           C
ATOM   2028  HG  LEU A 715      27.320  55.460  38.490  1.00  0.00           H
ATOM   2029  CD1 LEU A 715      27.500  54.810  40.470  1.00  0.00           C
ATOM   2030 HD11 LEU A 715      26.630  55.270  40.980  1.00  0.00           H
ATOM   2031 HD12 LEU A 715      28.320  54.770  41.220  1.00  0.00           H
ATOM   2032 HD13 LEU A 715      27.210  53.750  40.260  1.00  0.00           H
ATOM   2033  CD2 LEU A 715      28.020  57.130  39.590  1.00  0.00           C
ATOM   2034 HD21 LEU A 715      28.940  57.610  39.960  1.00  0.00           H
ATOM   2035 HD22 LEU A 715      27.170  57.300  40.290  1.00  0.00           H
ATOM   2036 HD23 LEU A 715      27.870  57.600  38.590  1.00  0.00           H
ATOM   2037  C   LEU A 715      31.300  55.570  37.130  1.00  0.00           C
ATOM   2038  O   LEU A 715      32.130  56.450  37.270  1.00  0.00           O
ATOM   2039  N   VAL A 716      31.650  54.350  36.660  1.00  0.00           N
ATOM   2040  HN  VAL A 716      30.960  53.630  36.610  1.00  0.00           H
ATOM   2041  CA  VAL A 716      32.980  54.040  36.150  1.00  0.00           C
ATOM   2042  HA  VAL A 716      33.730  54.390  36.820  1.00  0.00           H
ATOM   2043  CB  VAL A 716      33.090  52.560  36.040  1.00  0.00           C
ATOM   2044  HB  VAL A 716      32.870  52.210  37.080  1.00  0.00           H
ATOM   2045  CG1 VAL A 716      32.140  52.020  35.010  1.00  0.00           C
ATOM   2046 HG11 VAL A 716      32.360  52.370  33.960  1.00  0.00           H
ATOM   2047 HG12 VAL A 716      31.070  52.270  35.180  1.00  0.00           H
ATOM   2048 HG13 VAL A 716      32.190  50.940  35.230  1.00  0.00           H
ATOM   2049  CG2 VAL A 716      34.510  51.970  35.670  1.00  0.00           C
ATOM   2050 HG21 VAL A 716      34.680  50.880  35.750  1.00  0.00           H
ATOM   2051 HG22 VAL A 716      35.330  52.530  36.160  1.00  0.00           H
ATOM   2052 HG23 VAL A 716      34.750  52.120  34.600  1.00  0.00           H
ATOM   2053  C   VAL A 716      33.430  54.770  34.850  1.00  0.00           C
ATOM   2054  O   VAL A 716      34.580  54.990  34.570  1.00  0.00           O
ATOM   2055  N   CYS A 717      32.500  55.330  34.120  1.00  0.00           N
ATOM   2056  HN  CYS A 717      31.520  55.310  34.230  1.00  0.00           H
ATOM   2057  CA  CYS A 717      32.900  56.130  33.040  1.00  0.00           C
ATOM   2058  HA  CYS A 717      33.780  55.670  32.620  1.00  0.00           H
ATOM   2059  CB  CYS A 717      31.840  56.170  31.830  1.00  0.00           C
ATOM   2060  HB1 CYS A 717      32.180  56.910  31.070  1.00  0.00           H
ATOM   2061  HB2 CYS A 717      30.800  56.400  32.150  1.00  0.00           H
ATOM   2062  SG  CYS A 717      31.640  54.660  30.930  1.00  0.00           S
ATOM   2063  HG1 CYS A 717      30.330  54.850  30.840  1.00  0.00           H
ATOM   2064  C   CYS A 717      33.220  57.550  33.460  1.00  0.00           C
ATOM   2065  O   CYS A 717      33.890  58.290  32.780  1.00  0.00           O
ATOM   2066  N   TYR A 718      32.770  57.940  34.660  1.00  0.00           N
ATOM   2067  HN  TYR A 718      32.160  57.250  35.060  1.00  0.00           H
ATOM   2068  CA  TYR A 718      32.930  59.340  35.140  1.00  0.00           C
ATOM   2069  HA  TYR A 718      33.170  60.120  34.440  1.00  0.00           H
ATOM   2070  CB  TYR A 718      31.660  59.730  35.990  1.00  0.00           C
ATOM   2071  HB1 TYR A 718      31.970  60.660  36.500  1.00  0.00           H
ATOM   2072  HB2 TYR A 718      31.420  58.970  36.770  1.00  0.00           H
ATOM   2073  CG  TYR A 718      30.480  60.020  35.210  1.00  0.00           C
ATOM   2074  CD1 TYR A 718      30.620  60.820  34.080  1.00  0.00           C
ATOM   2075  HD1 TYR A 718      31.550  61.200  33.660  1.00  0.00           H
ATOM   2076  CE1 TYR A 718      29.390  61.310  33.540  1.00  0.00           C
ATOM   2077  HE1 TYR A 718      29.510  61.990  32.700  1.00  0.00           H
ATOM   2078  CZ  TYR A 718      28.220  60.970  34.060  1.00  0.00           C
ATOM   2079  OH  TYR A 718      27.170  61.510  33.380  1.00  0.00           O
ATOM   2080  HH  TYR A 718      27.490  62.370  33.130  1.00  0.00           H
ATOM   2081  CD2 TYR A 718      29.190  59.790  35.790  1.00  0.00           C
ATOM   2082  HD2 TYR A 718      29.070  59.180  36.670  1.00  0.00           H
ATOM   2083  CE2 TYR A 718      28.020  60.220  35.170  1.00  0.00           C
ATOM   2084  HE2 TYR A 718      27.070  60.220  35.680  1.00  0.00           H
ATOM   2085  C   TYR A 718      34.110  59.400  36.090  1.00  0.00           C
ATOM   2086  O   TYR A 718      34.600  60.480  36.340  1.00  0.00           O
ATOM   2087  N   ILE A 719      34.630  58.250  36.600  1.00  0.00           N
ATOM   2088  HN  ILE A 719      34.120  57.400  36.470  1.00  0.00           H
ATOM   2089  CA  ILE A 719      35.920  58.190  37.200  1.00  0.00           C
ATOM   2090  HA  ILE A 719      36.160  59.140  37.660  1.00  0.00           H
ATOM   2091  CB  ILE A 719      36.100  57.180  38.260  1.00  0.00           C
ATOM   2092  HB  ILE A 719      35.820  56.200  37.830  1.00  0.00           H
ATOM   2093  CG2 ILE A 719      37.510  57.090  38.810  1.00  0.00           C
ATOM   2094 HG21 ILE A 719      37.530  56.320  39.610  1.00  0.00           H
ATOM   2095 HG22 ILE A 719      37.880  58.050  39.200  1.00  0.00           H
ATOM   2096 HG23 ILE A 719      38.230  56.810  38.000  1.00  0.00           H
ATOM   2097  CG1 ILE A 719      35.090  57.480  39.410  1.00  0.00           C
ATOM   2098 HG11 ILE A 719      35.110  56.670  40.160  1.00  0.00           H
ATOM   2099 HG12 ILE A 719      34.020  57.560  39.090  1.00  0.00           H
ATOM   2100  CD  ILE A 719      35.530  58.760  40.180  1.00  0.00           C
ATOM   2101  HD1 ILE A 719      35.650  59.600  39.460  1.00  0.00           H
ATOM   2102  HD2 ILE A 719      36.470  58.550  40.730  1.00  0.00           H
ATOM   2103  HD3 ILE A 719      34.840  59.070  41.000  1.00  0.00           H
ATOM   2104  C   ILE A 719      36.940  57.930  36.000  1.00  0.00           C
ATOM   2105  O   ILE A 719      37.130  56.760  35.650  1.00  0.00           O
ATOM   2106  N   THR A 720      37.500  59.010  35.440  1.00  0.00           N
ATOM   2107  HN  THR A 720      37.310  59.950  35.720  1.00  0.00           H
ATOM   2108  CA  THR A 720      38.520  58.850  34.380  1.00  0.00           C
ATOM   2109  HA  THR A 720      38.230  57.950  33.870  1.00  0.00           H
ATOM   2110  CB  THR A 720      38.430  59.890  33.310  1.00  0.00           C
ATOM   2111  HB  THR A 720      38.710  59.440  32.340  1.00  0.00           H
ATOM   2112  OG1 THR A 720      39.220  61.070  33.450  1.00  0.00           O
ATOM   2113  HG1 THR A 720      39.610  61.250  32.590  1.00  0.00           H
ATOM   2114  CG2 THR A 720      36.990  60.360  33.070  1.00  0.00           C
ATOM   2115 HG21 THR A 720      36.950  61.010  32.180  1.00  0.00           H
ATOM   2116 HG22 THR A 720      36.440  60.820  33.920  1.00  0.00           H
ATOM   2117 HG23 THR A 720      36.500  59.390  32.850  1.00  0.00           H
ATOM   2118  C   THR A 720      39.990  58.830  34.900  1.00  0.00           C
ATOM   2119  O   THR A 720      40.230  58.950  36.120  1.00  0.00           O
ATOM   2120  N   ARG A 721      41.040  58.660  34.020  1.00  0.00           N
ATOM   2121  HN  ARG A 721      40.850  58.460  33.060  1.00  0.00           H
ATOM   2122  CA  ARG A 721      42.410  58.610  34.400  1.00  0.00           C
ATOM   2123  HA  ARG A 721      42.400  57.830  35.150  1.00  0.00           H
ATOM   2124  CB  ARG A 721      43.400  58.140  33.260  1.00  0.00           C
ATOM   2125  HB1 ARG A 721      44.410  58.270  33.710  1.00  0.00           H
ATOM   2126  HB2 ARG A 721      43.300  58.920  32.480  1.00  0.00           H
ATOM   2127  CG  ARG A 721      43.340  56.700  32.850  1.00  0.00           C
ATOM   2128  HG1 ARG A 721      44.030  56.510  31.990  1.00  0.00           H
ATOM   2129  HG2 ARG A 721      42.280  56.640  32.520  1.00  0.00           H
ATOM   2130  CD  ARG A 721      43.520  55.640  33.900  1.00  0.00           C
ATOM   2131  HD1 ARG A 721      43.370  54.620  33.480  1.00  0.00           H
ATOM   2132  HD2 ARG A 721      42.730  55.760  34.670  1.00  0.00           H
ATOM   2133  NE  ARG A 721      44.880  55.670  34.490  1.00  0.00           N
ATOM   2134  HE  ARG A 721      45.640  56.120  34.020  1.00  0.00           H
ATOM   2135  CZ  ARG A 721      45.290  54.830  35.390  1.00  0.00           C
ATOM   2136  NH1 ARG A 721      44.470  54.160  36.160  1.00  0.00           N
ATOM   2137 HH11 ARG A 721      43.480  54.170  36.030  1.00  0.00           H
ATOM   2138 HH12 ARG A 721      44.900  53.460  36.730  1.00  0.00           H
ATOM   2139  NH2 ARG A 721      46.550  54.560  35.440  1.00  0.00           N
ATOM   2140 HH21 ARG A 721      47.220  55.120  34.950  1.00  0.00           H
ATOM   2141 HH22 ARG A 721      46.900  53.970  36.160  1.00  0.00           H
ATOM   2142  C   ARG A 721      43.080  59.680  35.310  1.00  0.00           C
ATOM   2143  O   ARG A 721      43.870  59.400  36.210  1.00  0.00           O
ATOM   2144  N   PHE A 722      42.670  60.930  35.150  1.00  0.00           N
ATOM   2145  HN  PHE A 722      42.290  61.270  34.280  1.00  0.00           H
ATOM   2146  CA  PHE A 722      43.010  62.020  36.040  1.00  0.00           C
ATOM   2147  HA  PHE A 722      44.060  62.220  35.880  1.00  0.00           H
ATOM   2148  CB  PHE A 722      42.240  63.300  35.500  1.00  0.00           C
ATOM   2149  HB1 PHE A 722      41.180  62.980  35.360  1.00  0.00           H
ATOM   2150  HB2 PHE A 722      42.670  63.570  34.500  1.00  0.00           H
ATOM   2151  CG  PHE A 722      42.320  64.490  36.470  1.00  0.00           C
ATOM   2152  CD1 PHE A 722      43.410  65.380  36.320  1.00  0.00           C
ATOM   2153  HD1 PHE A 722      44.190  65.090  35.620  1.00  0.00           H
ATOM   2154  CE1 PHE A 722      43.340  66.550  37.080  1.00  0.00           C
ATOM   2155  HE1 PHE A 722      44.160  67.250  36.980  1.00  0.00           H
ATOM   2156  CZ  PHE A 722      42.190  66.890  37.830  1.00  0.00           C
ATOM   2157  HZ  PHE A 722      42.310  67.660  38.590  1.00  0.00           H
ATOM   2158  CD2 PHE A 722      41.150  64.820  37.160  1.00  0.00           C
ATOM   2159  HD2 PHE A 722      40.310  64.150  37.230  1.00  0.00           H
ATOM   2160  CE2 PHE A 722      41.060  65.980  37.850  1.00  0.00           C
ATOM   2161  HE2 PHE A 722      40.260  66.260  38.500  1.00  0.00           H
ATOM   2162  C   PHE A 722      42.780  61.740  37.540  1.00  0.00           C
ATOM   2163  O   PHE A 722      43.610  61.790  38.440  1.00  0.00           O
ATOM   2164  N   THR A 723      41.530  61.340  37.830  1.00  0.00           N
ATOM   2165  HN  THR A 723      40.790  61.250  37.160  1.00  0.00           H
ATOM   2166  CA  THR A 723      41.110  61.010  39.170  1.00  0.00           C
ATOM   2167  HA  THR A 723      41.340  61.870  39.780  1.00  0.00           H
ATOM   2168  CB  THR A 723      39.600  60.690  39.190  1.00  0.00           C
ATOM   2169  HB  THR A 723      39.270  59.750  38.690  1.00  0.00           H
ATOM   2170  OG1 THR A 723      38.850  61.800  38.710  1.00  0.00           O
ATOM   2171  HG1 THR A 723      38.970  61.930  37.770  1.00  0.00           H
ATOM   2172  CG2 THR A 723      39.090  60.460  40.630  1.00  0.00           C
ATOM   2173 HG21 THR A 723      39.690  59.630  41.060  1.00  0.00           H
ATOM   2174 HG22 THR A 723      38.040  60.100  40.600  1.00  0.00           H
ATOM   2175 HG23 THR A 723      39.190  61.330  41.310  1.00  0.00           H
ATOM   2176  C   THR A 723      41.880  59.810  39.600  1.00  0.00           C
ATOM   2177  O   THR A 723      42.330  59.800  40.730  1.00  0.00           O
ATOM   2178  N   GLU A 724      42.080  58.780  38.810  1.00  0.00           N
ATOM   2179  HN  GLU A 724      41.740  58.760  37.880  1.00  0.00           H
ATOM   2180  CA  GLU A 724      42.780  57.520  39.310  1.00  0.00           C
ATOM   2181  HA  GLU A 724      42.400  57.210  40.270  1.00  0.00           H
ATOM   2182  CB  GLU A 724      42.660  56.390  38.230  1.00  0.00           C
ATOM   2183  HB1 GLU A 724      43.320  55.530  38.430  1.00  0.00           H
ATOM   2184  HB2 GLU A 724      42.900  56.830  37.230  1.00  0.00           H
ATOM   2185  CG  GLU A 724      41.180  55.890  38.050  1.00  0.00           C
ATOM   2186  HG1 GLU A 724      40.470  56.710  37.860  1.00  0.00           H
ATOM   2187  HG2 GLU A 724      40.810  55.430  38.990  1.00  0.00           H
ATOM   2188  CD  GLU A 724      40.950  54.740  37.000  1.00  0.00           C
ATOM   2189  OE1 GLU A 724      41.760  54.470  36.060  1.00  0.00           O
ATOM   2190  OE2 GLU A 724      39.890  54.040  37.150  1.00  0.00           O
ATOM   2191  C   GLU A 724      44.270  57.690  39.600  1.00  0.00           C
ATOM   2192  O   GLU A 724      44.720  57.380  40.690  1.00  0.00           O
ATOM   2193  N   GLU A 725      45.070  58.320  38.660  1.00  0.00           N
ATOM   2194  HN  GLU A 725      44.680  58.460  37.750  1.00  0.00           H
ATOM   2195  CA  GLU A 725      46.420  58.710  38.840  1.00  0.00           C
ATOM   2196  HA  GLU A 725      47.030  57.870  39.130  1.00  0.00           H
ATOM   2197  CB  GLU A 725      47.080  59.310  37.550  1.00  0.00           C
ATOM   2198  HB1 GLU A 725      48.030  59.830  37.790  1.00  0.00           H
ATOM   2199  HB2 GLU A 725      46.430  60.150  37.210  1.00  0.00           H
ATOM   2200  CG  GLU A 725      47.330  58.300  36.390  1.00  0.00           C
ATOM   2201  HG1 GLU A 725      46.370  58.250  35.850  1.00  0.00           H
ATOM   2202  HG2 GLU A 725      47.570  57.360  36.940  1.00  0.00           H
ATOM   2203  CD  GLU A 725      48.490  58.730  35.560  1.00  0.00           C
ATOM   2204  OE1 GLU A 725      49.620  59.040  36.070  1.00  0.00           O
ATOM   2205  OE2 GLU A 725      48.250  58.820  34.350  1.00  0.00           O
ATOM   2206  C   GLU A 725      46.610  59.650  40.060  1.00  0.00           C
ATOM   2207  O   GLU A 725      47.270  59.290  41.060  1.00  0.00           O
ATOM   2208  N   ALA A 726      45.860  60.740  40.100  1.00  0.00           N
ATOM   2209  HN  ALA A 726      45.110  60.740  39.440  1.00  0.00           H
ATOM   2210  CA  ALA A 726      45.860  61.700  41.200  1.00  0.00           C
ATOM   2211  HA  ALA A 726      46.860  62.070  41.310  1.00  0.00           H
ATOM   2212  CB  ALA A 726      45.050  62.950  40.850  1.00  0.00           C
ATOM   2213  HB1 ALA A 726      44.950  63.790  41.560  1.00  0.00           H
ATOM   2214  HB2 ALA A 726      44.030  62.590  40.600  1.00  0.00           H
ATOM   2215  HB3 ALA A 726      45.450  63.390  39.910  1.00  0.00           H
ATOM   2216  C   ALA A 726      45.520  61.200  42.620  1.00  0.00           C
ATOM   2217  O   ALA A 726      46.020  61.750  43.620  1.00  0.00           O
ATOM   2218  N   PHE A 727      44.590  60.240  42.750  1.00  0.00           N
ATOM   2219  HN  PHE A 727      44.160  59.840  41.950  1.00  0.00           H
ATOM   2220  CA  PHE A 727      44.260  59.560  43.990  1.00  0.00           C
ATOM   2221  HA  PHE A 727      44.180  60.290  44.770  1.00  0.00           H
ATOM   2222  CB  PHE A 727      42.880  58.860  43.640  1.00  0.00           C
ATOM   2223  HB1 PHE A 727      43.080  58.250  42.730  1.00  0.00           H
ATOM   2224  HB2 PHE A 727      42.110  59.630  43.380  1.00  0.00           H
ATOM   2225  CG  PHE A 727      42.310  57.990  44.640  1.00  0.00           C
ATOM   2226  CD1 PHE A 727      42.790  56.640  44.750  1.00  0.00           C
ATOM   2227  HD1 PHE A 727      43.610  56.340  44.110  1.00  0.00           H
ATOM   2228  CE1 PHE A 727      42.260  55.760  45.720  1.00  0.00           C
ATOM   2229  HE1 PHE A 727      42.530  54.720  45.690  1.00  0.00           H
ATOM   2230  CZ  PHE A 727      41.220  56.220  46.520  1.00  0.00           C
ATOM   2231  HZ  PHE A 727      40.760  55.620  47.290  1.00  0.00           H
ATOM   2232  CD2 PHE A 727      41.370  58.480  45.560  1.00  0.00           C
ATOM   2233  HD2 PHE A 727      41.000  59.490  45.480  1.00  0.00           H
ATOM   2234  CE2 PHE A 727      40.860  57.570  46.500  1.00  0.00           C
ATOM   2235  HE2 PHE A 727      40.090  57.930  47.170  1.00  0.00           H
ATOM   2236  C   PHE A 727      45.290  58.640  44.430  1.00  0.00           C
ATOM   2237  O   PHE A 727      45.690  58.620  45.590  1.00  0.00           O
ATOM   2238  N   ALA A 728      45.830  57.690  43.530  1.00  0.00           N
ATOM   2239  HN  ALA A 728      45.580  57.710  42.570  1.00  0.00           H
ATOM   2240  CA  ALA A 728      46.820  56.690  43.720  1.00  0.00           C
ATOM   2241  HA  ALA A 728      46.570  56.150  44.620  1.00  0.00           H
ATOM   2242  CB  ALA A 728      47.010  55.730  42.450  1.00  0.00           C
ATOM   2243  HB1 ALA A 728      47.840  55.060  42.740  1.00  0.00           H
ATOM   2244  HB2 ALA A 728      47.240  56.320  41.530  1.00  0.00           H
ATOM   2245  HB3 ALA A 728      46.030  55.260  42.230  1.00  0.00           H
ATOM   2246  C   ALA A 728      48.190  57.400  44.020  1.00  0.00           C
ATOM   2247  O   ALA A 728      48.920  56.870  44.880  1.00  0.00           O
ATOM   2248  N   ALA A 729      48.530  58.600  43.440  1.00  0.00           N
ATOM   2249  HN  ALA A 729      47.940  58.910  42.690  1.00  0.00           H
ATOM   2250  CA  ALA A 729      49.690  59.430  43.700  1.00  0.00           C
ATOM   2251  HA  ALA A 729      50.580  58.880  43.450  1.00  0.00           H
ATOM   2252  CB  ALA A 729      49.570  60.690  42.900  1.00  0.00           C
ATOM   2253  HB1 ALA A 729      50.480  61.310  42.980  1.00  0.00           H
ATOM   2254  HB2 ALA A 729      48.590  61.170  43.090  1.00  0.00           H
ATOM   2255  HB3 ALA A 729      49.540  60.440  41.820  1.00  0.00           H
ATOM   2256  C   ALA A 729      49.890  59.660  45.190  1.00  0.00           C
ATOM   2257  O   ALA A 729      50.960  59.310  45.720  1.00  0.00           O
ATOM   2258  N   LEU A 730      48.910  60.190  45.930  1.00  0.00           N
ATOM   2259  HN  LEU A 730      48.120  60.600  45.490  1.00  0.00           H
ATOM   2260  CA  LEU A 730      48.980  60.300  47.410  1.00  0.00           C
ATOM   2261  HA  LEU A 730      49.820  60.940  47.640  1.00  0.00           H
ATOM   2262  CB  LEU A 730      47.660  61.010  47.840  1.00  0.00           C
ATOM   2263  HB1 LEU A 730      46.920  60.220  47.650  1.00  0.00           H
ATOM   2264  HB2 LEU A 730      47.570  61.850  47.120  1.00  0.00           H
ATOM   2265  CG  LEU A 730      47.560  61.380  49.300  1.00  0.00           C
ATOM   2266  HG  LEU A 730      47.930  60.500  49.860  1.00  0.00           H
ATOM   2267  CD1 LEU A 730      48.460  62.560  49.600  1.00  0.00           C
ATOM   2268 HD11 LEU A 730      49.520  62.310  49.420  1.00  0.00           H
ATOM   2269 HD12 LEU A 730      48.330  62.790  50.680  1.00  0.00           H
ATOM   2270 HD13 LEU A 730      48.140  63.400  48.960  1.00  0.00           H
ATOM   2271  CD2 LEU A 730      46.110  61.550  49.800  1.00  0.00           C
ATOM   2272 HD21 LEU A 730      45.570  62.350  49.270  1.00  0.00           H
ATOM   2273 HD22 LEU A 730      46.140  61.880  50.870  1.00  0.00           H
ATOM   2274 HD23 LEU A 730      45.470  60.640  49.780  1.00  0.00           H
ATOM   2275  C   LEU A 730      49.250  58.950  48.180  1.00  0.00           C
ATOM   2276  O   LEU A 730      50.160  58.940  48.980  1.00  0.00           O
ATOM   2277  N   ILE A 731      48.570  57.860  47.770  1.00  0.00           N
ATOM   2278  HN  ILE A 731      47.790  57.940  47.150  1.00  0.00           H
ATOM   2279  CA  ILE A 731      48.830  56.550  48.370  1.00  0.00           C
ATOM   2280  HA  ILE A 731      48.640  56.790  49.410  1.00  0.00           H
ATOM   2281  CB  ILE A 731      47.890  55.570  47.840  1.00  0.00           C
ATOM   2282  HB  ILE A 731      48.020  55.520  46.740  1.00  0.00           H
ATOM   2283  CG2 ILE A 731      48.280  54.240  48.450  1.00  0.00           C
ATOM   2284 HG21 ILE A 731      47.500  53.470  48.250  1.00  0.00           H
ATOM   2285 HG22 ILE A 731      48.390  54.310  49.540  1.00  0.00           H
ATOM   2286 HG23 ILE A 731      49.280  53.910  48.090  1.00  0.00           H
ATOM   2287  CG1 ILE A 731      46.390  56.010  48.140  1.00  0.00           C
ATOM   2288 HG11 ILE A 731      45.620  55.410  47.630  1.00  0.00           H
ATOM   2289 HG12 ILE A 731      46.170  56.980  47.630  1.00  0.00           H
ATOM   2290  CD  ILE A 731      46.190  56.200  49.660  1.00  0.00           C
ATOM   2291  HD1 ILE A 731      46.490  55.280  50.190  1.00  0.00           H
ATOM   2292  HD2 ILE A 731      45.090  56.380  49.680  1.00  0.00           H
ATOM   2293  HD3 ILE A 731      46.800  57.070  49.990  1.00  0.00           H
ATOM   2294  C   ILE A 731      50.300  56.140  48.230  1.00  0.00           C
ATOM   2295  O   ILE A 731      50.930  55.780  49.170  1.00  0.00           O
ATOM   2296  N   CYS A 732      50.910  56.240  47.000  1.00  0.00           N
ATOM   2297  HN  CYS A 732      50.510  56.660  46.200  1.00  0.00           H
ATOM   2298  CA  CYS A 732      52.290  55.820  46.770  1.00  0.00           C
ATOM   2299  HA  CYS A 732      52.300  54.800  47.100  1.00  0.00           H
ATOM   2300  CB  CYS A 732      52.690  55.900  45.230  1.00  0.00           C
ATOM   2301  HB1 CYS A 732      53.740  55.580  45.070  1.00  0.00           H
ATOM   2302  HB2 CYS A 732      52.540  56.910  44.770  1.00  0.00           H
ATOM   2303  SG  CYS A 732      51.690  54.890  44.120  1.00  0.00           S
ATOM   2304  HG1 CYS A 732      50.400  55.200  44.140  1.00  0.00           H
ATOM   2305  C   CYS A 732      53.280  56.570  47.670  1.00  0.00           C
ATOM   2306  O   CYS A 732      54.240  56.020  48.160  1.00  0.00           O
ATOM   2307  N   ILE A 733      53.080  57.890  47.720  1.00  0.00           N
ATOM   2308  HN  ILE A 733      52.240  58.170  47.270  1.00  0.00           H
ATOM   2309  CA  ILE A 733      53.820  58.880  48.440  1.00  0.00           C
ATOM   2310  HA  ILE A 733      54.870  58.670  48.270  1.00  0.00           H
ATOM   2311  CB  ILE A 733      53.700  60.320  47.900  1.00  0.00           C
ATOM   2312  HB  ILE A 733      52.630  60.650  48.020  1.00  0.00           H
ATOM   2313  CG2 ILE A 733      54.680  61.290  48.630  1.00  0.00           C
ATOM   2314 HG21 ILE A 733      55.630  60.860  48.250  1.00  0.00           H
ATOM   2315 HG22 ILE A 733      54.530  61.130  49.720  1.00  0.00           H
ATOM   2316 HG23 ILE A 733      54.470  62.330  48.330  1.00  0.00           H
ATOM   2317  CG1 ILE A 733      54.040  60.230  46.380  1.00  0.00           C
ATOM   2318 HG11 ILE A 733      53.280  59.600  45.870  1.00  0.00           H
ATOM   2319 HG12 ILE A 733      55.000  59.710  46.170  1.00  0.00           H
ATOM   2320  CD  ILE A 733      53.940  61.550  45.650  1.00  0.00           C
ATOM   2321  HD1 ILE A 733      52.990  62.090  45.870  1.00  0.00           H
ATOM   2322  HD2 ILE A 733      53.940  61.360  44.560  1.00  0.00           H
ATOM   2323  HD3 ILE A 733      54.810  62.220  45.820  1.00  0.00           H
ATOM   2324  C   ILE A 733      53.700  58.800  49.960  1.00  0.00           C
ATOM   2325  O   ILE A 733      54.730  58.710  50.620  1.00  0.00           O
ATOM   2326  N   ILE A 734      52.460  58.640  50.460  1.00  0.00           N
ATOM   2327  HN  ILE A 734      51.670  58.660  49.850  1.00  0.00           H
ATOM   2328  CA  ILE A 734      52.200  58.210  51.820  1.00  0.00           C
ATOM   2329  HA  ILE A 734      52.500  58.980  52.510  1.00  0.00           H
ATOM   2330  CB  ILE A 734      50.730  58.130  52.130  1.00  0.00           C
ATOM   2331  HB  ILE A 734      50.280  57.390  51.420  1.00  0.00           H
ATOM   2332  CG2 ILE A 734      50.340  57.410  53.490  1.00  0.00           C
ATOM   2333 HG21 ILE A 734      50.840  56.410  53.550  1.00  0.00           H
ATOM   2334 HG22 ILE A 734      49.240  57.240  53.550  1.00  0.00           H
ATOM   2335 HG23 ILE A 734      50.580  57.980  54.420  1.00  0.00           H
ATOM   2336  CG1 ILE A 734      50.180  59.560  52.130  1.00  0.00           C
ATOM   2337 HG11 ILE A 734      50.390  60.070  51.170  1.00  0.00           H
ATOM   2338 HG12 ILE A 734      50.720  60.120  52.920  1.00  0.00           H
ATOM   2339  CD  ILE A 734      48.650  59.600  52.360  1.00  0.00           C
ATOM   2340  HD1 ILE A 734      48.270  59.160  53.310  1.00  0.00           H
ATOM   2341  HD2 ILE A 734      48.140  59.040  51.550  1.00  0.00           H
ATOM   2342  HD3 ILE A 734      48.250  60.630  52.230  1.00  0.00           H
ATOM   2343  C   ILE A 734      52.920  57.020  52.290  1.00  0.00           C
ATOM   2344  O   ILE A 734      53.490  56.970  53.410  1.00  0.00           O
ATOM   2345  N   PHE A 735      53.070  55.990  51.380  1.00  0.00           N
ATOM   2346  HN  PHE A 735      52.660  56.020  50.480  1.00  0.00           H
ATOM   2347  CA  PHE A 735      53.890  54.750  51.690  1.00  0.00           C
ATOM   2348  HA  PHE A 735      53.590  54.300  52.620  1.00  0.00           H
ATOM   2349  CB  PHE A 735      53.690  53.710  50.550  1.00  0.00           C
ATOM   2350  HB1 PHE A 735      54.460  52.930  50.690  1.00  0.00           H
ATOM   2351  HB2 PHE A 735      53.550  54.170  49.540  1.00  0.00           H
ATOM   2352  CG  PHE A 735      52.450  52.810  50.770  1.00  0.00           C
ATOM   2353  CD1 PHE A 735      51.340  53.130  51.560  1.00  0.00           C
ATOM   2354  HD1 PHE A 735      51.250  54.090  52.040  1.00  0.00           H
ATOM   2355  CE1 PHE A 735      50.250  52.310  51.700  1.00  0.00           C
ATOM   2356  HE1 PHE A 735      49.500  52.560  52.430  1.00  0.00           H
ATOM   2357  CZ  PHE A 735      50.230  51.150  50.990  1.00  0.00           C
ATOM   2358  HZ  PHE A 735      49.340  50.530  51.040  1.00  0.00           H
ATOM   2359  CD2 PHE A 735      52.420  51.530  50.090  1.00  0.00           C
ATOM   2360  HD2 PHE A 735      53.210  51.140  49.470  1.00  0.00           H
ATOM   2361  CE2 PHE A 735      51.260  50.770  50.130  1.00  0.00           C
ATOM   2362  HE2 PHE A 735      51.330  49.840  49.580  1.00  0.00           H
ATOM   2363  C   PHE A 735      55.380  54.990  51.840  1.00  0.00           C
ATOM   2364  O   PHE A 735      56.020  54.240  52.550  1.00  0.00           O
ATOM   2365  N   ILE A 736      55.980  56.020  51.160  1.00  0.00           N
ATOM   2366  HN  ILE A 736      55.520  56.510  50.430  1.00  0.00           H
ATOM   2367  CA  ILE A 736      57.430  56.400  51.280  1.00  0.00           C
ATOM   2368  HA  ILE A 736      58.010  55.500  51.370  1.00  0.00           H
ATOM   2369  CB  ILE A 736      57.900  57.130  50.140  1.00  0.00           C
ATOM   2370  HB  ILE A 736      57.350  58.090  50.080  1.00  0.00           H
ATOM   2371  CG2 ILE A 736      59.430  57.570  50.180  1.00  0.00           C
ATOM   2372 HG21 ILE A 736      60.120  56.980  49.530  1.00  0.00           H
ATOM   2373 HG22 ILE A 736      59.810  57.410  51.210  1.00  0.00           H
ATOM   2374 HG23 ILE A 736      59.580  58.570  49.720  1.00  0.00           H
ATOM   2375  CG1 ILE A 736      57.640  56.230  48.880  1.00  0.00           C
ATOM   2376 HG11 ILE A 736      56.610  55.820  48.870  1.00  0.00           H
ATOM   2377 HG12 ILE A 736      58.390  55.430  48.790  1.00  0.00           H
ATOM   2378  CD  ILE A 736      57.710  57.150  47.650  1.00  0.00           C
ATOM   2379  HD1 ILE A 736      56.740  57.700  47.730  1.00  0.00           H
ATOM   2380  HD2 ILE A 736      57.810  56.520  46.740  1.00  0.00           H
ATOM   2381  HD3 ILE A 736      58.580  57.840  47.720  1.00  0.00           H
ATOM   2382  C   ILE A 736      57.550  57.310  52.530  1.00  0.00           C
ATOM   2383  O   ILE A 736      58.470  57.100  53.400  1.00  0.00           O
ATOM   2384  N   TYR A 737      56.640  58.290  52.680  1.00  0.00           N
ATOM   2385  HN  TYR A 737      55.910  58.500  52.050  1.00  0.00           H
ATOM   2386  CA  TYR A 737      56.620  59.150  53.870  1.00  0.00           C
ATOM   2387  HA  TYR A 737      57.610  59.550  54.050  1.00  0.00           H
ATOM   2388  CB  TYR A 737      55.590  60.230  53.660  1.00  0.00           C
ATOM   2389  HB1 TYR A 737      54.640  59.660  53.680  1.00  0.00           H
ATOM   2390  HB2 TYR A 737      55.630  60.650  52.640  1.00  0.00           H
ATOM   2391  CG  TYR A 737      55.650  61.260  54.730  1.00  0.00           C
ATOM   2392  CD1 TYR A 737      54.620  61.460  55.680  1.00  0.00           C
ATOM   2393  HD1 TYR A 737      53.840  60.730  55.810  1.00  0.00           H
ATOM   2394  CE1 TYR A 737      54.700  62.500  56.530  1.00  0.00           C
ATOM   2395  HE1 TYR A 737      53.950  62.710  57.270  1.00  0.00           H
ATOM   2396  CZ  TYR A 737      55.730  63.430  56.410  1.00  0.00           C
ATOM   2397  OH  TYR A 737      55.650  64.630  57.050  1.00  0.00           O
ATOM   2398  HH  TYR A 737      54.930  64.710  57.670  1.00  0.00           H
ATOM   2399  CD2 TYR A 737      56.730  62.100  54.680  1.00  0.00           C
ATOM   2400  HD2 TYR A 737      57.410  61.970  53.860  1.00  0.00           H
ATOM   2401  CE2 TYR A 737      56.830  63.210  55.510  1.00  0.00           C
ATOM   2402  HE2 TYR A 737      57.510  64.030  55.380  1.00  0.00           H
ATOM   2403  C   TYR A 737      56.330  58.500  55.230  1.00  0.00           C
ATOM   2404  O   TYR A 737      57.210  58.530  56.060  1.00  0.00           O
ATOM   2405  N   GLU A 738      55.260  57.710  55.400  1.00  0.00           N
ATOM   2406  HN  GLU A 738      54.580  57.570  54.670  1.00  0.00           H
ATOM   2407  CA  GLU A 738      54.950  56.950  56.610  1.00  0.00           C
ATOM   2408  HA  GLU A 738      54.930  57.620  57.440  1.00  0.00           H
ATOM   2409  CB  GLU A 738      53.650  56.350  56.540  1.00  0.00           C
ATOM   2410  HB1 GLU A 738      53.610  55.470  57.190  1.00  0.00           H
ATOM   2411  HB2 GLU A 738      53.530  56.010  55.480  1.00  0.00           H
ATOM   2412  CG  GLU A 738      52.440  57.250  56.890  1.00  0.00           C
ATOM   2413  HG1 GLU A 738      51.560  56.870  56.310  1.00  0.00           H
ATOM   2414  HG2 GLU A 738      52.720  58.270  56.550  1.00  0.00           H
ATOM   2415  CD  GLU A 738      51.980  57.200  58.350  1.00  0.00           C
ATOM   2416  OE1 GLU A 738      50.990  56.530  58.610  1.00  0.00           O
ATOM   2417  OE2 GLU A 738      52.590  57.940  59.230  1.00  0.00           O
ATOM   2418  C   GLU A 738      56.010  55.920  56.980  1.00  0.00           C
ATOM   2419  O   GLU A 738      56.430  55.820  58.120  1.00  0.00           O
ATOM   2420  N   ALA A 739      56.710  55.250  56.060  1.00  0.00           N
ATOM   2421  HN  ALA A 739      56.530  55.360  55.080  1.00  0.00           H
ATOM   2422  CA  ALA A 739      57.900  54.480  56.440  1.00  0.00           C
ATOM   2423  HA  ALA A 739      57.570  53.690  57.090  1.00  0.00           H
ATOM   2424  CB  ALA A 739      58.520  53.840  55.170  1.00  0.00           C
ATOM   2425  HB1 ALA A 739      58.820  54.590  54.420  1.00  0.00           H
ATOM   2426  HB2 ALA A 739      57.820  53.160  54.660  1.00  0.00           H
ATOM   2427  HB3 ALA A 739      59.420  53.210  55.390  1.00  0.00           H
ATOM   2428  C   ALA A 739      59.020  55.320  57.060  1.00  0.00           C
ATOM   2429  O   ALA A 739      59.650  54.940  58.030  1.00  0.00           O
ATOM   2430  N   LEU A 740      59.310  56.540  56.570  1.00  0.00           N
ATOM   2431  HN  LEU A 740      58.760  56.870  55.810  1.00  0.00           H
ATOM   2432  CA  LEU A 740      60.350  57.440  57.080  1.00  0.00           C
ATOM   2433  HA  LEU A 740      61.200  56.830  57.340  1.00  0.00           H
ATOM   2434  CB  LEU A 740      61.030  58.330  56.010  1.00  0.00           C
ATOM   2435  HB1 LEU A 740      61.700  59.030  56.570  1.00  0.00           H
ATOM   2436  HB2 LEU A 740      60.200  58.870  55.510  1.00  0.00           H
ATOM   2437  CG  LEU A 740      61.860  57.640  54.910  1.00  0.00           C
ATOM   2438  HG  LEU A 740      61.270  56.770  54.560  1.00  0.00           H
ATOM   2439  CD1 LEU A 740      62.250  58.580  53.710  1.00  0.00           C
ATOM   2440 HD11 LEU A 740      61.310  59.010  53.300  1.00  0.00           H
ATOM   2441 HD12 LEU A 740      62.810  58.040  52.930  1.00  0.00           H
ATOM   2442 HD13 LEU A 740      62.820  59.460  54.100  1.00  0.00           H
ATOM   2443  CD2 LEU A 740      63.140  57.110  55.510  1.00  0.00           C
ATOM   2444 HD21 LEU A 740      63.800  57.900  55.890  1.00  0.00           H
ATOM   2445 HD22 LEU A 740      63.850  56.690  54.770  1.00  0.00           H
ATOM   2446 HD23 LEU A 740      62.960  56.300  56.260  1.00  0.00           H
ATOM   2447  C   LEU A 740      59.960  58.180  58.320  1.00  0.00           C
ATOM   2448  O   LEU A 740      60.860  58.440  59.070  1.00  0.00           O
ATOM   2449  N   GLU A 741      58.610  58.460  58.520  1.00  0.00           N
ATOM   2450  HN  GLU A 741      57.970  58.220  57.800  1.00  0.00           H
ATOM   2451  CA  GLU A 741      58.120  59.010  59.800  1.00  0.00           C
ATOM   2452  HA  GLU A 741      58.840  59.770  60.010  1.00  0.00           H
ATOM   2453  CB  GLU A 741      56.650  59.610  59.730  1.00  0.00           C
ATOM   2454  HB1 GLU A 741      56.190  59.540  60.740  1.00  0.00           H
ATOM   2455  HB2 GLU A 741      56.050  58.890  59.130  1.00  0.00           H
ATOM   2456  CG  GLU A 741      56.580  60.980  59.040  1.00  0.00           C
ATOM   2457  HG1 GLU A 741      56.410  60.700  57.980  1.00  0.00           H
ATOM   2458  HG2 GLU A 741      57.480  61.590  59.230  1.00  0.00           H
ATOM   2459  CD  GLU A 741      55.400  61.750  59.490  1.00  0.00           C
ATOM   2460  OE1 GLU A 741      54.300  61.230  59.400  1.00  0.00           O
ATOM   2461  OE2 GLU A 741      55.560  62.860  60.100  1.00  0.00           O
ATOM   2462  C   GLU A 741      58.170  58.000  60.920  1.00  0.00           C
ATOM   2463  O   GLU A 741      58.310  58.300  62.100  1.00  0.00           O
ATOM   2464  N   LYS A 742      57.960  56.710  60.520  1.00  0.00           N
ATOM   2465  HN  LYS A 742      57.850  56.570  59.540  1.00  0.00           H
ATOM   2466  CA  LYS A 742      58.170  55.560  61.370  1.00  0.00           C
ATOM   2467  HA  LYS A 742      57.560  55.720  62.250  1.00  0.00           H
ATOM   2468  CB  LYS A 742      57.760  54.200  60.740  1.00  0.00           C
ATOM   2469  HB1 LYS A 742      58.280  54.030  59.780  1.00  0.00           H
ATOM   2470  HB2 LYS A 742      56.720  54.380  60.400  1.00  0.00           H
ATOM   2471  CG  LYS A 742      57.880  52.920  61.620  1.00  0.00           C
ATOM   2472  HG1 LYS A 742      58.910  52.620  61.880  1.00  0.00           H
ATOM   2473  HG2 LYS A 742      57.480  52.150  60.920  1.00  0.00           H
ATOM   2474  CD  LYS A 742      57.120  53.060  62.930  1.00  0.00           C
ATOM   2475  HD1 LYS A 742      56.150  52.550  62.760  1.00  0.00           H
ATOM   2476  HD2 LYS A 742      56.870  54.090  63.240  1.00  0.00           H
ATOM   2477  CE  LYS A 742      57.700  52.320  64.220  1.00  0.00           C
ATOM   2478  HE1 LYS A 742      58.700  52.770  64.430  1.00  0.00           H
ATOM   2479  HE2 LYS A 742      57.760  51.260  63.890  1.00  0.00           H
ATOM   2480  NZ  LYS A 742      56.780  52.380  65.320  1.00  0.00           N
ATOM   2481  HZ1 LYS A 742      55.870  52.060  64.940  1.00  0.00           H
ATOM   2482  HZ2 LYS A 742      56.670  53.330  65.720  1.00  0.00           H
ATOM   2483  HZ3 LYS A 742      56.920  51.700  66.090  1.00  0.00           H
ATOM   2484  C   LYS A 742      59.590  55.460  61.970  1.00  0.00           C
ATOM   2485  O   LYS A 742      59.780  54.950  63.050  1.00  0.00           O
ATOM   2486  N   LEU A 743      60.600  55.970  61.150  1.00  0.00           N
ATOM   2487  HN  LEU A 743      60.420  56.260  60.220  1.00  0.00           H
ATOM   2488  CA  LEU A 743      61.910  56.120  61.770  1.00  0.00           C
ATOM   2489  HA  LEU A 743      62.310  55.190  62.110  1.00  0.00           H
ATOM   2490  CB  LEU A 743      63.000  56.530  60.730  1.00  0.00           C
ATOM   2491  HB1 LEU A 743      63.900  56.900  61.260  1.00  0.00           H
ATOM   2492  HB2 LEU A 743      62.520  57.380  60.190  1.00  0.00           H
ATOM   2493  CG  LEU A 743      63.540  55.460  59.750  1.00  0.00           C
ATOM   2494  HG  LEU A 743      62.810  54.930  59.110  1.00  0.00           H
ATOM   2495  CD1 LEU A 743      64.560  56.180  58.850  1.00  0.00           C
ATOM   2496 HD11 LEU A 743      65.440  56.520  59.440  1.00  0.00           H
ATOM   2497 HD12 LEU A 743      64.100  57.090  58.410  1.00  0.00           H
ATOM   2498 HD13 LEU A 743      65.020  55.500  58.090  1.00  0.00           H
ATOM   2499  CD2 LEU A 743      64.270  54.310  60.560  1.00  0.00           C
ATOM   2500 HD21 LEU A 743      64.720  53.540  59.910  1.00  0.00           H
ATOM   2501 HD22 LEU A 743      63.700  53.650  61.240  1.00  0.00           H
ATOM   2502 HD23 LEU A 743      65.120  54.830  61.060  1.00  0.00           H
ATOM   2503  C   LEU A 743      61.970  57.050  62.910  1.00  0.00           C
ATOM   2504  O   LEU A 743      62.610  56.850  63.930  1.00  0.00           O
ATOM   2505  N   PHE A 744      61.260  58.190  62.840  1.00  0.00           N
ATOM   2506  HN  PHE A 744      60.820  58.440  61.980  1.00  0.00           H
ATOM   2507  CA  PHE A 744      61.200  59.150  64.030  1.00  0.00           C
ATOM   2508  HA  PHE A 744      62.230  59.290  64.370  1.00  0.00           H
ATOM   2509  CB  PHE A 744      60.740  60.570  63.660  1.00  0.00           C
ATOM   2510  HB1 PHE A 744      60.500  61.300  64.470  1.00  0.00           H
ATOM   2511  HB2 PHE A 744      59.790  60.420  63.110  1.00  0.00           H
ATOM   2512  CG  PHE A 744      61.780  61.240  62.780  1.00  0.00           C
ATOM   2513  CD1 PHE A 744      62.740  62.110  63.280  1.00  0.00           C
ATOM   2514  HD1 PHE A 744      62.760  62.360  64.330  1.00  0.00           H
ATOM   2515  CE1 PHE A 744      63.790  62.560  62.460  1.00  0.00           C
ATOM   2516  HE1 PHE A 744      64.530  63.140  62.990  1.00  0.00           H
ATOM   2517  CZ  PHE A 744      63.850  62.190  61.130  1.00  0.00           C
ATOM   2518  HZ  PHE A 744      64.640  62.620  60.520  1.00  0.00           H
ATOM   2519  CD2 PHE A 744      61.870  60.970  61.420  1.00  0.00           C
ATOM   2520  HD2 PHE A 744      61.260  60.130  61.110  1.00  0.00           H
ATOM   2521  CE2 PHE A 744      62.850  61.370  60.570  1.00  0.00           C
ATOM   2522  HE2 PHE A 744      63.000  61.140  59.520  1.00  0.00           H
ATOM   2523  C   PHE A 744      60.430  58.630  65.250  1.00  0.00           C
ATOM   2524  O   PHE A 744      60.670  58.860  66.420  1.00  0.00           O
ATOM   2525  N   ASP A 745      59.300  57.900  64.990  1.00  0.00           N
ATOM   2526  HN  ASP A 745      59.000  57.830  64.050  1.00  0.00           H
ATOM   2527  CA  ASP A 745      58.510  57.250  65.950  1.00  0.00           C
ATOM   2528  HA  ASP A 745      58.220  57.900  66.760  1.00  0.00           H
ATOM   2529  CB  ASP A 745      57.380  56.740  65.050  1.00  0.00           C
ATOM   2530  HB1 ASP A 745      57.780  55.960  64.370  1.00  0.00           H
ATOM   2531  HB2 ASP A 745      56.930  57.510  64.380  1.00  0.00           H
ATOM   2532  CG  ASP A 745      56.310  56.060  65.900  1.00  0.00           C
ATOM   2533  OD1 ASP A 745      55.990  54.880  65.580  1.00  0.00           O
ATOM   2534  OD2 ASP A 745      55.810  56.700  66.860  1.00  0.00           O
ATOM   2535  C   ASP A 745      59.310  56.190  66.610  1.00  0.00           C
ATOM   2536  O   ASP A 745      59.280  56.020  67.810  1.00  0.00           O
ATOM   2537  N   LEU A 746      60.150  55.440  65.850  1.00  0.00           N
ATOM   2538  HN  LEU A 746      60.150  55.460  64.860  1.00  0.00           H
ATOM   2539  CA  LEU A 746      61.210  54.550  66.490  1.00  0.00           C
ATOM   2540  HA  LEU A 746      60.640  53.960  67.180  1.00  0.00           H
ATOM   2541  CB  LEU A 746      61.940  53.730  65.410  1.00  0.00           C
ATOM   2542  HB1 LEU A 746      62.650  54.340  64.820  1.00  0.00           H
ATOM   2543  HB2 LEU A 746      61.100  53.560  64.690  1.00  0.00           H
ATOM   2544  CG  LEU A 746      62.610  52.410  65.900  1.00  0.00           C
ATOM   2545  HG  LEU A 746      63.450  52.620  66.610  1.00  0.00           H
ATOM   2546  CD1 LEU A 746      61.550  51.550  66.500  1.00  0.00           C
ATOM   2547 HD11 LEU A 746      62.080  50.590  66.690  1.00  0.00           H
ATOM   2548 HD12 LEU A 746      60.670  51.390  65.840  1.00  0.00           H
ATOM   2549 HD13 LEU A 746      61.260  51.850  67.520  1.00  0.00           H
ATOM   2550  CD2 LEU A 746      63.190  51.740  64.660  1.00  0.00           C
ATOM   2551 HD21 LEU A 746      63.640  52.380  63.870  1.00  0.00           H
ATOM   2552 HD22 LEU A 746      62.370  51.220  64.130  1.00  0.00           H
ATOM   2553 HD23 LEU A 746      63.830  50.860  64.880  1.00  0.00           H
ATOM   2554  C   LEU A 746      62.280  55.220  67.340  1.00  0.00           C
ATOM   2555  O   LEU A 746      62.700  54.730  68.410  1.00  0.00           O
ATOM   2556  N   GLY A 747      62.740  56.410  66.800  1.00  0.00           N
ATOM   2557  HN  GLY A 747      62.320  56.790  65.980  1.00  0.00           H
ATOM   2558  CA  GLY A 747      63.610  57.330  67.480  1.00  0.00           C
ATOM   2559  HA1 GLY A 747      63.660  58.270  66.980  1.00  0.00           H
ATOM   2560  HA2 GLY A 747      64.610  56.910  67.480  1.00  0.00           H
ATOM   2561  C   GLY A 747      63.110  57.760  68.880  1.00  0.00           C
ATOM   2562  O   GLY A 747      63.920  57.910  69.740  1.00  0.00           O
ATOM   2563  N   GLU A 748      61.780  57.890  69.080  1.00  0.00           N
ATOM   2564  HN  GLU A 748      61.060  57.820  68.400  1.00  0.00           H
ATOM   2565  CA  GLU A 748      61.220  58.320  70.410  1.00  0.00           C
ATOM   2566  HA  GLU A 748      61.620  59.270  70.740  1.00  0.00           H
ATOM   2567  CB  GLU A 748      59.720  58.390  70.350  1.00  0.00           C
ATOM   2568  HB1 GLU A 748      59.280  58.570  71.350  1.00  0.00           H
ATOM   2569  HB2 GLU A 748      59.250  57.420  70.090  1.00  0.00           H
ATOM   2570  CG  GLU A 748      59.220  59.440  69.310  1.00  0.00           C
ATOM   2571  HG1 GLU A 748      59.010  58.950  68.330  1.00  0.00           H
ATOM   2572  HG2 GLU A 748      59.990  60.180  68.970  1.00  0.00           H
ATOM   2573  CD  GLU A 748      57.920  60.030  69.710  1.00  0.00           C
ATOM   2574  OE1 GLU A 748      56.920  59.810  68.940  1.00  0.00           O
ATOM   2575  OE2 GLU A 748      57.730  60.650  70.770  1.00  0.00           O
ATOM   2576  C   GLU A 748      61.580  57.310  71.480  1.00  0.00           C
ATOM   2577  O   GLU A 748      61.870  57.760  72.590  1.00  0.00           O
ATOM   2578  N   THR A 749      61.620  55.970  71.230  1.00  0.00           N
ATOM   2579  HN  THR A 749      61.400  55.620  70.320  1.00  0.00           H
ATOM   2580  CA  THR A 749      61.700  54.990  72.320  1.00  0.00           C
ATOM   2581  HA  THR A 749      61.760  55.570  73.240  1.00  0.00           H
ATOM   2582  CB  THR A 749      60.600  53.940  72.350  1.00  0.00           C
ATOM   2583  HB  THR A 749      59.650  54.480  72.140  1.00  0.00           H
ATOM   2584  OG1 THR A 749      60.390  53.460  73.660  1.00  0.00           O
ATOM   2585  HG1 THR A 749      60.430  54.210  74.270  1.00  0.00           H
ATOM   2586  CG2 THR A 749      60.600  52.840  71.290  1.00  0.00           C
ATOM   2587 HG21 THR A 749      59.670  52.230  71.380  1.00  0.00           H
ATOM   2588 HG22 THR A 749      61.410  52.120  71.460  1.00  0.00           H
ATOM   2589 HG23 THR A 749      60.670  53.300  70.280  1.00  0.00           H
ATOM   2590  C   THR A 749      63.100  54.460  72.390  1.00  0.00           C
ATOM   2591  O   THR A 749      63.530  54.050  73.490  1.00  0.00           O
ATOM   2592  N   TYR A 750      63.860  54.450  71.250  1.00  0.00           N
ATOM   2593  HN  TYR A 750      63.470  54.730  70.370  1.00  0.00           H
ATOM   2594  CA  TYR A 750      65.170  53.890  71.280  1.00  0.00           C
ATOM   2595  HA  TYR A 750      65.300  53.350  72.200  1.00  0.00           H
ATOM   2596  CB  TYR A 750      65.460  52.860  70.130  1.00  0.00           C
ATOM   2597  HB1 TYR A 750      66.500  52.460  70.150  1.00  0.00           H
ATOM   2598  HB2 TYR A 750      65.240  53.360  69.170  1.00  0.00           H
ATOM   2599  CG  TYR A 750      64.650  51.550  70.320  1.00  0.00           C
ATOM   2600  CD1 TYR A 750      63.440  51.350  69.630  1.00  0.00           C
ATOM   2601  HD1 TYR A 750      63.000  52.110  68.990  1.00  0.00           H
ATOM   2602  CE1 TYR A 750      62.770  50.120  69.800  1.00  0.00           C
ATOM   2603  HE1 TYR A 750      61.820  49.990  69.300  1.00  0.00           H
ATOM   2604  CZ  TYR A 750      63.260  49.140  70.720  1.00  0.00           C
ATOM   2605  OH  TYR A 750      62.440  48.020  70.950  1.00  0.00           O
ATOM   2606  HH  TYR A 750      61.520  48.320  70.980  1.00  0.00           H
ATOM   2607  CD2 TYR A 750      65.140  50.500  71.070  1.00  0.00           C
ATOM   2608  HD2 TYR A 750      66.080  50.600  71.580  1.00  0.00           H
ATOM   2609  CE2 TYR A 750      64.480  49.370  71.390  1.00  0.00           C
ATOM   2610  HE2 TYR A 750      64.870  48.620  72.050  1.00  0.00           H
ATOM   2611  C   TYR A 750      66.140  55.010  71.230  1.00  0.00           C
ATOM   2612  O   TYR A 750      65.820  56.090  70.690  1.00  0.00           O
ATOM   2613  N   ALA A 751      67.230  54.870  72.010  1.00  0.00           N
ATOM   2614  HN  ALA A 751      67.370  54.030  72.530  1.00  0.00           H
ATOM   2615  CA  ALA A 751      68.130  55.910  72.360  1.00  0.00           C
ATOM   2616  HA  ALA A 751      67.900  56.810  71.820  1.00  0.00           H
ATOM   2617  CB  ALA A 751      68.080  56.070  73.960  1.00  0.00           C
ATOM   2618  HB1 ALA A 751      67.080  56.460  74.250  1.00  0.00           H
ATOM   2619  HB2 ALA A 751      68.870  56.750  74.370  1.00  0.00           H
ATOM   2620  HB3 ALA A 751      68.240  55.080  74.430  1.00  0.00           H
ATOM   2621  C   ALA A 751      69.570  55.580  71.870  1.00  0.00           C
ATOM   2622  O   ALA A 751      70.000  54.420  71.820  1.00  0.00           O
ATOM   2623  N   PHE A 752      70.280  56.620  71.500  1.00  0.00           N
ATOM   2624  HN  PHE A 752      69.890  57.510  71.700  1.00  0.00           H
ATOM   2625  CA  PHE A 752      71.530  56.450  70.780  1.00  0.00           C
ATOM   2626  HA  PHE A 752      71.340  55.660  70.060  1.00  0.00           H
ATOM   2627  CB  PHE A 752      71.850  57.820  70.090  1.00  0.00           C
ATOM   2628  HB1 PHE A 752      72.670  57.620  69.360  1.00  0.00           H
ATOM   2629  HB2 PHE A 752      72.370  58.580  70.720  1.00  0.00           H
ATOM   2630  CG  PHE A 752      70.770  58.430  69.160  1.00  0.00           C
ATOM   2631  CD1 PHE A 752      70.280  59.730  69.370  1.00  0.00           C
ATOM   2632  HD1 PHE A 752      70.590  60.350  70.210  1.00  0.00           H
ATOM   2633  CE1 PHE A 752      69.400  60.340  68.490  1.00  0.00           C
ATOM   2634  HE1 PHE A 752      69.100  61.380  68.550  1.00  0.00           H
ATOM   2635  CZ  PHE A 752      69.030  59.620  67.390  1.00  0.00           C
ATOM   2636  HZ  PHE A 752      68.210  59.990  66.790  1.00  0.00           H
ATOM   2637  CD2 PHE A 752      70.390  57.730  68.020  1.00  0.00           C
ATOM   2638  HD2 PHE A 752      70.850  56.780  67.800  1.00  0.00           H
ATOM   2639  CE2 PHE A 752      69.530  58.350  67.130  1.00  0.00           C
ATOM   2640  HE2 PHE A 752      69.240  57.810  66.240  1.00  0.00           H
ATOM   2641  C   PHE A 752      72.710  56.020  71.630  1.00  0.00           C
ATOM   2642  O   PHE A 752      72.840  56.380  72.780  1.00  0.00           O
ATOM   2643  N   PRO A 822      73.650  55.280  71.200  1.00  0.00           N
ATOM   2644  CD  PRO A 822      74.980  55.220  71.820  1.00  0.00           C
ATOM   2645  HD1 PRO A 822      74.850  54.610  72.740  1.00  0.00           H
ATOM   2646  HD2 PRO A 822      75.270  56.290  71.970  1.00  0.00           H
ATOM   2647  CA  PRO A 822      73.740  54.920  69.730  1.00  0.00           C
ATOM   2648  HA  PRO A 822      73.320  55.620  69.020  1.00  0.00           H
ATOM   2649  CB  PRO A 822      75.250  54.860  69.450  1.00  0.00           C
ATOM   2650  HB1 PRO A 822      75.620  55.870  69.170  1.00  0.00           H
ATOM   2651  HB2 PRO A 822      75.570  54.030  68.780  1.00  0.00           H
ATOM   2652  CG  PRO A 822      75.870  54.510  70.810  1.00  0.00           C
ATOM   2653  HG1 PRO A 822      75.900  53.420  71.020  1.00  0.00           H
ATOM   2654  HG2 PRO A 822      76.930  54.870  70.820  1.00  0.00           H
ATOM   2655  C   PRO A 822      73.140  53.540  69.640  1.00  0.00           C
ATOM   2656  O   PRO A 822      72.380  53.300  68.720  1.00  0.00           O
ATOM   2657  N   ASP A 823      73.200  52.780  70.780  1.00  0.00           N
ATOM   2658  HN  ASP A 823      73.740  53.230  71.490  1.00  0.00           H
ATOM   2659  CA  ASP A 823      72.670  51.490  71.020  1.00  0.00           C
ATOM   2660  HA  ASP A 823      73.500  50.860  71.300  1.00  0.00           H
ATOM   2661  CB  ASP A 823      71.820  51.630  72.300  1.00  0.00           C
ATOM   2662  HB1 ASP A 823      71.550  50.640  72.740  1.00  0.00           H
ATOM   2663  HB2 ASP A 823      70.950  52.280  72.050  1.00  0.00           H
ATOM   2664  CG  ASP A 823      72.550  52.310  73.530  1.00  0.00           C
ATOM   2665  OD1 ASP A 823      71.870  52.640  74.600  1.00  0.00           O
ATOM   2666  OD2 ASP A 823      73.780  52.430  73.520  1.00  0.00           O
ATOM   2667  C   ASP A 823      72.040  50.670  69.880  1.00  0.00           C
ATOM   2668  O   ASP A 823      72.580  50.400  68.820  1.00  0.00           O
ATOM   2669  N   VAL A 824      70.780  50.250  70.090  1.00  0.00           N
ATOM   2670  HN  VAL A 824      70.360  50.440  70.990  1.00  0.00           H
ATOM   2671  CA  VAL A 824      69.880  49.530  69.250  1.00  0.00           C
ATOM   2672  HA  VAL A 824      70.560  48.790  68.860  1.00  0.00           H
ATOM   2673  CB  VAL A 824      68.690  48.930  70.090  1.00  0.00           C
ATOM   2674  HB  VAL A 824      68.450  49.690  70.880  1.00  0.00           H
ATOM   2675  CG1 VAL A 824      67.420  48.640  69.250  1.00  0.00           C
ATOM   2676 HG11 VAL A 824      66.680  48.030  69.820  1.00  0.00           H
ATOM   2677 HG12 VAL A 824      67.620  48.200  68.260  1.00  0.00           H
ATOM   2678 HG13 VAL A 824      66.880  49.570  68.960  1.00  0.00           H
ATOM   2679  CG2 VAL A 824      69.210  47.610  70.760  1.00  0.00           C
ATOM   2680 HG21 VAL A 824      69.330  46.740  70.090  1.00  0.00           H
ATOM   2681 HG22 VAL A 824      68.500  47.130  71.460  1.00  0.00           H
ATOM   2682 HG23 VAL A 824      70.150  47.710  71.350  1.00  0.00           H
ATOM   2683  C   VAL A 824      69.470  50.310  68.090  1.00  0.00           C
ATOM   2684  O   VAL A 824      69.520  49.930  66.960  1.00  0.00           O
ATOM   2685  N   LEU A 825      69.100  51.580  68.310  1.00  0.00           N
ATOM   2686  HN  LEU A 825      69.210  52.040  69.200  1.00  0.00           H
ATOM   2687  CA  LEU A 825      68.620  52.480  67.310  1.00  0.00           C
ATOM   2688  HA  LEU A 825      67.680  52.120  66.930  1.00  0.00           H
ATOM   2689  CB  LEU A 825      68.240  53.750  68.030  1.00  0.00           C
ATOM   2690  HB1 LEU A 825      69.030  54.170  68.690  1.00  0.00           H
ATOM   2691  HB2 LEU A 825      67.320  53.430  68.570  1.00  0.00           H
ATOM   2692  CG  LEU A 825      67.790  54.910  67.150  1.00  0.00           C
ATOM   2693  HG  LEU A 825      68.690  55.320  66.620  1.00  0.00           H
ATOM   2694  CD1 LEU A 825      66.660  54.500  66.190  1.00  0.00           C
ATOM   2695 HD11 LEU A 825      66.370  55.390  65.590  1.00  0.00           H
ATOM   2696 HD12 LEU A 825      65.720  54.270  66.730  1.00  0.00           H
ATOM   2697 HD13 LEU A 825      66.870  53.670  65.490  1.00  0.00           H
ATOM   2698  CD2 LEU A 825      67.310  56.060  68.040  1.00  0.00           C
ATOM   2699 HD21 LEU A 825      66.340  55.820  68.520  1.00  0.00           H
ATOM   2700 HD22 LEU A 825      67.190  57.030  67.500  1.00  0.00           H
ATOM   2701 HD23 LEU A 825      67.920  56.170  68.970  1.00  0.00           H
ATOM   2702  C   LEU A 825      69.560  52.660  66.060  1.00  0.00           C
ATOM   2703  O   LEU A 825      69.170  52.700  64.900  1.00  0.00           O
ATOM   2704  N   PHE A 826      70.890  52.750  66.290  1.00  0.00           N
ATOM   2705  HN  PHE A 826      71.290  52.760  67.210  1.00  0.00           H
ATOM   2706  CA  PHE A 826      71.800  52.630  65.110  1.00  0.00           C
ATOM   2707  HA  PHE A 826      71.450  53.320  64.360  1.00  0.00           H
ATOM   2708  CB  PHE A 826      73.250  52.890  65.690  1.00  0.00           C
ATOM   2709  HB1 PHE A 826      73.930  52.520  64.900  1.00  0.00           H
ATOM   2710  HB2 PHE A 826      73.580  52.440  66.660  1.00  0.00           H
ATOM   2711  CG  PHE A 826      73.680  54.380  65.800  1.00  0.00           C
ATOM   2712  CD1 PHE A 826      72.720  55.410  66.020  1.00  0.00           C
ATOM   2713  HD1 PHE A 826      71.660  55.180  66.080  1.00  0.00           H
ATOM   2714  CE1 PHE A 826      73.140  56.710  66.210  1.00  0.00           C
ATOM   2715  HE1 PHE A 826      72.480  57.560  66.270  1.00  0.00           H
ATOM   2716  CZ  PHE A 826      74.530  57.000  66.200  1.00  0.00           C
ATOM   2717  HZ  PHE A 826      75.030  57.940  66.420  1.00  0.00           H
ATOM   2718  CD2 PHE A 826      75.030  54.680  65.920  1.00  0.00           C
ATOM   2719  HD2 PHE A 826      75.750  53.890  65.910  1.00  0.00           H
ATOM   2720  CE2 PHE A 826      75.480  56.010  66.090  1.00  0.00           C
ATOM   2721  HE2 PHE A 826      76.550  56.210  66.080  1.00  0.00           H
ATOM   2722  C   PHE A 826      71.760  51.330  64.430  1.00  0.00           C
ATOM   2723  O   PHE A 826      71.870  51.280  63.210  1.00  0.00           O
ATOM   2724  N   TRP A 827      71.550  50.190  65.070  1.00  0.00           N
ATOM   2725  HN  TRP A 827      71.510  50.180  66.060  1.00  0.00           H
ATOM   2726  CA  TRP A 827      71.400  48.890  64.410  1.00  0.00           C
ATOM   2727  HA  TRP A 827      72.160  48.880  63.650  1.00  0.00           H
ATOM   2728  CB  TRP A 827      71.650  47.640  65.340  1.00  0.00           C
ATOM   2729  HB1 TRP A 827      71.520  46.690  64.780  1.00  0.00           H
ATOM   2730  HB2 TRP A 827      70.880  47.700  66.150  1.00  0.00           H
ATOM   2731  CG  TRP A 827      73.010  47.530  65.980  1.00  0.00           C
ATOM   2732  CD1 TRP A 827      73.400  47.570  67.300  1.00  0.00           C
ATOM   2733  HD1 TRP A 827      72.750  47.690  68.150  1.00  0.00           H
ATOM   2734  NE1 TRP A 827      74.740  47.360  67.430  1.00  0.00           N
ATOM   2735  HE1 TRP A 827      75.150  47.640  68.270  1.00  0.00           H
ATOM   2736  CE2 TRP A 827      75.310  47.240  66.200  1.00  0.00           C
ATOM   2737  CD2 TRP A 827      74.240  47.280  65.240  1.00  0.00           C
ATOM   2738  CE3 TRP A 827      74.510  47.140  63.910  1.00  0.00           C
ATOM   2739  HE3 TRP A 827      73.720  47.160  63.160  1.00  0.00           H
ATOM   2740  CZ3 TRP A 827      75.820  46.910  63.580  1.00  0.00           C
ATOM   2741  HZ3 TRP A 827      76.180  46.810  62.560  1.00  0.00           H
ATOM   2742  CZ2 TRP A 827      76.630  47.070  65.780  1.00  0.00           C
ATOM   2743  HZ2 TRP A 827      77.370  47.040  66.560  1.00  0.00           H
ATOM   2744  CH2 TRP A 827      76.910  46.850  64.460  1.00  0.00           C
ATOM   2745  HH2 TRP A 827      77.910  46.640  64.140  1.00  0.00           H
ATOM   2746  C   TRP A 827      70.140  48.800  63.620  1.00  0.00           C
ATOM   2747  O   TRP A 827      70.110  48.320  62.490  1.00  0.00           O
ATOM   2748  N   CYS A 828      68.980  49.320  64.150  1.00  0.00           N
ATOM   2749  HN  CYS A 828      68.940  49.700  65.070  1.00  0.00           H
ATOM   2750  CA  CYS A 828      67.730  49.550  63.410  1.00  0.00           C
ATOM   2751  HA  CYS A 828      67.510  48.610  62.950  1.00  0.00           H
ATOM   2752  CB  CYS A 828      66.520  50.130  64.220  1.00  0.00           C
ATOM   2753  HB1 CYS A 828      65.630  50.330  63.580  1.00  0.00           H
ATOM   2754  HB2 CYS A 828      66.780  51.160  64.540  1.00  0.00           H
ATOM   2755  SG  CYS A 828      66.210  49.060  65.620  1.00  0.00           S
ATOM   2756  HG1 CYS A 828      67.460  49.080  66.060  1.00  0.00           H
ATOM   2757  C   CYS A 828      67.800  50.450  62.160  1.00  0.00           C
ATOM   2758  O   CYS A 828      67.270  50.130  61.100  1.00  0.00           O
ATOM   2759  N   VAL A 829      68.560  51.570  62.300  1.00  0.00           N
ATOM   2760  HN  VAL A 829      68.860  51.820  63.210  1.00  0.00           H
ATOM   2761  CA  VAL A 829      68.760  52.420  61.180  1.00  0.00           C
ATOM   2762  HA  VAL A 829      67.830  52.580  60.630  1.00  0.00           H
ATOM   2763  CB  VAL A 829      69.270  53.780  61.620  1.00  0.00           C
ATOM   2764  HB  VAL A 829      69.980  53.560  62.440  1.00  0.00           H
ATOM   2765  CG1 VAL A 829      69.950  54.510  60.430  1.00  0.00           C
ATOM   2766 HG11 VAL A 829      69.300  54.410  59.530  1.00  0.00           H
ATOM   2767 HG12 VAL A 829      70.920  54.050  60.150  1.00  0.00           H
ATOM   2768 HG13 VAL A 829      70.120  55.580  60.700  1.00  0.00           H
ATOM   2769  CG2 VAL A 829      68.030  54.630  62.060  1.00  0.00           C
ATOM   2770 HG21 VAL A 829      67.400  54.050  62.770  1.00  0.00           H
ATOM   2771 HG22 VAL A 829      67.420  55.020  61.220  1.00  0.00           H
ATOM   2772 HG23 VAL A 829      68.360  55.550  62.580  1.00  0.00           H
ATOM   2773  C   VAL A 829      69.560  51.770  60.030  1.00  0.00           C
ATOM   2774  O   VAL A 829      69.050  51.710  58.880  1.00  0.00           O
ATOM   2775  N   ILE A 830      70.700  51.130  60.330  1.00  0.00           N
ATOM   2776  HN  ILE A 830      71.070  51.230  61.250  1.00  0.00           H
ATOM   2777  CA  ILE A 830      71.480  50.340  59.370  1.00  0.00           C
ATOM   2778  HA  ILE A 830      71.550  51.000  58.520  1.00  0.00           H
ATOM   2779  CB  ILE A 830      72.940  50.020  59.760  1.00  0.00           C
ATOM   2780  HB  ILE A 830      73.400  50.990  60.050  1.00  0.00           H
ATOM   2781  CG2 ILE A 830      73.050  48.980  60.840  1.00  0.00           C
ATOM   2782 HG21 ILE A 830      74.100  48.880  61.220  1.00  0.00           H
ATOM   2783 HG22 ILE A 830      72.780  48.010  60.380  1.00  0.00           H
ATOM   2784 HG23 ILE A 830      72.370  49.190  61.700  1.00  0.00           H
ATOM   2785  CG1 ILE A 830      73.870  49.510  58.610  1.00  0.00           C
ATOM   2786 HG11 ILE A 830      73.280  48.750  58.060  1.00  0.00           H
ATOM   2787 HG12 ILE A 830      74.720  49.010  59.110  1.00  0.00           H
ATOM   2788  CD  ILE A 830      74.410  50.540  57.550  1.00  0.00           C
ATOM   2789  HD1 ILE A 830      73.780  50.860  56.690  1.00  0.00           H
ATOM   2790  HD2 ILE A 830      75.320  50.140  57.060  1.00  0.00           H
ATOM   2791  HD3 ILE A 830      74.780  51.380  58.190  1.00  0.00           H
ATOM   2792  C   ILE A 830      70.670  49.160  58.770  1.00  0.00           C
ATOM   2793  O   ILE A 830      70.660  49.090  57.550  1.00  0.00           O
ATOM   2794  N   LEU A 831      69.900  48.360  59.480  1.00  0.00           N
ATOM   2795  HN  LEU A 831      69.900  48.560  60.460  1.00  0.00           H
ATOM   2796  CA  LEU A 831      69.010  47.260  59.080  1.00  0.00           C
ATOM   2797  HA  LEU A 831      69.500  46.410  58.630  1.00  0.00           H
ATOM   2798  CB  LEU A 831      68.420  46.580  60.390  1.00  0.00           C
ATOM   2799  HB1 LEU A 831      67.980  47.400  61.010  1.00  0.00           H
ATOM   2800  HB2 LEU A 831      69.290  46.220  60.970  1.00  0.00           H
ATOM   2801  CG  LEU A 831      67.350  45.500  60.280  1.00  0.00           C
ATOM   2802  HG  LEU A 831      66.530  45.790  59.590  1.00  0.00           H
ATOM   2803  CD1 LEU A 831      67.920  44.290  59.500  1.00  0.00           C
ATOM   2804 HD11 LEU A 831      67.170  43.500  59.730  1.00  0.00           H
ATOM   2805 HD12 LEU A 831      68.840  43.950  60.040  1.00  0.00           H
ATOM   2806 HD13 LEU A 831      68.060  44.390  58.400  1.00  0.00           H
ATOM   2807  CD2 LEU A 831      66.850  44.990  61.610  1.00  0.00           C
ATOM   2808 HD21 LEU A 831      67.660  44.530  62.220  1.00  0.00           H
ATOM   2809 HD22 LEU A 831      66.080  44.200  61.500  1.00  0.00           H
ATOM   2810 HD23 LEU A 831      66.410  45.820  62.200  1.00  0.00           H
ATOM   2811  C   LEU A 831      67.930  47.850  58.180  1.00  0.00           C
ATOM   2812  O   LEU A 831      67.490  47.140  57.250  1.00  0.00           O
ATOM   2813  N   PHE A 832      67.410  49.090  58.340  1.00  0.00           N
ATOM   2814  HN  PHE A 832      67.740  49.590  59.130  1.00  0.00           H
ATOM   2815  CA  PHE A 832      66.250  49.630  57.520  1.00  0.00           C
ATOM   2816  HA  PHE A 832      65.440  48.910  57.510  1.00  0.00           H
ATOM   2817  CB  PHE A 832      65.610  50.830  58.310  1.00  0.00           C
ATOM   2818  HB1 PHE A 832      66.420  51.490  58.690  1.00  0.00           H
ATOM   2819  HB2 PHE A 832      65.240  50.510  59.310  1.00  0.00           H
ATOM   2820  CG  PHE A 832      64.510  51.600  57.520  1.00  0.00           C
ATOM   2821  CD1 PHE A 832      64.930  52.600  56.670  1.00  0.00           C
ATOM   2822  HD1 PHE A 832      65.980  52.810  56.620  1.00  0.00           H
ATOM   2823  CE1 PHE A 832      63.990  53.470  56.050  1.00  0.00           C
ATOM   2824  HE1 PHE A 832      64.330  54.280  55.420  1.00  0.00           H
ATOM   2825  CZ  PHE A 832      62.680  53.360  56.340  1.00  0.00           C
ATOM   2826  HZ  PHE A 832      61.910  53.920  55.830  1.00  0.00           H
ATOM   2827  CD2 PHE A 832      63.130  51.490  57.880  1.00  0.00           C
ATOM   2828  HD2 PHE A 832      62.880  50.770  58.650  1.00  0.00           H
ATOM   2829  CE2 PHE A 832      62.290  52.370  57.250  1.00  0.00           C
ATOM   2830  HE2 PHE A 832      61.270  52.280  57.590  1.00  0.00           H
ATOM   2831  C   PHE A 832      66.760  49.980  56.110  1.00  0.00           C
ATOM   2832  O   PHE A 832      66.250  49.550  55.090  1.00  0.00           O
ATOM   2833  N   PHE A 833      67.910  50.700  56.100  1.00  0.00           N
ATOM   2834  HN  PHE A 833      68.320  50.930  56.970  1.00  0.00           H
ATOM   2835  CA  PHE A 833      68.570  51.130  54.850  1.00  0.00           C
ATOM   2836  HA  PHE A 833      67.660  51.410  54.340  1.00  0.00           H
ATOM   2837  CB  PHE A 833      69.340  52.430  55.090  1.00  0.00           C
ATOM   2838  HB1 PHE A 833      70.040  52.680  54.270  1.00  0.00           H
ATOM   2839  HB2 PHE A 833      69.990  52.240  55.970  1.00  0.00           H
ATOM   2840  CG  PHE A 833      68.470  53.570  55.430  1.00  0.00           C
ATOM   2841  CD1 PHE A 833      68.400  54.150  56.690  1.00  0.00           C
ATOM   2842  HD1 PHE A 833      69.040  53.840  57.500  1.00  0.00           H
ATOM   2843  CE1 PHE A 833      67.570  55.240  56.950  1.00  0.00           C
ATOM   2844  HE1 PHE A 833      67.520  55.660  57.940  1.00  0.00           H
ATOM   2845  CZ  PHE A 833      66.800  55.790  55.970  1.00  0.00           C
ATOM   2846  HZ  PHE A 833      65.980  56.450  56.190  1.00  0.00           H
ATOM   2847  CD2 PHE A 833      67.460  54.030  54.420  1.00  0.00           C
ATOM   2848  HD2 PHE A 833      67.490  53.500  53.480  1.00  0.00           H
ATOM   2849  CE2 PHE A 833      66.740  55.160  54.640  1.00  0.00           C
ATOM   2850  HE2 PHE A 833      66.230  55.650  53.820  1.00  0.00           H
ATOM   2851  C   PHE A 833      69.300  50.020  54.040  1.00  0.00           C
ATOM   2852  O   PHE A 833      69.020  49.920  52.850  1.00  0.00           O
ATOM   2853  N   THR A 834      70.030  49.110  54.700  1.00  0.00           N
ATOM   2854  HN  THR A 834      70.180  49.210  55.690  1.00  0.00           H
ATOM   2855  CA  THR A 834      70.390  47.860  54.110  1.00  0.00           C
ATOM   2856  HA  THR A 834      70.910  47.950  53.170  1.00  0.00           H
ATOM   2857  CB  THR A 834      71.240  47.040  55.010  1.00  0.00           C
ATOM   2858  HB  THR A 834      71.560  46.100  54.510  1.00  0.00           H
ATOM   2859  OG1 THR A 834      70.600  46.780  56.260  1.00  0.00           O
ATOM   2860  HG1 THR A 834      70.550  47.600  56.770  1.00  0.00           H
ATOM   2861  CG2 THR A 834      72.610  47.610  55.390  1.00  0.00           C
ATOM   2862 HG21 THR A 834      73.310  47.660  54.530  1.00  0.00           H
ATOM   2863 HG22 THR A 834      73.110  47.050  56.200  1.00  0.00           H
ATOM   2864 HG23 THR A 834      72.510  48.680  55.670  1.00  0.00           H
ATOM   2865  C   THR A 834      69.280  46.990  53.660  1.00  0.00           C
ATOM   2866  O   THR A 834      69.480  46.390  52.640  1.00  0.00           O
ATOM   2867  N   THR A 835      68.140  46.810  54.340  1.00  0.00           N
ATOM   2868  HN  THR A 835      68.190  47.170  55.270  1.00  0.00           H
ATOM   2869  CA  THR A 835      67.000  45.920  53.830  1.00  0.00           C
ATOM   2870  HA  THR A 835      67.370  44.930  53.610  1.00  0.00           H
ATOM   2871  CB  THR A 835      65.860  45.830  54.860  1.00  0.00           C
ATOM   2872  HB  THR A 835      65.630  46.850  55.220  1.00  0.00           H
ATOM   2873  OG1 THR A 835      66.160  45.140  56.040  1.00  0.00           O
ATOM   2874  HG1 THR A 835      66.680  45.740  56.580  1.00  0.00           H
ATOM   2875  CG2 THR A 835      64.530  45.300  54.360  1.00  0.00           C
ATOM   2876 HG21 THR A 835      63.780  45.420  55.180  1.00  0.00           H
ATOM   2877 HG22 THR A 835      64.540  44.230  54.070  1.00  0.00           H
ATOM   2878 HG23 THR A 835      64.200  45.870  53.470  1.00  0.00           H
ATOM   2879  C   THR A 835      66.510  46.450  52.530  1.00  0.00           C
ATOM   2880  O   THR A 835      66.200  45.640  51.640  1.00  0.00           O
ATOM   2881  N   PHE A 836      66.360  47.760  52.460  1.00  0.00           N
ATOM   2882  HN  PHE A 836      66.520  48.460  53.150  1.00  0.00           H
ATOM   2883  CA  PHE A 836      65.960  48.470  51.280  1.00  0.00           C
ATOM   2884  HA  PHE A 836      64.980  48.080  51.040  1.00  0.00           H
ATOM   2885  CB  PHE A 836      65.860  49.920  51.680  1.00  0.00           C
ATOM   2886  HB1 PHE A 836      66.780  50.330  52.130  1.00  0.00           H
ATOM   2887  HB2 PHE A 836      65.030  50.020  52.420  1.00  0.00           H
ATOM   2888  CG  PHE A 836      65.470  50.720  50.450  1.00  0.00           C
ATOM   2889  CD1 PHE A 836      66.480  51.470  49.850  1.00  0.00           C
ATOM   2890  HD1 PHE A 836      67.520  51.410  50.140  1.00  0.00           H
ATOM   2891  CE1 PHE A 836      66.210  52.150  48.610  1.00  0.00           C
ATOM   2892  HE1 PHE A 836      67.070  52.550  48.110  1.00  0.00           H
ATOM   2893  CZ  PHE A 836      64.920  52.200  48.100  1.00  0.00           C
ATOM   2894  HZ  PHE A 836      64.750  52.620  47.130  1.00  0.00           H
ATOM   2895  CD2 PHE A 836      64.120  50.800  49.930  1.00  0.00           C
ATOM   2896  HD2 PHE A 836      63.360  50.190  50.380  1.00  0.00           H
ATOM   2897  CE2 PHE A 836      63.830  51.590  48.860  1.00  0.00           C
ATOM   2898  HE2 PHE A 836      62.810  51.800  48.540  1.00  0.00           H
ATOM   2899  C   PHE A 836      66.880  48.220  50.050  1.00  0.00           C
ATOM   2900  O   PHE A 836      66.440  47.840  48.990  1.00  0.00           O
ATOM   2901  N   PHE A 837      68.230  48.410  50.250  1.00  0.00           N
ATOM   2902  HN  PHE A 837      68.490  48.820  51.120  1.00  0.00           H
ATOM   2903  CA  PHE A 837      69.240  48.060  49.260  1.00  0.00           C
ATOM   2904  HA  PHE A 837      69.010  48.620  48.360  1.00  0.00           H
ATOM   2905  CB  PHE A 837      70.530  48.620  49.770  1.00  0.00           C
ATOM   2906  HB1 PHE A 837      70.660  48.370  50.850  1.00  0.00           H
ATOM   2907  HB2 PHE A 837      70.490  49.740  49.680  1.00  0.00           H
ATOM   2908  CG  PHE A 837      71.790  48.160  48.970  1.00  0.00           C
ATOM   2909  CD1 PHE A 837      71.740  48.090  47.550  1.00  0.00           C
ATOM   2910  HD1 PHE A 837      70.760  48.350  47.150  1.00  0.00           H
ATOM   2911  CE1 PHE A 837      72.890  47.740  46.790  1.00  0.00           C
ATOM   2912  HE1 PHE A 837      72.830  47.550  45.720  1.00  0.00           H
ATOM   2913  CZ  PHE A 837      74.060  47.510  47.480  1.00  0.00           C
ATOM   2914  HZ  PHE A 837      74.930  47.140  46.960  1.00  0.00           H
ATOM   2915  CD2 PHE A 837      73.040  48.010  49.600  1.00  0.00           C
ATOM   2916  HD2 PHE A 837      73.230  48.340  50.610  1.00  0.00           H
ATOM   2917  CE2 PHE A 837      74.210  47.700  48.890  1.00  0.00           C
ATOM   2918  HE2 PHE A 837      75.160  47.560  49.380  1.00  0.00           H
ATOM   2919  C   PHE A 837      69.200  46.620  48.910  1.00  0.00           C
ATOM   2920  O   PHE A 837      69.250  46.290  47.720  1.00  0.00           O
ATOM   2921  N   LEU A 838      69.110  45.660  49.880  1.00  0.00           N
ATOM   2922  HN  LEU A 838      68.940  45.890  50.840  1.00  0.00           H
ATOM   2923  CA  LEU A 838      69.110  44.240  49.660  1.00  0.00           C
ATOM   2924  HA  LEU A 838      69.970  44.060  49.020  1.00  0.00           H
ATOM   2925  CB  LEU A 838      69.510  43.460  50.910  1.00  0.00           C
ATOM   2926  HB1 LEU A 838      68.730  43.520  51.700  1.00  0.00           H
ATOM   2927  HB2 LEU A 838      70.390  43.970  51.330  1.00  0.00           H
ATOM   2928  CG  LEU A 838      69.720  41.960  50.770  1.00  0.00           C
ATOM   2929  HG  LEU A 838      68.720  41.600  50.430  1.00  0.00           H
ATOM   2930  CD1 LEU A 838      70.750  41.550  49.720  1.00  0.00           C
ATOM   2931 HD11 LEU A 838      70.490  42.010  48.740  1.00  0.00           H
ATOM   2932 HD12 LEU A 838      70.840  40.480  49.430  1.00  0.00           H
ATOM   2933 HD13 LEU A 838      71.760  41.960  49.930  1.00  0.00           H
ATOM   2934  CD2 LEU A 838      69.990  41.300  52.160  1.00  0.00           C
ATOM   2935 HD21 LEU A 838      70.990  40.840  52.330  1.00  0.00           H
ATOM   2936 HD22 LEU A 838      69.240  40.490  52.270  1.00  0.00           H
ATOM   2937 HD23 LEU A 838      70.000  42.120  52.920  1.00  0.00           H
ATOM   2938  C   LEU A 838      67.890  43.700  48.870  1.00  0.00           C
ATOM   2939  O   LEU A 838      67.970  43.020  47.840  1.00  0.00           O
ATOM   2940  N   SER A 839      66.700  44.160  49.260  1.00  0.00           N
ATOM   2941  HN  SER A 839      66.600  44.780  50.040  1.00  0.00           H
ATOM   2942  CA  SER A 839      65.460  43.940  48.450  1.00  0.00           C
ATOM   2943  HA  SER A 839      65.600  42.910  48.170  1.00  0.00           H
ATOM   2944  CB  SER A 839      64.110  44.290  49.190  1.00  0.00           C
ATOM   2945  HB1 SER A 839      63.970  43.520  49.980  1.00  0.00           H
ATOM   2946  HB2 SER A 839      63.240  44.280  48.490  1.00  0.00           H
ATOM   2947  OG  SER A 839      64.240  45.560  49.760  1.00  0.00           O
ATOM   2948  HG1 SER A 839      64.950  45.420  50.400  1.00  0.00           H
ATOM   2949  C   SER A 839      65.420  44.580  47.080  1.00  0.00           C
ATOM   2950  O   SER A 839      65.160  43.900  46.100  1.00  0.00           O
ATOM   2951  N   SER A 840      65.860  45.850  46.930  1.00  0.00           N
ATOM   2952  HN  SER A 840      66.030  46.450  47.710  1.00  0.00           H
ATOM   2953  CA  SER A 840      66.010  46.530  45.620  1.00  0.00           C
ATOM   2954  HA  SER A 840      65.040  46.480  45.170  1.00  0.00           H
ATOM   2955  CB  SER A 840      66.220  48.060  45.650  1.00  0.00           C
ATOM   2956  HB1 SER A 840      65.390  48.500  46.250  1.00  0.00           H
ATOM   2957  HB2 SER A 840      66.050  48.530  44.660  1.00  0.00           H
ATOM   2958  OG  SER A 840      67.520  48.570  46.160  1.00  0.00           O
ATOM   2959  HG1 SER A 840      67.490  48.460  47.110  1.00  0.00           H
ATOM   2960  C   SER A 840      67.100  45.860  44.690  1.00  0.00           C
ATOM   2961  O   SER A 840      66.890  45.730  43.480  1.00  0.00           O
ATOM   2962  N   PHE A 841      68.300  45.480  45.330  1.00  0.00           N
ATOM   2963  HN  PHE A 841      68.490  45.750  46.280  1.00  0.00           H
ATOM   2964  CA  PHE A 841      69.380  44.870  44.590  1.00  0.00           C
ATOM   2965  HA  PHE A 841      69.740  45.590  43.880  1.00  0.00           H
ATOM   2966  CB  PHE A 841      70.550  44.760  45.600  1.00  0.00           C
ATOM   2967  HB1 PHE A 841      70.170  44.240  46.510  1.00  0.00           H
ATOM   2968  HB2 PHE A 841      70.720  45.830  45.860  1.00  0.00           H
ATOM   2969  CG  PHE A 841      71.850  44.260  45.040  1.00  0.00           C
ATOM   2970  CD1 PHE A 841      72.590  43.400  45.850  1.00  0.00           C
ATOM   2971  HD1 PHE A 841      72.230  43.180  46.840  1.00  0.00           H
ATOM   2972  CE1 PHE A 841      73.720  42.870  45.270  1.00  0.00           C
ATOM   2973  HE1 PHE A 841      74.160  42.140  45.920  1.00  0.00           H
ATOM   2974  CZ  PHE A 841      74.070  43.080  43.930  1.00  0.00           C
ATOM   2975  HZ  PHE A 841      74.920  42.600  43.460  1.00  0.00           H
ATOM   2976  CD2 PHE A 841      72.260  44.560  43.760  1.00  0.00           C
ATOM   2977  HD2 PHE A 841      71.710  45.300  43.220  1.00  0.00           H
ATOM   2978  CE2 PHE A 841      73.410  44.020  43.130  1.00  0.00           C
ATOM   2979  HE2 PHE A 841      73.710  44.280  42.140  1.00  0.00           H
ATOM   2980  C   PHE A 841      68.970  43.550  43.960  1.00  0.00           C
ATOM   2981  O   PHE A 841      68.880  43.480  42.720  1.00  0.00           O
ATOM   2982  N   LEU A 842      68.580  42.580  44.810  1.00  0.00           N
ATOM   2983  HN  LEU A 842      68.620  42.760  45.790  1.00  0.00           H
ATOM   2984  CA  LEU A 842      67.980  41.360  44.390  1.00  0.00           C
ATOM   2985  HA  LEU A 842      68.620  40.850  43.680  1.00  0.00           H
ATOM   2986  CB  LEU A 842      67.660  40.420  45.560  1.00  0.00           C
ATOM   2987  HB1 LEU A 842      67.240  39.450  45.270  1.00  0.00           H
ATOM   2988  HB2 LEU A 842      66.840  40.910  46.130  1.00  0.00           H
ATOM   2989  CG  LEU A 842      68.780  40.090  46.560  1.00  0.00           C
ATOM   2990  HG  LEU A 842      69.270  41.010  46.920  1.00  0.00           H
ATOM   2991  CD1 LEU A 842      68.270  39.440  47.830  1.00  0.00           C
ATOM   2992 HD11 LEU A 842      69.160  39.250  48.450  1.00  0.00           H
ATOM   2993 HD12 LEU A 842      67.910  38.400  47.620  1.00  0.00           H
ATOM   2994 HD13 LEU A 842      67.570  40.120  48.360  1.00  0.00           H
ATOM   2995  CD2 LEU A 842      69.790  39.100  46.050  1.00  0.00           C
ATOM   2996 HD21 LEU A 842      70.030  39.430  45.020  1.00  0.00           H
ATOM   2997 HD22 LEU A 842      69.170  38.180  46.000  1.00  0.00           H
ATOM   2998 HD23 LEU A 842      70.710  38.970  46.660  1.00  0.00           H
ATOM   2999  C   LEU A 842      66.630  41.530  43.560  1.00  0.00           C
ATOM   3000  O   LEU A 842      66.380  40.700  42.660  1.00  0.00           O
ATOM   3001  N   LYS A 843      65.750  42.500  43.780  1.00  0.00           N
ATOM   3002  HN  LYS A 843      65.810  43.080  44.590  1.00  0.00           H
ATOM   3003  CA  LYS A 843      64.610  42.660  42.870  1.00  0.00           C
ATOM   3004  HA  LYS A 843      64.180  41.680  42.800  1.00  0.00           H
ATOM   3005  CB  LYS A 843      63.650  43.620  43.540  1.00  0.00           C
ATOM   3006  HB1 LYS A 843      64.260  44.500  43.900  1.00  0.00           H
ATOM   3007  HB2 LYS A 843      63.130  43.170  44.400  1.00  0.00           H
ATOM   3008  CG  LYS A 843      62.580  44.350  42.690  1.00  0.00           C
ATOM   3009  HG1 LYS A 843      63.120  45.000  41.980  1.00  0.00           H
ATOM   3010  HG2 LYS A 843      61.970  45.080  43.290  1.00  0.00           H
ATOM   3011  CD  LYS A 843      61.550  43.540  41.720  1.00  0.00           C
ATOM   3012  HD1 LYS A 843      62.050  42.610  41.370  1.00  0.00           H
ATOM   3013  HD2 LYS A 843      61.390  44.180  40.830  1.00  0.00           H
ATOM   3014  CE  LYS A 843      60.170  43.250  42.470  1.00  0.00           C
ATOM   3015  HE1 LYS A 843      59.680  44.150  42.920  1.00  0.00           H
ATOM   3016  HE2 LYS A 843      60.260  42.530  43.310  1.00  0.00           H
ATOM   3017  NZ  LYS A 843      59.180  42.730  41.530  1.00  0.00           N
ATOM   3018  HZ1 LYS A 843      58.260  42.360  41.840  1.00  0.00           H
ATOM   3019  HZ2 LYS A 843      59.640  41.920  41.080  1.00  0.00           H
ATOM   3020  HZ3 LYS A 843      59.020  43.480  40.830  1.00  0.00           H
ATOM   3021  C   LYS A 843      64.960  43.050  41.430  1.00  0.00           C
ATOM   3022  O   LYS A 843      64.380  42.500  40.550  1.00  0.00           O
ATOM   3023  N   GLN A 844      65.950  43.920  41.290  1.00  0.00           N
ATOM   3024  HN  GLN A 844      66.510  44.230  42.050  1.00  0.00           H
ATOM   3025  CA  GLN A 844      66.280  44.560  39.990  1.00  0.00           C
ATOM   3026  HA  GLN A 844      65.350  44.680  39.450  1.00  0.00           H
ATOM   3027  CB  GLN A 844      66.900  46.030  40.070  1.00  0.00           C
ATOM   3028  HB1 GLN A 844      67.150  46.410  39.050  1.00  0.00           H
ATOM   3029  HB2 GLN A 844      67.840  45.880  40.660  1.00  0.00           H
ATOM   3030  CG  GLN A 844      65.990  47.120  40.700  1.00  0.00           C
ATOM   3031  HG1 GLN A 844      66.550  48.070  40.880  1.00  0.00           H
ATOM   3032  HG2 GLN A 844      65.690  46.780  41.710  1.00  0.00           H
ATOM   3033  CD  GLN A 844      64.790  47.270  39.800  1.00  0.00           C
ATOM   3034  OE1 GLN A 844      64.960  47.560  38.560  1.00  0.00           O
ATOM   3035  NE2 GLN A 844      63.560  47.210  40.390  1.00  0.00           N
ATOM   3036 HE21 GLN A 844      62.780  47.530  39.840  1.00  0.00           H
ATOM   3037 HE22 GLN A 844      63.490  47.170  41.390  1.00  0.00           H
ATOM   3038  C   GLN A 844      67.070  43.600  39.060  1.00  0.00           C
ATOM   3039  O   GLN A 844      67.270  43.900  37.860  1.00  0.00           O
ATOM   3040  N   PHE A 845      67.460  42.370  39.500  1.00  0.00           N
ATOM   3041  HN  PHE A 845      67.280  42.120  40.460  1.00  0.00           H
ATOM   3042  CA  PHE A 845      68.040  41.280  38.720  1.00  0.00           C
ATOM   3043  HA  PHE A 845      69.060  41.620  38.630  1.00  0.00           H
ATOM   3044  CB  PHE A 845      68.070  39.900  39.500  1.00  0.00           C
ATOM   3045  HB1 PHE A 845      67.940  39.130  38.710  1.00  0.00           H
ATOM   3046  HB2 PHE A 845      67.140  39.870  40.110  1.00  0.00           H
ATOM   3047  CG  PHE A 845      69.260  39.730  40.330  1.00  0.00           C
ATOM   3048  CD1 PHE A 845      69.700  38.430  40.460  1.00  0.00           C
ATOM   3049  HD1 PHE A 845      69.140  37.560  40.160  1.00  0.00           H
ATOM   3050  CE1 PHE A 845      70.870  38.090  41.190  1.00  0.00           C
ATOM   3051  HE1 PHE A 845      71.210  37.080  41.340  1.00  0.00           H
ATOM   3052  CZ  PHE A 845      71.710  39.180  41.700  1.00  0.00           C
ATOM   3053  HZ  PHE A 845      72.650  38.890  42.140  1.00  0.00           H
ATOM   3054  CD2 PHE A 845      70.060  40.780  40.890  1.00  0.00           C
ATOM   3055  HD2 PHE A 845      69.760  41.800  40.690  1.00  0.00           H
ATOM   3056  CE2 PHE A 845      71.220  40.490  41.560  1.00  0.00           C
ATOM   3057  HE2 PHE A 845      71.840  41.360  41.760  1.00  0.00           H
ATOM   3058  C   PHE A 845      67.520  40.980  37.340  1.00  0.00           C
ATOM   3059  O   PHE A 845      68.200  40.410  36.540  1.00  0.00           O
ATOM   3060  N   LYS A 846      66.270  41.360  37.000  1.00  0.00           N
ATOM   3061  HN  LYS A 846      65.680  41.900  37.610  1.00  0.00           H
ATOM   3062  CA  LYS A 846      65.680  41.120  35.780  1.00  0.00           C
ATOM   3063  HA  LYS A 846      65.950  40.100  35.560  1.00  0.00           H
ATOM   3064  CB  LYS A 846      64.130  41.300  35.750  1.00  0.00           C
ATOM   3065  HB1 LYS A 846      63.610  40.380  36.110  1.00  0.00           H
ATOM   3066  HB2 LYS A 846      63.810  41.440  34.700  1.00  0.00           H
ATOM   3067  CG  LYS A 846      63.700  42.470  36.740  1.00  0.00           C
ATOM   3068  HG1 LYS A 846      64.090  43.410  36.300  1.00  0.00           H
ATOM   3069  HG2 LYS A 846      64.090  42.490  37.780  1.00  0.00           H
ATOM   3070  CD  LYS A 846      62.190  42.500  36.710  1.00  0.00           C
ATOM   3071  HD1 LYS A 846      61.800  41.460  36.810  1.00  0.00           H
ATOM   3072  HD2 LYS A 846      61.850  42.880  35.720  1.00  0.00           H
ATOM   3073  CE  LYS A 846      61.520  43.460  37.660  1.00  0.00           C
ATOM   3074  HE1 LYS A 846      61.580  44.520  37.330  1.00  0.00           H
ATOM   3075  HE2 LYS A 846      62.010  43.310  38.650  1.00  0.00           H
ATOM   3076  NZ  LYS A 846      60.140  43.040  37.830  1.00  0.00           N
ATOM   3077  HZ1 LYS A 846      59.970  42.030  38.010  1.00  0.00           H
ATOM   3078  HZ2 LYS A 846      59.600  43.120  36.950  1.00  0.00           H
ATOM   3079  HZ3 LYS A 846      59.650  43.640  38.530  1.00  0.00           H
ATOM   3080  C   LYS A 846      66.180  41.910  34.610  1.00  0.00           C
ATOM   3081  O   LYS A 846      66.090  41.550  33.430  1.00  0.00           O
ATOM   3082  N   THR A 847      66.790  43.090  34.900  1.00  0.00           N
ATOM   3083  HN  THR A 847      66.860  43.410  35.840  1.00  0.00           H
ATOM   3084  CA  THR A 847      67.270  44.010  33.950  1.00  0.00           C
ATOM   3085  HA  THR A 847      66.820  43.940  32.980  1.00  0.00           H
ATOM   3086  CB  THR A 847      67.210  45.500  34.350  1.00  0.00           C
ATOM   3087  HB  THR A 847      67.670  46.110  33.540  1.00  0.00           H
ATOM   3088  OG1 THR A 847      67.900  45.850  35.520  1.00  0.00           O
ATOM   3089  HG1 THR A 847      68.350  46.700  35.420  1.00  0.00           H
ATOM   3090  CG2 THR A 847      65.690  45.790  34.470  1.00  0.00           C
ATOM   3091 HG21 THR A 847      65.070  45.720  33.550  1.00  0.00           H
ATOM   3092 HG22 THR A 847      65.580  46.850  34.780  1.00  0.00           H
ATOM   3093 HG23 THR A 847      65.270  45.280  35.360  1.00  0.00           H
ATOM   3094  C   THR A 847      68.780  43.800  33.730  1.00  0.00           C
ATOM   3095  O   THR A 847      69.330  44.320  32.740  1.00  0.00           O
ATOM   3096  N   LYS A 848      69.430  42.960  34.600  1.00  0.00           N
ATOM   3097  HN  LYS A 848      68.900  42.370  35.200  1.00  0.00           H
ATOM   3098  CA  LYS A 848      70.850  42.640  34.650  1.00  0.00           C
ATOM   3099  HA  LYS A 848      71.340  43.520  34.250  1.00  0.00           H
ATOM   3100  CB  LYS A 848      71.270  42.440  36.220  1.00  0.00           C
ATOM   3101  HB1 LYS A 848      72.340  42.550  36.430  1.00  0.00           H
ATOM   3102  HB2 LYS A 848      70.980  41.420  36.560  1.00  0.00           H
ATOM   3103  CG  LYS A 848      70.570  43.470  37.150  1.00  0.00           C
ATOM   3104  HG1 LYS A 848      70.860  43.300  38.210  1.00  0.00           H
ATOM   3105  HG2 LYS A 848      69.470  43.320  37.150  1.00  0.00           H
ATOM   3106  CD  LYS A 848      71.010  44.910  36.820  1.00  0.00           C
ATOM   3107  HD1 LYS A 848      70.530  45.470  37.650  1.00  0.00           H
ATOM   3108  HD2 LYS A 848      70.660  45.100  35.790  1.00  0.00           H
ATOM   3109  CE  LYS A 848      72.470  45.150  36.850  1.00  0.00           C
ATOM   3110  HE1 LYS A 848      73.050  44.410  36.270  1.00  0.00           H
ATOM   3111  HE2 LYS A 848      72.750  45.170  37.920  1.00  0.00           H
ATOM   3112  NZ  LYS A 848      72.740  46.440  36.270  1.00  0.00           N
ATOM   3113  HZ1 LYS A 848      73.750  46.590  36.130  1.00  0.00           H
ATOM   3114  HZ2 LYS A 848      72.410  47.260  36.830  1.00  0.00           H
ATOM   3115  HZ3 LYS A 848      72.350  46.410  35.310  1.00  0.00           H
ATOM   3116  C   LYS A 848      71.200  41.430  33.780  1.00  0.00           C
ATOM   3117  O   LYS A 848      70.370  40.760  33.210  1.00  0.00           O
ATOM   3118  N   ARG A 849      72.520  41.140  33.630  1.00  0.00           N
ATOM   3119  HN  ARG A 849      73.280  41.770  33.750  1.00  0.00           H
ATOM   3120  CA  ARG A 849      72.930  39.900  33.020  1.00  0.00           C
ATOM   3121  HA  ARG A 849      72.170  39.490  32.360  1.00  0.00           H
ATOM   3122  CB  ARG A 849      74.220  39.980  32.140  1.00  0.00           C
ATOM   3123  HB1 ARG A 849      74.490  39.070  31.570  1.00  0.00           H
ATOM   3124  HB2 ARG A 849      75.060  40.180  32.830  1.00  0.00           H
ATOM   3125  CG  ARG A 849      74.180  41.230  31.180  1.00  0.00           C
ATOM   3126  HG1 ARG A 849      74.490  42.150  31.730  1.00  0.00           H
ATOM   3127  HG2 ARG A 849      73.130  41.320  30.840  1.00  0.00           H
ATOM   3128  CD  ARG A 849      74.950  41.070  29.850  1.00  0.00           C
ATOM   3129  HD1 ARG A 849      75.820  40.400  30.010  1.00  0.00           H
ATOM   3130  HD2 ARG A 849      75.240  42.030  29.370  1.00  0.00           H
ATOM   3131  NE  ARG A 849      74.060  40.130  29.060  1.00  0.00           N
ATOM   3132  HE  ARG A 849      73.330  39.560  29.430  1.00  0.00           H
ATOM   3133  CZ  ARG A 849      74.210  40.130  27.700  1.00  0.00           C
ATOM   3134  NH1 ARG A 849      73.380  39.360  27.100  1.00  0.00           N
ATOM   3135 HH11 ARG A 849      72.800  38.670  27.550  1.00  0.00           H
ATOM   3136 HH12 ARG A 849      73.420  39.260  26.110  1.00  0.00           H
ATOM   3137  NH2 ARG A 849      75.170  40.750  27.070  1.00  0.00           N
ATOM   3138 HH21 ARG A 849      75.820  41.290  27.600  1.00  0.00           H
ATOM   3139 HH22 ARG A 849      75.180  40.720  26.080  1.00  0.00           H
ATOM   3140  C   ARG A 849      73.240  38.880  34.160  1.00  0.00           C
ATOM   3141  O   ARG A 849      73.850  37.800  33.940  1.00  0.00           O
ATOM   3142  N   TYR A 850      72.890  39.160  35.410  1.00  0.00           N
ATOM   3143  HN  TYR A 850      72.630  40.060  35.760  1.00  0.00           H
ATOM   3144  CA  TYR A 850      73.270  38.300  36.510  1.00  0.00           C
ATOM   3145  HA  TYR A 850      74.310  38.060  36.440  1.00  0.00           H
ATOM   3146  CB  TYR A 850      73.190  39.000  37.900  1.00  0.00           C
ATOM   3147  HB1 TYR A 850      73.600  38.370  38.720  1.00  0.00           H
ATOM   3148  HB2 TYR A 850      72.180  39.370  38.150  1.00  0.00           H
ATOM   3149  CG  TYR A 850      74.090  40.280  37.830  1.00  0.00           C
ATOM   3150  CD1 TYR A 850      75.040  40.540  36.800  1.00  0.00           C
ATOM   3151  HD1 TYR A 850      75.380  39.790  36.090  1.00  0.00           H
ATOM   3152  CE1 TYR A 850      75.730  41.780  36.790  1.00  0.00           C
ATOM   3153  HE1 TYR A 850      76.500  41.990  36.050  1.00  0.00           H
ATOM   3154  CZ  TYR A 850      75.400  42.780  37.730  1.00  0.00           C
ATOM   3155  OH  TYR A 850      76.070  43.990  37.710  1.00  0.00           O
ATOM   3156  HH  TYR A 850      76.690  43.950  36.980  1.00  0.00           H
ATOM   3157  CD2 TYR A 850      73.780  41.370  38.760  1.00  0.00           C
ATOM   3158  HD2 TYR A 850      72.960  41.280  39.450  1.00  0.00           H
ATOM   3159  CE2 TYR A 850      74.440  42.610  38.750  1.00  0.00           C
ATOM   3160  HE2 TYR A 850      74.240  43.400  39.460  1.00  0.00           H
ATOM   3161  C   TYR A 850      72.540  37.010  36.540  1.00  0.00           C
ATOM   3162  O   TYR A 850      71.330  37.010  36.850  1.00  0.00           O
ATOM   3163  N   PHE A 851      73.240  35.880  36.380  1.00  0.00           N
ATOM   3164  HN  PHE A 851      74.210  35.970  36.120  1.00  0.00           H
ATOM   3165  CA  PHE A 851      72.810  34.520  36.450  1.00  0.00           C
ATOM   3166  HA  PHE A 851      73.700  33.930  36.550  1.00  0.00           H
ATOM   3167  CB  PHE A 851      71.930  34.130  37.760  1.00  0.00           C
ATOM   3168  HB1 PHE A 851      71.640  33.080  37.570  1.00  0.00           H
ATOM   3169  HB2 PHE A 851      71.000  34.720  37.800  1.00  0.00           H
ATOM   3170  CG  PHE A 851      72.750  34.260  39.020  1.00  0.00           C
ATOM   3171  CD1 PHE A 851      72.810  35.470  39.700  1.00  0.00           C
ATOM   3172  HD1 PHE A 851      72.250  36.350  39.410  1.00  0.00           H
ATOM   3173  CE1 PHE A 851      73.510  35.600  40.940  1.00  0.00           C
ATOM   3174  HE1 PHE A 851      73.440  36.560  41.440  1.00  0.00           H
ATOM   3175  CZ  PHE A 851      74.190  34.570  41.480  1.00  0.00           C
ATOM   3176  HZ  PHE A 851      74.770  34.550  42.380  1.00  0.00           H
ATOM   3177  CD2 PHE A 851      73.370  33.120  39.550  1.00  0.00           C
ATOM   3178  HD2 PHE A 851      73.270  32.160  39.070  1.00  0.00           H
ATOM   3179  CE2 PHE A 851      74.140  33.310  40.750  1.00  0.00           C
ATOM   3180  HE2 PHE A 851      74.660  32.430  41.120  1.00  0.00           H
ATOM   3181  C   PHE A 851      71.990  34.080  35.190  1.00  0.00           C
ATOM   3182  O   PHE A 851      71.330  34.940  34.670  1.00  0.00           O
ATOM   3183  N   PRO A 852      71.930  32.800  34.690  1.00  0.00           N
ATOM   3184  CD  PRO A 852      72.600  31.590  35.200  1.00  0.00           C
ATOM   3185  HD1 PRO A 852      72.140  31.450  36.200  1.00  0.00           H
ATOM   3186  HD2 PRO A 852      73.660  31.850  35.390  1.00  0.00           H
ATOM   3187  CA  PRO A 852      70.910  32.430  33.680  1.00  0.00           C
ATOM   3188  HA  PRO A 852      71.340  32.830  32.780  1.00  0.00           H
ATOM   3189  CB  PRO A 852      70.960  30.900  33.770  1.00  0.00           C
ATOM   3190  HB1 PRO A 852      70.750  30.320  32.850  1.00  0.00           H
ATOM   3191  HB2 PRO A 852      70.300  30.500  34.570  1.00  0.00           H
ATOM   3192  CG  PRO A 852      72.440  30.600  34.090  1.00  0.00           C
ATOM   3193  HG1 PRO A 852      72.710  29.570  34.390  1.00  0.00           H
ATOM   3194  HG2 PRO A 852      73.200  30.920  33.350  1.00  0.00           H
ATOM   3195  C   PRO A 852      69.510  32.960  33.910  1.00  0.00           C
ATOM   3196  O   PRO A 852      69.150  33.430  35.020  1.00  0.00           O
ATOM   3197  N   THR A 853      68.710  33.090  32.850  1.00  0.00           N
ATOM   3198  HN  THR A 853      69.030  32.820  31.950  1.00  0.00           H
ATOM   3199  CA  THR A 853      67.470  33.880  32.840  1.00  0.00           C
ATOM   3200  HA  THR A 853      67.750  34.860  33.210  1.00  0.00           H
ATOM   3201  CB  THR A 853      67.000  34.070  31.390  1.00  0.00           C
ATOM   3202  HB  THR A 853      66.080  34.690  31.340  1.00  0.00           H
ATOM   3203  OG1 THR A 853      66.680  32.800  30.740  1.00  0.00           O
ATOM   3204  HG1 THR A 853      66.410  33.080  29.860  1.00  0.00           H
ATOM   3205  CG2 THR A 853      68.090  34.880  30.550  1.00  0.00           C
ATOM   3206 HG21 THR A 853      69.020  34.280  30.470  1.00  0.00           H
ATOM   3207 HG22 THR A 853      68.310  35.910  30.890  1.00  0.00           H
ATOM   3208 HG23 THR A 853      67.760  35.000  29.490  1.00  0.00           H
ATOM   3209  C   THR A 853      66.310  33.570  33.750  1.00  0.00           C
ATOM   3210  O   THR A 853      65.750  34.510  34.380  1.00  0.00           O
ATOM   3211  N   LYS A 854      65.910  32.270  33.900  1.00  0.00           N
ATOM   3212  HN  LYS A 854      66.340  31.510  33.410  1.00  0.00           H
ATOM   3213  CA  LYS A 854      64.810  31.910  34.700  1.00  0.00           C
ATOM   3214  HA  LYS A 854      64.140  32.750  34.560  1.00  0.00           H
ATOM   3215  CB  LYS A 854      64.190  30.570  34.430  1.00  0.00           C
ATOM   3216  HB1 LYS A 854      63.260  30.540  35.030  1.00  0.00           H
ATOM   3217  HB2 LYS A 854      64.800  29.750  34.860  1.00  0.00           H
ATOM   3218  CG  LYS A 854      63.930  30.330  32.950  1.00  0.00           C
ATOM   3219  HG1 LYS A 854      63.620  29.260  32.820  1.00  0.00           H
ATOM   3220  HG2 LYS A 854      64.850  30.380  32.330  1.00  0.00           H
ATOM   3221  CD  LYS A 854      62.920  31.230  32.250  1.00  0.00           C
ATOM   3222  HD1 LYS A 854      63.050  32.310  32.480  1.00  0.00           H
ATOM   3223  HD2 LYS A 854      61.880  31.010  32.550  1.00  0.00           H
ATOM   3224  CE  LYS A 854      62.930  31.250  30.750  1.00  0.00           C
ATOM   3225  HE1 LYS A 854      63.780  31.660  30.170  1.00  0.00           H
ATOM   3226  HE2 LYS A 854      62.050  31.870  30.450  1.00  0.00           H
ATOM   3227  NZ  LYS A 854      62.660  29.920  30.300  1.00  0.00           N
ATOM   3228  HZ1 LYS A 854      63.460  29.270  30.190  1.00  0.00           H
ATOM   3229  HZ2 LYS A 854      62.220  30.030  29.360  1.00  0.00           H
ATOM   3230  HZ3 LYS A 854      61.940  29.450  30.870  1.00  0.00           H
ATOM   3231  C   LYS A 854      65.260  31.980  36.220  1.00  0.00           C
ATOM   3232  O   LYS A 854      64.480  32.400  37.030  1.00  0.00           O
ATOM   3233  N   VAL A 855      66.560  31.640  36.530  1.00  0.00           N
ATOM   3234  HN  VAL A 855      67.210  31.350  35.840  1.00  0.00           H
ATOM   3235  CA  VAL A 855      67.190  31.860  37.820  1.00  0.00           C
ATOM   3236  HA  VAL A 855      66.620  31.350  38.590  1.00  0.00           H
ATOM   3237  CB  VAL A 855      68.600  31.400  37.850  1.00  0.00           C
ATOM   3238  HB  VAL A 855      69.110  31.960  37.030  1.00  0.00           H
ATOM   3239  CG1 VAL A 855      69.310  31.710  39.180  1.00  0.00           C
ATOM   3240 HG11 VAL A 855      70.320  31.250  39.140  1.00  0.00           H
ATOM   3241 HG12 VAL A 855      68.830  31.210  40.050  1.00  0.00           H
ATOM   3242 HG13 VAL A 855      69.400  32.800  39.370  1.00  0.00           H
ATOM   3243  CG2 VAL A 855      68.720  29.870  37.640  1.00  0.00           C
ATOM   3244 HG21 VAL A 855      68.060  29.420  36.860  1.00  0.00           H
ATOM   3245 HG22 VAL A 855      68.450  29.400  38.610  1.00  0.00           H
ATOM   3246 HG23 VAL A 855      69.780  29.670  37.420  1.00  0.00           H
ATOM   3247  C   VAL A 855      67.140  33.340  38.190  1.00  0.00           C
ATOM   3248  O   VAL A 855      66.790  33.730  39.290  1.00  0.00           O
ATOM   3249  N   ARG A 856      67.510  34.250  37.270  1.00  0.00           N
ATOM   3250  HN  ARG A 856      67.840  34.020  36.350  1.00  0.00           H
ATOM   3251  CA  ARG A 856      67.600  35.660  37.610  1.00  0.00           C
ATOM   3252  HA  ARG A 856      68.170  35.650  38.530  1.00  0.00           H
ATOM   3253  CB  ARG A 856      68.490  36.380  36.610  1.00  0.00           C
ATOM   3254  HB1 ARG A 856      69.280  35.650  36.310  1.00  0.00           H
ATOM   3255  HB2 ARG A 856      68.980  37.190  37.200  1.00  0.00           H
ATOM   3256  CG  ARG A 856      67.880  37.230  35.440  1.00  0.00           C
ATOM   3257  HG1 ARG A 856      67.070  37.880  35.840  1.00  0.00           H
ATOM   3258  HG2 ARG A 856      67.250  36.630  34.750  1.00  0.00           H
ATOM   3259  CD  ARG A 856      68.830  38.130  34.660  1.00  0.00           C
ATOM   3260  HD1 ARG A 856      69.320  38.870  35.320  1.00  0.00           H
ATOM   3261  HD2 ARG A 856      68.240  38.670  33.880  1.00  0.00           H
ATOM   3262  NE  ARG A 856      69.850  37.260  33.990  1.00  0.00           N
ATOM   3263  HE  ARG A 856      70.280  36.490  34.440  1.00  0.00           H
ATOM   3264  CZ  ARG A 856      70.310  37.350  32.760  1.00  0.00           C
ATOM   3265  NH1 ARG A 856      69.900  38.260  31.930  1.00  0.00           N
ATOM   3266 HH11 ARG A 856      69.350  39.030  32.280  1.00  0.00           H
ATOM   3267 HH12 ARG A 856      70.100  38.200  30.950  1.00  0.00           H
ATOM   3268  NH2 ARG A 856      71.250  36.520  32.350  1.00  0.00           N
ATOM   3269 HH21 ARG A 856      71.760  36.710  31.510  1.00  0.00           H
ATOM   3270 HH22 ARG A 856      71.570  35.820  32.980  1.00  0.00           H
ATOM   3271  C   ARG A 856      66.290  36.380  37.750  1.00  0.00           C
ATOM   3272  O   ARG A 856      66.090  37.210  38.610  1.00  0.00           O
ATOM   3273  N   SER A 857      65.300  36.000  36.990  1.00  0.00           N
ATOM   3274  HN  SER A 857      65.460  35.340  36.270  1.00  0.00           H
ATOM   3275  CA  SER A 857      63.890  36.280  37.210  1.00  0.00           C
ATOM   3276  HA  SER A 857      63.760  37.350  37.300  1.00  0.00           H
ATOM   3277  CB  SER A 857      63.110  35.780  35.990  1.00  0.00           C
ATOM   3278  HB1 SER A 857      63.240  34.680  35.960  1.00  0.00           H
ATOM   3279  HB2 SER A 857      63.460  36.240  35.040  1.00  0.00           H
ATOM   3280  OG  SER A 857      61.670  36.010  36.090  1.00  0.00           O
ATOM   3281  HG1 SER A 857      61.640  36.900  36.440  1.00  0.00           H
ATOM   3282  C   SER A 857      63.370  35.680  38.470  1.00  0.00           C
ATOM   3283  O   SER A 857      62.780  36.320  39.350  1.00  0.00           O
ATOM   3284  N   THR A 858      63.680  34.380  38.810  1.00  0.00           N
ATOM   3285  HN  THR A 858      64.110  33.800  38.110  1.00  0.00           H
ATOM   3286  CA  THR A 858      63.290  33.810  40.130  1.00  0.00           C
ATOM   3287  HA  THR A 858      62.220  33.960  40.160  1.00  0.00           H
ATOM   3288  CB  THR A 858      63.590  32.230  40.150  1.00  0.00           C
ATOM   3289  HB  THR A 858      64.660  31.920  40.120  1.00  0.00           H
ATOM   3290  OG1 THR A 858      62.860  31.520  39.130  1.00  0.00           O
ATOM   3291  HG1 THR A 858      63.190  31.770  38.260  1.00  0.00           H
ATOM   3292  CG2 THR A 858      63.170  31.560  41.520  1.00  0.00           C
ATOM   3293 HG21 THR A 858      62.230  31.960  41.950  1.00  0.00           H
ATOM   3294 HG22 THR A 858      63.960  31.750  42.280  1.00  0.00           H
ATOM   3295 HG23 THR A 858      63.100  30.470  41.370  1.00  0.00           H
ATOM   3296  C   THR A 858      63.890  34.490  41.330  1.00  0.00           C
ATOM   3297  O   THR A 858      63.240  34.690  42.310  1.00  0.00           O
ATOM   3298  N   ILE A 859      65.140  34.930  41.270  1.00  0.00           N
ATOM   3299  HN  ILE A 859      65.760  34.800  40.500  1.00  0.00           H
ATOM   3300  CA  ILE A 859      65.760  35.710  42.400  1.00  0.00           C
ATOM   3301  HA  ILE A 859      65.430  35.230  43.310  1.00  0.00           H
ATOM   3302  CB  ILE A 859      67.250  35.810  42.380  1.00  0.00           C
ATOM   3303  HB  ILE A 859      67.510  36.020  41.310  1.00  0.00           H
ATOM   3304  CG2 ILE A 859      67.910  36.960  43.170  1.00  0.00           C
ATOM   3305 HG21 ILE A 859      67.830  37.980  42.720  1.00  0.00           H
ATOM   3306 HG22 ILE A 859      68.990  36.690  43.230  1.00  0.00           H
ATOM   3307 HG23 ILE A 859      67.560  36.950  44.220  1.00  0.00           H
ATOM   3308  CG1 ILE A 859      67.970  34.500  42.700  1.00  0.00           C
ATOM   3309 HG11 ILE A 859      67.330  33.680  42.290  1.00  0.00           H
ATOM   3310 HG12 ILE A 859      67.960  34.430  43.810  1.00  0.00           H
ATOM   3311  CD  ILE A 859      69.410  34.410  42.120  1.00  0.00           C
ATOM   3312  HD1 ILE A 859      69.700  33.340  42.160  1.00  0.00           H
ATOM   3313  HD2 ILE A 859      70.200  34.950  42.710  1.00  0.00           H
ATOM   3314  HD3 ILE A 859      69.540  34.810  41.090  1.00  0.00           H
ATOM   3315  C   ILE A 859      65.120  37.090  42.410  1.00  0.00           C
ATOM   3316  O   ILE A 859      64.630  37.680  43.400  1.00  0.00           O
ATOM   3317  N   SER A 860      64.870  37.680  41.220  1.00  0.00           N
ATOM   3318  HN  SER A 860      65.070  37.230  40.360  1.00  0.00           H
ATOM   3319  CA  SER A 860      64.010  38.850  41.050  1.00  0.00           C
ATOM   3320  HA  SER A 860      64.480  39.560  41.710  1.00  0.00           H
ATOM   3321  CB  SER A 860      64.030  39.360  39.580  1.00  0.00           C
ATOM   3322  HB1 SER A 860      63.780  38.590  38.820  1.00  0.00           H
ATOM   3323  HB2 SER A 860      65.100  39.620  39.460  1.00  0.00           H
ATOM   3324  OG  SER A 860      63.160  40.480  39.370  1.00  0.00           O
ATOM   3325  HG1 SER A 860      63.590  41.230  39.780  1.00  0.00           H
ATOM   3326  C   SER A 860      62.640  38.890  41.660  1.00  0.00           C
ATOM   3327  O   SER A 860      62.300  39.800  42.440  1.00  0.00           O
ATOM   3328  N   ASP A 861      61.890  37.840  41.480  1.00  0.00           N
ATOM   3329  HN  ASP A 861      62.250  37.060  40.960  1.00  0.00           H
ATOM   3330  CA  ASP A 861      60.520  37.790  42.020  1.00  0.00           C
ATOM   3331  HA  ASP A 861      59.970  38.710  41.870  1.00  0.00           H
ATOM   3332  CB  ASP A 861      59.740  36.680  41.240  1.00  0.00           C
ATOM   3333  HB1 ASP A 861      58.710  36.560  41.630  1.00  0.00           H
ATOM   3334  HB2 ASP A 861      60.190  35.680  41.370  1.00  0.00           H
ATOM   3335  CG  ASP A 861      59.520  37.050  39.800  1.00  0.00           C
ATOM   3336  OD1 ASP A 861      59.630  38.270  39.470  1.00  0.00           O
ATOM   3337  OD2 ASP A 861      59.110  36.210  38.930  1.00  0.00           O
ATOM   3338  C   ASP A 861      60.420  37.500  43.530  1.00  0.00           C
ATOM   3339  O   ASP A 861      59.530  37.880  44.240  1.00  0.00           O
ATOM   3340  N   PHE A 862      61.480  36.920  44.080  1.00  0.00           N
ATOM   3341  HN  PHE A 862      62.300  36.740  43.540  1.00  0.00           H
ATOM   3342  CA  PHE A 862      61.410  36.300  45.350  1.00  0.00           C
ATOM   3343  HA  PHE A 862      60.360  36.210  45.540  1.00  0.00           H
ATOM   3344  CB  PHE A 862      61.980  34.950  45.190  1.00  0.00           C
ATOM   3345  HB1 PHE A 862      63.050  35.070  44.930  1.00  0.00           H
ATOM   3346  HB2 PHE A 862      61.520  34.350  44.380  1.00  0.00           H
ATOM   3347  CG  PHE A 862      61.970  34.060  46.420  1.00  0.00           C
ATOM   3348  CD1 PHE A 862      63.180  33.550  46.900  1.00  0.00           C
ATOM   3349  HD1 PHE A 862      64.070  33.790  46.340  1.00  0.00           H
ATOM   3350  CE1 PHE A 862      63.260  32.790  48.060  1.00  0.00           C
ATOM   3351  HE1 PHE A 862      64.120  32.290  48.490  1.00  0.00           H
ATOM   3352  CZ  PHE A 862      62.160  32.660  48.880  1.00  0.00           C
ATOM   3353  HZ  PHE A 862      62.340  32.200  49.840  1.00  0.00           H
ATOM   3354  CD2 PHE A 862      60.750  33.920  47.240  1.00  0.00           C
ATOM   3355  HD2 PHE A 862      59.800  34.370  47.000  1.00  0.00           H
ATOM   3356  CE2 PHE A 862      60.920  33.240  48.490  1.00  0.00           C
ATOM   3357  HE2 PHE A 862      60.140  33.230  49.240  1.00  0.00           H
ATOM   3358  C   PHE A 862      61.980  37.230  46.410  1.00  0.00           C
ATOM   3359  O   PHE A 862      61.670  37.120  47.580  1.00  0.00           O
ATOM   3360  N   ALA A 863      62.780  38.250  45.950  1.00  0.00           N
ATOM   3361  HN  ALA A 863      62.900  38.460  44.980  1.00  0.00           H
ATOM   3362  CA  ALA A 863      63.560  39.270  46.610  1.00  0.00           C
ATOM   3363  HA  ALA A 863      64.590  38.960  46.680  1.00  0.00           H
ATOM   3364  CB  ALA A 863      63.500  40.370  45.560  1.00  0.00           C
ATOM   3365  HB1 ALA A 863      62.430  40.680  45.590  1.00  0.00           H
ATOM   3366  HB2 ALA A 863      63.760  40.110  44.520  1.00  0.00           H
ATOM   3367  HB3 ALA A 863      64.300  41.120  45.800  1.00  0.00           H
ATOM   3368  C   ALA A 863      63.010  39.750  47.960  1.00  0.00           C
ATOM   3369  O   ALA A 863      63.770  39.930  48.930  1.00  0.00           O
ATOM   3370  N   VAL A 864      61.730  40.130  48.110  1.00  0.00           N
ATOM   3371  HN  VAL A 864      61.190  40.320  47.300  1.00  0.00           H
ATOM   3372  CA  VAL A 864      61.190  40.630  49.420  1.00  0.00           C
ATOM   3373  HA  VAL A 864      61.880  41.380  49.790  1.00  0.00           H
ATOM   3374  CB  VAL A 864      59.750  41.140  49.360  1.00  0.00           C
ATOM   3375  HB  VAL A 864      59.010  40.350  49.100  1.00  0.00           H
ATOM   3376  CG1 VAL A 864      59.430  41.820  50.720  1.00  0.00           C
ATOM   3377 HG11 VAL A 864      59.400  41.020  51.500  1.00  0.00           H
ATOM   3378 HG12 VAL A 864      58.580  42.520  50.580  1.00  0.00           H
ATOM   3379 HG13 VAL A 864      60.250  42.540  50.960  1.00  0.00           H
ATOM   3380  CG2 VAL A 864      59.530  42.250  48.320  1.00  0.00           C
ATOM   3381 HG21 VAL A 864      59.740  41.750  47.360  1.00  0.00           H
ATOM   3382 HG22 VAL A 864      60.270  43.060  48.470  1.00  0.00           H
ATOM   3383 HG23 VAL A 864      58.510  42.690  48.320  1.00  0.00           H
ATOM   3384  C   VAL A 864      61.280  39.540  50.550  1.00  0.00           C
ATOM   3385  O   VAL A 864      61.900  39.730  51.620  1.00  0.00           O
ATOM   3386  N   PHE A 865      60.670  38.310  50.280  1.00  0.00           N
ATOM   3387  HN  PHE A 865      60.230  38.140  49.410  1.00  0.00           H
ATOM   3388  CA  PHE A 865      60.740  37.120  51.110  1.00  0.00           C
ATOM   3389  HA  PHE A 865      60.340  37.440  52.060  1.00  0.00           H
ATOM   3390  CB  PHE A 865      59.840  35.980  50.570  1.00  0.00           C
ATOM   3391  HB1 PHE A 865      60.250  35.620  49.610  1.00  0.00           H
ATOM   3392  HB2 PHE A 865      58.870  36.520  50.400  1.00  0.00           H
ATOM   3393  CG  PHE A 865      59.420  34.870  51.600  1.00  0.00           C
ATOM   3394  CD1 PHE A 865      60.280  33.750  51.960  1.00  0.00           C
ATOM   3395  HD1 PHE A 865      61.340  33.680  51.750  1.00  0.00           H
ATOM   3396  CE1 PHE A 865      59.790  32.760  52.810  1.00  0.00           C
ATOM   3397  HE1 PHE A 865      60.440  31.960  53.170  1.00  0.00           H
ATOM   3398  CZ  PHE A 865      58.440  32.760  53.270  1.00  0.00           C
ATOM   3399  HZ  PHE A 865      58.070  31.990  53.920  1.00  0.00           H
ATOM   3400  CD2 PHE A 865      58.050  34.830  51.980  1.00  0.00           C
ATOM   3401  HD2 PHE A 865      57.340  35.630  51.780  1.00  0.00           H
ATOM   3402  CE2 PHE A 865      57.630  33.820  52.850  1.00  0.00           C
ATOM   3403  HE2 PHE A 865      56.610  33.760  53.190  1.00  0.00           H
ATOM   3404  C   PHE A 865      62.140  36.600  51.410  1.00  0.00           C
ATOM   3405  O   PHE A 865      62.570  36.360  52.550  1.00  0.00           O
ATOM   3406  N   LEU A 866      62.920  36.550  50.270  1.00  0.00           N
ATOM   3407  HN  LEU A 866      62.410  36.750  49.440  1.00  0.00           H
ATOM   3408  CA  LEU A 866      64.330  36.190  50.200  1.00  0.00           C
ATOM   3409  HA  LEU A 866      64.420  35.150  50.520  1.00  0.00           H
ATOM   3410  CB  LEU A 866      64.970  36.240  48.820  1.00  0.00           C
ATOM   3411  HB1 LEU A 866      64.950  37.290  48.430  1.00  0.00           H
ATOM   3412  HB2 LEU A 866      64.360  35.670  48.080  1.00  0.00           H
ATOM   3413  CG  LEU A 866      66.470  35.730  48.770  1.00  0.00           C
ATOM   3414  HG  LEU A 866      67.100  36.460  49.330  1.00  0.00           H
ATOM   3415  CD1 LEU A 866      66.650  34.410  49.360  1.00  0.00           C
ATOM   3416 HD11 LEU A 866      66.040  33.620  48.880  1.00  0.00           H
ATOM   3417 HD12 LEU A 866      66.420  34.410  50.450  1.00  0.00           H
ATOM   3418 HD13 LEU A 866      67.670  34.020  49.160  1.00  0.00           H
ATOM   3419  CD2 LEU A 866      66.960  35.650  47.250  1.00  0.00           C
ATOM   3420 HD21 LEU A 866      68.060  35.550  47.280  1.00  0.00           H
ATOM   3421 HD22 LEU A 866      66.750  36.680  46.890  1.00  0.00           H
ATOM   3422 HD23 LEU A 866      66.340  34.910  46.700  1.00  0.00           H
ATOM   3423  C   LEU A 866      65.070  37.160  51.190  1.00  0.00           C
ATOM   3424  O   LEU A 866      65.950  36.780  52.000  1.00  0.00           O
ATOM   3425  N   THR A 867      64.760  38.480  51.230  1.00  0.00           N
ATOM   3426  HN  THR A 867      63.960  38.760  50.700  1.00  0.00           H
ATOM   3427  CA  THR A 867      65.400  39.430  52.290  1.00  0.00           C
ATOM   3428  HA  THR A 867      66.470  39.310  52.180  1.00  0.00           H
ATOM   3429  CB  THR A 867      65.080  40.870  52.010  1.00  0.00           C
ATOM   3430  HB  THR A 867      64.030  41.170  52.170  1.00  0.00           H
ATOM   3431  OG1 THR A 867      65.320  41.110  50.610  1.00  0.00           O
ATOM   3432  HG1 THR A 867      64.680  40.650  50.060  1.00  0.00           H
ATOM   3433  CG2 THR A 867      65.970  41.850  52.800  1.00  0.00           C
ATOM   3434 HG21 THR A 867      66.960  41.380  53.010  1.00  0.00           H
ATOM   3435 HG22 THR A 867      65.620  42.050  53.840  1.00  0.00           H
ATOM   3436 HG23 THR A 867      66.130  42.810  52.280  1.00  0.00           H
ATOM   3437  C   THR A 867      65.010  39.140  53.720  1.00  0.00           C
ATOM   3438  O   THR A 867      65.890  38.990  54.580  1.00  0.00           O
ATOM   3439  N   ILE A 868      63.690  38.860  54.010  1.00  0.00           N
ATOM   3440  HN  ILE A 868      62.970  38.830  53.320  1.00  0.00           H
ATOM   3441  CA  ILE A 868      63.240  38.260  55.300  1.00  0.00           C
ATOM   3442  HA  ILE A 868      63.550  38.910  56.090  1.00  0.00           H
ATOM   3443  CB  ILE A 868      61.780  38.030  55.350  1.00  0.00           C
ATOM   3444  HB  ILE A 868      61.590  37.110  54.760  1.00  0.00           H
ATOM   3445  CG2 ILE A 868      61.330  37.630  56.760  1.00  0.00           C
ATOM   3446 HG21 ILE A 868      60.240  37.490  56.830  1.00  0.00           H
ATOM   3447 HG22 ILE A 868      61.590  38.470  57.440  1.00  0.00           H
ATOM   3448 HG23 ILE A 868      61.780  36.670  57.110  1.00  0.00           H
ATOM   3449  CG1 ILE A 868      60.850  39.150  54.770  1.00  0.00           C
ATOM   3450 HG11 ILE A 868      59.800  38.940  55.030  1.00  0.00           H
ATOM   3451 HG12 ILE A 868      60.960  39.150  53.670  1.00  0.00           H
ATOM   3452  CD  ILE A 868      61.020  40.620  55.190  1.00  0.00           C
ATOM   3453  HD1 ILE A 868      60.330  41.200  54.530  1.00  0.00           H
ATOM   3454  HD2 ILE A 868      62.040  41.050  55.120  1.00  0.00           H
ATOM   3455  HD3 ILE A 868      60.550  40.830  56.180  1.00  0.00           H
ATOM   3456  C   ILE A 868      64.060  36.990  55.690  1.00  0.00           C
ATOM   3457  O   ILE A 868      64.630  36.920  56.770  1.00  0.00           O
ATOM   3458  N   VAL A 869      64.170  36.010  54.850  1.00  0.00           N
ATOM   3459  HN  VAL A 869      63.640  36.040  54.010  1.00  0.00           H
ATOM   3460  CA  VAL A 869      65.060  34.840  54.950  1.00  0.00           C
ATOM   3461  HA  VAL A 869      64.830  34.360  55.880  1.00  0.00           H
ATOM   3462  CB  VAL A 869      64.880  33.850  53.770  1.00  0.00           C
ATOM   3463  HB  VAL A 869      65.010  34.400  52.810  1.00  0.00           H
ATOM   3464  CG1 VAL A 869      65.840  32.590  53.740  1.00  0.00           C
ATOM   3465 HG11 VAL A 869      65.630  32.040  52.790  1.00  0.00           H
ATOM   3466 HG12 VAL A 869      65.700  31.970  54.640  1.00  0.00           H
ATOM   3467 HG13 VAL A 869      66.920  32.870  53.810  1.00  0.00           H
ATOM   3468  CG2 VAL A 869      63.470  33.300  53.820  1.00  0.00           C
ATOM   3469 HG21 VAL A 869      63.290  32.600  54.660  1.00  0.00           H
ATOM   3470 HG22 VAL A 869      63.200  32.910  52.820  1.00  0.00           H
ATOM   3471 HG23 VAL A 869      62.710  34.090  54.040  1.00  0.00           H
ATOM   3472  C   VAL A 869      66.520  35.090  55.180  1.00  0.00           C
ATOM   3473  O   VAL A 869      67.150  34.530  56.130  1.00  0.00           O
ATOM   3474  N   ILE A 870      67.120  36.000  54.400  1.00  0.00           N
ATOM   3475  HN  ILE A 870      66.680  36.380  53.590  1.00  0.00           H
ATOM   3476  CA  ILE A 870      68.460  36.460  54.720  1.00  0.00           C
ATOM   3477  HA  ILE A 870      69.040  35.560  54.760  1.00  0.00           H
ATOM   3478  CB  ILE A 870      69.000  37.370  53.550  1.00  0.00           C
ATOM   3479  HB  ILE A 870      68.260  38.200  53.430  1.00  0.00           H
ATOM   3480  CG2 ILE A 870      70.340  38.040  53.880  1.00  0.00           C
ATOM   3481 HG21 ILE A 870      70.190  38.650  54.800  1.00  0.00           H
ATOM   3482 HG22 ILE A 870      70.460  38.710  53.010  1.00  0.00           H
ATOM   3483 HG23 ILE A 870      71.170  37.300  53.960  1.00  0.00           H
ATOM   3484  CG1 ILE A 870      69.190  36.430  52.320  1.00  0.00           C
ATOM   3485 HG11 ILE A 870      68.580  35.520  52.170  1.00  0.00           H
ATOM   3486 HG12 ILE A 870      70.140  35.870  52.450  1.00  0.00           H
ATOM   3487  CD  ILE A 870      69.280  37.190  50.990  1.00  0.00           C
ATOM   3488  HD1 ILE A 870      69.790  36.640  50.180  1.00  0.00           H
ATOM   3489  HD2 ILE A 870      70.050  37.990  51.120  1.00  0.00           H
ATOM   3490  HD3 ILE A 870      68.320  37.680  50.730  1.00  0.00           H
ATOM   3491  C   ILE A 870      68.640  37.160  56.090  1.00  0.00           C
ATOM   3492  O   ILE A 870      69.500  36.810  56.880  1.00  0.00           O
ATOM   3493  N   MET A 871      67.750  38.160  56.450  1.00  0.00           N
ATOM   3494  HN  MET A 871      67.020  38.400  55.810  1.00  0.00           H
ATOM   3495  CA  MET A 871      67.730  38.810  57.690  1.00  0.00           C
ATOM   3496  HA  MET A 871      68.670  39.310  57.880  1.00  0.00           H
ATOM   3497  CB  MET A 871      66.690  40.010  57.730  1.00  0.00           C
ATOM   3498  HB1 MET A 871      66.580  40.390  58.760  1.00  0.00           H
ATOM   3499  HB2 MET A 871      65.680  39.600  57.460  1.00  0.00           H
ATOM   3500  CG  MET A 871      67.120  41.260  56.770  1.00  0.00           C
ATOM   3501  HG1 MET A 871      66.390  42.100  56.840  1.00  0.00           H
ATOM   3502  HG2 MET A 871      67.090  40.840  55.750  1.00  0.00           H
ATOM   3503  SD  MET A 871      68.750  41.860  57.120  1.00  0.00           S
ATOM   3504  CE  MET A 871      68.700  43.030  55.730  1.00  0.00           C
ATOM   3505  HE1 MET A 871      67.720  43.360  55.270  1.00  0.00           H
ATOM   3506  HE2 MET A 871      69.350  42.700  54.900  1.00  0.00           H
ATOM   3507  HE3 MET A 871      69.210  43.940  56.120  1.00  0.00           H
ATOM   3508  C   MET A 871      67.600  37.900  58.900  1.00  0.00           C
ATOM   3509  O   MET A 871      68.270  38.080  59.930  1.00  0.00           O
ATOM   3510  N   VAL A 872      66.730  36.880  58.820  1.00  0.00           N
ATOM   3511  HN  VAL A 872      66.070  36.810  58.070  1.00  0.00           H
ATOM   3512  CA  VAL A 872      66.460  36.030  59.950  1.00  0.00           C
ATOM   3513  HA  VAL A 872      66.410  36.660  60.830  1.00  0.00           H
ATOM   3514  CB  VAL A 872      65.170  35.240  59.920  1.00  0.00           C
ATOM   3515  HB  VAL A 872      65.090  34.710  60.900  1.00  0.00           H
ATOM   3516  CG1 VAL A 872      64.010  36.300  59.970  1.00  0.00           C
ATOM   3517 HG11 VAL A 872      64.030  36.880  59.020  1.00  0.00           H
ATOM   3518 HG12 VAL A 872      64.130  37.000  60.820  1.00  0.00           H
ATOM   3519 HG13 VAL A 872      63.030  35.810  60.150  1.00  0.00           H
ATOM   3520  CG2 VAL A 872      65.020  34.310  58.710  1.00  0.00           C
ATOM   3521 HG21 VAL A 872      65.930  33.800  58.320  1.00  0.00           H
ATOM   3522 HG22 VAL A 872      64.510  34.930  57.930  1.00  0.00           H
ATOM   3523 HG23 VAL A 872      64.370  33.480  59.040  1.00  0.00           H
ATOM   3524  C   VAL A 872      67.630  35.070  60.150  1.00  0.00           C
ATOM   3525  O   VAL A 872      67.830  34.670  61.280  1.00  0.00           O
ATOM   3526  N   THR A 873      68.370  34.690  59.080  1.00  0.00           N
ATOM   3527  HN  THR A 873      68.150  35.100  58.210  1.00  0.00           H
ATOM   3528  CA  THR A 873      69.640  33.990  59.130  1.00  0.00           C
ATOM   3529  HA  THR A 873      69.470  33.110  59.710  1.00  0.00           H
ATOM   3530  CB  THR A 873      70.050  33.470  57.700  1.00  0.00           C
ATOM   3531  HB  THR A 873      70.220  34.330  57.000  1.00  0.00           H
ATOM   3532  OG1 THR A 873      69.020  32.710  57.110  1.00  0.00           O
ATOM   3533  HG1 THR A 873      68.310  33.320  56.910  1.00  0.00           H
ATOM   3534  CG2 THR A 873      71.350  32.680  57.860  1.00  0.00           C
ATOM   3535 HG21 THR A 873      71.250  31.680  58.330  1.00  0.00           H
ATOM   3536 HG22 THR A 873      72.160  33.220  58.400  1.00  0.00           H
ATOM   3537 HG23 THR A 873      71.660  32.400  56.830  1.00  0.00           H
ATOM   3538  C   THR A 873      70.750  34.810  59.710  1.00  0.00           C
ATOM   3539  O   THR A 873      71.500  34.280  60.530  1.00  0.00           O
ATOM   3540  N   ILE A 874      70.820  36.150  59.330  1.00  0.00           N
ATOM   3541  HN  ILE A 874      70.090  36.390  58.700  1.00  0.00           H
ATOM   3542  CA  ILE A 874      71.730  37.040  60.030  1.00  0.00           C
ATOM   3543  HA  ILE A 874      72.680  36.520  59.960  1.00  0.00           H
ATOM   3544  CB  ILE A 874      71.900  38.390  59.340  1.00  0.00           C
ATOM   3545  HB  ILE A 874      70.940  38.940  59.250  1.00  0.00           H
ATOM   3546  CG2 ILE A 874      72.990  39.270  59.990  1.00  0.00           C
ATOM   3547 HG21 ILE A 874      73.860  38.610  60.190  1.00  0.00           H
ATOM   3548 HG22 ILE A 874      72.600  39.710  60.950  1.00  0.00           H
ATOM   3549 HG23 ILE A 874      73.360  40.160  59.440  1.00  0.00           H
ATOM   3550  CG1 ILE A 874      72.400  38.250  57.830  1.00  0.00           C
ATOM   3551 HG11 ILE A 874      71.990  37.400  57.220  1.00  0.00           H
ATOM   3552 HG12 ILE A 874      73.500  38.150  57.700  1.00  0.00           H
ATOM   3553  CD  ILE A 874      72.040  39.540  57.010  1.00  0.00           C
ATOM   3554  HD1 ILE A 874      72.600  40.400  57.420  1.00  0.00           H
ATOM   3555  HD2 ILE A 874      70.950  39.740  57.050  1.00  0.00           H
ATOM   3556  HD3 ILE A 874      72.410  39.360  55.980  1.00  0.00           H
ATOM   3557  C   ILE A 874      71.460  37.170  61.500  1.00  0.00           C
ATOM   3558  O   ILE A 874      72.400  36.930  62.240  1.00  0.00           O
ATOM   3559  N   ASP A 875      70.190  37.410  61.910  1.00  0.00           N
ATOM   3560  HN  ASP A 875      69.450  37.480  61.250  1.00  0.00           H
ATOM   3561  CA  ASP A 875      69.760  37.330  63.310  1.00  0.00           C
ATOM   3562  HA  ASP A 875      70.420  38.050  63.780  1.00  0.00           H
ATOM   3563  CB  ASP A 875      68.310  37.800  63.550  1.00  0.00           C
ATOM   3564  HB1 ASP A 875      67.710  36.980  63.050  1.00  0.00           H
ATOM   3565  HB2 ASP A 875      68.190  38.830  63.180  1.00  0.00           H
ATOM   3566  CG  ASP A 875      68.090  37.840  65.070  1.00  0.00           C
ATOM   3567  OD1 ASP A 875      67.170  37.150  65.600  1.00  0.00           O
ATOM   3568  OD2 ASP A 875      68.720  38.700  65.720  1.00  0.00           O
ATOM   3569  C   ASP A 875      70.070  35.980  64.000  1.00  0.00           C
ATOM   3570  O   ASP A 875      70.720  36.000  65.010  1.00  0.00           O
ATOM   3571  N   TYR A 876      69.660  34.870  63.450  1.00  0.00           N
ATOM   3572  HN  TYR A 876      69.050  34.840  62.660  1.00  0.00           H
ATOM   3573  CA  TYR A 876      70.180  33.590  64.000  1.00  0.00           C
ATOM   3574  HA  TYR A 876      69.790  33.520  64.990  1.00  0.00           H
ATOM   3575  CB  TYR A 876      69.480  32.340  63.320  1.00  0.00           C
ATOM   3576  HB1 TYR A 876      69.710  32.130  62.260  1.00  0.00           H
ATOM   3577  HB2 TYR A 876      68.390  32.600  63.330  1.00  0.00           H
ATOM   3578  CG  TYR A 876      69.660  31.030  64.070  1.00  0.00           C
ATOM   3579  CD1 TYR A 876      70.290  29.980  63.300  1.00  0.00           C
ATOM   3580  HD1 TYR A 876      70.570  30.140  62.270  1.00  0.00           H
ATOM   3581  CE1 TYR A 876      70.570  28.730  63.840  1.00  0.00           C
ATOM   3582  HE1 TYR A 876      71.010  27.960  63.240  1.00  0.00           H
ATOM   3583  CZ  TYR A 876      70.420  28.590  65.240  1.00  0.00           C
ATOM   3584  OH  TYR A 876      70.680  27.360  65.770  1.00  0.00           O
ATOM   3585  HH  TYR A 876      71.420  27.030  65.250  1.00  0.00           H
ATOM   3586  CD2 TYR A 876      69.460  30.810  65.390  1.00  0.00           C
ATOM   3587  HD2 TYR A 876      69.080  31.600  66.020  1.00  0.00           H
ATOM   3588  CE2 TYR A 876      69.850  29.620  66.010  1.00  0.00           C
ATOM   3589  HE2 TYR A 876      69.680  29.510  67.080  1.00  0.00           H
ATOM   3590  C   TYR A 876      71.610  33.420  64.180  1.00  0.00           C
ATOM   3591  O   TYR A 876      72.040  33.070  65.250  1.00  0.00           O
ATOM   3592  N   LEU A 877      72.480  33.810  63.170  1.00  0.00           N
ATOM   3593  HN  LEU A 877      72.150  34.350  62.400  1.00  0.00           H
ATOM   3594  CA  LEU A 877      73.870  33.370  63.100  1.00  0.00           C
ATOM   3595  HA  LEU A 877      74.000  32.490  63.720  1.00  0.00           H
ATOM   3596  CB  LEU A 877      74.340  33.160  61.610  1.00  0.00           C
ATOM   3597  HB1 LEU A 877      75.440  33.020  61.610  1.00  0.00           H
ATOM   3598  HB2 LEU A 877      74.110  34.070  61.020  1.00  0.00           H
ATOM   3599  CG  LEU A 877      73.690  31.930  60.940  1.00  0.00           C
ATOM   3600  HG  LEU A 877      72.600  32.070  60.830  1.00  0.00           H
ATOM   3601  CD1 LEU A 877      74.270  31.780  59.500  1.00  0.00           C
ATOM   3602 HD11 LEU A 877      74.200  32.690  58.880  1.00  0.00           H
ATOM   3603 HD12 LEU A 877      73.800  30.880  59.030  1.00  0.00           H
ATOM   3604 HD13 LEU A 877      75.350  31.490  59.540  1.00  0.00           H
ATOM   3605  CD2 LEU A 877      74.070  30.640  61.650  1.00  0.00           C
ATOM   3606 HD21 LEU A 877      73.430  30.450  62.540  1.00  0.00           H
ATOM   3607 HD22 LEU A 877      75.130  30.710  61.970  1.00  0.00           H
ATOM   3608 HD23 LEU A 877      73.890  29.800  60.950  1.00  0.00           H
ATOM   3609  C   LEU A 877      74.830  34.310  63.700  1.00  0.00           C
ATOM   3610  O   LEU A 877      75.750  33.970  64.440  1.00  0.00           O
ATOM   3611  N   VAL A 878      74.540  35.610  63.540  1.00  0.00           N
ATOM   3612  HN  VAL A 878      73.720  35.840  63.020  1.00  0.00           H
ATOM   3613  CA  VAL A 878      75.320  36.720  64.060  1.00  0.00           C
ATOM   3614  HA  VAL A 878      76.220  36.360  64.540  1.00  0.00           H
ATOM   3615  CB  VAL A 878      75.770  37.660  63.030  1.00  0.00           C
ATOM   3616  HB  VAL A 878      74.940  38.360  62.800  1.00  0.00           H
ATOM   3617  CG1 VAL A 878      76.940  38.480  63.650  1.00  0.00           C
ATOM   3618 HG11 VAL A 878      76.910  38.810  64.720  1.00  0.00           H
ATOM   3619 HG12 VAL A 878      77.020  39.420  63.080  1.00  0.00           H
ATOM   3620 HG13 VAL A 878      77.950  38.080  63.420  1.00  0.00           H
ATOM   3621  CG2 VAL A 878      76.220  37.050  61.730  1.00  0.00           C
ATOM   3622 HG21 VAL A 878      76.560  37.890  61.110  1.00  0.00           H
ATOM   3623 HG22 VAL A 878      75.290  36.590  61.320  1.00  0.00           H
ATOM   3624 HG23 VAL A 878      77.020  36.290  61.800  1.00  0.00           H
ATOM   3625  C   VAL A 878      74.540  37.540  65.160  1.00  0.00           C
ATOM   3626  O   VAL A 878      75.230  37.820  66.170  1.00  0.00           O
ATOM   3627  N   GLY A 879      73.280  37.810  64.950  1.00  0.00           N
ATOM   3628  HN  GLY A 879      72.920  37.470  64.080  1.00  0.00           H
ATOM   3629  CA  GLY A 879      72.360  38.360  65.990  1.00  0.00           C
ATOM   3630  HA1 GLY A 879      72.700  38.010  66.940  1.00  0.00           H
ATOM   3631  HA2 GLY A 879      71.340  38.140  65.740  1.00  0.00           H
ATOM   3632  C   GLY A 879      72.380  39.870  65.950  1.00  0.00           C
ATOM   3633  O   GLY A 879      73.350  40.500  66.420  1.00  0.00           O
ATOM   3634  N   VAL A 880      71.300  40.520  65.520  1.00  0.00           N
ATOM   3635  HN  VAL A 880      70.390  40.110  65.490  1.00  0.00           H
ATOM   3636  CA  VAL A 880      71.270  41.980  65.150  1.00  0.00           C
ATOM   3637  HA  VAL A 880      72.280  42.340  65.190  1.00  0.00           H
ATOM   3638  CB  VAL A 880      70.680  42.170  63.680  1.00  0.00           C
ATOM   3639  HB  VAL A 880      69.690  41.680  63.630  1.00  0.00           H
ATOM   3640  CG1 VAL A 880      70.590  43.690  63.390  1.00  0.00           C
ATOM   3641 HG11 VAL A 880      71.530  44.230  63.140  1.00  0.00           H
ATOM   3642 HG12 VAL A 880      70.000  44.100  64.240  1.00  0.00           H
ATOM   3643 HG13 VAL A 880      70.070  43.770  62.420  1.00  0.00           H
ATOM   3644  CG2 VAL A 880      71.570  41.370  62.710  1.00  0.00           C
ATOM   3645 HG21 VAL A 880      71.140  41.460  61.680  1.00  0.00           H
ATOM   3646 HG22 VAL A 880      71.690  40.300  62.990  1.00  0.00           H
ATOM   3647 HG23 VAL A 880      72.560  41.860  62.660  1.00  0.00           H
ATOM   3648  C   VAL A 880      70.450  42.610  66.160  1.00  0.00           C
ATOM   3649  O   VAL A 880      69.260  42.270  66.170  1.00  0.00           O
ATOM   3650  N   PRO A 881      70.930  43.500  66.950  1.00  0.00           N
ATOM   3651  CD  PRO A 881      72.280  43.780  67.370  1.00  0.00           C
ATOM   3652  HD1 PRO A 881      72.690  44.490  66.620  1.00  0.00           H
ATOM   3653  HD2 PRO A 881      73.000  42.920  67.360  1.00  0.00           H
ATOM   3654  CA  PRO A 881      70.050  44.210  67.860  1.00  0.00           C
ATOM   3655  HA  PRO A 881      69.610  43.410  68.420  1.00  0.00           H
ATOM   3656  CB  PRO A 881      70.850  45.160  68.700  1.00  0.00           C
ATOM   3657  HB1 PRO A 881      70.350  45.310  69.680  1.00  0.00           H
ATOM   3658  HB2 PRO A 881      71.090  46.070  68.130  1.00  0.00           H
ATOM   3659  CG  PRO A 881      72.190  44.400  68.720  1.00  0.00           C
ATOM   3660  HG1 PRO A 881      73.010  45.110  68.940  1.00  0.00           H
ATOM   3661  HG2 PRO A 881      72.170  43.580  69.470  1.00  0.00           H
ATOM   3662  C   PRO A 881      68.980  44.980  67.240  1.00  0.00           C
ATOM   3663  O   PRO A 881      69.270  45.820  66.370  1.00  0.00           O
ATOM   3664  N   SER A 882      67.720  44.740  67.500  1.00  0.00           N
ATOM   3665  HN  SER A 882      67.690  44.100  68.260  1.00  0.00           H
ATOM   3666  CA  SER A 882      66.570  45.260  66.840  1.00  0.00           C
ATOM   3667  HA  SER A 882      66.440  46.290  67.150  1.00  0.00           H
ATOM   3668  CB  SER A 882      66.450  45.070  65.300  1.00  0.00           C
ATOM   3669  HB1 SER A 882      67.130  45.790  64.780  1.00  0.00           H
ATOM   3670  HB2 SER A 882      65.460  45.280  64.860  1.00  0.00           H
ATOM   3671  OG  SER A 882      66.690  43.750  64.820  1.00  0.00           O
ATOM   3672  HG1 SER A 882      67.540  43.590  65.240  1.00  0.00           H
ATOM   3673  C   SER A 882      65.300  44.510  67.380  1.00  0.00           C
ATOM   3674  O   SER A 882      65.220  43.280  67.650  1.00  0.00           O
ATOM   3675  N   PRO A 883      64.180  45.290  67.540  1.00  0.00           N
ATOM   3676  CD  PRO A 883      64.020  46.730  67.320  1.00  0.00           C
ATOM   3677  HD1 PRO A 883      64.720  47.120  66.540  1.00  0.00           H
ATOM   3678  HD2 PRO A 883      64.150  47.240  68.300  1.00  0.00           H
ATOM   3679  CA  PRO A 883      62.810  44.760  67.840  1.00  0.00           C
ATOM   3680  HA  PRO A 883      62.870  44.480  68.880  1.00  0.00           H
ATOM   3681  CB  PRO A 883      61.780  45.910  67.760  1.00  0.00           C
ATOM   3682  HB1 PRO A 883      61.520  46.250  68.780  1.00  0.00           H
ATOM   3683  HB2 PRO A 883      60.860  45.620  67.230  1.00  0.00           H
ATOM   3684  CG  PRO A 883      62.540  47.040  67.040  1.00  0.00           C
ATOM   3685  HG1 PRO A 883      62.400  46.940  65.930  1.00  0.00           H
ATOM   3686  HG2 PRO A 883      62.210  48.070  67.280  1.00  0.00           H
ATOM   3687  C   PRO A 883      62.330  43.560  66.920  1.00  0.00           C
ATOM   3688  O   PRO A 883      62.640  43.590  65.750  1.00  0.00           O
ATOM   3689  N   LYS A 884      61.490  42.630  67.500  1.00  0.00           N
ATOM   3690  HN  LYS A 884      61.100  42.720  68.410  1.00  0.00           H
ATOM   3691  CA  LYS A 884      60.940  41.450  66.890  1.00  0.00           C
ATOM   3692  HA  LYS A 884      61.370  41.350  65.900  1.00  0.00           H
ATOM   3693  CB  LYS A 884      61.150  40.180  67.730  1.00  0.00           C
ATOM   3694  HB1 LYS A 884      60.420  39.370  67.520  1.00  0.00           H
ATOM   3695  HB2 LYS A 884      61.020  40.360  68.820  1.00  0.00           H
ATOM   3696  CG  LYS A 884      62.590  39.590  67.640  1.00  0.00           C
ATOM   3697  HG1 LYS A 884      62.680  38.820  68.440  1.00  0.00           H
ATOM   3698  HG2 LYS A 884      63.230  40.450  67.910  1.00  0.00           H
ATOM   3699  CD  LYS A 884      63.010  39.050  66.270  1.00  0.00           C
ATOM   3700  HD1 LYS A 884      63.330  39.880  65.610  1.00  0.00           H
ATOM   3701  HD2 LYS A 884      62.120  38.660  65.730  1.00  0.00           H
ATOM   3702  CE  LYS A 884      64.100  37.990  66.190  1.00  0.00           C
ATOM   3703  HE1 LYS A 884      64.450  37.810  65.160  1.00  0.00           H
ATOM   3704  HE2 LYS A 884      63.650  37.050  66.610  1.00  0.00           H
ATOM   3705  NZ  LYS A 884      65.190  38.430  67.090  1.00  0.00           N
ATOM   3706  HZ1 LYS A 884      66.040  37.900  66.810  1.00  0.00           H
ATOM   3707  HZ2 LYS A 884      65.050  38.430  68.130  1.00  0.00           H
ATOM   3708  HZ3 LYS A 884      65.530  39.390  66.880  1.00  0.00           H
ATOM   3709  C   LYS A 884      59.410  41.470  66.760  1.00  0.00           C
ATOM   3710  O   LYS A 884      58.710  42.050  67.600  1.00  0.00           O
ATOM   3711  N   LEU A 885      58.820  40.960  65.650  1.00  0.00           N
ATOM   3712  HN  LEU A 885      59.350  40.550  64.900  1.00  0.00           H
ATOM   3713  CA  LEU A 885      57.410  41.050  65.410  1.00  0.00           C
ATOM   3714  HA  LEU A 885      57.100  42.080  65.540  1.00  0.00           H
ATOM   3715  CB  LEU A 885      57.150  40.320  63.980  1.00  0.00           C
ATOM   3716  HB1 LEU A 885      57.440  39.240  64.080  1.00  0.00           H
ATOM   3717  HB2 LEU A 885      57.840  40.790  63.250  1.00  0.00           H
ATOM   3718  CG  LEU A 885      55.720  40.430  63.440  1.00  0.00           C
ATOM   3719  HG  LEU A 885      55.070  39.840  64.120  1.00  0.00           H
ATOM   3720  CD1 LEU A 885      55.120  41.830  63.400  1.00  0.00           C
ATOM   3721 HD11 LEU A 885      55.840  42.500  62.880  1.00  0.00           H
ATOM   3722 HD12 LEU A 885      54.800  42.230  64.390  1.00  0.00           H
ATOM   3723 HD13 LEU A 885      54.170  41.850  62.810  1.00  0.00           H
ATOM   3724  CD2 LEU A 885      55.630  40.020  61.990  1.00  0.00           C
ATOM   3725 HD21 LEU A 885      54.690  40.270  61.440  1.00  0.00           H
ATOM   3726 HD22 LEU A 885      55.760  38.920  61.840  1.00  0.00           H
ATOM   3727 HD23 LEU A 885      56.440  40.490  61.410  1.00  0.00           H
ATOM   3728  C   LEU A 885      56.680  40.350  66.550  1.00  0.00           C
ATOM   3729  O   LEU A 885      56.990  39.200  66.930  1.00  0.00           O
ATOM   3730  N   HSD A 886      55.610  40.900  67.040  1.00  0.00           N
ATOM   3731  HN  HSD A 886      55.370  41.840  66.770  1.00  0.00           H
ATOM   3732  CA  HSD A 886      54.750  40.170  67.970  1.00  0.00           C
ATOM   3733  HA  HSD A 886      55.210  39.210  68.180  1.00  0.00           H
ATOM   3734  CB  HSD A 886      54.300  40.910  69.210  1.00  0.00           C
ATOM   3735  HB1 HSD A 886      53.820  40.170  69.880  1.00  0.00           H
ATOM   3736  HB2 HSD A 886      53.530  41.650  68.940  1.00  0.00           H
ATOM   3737  ND1 HSD A 886      55.480  41.490  71.280  1.00  0.00           N
ATOM   3738  HD1 HSD A 886      54.970  40.900  71.890  1.00  0.00           H
ATOM   3739  CG  HSD A 886      55.320  41.660  69.940  1.00  0.00           C
ATOM   3740  CE1 HSD A 886      56.170  42.550  71.770  1.00  0.00           C
ATOM   3741  HE1 HSD A 886      56.610  42.460  72.760  1.00  0.00           H
ATOM   3742  NE2 HSD A 886      56.450  43.390  70.780  1.00  0.00           N
ATOM   3743  CD2 HSD A 886      55.940  42.810  69.620  1.00  0.00           C
ATOM   3744  HD2 HSD A 886      55.960  43.320  68.660  1.00  0.00           H
ATOM   3745  C   HSD A 886      53.470  39.720  67.320  1.00  0.00           C
ATOM   3746  O   HSD A 886      52.940  40.470  66.460  1.00  0.00           O
ATOM   3747  N   VAL A 887      52.890  38.520  67.620  1.00  0.00           N
ATOM   3748  HN  VAL A 887      53.300  37.970  68.360  1.00  0.00           H
ATOM   3749  CA  VAL A 887      51.680  38.040  67.070  1.00  0.00           C
ATOM   3750  HA  VAL A 887      51.170  38.980  66.890  1.00  0.00           H
ATOM   3751  CB  VAL A 887      51.760  37.030  65.960  1.00  0.00           C
ATOM   3752  HB  VAL A 887      50.760  36.570  65.840  1.00  0.00           H
ATOM   3753  CG1 VAL A 887      52.100  37.870  64.670  1.00  0.00           C
ATOM   3754 HG11 VAL A 887      53.000  38.470  64.900  1.00  0.00           H
ATOM   3755 HG12 VAL A 887      51.260  38.530  64.370  1.00  0.00           H
ATOM   3756 HG13 VAL A 887      52.200  37.160  63.820  1.00  0.00           H
ATOM   3757  CG2 VAL A 887      52.700  35.860  66.150  1.00  0.00           C
ATOM   3758 HG21 VAL A 887      53.740  36.170  66.400  1.00  0.00           H
ATOM   3759 HG22 VAL A 887      52.650  35.080  65.370  1.00  0.00           H
ATOM   3760 HG23 VAL A 887      52.420  35.290  67.070  1.00  0.00           H
ATOM   3761  C   VAL A 887      50.920  37.500  68.280  1.00  0.00           C
ATOM   3762  O   VAL A 887      51.620  36.960  69.170  1.00  0.00           O
ATOM   3763  N   PRO A 888      49.640  37.720  68.490  1.00  0.00           N
ATOM   3764  CD  PRO A 888      48.750  38.560  67.600  1.00  0.00           C
ATOM   3765  HD1 PRO A 888      48.970  38.330  66.540  1.00  0.00           H
ATOM   3766  HD2 PRO A 888      48.960  39.630  67.760  1.00  0.00           H
ATOM   3767  CA  PRO A 888      48.940  36.850  69.380  1.00  0.00           C
ATOM   3768  HA  PRO A 888      49.440  36.900  70.340  1.00  0.00           H
ATOM   3769  CB  PRO A 888      47.520  37.480  69.320  1.00  0.00           C
ATOM   3770  HB1 PRO A 888      47.310  38.280  70.060  1.00  0.00           H
ATOM   3771  HB2 PRO A 888      46.720  36.740  69.480  1.00  0.00           H
ATOM   3772  CG  PRO A 888      47.390  38.060  67.930  1.00  0.00           C
ATOM   3773  HG1 PRO A 888      47.070  37.270  67.220  1.00  0.00           H
ATOM   3774  HG2 PRO A 888      46.550  38.760  67.800  1.00  0.00           H
ATOM   3775  C   PRO A 888      48.850  35.420  68.900  1.00  0.00           C
ATOM   3776  O   PRO A 888      49.160  35.060  67.740  1.00  0.00           O
ATOM   3777  N   GLU A 889      48.650  34.440  69.890  1.00  0.00           N
ATOM   3778  HN  GLU A 889      48.410  34.630  70.840  1.00  0.00           H
ATOM   3779  CA  GLU A 889      48.800  33.040  69.550  1.00  0.00           C
ATOM   3780  HA  GLU A 889      48.970  32.930  68.490  1.00  0.00           H
ATOM   3781  CB  GLU A 889      50.010  32.400  70.220  1.00  0.00           C
ATOM   3782  HB1 GLU A 889      50.050  31.430  69.700  1.00  0.00           H
ATOM   3783  HB2 GLU A 889      49.990  32.300  71.330  1.00  0.00           H
ATOM   3784  CG  GLU A 889      51.320  33.180  69.830  1.00  0.00           C
ATOM   3785  HG1 GLU A 889      51.230  34.180  70.290  1.00  0.00           H
ATOM   3786  HG2 GLU A 889      51.390  33.310  68.720  1.00  0.00           H
ATOM   3787  CD  GLU A 889      52.630  32.400  70.180  1.00  0.00           C
ATOM   3788  OE1 GLU A 889      52.860  31.340  69.590  1.00  0.00           O
ATOM   3789  OE2 GLU A 889      53.470  33.080  70.850  1.00  0.00           O
ATOM   3790  C   GLU A 889      47.540  32.180  69.810  1.00  0.00           C
ATOM   3791  O   GLU A 889      46.550  32.440  70.540  1.00  0.00           O
ATOM   3792  N   LYS A 890      47.590  31.040  69.190  1.00  0.00           N
ATOM   3793  HN  LYS A 890      48.430  30.890  68.640  1.00  0.00           H
ATOM   3794  CA  LYS A 890      46.660  29.940  69.220  1.00  0.00           C
ATOM   3795  HA  LYS A 890      47.160  29.220  68.590  1.00  0.00           H
ATOM   3796  CB  LYS A 890      46.510  29.340  70.610  1.00  0.00           C
ATOM   3797  HB1 LYS A 890      45.880  28.420  70.560  1.00  0.00           H
ATOM   3798  HB2 LYS A 890      45.820  30.020  71.160  1.00  0.00           H
ATOM   3799  CG  LYS A 890      47.750  29.000  71.440  1.00  0.00           C
ATOM   3800  HG1 LYS A 890      47.480  28.620  72.450  1.00  0.00           H
ATOM   3801  HG2 LYS A 890      48.350  29.900  71.700  1.00  0.00           H
ATOM   3802  CD  LYS A 890      48.740  27.870  70.940  1.00  0.00           C
ATOM   3803  HD1 LYS A 890      49.350  28.280  70.110  1.00  0.00           H
ATOM   3804  HD2 LYS A 890      48.050  27.090  70.550  1.00  0.00           H
ATOM   3805  CE  LYS A 890      49.670  27.290  72.060  1.00  0.00           C
ATOM   3806  HE1 LYS A 890      50.170  28.210  72.440  1.00  0.00           H
ATOM   3807  HE2 LYS A 890      50.410  26.550  71.670  1.00  0.00           H
ATOM   3808  NZ  LYS A 890      48.980  26.610  73.220  1.00  0.00           N
ATOM   3809  HZ1 LYS A 890      49.600  26.540  74.050  1.00  0.00           H
ATOM   3810  HZ2 LYS A 890      48.490  25.720  73.010  1.00  0.00           H
ATOM   3811  HZ3 LYS A 890      48.320  27.360  73.550  1.00  0.00           H
ATOM   3812  C   LYS A 890      45.400  30.190  68.550  1.00  0.00           C
ATOM   3813  O   LYS A 890      44.360  29.720  69.090  1.00  0.00           O
ATOM   3814  N   PHE A 891      45.410  30.960  67.520  1.00  0.00           N
ATOM   3815  HN  PHE A 891      46.320  31.250  67.250  1.00  0.00           H
ATOM   3816  CA  PHE A 891      44.180  31.400  66.830  1.00  0.00           C
ATOM   3817  HA  PHE A 891      44.610  32.110  66.150  1.00  0.00           H
ATOM   3818  CB  PHE A 891      43.510  30.210  66.190  1.00  0.00           C
ATOM   3819  HB1 PHE A 891      43.030  29.590  66.970  1.00  0.00           H
ATOM   3820  HB2 PHE A 891      44.320  29.630  65.700  1.00  0.00           H
ATOM   3821  CG  PHE A 891      42.500  30.600  65.080  1.00  0.00           C
ATOM   3822  CD1 PHE A 891      41.420  29.820  64.720  1.00  0.00           C
ATOM   3823  HD1 PHE A 891      41.330  28.880  65.250  1.00  0.00           H
ATOM   3824  CE1 PHE A 891      40.460  30.220  63.790  1.00  0.00           C
ATOM   3825  HE1 PHE A 891      39.570  29.620  63.670  1.00  0.00           H
ATOM   3826  CZ  PHE A 891      40.670  31.380  63.040  1.00  0.00           C
ATOM   3827  HZ  PHE A 891      39.920  31.760  62.370  1.00  0.00           H
ATOM   3828  CD2 PHE A 891      42.750  31.770  64.330  1.00  0.00           C
ATOM   3829  HD2 PHE A 891      43.640  32.350  64.520  1.00  0.00           H
ATOM   3830  CE2 PHE A 891      41.800  32.210  63.350  1.00  0.00           C
ATOM   3831  HE2 PHE A 891      41.990  33.180  62.940  1.00  0.00           H
ATOM   3832  C   PHE A 891      43.330  32.300  67.730  1.00  0.00           C
ATOM   3833  O   PHE A 891      42.250  31.970  68.150  1.00  0.00           O
ATOM   3834  N   GLU A 892      43.840  33.600  67.990  1.00  0.00           N
ATOM   3835  HN  GLU A 892      44.700  33.900  67.600  1.00  0.00           H
ATOM   3836  CA  GLU A 892      43.110  34.520  68.850  1.00  0.00           C
ATOM   3837  HA  GLU A 892      42.060  34.320  68.660  1.00  0.00           H
ATOM   3838  CB  GLU A 892      43.630  34.270  70.300  1.00  0.00           C
ATOM   3839  HB1 GLU A 892      44.690  34.580  70.350  1.00  0.00           H
ATOM   3840  HB2 GLU A 892      43.560  33.230  70.660  1.00  0.00           H
ATOM   3841  CG  GLU A 892      42.960  35.170  71.360  1.00  0.00           C
ATOM   3842  HG1 GLU A 892      41.900  34.810  71.290  1.00  0.00           H
ATOM   3843  HG2 GLU A 892      42.970  36.270  71.290  1.00  0.00           H
ATOM   3844  CD  GLU A 892      43.550  34.890  72.670  1.00  0.00           C
ATOM   3845  OE1 GLU A 892      43.140  33.840  73.230  1.00  0.00           O
ATOM   3846  OE2 GLU A 892      44.420  35.600  73.140  1.00  0.00           O
ATOM   3847  C   GLU A 892      43.450  35.930  68.330  1.00  0.00           C
ATOM   3848  O   GLU A 892      44.580  36.160  67.820  1.00  0.00           O
ATOM   3849  N   PRO A 893      42.500  36.980  68.430  1.00  0.00           N
ATOM   3850  CD  PRO A 893      41.120  36.790  68.980  1.00  0.00           C
ATOM   3851  HD1 PRO A 893      41.030  36.310  69.970  1.00  0.00           H
ATOM   3852  HD2 PRO A 893      40.580  36.280  68.160  1.00  0.00           H
ATOM   3853  CA  PRO A 893      42.790  38.360  67.960  1.00  0.00           C
ATOM   3854  HA  PRO A 893      43.180  38.250  66.970  1.00  0.00           H
ATOM   3855  CB  PRO A 893      41.320  39.050  68.010  1.00  0.00           C
ATOM   3856  HB1 PRO A 893      40.840  38.740  67.060  1.00  0.00           H
ATOM   3857  HB2 PRO A 893      41.310  40.150  68.200  1.00  0.00           H
ATOM   3858  CG  PRO A 893      40.630  38.260  69.090  1.00  0.00           C
ATOM   3859  HG1 PRO A 893      41.140  38.670  69.990  1.00  0.00           H
ATOM   3860  HG2 PRO A 893      39.540  38.500  69.200  1.00  0.00           H
ATOM   3861  C   PRO A 893      43.710  39.070  68.950  1.00  0.00           C
ATOM   3862  O   PRO A 893      43.860  38.780  70.080  1.00  0.00           O
ATOM   3863  N   THR A 894      44.280  40.230  68.380  1.00  0.00           N
ATOM   3864  HN  THR A 894      44.090  40.440  67.430  1.00  0.00           H
ATOM   3865  CA  THR A 894      45.100  41.180  69.110  1.00  0.00           C
ATOM   3866  HA  THR A 894      46.000  40.770  69.530  1.00  0.00           H
ATOM   3867  CB  THR A 894      45.680  42.260  68.320  1.00  0.00           C
ATOM   3868  HB  THR A 894      44.950  43.050  68.040  1.00  0.00           H
ATOM   3869  OG1 THR A 894      46.140  41.770  67.060  1.00  0.00           O
ATOM   3870  HG1 THR A 894      45.290  41.490  66.710  1.00  0.00           H
ATOM   3871  CG2 THR A 894      46.840  42.870  69.040  1.00  0.00           C
ATOM   3872 HG21 THR A 894      46.490  43.400  69.940  1.00  0.00           H
ATOM   3873 HG22 THR A 894      47.400  43.590  68.390  1.00  0.00           H
ATOM   3874 HG23 THR A 894      47.580  42.090  69.360  1.00  0.00           H
ATOM   3875  C   THR A 894      44.470  41.840  70.280  1.00  0.00           C
ATOM   3876  O   THR A 894      45.080  41.940  71.370  1.00  0.00           O
ATOM   3877  N   HSD A 895      43.180  42.240  70.190  1.00  0.00           N
ATOM   3878  HN  HSD A 895      42.730  42.270  69.300  1.00  0.00           H
ATOM   3879  CA  HSD A 895      42.300  42.560  71.260  1.00  0.00           C
ATOM   3880  HA  HSD A 895      42.700  43.450  71.730  1.00  0.00           H
ATOM   3881  CB  HSD A 895      40.900  42.960  70.770  1.00  0.00           C
ATOM   3882  HB1 HSD A 895      40.620  42.030  70.230  1.00  0.00           H
ATOM   3883  HB2 HSD A 895      40.910  43.820  70.060  1.00  0.00           H
ATOM   3884  ND1 HSD A 895      39.440  44.360  72.090  1.00  0.00           N
ATOM   3885  HD1 HSD A 895      39.910  45.200  71.830  1.00  0.00           H
ATOM   3886  CG  HSD A 895      39.740  43.110  71.640  1.00  0.00           C
ATOM   3887  CE1 HSD A 895      38.380  44.170  73.000  1.00  0.00           C
ATOM   3888  HE1 HSD A 895      37.920  44.930  73.640  1.00  0.00           H
ATOM   3889  NE2 HSD A 895      38.020  42.880  73.060  1.00  0.00           N
ATOM   3890  CD2 HSD A 895      38.940  42.210  72.220  1.00  0.00           C
ATOM   3891  HD2 HSD A 895      38.900  41.130  72.130  1.00  0.00           H
ATOM   3892  C   HSD A 895      42.110  41.550  72.380  1.00  0.00           C
ATOM   3893  O   HSD A 895      41.900  40.380  72.040  1.00  0.00           O
ATOM   3894  N   PRO A 896      42.000  41.960  73.690  1.00  0.00           N
ATOM   3895  CD  PRO A 896      42.480  43.280  74.180  1.00  0.00           C
ATOM   3896  HD1 PRO A 896      41.680  44.050  74.210  1.00  0.00           H
ATOM   3897  HD2 PRO A 896      43.390  43.580  73.640  1.00  0.00           H
ATOM   3898  CA  PRO A 896      42.240  40.940  74.790  1.00  0.00           C
ATOM   3899  HA  PRO A 896      42.510  39.980  74.370  1.00  0.00           H
ATOM   3900  CB  PRO A 896      43.450  41.610  75.530  1.00  0.00           C
ATOM   3901  HB1 PRO A 896      44.390  41.420  74.970  1.00  0.00           H
ATOM   3902  HB2 PRO A 896      43.680  41.220  76.540  1.00  0.00           H
ATOM   3903  CG  PRO A 896      43.040  43.080  75.550  1.00  0.00           C
ATOM   3904  HG1 PRO A 896      42.270  43.270  76.320  1.00  0.00           H
ATOM   3905  HG2 PRO A 896      43.850  43.810  75.780  1.00  0.00           H
ATOM   3906  C   PRO A 896      40.980  40.700  75.590  1.00  0.00           C
ATOM   3907  O   PRO A 896      41.050  39.780  76.360  1.00  0.00           O
ATOM   3908  N   GLU A 897      39.950  41.510  75.580  1.00  0.00           N
ATOM   3909  HN  GLU A 897      39.970  42.180  74.830  1.00  0.00           H
ATOM   3910  CA  GLU A 897      38.710  41.390  76.380  1.00  0.00           C
ATOM   3911  HA  GLU A 897      38.940  40.740  77.200  1.00  0.00           H
ATOM   3912  CB  GLU A 897      38.270  42.770  76.990  1.00  0.00           C
ATOM   3913  HB1 GLU A 897      37.300  42.590  77.480  1.00  0.00           H
ATOM   3914  HB2 GLU A 897      38.000  43.430  76.140  1.00  0.00           H
ATOM   3915  CG  GLU A 897      39.310  43.500  77.950  1.00  0.00           C
ATOM   3916  HG1 GLU A 897      40.300  43.700  77.490  1.00  0.00           H
ATOM   3917  HG2 GLU A 897      39.550  42.700  78.670  1.00  0.00           H
ATOM   3918  CD  GLU A 897      38.680  44.810  78.560  1.00  0.00           C
ATOM   3919  OE1 GLU A 897      38.800  45.910  77.910  1.00  0.00           O
ATOM   3920  OE2 GLU A 897      38.080  44.730  79.660  1.00  0.00           O
ATOM   3921  C   GLU A 897      37.450  40.660  75.720  1.00  0.00           C
ATOM   3922  O   GLU A 897      36.340  40.560  76.170  1.00  0.00           O
ATOM   3923  N   ARG A 898      37.630  40.060  74.490  1.00  0.00           N
ATOM   3924  HN  ARG A 898      38.330  40.240  73.810  1.00  0.00           H
ATOM   3925  CA  ARG A 898      36.770  38.980  74.060  1.00  0.00           C
ATOM   3926  HA  ARG A 898      36.830  38.230  74.840  1.00  0.00           H
ATOM   3927  CB  ARG A 898      35.360  39.350  73.630  1.00  0.00           C
ATOM   3928  HB1 ARG A 898      34.570  39.480  74.420  1.00  0.00           H
ATOM   3929  HB2 ARG A 898      34.950  38.530  72.980  1.00  0.00           H
ATOM   3930  CG  ARG A 898      35.170  40.580  72.710  1.00  0.00           C
ATOM   3931  HG1 ARG A 898      35.540  41.450  73.290  1.00  0.00           H
ATOM   3932  HG2 ARG A 898      34.080  40.750  72.540  1.00  0.00           H
ATOM   3933  CD  ARG A 898      35.820  40.340  71.340  1.00  0.00           C
ATOM   3934  HD1 ARG A 898      35.210  39.790  70.610  1.00  0.00           H
ATOM   3935  HD2 ARG A 898      36.840  39.880  71.400  1.00  0.00           H
ATOM   3936  NE  ARG A 898      36.030  41.640  70.770  1.00  0.00           N
ATOM   3937  HE  ARG A 898      35.690  42.500  71.160  1.00  0.00           H
ATOM   3938  CZ  ARG A 898      36.840  41.780  69.750  1.00  0.00           C
ATOM   3939  NH1 ARG A 898      37.530  40.890  69.090  1.00  0.00           N
ATOM   3940 HH11 ARG A 898      38.260  41.080  68.440  1.00  0.00           H
ATOM   3941 HH12 ARG A 898      37.570  39.940  69.390  1.00  0.00           H
ATOM   3942  NH2 ARG A 898      37.190  42.960  69.350  1.00  0.00           N
ATOM   3943 HH21 ARG A 898      37.930  43.000  68.680  1.00  0.00           H
ATOM   3944 HH22 ARG A 898      36.860  43.800  69.790  1.00  0.00           H
ATOM   3945  C   ARG A 898      37.490  38.210  72.940  1.00  0.00           C
ATOM   3946  O   ARG A 898      38.540  38.620  72.450  1.00  0.00           O
ATOM   3947  N   GLY A 899      37.050  36.980  72.520  1.00  0.00           N
ATOM   3948  HN  GLY A 899      36.370  36.470  73.040  1.00  0.00           H
ATOM   3949  CA  GLY A 899      37.440  36.270  71.350  1.00  0.00           C
ATOM   3950  HA1 GLY A 899      36.980  35.300  71.470  1.00  0.00           H
ATOM   3951  HA2 GLY A 899      38.530  36.210  71.380  1.00  0.00           H
ATOM   3952  C   GLY A 899      37.120  36.840  70.040  1.00  0.00           C
ATOM   3953  O   GLY A 899      37.070  38.050  69.850  1.00  0.00           O
ATOM   3954  N   TRP A 900      36.970  35.950  69.030  1.00  0.00           N
ATOM   3955  HN  TRP A 900      36.920  34.980  69.230  1.00  0.00           H
ATOM   3956  CA  TRP A 900      36.710  36.310  67.650  1.00  0.00           C
ATOM   3957  HA  TRP A 900      37.410  37.130  67.540  1.00  0.00           H
ATOM   3958  CB  TRP A 900      36.850  35.060  66.760  1.00  0.00           C
ATOM   3959  HB1 TRP A 900      36.410  35.310  65.760  1.00  0.00           H
ATOM   3960  HB2 TRP A 900      36.260  34.210  67.150  1.00  0.00           H
ATOM   3961  CG  TRP A 900      38.170  34.540  66.480  1.00  0.00           C
ATOM   3962  CD1 TRP A 900      38.730  33.320  66.790  1.00  0.00           C
ATOM   3963  HD1 TRP A 900      38.170  32.410  66.950  1.00  0.00           H
ATOM   3964  NE1 TRP A 900      40.030  33.300  66.470  1.00  0.00           N
ATOM   3965  HE1 TRP A 900      40.720  32.640  66.660  1.00  0.00           H
ATOM   3966  CE2 TRP A 900      40.400  34.550  65.910  1.00  0.00           C
ATOM   3967  CD2 TRP A 900      39.220  35.340  65.910  1.00  0.00           C
ATOM   3968  CE3 TRP A 900      39.240  36.630  65.440  1.00  0.00           C
ATOM   3969  HE3 TRP A 900      38.360  37.260  65.350  1.00  0.00           H
ATOM   3970  CZ3 TRP A 900      40.470  37.100  64.990  1.00  0.00           C
ATOM   3971  HZ3 TRP A 900      40.630  38.150  64.740  1.00  0.00           H
ATOM   3972  CZ2 TRP A 900      41.670  35.040  65.530  1.00  0.00           C
ATOM   3973  HZ2 TRP A 900      42.580  34.440  65.540  1.00  0.00           H
ATOM   3974  CH2 TRP A 900      41.690  36.390  65.110  1.00  0.00           C
ATOM   3975  HH2 TRP A 900      42.660  36.830  64.910  1.00  0.00           H
ATOM   3976  C   TRP A 900      35.390  37.100  67.360  1.00  0.00           C
ATOM   3977  O   TRP A 900      35.470  38.140  66.720  1.00  0.00           O
ATOM   3978  N   ILE A 901      34.250  36.640  67.820  1.00  0.00           N
ATOM   3979  HN  ILE A 901      34.100  35.830  68.370  1.00  0.00           H
ATOM   3980  CA  ILE A 901      32.950  37.300  67.460  1.00  0.00           C
ATOM   3981  HA  ILE A 901      33.000  37.580  66.420  1.00  0.00           H
ATOM   3982  CB  ILE A 901      31.730  36.320  67.610  1.00  0.00           C
ATOM   3983  HB  ILE A 901      31.730  36.040  68.680  1.00  0.00           H
ATOM   3984  CG2 ILE A 901      30.540  37.170  67.220  1.00  0.00           C
ATOM   3985 HG21 ILE A 901      30.260  37.960  67.940  1.00  0.00           H
ATOM   3986 HG22 ILE A 901      29.600  36.640  66.920  1.00  0.00           H
ATOM   3987 HG23 ILE A 901      30.910  37.560  66.250  1.00  0.00           H
ATOM   3988  CG1 ILE A 901      32.040  34.970  66.900  1.00  0.00           C
ATOM   3989 HG11 ILE A 901      33.100  34.640  67.010  1.00  0.00           H
ATOM   3990 HG12 ILE A 901      31.780  35.210  65.850  1.00  0.00           H
ATOM   3991  CD  ILE A 901      31.060  33.860  67.340  1.00  0.00           C
ATOM   3992  HD1 ILE A 901      31.100  33.810  68.450  1.00  0.00           H
ATOM   3993  HD2 ILE A 901      31.300  32.840  66.980  1.00  0.00           H
ATOM   3994  HD3 ILE A 901      30.080  34.130  66.870  1.00  0.00           H
ATOM   3995  C   ILE A 901      32.800  38.690  68.180  1.00  0.00           C
ATOM   3996  O   ILE A 901      32.860  38.880  69.410  1.00  0.00           O
ATOM   3997  N   ILE A 902      32.590  39.720  67.390  1.00  0.00           N
ATOM   3998  HN  ILE A 902      32.770  39.570  66.420  1.00  0.00           H
ATOM   3999  CA  ILE A 902      32.200  41.080  67.800  1.00  0.00           C
ATOM   4000  HA  ILE A 902      32.090  41.060  68.880  1.00  0.00           H
ATOM   4001  CB  ILE A 902      33.200  42.090  67.500  1.00  0.00           C
ATOM   4002  HB  ILE A 902      34.010  41.750  68.180  1.00  0.00           H
ATOM   4003  CG2 ILE A 902      33.770  42.010  66.090  1.00  0.00           C
ATOM   4004 HG21 ILE A 902      34.390  42.870  65.780  1.00  0.00           H
ATOM   4005 HG22 ILE A 902      32.900  42.130  65.420  1.00  0.00           H
ATOM   4006 HG23 ILE A 902      34.170  41.020  65.830  1.00  0.00           H
ATOM   4007  CG1 ILE A 902      32.820  43.590  67.880  1.00  0.00           C
ATOM   4008 HG11 ILE A 902      31.800  43.910  67.580  1.00  0.00           H
ATOM   4009 HG12 ILE A 902      33.520  44.260  67.340  1.00  0.00           H
ATOM   4010  CD  ILE A 902      32.980  43.780  69.360  1.00  0.00           C
ATOM   4011  HD1 ILE A 902      33.960  43.470  69.800  1.00  0.00           H
ATOM   4012  HD2 ILE A 902      32.370  43.000  69.880  1.00  0.00           H
ATOM   4013  HD3 ILE A 902      32.780  44.770  69.840  1.00  0.00           H
ATOM   4014  C   ILE A 902      30.860  41.390  67.240  1.00  0.00           C
ATOM   4015  O   ILE A 902      30.580  41.270  66.030  1.00  0.00           O
ATOM   4016  N   SER A 903      29.850  41.700  68.130  1.00  0.00           N
ATOM   4017  HN  SER A 903      30.210  41.790  69.060  1.00  0.00           H
ATOM   4018  CA  SER A 903      28.470  41.660  67.730  1.00  0.00           C
ATOM   4019  HA  SER A 903      28.440  40.820  67.050  1.00  0.00           H
ATOM   4020  CB  SER A 903      27.480  41.430  68.850  1.00  0.00           C
ATOM   4021  HB1 SER A 903      26.460  41.570  68.440  1.00  0.00           H
ATOM   4022  HB2 SER A 903      27.470  42.240  69.590  1.00  0.00           H
ATOM   4023  OG  SER A 903      27.670  40.160  69.500  1.00  0.00           O
ATOM   4024  HG1 SER A 903      27.580  39.470  68.840  1.00  0.00           H
ATOM   4025  C   SER A 903      28.100  42.880  66.850  1.00  0.00           C
ATOM   4026  O   SER A 903      28.570  44.020  67.040  1.00  0.00           O
ATOM   4027  N   PRO A 904      27.170  42.720  65.870  1.00  0.00           N
ATOM   4028  CD  PRO A 904      27.100  41.440  65.120  1.00  0.00           C
ATOM   4029  HD1 PRO A 904      26.770  40.550  65.710  1.00  0.00           H
ATOM   4030  HD2 PRO A 904      28.070  41.200  64.630  1.00  0.00           H
ATOM   4031  CA  PRO A 904      26.130  43.720  65.510  1.00  0.00           C
ATOM   4032  HA  PRO A 904      26.600  44.370  64.800  1.00  0.00           H
ATOM   4033  CB  PRO A 904      25.140  42.810  64.920  1.00  0.00           C
ATOM   4034  HB1 PRO A 904      24.430  43.370  64.280  1.00  0.00           H
ATOM   4035  HB2 PRO A 904      24.550  42.410  65.770  1.00  0.00           H
ATOM   4036  CG  PRO A 904      25.910  41.680  64.150  1.00  0.00           C
ATOM   4037  HG1 PRO A 904      25.240  40.800  64.120  1.00  0.00           H
ATOM   4038  HG2 PRO A 904      26.260  42.000  63.160  1.00  0.00           H
ATOM   4039  C   PRO A 904      25.530  44.550  66.630  1.00  0.00           C
ATOM   4040  O   PRO A 904      25.200  43.980  67.680  1.00  0.00           O
ATOM   4041  N   LEU A 905      25.370  45.860  66.380  1.00  0.00           N
ATOM   4042  HN  LEU A 905      25.770  46.390  65.640  1.00  0.00           H
ATOM   4043  CA  LEU A 905      24.480  46.790  67.130  1.00  0.00           C
ATOM   4044  HA  LEU A 905      24.460  47.700  66.560  1.00  0.00           H
ATOM   4045  CB  LEU A 905      23.020  46.250  67.320  1.00  0.00           C
ATOM   4046  HB1 LEU A 905      22.430  47.000  67.880  1.00  0.00           H
ATOM   4047  HB2 LEU A 905      23.080  45.330  67.950  1.00  0.00           H
ATOM   4048  CG  LEU A 905      22.190  45.840  66.120  1.00  0.00           C
ATOM   4049  HG  LEU A 905      22.740  45.240  65.370  1.00  0.00           H
ATOM   4050  CD1 LEU A 905      20.880  45.160  66.590  1.00  0.00           C
ATOM   4051 HD11 LEU A 905      20.500  45.900  67.340  1.00  0.00           H
ATOM   4052 HD12 LEU A 905      21.070  44.190  67.100  1.00  0.00           H
ATOM   4053 HD13 LEU A 905      20.080  45.140  65.810  1.00  0.00           H
ATOM   4054  CD2 LEU A 905      21.950  47.170  65.360  1.00  0.00           C
ATOM   4055 HD21 LEU A 905      21.200  46.990  64.550  1.00  0.00           H
ATOM   4056 HD22 LEU A 905      22.920  47.570  64.970  1.00  0.00           H
ATOM   4057 HD23 LEU A 905      21.460  47.880  66.070  1.00  0.00           H
ATOM   4058  C   LEU A 905      25.090  47.180  68.480  1.00  0.00           C
ATOM   4059  O   LEU A 905      25.220  48.390  68.690  1.00  0.00           O
ATOM   4060  N   GLY A 906      25.440  46.220  69.340  1.00  0.00           N
ATOM   4061  HN  GLY A 906      25.230  45.300  69.040  1.00  0.00           H
ATOM   4062  CA  GLY A 906      26.080  46.380  70.670  1.00  0.00           C
ATOM   4063  HA1 GLY A 906      27.110  46.620  70.430  1.00  0.00           H
ATOM   4064  HA2 GLY A 906      26.080  45.410  71.140  1.00  0.00           H
ATOM   4065  C   GLY A 906      25.430  47.400  71.590  1.00  0.00           C
ATOM   4066  O   GLY A 906      24.170  47.560  71.590  1.00  0.00           O
ATOM   4067  N   ASP A 907      26.210  48.150  72.330  1.00  0.00           N
ATOM   4068  HN  ASP A 907      27.140  47.800  72.450  1.00  0.00           H
ATOM   4069  CA  ASP A 907      25.770  49.100  73.310  1.00  0.00           C
ATOM   4070  HA  ASP A 907      24.760  48.860  73.650  1.00  0.00           H
ATOM   4071  CB  ASP A 907      26.680  49.050  74.550  1.00  0.00           C
ATOM   4072  HB1 ASP A 907      26.400  49.730  75.390  1.00  0.00           H
ATOM   4073  HB2 ASP A 907      27.700  49.290  74.170  1.00  0.00           H
ATOM   4074  CG  ASP A 907      26.760  47.700  75.220  1.00  0.00           C
ATOM   4075  OD1 ASP A 907      25.680  47.070  75.250  1.00  0.00           O
ATOM   4076  OD2 ASP A 907      27.830  47.200  75.590  1.00  0.00           O
ATOM   4077  C   ASP A 907      25.730  50.500  72.810  1.00  0.00           C
ATOM   4078  O   ASP A 907      25.440  51.480  73.470  1.00  0.00           O
ATOM   4079  N   ASN A 908      26.020  50.700  71.540  1.00  0.00           N
ATOM   4080  HN  ASN A 908      26.270  49.890  71.000  1.00  0.00           H
ATOM   4081  CA  ASN A 908      26.210  51.910  70.770  1.00  0.00           C
ATOM   4082  HA  ASN A 908      26.990  52.470  71.270  1.00  0.00           H
ATOM   4083  CB  ASN A 908      26.490  51.640  69.350  1.00  0.00           C
ATOM   4084  HB1 ASN A 908      26.650  52.600  68.800  1.00  0.00           H
ATOM   4085  HB2 ASN A 908      25.660  51.040  68.910  1.00  0.00           H
ATOM   4086  CG  ASN A 908      27.850  50.930  69.210  1.00  0.00           C
ATOM   4087  OD1 ASN A 908      28.860  51.570  69.580  1.00  0.00           O
ATOM   4088  ND2 ASN A 908      27.970  49.730  68.700  1.00  0.00           N
ATOM   4089 HD21 ASN A 908      28.900  49.360  68.580  1.00  0.00           H
ATOM   4090 HD22 ASN A 908      27.250  49.100  68.410  1.00  0.00           H
ATOM   4091  C   ASN A 908      24.870  52.700  70.710  1.00  0.00           C
ATOM   4092  O   ASN A 908      23.850  52.120  70.430  1.00  0.00           O
ATOM   4093  N   PRO A 909      24.800  53.960  71.180  1.00  0.00           N
ATOM   4094  CD  PRO A 909      25.900  54.760  71.710  1.00  0.00           C
ATOM   4095  HD1 PRO A 909      26.460  55.210  70.870  1.00  0.00           H
ATOM   4096  HD2 PRO A 909      26.510  54.130  72.390  1.00  0.00           H
ATOM   4097  CA  PRO A 909      23.600  54.820  71.040  1.00  0.00           C
ATOM   4098  HA  PRO A 909      22.850  54.370  71.680  1.00  0.00           H
ATOM   4099  CB  PRO A 909      24.120  56.140  71.540  1.00  0.00           C
ATOM   4100  HB1 PRO A 909      23.330  56.770  72.000  1.00  0.00           H
ATOM   4101  HB2 PRO A 909      24.570  56.730  70.710  1.00  0.00           H
ATOM   4102  CG  PRO A 909      25.210  55.880  72.580  1.00  0.00           C
ATOM   4103  HG1 PRO A 909      25.790  56.820  72.710  1.00  0.00           H
ATOM   4104  HG2 PRO A 909      24.760  55.540  73.550  1.00  0.00           H
ATOM   4105  C   PRO A 909      22.900  54.840  69.670  1.00  0.00           C
ATOM   4106  O   PRO A 909      23.520  54.540  68.640  1.00  0.00           O
ATOM   4107  N   TRP A 910      21.580  55.070  69.580  1.00  0.00           N
ATOM   4108  HN  TRP A 910      21.120  55.290  70.440  1.00  0.00           H
ATOM   4109  CA  TRP A 910      20.840  54.930  68.350  1.00  0.00           C
ATOM   4110  HA  TRP A 910      21.060  54.030  67.800  1.00  0.00           H
ATOM   4111  CB  TRP A 910      19.240  55.010  68.450  1.00  0.00           C
ATOM   4112  HB1 TRP A 910      18.910  56.070  68.590  1.00  0.00           H
ATOM   4113  HB2 TRP A 910      18.890  54.440  69.340  1.00  0.00           H
ATOM   4114  CG  TRP A 910      18.350  54.470  67.360  1.00  0.00           C
ATOM   4115  CD1 TRP A 910      18.580  53.910  66.180  1.00  0.00           C
ATOM   4116  HD1 TRP A 910      19.490  53.560  65.720  1.00  0.00           H
ATOM   4117  NE1 TRP A 910      17.340  53.580  65.610  1.00  0.00           N
ATOM   4118  HE1 TRP A 910      17.110  52.760  65.120  1.00  0.00           H
ATOM   4119  CE2 TRP A 910      16.320  53.980  66.350  1.00  0.00           C
ATOM   4120  CD2 TRP A 910      16.940  54.550  67.500  1.00  0.00           C
ATOM   4121  CE3 TRP A 910      16.130  55.170  68.460  1.00  0.00           C
ATOM   4122  HE3 TRP A 910      16.590  55.590  69.340  1.00  0.00           H
ATOM   4123  CZ3 TRP A 910      14.700  55.220  68.270  1.00  0.00           C
ATOM   4124  HZ3 TRP A 910      14.140  55.760  69.020  1.00  0.00           H
ATOM   4125  CZ2 TRP A 910      14.930  54.090  66.150  1.00  0.00           C
ATOM   4126  HZ2 TRP A 910      14.420  53.730  65.270  1.00  0.00           H
ATOM   4127  CH2 TRP A 910      14.130  54.720  67.080  1.00  0.00           C
ATOM   4128  HH2 TRP A 910      13.090  54.920  66.880  1.00  0.00           H
ATOM   4129  C   TRP A 910      21.410  55.970  67.360  1.00  0.00           C
ATOM   4130  O   TRP A 910      21.670  55.730  66.180  1.00  0.00           O
ATOM   4131  N   TRP A 911      21.740  57.160  67.870  1.00  0.00           N
ATOM   4132  HN  TRP A 911      21.420  57.390  68.790  1.00  0.00           H
ATOM   4133  CA  TRP A 911      22.410  58.280  67.150  1.00  0.00           C
ATOM   4134  HA  TRP A 911      21.680  58.620  66.430  1.00  0.00           H
ATOM   4135  CB  TRP A 911      22.510  59.550  68.070  1.00  0.00           C
ATOM   4136  HB1 TRP A 911      21.550  59.710  68.580  1.00  0.00           H
ATOM   4137  HB2 TRP A 911      22.610  60.410  67.380  1.00  0.00           H
ATOM   4138  CG  TRP A 911      23.610  59.670  69.070  1.00  0.00           C
ATOM   4139  CD1 TRP A 911      23.380  59.480  70.370  1.00  0.00           C
ATOM   4140  HD1 TRP A 911      22.410  59.160  70.730  1.00  0.00           H
ATOM   4141  NE1 TRP A 911      24.490  59.710  71.150  1.00  0.00           N
ATOM   4142  HE1 TRP A 911      24.620  59.290  72.010  1.00  0.00           H
ATOM   4143  CE2 TRP A 911      25.520  59.980  70.290  1.00  0.00           C
ATOM   4144  CD2 TRP A 911      25.070  59.970  69.030  1.00  0.00           C
ATOM   4145  CE3 TRP A 911      26.010  60.150  67.990  1.00  0.00           C
ATOM   4146  HE3 TRP A 911      25.780  60.100  66.930  1.00  0.00           H
ATOM   4147  CZ3 TRP A 911      27.360  60.350  68.250  1.00  0.00           C
ATOM   4148  HZ3 TRP A 911      28.120  60.590  67.510  1.00  0.00           H
ATOM   4149  CZ2 TRP A 911      26.880  60.280  70.610  1.00  0.00           C
ATOM   4150  HZ2 TRP A 911      27.250  60.170  71.620  1.00  0.00           H
ATOM   4151  CH2 TRP A 911      27.840  60.420  69.560  1.00  0.00           C
ATOM   4152  HH2 TRP A 911      28.710  60.950  69.920  1.00  0.00           H
ATOM   4153  C   TRP A 911      23.680  58.000  66.420  1.00  0.00           C
ATOM   4154  O   TRP A 911      23.800  58.230  65.230  1.00  0.00           O
ATOM   4155  N   THR A 912      24.600  57.260  67.080  1.00  0.00           N
ATOM   4156  HN  THR A 912      24.440  57.000  68.040  1.00  0.00           H
ATOM   4157  CA  THR A 912      25.800  56.720  66.490  1.00  0.00           C
ATOM   4158  HA  THR A 912      26.360  57.510  66.010  1.00  0.00           H
ATOM   4159  CB  THR A 912      26.680  56.080  67.570  1.00  0.00           C
ATOM   4160  HB  THR A 912      26.130  55.180  67.920  1.00  0.00           H
ATOM   4161  OG1 THR A 912      26.770  56.910  68.740  1.00  0.00           O
ATOM   4162  HG1 THR A 912      27.360  57.620  68.520  1.00  0.00           H
ATOM   4163  CG2 THR A 912      28.140  55.740  67.120  1.00  0.00           C
ATOM   4164 HG21 THR A 912      28.040  55.040  66.260  1.00  0.00           H
ATOM   4165 HG22 THR A 912      28.900  55.420  67.860  1.00  0.00           H
ATOM   4166 HG23 THR A 912      28.670  56.560  66.610  1.00  0.00           H
ATOM   4167  C   THR A 912      25.560  55.740  65.340  1.00  0.00           C
ATOM   4168  O   THR A 912      26.210  55.690  64.320  1.00  0.00           O
ATOM   4169  N   LEU A 913      24.500  54.810  65.500  1.00  0.00           N
ATOM   4170  HN  LEU A 913      23.830  55.140  66.180  1.00  0.00           H
ATOM   4171  CA  LEU A 913      24.220  53.730  64.580  1.00  0.00           C
ATOM   4172  HA  LEU A 913      25.200  53.390  64.260  1.00  0.00           H
ATOM   4173  CB  LEU A 913      23.400  52.580  65.230  1.00  0.00           C
ATOM   4174  HB1 LEU A 913      23.200  51.820  64.450  1.00  0.00           H
ATOM   4175  HB2 LEU A 913      22.580  53.100  65.760  1.00  0.00           H
ATOM   4176  CG  LEU A 913      24.190  51.930  66.400  1.00  0.00           C
ATOM   4177  HG  LEU A 913      24.740  52.700  66.980  1.00  0.00           H
ATOM   4178  CD1 LEU A 913      23.280  51.220  67.400  1.00  0.00           C
ATOM   4179 HD11 LEU A 913      23.810  50.540  68.110  1.00  0.00           H
ATOM   4180 HD12 LEU A 913      22.610  50.550  66.820  1.00  0.00           H
ATOM   4181 HD13 LEU A 913      22.510  51.900  67.810  1.00  0.00           H
ATOM   4182  CD2 LEU A 913      25.200  50.950  65.890  1.00  0.00           C
ATOM   4183 HD21 LEU A 913      25.760  50.440  66.710  1.00  0.00           H
ATOM   4184 HD22 LEU A 913      26.010  51.440  65.300  1.00  0.00           H
ATOM   4185 HD23 LEU A 913      24.710  50.100  65.370  1.00  0.00           H
ATOM   4186  C   LEU A 913      23.610  54.150  63.330  1.00  0.00           C
ATOM   4187  O   LEU A 913      23.830  53.470  62.340  1.00  0.00           O
ATOM   4188  N   LEU A 914      22.850  55.250  63.320  1.00  0.00           N
ATOM   4189  HN  LEU A 914      22.630  55.670  64.200  1.00  0.00           H
ATOM   4190  CA  LEU A 914      22.250  55.830  62.180  1.00  0.00           C
ATOM   4191  HA  LEU A 914      21.910  54.990  61.580  1.00  0.00           H
ATOM   4192  CB  LEU A 914      21.010  56.650  62.620  1.00  0.00           C
ATOM   4193  HB1 LEU A 914      20.750  57.290  61.750  1.00  0.00           H
ATOM   4194  HB2 LEU A 914      21.320  57.330  63.440  1.00  0.00           H
ATOM   4195  CG  LEU A 914      19.760  55.860  63.110  1.00  0.00           C
ATOM   4196  HG  LEU A 914      20.160  55.330  63.990  1.00  0.00           H
ATOM   4197  CD1 LEU A 914      18.600  56.730  63.650  1.00  0.00           C
ATOM   4198 HD11 LEU A 914      18.030  57.340  62.910  1.00  0.00           H
ATOM   4199 HD12 LEU A 914      18.760  57.380  64.530  1.00  0.00           H
ATOM   4200 HD13 LEU A 914      17.870  56.020  64.090  1.00  0.00           H
ATOM   4201  CD2 LEU A 914      19.230  54.890  62.030  1.00  0.00           C
ATOM   4202 HD21 LEU A 914      19.260  55.330  61.020  1.00  0.00           H
ATOM   4203 HD22 LEU A 914      18.220  54.510  62.330  1.00  0.00           H
ATOM   4204 HD23 LEU A 914      19.850  53.970  62.020  1.00  0.00           H
ATOM   4205  C   LEU A 914      23.280  56.580  61.370  1.00  0.00           C
ATOM   4206  O   LEU A 914      23.270  56.560  60.160  1.00  0.00           O
ATOM   4207  N   ILE A 915      24.210  57.270  62.130  1.00  0.00           N
ATOM   4208  HN  ILE A 915      24.040  57.430  63.100  1.00  0.00           H
ATOM   4209  CA  ILE A 915      25.310  58.130  61.570  1.00  0.00           C
ATOM   4210  HA  ILE A 915      24.880  58.680  60.740  1.00  0.00           H
ATOM   4211  CB  ILE A 915      26.030  59.080  62.480  1.00  0.00           C
ATOM   4212  HB  ILE A 915      26.530  58.550  63.320  1.00  0.00           H
ATOM   4213  CG2 ILE A 915      27.150  59.830  61.750  1.00  0.00           C
ATOM   4214 HG21 ILE A 915      28.070  59.240  61.530  1.00  0.00           H
ATOM   4215 HG22 ILE A 915      27.510  60.720  62.310  1.00  0.00           H
ATOM   4216 HG23 ILE A 915      26.690  60.180  60.810  1.00  0.00           H
ATOM   4217  CG1 ILE A 915      25.070  60.100  63.100  1.00  0.00           C
ATOM   4218 HG11 ILE A 915      25.470  60.400  64.090  1.00  0.00           H
ATOM   4219 HG12 ILE A 915      24.150  59.490  63.220  1.00  0.00           H
ATOM   4220  CD  ILE A 915      24.770  61.400  62.290  1.00  0.00           C
ATOM   4221  HD1 ILE A 915      24.350  61.250  61.280  1.00  0.00           H
ATOM   4222  HD2 ILE A 915      25.730  61.950  62.170  1.00  0.00           H
ATOM   4223  HD3 ILE A 915      24.180  62.120  62.900  1.00  0.00           H
ATOM   4224  C   ILE A 915      26.380  57.240  60.870  1.00  0.00           C
ATOM   4225  O   ILE A 915      26.830  57.440  59.740  1.00  0.00           O
ATOM   4226  N   ALA A 916      26.670  56.050  61.490  1.00  0.00           N
ATOM   4227  HN  ALA A 916      26.260  55.920  62.390  1.00  0.00           H
ATOM   4228  CA  ALA A 916      27.510  54.970  60.920  1.00  0.00           C
ATOM   4229  HA  ALA A 916      28.570  55.120  60.850  1.00  0.00           H
ATOM   4230  CB  ALA A 916      27.320  53.830  61.910  1.00  0.00           C
ATOM   4231  HB1 ALA A 916      28.150  53.090  61.880  1.00  0.00           H
ATOM   4232  HB2 ALA A 916      26.390  53.250  61.740  1.00  0.00           H
ATOM   4233  HB3 ALA A 916      27.430  54.130  62.980  1.00  0.00           H
ATOM   4234  C   ALA A 916      27.120  54.420  59.570  1.00  0.00           C
ATOM   4235  O   ALA A 916      27.830  53.580  59.100  1.00  0.00           O
ATOM   4236  N   ALA A 917      26.040  54.920  58.930  1.00  0.00           N
ATOM   4237  HN  ALA A 917      25.450  55.480  59.520  1.00  0.00           H
ATOM   4238  CA  ALA A 917      25.650  54.800  57.570  1.00  0.00           C
ATOM   4239  HA  ALA A 917      25.770  53.770  57.270  1.00  0.00           H
ATOM   4240  CB  ALA A 917      24.180  55.150  57.280  1.00  0.00           C
ATOM   4241  HB1 ALA A 917      23.470  54.520  57.870  1.00  0.00           H
ATOM   4242  HB2 ALA A 917      23.910  55.140  56.210  1.00  0.00           H
ATOM   4243  HB3 ALA A 917      24.100  56.220  57.560  1.00  0.00           H
ATOM   4244  C   ALA A 917      26.520  55.560  56.600  1.00  0.00           C
ATOM   4245  O   ALA A 917      26.710  55.210  55.440  1.00  0.00           O
ATOM   4246  N   ILE A 918      27.150  56.560  57.110  1.00  0.00           N
ATOM   4247  HN  ILE A 918      27.100  56.670  58.100  1.00  0.00           H
ATOM   4248  CA  ILE A 918      27.960  57.640  56.490  1.00  0.00           C
ATOM   4249  HA  ILE A 918      27.590  57.700  55.470  1.00  0.00           H
ATOM   4250  CB  ILE A 918      27.660  59.010  57.020  1.00  0.00           C
ATOM   4251  HB  ILE A 918      27.900  58.960  58.110  1.00  0.00           H
ATOM   4252  CG2 ILE A 918      28.700  60.000  56.430  1.00  0.00           C
ATOM   4253 HG21 ILE A 918      29.680  59.820  56.930  1.00  0.00           H
ATOM   4254 HG22 ILE A 918      28.460  61.090  56.500  1.00  0.00           H
ATOM   4255 HG23 ILE A 918      28.880  59.770  55.360  1.00  0.00           H
ATOM   4256  CG1 ILE A 918      26.210  59.420  56.930  1.00  0.00           C
ATOM   4257 HG11 ILE A 918      25.580  58.510  57.110  1.00  0.00           H
ATOM   4258 HG12 ILE A 918      26.060  59.780  55.880  1.00  0.00           H
ATOM   4259  CD  ILE A 918      25.960  60.520  57.960  1.00  0.00           C
ATOM   4260  HD1 ILE A 918      26.490  61.420  57.570  1.00  0.00           H
ATOM   4261  HD2 ILE A 918      26.200  60.240  59.000  1.00  0.00           H
ATOM   4262  HD3 ILE A 918      24.870  60.750  57.910  1.00  0.00           H
ATOM   4263  C   ILE A 918      29.390  57.240  56.350  1.00  0.00           C
ATOM   4264  O   ILE A 918      29.870  57.180  55.200  1.00  0.00           O
ATOM   4265  N   PRO A 919      30.220  56.890  57.320  1.00  0.00           N
ATOM   4266  CD  PRO A 919      30.060  57.300  58.730  1.00  0.00           C
ATOM   4267  HD1 PRO A 919      29.130  56.820  59.110  1.00  0.00           H
ATOM   4268  HD2 PRO A 919      29.910  58.380  58.920  1.00  0.00           H
ATOM   4269  CA  PRO A 919      31.480  56.120  57.140  1.00  0.00           C
ATOM   4270  HA  PRO A 919      32.290  56.780  56.870  1.00  0.00           H
ATOM   4271  CB  PRO A 919      31.700  55.600  58.560  1.00  0.00           C
ATOM   4272  HB1 PRO A 919      32.770  55.350  58.660  1.00  0.00           H
ATOM   4273  HB2 PRO A 919      31.030  54.740  58.760  1.00  0.00           H
ATOM   4274  CG  PRO A 919      31.280  56.720  59.500  1.00  0.00           C
ATOM   4275  HG1 PRO A 919      31.130  56.300  60.520  1.00  0.00           H
ATOM   4276  HG2 PRO A 919      32.060  57.470  59.730  1.00  0.00           H
ATOM   4277  C   PRO A 919      31.570  55.040  56.110  1.00  0.00           C
ATOM   4278  O   PRO A 919      32.520  54.900  55.350  1.00  0.00           O
ATOM   4279  N   ALA A 920      30.510  54.250  56.040  1.00  0.00           N
ATOM   4280  HN  ALA A 920      29.730  54.380  56.650  1.00  0.00           H
ATOM   4281  CA  ALA A 920      30.240  53.300  55.000  1.00  0.00           C
ATOM   4282  HA  ALA A 920      31.100  52.640  54.910  1.00  0.00           H
ATOM   4283  CB  ALA A 920      28.960  52.460  55.300  1.00  0.00           C
ATOM   4284  HB1 ALA A 920      29.050  51.970  56.300  1.00  0.00           H
ATOM   4285  HB2 ALA A 920      28.860  51.660  54.540  1.00  0.00           H
ATOM   4286  HB3 ALA A 920      28.010  53.030  55.160  1.00  0.00           H
ATOM   4287  C   ALA A 920      30.080  53.850  53.580  1.00  0.00           C
ATOM   4288  O   ALA A 920      30.560  53.200  52.670  1.00  0.00           O
ATOM   4289  N   LEU A 921      29.350  54.980  53.370  1.00  0.00           N
ATOM   4290  HN  LEU A 921      28.860  55.350  54.150  1.00  0.00           H
ATOM   4291  CA  LEU A 921      29.450  55.780  52.140  1.00  0.00           C
ATOM   4292  HA  LEU A 921      29.220  55.070  51.360  1.00  0.00           H
ATOM   4293  CB  LEU A 921      28.270  56.910  52.110  1.00  0.00           C
ATOM   4294  HB1 LEU A 921      28.350  57.460  53.070  1.00  0.00           H
ATOM   4295  HB2 LEU A 921      27.290  56.370  52.160  1.00  0.00           H
ATOM   4296  CG  LEU A 921      28.320  57.910  50.900  1.00  0.00           C
ATOM   4297  HG  LEU A 921      28.810  57.450  50.010  1.00  0.00           H
ATOM   4298  CD1 LEU A 921      26.860  58.320  50.600  1.00  0.00           C
ATOM   4299 HD11 LEU A 921      26.500  59.220  51.140  1.00  0.00           H
ATOM   4300 HD12 LEU A 921      26.200  57.460  50.840  1.00  0.00           H
ATOM   4301 HD13 LEU A 921      26.790  58.410  49.500  1.00  0.00           H
ATOM   4302  CD2 LEU A 921      29.100  59.180  51.220  1.00  0.00           C
ATOM   4303 HD21 LEU A 921      29.320  59.680  50.250  1.00  0.00           H
ATOM   4304 HD22 LEU A 921      30.070  58.900  51.670  1.00  0.00           H
ATOM   4305 HD23 LEU A 921      28.540  59.960  51.790  1.00  0.00           H
ATOM   4306  C   LEU A 921      30.820  56.250  51.800  1.00  0.00           C
ATOM   4307  O   LEU A 921      31.290  56.030  50.660  1.00  0.00           O
ATOM   4308  N   LEU A 922      31.630  56.740  52.760  1.00  0.00           N
ATOM   4309  HN  LEU A 922      31.300  56.890  53.690  1.00  0.00           H
ATOM   4310  CA  LEU A 922      32.980  57.180  52.610  1.00  0.00           C
ATOM   4311  HA  LEU A 922      32.970  57.850  51.770  1.00  0.00           H
ATOM   4312  CB  LEU A 922      33.350  57.840  53.970  1.00  0.00           C
ATOM   4313  HB1 LEU A 922      34.440  57.910  54.140  1.00  0.00           H
ATOM   4314  HB2 LEU A 922      33.040  57.290  54.870  1.00  0.00           H
ATOM   4315  CG  LEU A 922      32.880  59.380  54.210  1.00  0.00           C
ATOM   4316  HG  LEU A 922      31.780  59.460  54.140  1.00  0.00           H
ATOM   4317  CD1 LEU A 922      33.240  59.770  55.620  1.00  0.00           C
ATOM   4318 HD11 LEU A 922      34.330  59.750  55.810  1.00  0.00           H
ATOM   4319 HD12 LEU A 922      32.730  59.160  56.390  1.00  0.00           H
ATOM   4320 HD13 LEU A 922      32.870  60.800  55.790  1.00  0.00           H
ATOM   4321  CD2 LEU A 922      33.530  60.360  53.200  1.00  0.00           C
ATOM   4322 HD21 LEU A 922      33.150  61.380  53.430  1.00  0.00           H
ATOM   4323 HD22 LEU A 922      33.240  60.060  52.170  1.00  0.00           H
ATOM   4324 HD23 LEU A 922      34.640  60.300  53.240  1.00  0.00           H
ATOM   4325  C   LEU A 922      33.960  56.080  52.150  1.00  0.00           C
ATOM   4326  O   LEU A 922      34.680  56.210  51.190  1.00  0.00           O
ATOM   4327  N   CYS A 923      33.760  54.900  52.780  1.00  0.00           N
ATOM   4328  HN  CYS A 923      33.020  54.790  53.440  1.00  0.00           H
ATOM   4329  CA  CYS A 923      34.620  53.690  52.590  1.00  0.00           C
ATOM   4330  HA  CYS A 923      35.620  54.000  52.380  1.00  0.00           H
ATOM   4331  CB  CYS A 923      34.590  52.750  53.850  1.00  0.00           C
ATOM   4332  HB1 CYS A 923      33.550  52.420  54.030  1.00  0.00           H
ATOM   4333  HB2 CYS A 923      34.750  53.350  54.770  1.00  0.00           H
ATOM   4334  SG  CYS A 923      35.690  51.250  53.730  1.00  0.00           S
ATOM   4335  HG1 CYS A 923      36.460  51.580  54.760  1.00  0.00           H
ATOM   4336  C   CYS A 923      34.190  52.920  51.320  1.00  0.00           C
ATOM   4337  O   CYS A 923      34.920  52.380  50.520  1.00  0.00           O
ATOM   4338  N   THR A 924      32.860  52.990  51.020  1.00  0.00           N
ATOM   4339  HN  THR A 924      32.200  53.140  51.760  1.00  0.00           H
ATOM   4340  CA  THR A 924      32.320  52.480  49.800  1.00  0.00           C
ATOM   4341  HA  THR A 924      32.600  51.430  49.800  1.00  0.00           H
ATOM   4342  CB  THR A 924      30.810  52.460  49.720  1.00  0.00           C
ATOM   4343  HB  THR A 924      30.250  53.400  49.910  1.00  0.00           H
ATOM   4344  OG1 THR A 924      30.280  51.450  50.520  1.00  0.00           O
ATOM   4345  HG1 THR A 924      30.180  51.860  51.380  1.00  0.00           H
ATOM   4346  CG2 THR A 924      30.440  52.010  48.310  1.00  0.00           C
ATOM   4347 HG21 THR A 924      31.000  51.100  47.990  1.00  0.00           H
ATOM   4348 HG22 THR A 924      30.580  52.780  47.510  1.00  0.00           H
ATOM   4349 HG23 THR A 924      29.380  51.680  48.300  1.00  0.00           H
ATOM   4350  C   THR A 924      32.910  53.210  48.470  1.00  0.00           C
ATOM   4351  O   THR A 924      33.270  52.610  47.430  1.00  0.00           O
ATOM   4352  N   ILE A 925      33.120  54.520  48.570  1.00  0.00           N
ATOM   4353  HN  ILE A 925      32.700  55.100  49.260  1.00  0.00           H
ATOM   4354  CA  ILE A 925      33.810  55.210  47.530  1.00  0.00           C
ATOM   4355  HA  ILE A 925      33.340  54.970  46.590  1.00  0.00           H
ATOM   4356  CB  ILE A 925      33.890  56.740  47.720  1.00  0.00           C
ATOM   4357  HB  ILE A 925      34.070  57.030  48.780  1.00  0.00           H
ATOM   4358  CG2 ILE A 925      34.730  57.470  46.670  1.00  0.00           C
ATOM   4359 HG21 ILE A 925      35.810  57.300  46.880  1.00  0.00           H
ATOM   4360 HG22 ILE A 925      34.520  58.560  46.670  1.00  0.00           H
ATOM   4361 HG23 ILE A 925      34.400  57.070  45.690  1.00  0.00           H
ATOM   4362  CG1 ILE A 925      32.400  57.430  47.590  1.00  0.00           C
ATOM   4363 HG11 ILE A 925      31.770  56.740  48.200  1.00  0.00           H
ATOM   4364 HG12 ILE A 925      32.060  57.330  46.540  1.00  0.00           H
ATOM   4365  CD  ILE A 925      32.260  58.810  48.270  1.00  0.00           C
ATOM   4366  HD1 ILE A 925      31.210  59.180  48.370  1.00  0.00           H
ATOM   4367  HD2 ILE A 925      32.950  59.570  47.850  1.00  0.00           H
ATOM   4368  HD3 ILE A 925      32.680  58.680  49.280  1.00  0.00           H
ATOM   4369  C   ILE A 925      35.290  54.640  47.360  1.00  0.00           C
ATOM   4370  O   ILE A 925      35.740  54.230  46.250  1.00  0.00           O
ATOM   4371  N   LEU A 926      36.020  54.430  48.510  1.00  0.00           N
ATOM   4372  HN  LEU A 926      35.580  54.700  49.350  1.00  0.00           H
ATOM   4373  CA  LEU A 926      37.380  53.950  48.460  1.00  0.00           C
ATOM   4374  HA  LEU A 926      37.930  54.500  47.710  1.00  0.00           H
ATOM   4375  CB  LEU A 926      38.080  54.080  49.790  1.00  0.00           C
ATOM   4376  HB1 LEU A 926      39.150  53.810  49.680  1.00  0.00           H
ATOM   4377  HB2 LEU A 926      37.640  53.380  50.530  1.00  0.00           H
ATOM   4378  CG  LEU A 926      38.120  55.510  50.480  1.00  0.00           C
ATOM   4379  HG  LEU A 926      37.100  55.770  50.820  1.00  0.00           H
ATOM   4380  CD1 LEU A 926      39.030  55.470  51.710  1.00  0.00           C
ATOM   4381 HD11 LEU A 926      40.070  55.350  51.330  1.00  0.00           H
ATOM   4382 HD12 LEU A 926      38.940  54.530  52.320  1.00  0.00           H
ATOM   4383 HD13 LEU A 926      38.980  56.320  52.420  1.00  0.00           H
ATOM   4384  CD2 LEU A 926      38.750  56.460  49.470  1.00  0.00           C
ATOM   4385 HD21 LEU A 926      39.720  56.050  49.110  1.00  0.00           H
ATOM   4386 HD22 LEU A 926      39.020  57.420  49.950  1.00  0.00           H
ATOM   4387 HD23 LEU A 926      38.070  56.570  48.590  1.00  0.00           H
ATOM   4388  C   LEU A 926      37.530  52.530  47.890  1.00  0.00           C
ATOM   4389  O   LEU A 926      38.260  52.160  46.980  1.00  0.00           O
ATOM   4390  N   ILE A 927      36.640  51.640  48.350  1.00  0.00           N
ATOM   4391  HN  ILE A 927      36.000  51.770  49.100  1.00  0.00           H
ATOM   4392  CA  ILE A 927      36.480  50.230  47.980  1.00  0.00           C
ATOM   4393  HA  ILE A 927      37.410  49.730  48.200  1.00  0.00           H
ATOM   4394  CB  ILE A 927      35.360  49.600  48.710  1.00  0.00           C
ATOM   4395  HB  ILE A 927      34.540  50.340  48.860  1.00  0.00           H
ATOM   4396  CG2 ILE A 927      34.760  48.390  47.890  1.00  0.00           C
ATOM   4397 HG21 ILE A 927      34.160  48.600  46.970  1.00  0.00           H
ATOM   4398 HG22 ILE A 927      34.170  47.890  48.690  1.00  0.00           H
ATOM   4399 HG23 ILE A 927      35.560  47.650  47.670  1.00  0.00           H
ATOM   4400  CG1 ILE A 927      35.750  49.280  50.210  1.00  0.00           C
ATOM   4401 HG11 ILE A 927      36.160  50.200  50.680  1.00  0.00           H
ATOM   4402 HG12 ILE A 927      36.600  48.550  50.240  1.00  0.00           H
ATOM   4403  CD  ILE A 927      34.600  49.000  51.180  1.00  0.00           C
ATOM   4404  HD1 ILE A 927      33.810  49.780  51.180  1.00  0.00           H
ATOM   4405  HD2 ILE A 927      35.020  49.010  52.200  1.00  0.00           H
ATOM   4406  HD3 ILE A 927      34.190  47.970  51.030  1.00  0.00           H
ATOM   4407  C   ILE A 927      36.260  50.070  46.490  1.00  0.00           C
ATOM   4408  O   ILE A 927      36.780  49.160  45.900  1.00  0.00           O
ATOM   4409  N   PHE A 928      35.470  51.010  45.890  1.00  0.00           N
ATOM   4410  HN  PHE A 928      34.970  51.660  46.470  1.00  0.00           H
ATOM   4411  CA  PHE A 928      35.150  51.080  44.430  1.00  0.00           C
ATOM   4412  HA  PHE A 928      34.950  50.070  44.100  1.00  0.00           H
ATOM   4413  CB  PHE A 928      33.910  52.060  44.240  1.00  0.00           C
ATOM   4414  HB1 PHE A 928      34.050  53.080  44.630  1.00  0.00           H
ATOM   4415  HB2 PHE A 928      33.120  51.550  44.830  1.00  0.00           H
ATOM   4416  CG  PHE A 928      33.480  52.140  42.840  1.00  0.00           C
ATOM   4417  CD1 PHE A 928      32.680  51.150  42.300  1.00  0.00           C
ATOM   4418  HD1 PHE A 928      32.300  50.370  42.930  1.00  0.00           H
ATOM   4419  CE1 PHE A 928      32.320  51.240  40.900  1.00  0.00           C
ATOM   4420  HE1 PHE A 928      31.690  50.460  40.480  1.00  0.00           H
ATOM   4421  CZ  PHE A 928      32.510  52.370  40.180  1.00  0.00           C
ATOM   4422  HZ  PHE A 928      32.050  52.430  39.200  1.00  0.00           H
ATOM   4423  CD2 PHE A 928      33.870  53.240  42.090  1.00  0.00           C
ATOM   4424  HD2 PHE A 928      34.550  53.980  42.490  1.00  0.00           H
ATOM   4425  CE2 PHE A 928      33.320  53.380  40.760  1.00  0.00           C
ATOM   4426  HE2 PHE A 928      33.620  54.210  40.130  1.00  0.00           H
ATOM   4427  C   PHE A 928      36.390  51.630  43.620  1.00  0.00           C
ATOM   4428  O   PHE A 928      36.680  51.180  42.470  1.00  0.00           O
ATOM   4429  N   MET A 929      36.930  52.750  44.180  1.00  0.00           N
ATOM   4430  HN  MET A 929      36.610  53.090  45.060  1.00  0.00           H
ATOM   4431  CA  MET A 929      38.140  53.400  43.690  1.00  0.00           C
ATOM   4432  HA  MET A 929      37.920  53.690  42.670  1.00  0.00           H
ATOM   4433  CB  MET A 929      38.400  54.590  44.560  1.00  0.00           C
ATOM   4434  HB1 MET A 929      39.430  54.950  44.290  1.00  0.00           H
ATOM   4435  HB2 MET A 929      38.590  54.390  45.630  1.00  0.00           H
ATOM   4436  CG  MET A 929      37.400  55.690  44.250  1.00  0.00           C
ATOM   4437  HG1 MET A 929      37.450  56.490  45.020  1.00  0.00           H
ATOM   4438  HG2 MET A 929      36.340  55.370  44.310  1.00  0.00           H
ATOM   4439  SD  MET A 929      37.660  56.540  42.650  1.00  0.00           S
ATOM   4440  CE  MET A 929      39.220  57.260  42.900  1.00  0.00           C
ATOM   4441  HE1 MET A 929      39.190  57.760  43.880  1.00  0.00           H
ATOM   4442  HE2 MET A 929      39.420  58.090  42.190  1.00  0.00           H
ATOM   4443  HE3 MET A 929      40.160  56.690  42.780  1.00  0.00           H
ATOM   4444  C   MET A 929      39.350  52.470  43.500  1.00  0.00           C
ATOM   4445  O   MET A 929      39.860  52.250  42.400  1.00  0.00           O
ATOM   4446  N   ASP A 930      39.860  51.880  44.550  1.00  0.00           N
ATOM   4447  HN  ASP A 930      39.440  51.970  45.450  1.00  0.00           H
ATOM   4448  CA  ASP A 930      41.020  51.040  44.590  1.00  0.00           C
ATOM   4449  HA  ASP A 930      41.910  51.510  44.220  1.00  0.00           H
ATOM   4450  CB  ASP A 930      41.540  50.650  45.970  1.00  0.00           C
ATOM   4451  HB1 ASP A 930      40.900  49.960  46.560  1.00  0.00           H
ATOM   4452  HB2 ASP A 930      41.510  51.640  46.480  1.00  0.00           H
ATOM   4453  CG  ASP A 930      42.940  50.250  46.140  1.00  0.00           C
ATOM   4454  OD1 ASP A 930      43.820  50.790  45.350  1.00  0.00           O
ATOM   4455  OD2 ASP A 930      43.350  49.430  47.040  1.00  0.00           O
ATOM   4456  C   ASP A 930      40.810  49.830  43.770  1.00  0.00           C
ATOM   4457  O   ASP A 930      41.740  49.330  43.140  1.00  0.00           O
ATOM   4458  N   GLN A 931      39.550  49.230  43.870  1.00  0.00           N
ATOM   4459  HN  GLN A 931      38.860  49.640  44.460  1.00  0.00           H
ATOM   4460  CA  GLN A 931      39.200  48.080  43.070  1.00  0.00           C
ATOM   4461  HA  GLN A 931      39.970  47.380  43.380  1.00  0.00           H
ATOM   4462  CB  GLN A 931      37.780  47.470  43.400  1.00  0.00           C
ATOM   4463  HB1 GLN A 931      37.030  48.260  43.210  1.00  0.00           H
ATOM   4464  HB2 GLN A 931      37.820  47.220  44.490  1.00  0.00           H
ATOM   4465  CG  GLN A 931      37.380  46.180  42.580  1.00  0.00           C
ATOM   4466  HG1 GLN A 931      37.240  46.400  41.510  1.00  0.00           H
ATOM   4467  HG2 GLN A 931      36.360  45.920  42.930  1.00  0.00           H
ATOM   4468  CD  GLN A 931      38.340  44.940  42.560  1.00  0.00           C
ATOM   4469  OE1 GLN A 931      38.410  44.250  43.550  1.00  0.00           O
ATOM   4470  NE2 GLN A 931      39.030  44.660  41.470  1.00  0.00           N
ATOM   4471 HE21 GLN A 931      39.380  43.750  41.260  1.00  0.00           H
ATOM   4472 HE22 GLN A 931      39.220  45.370  40.780  1.00  0.00           H
ATOM   4473  C   GLN A 931      39.240  48.380  41.540  1.00  0.00           C
ATOM   4474  O   GLN A 931      39.860  47.640  40.800  1.00  0.00           O
ATOM   4475  N   GLN A 932      38.710  49.510  41.150  1.00  0.00           N
ATOM   4476  HN  GLN A 932      38.040  49.920  41.780  1.00  0.00           H
ATOM   4477  CA  GLN A 932      38.780  50.100  39.790  1.00  0.00           C
ATOM   4478  HA  GLN A 932      38.350  49.480  39.020  1.00  0.00           H
ATOM   4479  CB  GLN A 932      38.070  51.520  39.610  1.00  0.00           C
ATOM   4480  HB1 GLN A 932      38.440  52.070  38.720  1.00  0.00           H
ATOM   4481  HB2 GLN A 932      38.370  52.070  40.530  1.00  0.00           H
ATOM   4482  CG  GLN A 932      36.510  51.440  39.390  1.00  0.00           C
ATOM   4483  HG1 GLN A 932      36.320  51.790  38.350  1.00  0.00           H
ATOM   4484  HG2 GLN A 932      36.070  52.290  39.950  1.00  0.00           H
ATOM   4485  CD  GLN A 932      35.880  50.020  39.470  1.00  0.00           C
ATOM   4486  OE1 GLN A 932      35.790  49.320  38.420  1.00  0.00           O
ATOM   4487  NE2 GLN A 932      35.300  49.620  40.620  1.00  0.00           N
ATOM   4488 HE21 GLN A 932      35.420  50.170  41.440  1.00  0.00           H
ATOM   4489 HE22 GLN A 932      34.750  48.780  40.580  1.00  0.00           H
ATOM   4490  C   GLN A 932      40.240  50.420  39.280  1.00  0.00           C
ATOM   4491  O   GLN A 932      40.660  50.250  38.120  1.00  0.00           O
ATOM   4492  N   ILE A 933      41.060  50.930  40.250  1.00  0.00           N
ATOM   4493  HN  ILE A 933      40.650  51.240  41.100  1.00  0.00           H
ATOM   4494  CA  ILE A 933      42.480  51.160  40.020  1.00  0.00           C
ATOM   4495  HA  ILE A 933      42.590  51.680  39.080  1.00  0.00           H
ATOM   4496  CB  ILE A 933      43.030  52.080  41.050  1.00  0.00           C
ATOM   4497  HB  ILE A 933      42.620  51.880  42.060  1.00  0.00           H
ATOM   4498  CG2 ILE A 933      44.580  52.020  41.160  1.00  0.00           C
ATOM   4499 HG21 ILE A 933      44.790  51.080  41.680  1.00  0.00           H
ATOM   4500 HG22 ILE A 933      45.050  52.840  41.730  1.00  0.00           H
ATOM   4501 HG23 ILE A 933      45.120  51.960  40.190  1.00  0.00           H
ATOM   4502  CG1 ILE A 933      42.600  53.540  40.690  1.00  0.00           C
ATOM   4503 HG11 ILE A 933      41.600  53.470  40.240  1.00  0.00           H
ATOM   4504 HG12 ILE A 933      43.240  54.050  39.940  1.00  0.00           H
ATOM   4505  CD  ILE A 933      42.490  54.390  41.970  1.00  0.00           C
ATOM   4506  HD1 ILE A 933      41.720  53.910  42.620  1.00  0.00           H
ATOM   4507  HD2 ILE A 933      42.130  55.370  41.580  1.00  0.00           H
ATOM   4508  HD3 ILE A 933      43.460  54.550  42.490  1.00  0.00           H
ATOM   4509  C   ILE A 933      43.230  49.830  39.830  1.00  0.00           C
ATOM   4510  O   ILE A 933      44.180  49.710  39.100  1.00  0.00           O
ATOM   4511  N   THR A 934      42.870  48.710  40.490  1.00  0.00           N
ATOM   4512  HN  THR A 934      42.280  48.860  41.280  1.00  0.00           H
ATOM   4513  CA  THR A 934      43.300  47.310  40.080  1.00  0.00           C
ATOM   4514  HA  THR A 934      44.360  47.360  39.890  1.00  0.00           H
ATOM   4515  CB  THR A 934      43.240  46.300  41.180  1.00  0.00           C
ATOM   4516  HB  THR A 934      42.180  46.030  41.430  1.00  0.00           H
ATOM   4517  OG1 THR A 934      43.880  46.910  42.290  1.00  0.00           O
ATOM   4518  HG1 THR A 934      43.450  46.530  43.070  1.00  0.00           H
ATOM   4519  CG2 THR A 934      44.160  45.110  40.830  1.00  0.00           C
ATOM   4520 HG21 THR A 934      45.230  45.390  40.810  1.00  0.00           H
ATOM   4521 HG22 THR A 934      43.860  44.610  39.880  1.00  0.00           H
ATOM   4522 HG23 THR A 934      44.030  44.370  41.660  1.00  0.00           H
ATOM   4523  C   THR A 934      42.720  46.710  38.790  1.00  0.00           C
ATOM   4524  O   THR A 934      43.460  46.110  38.010  1.00  0.00           O
ATOM   4525  N   ALA A 935      41.400  46.860  38.480  1.00  0.00           N
ATOM   4526  HN  ALA A 935      40.870  47.430  39.090  1.00  0.00           H
ATOM   4527  CA  ALA A 935      40.750  46.020  37.400  1.00  0.00           C
ATOM   4528  HA  ALA A 935      41.030  44.980  37.420  1.00  0.00           H
ATOM   4529  CB  ALA A 935      39.220  46.030  37.600  1.00  0.00           C
ATOM   4530  HB1 ALA A 935      38.680  47.010  37.700  1.00  0.00           H
ATOM   4531  HB2 ALA A 935      39.090  45.490  38.560  1.00  0.00           H
ATOM   4532  HB3 ALA A 935      38.680  45.490  36.800  1.00  0.00           H
ATOM   4533  C   ALA A 935      41.060  46.580  36.050  1.00  0.00           C
ATOM   4534  O   ALA A 935      41.190  45.840  35.090  1.00  0.00           O
ATOM   4535  N   VAL A 936      41.320  47.890  35.820  1.00  0.00           N
ATOM   4536  HN  VAL A 936      40.960  48.570  36.460  1.00  0.00           H
ATOM   4537  CA  VAL A 936      41.900  48.420  34.580  1.00  0.00           C
ATOM   4538  HA  VAL A 936      41.270  48.070  33.770  1.00  0.00           H
ATOM   4539  CB  VAL A 936      41.800  49.970  34.500  1.00  0.00           C
ATOM   4540  HB  VAL A 936      40.730  50.190  34.720  1.00  0.00           H
ATOM   4541  CG1 VAL A 936      42.710  50.630  35.590  1.00  0.00           C
ATOM   4542 HG11 VAL A 936      42.410  50.230  36.590  1.00  0.00           H
ATOM   4543 HG12 VAL A 936      42.580  51.730  35.580  1.00  0.00           H
ATOM   4544 HG13 VAL A 936      43.800  50.530  35.420  1.00  0.00           H
ATOM   4545  CG2 VAL A 936      42.200  50.460  33.110  1.00  0.00           C
ATOM   4546 HG21 VAL A 936      43.190  50.160  32.680  1.00  0.00           H
ATOM   4547 HG22 VAL A 936      42.260  51.570  33.170  1.00  0.00           H
ATOM   4548 HG23 VAL A 936      41.390  50.290  32.380  1.00  0.00           H
ATOM   4549  C   VAL A 936      43.250  47.960  34.170  1.00  0.00           C
ATOM   4550  O   VAL A 936      43.460  47.750  33.000  1.00  0.00           O
ATOM   4551  N   ILE A 937      44.190  47.720  35.080  1.00  0.00           N
ATOM   4552  HN  ILE A 937      43.920  47.910  36.020  1.00  0.00           H
ATOM   4553  CA  ILE A 937      45.570  47.190  34.830  1.00  0.00           C
ATOM   4554  HA  ILE A 937      45.990  47.740  34.000  1.00  0.00           H
ATOM   4555  CB  ILE A 937      46.450  47.450  36.060  1.00  0.00           C
ATOM   4556  HB  ILE A 937      45.950  47.200  37.020  1.00  0.00           H
ATOM   4557  CG2 ILE A 937      47.810  46.590  36.100  1.00  0.00           C
ATOM   4558 HG21 ILE A 937      47.520  45.660  36.630  1.00  0.00           H
ATOM   4559 HG22 ILE A 937      48.630  47.080  36.670  1.00  0.00           H
ATOM   4560 HG23 ILE A 937      48.150  46.260  35.100  1.00  0.00           H
ATOM   4561  CG1 ILE A 937      46.690  48.950  36.100  1.00  0.00           C
ATOM   4562 HG11 ILE A 937      47.110  49.060  37.130  1.00  0.00           H
ATOM   4563 HG12 ILE A 937      45.730  49.510  36.200  1.00  0.00           H
ATOM   4564  CD  ILE A 937      47.670  49.610  35.180  1.00  0.00           C
ATOM   4565  HD1 ILE A 937      47.370  49.330  34.150  1.00  0.00           H
ATOM   4566  HD2 ILE A 937      48.700  49.210  35.320  1.00  0.00           H
ATOM   4567  HD3 ILE A 937      47.640  50.720  35.210  1.00  0.00           H
ATOM   4568  C   ILE A 937      45.560  45.710  34.450  1.00  0.00           C
ATOM   4569  O   ILE A 937      46.290  45.190  33.600  1.00  0.00           O
ATOM   4570  N   ILE A 938      44.690  44.850  35.060  1.00  0.00           N
ATOM   4571  HN  ILE A 938      44.030  45.270  35.680  1.00  0.00           H
ATOM   4572  CA  ILE A 938      44.470  43.480  34.670  1.00  0.00           C
ATOM   4573  HA  ILE A 938      45.370  42.890  34.700  1.00  0.00           H
ATOM   4574  CB  ILE A 938      43.600  42.830  35.640  1.00  0.00           C
ATOM   4575  HB  ILE A 938      42.650  43.420  35.730  1.00  0.00           H
ATOM   4576  CG2 ILE A 938      43.140  41.380  35.100  1.00  0.00           C
ATOM   4577 HG21 ILE A 938      44.090  40.860  34.850  1.00  0.00           H
ATOM   4578 HG22 ILE A 938      42.450  41.450  34.230  1.00  0.00           H
ATOM   4579 HG23 ILE A 938      42.780  40.740  35.930  1.00  0.00           H
ATOM   4580  CG1 ILE A 938      44.280  42.660  37.040  1.00  0.00           C
ATOM   4581 HG11 ILE A 938      43.590  41.980  37.580  1.00  0.00           H
ATOM   4582 HG12 ILE A 938      44.360  43.590  37.640  1.00  0.00           H
ATOM   4583  CD  ILE A 938      45.700  42.090  37.010  1.00  0.00           C
ATOM   4584  HD1 ILE A 938      45.600  41.050  36.620  1.00  0.00           H
ATOM   4585  HD2 ILE A 938      46.110  42.080  38.050  1.00  0.00           H
ATOM   4586  HD3 ILE A 938      46.430  42.680  36.410  1.00  0.00           H
ATOM   4587  C   ILE A 938      43.920  43.420  33.230  1.00  0.00           C
ATOM   4588  O   ILE A 938      44.360  42.540  32.400  1.00  0.00           O
ATOM   4589  N   ASN A 939      42.970  44.320  32.880  1.00  0.00           N
ATOM   4590  HN  ASN A 939      42.550  44.950  33.530  1.00  0.00           H
ATOM   4591  CA  ASN A 939      42.380  44.480  31.510  1.00  0.00           C
ATOM   4592  HA  ASN A 939      42.260  43.480  31.120  1.00  0.00           H
ATOM   4593  CB  ASN A 939      41.040  45.230  31.600  1.00  0.00           C
ATOM   4594  HB1 ASN A 939      40.580  45.350  30.610  1.00  0.00           H
ATOM   4595  HB2 ASN A 939      41.230  46.280  31.930  1.00  0.00           H
ATOM   4596  CG  ASN A 939      40.000  44.400  32.410  1.00  0.00           C
ATOM   4597  OD1 ASN A 939      40.140  43.200  32.660  1.00  0.00           O
ATOM   4598  ND2 ASN A 939      38.910  45.120  32.640  1.00  0.00           N
ATOM   4599 HD21 ASN A 939      39.040  46.100  32.500  1.00  0.00           H
ATOM   4600 HD22 ASN A 939      38.130  44.670  33.070  1.00  0.00           H
ATOM   4601  C   ASN A 939      43.380  45.160  30.440  1.00  0.00           C
ATOM   4602  O   ASN A 939      43.130  45.070  29.250  1.00  0.00           O
ATOM   4603  N   ARG A 940      44.520  45.740  30.850  1.00  0.00           N
ATOM   4604  HN  ARG A 940      44.740  45.800  31.810  1.00  0.00           H
ATOM   4605  CA  ARG A 940      45.600  45.980  29.920  1.00  0.00           C
ATOM   4606  HA  ARG A 940      45.250  46.780  29.320  1.00  0.00           H
ATOM   4607  CB  ARG A 940      46.910  46.550  30.590  1.00  0.00           C
ATOM   4608  HB1 ARG A 940      47.780  46.630  29.890  1.00  0.00           H
ATOM   4609  HB2 ARG A 940      47.190  45.750  31.310  1.00  0.00           H
ATOM   4610  CG  ARG A 940      46.790  47.860  31.380  1.00  0.00           C
ATOM   4611  HG1 ARG A 940      47.500  47.770  32.240  1.00  0.00           H
ATOM   4612  HG2 ARG A 940      45.760  47.920  31.830  1.00  0.00           H
ATOM   4613  CD  ARG A 940      47.070  49.160  30.610  1.00  0.00           C
ATOM   4614  HD1 ARG A 940      48.060  49.090  30.100  1.00  0.00           H
ATOM   4615  HD2 ARG A 940      47.030  49.940  31.390  1.00  0.00           H
ATOM   4616  NE  ARG A 940      45.960  49.570  29.670  1.00  0.00           N
ATOM   4617  HE  ARG A 940      45.020  49.280  29.870  1.00  0.00           H
ATOM   4618  CZ  ARG A 940      46.130  50.610  28.840  1.00  0.00           C
ATOM   4619  NH1 ARG A 940      45.080  51.090  28.150  1.00  0.00           N
ATOM   4620 HH11 ARG A 940      44.150  50.870  28.410  1.00  0.00           H
ATOM   4621 HH12 ARG A 940      45.310  51.220  27.190  1.00  0.00           H
ATOM   4622  NH2 ARG A 940      47.280  51.090  28.520  1.00  0.00           N
ATOM   4623 HH21 ARG A 940      48.060  50.980  29.130  1.00  0.00           H
ATOM   4624 HH22 ARG A 940      47.360  51.830  27.860  1.00  0.00           H
ATOM   4625  C   ARG A 940      46.020  44.810  28.940  1.00  0.00           C
ATOM   4626  O   ARG A 940      46.100  43.700  29.340  1.00  0.00           O
ATOM   4627  N   LYS A 941      46.300  45.140  27.670  1.00  0.00           N
ATOM   4628  HN  LYS A 941      46.290  46.010  27.190  1.00  0.00           H
ATOM   4629  CA  LYS A 941      46.760  44.030  26.800  1.00  0.00           C
ATOM   4630  HA  LYS A 941      46.230  43.120  27.050  1.00  0.00           H
ATOM   4631  CB  LYS A 941      46.230  44.390  25.400  1.00  0.00           C
ATOM   4632  HB1 LYS A 941      46.700  43.630  24.720  1.00  0.00           H
ATOM   4633  HB2 LYS A 941      46.450  45.370  24.920  1.00  0.00           H
ATOM   4634  CG  LYS A 941      44.710  44.110  25.200  1.00  0.00           C
ATOM   4635  HG1 LYS A 941      44.190  44.810  25.880  1.00  0.00           H
ATOM   4636  HG2 LYS A 941      44.400  43.120  25.630  1.00  0.00           H
ATOM   4637  CD  LYS A 941      44.080  44.060  23.800  1.00  0.00           C
ATOM   4638  HD1 LYS A 941      44.390  43.050  23.450  1.00  0.00           H
ATOM   4639  HD2 LYS A 941      44.390  44.830  23.060  1.00  0.00           H
ATOM   4640  CE  LYS A 941      42.560  44.060  23.860  1.00  0.00           C
ATOM   4641  HE1 LYS A 941      42.190  45.040  24.240  1.00  0.00           H
ATOM   4642  HE2 LYS A 941      42.310  43.150  24.440  1.00  0.00           H
ATOM   4643  NZ  LYS A 941      42.040  43.960  22.500  1.00  0.00           N
ATOM   4644  HZ1 LYS A 941      42.520  43.130  22.130  1.00  0.00           H
ATOM   4645  HZ2 LYS A 941      42.340  44.790  21.960  1.00  0.00           H
ATOM   4646  HZ3 LYS A 941      41.000  43.900  22.570  1.00  0.00           H
ATOM   4647  C   LYS A 941      48.230  43.700  26.920  1.00  0.00           C
ATOM   4648  O   LYS A 941      48.820  42.980  26.120  1.00  0.00           O
ATOM   4649  N   GLU A 942      48.920  44.220  27.960  1.00  0.00           N
ATOM   4650  HN  GLU A 942      48.450  44.900  28.520  1.00  0.00           H
ATOM   4651  CA  GLU A 942      50.300  43.690  28.380  1.00  0.00           C
ATOM   4652  HA  GLU A 942      50.990  44.060  27.640  1.00  0.00           H
ATOM   4653  CB  GLU A 942      50.710  44.550  29.630  1.00  0.00           C
ATOM   4654  HB1 GLU A 942      51.620  44.190  30.150  1.00  0.00           H
ATOM   4655  HB2 GLU A 942      49.750  44.670  30.180  1.00  0.00           H
ATOM   4656  CG  GLU A 942      51.080  46.070  29.140  1.00  0.00           C
ATOM   4657  HG1 GLU A 942      50.200  46.550  28.650  1.00  0.00           H
ATOM   4658  HG2 GLU A 942      51.960  45.950  28.470  1.00  0.00           H
ATOM   4659  CD  GLU A 942      51.630  46.870  30.300  1.00  0.00           C
ATOM   4660  OE1 GLU A 942      51.920  48.090  30.130  1.00  0.00           O
ATOM   4661  OE2 GLU A 942      51.740  46.340  31.430  1.00  0.00           O
ATOM   4662  C   GLU A 942      50.400  42.200  28.600  1.00  0.00           C
ATOM   4663  O   GLU A 942      51.420  41.630  28.190  1.00  0.00           O
ATOM   4664  N   HSD A 943      49.380  41.550  29.140  1.00  0.00           N
ATOM   4665  HN  HSD A 943      48.640  41.990  29.640  1.00  0.00           H
ATOM   4666  CA  HSD A 943      49.180  40.180  28.860  1.00  0.00           C
ATOM   4667  HA  HSD A 943      49.720  39.900  27.960  1.00  0.00           H
ATOM   4668  CB  HSD A 943      49.640  39.270  29.990  1.00  0.00           C
ATOM   4669  HB1 HSD A 943      49.380  38.210  29.810  1.00  0.00           H
ATOM   4670  HB2 HSD A 943      49.040  39.660  30.850  1.00  0.00           H
ATOM   4671  ND1 HSD A 943      52.040  38.630  29.910  1.00  0.00           N
ATOM   4672  HD1 HSD A 943      52.140  38.410  28.950  1.00  0.00           H
ATOM   4673  CG  HSD A 943      51.010  39.250  30.540  1.00  0.00           C
ATOM   4674  CE1 HSD A 943      53.040  38.610  30.850  1.00  0.00           C
ATOM   4675  HE1 HSD A 943      53.960  38.050  30.670  1.00  0.00           H
ATOM   4676  NE2 HSD A 943      52.730  39.260  31.970  1.00  0.00           N
ATOM   4677  CD2 HSD A 943      51.440  39.630  31.770  1.00  0.00           C
ATOM   4678  HD2 HSD A 943      50.870  40.040  32.590  1.00  0.00           H
ATOM   4679  C   HSD A 943      47.720  40.040  28.580  1.00  0.00           C
ATOM   4680  O   HSD A 943      46.920  40.860  29.080  1.00  0.00           O
ATOM   4681  N   LYS A 944      47.270  39.030  27.850  1.00  0.00           N
ATOM   4682  HN  LYS A 944      47.880  38.430  27.330  1.00  0.00           H
ATOM   4683  CA  LYS A 944      45.820  38.910  27.470  1.00  0.00           C
ATOM   4684  HA  LYS A 944      45.290  39.840  27.600  1.00  0.00           H
ATOM   4685  CB  LYS A 944      45.850  38.600  25.880  1.00  0.00           C
ATOM   4686  HB1 LYS A 944      44.770  38.490  25.630  1.00  0.00           H
ATOM   4687  HB2 LYS A 944      46.360  37.640  25.690  1.00  0.00           H
ATOM   4688  CG  LYS A 944      46.430  39.740  25.020  1.00  0.00           C
ATOM   4689  HG1 LYS A 944      47.370  40.080  25.510  1.00  0.00           H
ATOM   4690  HG2 LYS A 944      45.670  40.520  25.240  1.00  0.00           H
ATOM   4691  CD  LYS A 944      46.650  39.530  23.490  1.00  0.00           C
ATOM   4692  HD1 LYS A 944      46.970  40.510  23.080  1.00  0.00           H
ATOM   4693  HD2 LYS A 944      45.680  39.320  22.980  1.00  0.00           H
ATOM   4694  CE  LYS A 944      47.540  38.330  23.150  1.00  0.00           C
ATOM   4695  HE1 LYS A 944      47.520  37.990  22.080  1.00  0.00           H
ATOM   4696  HE2 LYS A 944      47.320  37.390  23.680  1.00  0.00           H
ATOM   4697  NZ  LYS A 944      48.920  38.690  23.580  1.00  0.00           N
ATOM   4698  HZ1 LYS A 944      49.540  38.620  22.750  1.00  0.00           H
ATOM   4699  HZ2 LYS A 944      49.360  38.100  24.330  1.00  0.00           H
ATOM   4700  HZ3 LYS A 944      48.970  39.700  23.830  1.00  0.00           H
ATOM   4701  C   LYS A 944      45.190  37.720  28.180  1.00  0.00           C
ATOM   4702  O   LYS A 944      45.800  36.690  28.400  1.00  0.00           O
ATOM   4703  N   LEU A 945      43.860  37.870  28.590  1.00  0.00           N
ATOM   4704  HN  LEU A 945      43.460  38.760  28.390  1.00  0.00           H
ATOM   4705  CA  LEU A 945      43.000  36.900  29.430  1.00  0.00           C
ATOM   4706  HA  LEU A 945      43.500  35.960  29.600  1.00  0.00           H
ATOM   4707  CB  LEU A 945      42.630  37.550  30.820  1.00  0.00           C
ATOM   4708  HB1 LEU A 945      41.800  36.970  31.270  1.00  0.00           H
ATOM   4709  HB2 LEU A 945      42.240  38.540  30.480  1.00  0.00           H
ATOM   4710  CG  LEU A 945      43.810  37.670  31.790  1.00  0.00           C
ATOM   4711  HG  LEU A 945      44.620  38.210  31.270  1.00  0.00           H
ATOM   4712  CD1 LEU A 945      43.340  38.540  32.950  1.00  0.00           C
ATOM   4713 HD11 LEU A 945      42.430  38.020  33.320  1.00  0.00           H
ATOM   4714 HD12 LEU A 945      43.090  39.540  32.550  1.00  0.00           H
ATOM   4715 HD13 LEU A 945      44.090  38.490  33.760  1.00  0.00           H
ATOM   4716  CD2 LEU A 945      44.380  36.320  32.150  1.00  0.00           C
ATOM   4717 HD21 LEU A 945      43.670  35.840  32.860  1.00  0.00           H
ATOM   4718 HD22 LEU A 945      45.390  36.400  32.600  1.00  0.00           H
ATOM   4719 HD23 LEU A 945      44.700  35.700  31.290  1.00  0.00           H
ATOM   4720  C   LEU A 945      41.800  36.730  28.540  1.00  0.00           C
ATOM   4721  O   LEU A 945      41.200  37.720  28.110  1.00  0.00           O
ATOM   4722  N   LYS A 946      41.360  35.480  28.220  1.00  0.00           N
ATOM   4723  HN  LYS A 946      41.760  34.710  28.720  1.00  0.00           H
ATOM   4724  CA  LYS A 946      40.330  35.170  27.270  1.00  0.00           C
ATOM   4725  HA  LYS A 946      40.110  36.060  26.690  1.00  0.00           H
ATOM   4726  CB  LYS A 946      40.860  34.130  26.250  1.00  0.00           C
ATOM   4727  HB1 LYS A 946      40.090  33.980  25.470  1.00  0.00           H
ATOM   4728  HB2 LYS A 946      41.090  33.170  26.750  1.00  0.00           H
ATOM   4729  CG  LYS A 946      42.210  34.550  25.560  1.00  0.00           C
ATOM   4730  HG1 LYS A 946      42.590  33.920  24.720  1.00  0.00           H
ATOM   4731  HG2 LYS A 946      43.010  34.630  26.340  1.00  0.00           H
ATOM   4732  CD  LYS A 946      42.140  35.920  24.910  1.00  0.00           C
ATOM   4733  HD1 LYS A 946      43.130  36.220  24.510  1.00  0.00           H
ATOM   4734  HD2 LYS A 946      41.880  36.680  25.660  1.00  0.00           H
ATOM   4735  CE  LYS A 946      41.130  36.080  23.760  1.00  0.00           C
ATOM   4736  HE1 LYS A 946      40.090  35.830  24.060  1.00  0.00           H
ATOM   4737  HE2 LYS A 946      41.510  35.380  22.970  1.00  0.00           H
ATOM   4738  NZ  LYS A 946      41.210  37.420  23.220  1.00  0.00           N
ATOM   4739  HZ1 LYS A 946      40.920  38.190  23.860  1.00  0.00           H
ATOM   4740  HZ2 LYS A 946      40.520  37.520  22.440  1.00  0.00           H
ATOM   4741  HZ3 LYS A 946      42.140  37.630  22.800  1.00  0.00           H
ATOM   4742  C   LYS A 946      39.080  34.630  27.830  1.00  0.00           C
ATOM   4743  O   LYS A 946      37.990  34.660  27.200  1.00  0.00           O
ATOM   4744  N   LYS A 947      39.120  34.190  29.090  1.00  0.00           N
ATOM   4745  HN  LYS A 947      40.020  34.250  29.530  1.00  0.00           H
ATOM   4746  CA  LYS A 947      38.050  33.550  29.770  1.00  0.00           C
ATOM   4747  HA  LYS A 947      37.250  33.280  29.090  1.00  0.00           H
ATOM   4748  CB  LYS A 947      38.630  32.420  30.690  1.00  0.00           C
ATOM   4749  HB1 LYS A 947      37.850  31.960  31.340  1.00  0.00           H
ATOM   4750  HB2 LYS A 947      39.320  32.890  31.430  1.00  0.00           H
ATOM   4751  CG  LYS A 947      39.480  31.370  29.920  1.00  0.00           C
ATOM   4752  HG1 LYS A 947      40.090  30.890  30.710  1.00  0.00           H
ATOM   4753  HG2 LYS A 947      40.210  31.710  29.160  1.00  0.00           H
ATOM   4754  CD  LYS A 947      38.680  30.220  29.240  1.00  0.00           C
ATOM   4755  HD1 LYS A 947      37.790  30.710  28.800  1.00  0.00           H
ATOM   4756  HD2 LYS A 947      38.430  29.500  30.040  1.00  0.00           H
ATOM   4757  CE  LYS A 947      39.320  29.440  28.080  1.00  0.00           C
ATOM   4758  HE1 LYS A 947      39.560  30.120  27.230  1.00  0.00           H
ATOM   4759  HE2 LYS A 947      38.740  28.570  27.710  1.00  0.00           H
ATOM   4760  NZ  LYS A 947      40.560  28.860  28.620  1.00  0.00           N
ATOM   4761  HZ1 LYS A 947      41.010  28.150  28.020  1.00  0.00           H
ATOM   4762  HZ2 LYS A 947      40.510  28.440  29.580  1.00  0.00           H
ATOM   4763  HZ3 LYS A 947      41.180  29.670  28.780  1.00  0.00           H
ATOM   4764  C   LYS A 947      37.400  34.720  30.630  1.00  0.00           C
ATOM   4765  O   LYS A 947      36.250  35.090  30.470  1.00  0.00           O
ATOM   4766  N   GLY A 948      38.130  35.350  31.590  1.00  0.00           N
ATOM   4767  HN  GLY A 948      39.080  35.030  31.620  1.00  0.00           H
ATOM   4768  CA  GLY A 948      37.690  36.440  32.490  1.00  0.00           C
ATOM   4769  HA1 GLY A 948      37.630  37.340  31.880  1.00  0.00           H
ATOM   4770  HA2 GLY A 948      38.480  36.570  33.210  1.00  0.00           H
ATOM   4771  C   GLY A 948      36.410  36.300  33.250  1.00  0.00           C
ATOM   4772  O   GLY A 948      35.870  35.200  33.450  1.00  0.00           O
ATOM   4773  N   ALA A 949      35.820  37.440  33.650  1.00  0.00           N
ATOM   4774  HN  ALA A 949      36.370  38.260  33.540  1.00  0.00           H
ATOM   4775  CA  ALA A 949      34.560  37.540  34.350  1.00  0.00           C
ATOM   4776  HA  ALA A 949      33.900  36.790  33.940  1.00  0.00           H
ATOM   4777  CB  ALA A 949      34.820  37.240  35.840  1.00  0.00           C
ATOM   4778  HB1 ALA A 949      34.960  36.140  35.860  1.00  0.00           H
ATOM   4779  HB2 ALA A 949      34.000  37.700  36.440  1.00  0.00           H
ATOM   4780  HB3 ALA A 949      35.700  37.770  36.240  1.00  0.00           H
ATOM   4781  C   ALA A 949      33.940  38.870  34.110  1.00  0.00           C
ATOM   4782  O   ALA A 949      34.640  39.810  33.880  1.00  0.00           O
ATOM   4783  N   GLY A 950      32.600  38.900  34.250  1.00  0.00           N
ATOM   4784  HN  GLY A 950      32.060  38.130  34.610  1.00  0.00           H
ATOM   4785  CA  GLY A 950      31.840  40.140  34.170  1.00  0.00           C
ATOM   4786  HA1 GLY A 950      30.840  39.910  34.490  1.00  0.00           H
ATOM   4787  HA2 GLY A 950      31.970  40.360  33.110  1.00  0.00           H
ATOM   4788  C   GLY A 950      32.310  41.280  35.060  1.00  0.00           C
ATOM   4789  O   GLY A 950      32.990  41.140  36.050  1.00  0.00           O
ATOM   4790  N   TYR A 951      31.990  42.570  34.630  1.00  0.00           N
ATOM   4791  HN  TYR A 951      31.750  42.670  33.670  1.00  0.00           H
ATOM   4792  CA  TYR A 951      32.420  43.760  35.310  1.00  0.00           C
ATOM   4793  HA  TYR A 951      33.500  43.730  35.310  1.00  0.00           H
ATOM   4794  CB  TYR A 951      31.940  44.980  34.470  1.00  0.00           C
ATOM   4795  HB1 TYR A 951      30.890  44.930  34.130  1.00  0.00           H
ATOM   4796  HB2 TYR A 951      32.570  45.100  33.560  1.00  0.00           H
ATOM   4797  CG  TYR A 951      32.090  46.300  35.220  1.00  0.00           C
ATOM   4798  CD1 TYR A 951      30.970  46.960  35.810  1.00  0.00           C
ATOM   4799  HD1 TYR A 951      29.990  46.580  35.580  1.00  0.00           H
ATOM   4800  CE1 TYR A 951      31.230  48.160  36.520  1.00  0.00           C
ATOM   4801  HE1 TYR A 951      30.370  48.630  36.980  1.00  0.00           H
ATOM   4802  CZ  TYR A 951      32.570  48.580  36.780  1.00  0.00           C
ATOM   4803  OH  TYR A 951      32.750  49.520  37.750  1.00  0.00           O
ATOM   4804  HH  TYR A 951      33.690  49.640  37.900  1.00  0.00           H
ATOM   4805  CD2 TYR A 951      33.370  46.780  35.380  1.00  0.00           C
ATOM   4806  HD2 TYR A 951      34.180  46.190  35.010  1.00  0.00           H
ATOM   4807  CE2 TYR A 951      33.670  47.860  36.250  1.00  0.00           C
ATOM   4808  HE2 TYR A 951      34.690  48.160  36.440  1.00  0.00           H
ATOM   4809  C   TYR A 951      32.250  43.810  36.860  1.00  0.00           C
ATOM   4810  O   TYR A 951      33.220  44.120  37.550  1.00  0.00           O
ATOM   4811  N   HSD A 952      31.050  43.680  37.420  1.00  0.00           N
ATOM   4812  HN  HSD A 952      30.290  43.410  36.840  1.00  0.00           H
ATOM   4813  CA  HSD A 952      30.890  43.960  38.840  1.00  0.00           C
ATOM   4814  HA  HSD A 952      31.440  44.820  39.200  1.00  0.00           H
ATOM   4815  CB  HSD A 952      29.420  44.360  39.010  1.00  0.00           C
ATOM   4816  HB1 HSD A 952      29.300  45.260  38.370  1.00  0.00           H
ATOM   4817  HB2 HSD A 952      29.150  44.630  40.050  1.00  0.00           H
ATOM   4818  ND1 HSD A 952      27.430  43.660  37.570  1.00  0.00           N
ATOM   4819  HD1 HSD A 952      27.450  44.490  37.030  1.00  0.00           H
ATOM   4820  CG  HSD A 952      28.280  43.330  38.570  1.00  0.00           C
ATOM   4821  CE1 HSD A 952      26.430  42.740  37.610  1.00  0.00           C
ATOM   4822  HE1 HSD A 952      25.550  42.800  36.970  1.00  0.00           H
ATOM   4823  NE2 HSD A 952      26.560  41.840  38.490  1.00  0.00           N
ATOM   4824  CD2 HSD A 952      27.740  42.190  39.140  1.00  0.00           C
ATOM   4825  HD2 HSD A 952      27.940  41.760  40.110  1.00  0.00           H
ATOM   4826  C   HSD A 952      31.090  42.720  39.690  1.00  0.00           C
ATOM   4827  O   HSD A 952      30.940  42.770  40.940  1.00  0.00           O
ATOM   4828  N   LEU A 953      31.470  41.490  39.200  1.00  0.00           N
ATOM   4829  HN  LEU A 953      31.670  41.440  38.230  1.00  0.00           H
ATOM   4830  CA  LEU A 953      31.510  40.290  40.050  1.00  0.00           C
ATOM   4831  HA  LEU A 953      30.520  40.220  40.490  1.00  0.00           H
ATOM   4832  CB  LEU A 953      31.620  39.150  39.080  1.00  0.00           C
ATOM   4833  HB1 LEU A 953      32.600  39.170  38.560  1.00  0.00           H
ATOM   4834  HB2 LEU A 953      30.850  39.340  38.300  1.00  0.00           H
ATOM   4835  CG  LEU A 953      31.260  37.850  39.690  1.00  0.00           C
ATOM   4836  HG  LEU A 953      31.810  37.780  40.650  1.00  0.00           H
ATOM   4837  CD1 LEU A 953      29.780  37.650  39.780  1.00  0.00           C
ATOM   4838 HD11 LEU A 953      29.330  38.560  40.240  1.00  0.00           H
ATOM   4839 HD12 LEU A 953      29.540  36.740  40.370  1.00  0.00           H
ATOM   4840 HD13 LEU A 953      29.350  37.510  38.770  1.00  0.00           H
ATOM   4841  CD2 LEU A 953      31.800  36.690  38.820  1.00  0.00           C
ATOM   4842 HD21 LEU A 953      32.910  36.800  38.740  1.00  0.00           H
ATOM   4843 HD22 LEU A 953      31.340  36.750  37.810  1.00  0.00           H
ATOM   4844 HD23 LEU A 953      31.710  35.650  39.190  1.00  0.00           H
ATOM   4845  C   LEU A 953      32.460  40.420  41.190  1.00  0.00           C
ATOM   4846  O   LEU A 953      32.100  39.960  42.280  1.00  0.00           O
ATOM   4847  N   ASP A 954      33.670  41.080  40.960  1.00  0.00           N
ATOM   4848  HN  ASP A 954      33.900  41.280  40.020  1.00  0.00           H
ATOM   4849  CA  ASP A 954      34.590  41.420  41.980  1.00  0.00           C
ATOM   4850  HA  ASP A 954      34.900  40.600  42.610  1.00  0.00           H
ATOM   4851  CB  ASP A 954      35.940  41.950  41.390  1.00  0.00           C
ATOM   4852  HB1 ASP A 954      36.340  41.120  40.770  1.00  0.00           H
ATOM   4853  HB2 ASP A 954      36.640  42.120  42.240  1.00  0.00           H
ATOM   4854  CG  ASP A 954      35.840  43.110  40.460  1.00  0.00           C
ATOM   4855  OD1 ASP A 954      35.070  44.050  40.490  1.00  0.00           O
ATOM   4856  OD2 ASP A 954      36.830  43.030  39.480  1.00  0.00           O
ATOM   4857  HD2 ASP A 954      36.650  43.700  38.820  1.00  0.00           H
ATOM   4858  C   ASP A 954      34.020  42.300  43.100  1.00  0.00           C
ATOM   4859  O   ASP A 954      34.120  41.950  44.290  1.00  0.00           O
ATOM   4860  N   LEU A 955      33.420  43.440  42.760  1.00  0.00           N
ATOM   4861  HN  LEU A 955      33.420  43.740  41.800  1.00  0.00           H
ATOM   4862  CA  LEU A 955      32.780  44.360  43.610  1.00  0.00           C
ATOM   4863  HA  LEU A 955      33.500  44.740  44.330  1.00  0.00           H
ATOM   4864  CB  LEU A 955      32.280  45.630  42.830  1.00  0.00           C
ATOM   4865  HB1 LEU A 955      31.590  45.130  42.120  1.00  0.00           H
ATOM   4866  HB2 LEU A 955      33.130  46.080  42.270  1.00  0.00           H
ATOM   4867  CG  LEU A 955      31.600  46.750  43.680  1.00  0.00           C
ATOM   4868  HG  LEU A 955      30.810  46.270  44.280  1.00  0.00           H
ATOM   4869  CD1 LEU A 955      32.520  47.400  44.750  1.00  0.00           C
ATOM   4870 HD11 LEU A 955      33.220  48.120  44.280  1.00  0.00           H
ATOM   4871 HD12 LEU A 955      33.070  46.540  45.180  1.00  0.00           H
ATOM   4872 HD13 LEU A 955      31.930  47.930  45.520  1.00  0.00           H
ATOM   4873  CD2 LEU A 955      30.990  47.820  42.730  1.00  0.00           C
ATOM   4874 HD21 LEU A 955      31.720  48.060  41.920  1.00  0.00           H
ATOM   4875 HD22 LEU A 955      30.770  48.720  43.360  1.00  0.00           H
ATOM   4876 HD23 LEU A 955      30.070  47.370  42.300  1.00  0.00           H
ATOM   4877  C   LEU A 955      31.680  43.710  44.450  1.00  0.00           C
ATOM   4878  O   LEU A 955      31.590  44.000  45.670  1.00  0.00           O
ATOM   4879  N   LEU A 956      30.760  42.880  43.900  1.00  0.00           N
ATOM   4880  HN  LEU A 956      30.730  42.680  42.930  1.00  0.00           H
ATOM   4881  CA  LEU A 956      29.820  42.060  44.690  1.00  0.00           C
ATOM   4882  HA  LEU A 956      29.100  42.670  45.210  1.00  0.00           H
ATOM   4883  CB  LEU A 956      29.000  41.210  43.750  1.00  0.00           C
ATOM   4884  HB1 LEU A 956      29.660  40.480  43.240  1.00  0.00           H
ATOM   4885  HB2 LEU A 956      28.510  41.940  43.070  1.00  0.00           H
ATOM   4886  CG  LEU A 956      27.890  40.320  44.390  1.00  0.00           C
ATOM   4887  HG  LEU A 956      28.260  39.570  45.130  1.00  0.00           H
ATOM   4888  CD1 LEU A 956      26.770  41.100  45.110  1.00  0.00           C
ATOM   4889 HD11 LEU A 956      25.830  40.530  45.190  1.00  0.00           H
ATOM   4890 HD12 LEU A 956      26.690  41.960  44.410  1.00  0.00           H
ATOM   4891 HD13 LEU A 956      27.120  41.490  46.090  1.00  0.00           H
ATOM   4892  CD2 LEU A 956      27.210  39.480  43.310  1.00  0.00           C
ATOM   4893 HD21 LEU A 956      27.880  38.770  42.770  1.00  0.00           H
ATOM   4894 HD22 LEU A 956      26.720  40.090  42.530  1.00  0.00           H
ATOM   4895 HD23 LEU A 956      26.370  38.960  43.780  1.00  0.00           H
ATOM   4896  C   LEU A 956      30.500  41.130  45.710  1.00  0.00           C
ATOM   4897  O   LEU A 956      30.070  41.140  46.910  1.00  0.00           O
ATOM   4898  N   MET A 957      31.520  40.310  45.210  1.00  0.00           N
ATOM   4899  HN  MET A 957      31.690  40.240  44.230  1.00  0.00           H
ATOM   4900  CA  MET A 957      32.080  39.300  46.140  1.00  0.00           C
ATOM   4901  HA  MET A 957      31.230  38.710  46.480  1.00  0.00           H
ATOM   4902  CB  MET A 957      32.900  38.230  45.400  1.00  0.00           C
ATOM   4903  HB1 MET A 957      33.320  37.690  46.260  1.00  0.00           H
ATOM   4904  HB2 MET A 957      33.630  38.870  44.850  1.00  0.00           H
ATOM   4905  CG  MET A 957      32.060  37.390  44.410  1.00  0.00           C
ATOM   4906  HG1 MET A 957      32.850  36.850  43.840  1.00  0.00           H
ATOM   4907  HG2 MET A 957      31.540  38.050  43.680  1.00  0.00           H
ATOM   4908  SD  MET A 957      30.750  36.270  45.240  1.00  0.00           S
ATOM   4909  CE  MET A 957      32.090  35.490  46.210  1.00  0.00           C
ATOM   4910  HE1 MET A 957      33.110  35.640  45.770  1.00  0.00           H
ATOM   4911  HE2 MET A 957      31.910  34.390  46.280  1.00  0.00           H
ATOM   4912  HE3 MET A 957      32.070  35.880  47.250  1.00  0.00           H
ATOM   4913  C   MET A 957      32.670  39.870  47.350  1.00  0.00           C
ATOM   4914  O   MET A 957      32.620  39.250  48.420  1.00  0.00           O
ATOM   4915  N   VAL A 958      33.330  41.090  47.240  1.00  0.00           N
ATOM   4916  HN  VAL A 958      33.580  41.490  46.360  1.00  0.00           H
ATOM   4917  CA  VAL A 958      33.910  41.860  48.380  1.00  0.00           C
ATOM   4918  HA  VAL A 958      34.370  41.140  49.030  1.00  0.00           H
ATOM   4919  CB  VAL A 958      35.000  42.820  47.880  1.00  0.00           C
ATOM   4920  HB  VAL A 958      34.490  43.430  47.100  1.00  0.00           H
ATOM   4921  CG1 VAL A 958      35.510  43.840  48.970  1.00  0.00           C
ATOM   4922 HG11 VAL A 958      36.410  44.230  48.460  1.00  0.00           H
ATOM   4923 HG12 VAL A 958      35.700  43.350  49.950  1.00  0.00           H
ATOM   4924 HG13 VAL A 958      34.770  44.610  49.280  1.00  0.00           H
ATOM   4925  CG2 VAL A 958      36.200  42.060  47.190  1.00  0.00           C
ATOM   4926 HG21 VAL A 958      35.890  41.370  46.380  1.00  0.00           H
ATOM   4927 HG22 VAL A 958      36.840  41.540  47.940  1.00  0.00           H
ATOM   4928 HG23 VAL A 958      36.790  42.860  46.700  1.00  0.00           H
ATOM   4929  C   VAL A 958      32.900  42.560  49.260  1.00  0.00           C
ATOM   4930  O   VAL A 958      32.970  42.620  50.490  1.00  0.00           O
ATOM   4931  N   GLY A 959      31.760  43.060  48.640  1.00  0.00           N
ATOM   4932  HN  GLY A 959      31.650  42.920  47.660  1.00  0.00           H
ATOM   4933  CA  GLY A 959      30.500  43.510  49.400  1.00  0.00           C
ATOM   4934  HA1 GLY A 959      29.780  43.770  48.640  1.00  0.00           H
ATOM   4935  HA2 GLY A 959      30.760  44.300  50.110  1.00  0.00           H
ATOM   4936  C   GLY A 959      29.840  42.420  50.220  1.00  0.00           C
ATOM   4937  O   GLY A 959      29.470  42.630  51.330  1.00  0.00           O
ATOM   4938  N   VAL A 960      29.720  41.160  49.720  1.00  0.00           N
ATOM   4939  HN  VAL A 960      29.810  40.890  48.770  1.00  0.00           H
ATOM   4940  CA  VAL A 960      29.410  40.020  50.590  1.00  0.00           C
ATOM   4941  HA  VAL A 960      28.510  40.260  51.140  1.00  0.00           H
ATOM   4942  CB  VAL A 960      29.080  38.820  49.770  1.00  0.00           C
ATOM   4943  HB  VAL A 960      29.840  38.670  48.980  1.00  0.00           H
ATOM   4944  CG1 VAL A 960      28.970  37.430  50.600  1.00  0.00           C
ATOM   4945 HG11 VAL A 960      28.000  36.900  50.490  1.00  0.00           H
ATOM   4946 HG12 VAL A 960      29.190  37.580  51.680  1.00  0.00           H
ATOM   4947 HG13 VAL A 960      29.640  36.720  50.060  1.00  0.00           H
ATOM   4948  CG2 VAL A 960      27.750  38.990  48.950  1.00  0.00           C
ATOM   4949 HG21 VAL A 960      26.900  39.040  49.670  1.00  0.00           H
ATOM   4950 HG22 VAL A 960      27.520  38.110  48.320  1.00  0.00           H
ATOM   4951 HG23 VAL A 960      27.820  39.890  48.300  1.00  0.00           H
ATOM   4952  C   VAL A 960      30.460  39.740  51.650  1.00  0.00           C
ATOM   4953  O   VAL A 960      30.110  39.690  52.840  1.00  0.00           O
ATOM   4954  N   MET A 961      31.780  39.610  51.280  1.00  0.00           N
ATOM   4955  HN  MET A 961      32.020  39.550  50.310  1.00  0.00           H
ATOM   4956  CA  MET A 961      32.820  39.250  52.190  1.00  0.00           C
ATOM   4957  HA  MET A 961      32.470  38.400  52.740  1.00  0.00           H
ATOM   4958  CB  MET A 961      34.050  38.850  51.310  1.00  0.00           C
ATOM   4959  HB1 MET A 961      34.930  38.770  51.980  1.00  0.00           H
ATOM   4960  HB2 MET A 961      34.100  39.460  50.390  1.00  0.00           H
ATOM   4961  CG  MET A 961      33.910  37.450  50.730  1.00  0.00           C
ATOM   4962  HG1 MET A 961      34.850  37.270  50.180  1.00  0.00           H
ATOM   4963  HG2 MET A 961      33.010  37.380  50.070  1.00  0.00           H
ATOM   4964  SD  MET A 961      33.980  36.230  52.090  1.00  0.00           S
ATOM   4965  CE  MET A 961      32.550  35.120  51.590  1.00  0.00           C
ATOM   4966  HE1 MET A 961      32.610  34.040  51.850  1.00  0.00           H
ATOM   4967  HE2 MET A 961      32.400  35.160  50.490  1.00  0.00           H
ATOM   4968  HE3 MET A 961      31.630  35.580  52.020  1.00  0.00           H
ATOM   4969  C   MET A 961      33.200  40.250  53.280  1.00  0.00           C
ATOM   4970  O   MET A 961      33.460  39.890  54.400  1.00  0.00           O
ATOM   4971  N   LEU A 962      33.080  41.550  53.030  1.00  0.00           N
ATOM   4972  HN  LEU A 962      32.820  41.930  52.140  1.00  0.00           H
ATOM   4973  CA  LEU A 962      33.200  42.570  53.990  1.00  0.00           C
ATOM   4974  HA  LEU A 962      34.160  42.560  54.490  1.00  0.00           H
ATOM   4975  CB  LEU A 962      33.200  44.010  53.340  1.00  0.00           C
ATOM   4976  HB1 LEU A 962      32.250  44.050  52.760  1.00  0.00           H
ATOM   4977  HB2 LEU A 962      34.020  43.960  52.590  1.00  0.00           H
ATOM   4978  CG  LEU A 962      33.210  45.240  54.270  1.00  0.00           C
ATOM   4979  HG  LEU A 962      33.870  44.990  55.130  1.00  0.00           H
ATOM   4980  CD1 LEU A 962      33.830  46.410  53.430  1.00  0.00           C
ATOM   4981 HD11 LEU A 962      33.900  47.300  54.100  1.00  0.00           H
ATOM   4982 HD12 LEU A 962      33.210  46.650  52.540  1.00  0.00           H
ATOM   4983 HD13 LEU A 962      34.850  46.080  53.120  1.00  0.00           H
ATOM   4984  CD2 LEU A 962      31.850  45.580  54.700  1.00  0.00           C
ATOM   4985 HD21 LEU A 962      31.980  46.470  55.350  1.00  0.00           H
ATOM   4986 HD22 LEU A 962      31.450  44.700  55.260  1.00  0.00           H
ATOM   4987 HD23 LEU A 962      31.140  45.850  53.890  1.00  0.00           H
ATOM   4988  C   LEU A 962      32.210  42.430  55.140  1.00  0.00           C
ATOM   4989  O   LEU A 962      32.520  42.720  56.280  1.00  0.00           O
ATOM   4990  N   GLY A 963      31.010  41.940  54.790  1.00  0.00           N
ATOM   4991  HN  GLY A 963      30.850  41.660  53.840  1.00  0.00           H
ATOM   4992  CA  GLY A 963      29.980  41.680  55.820  1.00  0.00           C
ATOM   4993  HA1 GLY A 963      29.090  41.380  55.290  1.00  0.00           H
ATOM   4994  HA2 GLY A 963      29.910  42.590  56.380  1.00  0.00           H
ATOM   4995  C   GLY A 963      30.350  40.550  56.730  1.00  0.00           C
ATOM   4996  O   GLY A 963      30.490  40.670  57.930  1.00  0.00           O
ATOM   4997  N   VAL A 964      30.670  39.370  56.120  1.00  0.00           N
ATOM   4998  HN  VAL A 964      30.490  39.400  55.130  1.00  0.00           H
ATOM   4999  CA  VAL A 964      31.160  38.180  56.810  1.00  0.00           C
ATOM   5000  HA  VAL A 964      30.430  37.930  57.560  1.00  0.00           H
ATOM   5001  CB  VAL A 964      31.480  37.030  55.880  1.00  0.00           C
ATOM   5002  HB  VAL A 964      32.310  37.400  55.240  1.00  0.00           H
ATOM   5003  CG1 VAL A 964      31.820  35.780  56.720  1.00  0.00           C
ATOM   5004 HG11 VAL A 964      31.750  34.870  56.080  1.00  0.00           H
ATOM   5005 HG12 VAL A 964      31.070  35.710  57.530  1.00  0.00           H
ATOM   5006 HG13 VAL A 964      32.830  35.870  57.200  1.00  0.00           H
ATOM   5007  CG2 VAL A 964      30.220  36.700  55.050  1.00  0.00           C
ATOM   5008 HG21 VAL A 964      30.450  36.180  54.090  1.00  0.00           H
ATOM   5009 HG22 VAL A 964      29.820  37.640  54.600  1.00  0.00           H
ATOM   5010 HG23 VAL A 964      29.420  36.280  55.690  1.00  0.00           H
ATOM   5011  C   VAL A 964      32.410  38.400  57.650  1.00  0.00           C
ATOM   5012  O   VAL A 964      32.500  38.040  58.820  1.00  0.00           O
ATOM   5013  N   CYS A 965      33.540  39.080  57.160  1.00  0.00           N
ATOM   5014  HN  CYS A 965      33.580  39.300  56.190  1.00  0.00           H
ATOM   5015  CA  CYS A 965      34.710  39.600  57.970  1.00  0.00           C
ATOM   5016  HA  CYS A 965      35.170  38.690  58.290  1.00  0.00           H
ATOM   5017  CB  CYS A 965      35.630  40.500  57.080  1.00  0.00           C
ATOM   5018  HB1 CYS A 965      36.270  41.070  57.790  1.00  0.00           H
ATOM   5019  HB2 CYS A 965      35.040  41.300  56.580  1.00  0.00           H
ATOM   5020  SG  CYS A 965      36.520  39.480  55.850  1.00  0.00           S
ATOM   5021  HG1 CYS A 965      35.420  39.310  55.140  1.00  0.00           H
ATOM   5022  C   CYS A 965      34.320  40.320  59.220  1.00  0.00           C
ATOM   5023  O   CYS A 965      35.040  40.270  60.190  1.00  0.00           O
ATOM   5024  N   SER A 966      33.240  41.180  59.120  1.00  0.00           N
ATOM   5025  HN  SER A 966      32.690  41.140  58.280  1.00  0.00           H
ATOM   5026  CA  SER A 966      32.780  42.080  60.180  1.00  0.00           C
ATOM   5027  HA  SER A 966      33.610  42.730  60.410  1.00  0.00           H
ATOM   5028  CB  SER A 966      31.630  42.980  59.740  1.00  0.00           C
ATOM   5029  HB1 SER A 966      31.290  43.540  60.640  1.00  0.00           H
ATOM   5030  HB2 SER A 966      30.730  42.400  59.440  1.00  0.00           H
ATOM   5031  OG  SER A 966      31.950  43.890  58.660  1.00  0.00           O
ATOM   5032  HG1 SER A 966      32.050  43.400  57.840  1.00  0.00           H
ATOM   5033  C   SER A 966      32.450  41.360  61.480  1.00  0.00           C
ATOM   5034  O   SER A 966      32.820  41.870  62.560  1.00  0.00           O
ATOM   5035  N   VAL A 967      31.830  40.160  61.440  1.00  0.00           N
ATOM   5036  HN  VAL A 967      31.510  39.810  60.560  1.00  0.00           H
ATOM   5037  CA  VAL A 967      31.590  39.380  62.580  1.00  0.00           C
ATOM   5038  HA  VAL A 967      31.060  39.970  63.320  1.00  0.00           H
ATOM   5039  CB  VAL A 967      30.760  38.070  62.260  1.00  0.00           C
ATOM   5040  HB  VAL A 967      31.330  37.410  61.580  1.00  0.00           H
ATOM   5041  CG1 VAL A 967      30.280  37.340  63.540  1.00  0.00           C
ATOM   5042 HG11 VAL A 967      29.720  38.030  64.180  1.00  0.00           H
ATOM   5043 HG12 VAL A 967      31.000  36.980  64.300  1.00  0.00           H
ATOM   5044 HG13 VAL A 967      29.630  36.450  63.340  1.00  0.00           H
ATOM   5045  CG2 VAL A 967      29.490  38.370  61.500  1.00  0.00           C
ATOM   5046 HG21 VAL A 967      28.890  39.110  62.070  1.00  0.00           H
ATOM   5047 HG22 VAL A 967      28.910  37.460  61.230  1.00  0.00           H
ATOM   5048 HG23 VAL A 967      29.770  38.830  60.520  1.00  0.00           H
ATOM   5049  C   VAL A 967      32.780  38.880  63.330  1.00  0.00           C
ATOM   5050  O   VAL A 967      32.820  39.010  64.530  1.00  0.00           O
ATOM   5051  N   MET A 968      33.840  38.440  62.650  1.00  0.00           N
ATOM   5052  HN  MET A 968      33.970  38.420  61.660  1.00  0.00           H
ATOM   5053  CA  MET A 968      35.070  38.140  63.330  1.00  0.00           C
ATOM   5054  HA  MET A 968      34.890  37.880  64.370  1.00  0.00           H
ATOM   5055  CB  MET A 968      35.820  36.890  62.730  1.00  0.00           C
ATOM   5056  HB1 MET A 968      36.820  36.840  63.180  1.00  0.00           H
ATOM   5057  HB2 MET A 968      36.040  37.110  61.660  1.00  0.00           H
ATOM   5058  CG  MET A 968      35.220  35.520  62.960  1.00  0.00           C
ATOM   5059  HG1 MET A 968      34.970  35.380  64.030  1.00  0.00           H
ATOM   5060  HG2 MET A 968      36.060  34.840  62.700  1.00  0.00           H
[truncated: 6,873,249 more chars]
