# Supplementary material for: CryoEM and computational modeling structural insights into the pH regulator NBCn1
Source: Nat Commun. 2025 Nov 11;16:9932. doi: 10.1038/s41467-025-64868-z (PMC12606367; doi:10.1038/s41467-025-64868-z)
Supplement: Supplementary file 7 — Supplementary Data 5 [file 41467_2025_64868_MOESM7_ESM.zip › 100ns_z_restr_MD_NBCn1_2NaCO3/hNBCn1_IF/z-restr_hNBCn1_IF_2NaCO3_first_step_26.pdb]

REMARK    GENERATED BY TRJCONV
TITLE     Title t= 4100.00000 step= 2050000
REMARK    THIS IS A SIMULATION BOX
CRYST1   93.404   93.404  102.348  90.00  90.00  90.00 P 1           1
MODEL        1
ATOM      1  N   LEU A 585      22.610  37.790  37.410  1.00  0.00           N
ATOM      2  HT1 LEU A 585      21.610  37.680  37.660  1.00  0.00           H
ATOM      3  HT2 LEU A 585      22.730  37.330  36.480  1.00  0.00           H
ATOM      4  HT3 LEU A 585      22.740  38.810  37.230  1.00  0.00           H
ATOM      5  CA  LEU A 585      23.540  37.230  38.370  1.00  0.00           C
ATOM      6  HA  LEU A 585      24.540  37.390  38.000  1.00  0.00           H
ATOM      7  CB  LEU A 585      23.330  37.890  39.740  1.00  0.00           C
ATOM      8  HB1 LEU A 585      22.270  38.130  39.930  1.00  0.00           H
ATOM      9  HB2 LEU A 585      24.000  38.790  39.730  1.00  0.00           H
ATOM     10  CG  LEU A 585      24.040  37.140  40.970  1.00  0.00           C
ATOM     11  HG  LEU A 585      23.660  36.100  41.040  1.00  0.00           H
ATOM     12  CD1 LEU A 585      25.560  37.070  40.940  1.00  0.00           C
ATOM     13 HD11 LEU A 585      26.040  36.780  39.980  1.00  0.00           H
ATOM     14 HD12 LEU A 585      26.030  36.550  41.790  1.00  0.00           H
ATOM     15 HD13 LEU A 585      25.890  38.120  41.140  1.00  0.00           H
ATOM     16  CD2 LEU A 585      23.460  37.870  42.230  1.00  0.00           C
ATOM     17 HD21 LEU A 585      23.530  38.970  42.110  1.00  0.00           H
ATOM     18 HD22 LEU A 585      23.790  37.570  43.250  1.00  0.00           H
ATOM     19 HD23 LEU A 585      22.350  37.770  42.290  1.00  0.00           H
ATOM     20  C   LEU A 585      23.360  35.720  38.570  1.00  0.00           C
ATOM     21  O   LEU A 585      24.380  35.080  38.390  1.00  0.00           O
ATOM     22  N   ILE A 586      22.180  35.180  38.900  1.00  0.00           N
ATOM     23  HN  ILE A 586      21.330  35.700  38.870  1.00  0.00           H
ATOM     24  CA  ILE A 586      22.030  33.760  39.120  1.00  0.00           C
ATOM     25  HA  ILE A 586      22.760  33.490  39.880  1.00  0.00           H
ATOM     26  CB  ILE A 586      20.620  33.450  39.620  1.00  0.00           C
ATOM     27  HB  ILE A 586      19.890  33.560  38.780  1.00  0.00           H
ATOM     28  CG2 ILE A 586      20.440  32.000  40.130  1.00  0.00           C
ATOM     29 HG21 ILE A 586      19.410  31.690  40.380  1.00  0.00           H
ATOM     30 HG22 ILE A 586      21.120  31.800  41.000  1.00  0.00           H
ATOM     31 HG23 ILE A 586      20.750  31.180  39.430  1.00  0.00           H
ATOM     32  CG1 ILE A 586      19.980  34.450  40.650  1.00  0.00           C
ATOM     33 HG11 ILE A 586      18.940  34.070  40.700  1.00  0.00           H
ATOM     34 HG12 ILE A 586      19.850  35.520  40.330  1.00  0.00           H
ATOM     35  CD  ILE A 586      20.540  34.340  41.990  1.00  0.00           C
ATOM     36  HD1 ILE A 586      20.520  33.330  42.470  1.00  0.00           H
ATOM     37  HD2 ILE A 586      19.930  34.940  42.710  1.00  0.00           H
ATOM     38  HD3 ILE A 586      21.570  34.740  42.000  1.00  0.00           H
ATOM     39  C   ILE A 586      22.390  32.910  37.920  1.00  0.00           C
ATOM     40  O   ILE A 586      22.950  31.770  38.030  1.00  0.00           O
ATOM     41  N   LEU A 587      22.050  33.340  36.750  1.00  0.00           N
ATOM     42  HN  LEU A 587      21.480  34.160  36.630  1.00  0.00           H
ATOM     43  CA  LEU A 587      22.410  32.660  35.530  1.00  0.00           C
ATOM     44  HA  LEU A 587      22.310  31.600  35.730  1.00  0.00           H
ATOM     45  CB  LEU A 587      21.460  32.950  34.310  1.00  0.00           C
ATOM     46  HB1 LEU A 587      21.540  34.040  34.190  1.00  0.00           H
ATOM     47  HB2 LEU A 587      20.430  32.640  34.590  1.00  0.00           H
ATOM     48  CG  LEU A 587      21.690  32.360  32.910  1.00  0.00           C
ATOM     49  HG  LEU A 587      22.710  32.610  32.530  1.00  0.00           H
ATOM     50  CD1 LEU A 587      21.490  30.860  33.000  1.00  0.00           C
ATOM     51 HD11 LEU A 587      22.320  30.400  33.570  1.00  0.00           H
ATOM     52 HD12 LEU A 587      21.590  30.410  31.980  1.00  0.00           H
ATOM     53 HD13 LEU A 587      20.580  30.600  33.570  1.00  0.00           H
ATOM     54  CD2 LEU A 587      20.690  32.820  31.830  1.00  0.00           C
ATOM     55 HD21 LEU A 587      19.660  32.690  32.210  1.00  0.00           H
ATOM     56 HD22 LEU A 587      20.860  32.240  30.890  1.00  0.00           H
ATOM     57 HD23 LEU A 587      20.840  33.900  31.570  1.00  0.00           H
ATOM     58  C   LEU A 587      23.920  32.550  35.260  1.00  0.00           C
ATOM     59  O   LEU A 587      24.300  31.490  34.890  1.00  0.00           O
ATOM     60  N   ASP A 588      24.820  33.540  35.620  1.00  0.00           N
ATOM     61  HN  ASP A 588      24.440  34.410  35.910  1.00  0.00           H
ATOM     62  CA  ASP A 588      26.290  33.450  35.550  1.00  0.00           C
ATOM     63  HA  ASP A 588      26.600  33.430  34.520  1.00  0.00           H
ATOM     64  CB  ASP A 588      26.800  34.880  35.990  1.00  0.00           C
ATOM     65  HB1 ASP A 588      27.910  35.020  36.010  1.00  0.00           H
ATOM     66  HB2 ASP A 588      26.470  35.150  37.020  1.00  0.00           H
ATOM     67  CG  ASP A 588      26.290  36.040  35.080  1.00  0.00           C
ATOM     68  OD1 ASP A 588      26.750  37.170  35.370  1.00  0.00           O
ATOM     69  OD2 ASP A 588      25.480  35.770  34.130  1.00  0.00           O
ATOM     70  C   ASP A 588      26.920  32.300  36.320  1.00  0.00           C
ATOM     71  O   ASP A 588      27.810  31.590  35.860  1.00  0.00           O
ATOM     72  N   ILE A 589      26.320  32.070  37.550  1.00  0.00           N
ATOM     73  HN  ILE A 589      25.560  32.670  37.760  1.00  0.00           H
ATOM     74  CA  ILE A 589      26.650  30.970  38.410  1.00  0.00           C
ATOM     75  HA  ILE A 589      27.720  31.000  38.580  1.00  0.00           H
ATOM     76  CB  ILE A 589      25.830  31.010  39.790  1.00  0.00           C
ATOM     77  HB  ILE A 589      24.750  30.860  39.560  1.00  0.00           H
ATOM     78  CG2 ILE A 589      26.370  29.860  40.680  1.00  0.00           C
ATOM     79 HG21 ILE A 589      25.840  29.820  41.650  1.00  0.00           H
ATOM     80 HG22 ILE A 589      27.470  29.910  40.880  1.00  0.00           H
ATOM     81 HG23 ILE A 589      26.030  28.850  40.330  1.00  0.00           H
ATOM     82  CG1 ILE A 589      25.890  32.430  40.340  1.00  0.00           C
ATOM     83 HG11 ILE A 589      25.570  32.560  41.400  1.00  0.00           H
ATOM     84 HG12 ILE A 589      25.100  32.990  39.810  1.00  0.00           H
ATOM     85  CD  ILE A 589      27.270  33.070  40.350  1.00  0.00           C
ATOM     86  HD1 ILE A 589      27.260  34.090  40.800  1.00  0.00           H
ATOM     87  HD2 ILE A 589      27.760  33.290  39.390  1.00  0.00           H
ATOM     88  HD3 ILE A 589      28.060  32.440  40.800  1.00  0.00           H
ATOM     89  C   ILE A 589      26.380  29.660  37.720  1.00  0.00           C
ATOM     90  O   ILE A 589      27.260  28.850  37.620  1.00  0.00           O
ATOM     91  N   LYS A 590      25.190  29.470  37.120  1.00  0.00           N
ATOM     92  HN  LYS A 590      24.450  30.110  37.300  1.00  0.00           H
ATOM     93  CA  LYS A 590      24.740  28.280  36.470  1.00  0.00           C
ATOM     94  HA  LYS A 590      24.930  27.420  37.080  1.00  0.00           H
ATOM     95  CB  LYS A 590      23.260  28.220  36.280  1.00  0.00           C
ATOM     96  HB1 LYS A 590      22.960  27.370  35.640  1.00  0.00           H
ATOM     97  HB2 LYS A 590      22.900  29.100  35.700  1.00  0.00           H
ATOM     98  CG  LYS A 590      22.410  28.250  37.550  1.00  0.00           C
ATOM     99  HG1 LYS A 590      22.750  29.040  38.250  1.00  0.00           H
ATOM    100  HG2 LYS A 590      22.800  27.410  38.170  1.00  0.00           H
ATOM    101  CD  LYS A 590      20.930  28.120  37.320  1.00  0.00           C
ATOM    102  HD1 LYS A 590      20.510  27.930  38.330  1.00  0.00           H
ATOM    103  HD2 LYS A 590      20.610  27.210  36.770  1.00  0.00           H
ATOM    104  CE  LYS A 590      20.390  29.390  36.670  1.00  0.00           C
ATOM    105  HE1 LYS A 590      20.870  29.470  35.680  1.00  0.00           H
ATOM    106  HE2 LYS A 590      20.490  30.280  37.320  1.00  0.00           H
ATOM    107  NZ  LYS A 590      18.910  29.300  36.470  1.00  0.00           N
ATOM    108  HZ1 LYS A 590      18.790  28.590  35.710  1.00  0.00           H
ATOM    109  HZ2 LYS A 590      18.470  30.220  36.250  1.00  0.00           H
ATOM    110  HZ3 LYS A 590      18.420  28.810  37.240  1.00  0.00           H
ATOM    111  C   LYS A 590      25.440  28.120  35.030  1.00  0.00           C
ATOM    112  O   LYS A 590      25.800  26.970  34.680  1.00  0.00           O
ATOM    113  N   ARG A 591      25.750  29.200  34.270  1.00  0.00           N
ATOM    114  HN  ARG A 591      25.410  30.110  34.510  1.00  0.00           H
ATOM    115  CA  ARG A 591      26.600  29.210  33.060  1.00  0.00           C
ATOM    116  HA  ARG A 591      26.060  28.520  32.430  1.00  0.00           H
ATOM    117  CB  ARG A 591      26.560  30.630  32.500  1.00  0.00           C
ATOM    118  HB1 ARG A 591      27.280  30.700  31.660  1.00  0.00           H
ATOM    119  HB2 ARG A 591      26.770  31.380  33.290  1.00  0.00           H
ATOM    120  CG  ARG A 591      25.120  30.920  31.880  1.00  0.00           C
ATOM    121  HG1 ARG A 591      25.130  32.030  31.760  1.00  0.00           H
ATOM    122  HG2 ARG A 591      24.400  30.690  32.680  1.00  0.00           H
ATOM    123  CD  ARG A 591      24.660  30.150  30.680  1.00  0.00           C
ATOM    124  HD1 ARG A 591      24.290  29.140  30.970  1.00  0.00           H
ATOM    125  HD2 ARG A 591      25.580  30.000  30.090  1.00  0.00           H
ATOM    126  NE  ARG A 591      23.670  30.860  29.810  1.00  0.00           N
ATOM    127  HE  ARG A 591      23.640  31.860  29.810  1.00  0.00           H
ATOM    128  CZ  ARG A 591      22.750  30.200  29.140  1.00  0.00           C
ATOM    129  NH1 ARG A 591      22.620  28.940  29.020  1.00  0.00           N
ATOM    130 HH11 ARG A 591      23.310  28.380  29.490  1.00  0.00           H
ATOM    131 HH12 ARG A 591      21.990  28.510  28.370  1.00  0.00           H
ATOM    132  NH2 ARG A 591      21.840  30.850  28.440  1.00  0.00           N
ATOM    133 HH21 ARG A 591      21.170  30.280  27.980  1.00  0.00           H
ATOM    134 HH22 ARG A 591      21.840  31.840  28.620  1.00  0.00           H
ATOM    135  C   ARG A 591      28.030  28.650  33.280  1.00  0.00           C
ATOM    136  O   ARG A 591      28.490  28.020  32.330  1.00  0.00           O
ATOM    137  N   LYS A 592      28.670  28.840  34.440  1.00  0.00           N
ATOM    138  HN  LYS A 592      28.380  29.530  35.100  1.00  0.00           H
ATOM    139  CA  LYS A 592      29.960  28.280  34.790  1.00  0.00           C
ATOM    140  HA  LYS A 592      30.480  27.860  33.950  1.00  0.00           H
ATOM    141  CB  LYS A 592      30.870  29.350  35.320  1.00  0.00           C
ATOM    142  HB1 LYS A 592      31.840  28.880  35.590  1.00  0.00           H
ATOM    143  HB2 LYS A 592      30.350  29.880  36.150  1.00  0.00           H
ATOM    144  CG  LYS A 592      31.260  30.500  34.360  1.00  0.00           C
ATOM    145  HG1 LYS A 592      31.630  31.320  35.020  1.00  0.00           H
ATOM    146  HG2 LYS A 592      30.380  30.990  33.880  1.00  0.00           H
ATOM    147  CD  LYS A 592      32.400  30.080  33.390  1.00  0.00           C
ATOM    148  HD1 LYS A 592      32.110  29.160  32.840  1.00  0.00           H
ATOM    149  HD2 LYS A 592      33.300  29.880  34.010  1.00  0.00           H
ATOM    150  CE  LYS A 592      32.890  31.150  32.450  1.00  0.00           C
ATOM    151  HE1 LYS A 592      33.890  30.930  32.010  1.00  0.00           H
ATOM    152  HE2 LYS A 592      32.860  32.120  32.990  1.00  0.00           H
ATOM    153  NZ  LYS A 592      32.010  31.300  31.230  1.00  0.00           N
ATOM    154  HZ1 LYS A 592      32.440  31.840  30.460  1.00  0.00           H
ATOM    155  HZ2 LYS A 592      31.120  31.730  31.530  1.00  0.00           H
ATOM    156  HZ3 LYS A 592      31.730  30.400  30.780  1.00  0.00           H
ATOM    157  C   LYS A 592      29.900  27.060  35.720  1.00  0.00           C
ATOM    158  O   LYS A 592      30.960  26.470  35.990  1.00  0.00           O
ATOM    159  N   ALA A 593      28.740  26.760  36.290  1.00  0.00           N
ATOM    160  HN  ALA A 593      27.990  27.390  36.160  1.00  0.00           H
ATOM    161  CA  ALA A 593      28.660  25.720  37.330  1.00  0.00           C
ATOM    162  HA  ALA A 593      29.410  25.940  38.100  1.00  0.00           H
ATOM    163  CB  ALA A 593      27.250  25.590  37.900  1.00  0.00           C
ATOM    164  HB1 ALA A 593      27.220  24.750  38.630  1.00  0.00           H
ATOM    165  HB2 ALA A 593      26.330  25.480  37.290  1.00  0.00           H
ATOM    166  HB3 ALA A 593      27.080  26.450  38.580  1.00  0.00           H
ATOM    167  C   ALA A 593      29.130  24.280  36.830  1.00  0.00           C
ATOM    168  O   ALA A 593      29.980  23.730  37.580  1.00  0.00           O
ATOM    169  N   PRO A 594      28.760  23.650  35.730  1.00  0.00           N
ATOM    170  CD  PRO A 594      27.720  24.090  34.810  1.00  0.00           C
ATOM    171  HD1 PRO A 594      27.940  25.090  34.370  1.00  0.00           H
ATOM    172  HD2 PRO A 594      26.750  24.270  35.320  1.00  0.00           H
ATOM    173  CA  PRO A 594      29.230  22.280  35.390  1.00  0.00           C
ATOM    174  HA  PRO A 594      29.330  21.630  36.250  1.00  0.00           H
ATOM    175  CB  PRO A 594      28.130  21.780  34.380  1.00  0.00           C
ATOM    176  HB1 PRO A 594      27.300  21.280  34.940  1.00  0.00           H
ATOM    177  HB2 PRO A 594      28.500  21.030  33.650  1.00  0.00           H
ATOM    178  CG  PRO A 594      27.650  23.040  33.700  1.00  0.00           C
ATOM    179  HG1 PRO A 594      28.330  23.170  32.830  1.00  0.00           H
ATOM    180  HG2 PRO A 594      26.690  22.970  33.160  1.00  0.00           H
ATOM    181  C   PRO A 594      30.630  22.360  34.840  1.00  0.00           C
ATOM    182  O   PRO A 594      31.150  21.410  34.270  1.00  0.00           O
ATOM    183  N   PHE A 595      31.390  23.470  35.110  1.00  0.00           N
ATOM    184  HN  PHE A 595      31.010  24.240  35.610  1.00  0.00           H
ATOM    185  CA  PHE A 595      32.810  23.670  34.720  1.00  0.00           C
ATOM    186  HA  PHE A 595      33.160  22.870  34.090  1.00  0.00           H
ATOM    187  CB  PHE A 595      33.000  24.910  33.820  1.00  0.00           C
ATOM    188  HB1 PHE A 595      34.070  25.080  33.550  1.00  0.00           H
ATOM    189  HB2 PHE A 595      32.680  25.800  34.390  1.00  0.00           H
ATOM    190  CG  PHE A 595      32.250  24.890  32.560  1.00  0.00           C
ATOM    191  CD1 PHE A 595      30.900  25.360  32.550  1.00  0.00           C
ATOM    192  HD1 PHE A 595      30.440  25.670  33.470  1.00  0.00           H
ATOM    193  CE1 PHE A 595      30.140  25.260  31.410  1.00  0.00           C
ATOM    194  HE1 PHE A 595      29.090  25.550  31.460  1.00  0.00           H
ATOM    195  CZ  PHE A 595      30.730  24.900  30.220  1.00  0.00           C
ATOM    196  HZ  PHE A 595      30.180  24.790  29.300  1.00  0.00           H
ATOM    197  CD2 PHE A 595      32.880  24.690  31.370  1.00  0.00           C
ATOM    198  HD2 PHE A 595      33.960  24.690  31.360  1.00  0.00           H
ATOM    199  CE2 PHE A 595      32.130  24.640  30.180  1.00  0.00           C
ATOM    200  HE2 PHE A 595      32.500  24.360  29.200  1.00  0.00           H
ATOM    201  C   PHE A 595      33.680  23.710  35.920  1.00  0.00           C
ATOM    202  O   PHE A 595      34.870  23.880  35.830  1.00  0.00           O
ATOM    203  N   PHE A 596      33.110  23.490  37.190  1.00  0.00           N
ATOM    204  HN  PHE A 596      32.140  23.300  37.300  1.00  0.00           H
ATOM    205  CA  PHE A 596      33.950  23.160  38.370  1.00  0.00           C
ATOM    206  HA  PHE A 596      34.540  24.010  38.660  1.00  0.00           H
ATOM    207  CB  PHE A 596      32.970  22.890  39.570  1.00  0.00           C
ATOM    208  HB1 PHE A 596      32.290  22.070  39.220  1.00  0.00           H
ATOM    209  HB2 PHE A 596      32.310  23.760  39.810  1.00  0.00           H
ATOM    210  CG  PHE A 596      33.570  22.440  40.820  1.00  0.00           C
ATOM    211  CD1 PHE A 596      33.030  21.310  41.450  1.00  0.00           C
ATOM    212  HD1 PHE A 596      32.290  20.610  41.060  1.00  0.00           H
ATOM    213  CE1 PHE A 596      33.430  21.010  42.820  1.00  0.00           C
ATOM    214  HE1 PHE A 596      33.130  20.120  43.340  1.00  0.00           H
ATOM    215  CZ  PHE A 596      34.240  21.960  43.460  1.00  0.00           C
ATOM    216  HZ  PHE A 596      34.520  21.860  44.500  1.00  0.00           H
ATOM    217  CD2 PHE A 596      34.450  23.290  41.460  1.00  0.00           C
ATOM    218  HD2 PHE A 596      34.800  24.200  41.000  1.00  0.00           H
ATOM    219  CE2 PHE A 596      34.730  23.120  42.800  1.00  0.00           C
ATOM    220  HE2 PHE A 596      35.450  23.760  43.260  1.00  0.00           H
ATOM    221  C   PHE A 596      34.980  22.030  38.140  1.00  0.00           C
ATOM    222  O   PHE A 596      36.190  22.180  38.430  1.00  0.00           O
ATOM    223  N   LEU A 597      34.560  21.060  37.340  1.00  0.00           N
ATOM    224  HN  LEU A 597      33.580  20.900  37.210  1.00  0.00           H
ATOM    225  CA  LEU A 597      35.460  19.970  36.890  1.00  0.00           C
ATOM    226  HA  LEU A 597      35.990  19.550  37.740  1.00  0.00           H
ATOM    227  CB  LEU A 597      34.630  18.830  36.330  1.00  0.00           C
ATOM    228  HB1 LEU A 597      33.940  19.250  35.580  1.00  0.00           H
ATOM    229  HB2 LEU A 597      33.930  18.470  37.110  1.00  0.00           H
ATOM    230  CG  LEU A 597      35.390  17.640  35.620  1.00  0.00           C
ATOM    231  HG  LEU A 597      35.940  18.080  34.770  1.00  0.00           H
ATOM    232  CD1 LEU A 597      36.510  17.000  36.470  1.00  0.00           C
ATOM    233 HD11 LEU A 597      36.100  16.540  37.390  1.00  0.00           H
ATOM    234 HD12 LEU A 597      37.370  17.700  36.590  1.00  0.00           H
ATOM    235 HD13 LEU A 597      36.800  16.030  35.990  1.00  0.00           H
ATOM    236  CD2 LEU A 597      34.350  16.660  35.130  1.00  0.00           C
ATOM    237 HD21 LEU A 597      33.530  17.140  34.550  1.00  0.00           H
ATOM    238 HD22 LEU A 597      33.890  16.120  35.990  1.00  0.00           H
ATOM    239 HD23 LEU A 597      34.740  15.880  34.440  1.00  0.00           H
ATOM    240  C   LEU A 597      36.530  20.430  35.830  1.00  0.00           C
ATOM    241  O   LEU A 597      37.630  19.960  35.740  1.00  0.00           O
ATOM    242  N   SER A 598      36.210  21.440  35.010  1.00  0.00           N
ATOM    243  HN  SER A 598      35.270  21.750  35.020  1.00  0.00           H
ATOM    244  CA  SER A 598      37.220  22.130  34.140  1.00  0.00           C
ATOM    245  HA  SER A 598      37.680  21.400  33.500  1.00  0.00           H
ATOM    246  CB  SER A 598      36.490  23.170  33.240  1.00  0.00           C
ATOM    247  HB1 SER A 598      36.300  24.030  33.920  1.00  0.00           H
ATOM    248  HB2 SER A 598      35.630  22.760  32.690  1.00  0.00           H
ATOM    249  OG  SER A 598      37.320  23.850  32.320  1.00  0.00           O
ATOM    250  HG1 SER A 598      37.390  23.230  31.570  1.00  0.00           H
ATOM    251  C   SER A 598      38.440  22.730  34.880  1.00  0.00           C
ATOM    252  O   SER A 598      39.560  22.530  34.540  1.00  0.00           O
ATOM    253  N   ASP A 599      38.210  23.420  36.020  1.00  0.00           N
ATOM    254  HN  ASP A 599      37.300  23.560  36.390  1.00  0.00           H
ATOM    255  CA  ASP A 599      39.180  24.130  36.750  1.00  0.00           C
ATOM    256  HA  ASP A 599      39.770  24.720  36.070  1.00  0.00           H
ATOM    257  CB  ASP A 599      38.460  25.020  37.830  1.00  0.00           C
ATOM    258  HB1 ASP A 599      39.180  25.210  38.670  1.00  0.00           H
ATOM    259  HB2 ASP A 599      37.560  24.480  38.200  1.00  0.00           H
ATOM    260  CG  ASP A 599      38.150  26.410  37.270  1.00  0.00           C
ATOM    261  OD1 ASP A 599      38.130  26.480  35.990  1.00  0.00           O
ATOM    262  OD2 ASP A 599      37.950  27.380  37.980  1.00  0.00           O
ATOM    263  C   ASP A 599      40.160  23.100  37.430  1.00  0.00           C
ATOM    264  O   ASP A 599      41.390  23.320  37.610  1.00  0.00           O
ATOM    265  N   PHE A 600      39.660  21.910  37.810  1.00  0.00           N
ATOM    266  HN  PHE A 600      38.700  21.730  37.600  1.00  0.00           H
ATOM    267  CA  PHE A 600      40.470  20.800  38.180  1.00  0.00           C
ATOM    268  HA  PHE A 600      41.250  21.160  38.850  1.00  0.00           H
ATOM    269  CB  PHE A 600      39.740  19.690  38.960  1.00  0.00           C
ATOM    270  HB1 PHE A 600      40.370  18.960  39.510  1.00  0.00           H
ATOM    271  HB2 PHE A 600      38.970  19.100  38.410  1.00  0.00           H
ATOM    272  CG  PHE A 600      39.140  20.260  40.250  1.00  0.00           C
ATOM    273  CD1 PHE A 600      39.920  20.820  41.240  1.00  0.00           C
ATOM    274  HD1 PHE A 600      40.990  21.010  41.180  1.00  0.00           H
ATOM    275  CE1 PHE A 600      39.330  21.310  42.430  1.00  0.00           C
ATOM    276  HE1 PHE A 600      39.960  21.890  43.090  1.00  0.00           H
ATOM    277  CZ  PHE A 600      37.910  21.200  42.610  1.00  0.00           C
ATOM    278  HZ  PHE A 600      37.450  21.580  43.520  1.00  0.00           H
ATOM    279  CD2 PHE A 600      37.730  20.100  40.440  1.00  0.00           C
ATOM    280  HD2 PHE A 600      37.150  19.750  39.610  1.00  0.00           H
ATOM    281  CE2 PHE A 600      37.170  20.610  41.570  1.00  0.00           C
ATOM    282  HE2 PHE A 600      36.100  20.600  41.690  1.00  0.00           H
ATOM    283  C   PHE A 600      41.270  20.290  36.950  1.00  0.00           C
ATOM    284  O   PHE A 600      42.460  20.070  37.030  1.00  0.00           O
ATOM    285  N   LYS A 601      40.630  20.050  35.820  1.00  0.00           N
ATOM    286  HN  LYS A 601      39.650  20.150  35.640  1.00  0.00           H
ATOM    287  CA  LYS A 601      41.380  19.600  34.610  1.00  0.00           C
ATOM    288  HA  LYS A 601      41.870  18.640  34.720  1.00  0.00           H
ATOM    289  CB  LYS A 601      40.540  19.510  33.390  1.00  0.00           C
ATOM    290  HB1 LYS A 601      41.110  19.490  32.440  1.00  0.00           H
ATOM    291  HB2 LYS A 601      39.810  20.350  33.400  1.00  0.00           H
ATOM    292  CG  LYS A 601      39.700  18.190  33.350  1.00  0.00           C
ATOM    293  HG1 LYS A 601      39.010  18.170  34.210  1.00  0.00           H
ATOM    294  HG2 LYS A 601      40.350  17.280  33.330  1.00  0.00           H
ATOM    295  CD  LYS A 601      38.780  18.190  32.160  1.00  0.00           C
ATOM    296  HD1 LYS A 601      39.270  18.060  31.180  1.00  0.00           H
ATOM    297  HD2 LYS A 601      38.360  19.210  32.120  1.00  0.00           H
ATOM    298  CE  LYS A 601      37.670  17.140  32.360  1.00  0.00           C
ATOM    299  HE1 LYS A 601      37.090  17.320  33.300  1.00  0.00           H
ATOM    300  HE2 LYS A 601      38.150  16.140  32.480  1.00  0.00           H
ATOM    301  NZ  LYS A 601      36.820  17.160  31.230  1.00  0.00           N
ATOM    302  HZ1 LYS A 601      36.320  18.070  31.250  1.00  0.00           H
ATOM    303  HZ2 LYS A 601      36.140  16.380  31.050  1.00  0.00           H
ATOM    304  HZ3 LYS A 601      37.440  17.250  30.410  1.00  0.00           H
ATOM    305  C   LYS A 601      42.520  20.540  34.200  1.00  0.00           C
ATOM    306  O   LYS A 601      43.640  20.150  34.000  1.00  0.00           O
ATOM    307  N   ASP A 602      42.260  21.890  34.250  1.00  0.00           N
ATOM    308  HN  ASP A 602      41.400  22.270  34.560  1.00  0.00           H
ATOM    309  CA  ASP A 602      43.190  23.010  33.960  1.00  0.00           C
ATOM    310  HA  ASP A 602      43.740  22.670  33.090  1.00  0.00           H
ATOM    311  CB  ASP A 602      42.340  24.310  33.600  1.00  0.00           C
ATOM    312  HB1 ASP A 602      43.020  25.180  33.610  1.00  0.00           H
ATOM    313  HB2 ASP A 602      41.590  24.400  34.410  1.00  0.00           H
ATOM    314  CG  ASP A 602      41.680  24.300  32.280  1.00  0.00           C
ATOM    315  OD1 ASP A 602      41.950  23.410  31.410  1.00  0.00           O
ATOM    316  OD2 ASP A 602      40.850  25.230  32.060  1.00  0.00           O
ATOM    317  C   ASP A 602      44.160  23.390  35.030  1.00  0.00           C
ATOM    318  O   ASP A 602      45.030  24.130  34.660  1.00  0.00           O
ATOM    319  N   ALA A 603      44.040  22.970  36.290  1.00  0.00           N
ATOM    320  HN  ALA A 603      43.280  22.420  36.610  1.00  0.00           H
ATOM    321  CA  ALA A 603      45.140  23.120  37.300  1.00  0.00           C
ATOM    322  HA  ALA A 603      45.420  24.160  37.180  1.00  0.00           H
ATOM    323  CB  ALA A 603      44.610  22.930  38.680  1.00  0.00           C
ATOM    324  HB1 ALA A 603      44.270  21.880  38.740  1.00  0.00           H
ATOM    325  HB2 ALA A 603      43.750  23.620  38.850  1.00  0.00           H
ATOM    326  HB3 ALA A 603      45.410  23.060  39.430  1.00  0.00           H
ATOM    327  C   ALA A 603      46.470  22.380  37.180  1.00  0.00           C
ATOM    328  O   ALA A 603      47.500  22.670  37.820  1.00  0.00           O
ATOM    329  N   LEU A 604      46.450  21.370  36.280  1.00  0.00           N
ATOM    330  HN  LEU A 604      45.600  21.020  35.900  1.00  0.00           H
ATOM    331  CA  LEU A 604      47.490  20.440  36.020  1.00  0.00           C
ATOM    332  HA  LEU A 604      47.850  20.130  36.990  1.00  0.00           H
ATOM    333  CB  LEU A 604      46.990  19.140  35.420  1.00  0.00           C
ATOM    334  HB1 LEU A 604      47.830  18.740  34.810  1.00  0.00           H
ATOM    335  HB2 LEU A 604      46.160  19.240  34.700  1.00  0.00           H
ATOM    336  CG  LEU A 604      46.550  18.090  36.550  1.00  0.00           C
ATOM    337  HG  LEU A 604      47.310  17.910  37.340  1.00  0.00           H
ATOM    338  CD1 LEU A 604      45.330  18.630  37.290  1.00  0.00           C
ATOM    339 HD11 LEU A 604      45.570  19.550  37.870  1.00  0.00           H
ATOM    340 HD12 LEU A 604      45.060  17.830  38.030  1.00  0.00           H
ATOM    341 HD13 LEU A 604      44.500  18.930  36.620  1.00  0.00           H
ATOM    342  CD2 LEU A 604      46.070  16.860  35.810  1.00  0.00           C
ATOM    343 HD21 LEU A 604      45.580  16.110  36.460  1.00  0.00           H
ATOM    344 HD22 LEU A 604      46.920  16.310  35.370  1.00  0.00           H
ATOM    345 HD23 LEU A 604      45.360  17.130  34.990  1.00  0.00           H
ATOM    346  C   LEU A 604      48.550  21.130  35.130  1.00  0.00           C
ATOM    347  O   LEU A 604      48.580  20.880  33.910  1.00  0.00           O
ATOM    348  N   SER A 605      49.390  21.920  35.740  1.00  0.00           N
ATOM    349  HN  SER A 605      49.240  22.080  36.710  1.00  0.00           H
ATOM    350  CA  SER A 605      50.580  22.480  35.090  1.00  0.00           C
ATOM    351  HA  SER A 605      50.950  21.770  34.380  1.00  0.00           H
ATOM    352  CB  SER A 605      50.220  23.700  34.230  1.00  0.00           C
ATOM    353  HB1 SER A 605      49.380  24.190  34.770  1.00  0.00           H
ATOM    354  HB2 SER A 605      49.770  23.200  33.350  1.00  0.00           H
ATOM    355  OG  SER A 605      51.350  24.510  33.880  1.00  0.00           O
ATOM    356  HG1 SER A 605      51.830  24.030  33.210  1.00  0.00           H
ATOM    357  C   SER A 605      51.590  22.790  36.180  1.00  0.00           C
ATOM    358  O   SER A 605      51.370  23.050  37.350  1.00  0.00           O
ATOM    359  N   LEU A 606      52.900  22.730  35.780  1.00  0.00           N
ATOM    360  HN  LEU A 606      53.210  22.320  34.940  1.00  0.00           H
ATOM    361  CA  LEU A 606      53.990  23.170  36.620  1.00  0.00           C
ATOM    362  HA  LEU A 606      53.870  22.890  37.660  1.00  0.00           H
ATOM    363  CB  LEU A 606      55.300  22.460  36.180  1.00  0.00           C
ATOM    364  HB1 LEU A 606      56.070  22.810  36.900  1.00  0.00           H
ATOM    365  HB2 LEU A 606      55.620  22.870  35.200  1.00  0.00           H
ATOM    366  CG  LEU A 606      55.250  20.940  36.230  1.00  0.00           C
ATOM    367  HG  LEU A 606      54.550  20.640  35.420  1.00  0.00           H
ATOM    368  CD1 LEU A 606      56.650  20.340  35.800  1.00  0.00           C
ATOM    369 HD11 LEU A 606      56.550  19.230  35.760  1.00  0.00           H
ATOM    370 HD12 LEU A 606      57.530  20.540  36.450  1.00  0.00           H
ATOM    371 HD13 LEU A 606      56.810  20.800  34.800  1.00  0.00           H
ATOM    372  CD2 LEU A 606      54.940  20.410  37.630  1.00  0.00           C
ATOM    373 HD21 LEU A 606      55.190  19.320  37.670  1.00  0.00           H
ATOM    374 HD22 LEU A 606      53.890  20.550  37.930  1.00  0.00           H
ATOM    375 HD23 LEU A 606      55.540  20.970  38.390  1.00  0.00           H
ATOM    376  C   LEU A 606      54.100  24.640  36.720  1.00  0.00           C
ATOM    377  O   LEU A 606      54.510  25.090  37.840  1.00  0.00           O
ATOM    378  N   GLN A 607      53.620  25.440  35.810  1.00  0.00           N
ATOM    379  HN  GLN A 607      53.360  25.080  34.920  1.00  0.00           H
ATOM    380  CA  GLN A 607      53.380  26.830  36.000  1.00  0.00           C
ATOM    381  HA  GLN A 607      54.230  27.380  36.370  1.00  0.00           H
ATOM    382  CB  GLN A 607      52.880  27.540  34.660  1.00  0.00           C
ATOM    383  HB1 GLN A 607      52.810  28.590  35.040  1.00  0.00           H
ATOM    384  HB2 GLN A 607      51.830  27.190  34.500  1.00  0.00           H
ATOM    385  CG  GLN A 607      53.710  27.510  33.380  1.00  0.00           C
ATOM    386  HG1 GLN A 607      53.860  26.470  33.020  1.00  0.00           H
ATOM    387  HG2 GLN A 607      54.690  28.020  33.530  1.00  0.00           H
ATOM    388  CD  GLN A 607      52.880  28.280  32.310  1.00  0.00           C
ATOM    389  OE1 GLN A 607      52.020  27.700  31.670  1.00  0.00           O
ATOM    390  NE2 GLN A 607      53.200  29.570  32.170  1.00  0.00           N
ATOM    391 HE21 GLN A 607      52.860  30.200  31.470  1.00  0.00           H
ATOM    392 HE22 GLN A 607      53.640  30.010  32.950  1.00  0.00           H
ATOM    393  C   GLN A 607      52.320  27.090  37.080  1.00  0.00           C
ATOM    394  O   GLN A 607      52.490  28.060  37.760  1.00  0.00           O
ATOM    395  N   CYS A 608      51.270  26.290  37.170  1.00  0.00           N
ATOM    396  HN  CYS A 608      51.370  25.470  36.630  1.00  0.00           H
ATOM    397  CA  CYS A 608      50.270  26.340  38.200  1.00  0.00           C
ATOM    398  HA  CYS A 608      49.850  27.330  38.160  1.00  0.00           H
ATOM    399  CB  CYS A 608      49.040  25.440  37.910  1.00  0.00           C
ATOM    400  HB1 CYS A 608      48.320  25.490  38.750  1.00  0.00           H
ATOM    401  HB2 CYS A 608      49.360  24.400  37.700  1.00  0.00           H
ATOM    402  SG  CYS A 608      48.100  26.020  36.450  1.00  0.00           S
ATOM    403  HG1 CYS A 608      47.850  27.270  36.800  1.00  0.00           H
ATOM    404  C   CYS A 608      50.900  26.050  39.550  1.00  0.00           C
ATOM    405  O   CYS A 608      50.740  26.800  40.510  1.00  0.00           O
ATOM    406  N   LEU A 609      51.760  24.980  39.610  1.00  0.00           N
ATOM    407  HN  LEU A 609      51.910  24.380  38.840  1.00  0.00           H
ATOM    408  CA  LEU A 609      52.590  24.750  40.790  1.00  0.00           C
ATOM    409  HA  LEU A 609      51.920  24.730  41.630  1.00  0.00           H
ATOM    410  CB  LEU A 609      53.270  23.360  40.670  1.00  0.00           C
ATOM    411  HB1 LEU A 609      53.990  23.340  39.820  1.00  0.00           H
ATOM    412  HB2 LEU A 609      52.540  22.550  40.420  1.00  0.00           H
ATOM    413  CG  LEU A 609      54.030  22.980  42.020  1.00  0.00           C
ATOM    414  HG  LEU A 609      54.880  23.670  42.170  1.00  0.00           H
ATOM    415  CD1 LEU A 609      53.170  23.040  43.240  1.00  0.00           C
ATOM    416 HD11 LEU A 609      52.280  22.360  43.190  1.00  0.00           H
ATOM    417 HD12 LEU A 609      53.010  24.110  43.480  1.00  0.00           H
ATOM    418 HD13 LEU A 609      53.730  22.570  44.080  1.00  0.00           H
ATOM    419  CD2 LEU A 609      54.440  21.550  41.730  1.00  0.00           C
ATOM    420 HD21 LEU A 609      54.950  21.500  40.750  1.00  0.00           H
ATOM    421 HD22 LEU A 609      53.550  20.890  41.720  1.00  0.00           H
ATOM    422 HD23 LEU A 609      55.120  21.140  42.520  1.00  0.00           H
ATOM    423  C   LEU A 609      53.510  25.910  41.130  1.00  0.00           C
ATOM    424  O   LEU A 609      53.610  26.290  42.340  1.00  0.00           O
ATOM    425  N   ALA A 610      54.210  26.410  40.150  1.00  0.00           N
ATOM    426  HN  ALA A 610      54.070  26.060  39.230  1.00  0.00           H
ATOM    427  CA  ALA A 610      55.160  27.490  40.320  1.00  0.00           C
ATOM    428  HA  ALA A 610      55.860  27.170  41.070  1.00  0.00           H
ATOM    429  CB  ALA A 610      55.830  27.590  39.000  1.00  0.00           C
ATOM    430  HB1 ALA A 610      55.240  28.140  38.230  1.00  0.00           H
ATOM    431  HB2 ALA A 610      56.260  26.710  38.470  1.00  0.00           H
ATOM    432  HB3 ALA A 610      56.760  28.180  39.180  1.00  0.00           H
ATOM    433  C   ALA A 610      54.610  28.810  40.850  1.00  0.00           C
ATOM    434  O   ALA A 610      55.160  29.520  41.720  1.00  0.00           O
ATOM    435  N   SER A 611      53.370  29.110  40.400  1.00  0.00           N
ATOM    436  HN  SER A 611      52.830  28.500  39.840  1.00  0.00           H
ATOM    437  CA  SER A 611      52.720  30.270  40.940  1.00  0.00           C
ATOM    438  HA  SER A 611      53.410  31.070  40.700  1.00  0.00           H
ATOM    439  CB  SER A 611      51.370  30.480  40.200  1.00  0.00           C
ATOM    440  HB1 SER A 611      50.740  31.250  40.670  1.00  0.00           H
ATOM    441  HB2 SER A 611      50.750  29.560  40.130  1.00  0.00           H
ATOM    442  OG  SER A 611      51.720  31.020  38.930  1.00  0.00           O
ATOM    443  HG1 SER A 611      52.250  30.360  38.490  1.00  0.00           H
ATOM    444  C   SER A 611      52.400  30.210  42.430  1.00  0.00           C
ATOM    445  O   SER A 611      52.540  31.230  43.140  1.00  0.00           O
ATOM    446  N   ILE A 612      51.900  29.070  42.990  1.00  0.00           N
ATOM    447  HN  ILE A 612      51.990  28.230  42.450  1.00  0.00           H
ATOM    448  CA  ILE A 612      51.470  28.880  44.330  1.00  0.00           C
ATOM    449  HA  ILE A 612      50.670  29.590  44.350  1.00  0.00           H
ATOM    450  CB  ILE A 612      51.020  27.420  44.580  1.00  0.00           C
ATOM    451  HB  ILE A 612      51.810  26.670  44.300  1.00  0.00           H
ATOM    452  CG2 ILE A 612      50.630  27.210  46.080  1.00  0.00           C
ATOM    453 HG21 ILE A 612      50.180  26.200  46.220  1.00  0.00           H
ATOM    454 HG22 ILE A 612      49.990  28.080  46.320  1.00  0.00           H
ATOM    455 HG23 ILE A 612      51.510  27.240  46.760  1.00  0.00           H
ATOM    456  CG1 ILE A 612      49.810  27.100  43.730  1.00  0.00           C
ATOM    457 HG11 ILE A 612      50.020  27.440  42.690  1.00  0.00           H
ATOM    458 HG12 ILE A 612      48.880  27.660  43.990  1.00  0.00           H
ATOM    459  CD  ILE A 612      49.590  25.610  43.530  1.00  0.00           C
ATOM    460  HD1 ILE A 612      49.490  25.140  44.530  1.00  0.00           H
ATOM    461  HD2 ILE A 612      50.480  25.240  42.990  1.00  0.00           H
ATOM    462  HD3 ILE A 612      48.680  25.320  42.950  1.00  0.00           H
ATOM    463  C   ILE A 612      52.490  29.330  45.340  1.00  0.00           C
ATOM    464  O   ILE A 612      52.240  30.240  46.160  1.00  0.00           O
ATOM    465  N   LEU A 613      53.710  28.710  45.290  1.00  0.00           N
ATOM    466  HN  LEU A 613      53.850  27.900  44.740  1.00  0.00           H
ATOM    467  CA  LEU A 613      54.720  29.090  46.320  1.00  0.00           C
ATOM    468  HA  LEU A 613      54.170  29.210  47.240  1.00  0.00           H
ATOM    469  CB  LEU A 613      55.850  28.060  46.390  1.00  0.00           C
ATOM    470  HB1 LEU A 613      56.570  28.430  47.140  1.00  0.00           H
ATOM    471  HB2 LEU A 613      56.410  28.100  45.430  1.00  0.00           H
ATOM    472  CG  LEU A 613      55.550  26.550  46.620  1.00  0.00           C
ATOM    473  HG  LEU A 613      56.480  26.040  46.930  1.00  0.00           H
ATOM    474  CD1 LEU A 613      54.490  26.310  47.660  1.00  0.00           C
ATOM    475 HD11 LEU A 613      54.140  25.260  47.640  1.00  0.00           H
ATOM    476 HD12 LEU A 613      53.560  26.890  47.480  1.00  0.00           H
ATOM    477 HD13 LEU A 613      54.840  26.590  48.680  1.00  0.00           H
ATOM    478  CD2 LEU A 613      55.250  25.780  45.260  1.00  0.00           C
ATOM    479 HD21 LEU A 613      56.060  26.000  44.550  1.00  0.00           H
ATOM    480 HD22 LEU A 613      54.290  26.030  44.740  1.00  0.00           H
ATOM    481 HD23 LEU A 613      55.250  24.680  45.440  1.00  0.00           H
ATOM    482  C   LEU A 613      55.320  30.540  46.080  1.00  0.00           C
ATOM    483  O   LEU A 613      55.530  31.260  47.050  1.00  0.00           O
ATOM    484  N   PHE A 614      55.470  31.010  44.810  1.00  0.00           N
ATOM    485  HN  PHE A 614      55.290  30.310  44.120  1.00  0.00           H
ATOM    486  CA  PHE A 614      56.010  32.330  44.490  1.00  0.00           C
ATOM    487  HA  PHE A 614      56.990  32.450  44.920  1.00  0.00           H
ATOM    488  CB  PHE A 614      56.220  32.450  42.980  1.00  0.00           C
ATOM    489  HB1 PHE A 614      55.290  32.090  42.470  1.00  0.00           H
ATOM    490  HB2 PHE A 614      57.040  31.770  42.680  1.00  0.00           H
ATOM    491  CG  PHE A 614      56.380  33.830  42.420  1.00  0.00           C
ATOM    492  CD1 PHE A 614      57.240  34.740  43.010  1.00  0.00           C
ATOM    493  HD1 PHE A 614      57.820  34.550  43.900  1.00  0.00           H
ATOM    494  CE1 PHE A 614      57.500  35.980  42.410  1.00  0.00           C
ATOM    495  HE1 PHE A 614      58.160  36.620  42.990  1.00  0.00           H
ATOM    496  CZ  PHE A 614      56.850  36.410  41.250  1.00  0.00           C
ATOM    497  HZ  PHE A 614      56.920  37.410  40.860  1.00  0.00           H
ATOM    498  CD2 PHE A 614      55.690  34.290  41.280  1.00  0.00           C
ATOM    499  HD2 PHE A 614      55.040  33.600  40.760  1.00  0.00           H
ATOM    500  CE2 PHE A 614      55.930  35.510  40.710  1.00  0.00           C
ATOM    501  HE2 PHE A 614      55.460  35.930  39.840  1.00  0.00           H
ATOM    502  C   PHE A 614      54.930  33.480  44.960  1.00  0.00           C
ATOM    503  O   PHE A 614      55.420  34.520  45.390  1.00  0.00           O
ATOM    504  N   LEU A 615      53.630  33.220  44.900  1.00  0.00           N
ATOM    505  HN  LEU A 615      53.270  32.430  44.400  1.00  0.00           H
ATOM    506  CA  LEU A 615      52.690  34.330  44.970  1.00  0.00           C
ATOM    507  HA  LEU A 615      53.190  35.300  45.010  1.00  0.00           H
ATOM    508  CB  LEU A 615      51.660  34.260  43.790  1.00  0.00           C
ATOM    509  HB1 LEU A 615      50.920  35.060  44.060  1.00  0.00           H
ATOM    510  HB2 LEU A 615      51.330  33.210  43.750  1.00  0.00           H
ATOM    511  CG  LEU A 615      52.270  34.600  42.370  1.00  0.00           C
ATOM    512  HG  LEU A 615      53.260  34.110  42.300  1.00  0.00           H
ATOM    513  CD1 LEU A 615      51.260  34.210  41.300  1.00  0.00           C
ATOM    514 HD11 LEU A 615      50.440  34.960  41.250  1.00  0.00           H
ATOM    515 HD12 LEU A 615      50.840  33.200  41.520  1.00  0.00           H
ATOM    516 HD13 LEU A 615      51.690  34.210  40.270  1.00  0.00           H
ATOM    517  CD2 LEU A 615      52.400  36.150  42.190  1.00  0.00           C
ATOM    518 HD21 LEU A 615      52.970  36.700  42.970  1.00  0.00           H
ATOM    519 HD22 LEU A 615      51.380  36.590  42.290  1.00  0.00           H
ATOM    520 HD23 LEU A 615      52.750  36.570  41.230  1.00  0.00           H
ATOM    521  C   LEU A 615      51.970  34.270  46.290  1.00  0.00           C
ATOM    522  O   LEU A 615      51.400  35.260  46.730  1.00  0.00           O
ATOM    523  N   TYR A 616      52.190  33.190  47.090  1.00  0.00           N
ATOM    524  HN  TYR A 616      52.470  32.300  46.720  1.00  0.00           H
ATOM    525  CA  TYR A 616      52.160  33.190  48.530  1.00  0.00           C
ATOM    526  HA  TYR A 616      51.180  33.500  48.870  1.00  0.00           H
ATOM    527  CB  TYR A 616      52.310  31.710  49.000  1.00  0.00           C
ATOM    528  HB1 TYR A 616      53.180  31.340  48.430  1.00  0.00           H
ATOM    529  HB2 TYR A 616      51.340  31.230  48.720  1.00  0.00           H
ATOM    530  CG  TYR A 616      52.590  31.720  50.410  1.00  0.00           C
ATOM    531  CD1 TYR A 616      53.840  31.410  50.870  1.00  0.00           C
ATOM    532  HD1 TYR A 616      54.610  30.910  50.290  1.00  0.00           H
ATOM    533  CE1 TYR A 616      54.170  31.470  52.270  1.00  0.00           C
ATOM    534  HE1 TYR A 616      55.180  31.270  52.620  1.00  0.00           H
ATOM    535  CZ  TYR A 616      53.180  31.830  53.190  1.00  0.00           C
ATOM    536  OH  TYR A 616      53.480  31.850  54.570  1.00  0.00           O
ATOM    537  HH  TYR A 616      52.700  32.150  55.060  1.00  0.00           H
ATOM    538  CD2 TYR A 616      51.670  32.250  51.330  1.00  0.00           C
ATOM    539  HD2 TYR A 616      50.750  32.760  51.060  1.00  0.00           H
ATOM    540  CE2 TYR A 616      51.900  32.240  52.730  1.00  0.00           C
ATOM    541  HE2 TYR A 616      51.150  32.490  53.450  1.00  0.00           H
ATOM    542  C   TYR A 616      53.180  34.160  49.110  1.00  0.00           C
ATOM    543  O   TYR A 616      52.860  35.000  49.980  1.00  0.00           O
ATOM    544  N   CYS A 617      54.410  34.090  48.600  1.00  0.00           N
ATOM    545  HN  CYS A 617      54.670  33.340  48.000  1.00  0.00           H
ATOM    546  CA  CYS A 617      55.410  35.020  49.060  1.00  0.00           C
ATOM    547  HA  CYS A 617      55.390  35.070  50.140  1.00  0.00           H
ATOM    548  CB  CYS A 617      56.900  34.670  48.730  1.00  0.00           C
ATOM    549  HB1 CYS A 617      57.630  35.400  49.120  1.00  0.00           H
ATOM    550  HB2 CYS A 617      56.970  34.720  47.620  1.00  0.00           H
ATOM    551  SG  CYS A 617      57.530  32.960  49.030  1.00  0.00           S
ATOM    552  HG1 CYS A 617      56.900  32.170  48.170  1.00  0.00           H
ATOM    553  C   CYS A 617      55.160  36.550  48.710  1.00  0.00           C
ATOM    554  O   CYS A 617      55.540  37.380  49.510  1.00  0.00           O
ATOM    555  N   ALA A 618      54.570  36.900  47.560  1.00  0.00           N
ATOM    556  HN  ALA A 618      54.420  36.110  46.980  1.00  0.00           H
ATOM    557  CA  ALA A 618      53.910  38.080  47.250  1.00  0.00           C
ATOM    558  HA  ALA A 618      54.680  38.850  47.260  1.00  0.00           H
ATOM    559  CB  ALA A 618      53.330  38.070  45.810  1.00  0.00           C
ATOM    560  HB1 ALA A 618      52.370  37.540  45.680  1.00  0.00           H
ATOM    561  HB2 ALA A 618      54.030  37.570  45.110  1.00  0.00           H
ATOM    562  HB3 ALA A 618      53.180  39.110  45.460  1.00  0.00           H
ATOM    563  C   ALA A 618      52.780  38.590  48.100  1.00  0.00           C
ATOM    564  O   ALA A 618      52.750  39.730  48.410  1.00  0.00           O
ATOM    565  N   CYS A 619      51.780  37.720  48.480  1.00  0.00           N
ATOM    566  HN  CYS A 619      51.820  36.740  48.250  1.00  0.00           H
ATOM    567  CA  CYS A 619      50.640  37.940  49.320  1.00  0.00           C
ATOM    568  HA  CYS A 619      50.140  38.840  48.970  1.00  0.00           H
ATOM    569  CB  CYS A 619      49.630  36.740  49.330  1.00  0.00           C
ATOM    570  HB1 CYS A 619      48.840  37.040  50.060  1.00  0.00           H
ATOM    571  HB2 CYS A 619      50.230  35.830  49.540  1.00  0.00           H
ATOM    572  SG  CYS A 619      48.630  36.520  47.800  1.00  0.00           S
ATOM    573  HG1 CYS A 619      49.670  36.070  47.110  1.00  0.00           H
ATOM    574  C   CYS A 619      51.130  38.150  50.680  1.00  0.00           C
ATOM    575  O   CYS A 619      50.690  39.020  51.390  1.00  0.00           O
ATOM    576  N   MET A 620      52.140  37.410  51.210  1.00  0.00           N
ATOM    577  HN  MET A 620      52.530  36.660  50.700  1.00  0.00           H
ATOM    578  CA  MET A 620      52.760  37.870  52.490  1.00  0.00           C
ATOM    579  HA  MET A 620      51.960  37.900  53.230  1.00  0.00           H
ATOM    580  CB  MET A 620      53.810  36.840  52.930  1.00  0.00           C
ATOM    581  HB1 MET A 620      54.610  37.050  53.660  1.00  0.00           H
ATOM    582  HB2 MET A 620      54.410  36.610  52.020  1.00  0.00           H
ATOM    583  CG  MET A 620      53.220  35.440  53.440  1.00  0.00           C
ATOM    584  HG1 MET A 620      54.010  34.670  53.520  1.00  0.00           H
ATOM    585  HG2 MET A 620      52.560  35.210  52.580  1.00  0.00           H
ATOM    586  SD  MET A 620      52.210  35.590  54.850  1.00  0.00           S
ATOM    587  CE  MET A 620      53.590  36.010  56.030  1.00  0.00           C
ATOM    588  HE1 MET A 620      54.270  35.130  56.040  1.00  0.00           H
ATOM    589  HE2 MET A 620      53.160  36.490  56.930  1.00  0.00           H
ATOM    590  HE3 MET A 620      54.250  36.790  55.590  1.00  0.00           H
ATOM    591  C   MET A 620      53.380  39.260  52.610  1.00  0.00           C
ATOM    592  O   MET A 620      53.110  40.030  53.550  1.00  0.00           O
ATOM    593  N   SER A 621      54.230  39.680  51.590  1.00  0.00           N
ATOM    594  HN  SER A 621      54.460  39.050  50.870  1.00  0.00           H
ATOM    595  CA  SER A 621      54.950  40.920  51.440  1.00  0.00           C
ATOM    596  HA  SER A 621      55.870  40.750  51.980  1.00  0.00           H
ATOM    597  CB  SER A 621      55.630  41.100  50.040  1.00  0.00           C
ATOM    598  HB1 SER A 621      56.130  42.090  50.040  1.00  0.00           H
ATOM    599  HB2 SER A 621      54.850  41.050  49.250  1.00  0.00           H
ATOM    600  OG  SER A 621      56.690  40.130  49.690  1.00  0.00           O
ATOM    601  HG1 SER A 621      56.260  39.360  49.310  1.00  0.00           H
ATOM    602  C   SER A 621      54.340  42.180  52.000  1.00  0.00           C
ATOM    603  O   SER A 621      54.850  42.720  53.020  1.00  0.00           O
ATOM    604  N   PRO A 622      53.220  42.670  51.420  1.00  0.00           N
ATOM    605  CD  PRO A 622      52.520  42.120  50.230  1.00  0.00           C
ATOM    606  HD1 PRO A 622      52.350  41.030  50.320  1.00  0.00           H
ATOM    607  HD2 PRO A 622      53.000  42.410  49.270  1.00  0.00           H
ATOM    608  CA  PRO A 622      52.550  43.770  52.090  1.00  0.00           C
ATOM    609  HA  PRO A 622      53.290  44.470  52.440  1.00  0.00           H
ATOM    610  CB  PRO A 622      51.740  44.350  50.950  1.00  0.00           C
ATOM    611  HB1 PRO A 622      52.390  44.910  50.230  1.00  0.00           H
ATOM    612  HB2 PRO A 622      50.980  45.080  51.290  1.00  0.00           H
ATOM    613  CG  PRO A 622      51.270  43.120  50.170  1.00  0.00           C
ATOM    614  HG1 PRO A 622      50.470  42.600  50.710  1.00  0.00           H
ATOM    615  HG2 PRO A 622      50.910  43.300  49.130  1.00  0.00           H
ATOM    616  C   PRO A 622      51.750  43.340  53.300  1.00  0.00           C
ATOM    617  O   PRO A 622      51.800  44.020  54.300  1.00  0.00           O
ATOM    618  N   VAL A 623      51.060  42.110  53.330  1.00  0.00           N
ATOM    619  HN  VAL A 623      51.270  41.480  52.580  1.00  0.00           H
ATOM    620  CA  VAL A 623      50.170  41.770  54.440  1.00  0.00           C
ATOM    621  HA  VAL A 623      49.390  42.520  54.410  1.00  0.00           H
ATOM    622  CB  VAL A 623      49.300  40.580  54.210  1.00  0.00           C
ATOM    623  HB  VAL A 623      49.930  39.690  54.020  1.00  0.00           H
ATOM    624  CG1 VAL A 623      48.380  40.240  55.410  1.00  0.00           C
ATOM    625 HG11 VAL A 623      47.610  39.460  55.210  1.00  0.00           H
ATOM    626 HG12 VAL A 623      47.890  41.060  55.980  1.00  0.00           H
ATOM    627 HG13 VAL A 623      49.060  39.790  56.170  1.00  0.00           H
ATOM    628  CG2 VAL A 623      48.470  40.860  52.880  1.00  0.00           C
ATOM    629 HG21 VAL A 623      47.710  41.630  53.140  1.00  0.00           H
ATOM    630 HG22 VAL A 623      47.900  39.900  52.790  1.00  0.00           H
ATOM    631 HG23 VAL A 623      49.080  41.180  52.010  1.00  0.00           H
ATOM    632  C   VAL A 623      50.780  41.760  55.820  1.00  0.00           C
ATOM    633  O   VAL A 623      50.250  42.270  56.750  1.00  0.00           O
ATOM    634  N   ILE A 624      51.990  41.140  55.970  1.00  0.00           N
ATOM    635  HN  ILE A 624      52.440  40.670  55.230  1.00  0.00           H
ATOM    636  CA  ILE A 624      52.730  41.250  57.280  1.00  0.00           C
ATOM    637  HA  ILE A 624      52.040  41.050  58.090  1.00  0.00           H
ATOM    638  CB  ILE A 624      53.930  40.170  57.380  1.00  0.00           C
ATOM    639  HB  ILE A 624      53.540  39.200  56.990  1.00  0.00           H
ATOM    640  CG2 ILE A 624      55.120  40.630  56.390  1.00  0.00           C
ATOM    641 HG21 ILE A 624      55.450  41.660  56.640  1.00  0.00           H
ATOM    642 HG22 ILE A 624      54.800  40.500  55.340  1.00  0.00           H
ATOM    643 HG23 ILE A 624      56.030  39.990  56.350  1.00  0.00           H
ATOM    644  CG1 ILE A 624      54.490  40.040  58.840  1.00  0.00           C
ATOM    645 HG11 ILE A 624      53.590  39.840  59.470  1.00  0.00           H
ATOM    646 HG12 ILE A 624      54.970  40.970  59.210  1.00  0.00           H
ATOM    647  CD  ILE A 624      55.430  38.820  58.870  1.00  0.00           C
ATOM    648  HD1 ILE A 624      54.870  38.050  58.300  1.00  0.00           H
ATOM    649  HD2 ILE A 624      55.570  38.480  59.920  1.00  0.00           H
ATOM    650  HD3 ILE A 624      56.440  39.000  58.460  1.00  0.00           H
ATOM    651  C   ILE A 624      53.230  42.580  57.660  1.00  0.00           C
ATOM    652  O   ILE A 624      53.190  42.920  58.860  1.00  0.00           O
ATOM    653  N   THR A 625      53.600  43.410  56.720  1.00  0.00           N
ATOM    654  HN  THR A 625      53.450  43.100  55.790  1.00  0.00           H
ATOM    655  CA  THR A 625      54.040  44.740  56.930  1.00  0.00           C
ATOM    656  HA  THR A 625      54.790  44.780  57.710  1.00  0.00           H
ATOM    657  CB  THR A 625      54.490  45.400  55.590  1.00  0.00           C
ATOM    658  HB  THR A 625      53.750  45.110  54.830  1.00  0.00           H
ATOM    659  OG1 THR A 625      55.730  44.730  55.180  1.00  0.00           O
ATOM    660  HG1 THR A 625      55.400  43.950  54.730  1.00  0.00           H
ATOM    661  CG2 THR A 625      54.850  46.840  55.800  1.00  0.00           C
ATOM    662 HG21 THR A 625      55.350  47.270  54.910  1.00  0.00           H
ATOM    663 HG22 THR A 625      55.430  46.980  56.740  1.00  0.00           H
ATOM    664 HG23 THR A 625      53.960  47.490  55.990  1.00  0.00           H
ATOM    665  C   THR A 625      52.880  45.610  57.420  1.00  0.00           C
ATOM    666  O   THR A 625      52.880  46.350  58.420  1.00  0.00           O
ATOM    667  N   PHE A 626      51.720  45.400  56.790  1.00  0.00           N
ATOM    668  HN  PHE A 626      51.730  44.730  56.050  1.00  0.00           H
ATOM    669  CA  PHE A 626      50.430  45.950  57.140  1.00  0.00           C
ATOM    670  HA  PHE A 626      50.560  47.010  57.300  1.00  0.00           H
ATOM    671  CB  PHE A 626      49.380  45.790  55.970  1.00  0.00           C
ATOM    672  HB1 PHE A 626      49.540  44.840  55.430  1.00  0.00           H
ATOM    673  HB2 PHE A 626      49.490  46.620  55.240  1.00  0.00           H
ATOM    674  CG  PHE A 626      47.910  45.890  56.420  1.00  0.00           C
ATOM    675  CD1 PHE A 626      47.210  44.650  56.620  1.00  0.00           C
ATOM    676  HD1 PHE A 626      47.720  43.700  56.600  1.00  0.00           H
ATOM    677  CE1 PHE A 626      45.820  44.690  56.570  1.00  0.00           C
ATOM    678  HE1 PHE A 626      45.150  43.840  56.560  1.00  0.00           H
ATOM    679  CZ  PHE A 626      45.110  45.890  56.700  1.00  0.00           C
ATOM    680  HZ  PHE A 626      44.030  45.990  56.690  1.00  0.00           H
ATOM    681  CD2 PHE A 626      47.200  47.130  56.480  1.00  0.00           C
ATOM    682  HD2 PHE A 626      47.710  48.070  56.330  1.00  0.00           H
ATOM    683  CE2 PHE A 626      45.840  47.120  56.670  1.00  0.00           C
ATOM    684  HE2 PHE A 626      45.210  48.000  56.590  1.00  0.00           H
ATOM    685  C   PHE A 626      49.900  45.450  58.570  1.00  0.00           C
ATOM    686  O   PHE A 626      49.590  46.180  59.480  1.00  0.00           O
ATOM    687  N   GLY A 627      50.070  44.140  58.840  1.00  0.00           N
ATOM    688  HN  GLY A 627      50.500  43.640  58.090  1.00  0.00           H
ATOM    689  CA  GLY A 627      49.560  43.660  60.070  1.00  0.00           C
ATOM    690  HA1 GLY A 627      49.440  42.580  60.000  1.00  0.00           H
ATOM    691  HA2 GLY A 627      48.580  44.090  60.230  1.00  0.00           H
ATOM    692  C   GLY A 627      50.520  44.130  61.230  1.00  0.00           C
ATOM    693  O   GLY A 627      50.080  44.360  62.410  1.00  0.00           O
ATOM    694  N   GLY A 628      51.800  44.510  60.950  1.00  0.00           N
ATOM    695  HN  GLY A 628      52.180  44.260  60.060  1.00  0.00           H
ATOM    696  CA  GLY A 628      52.560  45.180  61.980  1.00  0.00           C
ATOM    697  HA1 GLY A 628      53.550  45.290  61.570  1.00  0.00           H
ATOM    698  HA2 GLY A 628      52.530  44.620  62.900  1.00  0.00           H
ATOM    699  C   GLY A 628      52.110  46.620  62.250  1.00  0.00           C
ATOM    700  O   GLY A 628      51.990  47.040  63.400  1.00  0.00           O
ATOM    701  N   LEU A 629      51.900  47.380  61.130  1.00  0.00           N
ATOM    702  HN  LEU A 629      52.000  46.870  60.270  1.00  0.00           H
ATOM    703  CA  LEU A 629      51.500  48.760  60.960  1.00  0.00           C
ATOM    704  HA  LEU A 629      52.160  49.300  61.600  1.00  0.00           H
ATOM    705  CB  LEU A 629      51.810  49.220  59.490  1.00  0.00           C
ATOM    706  HB1 LEU A 629      51.060  48.800  58.790  1.00  0.00           H
ATOM    707  HB2 LEU A 629      52.810  48.920  59.130  1.00  0.00           H
ATOM    708  CG  LEU A 629      51.770  50.750  59.370  1.00  0.00           C
ATOM    709  HG  LEU A 629      50.830  51.050  59.870  1.00  0.00           H
ATOM    710  CD1 LEU A 629      52.920  51.430  60.130  1.00  0.00           C
ATOM    711 HD11 LEU A 629      52.960  52.500  59.840  1.00  0.00           H
ATOM    712 HD12 LEU A 629      53.880  51.000  59.760  1.00  0.00           H
ATOM    713 HD13 LEU A 629      52.960  51.300  61.220  1.00  0.00           H
ATOM    714  CD2 LEU A 629      51.810  51.260  57.960  1.00  0.00           C
ATOM    715 HD21 LEU A 629      51.740  52.370  57.890  1.00  0.00           H
ATOM    716 HD22 LEU A 629      50.930  50.740  57.530  1.00  0.00           H
ATOM    717 HD23 LEU A 629      52.680  51.000  57.310  1.00  0.00           H
ATOM    718  C   LEU A 629      50.100  49.010  61.430  1.00  0.00           C
ATOM    719  O   LEU A 629      49.840  50.020  62.080  1.00  0.00           O
ATOM    720  N   LEU A 630      49.110  48.070  61.180  1.00  0.00           N
ATOM    721  HN  LEU A 630      49.280  47.360  60.520  1.00  0.00           H
ATOM    722  CA  LEU A 630      47.740  48.250  61.670  1.00  0.00           C
ATOM    723  HA  LEU A 630      47.430  49.250  61.390  1.00  0.00           H
ATOM    724  CB  LEU A 630      46.830  47.230  60.890  1.00  0.00           C
ATOM    725  HB1 LEU A 630      47.140  46.240  61.280  1.00  0.00           H
ATOM    726  HB2 LEU A 630      47.040  47.260  59.800  1.00  0.00           H
ATOM    727  CG  LEU A 630      45.390  47.500  61.290  1.00  0.00           C
ATOM    728  HG  LEU A 630      45.380  47.460  62.390  1.00  0.00           H
ATOM    729  CD1 LEU A 630      44.780  48.840  60.770  1.00  0.00           C
ATOM    730 HD11 LEU A 630      44.700  48.860  59.670  1.00  0.00           H
ATOM    731 HD12 LEU A 630      45.400  49.700  61.100  1.00  0.00           H
ATOM    732 HD13 LEU A 630      43.740  48.940  61.170  1.00  0.00           H
ATOM    733  CD2 LEU A 630      44.580  46.410  60.670  1.00  0.00           C
ATOM    734 HD21 LEU A 630      45.040  45.420  60.900  1.00  0.00           H
ATOM    735 HD22 LEU A 630      44.500  46.330  59.550  1.00  0.00           H
ATOM    736 HD23 LEU A 630      43.500  46.460  60.930  1.00  0.00           H
ATOM    737  C   LEU A 630      47.710  48.120  63.210  1.00  0.00           C
ATOM    738  O   LEU A 630      46.970  48.830  63.900  1.00  0.00           O
ATOM    739  N   GLY A 631      48.570  47.190  63.710  1.00  0.00           N
ATOM    740  HN  GLY A 631      49.170  46.630  63.140  1.00  0.00           H
ATOM    741  CA  GLY A 631      48.970  47.190  65.090  1.00  0.00           C
ATOM    742  HA1 GLY A 631      49.700  46.400  65.230  1.00  0.00           H
ATOM    743  HA2 GLY A 631      48.090  46.880  65.630  1.00  0.00           H
ATOM    744  C   GLY A 631      49.440  48.430  65.730  1.00  0.00           C
ATOM    745  O   GLY A 631      48.930  48.870  66.750  1.00  0.00           O
ATOM    746  N   GLU A 632      50.380  49.130  65.040  1.00  0.00           N
ATOM    747  HN  GLU A 632      50.730  48.770  64.170  1.00  0.00           H
ATOM    748  CA  GLU A 632      50.760  50.430  65.400  1.00  0.00           C
ATOM    749  HA  GLU A 632      51.090  50.330  66.420  1.00  0.00           H
ATOM    750  CB  GLU A 632      51.960  50.980  64.530  1.00  0.00           C
ATOM    751  HB1 GLU A 632      52.260  51.990  64.850  1.00  0.00           H
ATOM    752  HB2 GLU A 632      51.590  51.050  63.470  1.00  0.00           H
ATOM    753  CG  GLU A 632      53.230  50.080  64.530  1.00  0.00           C
ATOM    754  HG1 GLU A 632      53.900  50.460  63.730  1.00  0.00           H
ATOM    755  HG2 GLU A 632      52.880  49.060  64.270  1.00  0.00           H
ATOM    756  CD  GLU A 632      53.970  49.940  65.910  1.00  0.00           C
ATOM    757  OE1 GLU A 632      53.920  48.900  66.560  1.00  0.00           O
ATOM    758  OE2 GLU A 632      54.400  51.020  66.460  1.00  0.00           O
ATOM    759  C   GLU A 632      49.590  51.480  65.360  1.00  0.00           C
ATOM    760  O   GLU A 632      49.510  52.370  66.210  1.00  0.00           O
ATOM    761  N   ALA A 633      48.780  51.450  64.290  1.00  0.00           N
ATOM    762  HN  ALA A 633      49.010  50.930  63.470  1.00  0.00           H
ATOM    763  CA  ALA A 633      47.600  52.360  64.120  1.00  0.00           C
ATOM    764  HA  ALA A 633      48.110  53.320  64.180  1.00  0.00           H
ATOM    765  CB  ALA A 633      46.960  52.070  62.750  1.00  0.00           C
ATOM    766  HB1 ALA A 633      46.680  51.010  62.620  1.00  0.00           H
ATOM    767  HB2 ALA A 633      47.790  52.230  62.030  1.00  0.00           H
ATOM    768  HB3 ALA A 633      46.110  52.740  62.520  1.00  0.00           H
ATOM    769  C   ALA A 633      46.600  52.390  65.250  1.00  0.00           C
ATOM    770  O   ALA A 633      46.190  53.450  65.600  1.00  0.00           O
ATOM    771  N   THR A 634      46.160  51.150  65.650  1.00  0.00           N
ATOM    772  HN  THR A 634      46.710  50.380  65.340  1.00  0.00           H
ATOM    773  CA  THR A 634      45.080  50.900  66.610  1.00  0.00           C
ATOM    774  HA  THR A 634      44.360  51.700  66.600  1.00  0.00           H
ATOM    775  CB  THR A 634      44.280  49.680  66.150  1.00  0.00           C
ATOM    776  HB  THR A 634      43.300  49.710  66.670  1.00  0.00           H
ATOM    777  OG1 THR A 634      44.970  48.450  66.210  1.00  0.00           O
ATOM    778  HG1 THR A 634      45.220  48.360  65.290  1.00  0.00           H
ATOM    779  CG2 THR A 634      43.810  49.810  64.650  1.00  0.00           C
ATOM    780 HG21 THR A 634      43.410  50.830  64.500  1.00  0.00           H
ATOM    781 HG22 THR A 634      43.040  49.130  64.230  1.00  0.00           H
ATOM    782 HG23 THR A 634      44.760  49.680  64.070  1.00  0.00           H
ATOM    783  C   THR A 634      45.490  50.660  68.000  1.00  0.00           C
ATOM    784  O   THR A 634      44.630  50.400  68.850  1.00  0.00           O
ATOM    785  N   GLU A 635      46.770  50.640  68.330  1.00  0.00           N
ATOM    786  HN  GLU A 635      47.410  50.890  67.610  1.00  0.00           H
ATOM    787  CA  GLU A 635      47.300  50.260  69.650  1.00  0.00           C
ATOM    788  HA  GLU A 635      48.360  50.380  69.520  1.00  0.00           H
ATOM    789  CB  GLU A 635      46.860  51.290  70.830  1.00  0.00           C
ATOM    790  HB1 GLU A 635      47.110  50.820  71.800  1.00  0.00           H
ATOM    791  HB2 GLU A 635      45.760  51.380  70.760  1.00  0.00           H
ATOM    792  CG  GLU A 635      47.650  52.620  70.710  1.00  0.00           C
ATOM    793  HG1 GLU A 635      47.570  53.020  69.680  1.00  0.00           H
ATOM    794  HG2 GLU A 635      48.730  52.510  70.960  1.00  0.00           H
ATOM    795  CD  GLU A 635      46.920  53.640  71.560  1.00  0.00           C
ATOM    796  OE1 GLU A 635      46.730  53.440  72.820  1.00  0.00           O
ATOM    797  OE2 GLU A 635      46.480  54.680  71.000  1.00  0.00           O
ATOM    798  C   GLU A 635      47.100  48.780  69.990  1.00  0.00           C
ATOM    799  O   GLU A 635      46.690  48.450  71.090  1.00  0.00           O
ATOM    800  N   GLY A 636      47.310  47.910  69.010  1.00  0.00           N
ATOM    801  HN  GLY A 636      47.690  48.350  68.200  1.00  0.00           H
ATOM    802  CA  GLY A 636      47.360  46.470  69.190  1.00  0.00           C
ATOM    803  HA1 GLY A 636      48.050  46.310  70.010  1.00  0.00           H
ATOM    804  HA2 GLY A 636      47.700  45.900  68.340  1.00  0.00           H
ATOM    805  C   GLY A 636      46.000  45.860  69.570  1.00  0.00           C
ATOM    806  O   GLY A 636      45.950  44.810  70.150  1.00  0.00           O
ATOM    807  N   ARG A 637      44.950  46.540  69.080  1.00  0.00           N
ATOM    808  HN  ARG A 637      45.050  47.350  68.500  1.00  0.00           H
ATOM    809  CA  ARG A 637      43.590  46.060  68.940  1.00  0.00           C
ATOM    810  HA  ARG A 637      43.380  45.660  69.930  1.00  0.00           H
ATOM    811  CB  ARG A 637      42.510  47.050  68.800  1.00  0.00           C
ATOM    812  HB1 ARG A 637      41.640  46.640  68.240  1.00  0.00           H
ATOM    813  HB2 ARG A 637      42.940  47.750  68.050  1.00  0.00           H
ATOM    814  CG  ARG A 637      42.120  47.770  70.070  1.00  0.00           C
ATOM    815  HG1 ARG A 637      43.120  48.060  70.450  1.00  0.00           H
ATOM    816  HG2 ARG A 637      41.710  47.000  70.750  1.00  0.00           H
ATOM    817  CD  ARG A 637      41.370  49.050  69.830  1.00  0.00           C
ATOM    818  HD1 ARG A 637      40.370  48.860  69.350  1.00  0.00           H
ATOM    819  HD2 ARG A 637      41.980  49.680  69.150  1.00  0.00           H
ATOM    820  NE  ARG A 637      41.190  49.700  71.130  1.00  0.00           N
ATOM    821  HE  ARG A 637      40.280  49.600  71.550  1.00  0.00           H
ATOM    822  CZ  ARG A 637      41.980  50.580  71.650  1.00  0.00           C
ATOM    823  NH1 ARG A 637      41.510  51.250  72.730  1.00  0.00           N
ATOM    824 HH11 ARG A 637      40.570  51.040  73.010  1.00  0.00           H
ATOM    825 HH12 ARG A 637      42.110  51.910  73.190  1.00  0.00           H
ATOM    826  NH2 ARG A 637      43.180  50.790  71.190  1.00  0.00           N
ATOM    827 HH21 ARG A 637      43.650  50.090  70.660  1.00  0.00           H
ATOM    828 HH22 ARG A 637      43.670  51.450  71.750  1.00  0.00           H
ATOM    829  C   ARG A 637      43.380  44.900  68.020  1.00  0.00           C
ATOM    830  O   ARG A 637      42.650  43.940  68.230  1.00  0.00           O
ATOM    831  N   ILE A 638      44.120  45.060  66.830  1.00  0.00           N
ATOM    832  HN  ILE A 638      44.720  45.860  66.750  1.00  0.00           H
ATOM    833  CA  ILE A 638      44.170  44.100  65.720  1.00  0.00           C
ATOM    834  HA  ILE A 638      43.970  43.060  65.960  1.00  0.00           H
ATOM    835  CB  ILE A 638      43.170  44.430  64.600  1.00  0.00           C
ATOM    836  HB  ILE A 638      43.510  43.760  63.780  1.00  0.00           H
ATOM    837  CG2 ILE A 638      41.740  43.940  64.840  1.00  0.00           C
ATOM    838 HG21 ILE A 638      41.860  43.030  65.480  1.00  0.00           H
ATOM    839 HG22 ILE A 638      41.160  43.830  63.910  1.00  0.00           H
ATOM    840 HG23 ILE A 638      41.220  44.610  65.560  1.00  0.00           H
ATOM    841  CG1 ILE A 638      43.110  45.930  64.140  1.00  0.00           C
ATOM    842 HG11 ILE A 638      44.050  46.030  63.560  1.00  0.00           H
ATOM    843 HG12 ILE A 638      43.190  46.620  65.000  1.00  0.00           H
ATOM    844  CD  ILE A 638      41.850  46.360  63.330  1.00  0.00           C
ATOM    845  HD1 ILE A 638      41.780  47.460  63.220  1.00  0.00           H
ATOM    846  HD2 ILE A 638      40.990  46.150  63.990  1.00  0.00           H
ATOM    847  HD3 ILE A 638      41.860  45.690  62.440  1.00  0.00           H
ATOM    848  C   ILE A 638      45.580  44.240  65.170  1.00  0.00           C
ATOM    849  O   ILE A 638      46.000  45.340  65.010  1.00  0.00           O
ATOM    850  N   SER A 639      46.160  43.060  64.880  1.00  0.00           N
ATOM    851  HN  SER A 639      45.820  42.120  64.980  1.00  0.00           H
ATOM    852  CA  SER A 639      47.550  43.010  64.290  1.00  0.00           C
ATOM    853  HA  SER A 639      47.750  43.830  63.620  1.00  0.00           H
ATOM    854  CB  SER A 639      48.570  43.050  65.460  1.00  0.00           C
ATOM    855  HB1 SER A 639      48.560  42.130  66.080  1.00  0.00           H
ATOM    856  HB2 SER A 639      48.360  43.910  66.130  1.00  0.00           H
ATOM    857  OG  SER A 639      49.930  43.340  65.060  1.00  0.00           O
ATOM    858  HG1 SER A 639      49.890  43.860  64.250  1.00  0.00           H
ATOM    859  C   SER A 639      47.700  41.860  63.260  1.00  0.00           C
ATOM    860  O   SER A 639      46.950  41.700  62.270  1.00  0.00           O
ATOM    861  N   ALA A 640      48.860  41.130  63.260  1.00  0.00           N
ATOM    862  HN  ALA A 640      49.510  41.150  64.020  1.00  0.00           H
ATOM    863  CA  ALA A 640      49.190  40.210  62.210  1.00  0.00           C
ATOM    864  HA  ALA A 640      49.150  40.650  61.230  1.00  0.00           H
ATOM    865  CB  ALA A 640      50.640  39.770  62.550  1.00  0.00           C
ATOM    866  HB1 ALA A 640      51.410  40.570  62.420  1.00  0.00           H
ATOM    867  HB2 ALA A 640      50.770  38.900  61.890  1.00  0.00           H
ATOM    868  HB3 ALA A 640      50.680  39.310  63.570  1.00  0.00           H
ATOM    869  C   ALA A 640      48.170  39.040  62.060  1.00  0.00           C
ATOM    870  O   ALA A 640      47.820  38.720  60.940  1.00  0.00           O
ATOM    871  N   ILE A 641      47.710  38.410  63.120  1.00  0.00           N
ATOM    872  HN  ILE A 641      47.900  38.830  64.020  1.00  0.00           H
ATOM    873  CA  ILE A 641      46.880  37.220  63.150  1.00  0.00           C
ATOM    874  HA  ILE A 641      47.310  36.430  62.550  1.00  0.00           H
ATOM    875  CB  ILE A 641      46.830  36.540  64.500  1.00  0.00           C
ATOM    876  HB  ILE A 641      46.390  37.320  65.170  1.00  0.00           H
ATOM    877  CG2 ILE A 641      45.880  35.340  64.460  1.00  0.00           C
ATOM    878 HG21 ILE A 641      45.840  35.020  65.520  1.00  0.00           H
ATOM    879 HG22 ILE A 641      46.210  34.520  63.780  1.00  0.00           H
ATOM    880 HG23 ILE A 641      44.820  35.510  64.180  1.00  0.00           H
ATOM    881  CG1 ILE A 641      48.250  36.200  65.030  1.00  0.00           C
ATOM    882 HG11 ILE A 641      48.280  35.790  66.050  1.00  0.00           H
ATOM    883 HG12 ILE A 641      48.700  37.210  65.160  1.00  0.00           H
ATOM    884  CD  ILE A 641      49.060  35.320  64.120  1.00  0.00           C
ATOM    885  HD1 ILE A 641      50.090  35.180  64.530  1.00  0.00           H
ATOM    886  HD2 ILE A 641      49.110  35.900  63.160  1.00  0.00           H
ATOM    887  HD3 ILE A 641      48.460  34.400  63.960  1.00  0.00           H
ATOM    888  C   ILE A 641      45.510  37.410  62.570  1.00  0.00           C
ATOM    889  O   ILE A 641      45.110  36.720  61.600  1.00  0.00           O
ATOM    890  N   GLU A 642      44.700  38.480  63.020  1.00  0.00           N
ATOM    891  HN  GLU A 642      45.030  39.000  63.800  1.00  0.00           H
ATOM    892  CA  GLU A 642      43.470  38.930  62.440  1.00  0.00           C
ATOM    893  HA  GLU A 642      42.830  38.060  62.410  1.00  0.00           H
ATOM    894  CB  GLU A 642      42.800  40.070  63.240  1.00  0.00           C
ATOM    895  HB1 GLU A 642      41.820  40.270  62.750  1.00  0.00           H
ATOM    896  HB2 GLU A 642      43.430  40.960  63.050  1.00  0.00           H
ATOM    897  CG  GLU A 642      42.620  39.800  64.740  1.00  0.00           C
ATOM    898  HG1 GLU A 642      42.490  38.700  64.750  1.00  0.00           H
ATOM    899  HG2 GLU A 642      41.660  40.250  65.100  1.00  0.00           H
ATOM    900  CD  GLU A 642      43.830  40.170  65.600  1.00  0.00           C
ATOM    901  OE1 GLU A 642      43.610  40.180  66.840  1.00  0.00           O
ATOM    902  OE2 GLU A 642      44.910  40.510  65.140  1.00  0.00           O
ATOM    903  C   GLU A 642      43.680  39.330  60.990  1.00  0.00           C
ATOM    904  O   GLU A 642      42.900  39.030  60.110  1.00  0.00           O
ATOM    905  N   SER A 643      44.850  39.920  60.660  1.00  0.00           N
ATOM    906  HN  SER A 643      45.490  40.210  61.370  1.00  0.00           H
ATOM    907  CA  SER A 643      45.180  40.270  59.280  1.00  0.00           C
ATOM    908  HA  SER A 643      44.370  40.780  58.770  1.00  0.00           H
ATOM    909  CB  SER A 643      46.390  41.180  59.080  1.00  0.00           C
ATOM    910  HB1 SER A 643      46.440  41.500  58.010  1.00  0.00           H
ATOM    911  HB2 SER A 643      47.300  40.630  59.370  1.00  0.00           H
ATOM    912  OG  SER A 643      46.290  42.370  59.830  1.00  0.00           O
ATOM    913  HG1 SER A 643      46.340  42.050  60.740  1.00  0.00           H
ATOM    914  C   SER A 643      45.380  39.050  58.340  1.00  0.00           C
ATOM    915  O   SER A 643      44.780  39.000  57.250  1.00  0.00           O
ATOM    916  N   LEU A 644      46.160  38.080  58.730  1.00  0.00           N
ATOM    917  HN  LEU A 644      46.720  38.150  59.550  1.00  0.00           H
ATOM    918  CA  LEU A 644      46.280  36.840  57.990  1.00  0.00           C
ATOM    919  HA  LEU A 644      46.640  37.090  56.990  1.00  0.00           H
ATOM    920  CB  LEU A 644      47.310  35.990  58.660  1.00  0.00           C
ATOM    921  HB1 LEU A 644      47.250  34.920  58.380  1.00  0.00           H
ATOM    922  HB2 LEU A 644      47.060  35.940  59.740  1.00  0.00           H
ATOM    923  CG  LEU A 644      48.750  36.550  58.620  1.00  0.00           C
ATOM    924  HG  LEU A 644      48.780  37.650  58.820  1.00  0.00           H
ATOM    925  CD1 LEU A 644      49.720  35.970  59.680  1.00  0.00           C
ATOM    926 HD11 LEU A 644      50.730  36.400  59.530  1.00  0.00           H
ATOM    927 HD12 LEU A 644      49.910  34.900  59.490  1.00  0.00           H
ATOM    928 HD13 LEU A 644      49.370  36.230  60.700  1.00  0.00           H
ATOM    929  CD2 LEU A 644      49.380  36.300  57.230  1.00  0.00           C
ATOM    930 HD21 LEU A 644      48.610  36.580  56.470  1.00  0.00           H
ATOM    931 HD22 LEU A 644      49.580  35.220  57.070  1.00  0.00           H
ATOM    932 HD23 LEU A 644      50.260  36.930  57.010  1.00  0.00           H
ATOM    933  C   LEU A 644      45.000  35.960  57.850  1.00  0.00           C
ATOM    934  O   LEU A 644      44.700  35.460  56.760  1.00  0.00           O
ATOM    935  N   PHE A 645      44.120  35.840  58.890  1.00  0.00           N
ATOM    936  HN  PHE A 645      44.290  36.270  59.770  1.00  0.00           H
ATOM    937  CA  PHE A 645      42.850  35.080  58.870  1.00  0.00           C
ATOM    938  HA  PHE A 645      43.040  34.110  58.440  1.00  0.00           H
ATOM    939  CB  PHE A 645      42.360  34.810  60.330  1.00  0.00           C
ATOM    940  HB1 PHE A 645      42.140  35.820  60.730  1.00  0.00           H
ATOM    941  HB2 PHE A 645      43.210  34.430  60.930  1.00  0.00           H
ATOM    942  CG  PHE A 645      41.160  33.900  60.510  1.00  0.00           C
ATOM    943  CD1 PHE A 645      40.210  34.050  61.560  1.00  0.00           C
ATOM    944  HD1 PHE A 645      40.550  34.720  62.330  1.00  0.00           H
ATOM    945  CE1 PHE A 645      39.120  33.170  61.760  1.00  0.00           C
ATOM    946  HE1 PHE A 645      38.520  33.270  62.650  1.00  0.00           H
ATOM    947  CZ  PHE A 645      38.810  32.280  60.730  1.00  0.00           C
ATOM    948  HZ  PHE A 645      37.980  31.600  60.750  1.00  0.00           H
ATOM    949  CD2 PHE A 645      40.870  32.870  59.560  1.00  0.00           C
ATOM    950  HD2 PHE A 645      41.590  32.630  58.790  1.00  0.00           H
ATOM    951  CE2 PHE A 645      39.710  32.110  59.620  1.00  0.00           C
ATOM    952  HE2 PHE A 645      39.460  31.360  58.890  1.00  0.00           H
ATOM    953  C   PHE A 645      41.800  35.770  58.020  1.00  0.00           C
ATOM    954  O   PHE A 645      41.090  35.150  57.260  1.00  0.00           O
ATOM    955  N   GLY A 646      41.780  37.160  57.950  1.00  0.00           N
ATOM    956  HN  GLY A 646      42.420  37.580  58.580  1.00  0.00           H
ATOM    957  CA  GLY A 646      40.760  38.000  57.320  1.00  0.00           C
ATOM    958  HA1 GLY A 646      40.750  38.990  57.740  1.00  0.00           H
ATOM    959  HA2 GLY A 646      39.880  37.440  57.620  1.00  0.00           H
ATOM    960  C   GLY A 646      40.890  37.880  55.820  1.00  0.00           C
ATOM    961  O   GLY A 646      39.920  37.730  55.140  1.00  0.00           O
ATOM    962  N   ALA A 647      42.110  37.980  55.270  1.00  0.00           N
ATOM    963  HN  ALA A 647      42.820  38.390  55.850  1.00  0.00           H
ATOM    964  CA  ALA A 647      42.490  37.820  53.890  1.00  0.00           C
ATOM    965  HA  ALA A 647      41.850  38.520  53.390  1.00  0.00           H
ATOM    966  CB  ALA A 647      44.050  38.230  53.850  1.00  0.00           C
ATOM    967  HB1 ALA A 647      44.320  38.520  52.830  1.00  0.00           H
ATOM    968  HB2 ALA A 647      44.820  37.460  54.090  1.00  0.00           H
ATOM    969  HB3 ALA A 647      44.170  39.040  54.610  1.00  0.00           H
ATOM    970  C   ALA A 647      42.450  36.390  53.390  1.00  0.00           C
ATOM    971  O   ALA A 647      41.920  36.160  52.320  1.00  0.00           O
ATOM    972  N   SER A 648      42.860  35.460  54.240  1.00  0.00           N
ATOM    973  HN  SER A 648      43.250  35.650  55.150  1.00  0.00           H
ATOM    974  CA  SER A 648      42.640  34.050  53.940  1.00  0.00           C
ATOM    975  HA  SER A 648      43.090  33.880  52.980  1.00  0.00           H
ATOM    976  CB  SER A 648      43.420  33.080  54.900  1.00  0.00           C
ATOM    977  HB1 SER A 648      44.490  33.370  54.800  1.00  0.00           H
ATOM    978  HB2 SER A 648      43.310  32.040  54.500  1.00  0.00           H
ATOM    979  OG  SER A 648      43.030  33.390  56.260  1.00  0.00           O
ATOM    980  HG1 SER A 648      43.520  34.200  56.430  1.00  0.00           H
ATOM    981  C   SER A 648      41.210  33.560  53.770  1.00  0.00           C
ATOM    982  O   SER A 648      40.800  33.070  52.720  1.00  0.00           O
ATOM    983  N   LEU A 649      40.330  33.800  54.810  1.00  0.00           N
ATOM    984  HN  LEU A 649      40.750  34.210  55.610  1.00  0.00           H
ATOM    985  CA  LEU A 649      38.860  33.640  54.690  1.00  0.00           C
ATOM    986  HA  LEU A 649      38.650  32.620  54.460  1.00  0.00           H
ATOM    987  CB  LEU A 649      38.330  34.050  56.130  1.00  0.00           C
ATOM    988  HB1 LEU A 649      38.790  35.020  56.420  1.00  0.00           H
ATOM    989  HB2 LEU A 649      38.640  33.210  56.780  1.00  0.00           H
ATOM    990  CG  LEU A 649      36.800  34.190  56.270  1.00  0.00           C
ATOM    991  HG  LEU A 649      36.380  34.970  55.620  1.00  0.00           H
ATOM    992  CD1 LEU A 649      36.060  32.850  55.830  1.00  0.00           C
ATOM    993 HD11 LEU A 649      36.400  32.590  54.810  1.00  0.00           H
ATOM    994 HD12 LEU A 649      34.960  33.030  55.850  1.00  0.00           H
ATOM    995 HD13 LEU A 649      36.310  31.950  56.430  1.00  0.00           H
ATOM    996  CD2 LEU A 649      36.570  34.330  57.810  1.00  0.00           C
ATOM    997 HD21 LEU A 649      35.500  34.640  57.920  1.00  0.00           H
ATOM    998 HD22 LEU A 649      37.120  35.230  58.170  1.00  0.00           H
ATOM    999 HD23 LEU A 649      37.010  33.470  58.350  1.00  0.00           H
ATOM   1000  C   LEU A 649      38.160  34.490  53.660  1.00  0.00           C
ATOM   1001  O   LEU A 649      37.390  33.930  52.890  1.00  0.00           O
ATOM   1002  N   THR A 650      38.510  35.790  53.500  1.00  0.00           N
ATOM   1003  HN  THR A 650      39.090  36.280  54.140  1.00  0.00           H
ATOM   1004  CA  THR A 650      37.850  36.590  52.420  1.00  0.00           C
ATOM   1005  HA  THR A 650      36.790  36.500  52.560  1.00  0.00           H
ATOM   1006  CB  THR A 650      38.060  38.100  52.440  1.00  0.00           C
ATOM   1007  HB  THR A 650      39.120  38.180  52.730  1.00  0.00           H
ATOM   1008  OG1 THR A 650      37.330  38.600  53.520  1.00  0.00           O
ATOM   1009  HG1 THR A 650      37.730  38.300  54.340  1.00  0.00           H
ATOM   1010  CG2 THR A 650      37.570  38.980  51.290  1.00  0.00           C
ATOM   1011 HG21 THR A 650      37.910  38.640  50.280  1.00  0.00           H
ATOM   1012 HG22 THR A 650      37.950  40.030  51.320  1.00  0.00           H
ATOM   1013 HG23 THR A 650      36.480  38.970  51.100  1.00  0.00           H
ATOM   1014  C   THR A 650      38.210  36.090  51.040  1.00  0.00           C
ATOM   1015  O   THR A 650      37.330  35.980  50.120  1.00  0.00           O
ATOM   1016  N   GLY A 651      39.450  35.590  50.870  1.00  0.00           N
ATOM   1017  HN  GLY A 651      40.090  35.680  51.630  1.00  0.00           H
ATOM   1018  CA  GLY A 651      40.000  35.130  49.600  1.00  0.00           C
ATOM   1019  HA1 GLY A 651      41.080  35.120  49.650  1.00  0.00           H
ATOM   1020  HA2 GLY A 651      39.810  35.830  48.800  1.00  0.00           H
ATOM   1021  C   GLY A 651      39.630  33.720  49.220  1.00  0.00           C
ATOM   1022  O   GLY A 651      39.400  33.380  48.070  1.00  0.00           O
ATOM   1023  N   ILE A 652      39.610  32.800  50.190  1.00  0.00           N
ATOM   1024  HN  ILE A 652      39.970  32.960  51.110  1.00  0.00           H
ATOM   1025  CA  ILE A 652      39.140  31.440  50.020  1.00  0.00           C
ATOM   1026  HA  ILE A 652      39.750  30.990  49.260  1.00  0.00           H
ATOM   1027  CB  ILE A 652      39.400  30.560  51.290  1.00  0.00           C
ATOM   1028  HB  ILE A 652      39.140  31.100  52.220  1.00  0.00           H
ATOM   1029  CG2 ILE A 652      38.450  29.310  51.310  1.00  0.00           C
ATOM   1030 HG21 ILE A 652      38.510  28.690  50.390  1.00  0.00           H
ATOM   1031 HG22 ILE A 652      37.390  29.640  51.330  1.00  0.00           H
ATOM   1032 HG23 ILE A 652      38.600  28.720  52.240  1.00  0.00           H
ATOM   1033  CG1 ILE A 652      40.880  30.170  51.470  1.00  0.00           C
ATOM   1034 HG11 ILE A 652      41.500  31.090  51.430  1.00  0.00           H
ATOM   1035 HG12 ILE A 652      41.210  29.520  50.630  1.00  0.00           H
ATOM   1036  CD  ILE A 652      41.090  29.280  52.730  1.00  0.00           C
ATOM   1037  HD1 ILE A 652      40.520  28.330  52.800  1.00  0.00           H
ATOM   1038  HD2 ILE A 652      40.780  29.910  53.590  1.00  0.00           H
ATOM   1039  HD3 ILE A 652      42.140  28.960  52.810  1.00  0.00           H
ATOM   1040  C   ILE A 652      37.760  31.370  49.560  1.00  0.00           C
ATOM   1041  O   ILE A 652      37.370  30.720  48.590  1.00  0.00           O
ATOM   1042  N   ALA A 653      36.830  32.070  50.190  1.00  0.00           N
ATOM   1043  HN  ALA A 653      37.090  32.600  51.000  1.00  0.00           H
ATOM   1044  CA  ALA A 653      35.480  32.220  49.730  1.00  0.00           C
ATOM   1045  HA  ALA A 653      35.010  31.250  49.690  1.00  0.00           H
ATOM   1046  CB  ALA A 653      34.630  33.070  50.730  1.00  0.00           C
ATOM   1047  HB1 ALA A 653      35.000  34.100  50.930  1.00  0.00           H
ATOM   1048  HB2 ALA A 653      34.660  32.650  51.770  1.00  0.00           H
ATOM   1049  HB3 ALA A 653      33.520  33.180  50.620  1.00  0.00           H
ATOM   1050  C   ALA A 653      35.310  32.900  48.330  1.00  0.00           C
ATOM   1051  O   ALA A 653      34.560  32.480  47.460  1.00  0.00           O
ATOM   1052  N   TYR A 654      36.140  33.910  48.080  1.00  0.00           N
ATOM   1053  HN  TYR A 654      36.770  34.150  48.810  1.00  0.00           H
ATOM   1054  CA  TYR A 654      36.190  34.710  46.830  1.00  0.00           C
ATOM   1055  HA  TYR A 654      35.200  34.990  46.500  1.00  0.00           H
ATOM   1056  CB  TYR A 654      37.050  35.990  47.090  1.00  0.00           C
ATOM   1057  HB1 TYR A 654      37.930  35.620  47.630  1.00  0.00           H
ATOM   1058  HB2 TYR A 654      36.460  36.580  47.830  1.00  0.00           H
ATOM   1059  CG  TYR A 654      37.390  36.920  45.910  1.00  0.00           C
ATOM   1060  CD1 TYR A 654      38.360  36.660  44.960  1.00  0.00           C
ATOM   1061  HD1 TYR A 654      38.960  35.770  45.110  1.00  0.00           H
ATOM   1062  CE1 TYR A 654      38.550  37.510  43.850  1.00  0.00           C
ATOM   1063  HE1 TYR A 654      39.220  37.210  43.060  1.00  0.00           H
ATOM   1064  CZ  TYR A 654      37.870  38.760  43.730  1.00  0.00           C
ATOM   1065  OH  TYR A 654      38.080  39.640  42.680  1.00  0.00           O
ATOM   1066  HH  TYR A 654      38.690  39.230  42.070  1.00  0.00           H
ATOM   1067  CD2 TYR A 654      36.790  38.180  45.870  1.00  0.00           C
ATOM   1068  HD2 TYR A 654      36.180  38.500  46.700  1.00  0.00           H
ATOM   1069  CE2 TYR A 654      37.040  39.100  44.780  1.00  0.00           C
ATOM   1070  HE2 TYR A 654      36.560  40.060  44.800  1.00  0.00           H
ATOM   1071  C   TYR A 654      36.670  33.890  45.600  1.00  0.00           C
ATOM   1072  O   TYR A 654      36.030  33.940  44.520  1.00  0.00           O
ATOM   1073  N   SER A 655      37.750  33.090  45.790  1.00  0.00           N
ATOM   1074  HN  SER A 655      38.220  32.940  46.660  1.00  0.00           H
ATOM   1075  CA  SER A 655      38.250  32.090  44.840  1.00  0.00           C
ATOM   1076  HA  SER A 655      38.200  32.520  43.850  1.00  0.00           H
ATOM   1077  CB  SER A 655      39.720  31.710  45.050  1.00  0.00           C
ATOM   1078  HB1 SER A 655      40.310  32.630  44.850  1.00  0.00           H
ATOM   1079  HB2 SER A 655      40.130  30.890  44.420  1.00  0.00           H
ATOM   1080  OG  SER A 655      39.960  31.320  46.400  1.00  0.00           O
ATOM   1081  HG1 SER A 655      39.820  32.060  47.000  1.00  0.00           H
ATOM   1082  C   SER A 655      37.470  30.840  44.650  1.00  0.00           C
ATOM   1083  O   SER A 655      37.350  30.400  43.510  1.00  0.00           O
ATOM   1084  N   LEU A 656      37.020  30.160  45.740  1.00  0.00           N
ATOM   1085  HN  LEU A 656      37.250  30.450  46.670  1.00  0.00           H
ATOM   1086  CA  LEU A 656      36.290  28.890  45.620  1.00  0.00           C
ATOM   1087  HA  LEU A 656      36.970  28.190  45.180  1.00  0.00           H
ATOM   1088  CB  LEU A 656      35.900  28.260  46.930  1.00  0.00           C
ATOM   1089  HB1 LEU A 656      35.520  29.080  47.590  1.00  0.00           H
ATOM   1090  HB2 LEU A 656      36.860  27.960  47.380  1.00  0.00           H
ATOM   1091  CG  LEU A 656      34.990  27.040  46.980  1.00  0.00           C
ATOM   1092  HG  LEU A 656      34.000  27.400  46.620  1.00  0.00           H
ATOM   1093  CD1 LEU A 656      35.420  25.940  46.030  1.00  0.00           C
ATOM   1094 HD11 LEU A 656      34.800  25.010  46.090  1.00  0.00           H
ATOM   1095 HD12 LEU A 656      36.450  25.620  46.280  1.00  0.00           H
ATOM   1096 HD13 LEU A 656      35.340  26.080  44.930  1.00  0.00           H
ATOM   1097  CD2 LEU A 656      34.870  26.580  48.450  1.00  0.00           C
ATOM   1098 HD21 LEU A 656      35.810  26.700  49.030  1.00  0.00           H
ATOM   1099 HD22 LEU A 656      34.540  25.520  48.560  1.00  0.00           H
ATOM   1100 HD23 LEU A 656      34.110  27.200  48.960  1.00  0.00           H
ATOM   1101  C   LEU A 656      35.030  29.040  44.770  1.00  0.00           C
ATOM   1102  O   LEU A 656      34.820  28.390  43.760  1.00  0.00           O
ATOM   1103  N   PHE A 657      34.210  30.080  45.090  1.00  0.00           N
ATOM   1104  HN  PHE A 657      34.450  30.720  45.820  1.00  0.00           H
ATOM   1105  CA  PHE A 657      33.000  30.330  44.310  1.00  0.00           C
ATOM   1106  HA  PHE A 657      32.740  29.400  43.820  1.00  0.00           H
ATOM   1107  CB  PHE A 657      31.910  30.850  45.280  1.00  0.00           C
ATOM   1108  HB1 PHE A 657      30.960  31.060  44.720  1.00  0.00           H
ATOM   1109  HB2 PHE A 657      32.260  31.800  45.740  1.00  0.00           H
ATOM   1110  CG  PHE A 657      31.580  29.760  46.230  1.00  0.00           C
ATOM   1111  CD1 PHE A 657      32.030  29.870  47.570  1.00  0.00           C
ATOM   1112  HD1 PHE A 657      32.650  30.640  48.010  1.00  0.00           H
ATOM   1113  CE1 PHE A 657      31.860  28.740  48.470  1.00  0.00           C
ATOM   1114  HE1 PHE A 657      32.200  28.640  49.490  1.00  0.00           H
ATOM   1115  CZ  PHE A 657      31.090  27.630  48.080  1.00  0.00           C
ATOM   1116  HZ  PHE A 657      30.870  26.780  48.720  1.00  0.00           H
ATOM   1117  CD2 PHE A 657      30.860  28.570  45.870  1.00  0.00           C
ATOM   1118  HD2 PHE A 657      30.520  28.550  44.850  1.00  0.00           H
ATOM   1119  CE2 PHE A 657      30.580  27.550  46.800  1.00  0.00           C
ATOM   1120  HE2 PHE A 657      29.900  26.770  46.510  1.00  0.00           H
ATOM   1121  C   PHE A 657      33.200  31.270  43.040  1.00  0.00           C
ATOM   1122  O   PHE A 657      32.300  31.740  42.390  1.00  0.00           O
ATOM   1123  N   ALA A 658      34.500  31.460  42.670  1.00  0.00           N
ATOM   1124  HN  ALA A 658      35.180  30.950  43.180  1.00  0.00           H
ATOM   1125  CA  ALA A 658      34.980  32.150  41.520  1.00  0.00           C
ATOM   1126  HA  ALA A 658      36.010  32.270  41.800  1.00  0.00           H
ATOM   1127  CB  ALA A 658      35.040  31.130  40.330  1.00  0.00           C
ATOM   1128  HB1 ALA A 658      35.620  31.480  39.450  1.00  0.00           H
ATOM   1129  HB2 ALA A 658      34.030  30.910  39.910  1.00  0.00           H
ATOM   1130  HB3 ALA A 658      35.490  30.160  40.580  1.00  0.00           H
ATOM   1131  C   ALA A 658      34.500  33.480  41.200  1.00  0.00           C
ATOM   1132  O   ALA A 658      33.900  33.720  40.180  1.00  0.00           O
ATOM   1133  N   GLY A 659      34.800  34.520  42.030  1.00  0.00           N
ATOM   1134  HN  GLY A 659      35.040  34.370  42.990  1.00  0.00           H
ATOM   1135  CA  GLY A 659      34.460  35.980  41.840  1.00  0.00           C
ATOM   1136  HA1 GLY A 659      34.770  36.570  42.690  1.00  0.00           H
ATOM   1137  HA2 GLY A 659      33.390  36.040  41.730  1.00  0.00           H
ATOM   1138  C   GLY A 659      35.110  36.370  40.510  1.00  0.00           C
ATOM   1139  O   GLY A 659      34.420  37.010  39.720  1.00  0.00           O
ATOM   1140  N   GLN A 660      36.380  35.990  40.330  1.00  0.00           N
ATOM   1141  HN  GLN A 660      36.990  35.690  41.060  1.00  0.00           H
ATOM   1142  CA  GLN A 660      36.970  36.030  39.010  1.00  0.00           C
ATOM   1143  HA  GLN A 660      36.360  35.630  38.210  1.00  0.00           H
ATOM   1144  CB  GLN A 660      37.310  37.550  38.760  1.00  0.00           C
ATOM   1145  HB1 GLN A 660      37.800  38.020  39.640  1.00  0.00           H
ATOM   1146  HB2 GLN A 660      36.380  38.160  38.670  1.00  0.00           H
ATOM   1147  CG  GLN A 660      38.100  37.910  37.460  1.00  0.00           C
ATOM   1148  HG1 GLN A 660      39.020  37.300  37.430  1.00  0.00           H
ATOM   1149  HG2 GLN A 660      38.430  38.970  37.430  1.00  0.00           H
ATOM   1150  CD  GLN A 660      37.300  37.600  36.190  1.00  0.00           C
ATOM   1151  OE1 GLN A 660      37.220  36.430  35.700  1.00  0.00           O
ATOM   1152  NE2 GLN A 660      36.550  38.560  35.670  1.00  0.00           N
ATOM   1153 HE21 GLN A 660      35.930  38.170  35.000  1.00  0.00           H
ATOM   1154 HE22 GLN A 660      36.450  39.270  36.370  1.00  0.00           H
ATOM   1155  C   GLN A 660      38.240  35.240  39.170  1.00  0.00           C
ATOM   1156  O   GLN A 660      39.170  35.690  39.860  1.00  0.00           O
ATOM   1157  N   PRO A 661      38.440  34.050  38.560  1.00  0.00           N
ATOM   1158  CD  PRO A 661      37.330  33.390  37.780  1.00  0.00           C
ATOM   1159  HD1 PRO A 661      37.230  34.030  36.870  1.00  0.00           H
ATOM   1160  HD2 PRO A 661      36.380  33.320  38.370  1.00  0.00           H
ATOM   1161  CA  PRO A 661      39.430  33.070  38.890  1.00  0.00           C
ATOM   1162  HA  PRO A 661      39.100  32.740  39.860  1.00  0.00           H
ATOM   1163  CB  PRO A 661      39.270  32.040  37.800  1.00  0.00           C
ATOM   1164  HB1 PRO A 661      39.640  31.050  38.120  1.00  0.00           H
ATOM   1165  HB2 PRO A 661      39.800  32.450  36.920  1.00  0.00           H
ATOM   1166  CG  PRO A 661      37.790  32.030  37.460  1.00  0.00           C
ATOM   1167  HG1 PRO A 661      37.690  31.920  36.360  1.00  0.00           H
ATOM   1168  HG2 PRO A 661      37.250  31.220  37.990  1.00  0.00           H
ATOM   1169  C   PRO A 661      40.830  33.500  39.160  1.00  0.00           C
ATOM   1170  O   PRO A 661      41.410  33.170  40.230  1.00  0.00           O
ATOM   1171  N   LEU A 662      41.450  34.250  38.230  1.00  0.00           N
ATOM   1172  HN  LEU A 662      41.060  34.470  37.330  1.00  0.00           H
ATOM   1173  CA  LEU A 662      42.880  34.530  38.460  1.00  0.00           C
ATOM   1174  HA  LEU A 662      43.370  33.810  39.110  1.00  0.00           H
ATOM   1175  CB  LEU A 662      43.690  34.570  37.150  1.00  0.00           C
ATOM   1176  HB1 LEU A 662      44.780  34.680  37.340  1.00  0.00           H
ATOM   1177  HB2 LEU A 662      43.490  35.480  36.560  1.00  0.00           H
ATOM   1178  CG  LEU A 662      43.560  33.320  36.270  1.00  0.00           C
ATOM   1179  HG  LEU A 662      42.550  33.270  35.830  1.00  0.00           H
ATOM   1180  CD1 LEU A 662      44.530  33.280  35.070  1.00  0.00           C
ATOM   1181 HD11 LEU A 662      44.360  32.340  34.490  1.00  0.00           H
ATOM   1182 HD12 LEU A 662      45.570  33.290  35.440  1.00  0.00           H
ATOM   1183 HD13 LEU A 662      44.290  34.130  34.390  1.00  0.00           H
ATOM   1184  CD2 LEU A 662      43.800  32.060  37.200  1.00  0.00           C
ATOM   1185 HD21 LEU A 662      42.930  31.860  37.870  1.00  0.00           H
ATOM   1186 HD22 LEU A 662      44.740  32.100  37.790  1.00  0.00           H
ATOM   1187 HD23 LEU A 662      43.910  31.180  36.540  1.00  0.00           H
ATOM   1188  C   LEU A 662      43.110  35.830  39.230  1.00  0.00           C
ATOM   1189  O   LEU A 662      44.250  36.180  39.540  1.00  0.00           O
ATOM   1190  N   THR A 663      42.080  36.550  39.590  1.00  0.00           N
ATOM   1191  HN  THR A 663      41.200  36.240  39.270  1.00  0.00           H
ATOM   1192  CA  THR A 663      42.380  37.810  40.380  1.00  0.00           C
ATOM   1193  HA  THR A 663      43.230  38.350  39.970  1.00  0.00           H
ATOM   1194  CB  THR A 663      41.240  38.810  40.480  1.00  0.00           C
ATOM   1195  HB  THR A 663      41.580  39.700  41.050  1.00  0.00           H
ATOM   1196  OG1 THR A 663      39.970  38.290  40.890  1.00  0.00           O
ATOM   1197  HG1 THR A 663      39.890  37.420  40.490  1.00  0.00           H
ATOM   1198  CG2 THR A 663      41.150  39.390  39.130  1.00  0.00           C
ATOM   1199 HG21 THR A 663      42.000  40.090  39.010  1.00  0.00           H
ATOM   1200 HG22 THR A 663      40.290  40.100  39.110  1.00  0.00           H
ATOM   1201 HG23 THR A 663      41.190  38.600  38.350  1.00  0.00           H
ATOM   1202  C   THR A 663      42.800  37.530  41.820  1.00  0.00           C
ATOM   1203  O   THR A 663      42.370  36.570  42.450  1.00  0.00           O
ATOM   1204  N   ILE A 664      43.770  38.380  42.320  1.00  0.00           N
ATOM   1205  HN  ILE A 664      44.080  39.220  41.900  1.00  0.00           H
ATOM   1206  CA  ILE A 664      44.400  38.130  43.660  1.00  0.00           C
ATOM   1207  HA  ILE A 664      44.000  37.210  44.090  1.00  0.00           H
ATOM   1208  CB  ILE A 664      45.930  37.790  43.540  1.00  0.00           C
ATOM   1209  HB  ILE A 664      46.360  38.610  42.930  1.00  0.00           H
ATOM   1210  CG2 ILE A 664      46.660  37.800  44.880  1.00  0.00           C
ATOM   1211 HG21 ILE A 664      45.940  37.390  45.600  1.00  0.00           H
ATOM   1212 HG22 ILE A 664      46.750  38.860  45.190  1.00  0.00           H
ATOM   1213 HG23 ILE A 664      47.570  37.160  44.880  1.00  0.00           H
ATOM   1214  CG1 ILE A 664      46.180  36.450  42.760  1.00  0.00           C
ATOM   1215 HG11 ILE A 664      47.280  36.320  42.680  1.00  0.00           H
ATOM   1216 HG12 ILE A 664      45.730  36.560  41.740  1.00  0.00           H
ATOM   1217  CD  ILE A 664      45.780  35.100  43.410  1.00  0.00           C
ATOM   1218  HD1 ILE A 664      46.280  34.270  42.870  1.00  0.00           H
ATOM   1219  HD2 ILE A 664      44.670  35.060  43.300  1.00  0.00           H
ATOM   1220  HD3 ILE A 664      46.200  35.040  44.430  1.00  0.00           H
ATOM   1221  C   ILE A 664      44.070  39.320  44.510  1.00  0.00           C
ATOM   1222  O   ILE A 664      44.040  40.500  44.020  1.00  0.00           O
ATOM   1223  N   LEU A 665      43.760  39.150  45.840  1.00  0.00           N
ATOM   1224  HN  LEU A 665      43.620  38.230  46.210  1.00  0.00           H
ATOM   1225  CA  LEU A 665      43.580  40.220  46.780  1.00  0.00           C
ATOM   1226  HA  LEU A 665      43.740  41.100  46.170  1.00  0.00           H
ATOM   1227  CB  LEU A 665      42.080  40.150  47.370  1.00  0.00           C
ATOM   1228  HB1 LEU A 665      41.480  40.480  46.500  1.00  0.00           H
ATOM   1229  HB2 LEU A 665      41.850  40.930  48.130  1.00  0.00           H
ATOM   1230  CG  LEU A 665      41.480  38.760  47.890  1.00  0.00           C
ATOM   1231  HG  LEU A 665      41.730  37.920  47.190  1.00  0.00           H
ATOM   1232  CD1 LEU A 665      42.150  38.420  49.300  1.00  0.00           C
ATOM   1233 HD11 LEU A 665      42.250  39.310  49.960  1.00  0.00           H
ATOM   1234 HD12 LEU A 665      43.170  38.000  49.300  1.00  0.00           H
ATOM   1235 HD13 LEU A 665      41.490  37.730  49.850  1.00  0.00           H
ATOM   1236  CD2 LEU A 665      39.970  38.790  47.970  1.00  0.00           C
ATOM   1237 HD21 LEU A 665      39.620  38.990  46.940  1.00  0.00           H
ATOM   1238 HD22 LEU A 665      39.720  39.630  48.640  1.00  0.00           H
ATOM   1239 HD23 LEU A 665      39.580  37.910  48.520  1.00  0.00           H
ATOM   1240  C   LEU A 665      44.590  40.460  47.890  1.00  0.00           C
ATOM   1241  O   LEU A 665      45.260  39.500  48.290  1.00  0.00           O
ATOM   1242  N   GLY A 666      44.620  41.690  48.410  1.00  0.00           N
ATOM   1243  HN  GLY A 666      43.930  42.360  48.150  1.00  0.00           H
ATOM   1244  CA  GLY A 666      45.620  42.020  49.500  1.00  0.00           C
ATOM   1245  HA1 GLY A 666      46.640  42.100  49.170  1.00  0.00           H
ATOM   1246  HA2 GLY A 666      45.590  41.220  50.220  1.00  0.00           H
ATOM   1247  C   GLY A 666      45.100  43.240  50.270  1.00  0.00           C
ATOM   1248  O   GLY A 666      43.960  43.690  50.060  1.00  0.00           O
ATOM   1249  N   SER A 667      45.970  43.910  51.130  1.00  0.00           N
ATOM   1250  HN  SER A 667      46.930  43.670  51.150  1.00  0.00           H
ATOM   1251  CA  SER A 667      45.710  45.080  51.850  1.00  0.00           C
ATOM   1252  HA  SER A 667      44.690  45.130  52.240  1.00  0.00           H
ATOM   1253  CB  SER A 667      46.680  45.180  53.140  1.00  0.00           C
ATOM   1254  HB1 SER A 667      46.310  44.370  53.810  1.00  0.00           H
ATOM   1255  HB2 SER A 667      46.490  46.170  53.600  1.00  0.00           H
ATOM   1256  OG  SER A 667      48.040  44.870  52.870  1.00  0.00           O
ATOM   1257  HG1 SER A 667      48.360  45.760  52.830  1.00  0.00           H
ATOM   1258  C   SER A 667      45.880  46.270  50.900  1.00  0.00           C
ATOM   1259  O   SER A 667      46.910  46.310  50.260  1.00  0.00           O
ATOM   1260  N   THR A 668      44.920  47.240  50.800  1.00  0.00           N
ATOM   1261  HN  THR A 668      44.210  47.230  51.500  1.00  0.00           H
ATOM   1262  CA  THR A 668      45.090  48.440  50.030  1.00  0.00           C
ATOM   1263  HA  THR A 668      45.880  48.250  49.330  1.00  0.00           H
ATOM   1264  CB  THR A 668      43.870  48.700  49.160  1.00  0.00           C
ATOM   1265  HB  THR A 668      43.650  47.780  48.580  1.00  0.00           H
ATOM   1266  OG1 THR A 668      44.050  49.820  48.220  1.00  0.00           O
ATOM   1267  HG1 THR A 668      43.250  49.890  47.690  1.00  0.00           H
ATOM   1268  CG2 THR A 668      42.630  49.110  49.980  1.00  0.00           C
ATOM   1269 HG21 THR A 668      42.710  50.130  50.410  1.00  0.00           H
ATOM   1270 HG22 THR A 668      42.400  48.440  50.840  1.00  0.00           H
ATOM   1271 HG23 THR A 668      41.740  49.150  49.300  1.00  0.00           H
ATOM   1272  C   THR A 668      45.300  49.690  50.950  1.00  0.00           C
ATOM   1273  O   THR A 668      44.770  49.880  52.030  1.00  0.00           O
ATOM   1274  N   GLY A 669      46.240  50.540  50.430  1.00  0.00           N
ATOM   1275  HN  GLY A 669      46.600  50.370  49.510  1.00  0.00           H
ATOM   1276  CA  GLY A 669      46.680  51.770  51.160  1.00  0.00           C
ATOM   1277  HA1 GLY A 669      47.410  52.300  50.580  1.00  0.00           H
ATOM   1278  HA2 GLY A 669      47.110  51.510  52.120  1.00  0.00           H
ATOM   1279  C   GLY A 669      45.530  52.750  51.480  1.00  0.00           C
ATOM   1280  O   GLY A 669      45.450  53.100  52.650  1.00  0.00           O
ATOM   1281  N   PRO A 670      44.680  53.240  50.610  1.00  0.00           N
ATOM   1282  CD  PRO A 670      44.700  52.980  49.180  1.00  0.00           C
ATOM   1283  HD1 PRO A 670      44.150  52.060  48.880  1.00  0.00           H
ATOM   1284  HD2 PRO A 670      45.740  52.990  48.800  1.00  0.00           H
ATOM   1285  CA  PRO A 670      43.480  53.910  51.020  1.00  0.00           C
ATOM   1286  HA  PRO A 670      43.730  54.920  51.300  1.00  0.00           H
ATOM   1287  CB  PRO A 670      42.660  54.160  49.770  1.00  0.00           C
ATOM   1288  HB1 PRO A 670      42.150  55.150  49.740  1.00  0.00           H
ATOM   1289  HB2 PRO A 670      41.920  53.330  49.680  1.00  0.00           H
ATOM   1290  CG  PRO A 670      43.780  54.100  48.740  1.00  0.00           C
ATOM   1291  HG1 PRO A 670      43.440  53.870  47.700  1.00  0.00           H
ATOM   1292  HG2 PRO A 670      44.390  55.040  48.730  1.00  0.00           H
ATOM   1293  C   PRO A 670      42.660  53.330  52.190  1.00  0.00           C
ATOM   1294  O   PRO A 670      42.200  54.020  53.050  1.00  0.00           O
ATOM   1295  N   VAL A 671      42.470  52.000  52.320  1.00  0.00           N
ATOM   1296  HN  VAL A 671      42.970  51.380  51.740  1.00  0.00           H
ATOM   1297  CA  VAL A 671      41.860  51.440  53.500  1.00  0.00           C
ATOM   1298  HA  VAL A 671      40.990  52.010  53.800  1.00  0.00           H
ATOM   1299  CB  VAL A 671      41.310  49.940  53.290  1.00  0.00           C
ATOM   1300  HB  VAL A 671      42.120  49.380  52.760  1.00  0.00           H
ATOM   1301  CG1 VAL A 671      40.890  49.310  54.560  1.00  0.00           C
ATOM   1302 HG11 VAL A 671      41.840  48.960  55.030  1.00  0.00           H
ATOM   1303 HG12 VAL A 671      40.280  48.400  54.380  1.00  0.00           H
ATOM   1304 HG13 VAL A 671      40.290  49.950  55.250  1.00  0.00           H
ATOM   1305  CG2 VAL A 671      40.160  50.150  52.270  1.00  0.00           C
ATOM   1306 HG21 VAL A 671      39.250  50.520  52.790  1.00  0.00           H
ATOM   1307 HG22 VAL A 671      39.880  49.180  51.820  1.00  0.00           H
ATOM   1308 HG23 VAL A 671      40.470  50.840  51.460  1.00  0.00           H
ATOM   1309  C   VAL A 671      42.650  51.560  54.790  1.00  0.00           C
ATOM   1310  O   VAL A 671      42.150  51.810  55.870  1.00  0.00           O
ATOM   1311  N   LEU A 672      43.960  51.350  54.790  1.00  0.00           N
ATOM   1312  HN  LEU A 672      44.450  51.200  53.930  1.00  0.00           H
ATOM   1313  CA  LEU A 672      44.800  51.490  55.970  1.00  0.00           C
ATOM   1314  HA  LEU A 672      44.320  50.920  56.740  1.00  0.00           H
ATOM   1315  CB  LEU A 672      46.190  50.940  55.640  1.00  0.00           C
ATOM   1316  HB1 LEU A 672      46.480  51.290  54.620  1.00  0.00           H
ATOM   1317  HB2 LEU A 672      46.130  49.830  55.540  1.00  0.00           H
ATOM   1318  CG  LEU A 672      47.220  51.280  56.720  1.00  0.00           C
ATOM   1319  HG  LEU A 672      47.280  52.380  56.810  1.00  0.00           H
ATOM   1320  CD1 LEU A 672      47.160  50.590  58.140  1.00  0.00           C
ATOM   1321 HD11 LEU A 672      47.800  51.140  58.870  1.00  0.00           H
ATOM   1322 HD12 LEU A 672      47.330  49.500  58.070  1.00  0.00           H
ATOM   1323 HD13 LEU A 672      46.120  50.740  58.510  1.00  0.00           H
ATOM   1324  CD2 LEU A 672      48.660  51.130  56.160  1.00  0.00           C
ATOM   1325 HD21 LEU A 672      49.120  52.050  56.580  1.00  0.00           H
ATOM   1326 HD22 LEU A 672      48.770  51.110  55.070  1.00  0.00           H
ATOM   1327 HD23 LEU A 672      49.140  50.240  56.620  1.00  0.00           H
ATOM   1328  C   LEU A 672      44.790  52.950  56.470  1.00  0.00           C
ATOM   1329  O   LEU A 672      44.760  53.210  57.680  1.00  0.00           O
ATOM   1330  N   VAL A 673      44.780  53.890  55.530  1.00  0.00           N
ATOM   1331  HN  VAL A 673      45.050  53.650  54.600  1.00  0.00           H
ATOM   1332  CA  VAL A 673      44.580  55.280  55.740  1.00  0.00           C
ATOM   1333  HA  VAL A 673      45.270  55.680  56.470  1.00  0.00           H
ATOM   1334  CB  VAL A 673      44.770  56.030  54.460  1.00  0.00           C
ATOM   1335  HB  VAL A 673      44.110  55.640  53.650  1.00  0.00           H
ATOM   1336  CG1 VAL A 673      44.340  57.530  54.610  1.00  0.00           C
ATOM   1337 HG11 VAL A 673      43.240  57.650  54.720  1.00  0.00           H
ATOM   1338 HG12 VAL A 673      44.770  58.090  53.750  1.00  0.00           H
ATOM   1339 HG13 VAL A 673      44.860  57.860  55.540  1.00  0.00           H
ATOM   1340  CG2 VAL A 673      46.280  55.940  54.080  1.00  0.00           C
ATOM   1341 HG21 VAL A 673      46.930  56.350  54.880  1.00  0.00           H
ATOM   1342 HG22 VAL A 673      46.470  56.580  53.180  1.00  0.00           H
ATOM   1343 HG23 VAL A 673      46.570  54.910  53.790  1.00  0.00           H
ATOM   1344  C   VAL A 673      43.180  55.600  56.350  1.00  0.00           C
ATOM   1345  O   VAL A 673      43.030  56.390  57.310  1.00  0.00           O
ATOM   1346  N   PHE A 674      42.130  54.970  55.860  1.00  0.00           N
ATOM   1347  HN  PHE A 674      42.290  54.440  55.040  1.00  0.00           H
ATOM   1348  CA  PHE A 674      40.800  55.050  56.440  1.00  0.00           C
ATOM   1349  HA  PHE A 674      40.470  56.070  56.480  1.00  0.00           H
ATOM   1350  CB  PHE A 674      39.910  54.230  55.510  1.00  0.00           C
ATOM   1351  HB1 PHE A 674      40.170  53.160  55.640  1.00  0.00           H
ATOM   1352  HB2 PHE A 674      40.130  54.620  54.500  1.00  0.00           H
ATOM   1353  CG  PHE A 674      38.450  54.390  55.760  1.00  0.00           C
ATOM   1354  CD1 PHE A 674      37.660  55.460  55.310  1.00  0.00           C
ATOM   1355  HD1 PHE A 674      37.980  56.270  54.670  1.00  0.00           H
ATOM   1356  CE1 PHE A 674      36.320  55.600  55.690  1.00  0.00           C
ATOM   1357  HE1 PHE A 674      35.750  56.440  55.310  1.00  0.00           H
ATOM   1358  CZ  PHE A 674      35.790  54.690  56.590  1.00  0.00           C
ATOM   1359  HZ  PHE A 674      34.860  55.020  57.030  1.00  0.00           H
ATOM   1360  CD2 PHE A 674      37.840  53.460  56.730  1.00  0.00           C
ATOM   1361  HD2 PHE A 674      38.440  52.640  57.090  1.00  0.00           H
ATOM   1362  CE2 PHE A 674      36.560  53.610  57.060  1.00  0.00           C
ATOM   1363  HE2 PHE A 674      36.100  52.830  57.670  1.00  0.00           H
ATOM   1364  C   PHE A 674      40.740  54.590  57.860  1.00  0.00           C
ATOM   1365  O   PHE A 674      40.170  55.230  58.670  1.00  0.00           O
ATOM   1366  N   GLU A 675      41.400  53.410  58.160  1.00  0.00           N
ATOM   1367  HN  GLU A 675      41.660  52.980  57.310  1.00  0.00           H
ATOM   1368  CA  GLU A 675      41.470  52.750  59.400  1.00  0.00           C
ATOM   1369  HA  GLU A 675      40.430  52.620  59.660  1.00  0.00           H
ATOM   1370  CB  GLU A 675      42.040  51.330  59.200  1.00  0.00           C
ATOM   1371  HB1 GLU A 675      42.370  50.980  60.200  1.00  0.00           H
ATOM   1372  HB2 GLU A 675      42.860  51.320  58.460  1.00  0.00           H
ATOM   1373  CG  GLU A 675      41.020  50.280  58.630  1.00  0.00           C
ATOM   1374  HG1 GLU A 675      41.660  49.650  57.980  1.00  0.00           H
ATOM   1375  HG2 GLU A 675      40.290  50.780  57.960  1.00  0.00           H
ATOM   1376  CD  GLU A 675      40.130  49.540  59.570  1.00  0.00           C
ATOM   1377  OE1 GLU A 675      39.960  48.290  59.310  1.00  0.00           O
ATOM   1378  OE2 GLU A 675      39.560  50.110  60.520  1.00  0.00           O
ATOM   1379  C   GLU A 675      42.190  53.560  60.510  1.00  0.00           C
ATOM   1380  O   GLU A 675      41.560  53.700  61.570  1.00  0.00           O
ATOM   1381  N   LYS A 676      43.350  54.210  60.290  1.00  0.00           N
ATOM   1382  HN  LYS A 676      43.760  53.900  59.450  1.00  0.00           H
ATOM   1383  CA  LYS A 676      43.870  55.250  61.100  1.00  0.00           C
ATOM   1384  HA  LYS A 676      43.890  54.820  62.090  1.00  0.00           H
ATOM   1385  CB  LYS A 676      45.350  55.530  60.710  1.00  0.00           C
ATOM   1386  HB1 LYS A 676      45.550  55.680  59.640  1.00  0.00           H
ATOM   1387  HB2 LYS A 676      45.980  54.650  60.980  1.00  0.00           H
ATOM   1388  CG  LYS A 676      45.930  56.720  61.530  1.00  0.00           C
ATOM   1389  HG1 LYS A 676      45.500  56.660  62.560  1.00  0.00           H
ATOM   1390  HG2 LYS A 676      45.470  57.630  61.080  1.00  0.00           H
ATOM   1391  CD  LYS A 676      47.500  56.730  61.570  1.00  0.00           C
ATOM   1392  HD1 LYS A 676      47.820  56.790  60.500  1.00  0.00           H
ATOM   1393  HD2 LYS A 676      47.840  55.720  61.870  1.00  0.00           H
ATOM   1394  CE  LYS A 676      48.050  57.910  62.470  1.00  0.00           C
ATOM   1395  HE1 LYS A 676      47.680  57.660  63.490  1.00  0.00           H
ATOM   1396  HE2 LYS A 676      47.720  58.830  61.940  1.00  0.00           H
ATOM   1397  NZ  LYS A 676      49.540  57.820  62.660  1.00  0.00           N
ATOM   1398  HZ1 LYS A 676      49.870  57.070  63.300  1.00  0.00           H
ATOM   1399  HZ2 LYS A 676      50.010  58.720  62.820  1.00  0.00           H
ATOM   1400  HZ3 LYS A 676      50.040  57.480  61.820  1.00  0.00           H
ATOM   1401  C   LYS A 676      42.980  56.490  61.290  1.00  0.00           C
ATOM   1402  O   LYS A 676      42.840  56.910  62.430  1.00  0.00           O
ATOM   1403  N   ILE A 677      42.320  57.060  60.210  1.00  0.00           N
ATOM   1404  HN  ILE A 677      42.450  56.520  59.370  1.00  0.00           H
ATOM   1405  CA  ILE A 677      41.410  58.150  60.440  1.00  0.00           C
ATOM   1406  HA  ILE A 677      41.930  59.000  60.880  1.00  0.00           H
ATOM   1407  CB  ILE A 677      40.810  58.620  59.100  1.00  0.00           C
ATOM   1408  HB  ILE A 677      40.440  57.710  58.580  1.00  0.00           H
ATOM   1409  CG2 ILE A 677      39.590  59.590  59.240  1.00  0.00           C
ATOM   1410 HG21 ILE A 677      39.430  60.220  58.340  1.00  0.00           H
ATOM   1411 HG22 ILE A 677      39.710  60.250  60.120  1.00  0.00           H
ATOM   1412 HG23 ILE A 677      38.700  58.930  59.220  1.00  0.00           H
ATOM   1413  CG1 ILE A 677      41.940  59.180  58.250  1.00  0.00           C
ATOM   1414 HG11 ILE A 677      42.830  58.530  58.280  1.00  0.00           H
ATOM   1415 HG12 ILE A 677      42.320  60.150  58.650  1.00  0.00           H
ATOM   1416  CD  ILE A 677      41.670  59.370  56.770  1.00  0.00           C
ATOM   1417  HD1 ILE A 677      42.630  59.620  56.260  1.00  0.00           H
ATOM   1418  HD2 ILE A 677      40.870  60.100  56.510  1.00  0.00           H
ATOM   1419  HD3 ILE A 677      41.460  58.380  56.310  1.00  0.00           H
ATOM   1420  C   ILE A 677      40.320  57.820  61.410  1.00  0.00           C
ATOM   1421  O   ILE A 677      40.010  58.620  62.320  1.00  0.00           O
ATOM   1422  N   LEU A 678      39.680  56.670  61.200  1.00  0.00           N
ATOM   1423  HN  LEU A 678      40.100  56.140  60.480  1.00  0.00           H
ATOM   1424  CA  LEU A 678      38.410  56.220  61.790  1.00  0.00           C
ATOM   1425  HA  LEU A 678      37.660  56.990  61.630  1.00  0.00           H
ATOM   1426  CB  LEU A 678      38.020  54.930  61.160  1.00  0.00           C
ATOM   1427  HB1 LEU A 678      38.870  54.210  61.080  1.00  0.00           H
ATOM   1428  HB2 LEU A 678      37.820  55.180  60.090  1.00  0.00           H
ATOM   1429  CG  LEU A 678      36.900  54.150  61.850  1.00  0.00           C
ATOM   1430  HG  LEU A 678      37.240  53.710  62.810  1.00  0.00           H
ATOM   1431  CD1 LEU A 678      35.600  55.010  62.070  1.00  0.00           C
ATOM   1432 HD11 LEU A 678      35.010  55.080  61.140  1.00  0.00           H
ATOM   1433 HD12 LEU A 678      35.690  55.910  62.700  1.00  0.00           H
ATOM   1434 HD13 LEU A 678      34.920  54.370  62.690  1.00  0.00           H
ATOM   1435  CD2 LEU A 678      36.660  52.870  61.010  1.00  0.00           C
ATOM   1436 HD21 LEU A 678      36.450  53.140  59.960  1.00  0.00           H
ATOM   1437 HD22 LEU A 678      35.820  52.260  61.400  1.00  0.00           H
ATOM   1438 HD23 LEU A 678      37.570  52.240  61.090  1.00  0.00           H
ATOM   1439  C   LEU A 678      38.600  56.010  63.290  1.00  0.00           C
ATOM   1440  O   LEU A 678      37.790  56.390  64.150  1.00  0.00           O
ATOM   1441  N   TYR A 679      39.740  55.320  63.750  1.00  0.00           N
ATOM   1442  HN  TYR A 679      40.340  54.870  63.080  1.00  0.00           H
ATOM   1443  CA  TYR A 679      40.180  55.130  65.130  1.00  0.00           C
ATOM   1444  HA  TYR A 679      39.360  54.660  65.660  1.00  0.00           H
ATOM   1445  CB  TYR A 679      41.470  54.260  65.230  1.00  0.00           C
ATOM   1446  HB1 TYR A 679      42.090  54.940  64.600  1.00  0.00           H
ATOM   1447  HB2 TYR A 679      41.230  53.340  64.690  1.00  0.00           H
ATOM   1448  CG  TYR A 679      42.030  54.120  66.680  1.00  0.00           C
ATOM   1449  CD1 TYR A 679      41.240  53.620  67.730  1.00  0.00           C
ATOM   1450  HD1 TYR A 679      40.240  53.280  67.570  1.00  0.00           H
ATOM   1451  CE1 TYR A 679      41.770  53.410  69.050  1.00  0.00           C
ATOM   1452  HE1 TYR A 679      41.200  52.930  69.830  1.00  0.00           H
ATOM   1453  CZ  TYR A 679      43.130  53.820  69.270  1.00  0.00           C
ATOM   1454  OH  TYR A 679      43.640  53.830  70.560  1.00  0.00           O
ATOM   1455  HH  TYR A 679      44.470  54.300  70.530  1.00  0.00           H
ATOM   1456  CD2 TYR A 679      43.300  54.550  66.910  1.00  0.00           C
ATOM   1457  HD2 TYR A 679      43.850  54.920  66.050  1.00  0.00           H
ATOM   1458  CE2 TYR A 679      43.850  54.350  68.210  1.00  0.00           C
ATOM   1459  HE2 TYR A 679      44.870  54.570  68.510  1.00  0.00           H
ATOM   1460  C   TYR A 679      40.390  56.480  65.780  1.00  0.00           C
ATOM   1461  O   TYR A 679      39.860  56.770  66.860  1.00  0.00           O
ATOM   1462  N   LYS A 680      41.140  57.510  65.160  1.00  0.00           N
ATOM   1463  HN  LYS A 680      41.740  57.240  64.420  1.00  0.00           H
ATOM   1464  CA  LYS A 680      41.280  58.870  65.730  1.00  0.00           C
ATOM   1465  HA  LYS A 680      41.360  58.630  66.780  1.00  0.00           H
ATOM   1466  CB  LYS A 680      42.320  59.710  64.940  1.00  0.00           C
ATOM   1467  HB1 LYS A 680      42.440  60.770  65.250  1.00  0.00           H
ATOM   1468  HB2 LYS A 680      41.940  59.680  63.890  1.00  0.00           H
ATOM   1469  CG  LYS A 680      43.650  58.960  64.980  1.00  0.00           C
ATOM   1470  HG1 LYS A 680      44.470  59.510  64.440  1.00  0.00           H
ATOM   1471  HG2 LYS A 680      43.640  57.980  64.450  1.00  0.00           H
ATOM   1472  CD  LYS A 680      44.240  58.700  66.370  1.00  0.00           C
ATOM   1473  HD1 LYS A 680      43.500  58.080  66.910  1.00  0.00           H
ATOM   1474  HD2 LYS A 680      44.430  59.640  66.940  1.00  0.00           H
ATOM   1475  CE  LYS A 680      45.550  57.840  66.350  1.00  0.00           C
ATOM   1476  HE1 LYS A 680      46.020  58.140  65.380  1.00  0.00           H
ATOM   1477  HE2 LYS A 680      45.430  56.750  66.260  1.00  0.00           H
ATOM   1478  NZ  LYS A 680      46.470  58.200  67.450  1.00  0.00           N
ATOM   1479  HZ1 LYS A 680      47.210  58.810  67.030  1.00  0.00           H
ATOM   1480  HZ2 LYS A 680      46.870  57.350  67.910  1.00  0.00           H
ATOM   1481  HZ3 LYS A 680      45.920  58.740  68.140  1.00  0.00           H
ATOM   1482  C   LYS A 680      39.990  59.660  65.740  1.00  0.00           C
ATOM   1483  O   LYS A 680      39.740  60.520  66.580  1.00  0.00           O
ATOM   1484  N   PHE A 681      39.080  59.430  64.800  1.00  0.00           N
ATOM   1485  HN  PHE A 681      39.440  58.980  63.980  1.00  0.00           H
ATOM   1486  CA  PHE A 681      37.710  59.980  64.770  1.00  0.00           C
ATOM   1487  HA  PHE A 681      37.650  61.030  65.030  1.00  0.00           H
ATOM   1488  CB  PHE A 681      36.950  59.740  63.380  1.00  0.00           C
ATOM   1489  HB1 PHE A 681      37.040  58.680  63.070  1.00  0.00           H
ATOM   1490  HB2 PHE A 681      37.490  60.430  62.690  1.00  0.00           H
ATOM   1491  CG  PHE A 681      35.520  60.200  63.380  1.00  0.00           C
ATOM   1492  CD1 PHE A 681      34.580  59.310  63.780  1.00  0.00           C
ATOM   1493  HD1 PHE A 681      34.960  58.320  64.050  1.00  0.00           H
ATOM   1494  CE1 PHE A 681      33.220  59.670  63.800  1.00  0.00           C
ATOM   1495  HE1 PHE A 681      32.450  58.980  64.090  1.00  0.00           H
ATOM   1496  CZ  PHE A 681      32.870  60.990  63.420  1.00  0.00           C
ATOM   1497  HZ  PHE A 681      31.840  61.320  63.430  1.00  0.00           H
ATOM   1498  CD2 PHE A 681      35.120  61.450  62.940  1.00  0.00           C
ATOM   1499  HD2 PHE A 681      35.840  62.120  62.490  1.00  0.00           H
ATOM   1500  CE2 PHE A 681      33.780  61.900  62.920  1.00  0.00           C
ATOM   1501  HE2 PHE A 681      33.460  62.870  62.560  1.00  0.00           H
ATOM   1502  C   PHE A 681      36.890  59.480  65.920  1.00  0.00           C
ATOM   1503  O   PHE A 681      36.210  60.200  66.700  1.00  0.00           O
ATOM   1504  N   CYS A 682      36.990  58.170  66.280  1.00  0.00           N
ATOM   1505  HN  CYS A 682      37.550  57.610  65.660  1.00  0.00           H
ATOM   1506  CA  CYS A 682      36.300  57.490  67.360  1.00  0.00           C
ATOM   1507  HA  CYS A 682      35.260  57.770  67.380  1.00  0.00           H
ATOM   1508  CB  CYS A 682      36.390  55.990  67.250  1.00  0.00           C
ATOM   1509  HB1 CYS A 682      36.150  55.470  68.200  1.00  0.00           H
ATOM   1510  HB2 CYS A 682      37.440  55.690  67.010  1.00  0.00           H
ATOM   1511  SG  CYS A 682      35.280  55.280  66.000  1.00  0.00           S
ATOM   1512  HG1 CYS A 682      35.940  55.590  64.900  1.00  0.00           H
ATOM   1513  C   CYS A 682      36.800  57.840  68.780  1.00  0.00           C
ATOM   1514  O   CYS A 682      36.080  58.040  69.750  1.00  0.00           O
ATOM   1515  N   ARG A 683      38.110  58.100  68.870  1.00  0.00           N
ATOM   1516  HN  ARG A 683      38.720  57.880  68.120  1.00  0.00           H
ATOM   1517  CA  ARG A 683      38.780  58.730  69.940  1.00  0.00           C
ATOM   1518  HA  ARG A 683      38.580  58.170  70.850  1.00  0.00           H
ATOM   1519  CB  ARG A 683      40.310  58.660  69.630  1.00  0.00           C
ATOM   1520  HB1 ARG A 683      40.940  59.330  70.240  1.00  0.00           H
ATOM   1521  HB2 ARG A 683      40.380  58.880  68.540  1.00  0.00           H
ATOM   1522  CG  ARG A 683      40.980  57.300  69.620  1.00  0.00           C
ATOM   1523  HG1 ARG A 683      41.950  57.180  69.080  1.00  0.00           H
ATOM   1524  HG2 ARG A 683      40.370  56.430  69.310  1.00  0.00           H
ATOM   1525  CD  ARG A 683      41.370  57.020  71.090  1.00  0.00           C
ATOM   1526  HD1 ARG A 683      41.900  57.880  71.530  1.00  0.00           H
ATOM   1527  HD2 ARG A 683      42.080  56.180  71.180  1.00  0.00           H
ATOM   1528  NE  ARG A 683      40.200  56.540  71.810  1.00  0.00           N
ATOM   1529  HE  ARG A 683      39.510  55.900  71.460  1.00  0.00           H
ATOM   1530  CZ  ARG A 683      39.910  56.960  72.970  1.00  0.00           C
ATOM   1531  NH1 ARG A 683      38.720  56.650  73.460  1.00  0.00           N
ATOM   1532 HH11 ARG A 683      38.430  56.770  74.410  1.00  0.00           H
ATOM   1533 HH12 ARG A 683      38.170  56.150  72.790  1.00  0.00           H
ATOM   1534  NH2 ARG A 683      40.690  57.720  73.720  1.00  0.00           N
ATOM   1535 HH21 ARG A 683      41.600  57.960  73.370  1.00  0.00           H
ATOM   1536 HH22 ARG A 683      40.260  58.250  74.460  1.00  0.00           H
ATOM   1537  C   ARG A 683      38.330  60.180  70.260  1.00  0.00           C
ATOM   1538  O   ARG A 683      38.140  60.540  71.440  1.00  0.00           O
ATOM   1539  N   ASP A 684      38.030  60.930  69.230  1.00  0.00           N
ATOM   1540  HN  ASP A 684      38.050  60.540  68.300  1.00  0.00           H
ATOM   1541  CA  ASP A 684      37.410  62.270  69.330  1.00  0.00           C
ATOM   1542  HA  ASP A 684      37.960  62.710  70.150  1.00  0.00           H
ATOM   1543  CB  ASP A 684      37.600  63.080  68.040  1.00  0.00           C
ATOM   1544  HB1 ASP A 684      36.870  63.910  68.080  1.00  0.00           H
ATOM   1545  HB2 ASP A 684      37.360  62.480  67.130  1.00  0.00           H
ATOM   1546  CG  ASP A 684      38.960  63.700  67.840  1.00  0.00           C
ATOM   1547  OD1 ASP A 684      39.170  64.150  66.660  1.00  0.00           O
ATOM   1548  OD2 ASP A 684      39.890  63.780  68.670  1.00  0.00           O
ATOM   1549  C   ASP A 684      35.980  62.260  69.820  1.00  0.00           C
ATOM   1550  O   ASP A 684      35.620  62.920  70.760  1.00  0.00           O
ATOM   1551  N   TYR A 685      35.070  61.430  69.340  1.00  0.00           N
ATOM   1552  HN  TYR A 685      35.200  60.760  68.610  1.00  0.00           H
ATOM   1553  CA  TYR A 685      33.690  61.660  69.610  1.00  0.00           C
ATOM   1554  HA  TYR A 685      33.570  62.600  70.130  1.00  0.00           H
ATOM   1555  CB  TYR A 685      32.920  61.750  68.150  1.00  0.00           C
ATOM   1556  HB1 TYR A 685      31.830  61.900  68.280  1.00  0.00           H
ATOM   1557  HB2 TYR A 685      33.130  60.810  67.600  1.00  0.00           H
ATOM   1558  CG  TYR A 685      33.510  63.040  67.450  1.00  0.00           C
ATOM   1559  CD1 TYR A 685      34.140  62.910  66.160  1.00  0.00           C
ATOM   1560  HD1 TYR A 685      34.190  61.960  65.660  1.00  0.00           H
ATOM   1561  CE1 TYR A 685      34.690  64.090  65.540  1.00  0.00           C
ATOM   1562  HE1 TYR A 685      35.230  64.050  64.590  1.00  0.00           H
ATOM   1563  CZ  TYR A 685      34.520  65.330  66.190  1.00  0.00           C
ATOM   1564  OH  TYR A 685      35.090  66.530  65.750  1.00  0.00           O
ATOM   1565  HH  TYR A 685      35.980  66.280  65.480  1.00  0.00           H
ATOM   1566  CD2 TYR A 685      33.230  64.330  67.980  1.00  0.00           C
ATOM   1567  HD2 TYR A 685      32.790  64.330  68.970  1.00  0.00           H
ATOM   1568  CE2 TYR A 685      33.770  65.440  67.380  1.00  0.00           C
ATOM   1569  HE2 TYR A 685      33.630  66.410  67.850  1.00  0.00           H
ATOM   1570  C   TYR A 685      33.120  60.560  70.530  1.00  0.00           C
ATOM   1571  O   TYR A 685      31.920  60.350  70.780  1.00  0.00           O
ATOM   1572  N   GLN A 686      34.040  59.820  71.180  1.00  0.00           N
ATOM   1573  HN  GLN A 686      34.970  60.030  70.910  1.00  0.00           H
ATOM   1574  CA  GLN A 686      33.840  59.050  72.350  1.00  0.00           C
ATOM   1575  HA  GLN A 686      34.860  58.840  72.630  1.00  0.00           H
ATOM   1576  CB  GLN A 686      33.120  59.780  73.500  1.00  0.00           C
ATOM   1577  HB1 GLN A 686      33.030  59.190  74.440  1.00  0.00           H
ATOM   1578  HB2 GLN A 686      32.100  60.110  73.210  1.00  0.00           H
ATOM   1579  CG  GLN A 686      33.840  61.090  73.950  1.00  0.00           C
ATOM   1580  HG1 GLN A 686      33.530  61.380  74.970  1.00  0.00           H
ATOM   1581  HG2 GLN A 686      33.580  61.890  73.220  1.00  0.00           H
ATOM   1582  CD  GLN A 686      35.380  60.800  74.100  1.00  0.00           C
ATOM   1583  OE1 GLN A 686      35.690  59.900  74.930  1.00  0.00           O
ATOM   1584  NE2 GLN A 686      36.240  61.500  73.340  1.00  0.00           N
ATOM   1585 HE21 GLN A 686      37.230  61.350  73.290  1.00  0.00           H
ATOM   1586 HE22 GLN A 686      35.940  62.060  72.560  1.00  0.00           H
ATOM   1587  C   GLN A 686      33.210  57.610  72.040  1.00  0.00           C
ATOM   1588  O   GLN A 686      32.450  57.100  72.820  1.00  0.00           O
ATOM   1589  N   LEU A 687      33.480  57.030  70.860  1.00  0.00           N
ATOM   1590  HN  LEU A 687      34.130  57.450  70.230  1.00  0.00           H
ATOM   1591  CA  LEU A 687      32.840  55.790  70.370  1.00  0.00           C
ATOM   1592  HA  LEU A 687      31.960  55.500  70.910  1.00  0.00           H
ATOM   1593  CB  LEU A 687      32.470  56.020  68.860  1.00  0.00           C
ATOM   1594  HB1 LEU A 687      32.030  55.100  68.400  1.00  0.00           H
ATOM   1595  HB2 LEU A 687      33.410  56.180  68.310  1.00  0.00           H
ATOM   1596  CG  LEU A 687      31.660  57.310  68.470  1.00  0.00           C
ATOM   1597  HG  LEU A 687      32.110  58.220  68.930  1.00  0.00           H
ATOM   1598  CD1 LEU A 687      31.770  57.570  66.990  1.00  0.00           C
ATOM   1599 HD11 LEU A 687      31.480  56.660  66.410  1.00  0.00           H
ATOM   1600 HD12 LEU A 687      32.800  57.740  66.610  1.00  0.00           H
ATOM   1601 HD13 LEU A 687      31.130  58.400  66.620  1.00  0.00           H
ATOM   1602  CD2 LEU A 687      30.160  57.230  68.870  1.00  0.00           C
ATOM   1603 HD21 LEU A 687      29.710  56.210  68.750  1.00  0.00           H
ATOM   1604 HD22 LEU A 687      29.460  57.840  68.260  1.00  0.00           H
ATOM   1605 HD23 LEU A 687      30.130  57.540  69.930  1.00  0.00           H
ATOM   1606  C   LEU A 687      33.850  54.680  70.540  1.00  0.00           C
ATOM   1607  O   LEU A 687      35.100  54.730  70.500  1.00  0.00           O
ATOM   1608  N   SER A 688      33.220  53.480  70.630  1.00  0.00           N
ATOM   1609  HN  SER A 688      32.230  53.450  70.520  1.00  0.00           H
ATOM   1610  CA  SER A 688      33.990  52.260  70.740  1.00  0.00           C
ATOM   1611  HA  SER A 688      34.830  52.410  71.400  1.00  0.00           H
ATOM   1612  CB  SER A 688      33.090  51.190  71.270  1.00  0.00           C
ATOM   1613  HB1 SER A 688      32.240  50.870  70.640  1.00  0.00           H
ATOM   1614  HB2 SER A 688      32.550  51.630  72.130  1.00  0.00           H
ATOM   1615  OG  SER A 688      33.860  50.040  71.650  1.00  0.00           O
ATOM   1616  HG1 SER A 688      34.010  50.200  72.580  1.00  0.00           H
ATOM   1617  C   SER A 688      34.590  51.740  69.340  1.00  0.00           C
ATOM   1618  O   SER A 688      33.830  51.460  68.470  1.00  0.00           O
ATOM   1619  N   TYR A 689      35.960  51.770  69.150  1.00  0.00           N
ATOM   1620  HN  TYR A 689      36.650  52.010  69.820  1.00  0.00           H
ATOM   1621  CA  TYR A 689      36.520  51.430  67.820  1.00  0.00           C
ATOM   1622  HA  TYR A 689      36.060  52.230  67.250  1.00  0.00           H
ATOM   1623  CB  TYR A 689      38.080  51.580  67.800  1.00  0.00           C
ATOM   1624  HB1 TYR A 689      38.490  51.150  68.750  1.00  0.00           H
ATOM   1625  HB2 TYR A 689      38.270  52.660  67.950  1.00  0.00           H
ATOM   1626  CG  TYR A 689      38.850  51.220  66.580  1.00  0.00           C
ATOM   1627  CD1 TYR A 689      39.800  50.170  66.590  1.00  0.00           C
ATOM   1628  HD1 TYR A 689      39.940  49.600  67.500  1.00  0.00           H
ATOM   1629  CE1 TYR A 689      40.380  49.700  65.400  1.00  0.00           C
ATOM   1630  HE1 TYR A 689      41.090  48.890  65.330  1.00  0.00           H
ATOM   1631  CZ  TYR A 689      40.140  50.390  64.120  1.00  0.00           C
ATOM   1632  OH  TYR A 689      40.720  49.850  62.930  1.00  0.00           O
ATOM   1633  HH  TYR A 689      40.190  50.150  62.190  1.00  0.00           H
ATOM   1634  CD2 TYR A 689      38.410  51.720  65.310  1.00  0.00           C
ATOM   1635  HD2 TYR A 689      37.540  52.330  65.130  1.00  0.00           H
ATOM   1636  CE2 TYR A 689      39.150  51.340  64.140  1.00  0.00           C
ATOM   1637  HE2 TYR A 689      38.940  51.780  63.180  1.00  0.00           H
ATOM   1638  C   TYR A 689      36.070  50.130  67.200  1.00  0.00           C
ATOM   1639  O   TYR A 689      35.470  50.120  66.090  1.00  0.00           O
ATOM   1640  N   LEU A 690      36.380  48.950  67.790  1.00  0.00           N
ATOM   1641  HN  LEU A 690      36.750  48.980  68.720  1.00  0.00           H
ATOM   1642  CA  LEU A 690      36.110  47.580  67.250  1.00  0.00           C
ATOM   1643  HA  LEU A 690      36.550  47.580  66.270  1.00  0.00           H
ATOM   1644  CB  LEU A 690      36.760  46.440  68.080  1.00  0.00           C
ATOM   1645  HB1 LEU A 690      36.460  45.520  67.550  1.00  0.00           H
ATOM   1646  HB2 LEU A 690      36.400  46.390  69.140  1.00  0.00           H
ATOM   1647  CG  LEU A 690      38.310  46.460  68.130  1.00  0.00           C
ATOM   1648  HG  LEU A 690      38.700  47.400  68.580  1.00  0.00           H
ATOM   1649  CD1 LEU A 690      38.860  45.290  68.910  1.00  0.00           C
ATOM   1650 HD11 LEU A 690      39.960  45.180  68.950  1.00  0.00           H
ATOM   1651 HD12 LEU A 690      38.450  44.350  68.460  1.00  0.00           H
ATOM   1652 HD13 LEU A 690      38.540  45.410  69.960  1.00  0.00           H
ATOM   1653  CD2 LEU A 690      38.940  46.340  66.680  1.00  0.00           C
ATOM   1654 HD21 LEU A 690      38.680  47.230  66.080  1.00  0.00           H
ATOM   1655 HD22 LEU A 690      38.810  45.370  66.150  1.00  0.00           H
ATOM   1656 HD23 LEU A 690      40.030  46.460  66.860  1.00  0.00           H
ATOM   1657  C   LEU A 690      34.620  47.400  67.030  1.00  0.00           C
ATOM   1658  O   LEU A 690      34.240  46.840  66.000  1.00  0.00           O
ATOM   1659  N   SER A 691      33.780  47.920  67.940  1.00  0.00           N
ATOM   1660  HN  SER A 691      34.210  48.470  68.640  1.00  0.00           H
ATOM   1661  CA  SER A 691      32.320  47.770  67.840  1.00  0.00           C
ATOM   1662  HA  SER A 691      32.140  46.750  67.530  1.00  0.00           H
ATOM   1663  CB  SER A 691      31.740  48.080  69.270  1.00  0.00           C
ATOM   1664  HB1 SER A 691      31.990  49.140  69.500  1.00  0.00           H
ATOM   1665  HB2 SER A 691      32.260  47.400  69.990  1.00  0.00           H
ATOM   1666  OG  SER A 691      30.330  48.080  69.380  1.00  0.00           O
ATOM   1667  HG1 SER A 691      30.060  47.240  68.990  1.00  0.00           H
ATOM   1668  C   SER A 691      31.730  48.630  66.780  1.00  0.00           C
ATOM   1669  O   SER A 691      30.880  48.170  65.970  1.00  0.00           O
ATOM   1670  N   LEU A 692      32.170  49.870  66.700  1.00  0.00           N
ATOM   1671  HN  LEU A 692      32.790  50.220  67.390  1.00  0.00           H
ATOM   1672  CA  LEU A 692      31.750  50.730  65.620  1.00  0.00           C
ATOM   1673  HA  LEU A 692      30.680  50.610  65.580  1.00  0.00           H
ATOM   1674  CB  LEU A 692      32.040  52.180  65.750  1.00  0.00           C
ATOM   1675  HB1 LEU A 692      33.150  52.230  65.700  1.00  0.00           H
ATOM   1676  HB2 LEU A 692      31.790  52.650  66.730  1.00  0.00           H
ATOM   1677  CG  LEU A 692      31.410  53.210  64.710  1.00  0.00           C
ATOM   1678  HG  LEU A 692      31.290  52.670  63.750  1.00  0.00           H
ATOM   1679  CD1 LEU A 692      29.970  53.630  65.080  1.00  0.00           C
ATOM   1680 HD11 LEU A 692      29.650  54.440  64.370  1.00  0.00           H
ATOM   1681 HD12 LEU A 692      30.040  54.120  66.070  1.00  0.00           H
ATOM   1682 HD13 LEU A 692      29.160  52.870  65.050  1.00  0.00           H
ATOM   1683  CD2 LEU A 692      32.230  54.410  64.490  1.00  0.00           C
ATOM   1684 HD21 LEU A 692      31.720  54.900  63.630  1.00  0.00           H
ATOM   1685 HD22 LEU A 692      33.260  54.190  64.140  1.00  0.00           H
ATOM   1686 HD23 LEU A 692      32.360  55.060  65.370  1.00  0.00           H
ATOM   1687  C   LEU A 692      32.230  50.260  64.340  1.00  0.00           C
ATOM   1688  O   LEU A 692      31.540  50.220  63.380  1.00  0.00           O
ATOM   1689  N   ARG A 693      33.480  49.720  64.310  1.00  0.00           N
ATOM   1690  HN  ARG A 693      34.120  49.840  65.050  1.00  0.00           H
ATOM   1691  CA  ARG A 693      34.060  49.220  63.050  1.00  0.00           C
ATOM   1692  HA  ARG A 693      34.000  49.960  62.270  1.00  0.00           H
ATOM   1693  CB  ARG A 693      35.440  48.910  63.300  1.00  0.00           C
ATOM   1694  HB1 ARG A 693      35.350  48.100  64.060  1.00  0.00           H
ATOM   1695  HB2 ARG A 693      36.020  49.710  63.800  1.00  0.00           H
ATOM   1696  CG  ARG A 693      36.250  48.390  62.080  1.00  0.00           C
ATOM   1697  HG1 ARG A 693      36.550  49.280  61.490  1.00  0.00           H
ATOM   1698  HG2 ARG A 693      35.640  47.690  61.470  1.00  0.00           H
ATOM   1699  CD  ARG A 693      37.640  47.900  62.500  1.00  0.00           C
ATOM   1700  HD1 ARG A 693      37.630  47.120  63.290  1.00  0.00           H
ATOM   1701  HD2 ARG A 693      38.340  48.660  62.910  1.00  0.00           H
ATOM   1702  NE  ARG A 693      38.250  47.350  61.290  1.00  0.00           N
ATOM   1703  HE  ARG A 693      38.810  47.890  60.660  1.00  0.00           H
ATOM   1704  CZ  ARG A 693      37.800  46.200  60.700  1.00  0.00           C
ATOM   1705  NH1 ARG A 693      37.110  45.250  61.250  1.00  0.00           N
ATOM   1706 HH11 ARG A 693      36.660  45.260  62.140  1.00  0.00           H
ATOM   1707 HH12 ARG A 693      37.230  44.370  60.780  1.00  0.00           H
ATOM   1708  NH2 ARG A 693      38.180  46.000  59.460  1.00  0.00           N
ATOM   1709 HH21 ARG A 693      38.820  46.710  59.140  1.00  0.00           H
ATOM   1710 HH22 ARG A 693      38.080  45.120  59.010  1.00  0.00           H
ATOM   1711  C   ARG A 693      33.300  48.000  62.450  1.00  0.00           C
ATOM   1712  O   ARG A 693      32.920  47.940  61.310  1.00  0.00           O
ATOM   1713  N   THR A 694      32.910  47.020  63.290  1.00  0.00           N
ATOM   1714  HN  THR A 694      33.260  47.050  64.220  1.00  0.00           H
ATOM   1715  CA  THR A 694      31.850  46.020  63.000  1.00  0.00           C
ATOM   1716  HA  THR A 694      32.260  45.590  62.100  1.00  0.00           H
ATOM   1717  CB  THR A 694      31.600  45.120  64.150  1.00  0.00           C
ATOM   1718  HB  THR A 694      31.410  45.650  65.110  1.00  0.00           H
ATOM   1719  OG1 THR A 694      32.790  44.360  64.220  1.00  0.00           O
ATOM   1720  HG1 THR A 694      32.590  43.510  63.820  1.00  0.00           H
ATOM   1721  CG2 THR A 694      30.460  44.120  64.100  1.00  0.00           C
ATOM   1722 HG21 THR A 694      30.540  43.550  63.160  1.00  0.00           H
ATOM   1723 HG22 THR A 694      29.470  44.620  64.000  1.00  0.00           H
ATOM   1724 HG23 THR A 694      30.380  43.510  65.030  1.00  0.00           H
ATOM   1725  C   THR A 694      30.520  46.680  62.540  1.00  0.00           C
ATOM   1726  O   THR A 694      29.870  46.270  61.550  1.00  0.00           O
ATOM   1727  N   SER A 695      30.050  47.740  63.200  1.00  0.00           N
ATOM   1728  HN  SER A 695      30.600  48.110  63.940  1.00  0.00           H
ATOM   1729  CA  SER A 695      28.790  48.420  62.780  1.00  0.00           C
ATOM   1730  HA  SER A 695      28.080  47.610  62.690  1.00  0.00           H
ATOM   1731  CB  SER A 695      28.310  49.550  63.720  1.00  0.00           C
ATOM   1732  HB1 SER A 695      27.330  49.980  63.440  1.00  0.00           H
ATOM   1733  HB2 SER A 695      29.150  50.280  63.780  1.00  0.00           H
ATOM   1734  OG  SER A 695      28.110  48.890  65.000  1.00  0.00           O
ATOM   1735  HG1 SER A 695      28.950  48.690  65.420  1.00  0.00           H
ATOM   1736  C   SER A 695      28.880  49.050  61.410  1.00  0.00           C
ATOM   1737  O   SER A 695      27.920  48.900  60.630  1.00  0.00           O
ATOM   1738  N   ILE A 696      29.970  49.700  61.020  1.00  0.00           N
ATOM   1739  HN  ILE A 696      30.710  49.920  61.650  1.00  0.00           H
ATOM   1740  CA  ILE A 696      30.310  50.190  59.740  1.00  0.00           C
ATOM   1741  HA  ILE A 696      29.510  50.830  59.390  1.00  0.00           H
ATOM   1742  CB  ILE A 696      31.670  50.940  59.830  1.00  0.00           C
ATOM   1743  HB  ILE A 696      32.310  50.370  60.530  1.00  0.00           H
ATOM   1744  CG2 ILE A 696      32.370  51.250  58.500  1.00  0.00           C
ATOM   1745 HG21 ILE A 696      32.620  50.340  57.910  1.00  0.00           H
ATOM   1746 HG22 ILE A 696      33.370  51.730  58.670  1.00  0.00           H
ATOM   1747 HG23 ILE A 696      31.740  51.950  57.930  1.00  0.00           H
ATOM   1748  CG1 ILE A 696      31.490  52.360  60.500  1.00  0.00           C
ATOM   1749 HG11 ILE A 696      30.740  52.210  61.310  1.00  0.00           H
ATOM   1750 HG12 ILE A 696      31.010  53.140  59.900  1.00  0.00           H
ATOM   1751  CD  ILE A 696      32.900  52.880  61.050  1.00  0.00           C
ATOM   1752  HD1 ILE A 696      33.220  52.460  62.030  1.00  0.00           H
ATOM   1753  HD2 ILE A 696      32.950  53.990  61.190  1.00  0.00           H
ATOM   1754  HD3 ILE A 696      33.710  52.780  60.290  1.00  0.00           H
ATOM   1755  C   ILE A 696      30.400  49.110  58.750  1.00  0.00           C
ATOM   1756  O   ILE A 696      29.970  49.310  57.610  1.00  0.00           O
ATOM   1757  N   GLY A 697      31.000  47.990  59.060  1.00  0.00           N
ATOM   1758  HN  GLY A 697      31.420  47.860  59.960  1.00  0.00           H
ATOM   1759  CA  GLY A 697      30.990  46.820  58.120  1.00  0.00           C
ATOM   1760  HA1 GLY A 697      31.610  46.130  58.670  1.00  0.00           H
ATOM   1761  HA2 GLY A 697      31.420  47.090  57.170  1.00  0.00           H
ATOM   1762  C   GLY A 697      29.650  46.290  57.690  1.00  0.00           C
ATOM   1763  O   GLY A 697      29.480  46.020  56.500  1.00  0.00           O
ATOM   1764  N   LEU A 698      28.730  46.110  58.690  1.00  0.00           N
ATOM   1765  HN  LEU A 698      29.020  46.410  59.590  1.00  0.00           H
ATOM   1766  CA  LEU A 698      27.390  45.760  58.410  1.00  0.00           C
ATOM   1767  HA  LEU A 698      27.490  44.810  57.890  1.00  0.00           H
ATOM   1768  CB  LEU A 698      26.590  45.340  59.630  1.00  0.00           C
ATOM   1769  HB1 LEU A 698      25.540  45.170  59.300  1.00  0.00           H
ATOM   1770  HB2 LEU A 698      26.680  46.230  60.300  1.00  0.00           H
ATOM   1771  CG  LEU A 698      27.150  44.100  60.280  1.00  0.00           C
ATOM   1772  HG  LEU A 698      28.250  44.240  60.270  1.00  0.00           H
ATOM   1773  CD1 LEU A 698      26.700  43.950  61.700  1.00  0.00           C
ATOM   1774 HD11 LEU A 698      27.080  44.790  62.330  1.00  0.00           H
ATOM   1775 HD12 LEU A 698      27.220  43.090  62.170  1.00  0.00           H
ATOM   1776 HD13 LEU A 698      25.620  43.850  61.960  1.00  0.00           H
ATOM   1777  CD2 LEU A 698      26.890  42.780  59.500  1.00  0.00           C
ATOM   1778 HD21 LEU A 698      25.830  42.440  59.490  1.00  0.00           H
ATOM   1779 HD22 LEU A 698      27.450  41.900  59.910  1.00  0.00           H
ATOM   1780 HD23 LEU A 698      27.220  42.930  58.450  1.00  0.00           H
ATOM   1781  C   LEU A 698      26.630  46.640  57.510  1.00  0.00           C
ATOM   1782  O   LEU A 698      26.030  46.310  56.540  1.00  0.00           O
ATOM   1783  N   TRP A 699      26.750  47.960  57.760  1.00  0.00           N
ATOM   1784  HN  TRP A 699      27.340  48.230  58.520  1.00  0.00           H
ATOM   1785  CA  TRP A 699      26.330  49.030  56.870  1.00  0.00           C
ATOM   1786  HA  TRP A 699      25.310  48.880  56.540  1.00  0.00           H
ATOM   1787  CB  TRP A 699      26.430  50.460  57.490  1.00  0.00           C
ATOM   1788  HB1 TRP A 699      26.450  51.270  56.710  1.00  0.00           H
ATOM   1789  HB2 TRP A 699      27.350  50.460  58.110  1.00  0.00           H
ATOM   1790  CG  TRP A 699      25.250  50.910  58.270  1.00  0.00           C
ATOM   1791  CD1 TRP A 699      25.200  51.240  59.600  1.00  0.00           C
ATOM   1792  HD1 TRP A 699      25.970  51.040  60.340  1.00  0.00           H
ATOM   1793  NE1 TRP A 699      24.050  51.970  59.910  1.00  0.00           N
ATOM   1794  HE1 TRP A 699      23.920  52.540  60.680  1.00  0.00           H
ATOM   1795  CE2 TRP A 699      23.290  51.980  58.720  1.00  0.00           C
ATOM   1796  CD2 TRP A 699      24.070  51.450  57.630  1.00  0.00           C
ATOM   1797  CE3 TRP A 699      23.720  51.670  56.340  1.00  0.00           C
ATOM   1798  HE3 TRP A 699      24.400  51.370  55.540  1.00  0.00           H
ATOM   1799  CZ3 TRP A 699      22.490  52.320  56.090  1.00  0.00           C
ATOM   1800  HZ3 TRP A 699      22.120  52.460  55.090  1.00  0.00           H
ATOM   1801  CZ2 TRP A 699      22.030  52.580  58.430  1.00  0.00           C
ATOM   1802  HZ2 TRP A 699      21.500  53.080  59.220  1.00  0.00           H
ATOM   1803  CH2 TRP A 699      21.640  52.720  57.090  1.00  0.00           C
ATOM   1804  HH2 TRP A 699      20.820  53.320  56.720  1.00  0.00           H
ATOM   1805  C   TRP A 699      27.040  49.010  55.490  1.00  0.00           C
ATOM   1806  O   TRP A 699      26.510  49.270  54.460  1.00  0.00           O
ATOM   1807  N   THR A 700      28.340  48.830  55.430  1.00  0.00           N
ATOM   1808  HN  THR A 700      28.860  48.670  56.270  1.00  0.00           H
ATOM   1809  CA  THR A 700      29.150  48.780  54.250  1.00  0.00           C
ATOM   1810  HA  THR A 700      28.940  49.630  53.620  1.00  0.00           H
ATOM   1811  CB  THR A 700      30.680  48.610  54.400  1.00  0.00           C
ATOM   1812  HB  THR A 700      31.020  47.690  54.930  1.00  0.00           H
ATOM   1813  OG1 THR A 700      31.190  49.670  55.200  1.00  0.00           O
ATOM   1814  HG1 THR A 700      30.840  49.390  56.050  1.00  0.00           H
ATOM   1815  CG2 THR A 700      31.380  48.660  53.050  1.00  0.00           C
ATOM   1816 HG21 THR A 700      31.070  49.560  52.480  1.00  0.00           H
ATOM   1817 HG22 THR A 700      31.200  47.820  52.340  1.00  0.00           H
ATOM   1818 HG23 THR A 700      32.480  48.670  53.150  1.00  0.00           H
ATOM   1819  C   THR A 700      28.800  47.550  53.420  1.00  0.00           C
ATOM   1820  O   THR A 700      28.740  47.640  52.200  1.00  0.00           O
ATOM   1821  N   SER A 701      28.540  46.370  54.090  1.00  0.00           N
ATOM   1822  HN  SER A 701      28.810  46.320  55.050  1.00  0.00           H
ATOM   1823  CA  SER A 701      28.220  45.110  53.430  1.00  0.00           C
ATOM   1824  HA  SER A 701      28.880  44.830  52.620  1.00  0.00           H
ATOM   1825  CB  SER A 701      28.140  43.970  54.460  1.00  0.00           C
ATOM   1826  HB1 SER A 701      27.460  44.360  55.240  1.00  0.00           H
ATOM   1827  HB2 SER A 701      29.090  43.880  55.030  1.00  0.00           H
ATOM   1828  OG  SER A 701      27.670  42.760  53.850  1.00  0.00           O
ATOM   1829  HG1 SER A 701      28.250  42.430  53.170  1.00  0.00           H
ATOM   1830  C   SER A 701      26.900  45.330  52.740  1.00  0.00           C
ATOM   1831  O   SER A 701      26.700  45.110  51.520  1.00  0.00           O
ATOM   1832  N   PHE A 702      25.910  45.890  53.480  1.00  0.00           N
ATOM   1833  HN  PHE A 702      26.090  46.120  54.440  1.00  0.00           H
ATOM   1834  CA  PHE A 702      24.610  46.160  52.910  1.00  0.00           C
ATOM   1835  HA  PHE A 702      24.110  45.280  52.540  1.00  0.00           H
ATOM   1836  CB  PHE A 702      23.740  46.840  54.060  1.00  0.00           C
ATOM   1837  HB1 PHE A 702      24.250  47.770  54.350  1.00  0.00           H
ATOM   1838  HB2 PHE A 702      23.570  46.120  54.890  1.00  0.00           H
ATOM   1839  CG  PHE A 702      22.340  47.220  53.480  1.00  0.00           C
ATOM   1840  CD1 PHE A 702      21.940  48.610  53.430  1.00  0.00           C
ATOM   1841  HD1 PHE A 702      22.680  49.280  53.850  1.00  0.00           H
ATOM   1842  CE1 PHE A 702      20.690  49.020  52.950  1.00  0.00           C
ATOM   1843  HE1 PHE A 702      20.430  50.060  52.870  1.00  0.00           H
ATOM   1844  CZ  PHE A 702      19.870  48.010  52.430  1.00  0.00           C
ATOM   1845  HZ  PHE A 702      18.940  48.360  51.970  1.00  0.00           H
ATOM   1846  CD2 PHE A 702      21.470  46.250  52.940  1.00  0.00           C
ATOM   1847  HD2 PHE A 702      21.770  45.220  53.060  1.00  0.00           H
ATOM   1848  CE2 PHE A 702      20.220  46.610  52.360  1.00  0.00           C
ATOM   1849  HE2 PHE A 702      19.450  45.970  51.950  1.00  0.00           H
ATOM   1850  C   PHE A 702      24.770  47.210  51.740  1.00  0.00           C
ATOM   1851  O   PHE A 702      24.230  47.010  50.680  1.00  0.00           O
ATOM   1852  N   LEU A 703      25.590  48.290  51.900  1.00  0.00           N
ATOM   1853  HN  LEU A 703      25.920  48.490  52.820  1.00  0.00           H
ATOM   1854  CA  LEU A 703      25.800  49.300  50.830  1.00  0.00           C
ATOM   1855  HA  LEU A 703      24.870  49.760  50.530  1.00  0.00           H
ATOM   1856  CB  LEU A 703      26.670  50.510  51.340  1.00  0.00           C
ATOM   1857  HB1 LEU A 703      27.170  51.050  50.510  1.00  0.00           H
ATOM   1858  HB2 LEU A 703      27.490  50.120  51.980  1.00  0.00           H
ATOM   1859  CG  LEU A 703      25.860  51.490  52.200  1.00  0.00           C
ATOM   1860  HG  LEU A 703      25.280  51.090  53.050  1.00  0.00           H
ATOM   1861  CD1 LEU A 703      26.840  52.460  52.750  1.00  0.00           C
ATOM   1862 HD11 LEU A 703      27.370  52.050  53.640  1.00  0.00           H
ATOM   1863 HD12 LEU A 703      26.300  53.360  53.150  1.00  0.00           H
ATOM   1864 HD13 LEU A 703      27.660  52.710  52.060  1.00  0.00           H
ATOM   1865  CD2 LEU A 703      24.820  52.290  51.380  1.00  0.00           C
ATOM   1866 HD21 LEU A 703      24.710  53.260  51.930  1.00  0.00           H
ATOM   1867 HD22 LEU A 703      23.850  51.750  51.350  1.00  0.00           H
ATOM   1868 HD23 LEU A 703      25.050  52.530  50.330  1.00  0.00           H
ATOM   1869  C   LEU A 703      26.390  48.780  49.520  1.00  0.00           C
ATOM   1870  O   LEU A 703      25.950  49.180  48.460  1.00  0.00           O
ATOM   1871  N   CYS A 704      27.230  47.700  49.590  1.00  0.00           N
ATOM   1872  HN  CYS A 704      27.410  47.510  50.560  1.00  0.00           H
ATOM   1873  CA  CYS A 704      27.900  46.990  48.510  1.00  0.00           C
ATOM   1874  HA  CYS A 704      28.370  47.740  47.890  1.00  0.00           H
ATOM   1875  CB  CYS A 704      28.890  45.910  49.090  1.00  0.00           C
ATOM   1876  HB1 CYS A 704      29.180  45.300  48.210  1.00  0.00           H
ATOM   1877  HB2 CYS A 704      28.300  45.290  49.800  1.00  0.00           H
ATOM   1878  SG  CYS A 704      30.460  46.530  49.800  1.00  0.00           S
ATOM   1879  HG1 CYS A 704      30.020  47.710  50.210  1.00  0.00           H
ATOM   1880  C   CYS A 704      26.790  46.280  47.780  1.00  0.00           C
ATOM   1881  O   CYS A 704      26.680  46.360  46.600  1.00  0.00           O
ATOM   1882  N   ILE A 705      25.840  45.630  48.480  1.00  0.00           N
ATOM   1883  HN  ILE A 705      25.820  45.800  49.470  1.00  0.00           H
ATOM   1884  CA  ILE A 705      24.780  44.990  47.840  1.00  0.00           C
ATOM   1885  HA  ILE A 705      25.280  44.360  47.120  1.00  0.00           H
ATOM   1886  CB  ILE A 705      23.990  44.020  48.760  1.00  0.00           C
ATOM   1887  HB  ILE A 705      23.730  44.490  49.730  1.00  0.00           H
ATOM   1888  CG2 ILE A 705      22.580  43.700  48.130  1.00  0.00           C
ATOM   1889 HG21 ILE A 705      22.680  43.180  47.150  1.00  0.00           H
ATOM   1890 HG22 ILE A 705      21.840  44.530  48.120  1.00  0.00           H
ATOM   1891 HG23 ILE A 705      22.110  42.960  48.820  1.00  0.00           H
ATOM   1892  CG1 ILE A 705      24.990  42.880  49.080  1.00  0.00           C
ATOM   1893 HG11 ILE A 705      25.980  43.360  49.250  1.00  0.00           H
ATOM   1894 HG12 ILE A 705      24.910  42.250  48.170  1.00  0.00           H
ATOM   1895  CD  ILE A 705      24.680  41.940  50.250  1.00  0.00           C
ATOM   1896  HD1 ILE A 705      23.710  41.420  50.030  1.00  0.00           H
ATOM   1897  HD2 ILE A 705      24.560  42.470  51.220  1.00  0.00           H
ATOM   1898  HD3 ILE A 705      25.480  41.170  50.270  1.00  0.00           H
ATOM   1899  C   ILE A 705      23.840  45.870  46.940  1.00  0.00           C
ATOM   1900  O   ILE A 705      23.670  45.550  45.760  1.00  0.00           O
ATOM   1901  N   VAL A 706      23.400  46.950  47.500  1.00  0.00           N
ATOM   1902  HN  VAL A 706      23.620  47.120  48.470  1.00  0.00           H
ATOM   1903  CA  VAL A 706      22.600  47.990  46.890  1.00  0.00           C
ATOM   1904  HA  VAL A 706      21.710  47.520  46.500  1.00  0.00           H
ATOM   1905  CB  VAL A 706      22.160  49.020  47.890  1.00  0.00           C
ATOM   1906  HB  VAL A 706      23.070  49.190  48.500  1.00  0.00           H
ATOM   1907  CG1 VAL A 706      21.520  50.270  47.270  1.00  0.00           C
ATOM   1908 HG11 VAL A 706      20.600  49.960  46.740  1.00  0.00           H
ATOM   1909 HG12 VAL A 706      22.230  50.850  46.650  1.00  0.00           H
ATOM   1910 HG13 VAL A 706      21.200  50.950  48.100  1.00  0.00           H
ATOM   1911  CG2 VAL A 706      21.140  48.440  49.020  1.00  0.00           C
ATOM   1912 HG21 VAL A 706      20.220  47.970  48.610  1.00  0.00           H
ATOM   1913 HG22 VAL A 706      20.760  49.210  49.710  1.00  0.00           H
ATOM   1914 HG23 VAL A 706      21.680  47.640  49.570  1.00  0.00           H
ATOM   1915  C   VAL A 706      23.400  48.620  45.720  1.00  0.00           C
ATOM   1916  O   VAL A 706      22.860  48.850  44.640  1.00  0.00           O
ATOM   1917  N   LEU A 707      24.760  48.900  45.830  1.00  0.00           N
ATOM   1918  HN  LEU A 707      25.190  48.760  46.720  1.00  0.00           H
ATOM   1919  CA  LEU A 707      25.680  49.320  44.760  1.00  0.00           C
ATOM   1920  HA  LEU A 707      25.310  50.300  44.460  1.00  0.00           H
ATOM   1921  CB  LEU A 707      27.120  49.550  45.240  1.00  0.00           C
ATOM   1922  HB1 LEU A 707      27.460  48.560  45.620  1.00  0.00           H
ATOM   1923  HB2 LEU A 707      27.090  50.150  46.170  1.00  0.00           H
ATOM   1924  CG  LEU A 707      28.170  50.180  44.250  1.00  0.00           C
ATOM   1925  HG  LEU A 707      28.380  49.530  43.380  1.00  0.00           H
ATOM   1926  CD1 LEU A 707      27.570  51.450  43.600  1.00  0.00           C
ATOM   1927 HD11 LEU A 707      28.320  51.850  42.880  1.00  0.00           H
ATOM   1928 HD12 LEU A 707      27.210  52.100  44.420  1.00  0.00           H
ATOM   1929 HD13 LEU A 707      26.670  51.200  42.980  1.00  0.00           H
ATOM   1930  CD2 LEU A 707      29.390  50.520  45.020  1.00  0.00           C
ATOM   1931 HD21 LEU A 707      30.100  50.940  44.270  1.00  0.00           H
ATOM   1932 HD22 LEU A 707      29.810  49.590  45.460  1.00  0.00           H
ATOM   1933 HD23 LEU A 707      29.210  51.300  45.790  1.00  0.00           H
ATOM   1934  C   LEU A 707      25.720  48.470  43.490  1.00  0.00           C
ATOM   1935  O   LEU A 707      25.720  48.970  42.370  1.00  0.00           O
ATOM   1936  N   VAL A 708      25.750  47.170  43.650  1.00  0.00           N
ATOM   1937  HN  VAL A 708      25.800  46.810  44.570  1.00  0.00           H
ATOM   1938  CA  VAL A 708      25.470  46.160  42.700  1.00  0.00           C
ATOM   1939  HA  VAL A 708      26.190  46.220  41.910  1.00  0.00           H
ATOM   1940  CB  VAL A 708      25.880  44.770  43.240  1.00  0.00           C
ATOM   1941  HB  VAL A 708      25.300  44.570  44.170  1.00  0.00           H
ATOM   1942  CG1 VAL A 708      25.500  43.690  42.220  1.00  0.00           C
ATOM   1943 HG11 VAL A 708      25.760  43.970  41.180  1.00  0.00           H
ATOM   1944 HG12 VAL A 708      24.420  43.420  42.150  1.00  0.00           H
ATOM   1945 HG13 VAL A 708      26.100  42.770  42.380  1.00  0.00           H
ATOM   1946  CG2 VAL A 708      27.400  44.720  43.480  1.00  0.00           C
ATOM   1947 HG21 VAL A 708      28.000  44.910  42.560  1.00  0.00           H
ATOM   1948 HG22 VAL A 708      27.740  43.780  43.980  1.00  0.00           H
ATOM   1949 HG23 VAL A 708      27.570  45.480  44.280  1.00  0.00           H
ATOM   1950  C   VAL A 708      24.100  46.240  42.060  1.00  0.00           C
ATOM   1951  O   VAL A 708      24.000  46.350  40.830  1.00  0.00           O
ATOM   1952  N   ALA A 709      23.030  46.320  42.950  1.00  0.00           N
ATOM   1953  HN  ALA A 709      23.150  46.170  43.930  1.00  0.00           H
ATOM   1954  CA  ALA A 709      21.630  46.180  42.630  1.00  0.00           C
ATOM   1955  HA  ALA A 709      21.530  45.200  42.160  1.00  0.00           H
ATOM   1956  CB  ALA A 709      20.850  46.070  43.910  1.00  0.00           C
ATOM   1957  HB1 ALA A 709      20.910  47.030  44.460  1.00  0.00           H
ATOM   1958  HB2 ALA A 709      21.230  45.380  44.690  1.00  0.00           H
ATOM   1959  HB3 ALA A 709      19.810  45.730  43.670  1.00  0.00           H
ATOM   1960  C   ALA A 709      21.170  47.320  41.760  1.00  0.00           C
ATOM   1961  O   ALA A 709      20.440  47.200  40.790  1.00  0.00           O
ATOM   1962  N   THR A 710      21.570  48.590  42.070  1.00  0.00           N
ATOM   1963  HN  THR A 710      22.040  48.840  42.920  1.00  0.00           H
ATOM   1964  CA  THR A 710      21.270  49.650  41.170  1.00  0.00           C
ATOM   1965  HA  THR A 710      20.250  49.570  40.840  1.00  0.00           H
ATOM   1966  CB  THR A 710      21.350  51.090  41.870  1.00  0.00           C
ATOM   1967  HB  THR A 710      20.710  51.060  42.770  1.00  0.00           H
ATOM   1968  OG1 THR A 710      20.820  52.070  41.020  1.00  0.00           O
ATOM   1969  HG1 THR A 710      21.120  51.970  40.110  1.00  0.00           H
ATOM   1970  CG2 THR A 710      22.840  51.560  42.040  1.00  0.00           C
ATOM   1971 HG21 THR A 710      23.400  50.760  42.560  1.00  0.00           H
ATOM   1972 HG22 THR A 710      22.670  52.510  42.590  1.00  0.00           H
ATOM   1973 HG23 THR A 710      23.240  51.700  41.010  1.00  0.00           H
ATOM   1974  C   THR A 710      22.130  49.740  39.920  1.00  0.00           C
ATOM   1975  O   THR A 710      21.710  50.390  38.970  1.00  0.00           O
ATOM   1976  N   ASP A 711      23.320  49.110  39.870  1.00  0.00           N
ATOM   1977  HN  ASP A 711      23.540  48.480  40.620  1.00  0.00           H
ATOM   1978  CA  ASP A 711      24.280  49.110  38.780  1.00  0.00           C
ATOM   1979  HA  ASP A 711      25.010  48.370  39.060  1.00  0.00           H
ATOM   1980  CB  ASP A 711      23.800  48.420  37.400  1.00  0.00           C
ATOM   1981  HB1 ASP A 711      22.860  48.870  37.030  1.00  0.00           H
ATOM   1982  HB2 ASP A 711      23.590  47.360  37.660  1.00  0.00           H
ATOM   1983  CG  ASP A 711      24.800  48.560  36.260  1.00  0.00           C
ATOM   1984  OD1 ASP A 711      26.040  48.540  36.440  1.00  0.00           O
ATOM   1985  OD2 ASP A 711      24.360  48.280  35.080  1.00  0.00           O
ATOM   1986  C   ASP A 711      25.010  50.470  38.590  1.00  0.00           C
ATOM   1987  O   ASP A 711      24.420  51.440  38.200  1.00  0.00           O
ATOM   1988  N   ALA A 712      26.370  50.510  38.880  1.00  0.00           N
ATOM   1989  HN  ALA A 712      26.770  49.770  39.400  1.00  0.00           H
ATOM   1990  CA  ALA A 712      27.210  51.720  38.820  1.00  0.00           C
ATOM   1991  HA  ALA A 712      26.550  52.570  38.920  1.00  0.00           H
ATOM   1992  CB  ALA A 712      28.150  51.680  40.100  1.00  0.00           C
ATOM   1993  HB1 ALA A 712      28.650  52.680  40.140  1.00  0.00           H
ATOM   1994  HB2 ALA A 712      28.910  50.890  39.890  1.00  0.00           H
ATOM   1995  HB3 ALA A 712      27.490  51.490  40.960  1.00  0.00           H
ATOM   1996  C   ALA A 712      28.020  51.860  37.490  1.00  0.00           C
ATOM   1997  O   ALA A 712      28.840  52.750  37.350  1.00  0.00           O
ATOM   1998  N   SER A 713      27.810  50.950  36.500  1.00  0.00           N
ATOM   1999  HN  SER A 713      27.170  50.200  36.610  1.00  0.00           H
ATOM   2000  CA  SER A 713      28.530  51.030  35.230  1.00  0.00           C
ATOM   2001  HA  SER A 713      29.540  50.760  35.490  1.00  0.00           H
ATOM   2002  CB  SER A 713      28.010  49.950  34.260  1.00  0.00           C
ATOM   2003  HB1 SER A 713      28.470  49.880  33.260  1.00  0.00           H
ATOM   2004  HB2 SER A 713      26.930  50.110  34.080  1.00  0.00           H
ATOM   2005  OG  SER A 713      28.160  48.670  34.950  1.00  0.00           O
ATOM   2006  HG1 SER A 713      27.350  48.530  35.440  1.00  0.00           H
ATOM   2007  C   SER A 713      28.570  52.430  34.480  1.00  0.00           C
ATOM   2008  O   SER A 713      29.360  52.610  33.590  1.00  0.00           O
ATOM   2009  N   SER A 714      27.740  53.450  34.830  1.00  0.00           N
ATOM   2010  HN  SER A 714      27.010  53.140  35.430  1.00  0.00           H
ATOM   2011  CA  SER A 714      27.930  54.810  34.430  1.00  0.00           C
ATOM   2012  HA  SER A 714      28.280  54.790  33.410  1.00  0.00           H
ATOM   2013  CB  SER A 714      26.600  55.650  34.500  1.00  0.00           C
ATOM   2014  HB1 SER A 714      26.800  56.710  34.210  1.00  0.00           H
ATOM   2015  HB2 SER A 714      26.190  55.650  35.540  1.00  0.00           H
ATOM   2016  OG  SER A 714      25.670  54.950  33.660  1.00  0.00           O
ATOM   2017  HG1 SER A 714      25.830  55.190  32.750  1.00  0.00           H
ATOM   2018  C   SER A 714      28.990  55.500  35.190  1.00  0.00           C
ATOM   2019  O   SER A 714      29.930  56.030  34.610  1.00  0.00           O
ATOM   2020  N   LEU A 715      29.020  55.310  36.570  1.00  0.00           N
ATOM   2021  HN  LEU A 715      28.430  54.660  37.050  1.00  0.00           H
ATOM   2022  CA  LEU A 715      29.960  55.960  37.500  1.00  0.00           C
ATOM   2023  HA  LEU A 715      29.960  57.010  37.260  1.00  0.00           H
ATOM   2024  CB  LEU A 715      29.500  55.650  38.860  1.00  0.00           C
ATOM   2025  HB1 LEU A 715      30.090  56.220  39.600  1.00  0.00           H
ATOM   2026  HB2 LEU A 715      29.510  54.570  39.150  1.00  0.00           H
ATOM   2027  CG  LEU A 715      28.060  56.070  39.200  1.00  0.00           C
ATOM   2028  HG  LEU A 715      27.320  55.510  38.590  1.00  0.00           H
ATOM   2029  CD1 LEU A 715      27.680  55.900  40.670  1.00  0.00           C
ATOM   2030 HD11 LEU A 715      26.700  56.340  40.920  1.00  0.00           H
ATOM   2031 HD12 LEU A 715      28.480  56.340  41.290  1.00  0.00           H
ATOM   2032 HD13 LEU A 715      27.540  54.830  40.920  1.00  0.00           H
ATOM   2033  CD2 LEU A 715      27.860  57.500  38.770  1.00  0.00           C
ATOM   2034 HD21 LEU A 715      26.880  57.920  39.040  1.00  0.00           H
ATOM   2035 HD22 LEU A 715      28.050  57.710  37.690  1.00  0.00           H
ATOM   2036 HD23 LEU A 715      28.620  58.060  39.380  1.00  0.00           H
ATOM   2037  C   LEU A 715      31.410  55.540  37.260  1.00  0.00           C
ATOM   2038  O   LEU A 715      32.340  56.360  37.400  1.00  0.00           O
ATOM   2039  N   VAL A 716      31.750  54.270  36.800  1.00  0.00           N
ATOM   2040  HN  VAL A 716      30.950  53.700  36.600  1.00  0.00           H
ATOM   2041  CA  VAL A 716      32.990  53.660  36.300  1.00  0.00           C
ATOM   2042  HA  VAL A 716      33.740  53.750  37.070  1.00  0.00           H
ATOM   2043  CB  VAL A 716      32.720  52.140  35.960  1.00  0.00           C
ATOM   2044  HB  VAL A 716      31.720  52.060  35.480  1.00  0.00           H
ATOM   2045  CG1 VAL A 716      33.860  51.410  35.200  1.00  0.00           C
ATOM   2046 HG11 VAL A 716      34.750  51.380  35.870  1.00  0.00           H
ATOM   2047 HG12 VAL A 716      34.130  51.940  34.270  1.00  0.00           H
ATOM   2048 HG13 VAL A 716      33.620  50.340  35.030  1.00  0.00           H
ATOM   2049  CG2 VAL A 716      32.400  51.450  37.380  1.00  0.00           C
ATOM   2050 HG21 VAL A 716      33.240  51.480  38.120  1.00  0.00           H
ATOM   2051 HG22 VAL A 716      32.200  50.390  37.100  1.00  0.00           H
ATOM   2052 HG23 VAL A 716      31.460  51.740  37.870  1.00  0.00           H
ATOM   2053  C   VAL A 716      33.530  54.290  35.040  1.00  0.00           C
ATOM   2054  O   VAL A 716      34.750  54.420  34.930  1.00  0.00           O
ATOM   2055  N   CYS A 717      32.710  54.760  34.160  1.00  0.00           N
ATOM   2056  HN  CYS A 717      31.710  54.660  34.200  1.00  0.00           H
ATOM   2057  CA  CYS A 717      33.140  55.500  32.980  1.00  0.00           C
ATOM   2058  HA  CYS A 717      33.710  54.790  32.410  1.00  0.00           H
ATOM   2059  CB  CYS A 717      32.080  55.910  31.930  1.00  0.00           C
ATOM   2060  HB1 CYS A 717      32.540  56.110  30.940  1.00  0.00           H
ATOM   2061  HB2 CYS A 717      31.640  56.910  32.140  1.00  0.00           H
ATOM   2062  SG  CYS A 717      30.860  54.550  31.670  1.00  0.00           S
ATOM   2063  HG1 CYS A 717      29.980  55.210  32.410  1.00  0.00           H
ATOM   2064  C   CYS A 717      33.970  56.780  33.250  1.00  0.00           C
ATOM   2065  O   CYS A 717      34.680  57.270  32.400  1.00  0.00           O
ATOM   2066  N   TYR A 718      33.710  57.430  34.400  1.00  0.00           N
ATOM   2067  HN  TYR A 718      32.920  57.210  34.970  1.00  0.00           H
ATOM   2068  CA  TYR A 718      34.390  58.710  34.720  1.00  0.00           C
ATOM   2069  HA  TYR A 718      34.590  59.200  33.790  1.00  0.00           H
ATOM   2070  CB  TYR A 718      33.640  59.630  35.690  1.00  0.00           C
ATOM   2071  HB1 TYR A 718      34.070  60.650  35.550  1.00  0.00           H
ATOM   2072  HB2 TYR A 718      33.630  59.280  36.740  1.00  0.00           H
ATOM   2073  CG  TYR A 718      32.200  59.620  35.290  1.00  0.00           C
ATOM   2074  CD1 TYR A 718      31.130  59.390  36.210  1.00  0.00           C
ATOM   2075  HD1 TYR A 718      31.360  59.300  37.270  1.00  0.00           H
ATOM   2076  CE1 TYR A 718      29.790  59.390  35.900  1.00  0.00           C
ATOM   2077  HE1 TYR A 718      29.010  59.380  36.660  1.00  0.00           H
ATOM   2078  CZ  TYR A 718      29.450  59.610  34.590  1.00  0.00           C
ATOM   2079  OH  TYR A 718      28.100  59.750  34.400  1.00  0.00           O
ATOM   2080  HH  TYR A 718      28.130  59.810  33.440  1.00  0.00           H
ATOM   2081  CD2 TYR A 718      31.770  59.930  33.940  1.00  0.00           C
ATOM   2082  HD2 TYR A 718      32.520  60.210  33.210  1.00  0.00           H
ATOM   2083  CE2 TYR A 718      30.430  59.910  33.630  1.00  0.00           C
ATOM   2084  HE2 TYR A 718      30.160  60.240  32.630  1.00  0.00           H
ATOM   2085  C   TYR A 718      35.750  58.470  35.350  1.00  0.00           C
ATOM   2086  O   TYR A 718      36.580  59.380  35.420  1.00  0.00           O
ATOM   2087  N   ILE A 719      35.990  57.220  35.780  1.00  0.00           N
ATOM   2088  HN  ILE A 719      35.420  56.450  35.510  1.00  0.00           H
ATOM   2089  CA  ILE A 719      37.220  56.890  36.460  1.00  0.00           C
ATOM   2090  HA  ILE A 719      37.580  57.690  37.070  1.00  0.00           H
ATOM   2091  CB  ILE A 719      37.050  55.590  37.370  1.00  0.00           C
ATOM   2092  HB  ILE A 719      36.880  54.620  36.860  1.00  0.00           H
ATOM   2093  CG2 ILE A 719      38.290  55.370  38.240  1.00  0.00           C
ATOM   2094 HG21 ILE A 719      38.170  54.510  38.930  1.00  0.00           H
ATOM   2095 HG22 ILE A 719      38.420  56.160  39.000  1.00  0.00           H
ATOM   2096 HG23 ILE A 719      39.250  55.280  37.680  1.00  0.00           H
ATOM   2097  CG1 ILE A 719      35.740  56.040  38.210  1.00  0.00           C
ATOM   2098 HG11 ILE A 719      35.620  55.220  38.970  1.00  0.00           H
ATOM   2099 HG12 ILE A 719      34.850  56.020  37.540  1.00  0.00           H
ATOM   2100  CD  ILE A 719      35.880  57.340  39.040  1.00  0.00           C
ATOM   2101  HD1 ILE A 719      36.070  58.150  38.320  1.00  0.00           H
ATOM   2102  HD2 ILE A 719      36.780  57.330  39.700  1.00  0.00           H
ATOM   2103  HD3 ILE A 719      35.030  57.640  39.690  1.00  0.00           H
ATOM   2104  C   ILE A 719      38.290  56.550  35.410  1.00  0.00           C
ATOM   2105  O   ILE A 719      38.220  55.570  34.660  1.00  0.00           O
ATOM   2106  N   THR A 720      39.230  57.480  35.180  1.00  0.00           N
ATOM   2107  HN  THR A 720      39.170  58.300  35.730  1.00  0.00           H
ATOM   2108  CA  THR A 720      40.290  57.360  34.220  1.00  0.00           C
ATOM   2109  HA  THR A 720      40.340  56.340  33.850  1.00  0.00           H
ATOM   2110  CB  THR A 720      40.010  58.150  32.920  1.00  0.00           C
ATOM   2111  HB  THR A 720      40.740  57.890  32.120  1.00  0.00           H
ATOM   2112  OG1 THR A 720      40.040  59.570  33.140  1.00  0.00           O
ATOM   2113  HG1 THR A 720      40.290  59.980  32.310  1.00  0.00           H
ATOM   2114  CG2 THR A 720      38.610  57.830  32.440  1.00  0.00           C
ATOM   2115 HG21 THR A 720      38.480  58.100  31.360  1.00  0.00           H
ATOM   2116 HG22 THR A 720      37.890  58.390  33.070  1.00  0.00           H
ATOM   2117 HG23 THR A 720      38.360  56.750  32.540  1.00  0.00           H
ATOM   2118  C   THR A 720      41.690  57.620  34.860  1.00  0.00           C
ATOM   2119  O   THR A 720      41.820  57.620  36.090  1.00  0.00           O
ATOM   2120  N   ARG A 721      42.780  57.790  34.070  1.00  0.00           N
ATOM   2121  HN  ARG A 721      42.650  57.900  33.080  1.00  0.00           H
ATOM   2122  CA  ARG A 721      44.140  57.790  34.610  1.00  0.00           C
ATOM   2123  HA  ARG A 721      44.370  56.840  35.070  1.00  0.00           H
ATOM   2124  CB  ARG A 721      45.080  57.790  33.440  1.00  0.00           C
ATOM   2125  HB1 ARG A 721      46.060  58.230  33.730  1.00  0.00           H
ATOM   2126  HB2 ARG A 721      44.760  58.560  32.700  1.00  0.00           H
ATOM   2127  CG  ARG A 721      45.140  56.520  32.570  1.00  0.00           C
ATOM   2128  HG1 ARG A 721      45.810  56.770  31.710  1.00  0.00           H
ATOM   2129  HG2 ARG A 721      44.140  56.290  32.130  1.00  0.00           H
ATOM   2130  CD  ARG A 721      45.670  55.210  33.140  1.00  0.00           C
ATOM   2131  HD1 ARG A 721      45.710  54.470  32.310  1.00  0.00           H
ATOM   2132  HD2 ARG A 721      45.070  54.860  34.010  1.00  0.00           H
ATOM   2133  NE  ARG A 721      47.120  55.450  33.570  1.00  0.00           N
ATOM   2134  HE  ARG A 721      47.480  56.360  33.410  1.00  0.00           H
ATOM   2135  CZ  ARG A 721      47.870  54.740  34.410  1.00  0.00           C
ATOM   2136  NH1 ARG A 721      47.510  53.570  34.830  1.00  0.00           N
ATOM   2137 HH11 ARG A 721      46.660  53.130  34.510  1.00  0.00           H
ATOM   2138 HH12 ARG A 721      48.060  53.130  35.550  1.00  0.00           H
ATOM   2139  NH2 ARG A 721      48.950  55.270  34.940  1.00  0.00           N
ATOM   2140 HH21 ARG A 721      49.240  56.230  34.850  1.00  0.00           H
ATOM   2141 HH22 ARG A 721      49.350  54.750  35.690  1.00  0.00           H
ATOM   2142  C   ARG A 721      44.420  58.910  35.660  1.00  0.00           C
ATOM   2143  O   ARG A 721      44.950  58.610  36.700  1.00  0.00           O
ATOM   2144  N   PHE A 722      43.960  60.130  35.380  1.00  0.00           N
ATOM   2145  HN  PHE A 722      43.570  60.340  34.480  1.00  0.00           H
ATOM   2146  CA  PHE A 722      44.270  61.290  36.170  1.00  0.00           C
ATOM   2147  HA  PHE A 722      45.330  61.490  36.130  1.00  0.00           H
ATOM   2148  CB  PHE A 722      43.690  62.540  35.500  1.00  0.00           C
ATOM   2149  HB1 PHE A 722      42.780  62.480  34.860  1.00  0.00           H
ATOM   2150  HB2 PHE A 722      44.380  62.740  34.650  1.00  0.00           H
ATOM   2151  CG  PHE A 722      43.520  63.860  36.300  1.00  0.00           C
ATOM   2152  CD1 PHE A 722      44.630  64.600  36.640  1.00  0.00           C
ATOM   2153  HD1 PHE A 722      45.600  64.250  36.330  1.00  0.00           H
ATOM   2154  CE1 PHE A 722      44.550  65.860  37.330  1.00  0.00           C
ATOM   2155  HE1 PHE A 722      45.420  66.490  37.450  1.00  0.00           H
ATOM   2156  CZ  PHE A 722      43.300  66.290  37.680  1.00  0.00           C
ATOM   2157  HZ  PHE A 722      43.170  67.240  38.200  1.00  0.00           H
ATOM   2158  CD2 PHE A 722      42.250  64.300  36.820  1.00  0.00           C
ATOM   2159  HD2 PHE A 722      41.340  63.720  36.740  1.00  0.00           H
ATOM   2160  CE2 PHE A 722      42.120  65.490  37.550  1.00  0.00           C
ATOM   2161  HE2 PHE A 722      41.140  65.850  37.790  1.00  0.00           H
ATOM   2162  C   PHE A 722      43.800  61.170  37.630  1.00  0.00           C
ATOM   2163  O   PHE A 722      44.520  61.490  38.570  1.00  0.00           O
ATOM   2164  N   THR A 723      42.550  60.690  37.810  1.00  0.00           N
ATOM   2165  HN  THR A 723      42.060  60.390  37.010  1.00  0.00           H
ATOM   2166  CA  THR A 723      41.960  60.540  39.110  1.00  0.00           C
ATOM   2167  HA  THR A 723      41.980  61.500  39.610  1.00  0.00           H
ATOM   2168  CB  THR A 723      40.460  60.100  39.010  1.00  0.00           C
ATOM   2169  HB  THR A 723      40.370  59.240  38.310  1.00  0.00           H
ATOM   2170  OG1 THR A 723      39.750  61.100  38.320  1.00  0.00           O
ATOM   2171  HG1 THR A 723      39.520  60.780  37.440  1.00  0.00           H
ATOM   2172  CG2 THR A 723      39.830  59.860  40.370  1.00  0.00           C
ATOM   2173 HG21 THR A 723      40.040  60.680  41.090  1.00  0.00           H
ATOM   2174 HG22 THR A 723      40.130  58.920  40.900  1.00  0.00           H
ATOM   2175 HG23 THR A 723      38.740  59.720  40.330  1.00  0.00           H
ATOM   2176  C   THR A 723      42.770  59.500  39.790  1.00  0.00           C
ATOM   2177  O   THR A 723      43.080  59.660  40.980  1.00  0.00           O
ATOM   2178  N   GLU A 724      43.130  58.380  39.150  1.00  0.00           N
ATOM   2179  HN  GLU A 724      43.050  58.280  38.160  1.00  0.00           H
ATOM   2180  CA  GLU A 724      43.840  57.300  39.730  1.00  0.00           C
ATOM   2181  HA  GLU A 724      43.280  57.120  40.640  1.00  0.00           H
ATOM   2182  CB  GLU A 724      43.820  56.000  38.850  1.00  0.00           C
ATOM   2183  HB1 GLU A 724      43.860  56.370  37.800  1.00  0.00           H
ATOM   2184  HB2 GLU A 724      42.820  55.530  38.790  1.00  0.00           H
ATOM   2185  CG  GLU A 724      44.840  54.790  39.110  1.00  0.00           C
ATOM   2186  HG1 GLU A 724      44.700  54.540  40.190  1.00  0.00           H
ATOM   2187  HG2 GLU A 724      45.920  55.000  38.970  1.00  0.00           H
ATOM   2188  CD  GLU A 724      44.700  53.510  38.360  1.00  0.00           C
ATOM   2189  OE1 GLU A 724      44.050  53.490  37.240  1.00  0.00           O
ATOM   2190  OE2 GLU A 724      45.270  52.510  38.790  1.00  0.00           O
ATOM   2191  C   GLU A 724      45.220  57.620  40.220  1.00  0.00           C
ATOM   2192  O   GLU A 724      45.500  57.350  41.380  1.00  0.00           O
ATOM   2193  N   GLU A 725      46.070  58.150  39.350  1.00  0.00           N
ATOM   2194  HN  GLU A 725      45.820  58.300  38.400  1.00  0.00           H
ATOM   2195  CA  GLU A 725      47.400  58.490  39.720  1.00  0.00           C
ATOM   2196  HA  GLU A 725      47.930  57.650  40.150  1.00  0.00           H
ATOM   2197  CB  GLU A 725      48.160  58.850  38.460  1.00  0.00           C
ATOM   2198  HB1 GLU A 725      49.230  59.100  38.630  1.00  0.00           H
ATOM   2199  HB2 GLU A 725      47.630  59.710  38.020  1.00  0.00           H
ATOM   2200  CG  GLU A 725      48.270  57.680  37.480  1.00  0.00           C
ATOM   2201  HG1 GLU A 725      47.290  57.310  37.090  1.00  0.00           H
ATOM   2202  HG2 GLU A 725      48.850  56.830  37.880  1.00  0.00           H
ATOM   2203  CD  GLU A 725      49.080  58.080  36.270  1.00  0.00           C
ATOM   2204  OE1 GLU A 725      50.210  58.610  36.400  1.00  0.00           O
ATOM   2205  OE2 GLU A 725      48.570  58.150  35.090  1.00  0.00           O
ATOM   2206  C   GLU A 725      47.650  59.610  40.730  1.00  0.00           C
ATOM   2207  O   GLU A 725      48.520  59.570  41.560  1.00  0.00           O
ATOM   2208  N   ALA A 726      46.860  60.680  40.660  1.00  0.00           N
ATOM   2209  HN  ALA A 726      46.120  60.750  39.980  1.00  0.00           H
ATOM   2210  CA  ALA A 726      46.910  61.720  41.570  1.00  0.00           C
ATOM   2211  HA  ALA A 726      47.940  62.030  41.590  1.00  0.00           H
ATOM   2212  CB  ALA A 726      46.230  62.920  41.110  1.00  0.00           C
ATOM   2213  HB1 ALA A 726      46.580  63.760  41.760  1.00  0.00           H
ATOM   2214  HB2 ALA A 726      45.120  62.810  41.070  1.00  0.00           H
ATOM   2215  HB3 ALA A 726      46.600  63.300  40.130  1.00  0.00           H
ATOM   2216  C   ALA A 726      46.560  61.280  42.990  1.00  0.00           C
ATOM   2217  O   ALA A 726      47.170  61.580  44.040  1.00  0.00           O
ATOM   2218  N   PHE A 727      45.470  60.400  43.040  1.00  0.00           N
ATOM   2219  HN  PHE A 727      45.000  60.170  42.190  1.00  0.00           H
ATOM   2220  CA  PHE A 727      45.010  59.790  44.280  1.00  0.00           C
ATOM   2221  HA  PHE A 727      44.970  60.600  44.980  1.00  0.00           H
ATOM   2222  CB  PHE A 727      43.590  59.150  44.180  1.00  0.00           C
ATOM   2223  HB1 PHE A 727      43.760  58.180  43.670  1.00  0.00           H
ATOM   2224  HB2 PHE A 727      42.950  59.820  43.550  1.00  0.00           H
ATOM   2225  CG  PHE A 727      42.900  58.870  45.490  1.00  0.00           C
ATOM   2226  CD1 PHE A 727      42.140  57.680  45.610  1.00  0.00           C
ATOM   2227  HD1 PHE A 727      42.160  56.960  44.820  1.00  0.00           H
ATOM   2228  CE1 PHE A 727      41.580  57.250  46.870  1.00  0.00           C
ATOM   2229  HE1 PHE A 727      40.990  56.340  46.930  1.00  0.00           H
ATOM   2230  CZ  PHE A 727      41.740  58.140  47.950  1.00  0.00           C
ATOM   2231  HZ  PHE A 727      41.190  58.070  48.860  1.00  0.00           H
ATOM   2232  CD2 PHE A 727      42.990  59.660  46.640  1.00  0.00           C
ATOM   2233  HD2 PHE A 727      43.600  60.550  46.640  1.00  0.00           H
ATOM   2234  CE2 PHE A 727      42.430  59.320  47.840  1.00  0.00           C
ATOM   2235  HE2 PHE A 727      42.440  60.060  48.630  1.00  0.00           H
ATOM   2236  C   PHE A 727      46.100  58.850  44.910  1.00  0.00           C
ATOM   2237  O   PHE A 727      46.320  58.770  46.120  1.00  0.00           O
ATOM   2238  N   ALA A 728      46.780  58.000  44.060  1.00  0.00           N
ATOM   2239  HN  ALA A 728      46.630  57.990  43.070  1.00  0.00           H
ATOM   2240  CA  ALA A 728      47.790  56.980  44.490  1.00  0.00           C
ATOM   2241  HA  ALA A 728      47.440  56.530  45.410  1.00  0.00           H
ATOM   2242  CB  ALA A 728      48.000  56.020  43.340  1.00  0.00           C
ATOM   2243  HB1 ALA A 728      48.460  56.490  42.440  1.00  0.00           H
ATOM   2244  HB2 ALA A 728      47.080  55.510  42.970  1.00  0.00           H
ATOM   2245  HB3 ALA A 728      48.730  55.250  43.640  1.00  0.00           H
ATOM   2246  C   ALA A 728      49.090  57.690  44.890  1.00  0.00           C
ATOM   2247  O   ALA A 728      49.780  57.290  45.830  1.00  0.00           O
ATOM   2248  N   ALA A 729      49.380  58.880  44.330  1.00  0.00           N
ATOM   2249  HN  ALA A 729      48.830  59.170  43.550  1.00  0.00           H
ATOM   2250  CA  ALA A 729      50.510  59.690  44.770  1.00  0.00           C
ATOM   2251  HA  ALA A 729      51.370  59.050  44.660  1.00  0.00           H
ATOM   2252  CB  ALA A 729      50.740  60.960  43.860  1.00  0.00           C
ATOM   2253  HB1 ALA A 729      50.840  60.590  42.820  1.00  0.00           H
ATOM   2254  HB2 ALA A 729      51.720  61.420  44.130  1.00  0.00           H
ATOM   2255  HB3 ALA A 729      49.920  61.700  43.860  1.00  0.00           H
ATOM   2256  C   ALA A 729      50.390  60.210  46.190  1.00  0.00           C
ATOM   2257  O   ALA A 729      51.370  60.310  46.910  1.00  0.00           O
ATOM   2258  N   LEU A 730      49.150  60.500  46.640  1.00  0.00           N
ATOM   2259  HN  LEU A 730      48.410  60.350  45.980  1.00  0.00           H
ATOM   2260  CA  LEU A 730      48.920  60.740  48.050  1.00  0.00           C
ATOM   2261  HA  LEU A 730      49.480  61.610  48.360  1.00  0.00           H
ATOM   2262  CB  LEU A 730      47.410  61.200  48.400  1.00  0.00           C
ATOM   2263  HB1 LEU A 730      46.760  60.320  48.190  1.00  0.00           H
ATOM   2264  HB2 LEU A 730      47.210  61.990  47.640  1.00  0.00           H
ATOM   2265  CG  LEU A 730      47.130  61.640  49.840  1.00  0.00           C
ATOM   2266  HG  LEU A 730      47.300  60.820  50.590  1.00  0.00           H
ATOM   2267  CD1 LEU A 730      48.030  62.750  50.270  1.00  0.00           C
ATOM   2268 HD11 LEU A 730      49.070  62.420  50.470  1.00  0.00           H
ATOM   2269 HD12 LEU A 730      47.680  63.080  51.280  1.00  0.00           H
ATOM   2270 HD13 LEU A 730      47.920  63.640  49.610  1.00  0.00           H
ATOM   2271  CD2 LEU A 730      45.710  62.130  49.980  1.00  0.00           C
ATOM   2272 HD21 LEU A 730      45.430  62.180  51.050  1.00  0.00           H
ATOM   2273 HD22 LEU A 730      44.890  61.450  49.680  1.00  0.00           H
ATOM   2274 HD23 LEU A 730      45.480  63.140  49.580  1.00  0.00           H
ATOM   2275  C   LEU A 730      49.200  59.570  48.910  1.00  0.00           C
ATOM   2276  O   LEU A 730      49.760  59.740  49.990  1.00  0.00           O
ATOM   2277  N   ILE A 731      48.880  58.290  48.600  1.00  0.00           N
ATOM   2278  HN  ILE A 731      48.510  58.120  47.690  1.00  0.00           H
ATOM   2279  CA  ILE A 731      49.220  57.060  49.330  1.00  0.00           C
ATOM   2280  HA  ILE A 731      48.830  57.190  50.330  1.00  0.00           H
ATOM   2281  CB  ILE A 731      48.510  55.850  48.730  1.00  0.00           C
ATOM   2282  HB  ILE A 731      48.840  55.780  47.670  1.00  0.00           H
ATOM   2283  CG2 ILE A 731      48.760  54.540  49.450  1.00  0.00           C
ATOM   2284 HG21 ILE A 731      48.280  54.550  50.440  1.00  0.00           H
ATOM   2285 HG22 ILE A 731      49.800  54.220  49.650  1.00  0.00           H
ATOM   2286 HG23 ILE A 731      48.310  53.650  48.940  1.00  0.00           H
ATOM   2287  CG1 ILE A 731      46.940  56.170  48.550  1.00  0.00           C
ATOM   2288 HG11 ILE A 731      46.600  55.190  48.150  1.00  0.00           H
ATOM   2289 HG12 ILE A 731      46.840  57.000  47.820  1.00  0.00           H
ATOM   2290  CD  ILE A 731      46.270  56.370  49.840  1.00  0.00           C
ATOM   2291  HD1 ILE A 731      46.270  55.520  50.560  1.00  0.00           H
ATOM   2292  HD2 ILE A 731      45.210  56.610  49.630  1.00  0.00           H
ATOM   2293  HD3 ILE A 731      46.630  57.250  50.430  1.00  0.00           H
ATOM   2294  C   ILE A 731      50.710  56.830  49.520  1.00  0.00           C
ATOM   2295  O   ILE A 731      51.170  56.450  50.580  1.00  0.00           O
ATOM   2296  N   CYS A 732      51.610  57.190  48.560  1.00  0.00           N
ATOM   2297  HN  CYS A 732      51.220  57.640  47.750  1.00  0.00           H
ATOM   2298  CA  CYS A 732      53.020  57.310  48.790  1.00  0.00           C
ATOM   2299  HA  CYS A 732      53.280  56.370  49.260  1.00  0.00           H
ATOM   2300  CB  CYS A 732      53.930  57.390  47.470  1.00  0.00           C
ATOM   2301  HB1 CYS A 732      53.420  58.120  46.800  1.00  0.00           H
ATOM   2302  HB2 CYS A 732      53.850  56.520  46.800  1.00  0.00           H
ATOM   2303  SG  CYS A 732      55.660  57.890  47.580  1.00  0.00           S
ATOM   2304  HG1 CYS A 732      55.390  59.180  47.520  1.00  0.00           H
ATOM   2305  C   CYS A 732      53.410  58.460  49.730  1.00  0.00           C
ATOM   2306  O   CYS A 732      54.140  58.200  50.700  1.00  0.00           O
ATOM   2307  N   ILE A 733      52.860  59.620  49.650  1.00  0.00           N
ATOM   2308  HN  ILE A 733      52.070  59.650  49.040  1.00  0.00           H
ATOM   2309  CA  ILE A 733      53.210  60.710  50.580  1.00  0.00           C
ATOM   2310  HA  ILE A 733      54.290  60.710  50.590  1.00  0.00           H
ATOM   2311  CB  ILE A 733      52.720  62.140  50.130  1.00  0.00           C
ATOM   2312  HB  ILE A 733      51.650  62.170  49.810  1.00  0.00           H
ATOM   2313  CG2 ILE A 733      52.550  63.060  51.330  1.00  0.00           C
ATOM   2314 HG21 ILE A 733      53.460  63.030  51.970  1.00  0.00           H
ATOM   2315 HG22 ILE A 733      51.590  62.980  51.870  1.00  0.00           H
ATOM   2316 HG23 ILE A 733      52.570  64.110  50.970  1.00  0.00           H
ATOM   2317  CG1 ILE A 733      53.570  62.750  49.050  1.00  0.00           C
ATOM   2318 HG11 ILE A 733      54.000  61.850  48.540  1.00  0.00           H
ATOM   2319 HG12 ILE A 733      54.420  63.270  49.540  1.00  0.00           H
ATOM   2320  CD  ILE A 733      52.690  63.570  48.060  1.00  0.00           C
ATOM   2321  HD1 ILE A 733      52.050  62.880  47.460  1.00  0.00           H
ATOM   2322  HD2 ILE A 733      53.360  64.120  47.380  1.00  0.00           H
ATOM   2323  HD3 ILE A 733      52.060  64.350  48.560  1.00  0.00           H
ATOM   2324  C   ILE A 733      52.740  60.360  52.030  1.00  0.00           C
ATOM   2325  O   ILE A 733      53.430  60.670  53.020  1.00  0.00           O
ATOM   2326  N   ILE A 734      51.610  59.610  52.240  1.00  0.00           N
ATOM   2327  HN  ILE A 734      50.980  59.310  51.540  1.00  0.00           H
ATOM   2328  CA  ILE A 734      51.220  59.160  53.590  1.00  0.00           C
ATOM   2329  HA  ILE A 734      51.250  60.040  54.240  1.00  0.00           H
ATOM   2330  CB  ILE A 734      49.820  58.510  53.590  1.00  0.00           C
ATOM   2331  HB  ILE A 734      49.740  57.660  52.900  1.00  0.00           H
ATOM   2332  CG2 ILE A 734      49.360  58.120  55.010  1.00  0.00           C
ATOM   2333 HG21 ILE A 734      49.560  58.990  55.690  1.00  0.00           H
ATOM   2334 HG22 ILE A 734      49.770  57.200  55.450  1.00  0.00           H
ATOM   2335 HG23 ILE A 734      48.280  57.910  54.950  1.00  0.00           H
ATOM   2336  CG1 ILE A 734      48.740  59.570  53.080  1.00  0.00           C
ATOM   2337 HG11 ILE A 734      47.800  59.240  53.530  1.00  0.00           H
ATOM   2338 HG12 ILE A 734      48.690  59.460  51.980  1.00  0.00           H
ATOM   2339  CD  ILE A 734      48.960  61.040  53.530  1.00  0.00           C
ATOM   2340  HD1 ILE A 734      48.120  61.630  53.110  1.00  0.00           H
ATOM   2341  HD2 ILE A 734      49.850  61.580  53.160  1.00  0.00           H
ATOM   2342  HD3 ILE A 734      48.970  61.020  54.640  1.00  0.00           H
ATOM   2343  C   ILE A 734      52.180  58.150  54.130  1.00  0.00           C
ATOM   2344  O   ILE A 734      52.620  58.190  55.260  1.00  0.00           O
ATOM   2345  N   PHE A 735      52.580  57.210  53.210  1.00  0.00           N
ATOM   2346  HN  PHE A 735      52.190  57.260  52.300  1.00  0.00           H
ATOM   2347  CA  PHE A 735      53.560  56.190  53.450  1.00  0.00           C
ATOM   2348  HA  PHE A 735      53.250  55.760  54.400  1.00  0.00           H
ATOM   2349  CB  PHE A 735      53.830  55.090  52.350  1.00  0.00           C
ATOM   2350  HB1 PHE A 735      54.770  54.550  52.600  1.00  0.00           H
ATOM   2351  HB2 PHE A 735      54.020  55.630  51.400  1.00  0.00           H
ATOM   2352  CG  PHE A 735      52.720  54.140  52.140  1.00  0.00           C
ATOM   2353  CD1 PHE A 735      51.430  54.160  52.770  1.00  0.00           C
ATOM   2354  HD1 PHE A 735      51.270  55.010  53.430  1.00  0.00           H
ATOM   2355  CE1 PHE A 735      50.480  53.150  52.500  1.00  0.00           C
ATOM   2356  HE1 PHE A 735      49.510  53.350  52.900  1.00  0.00           H
ATOM   2357  CZ  PHE A 735      50.890  52.010  51.820  1.00  0.00           C
ATOM   2358  HZ  PHE A 735      50.200  51.180  51.750  1.00  0.00           H
ATOM   2359  CD2 PHE A 735      53.060  53.060  51.390  1.00  0.00           C
ATOM   2360  HD2 PHE A 735      54.060  52.940  50.990  1.00  0.00           H
ATOM   2361  CE2 PHE A 735      52.170  51.990  51.270  1.00  0.00           C
ATOM   2362  HE2 PHE A 735      52.420  51.100  50.700  1.00  0.00           H
ATOM   2363  C   PHE A 735      54.860  56.750  54.000  1.00  0.00           C
ATOM   2364  O   PHE A 735      55.370  56.390  55.070  1.00  0.00           O
ATOM   2365  N   ILE A 736      55.400  57.800  53.350  1.00  0.00           N
ATOM   2366  HN  ILE A 736      54.930  58.090  52.530  1.00  0.00           H
ATOM   2367  CA  ILE A 736      56.610  58.550  53.660  1.00  0.00           C
ATOM   2368  HA  ILE A 736      57.360  57.820  53.900  1.00  0.00           H
ATOM   2369  CB  ILE A 736      57.020  59.400  52.460  1.00  0.00           C
ATOM   2370  HB  ILE A 736      56.230  60.120  52.160  1.00  0.00           H
ATOM   2371  CG2 ILE A 736      58.300  60.290  52.850  1.00  0.00           C
ATOM   2372 HG21 ILE A 736      58.720  60.880  52.020  1.00  0.00           H
ATOM   2373 HG22 ILE A 736      59.020  59.620  53.380  1.00  0.00           H
ATOM   2374 HG23 ILE A 736      57.920  60.980  53.630  1.00  0.00           H
ATOM   2375  CG1 ILE A 736      57.360  58.530  51.210  1.00  0.00           C
ATOM   2376 HG11 ILE A 736      57.610  59.200  50.360  1.00  0.00           H
ATOM   2377 HG12 ILE A 736      56.430  57.980  50.960  1.00  0.00           H
ATOM   2378  CD  ILE A 736      58.590  57.720  51.280  1.00  0.00           C
ATOM   2379  HD1 ILE A 736      59.420  58.430  51.510  1.00  0.00           H
ATOM   2380  HD2 ILE A 736      58.830  57.310  50.280  1.00  0.00           H
ATOM   2381  HD3 ILE A 736      58.700  56.850  51.980  1.00  0.00           H
ATOM   2382  C   ILE A 736      56.490  59.340  54.940  1.00  0.00           C
ATOM   2383  O   ILE A 736      57.440  59.380  55.770  1.00  0.00           O
ATOM   2384  N   TYR A 737      55.300  59.970  55.240  1.00  0.00           N
ATOM   2385  HN  TYR A 737      54.530  60.000  54.590  1.00  0.00           H
ATOM   2386  CA  TYR A 737      54.990  60.500  56.650  1.00  0.00           C
ATOM   2387  HA  TYR A 737      55.720  61.240  56.920  1.00  0.00           H
ATOM   2388  CB  TYR A 737      53.620  61.110  56.540  1.00  0.00           C
ATOM   2389  HB1 TYR A 737      53.110  60.910  57.520  1.00  0.00           H
ATOM   2390  HB2 TYR A 737      53.150  60.570  55.700  1.00  0.00           H
ATOM   2391  CG  TYR A 737      53.670  62.580  56.320  1.00  0.00           C
ATOM   2392  CD1 TYR A 737      53.070  63.130  55.190  1.00  0.00           C
ATOM   2393  HD1 TYR A 737      52.730  62.420  54.460  1.00  0.00           H
ATOM   2394  CE1 TYR A 737      52.880  64.530  55.230  1.00  0.00           C
ATOM   2395  HE1 TYR A 737      52.670  64.970  54.270  1.00  0.00           H
ATOM   2396  CZ  TYR A 737      53.280  65.340  56.250  1.00  0.00           C
ATOM   2397  OH  TYR A 737      53.250  66.720  56.220  1.00  0.00           O
ATOM   2398  HH  TYR A 737      53.190  67.020  57.130  1.00  0.00           H
ATOM   2399  CD2 TYR A 737      54.020  63.400  57.400  1.00  0.00           C
ATOM   2400  HD2 TYR A 737      54.460  62.970  58.290  1.00  0.00           H
ATOM   2401  CE2 TYR A 737      53.860  64.820  57.370  1.00  0.00           C
ATOM   2402  HE2 TYR A 737      54.200  65.340  58.260  1.00  0.00           H
ATOM   2403  C   TYR A 737      54.970  59.480  57.760  1.00  0.00           C
ATOM   2404  O   TYR A 737      55.600  59.720  58.780  1.00  0.00           O
ATOM   2405  N   GLU A 738      54.330  58.340  57.590  1.00  0.00           N
ATOM   2406  HN  GLU A 738      53.800  58.110  56.790  1.00  0.00           H
ATOM   2407  CA  GLU A 738      54.240  57.430  58.670  1.00  0.00           C
ATOM   2408  HA  GLU A 738      53.970  57.960  59.570  1.00  0.00           H
ATOM   2409  CB  GLU A 738      53.120  56.410  58.330  1.00  0.00           C
ATOM   2410  HB1 GLU A 738      53.070  55.610  59.090  1.00  0.00           H
ATOM   2411  HB2 GLU A 738      53.230  55.940  57.340  1.00  0.00           H
ATOM   2412  CG  GLU A 738      51.660  56.960  58.420  1.00  0.00           C
ATOM   2413  HG1 GLU A 738      50.990  56.270  57.870  1.00  0.00           H
ATOM   2414  HG2 GLU A 738      51.540  57.950  57.920  1.00  0.00           H
ATOM   2415  CD  GLU A 738      51.220  57.160  59.890  1.00  0.00           C
ATOM   2416  OE1 GLU A 738      51.070  56.260  60.720  1.00  0.00           O
ATOM   2417  OE2 GLU A 738      51.020  58.360  60.250  1.00  0.00           O
ATOM   2418  C   GLU A 738      55.530  56.680  58.900  1.00  0.00           C
ATOM   2419  O   GLU A 738      55.870  56.420  60.040  1.00  0.00           O
ATOM   2420  N   ALA A 739      56.330  56.360  57.850  1.00  0.00           N
ATOM   2421  HN  ALA A 739      56.090  56.620  56.920  1.00  0.00           H
ATOM   2422  CA  ALA A 739      57.650  55.700  57.940  1.00  0.00           C
ATOM   2423  HA  ALA A 739      57.500  54.790  58.480  1.00  0.00           H
ATOM   2424  CB  ALA A 739      58.410  55.440  56.520  1.00  0.00           C
ATOM   2425  HB1 ALA A 739      57.880  54.760  55.820  1.00  0.00           H
ATOM   2426  HB2 ALA A 739      59.460  55.070  56.640  1.00  0.00           H
ATOM   2427  HB3 ALA A 739      58.450  56.380  55.950  1.00  0.00           H
ATOM   2428  C   ALA A 739      58.600  56.510  58.920  1.00  0.00           C
ATOM   2429  O   ALA A 739      59.310  56.030  59.830  1.00  0.00           O
ATOM   2430  N   LEU A 740      58.530  57.860  58.640  1.00  0.00           N
ATOM   2431  HN  LEU A 740      57.830  58.310  58.080  1.00  0.00           H
ATOM   2432  CA  LEU A 740      59.280  58.860  59.340  1.00  0.00           C
ATOM   2433  HA  LEU A 740      60.260  58.400  59.410  1.00  0.00           H
ATOM   2434  CB  LEU A 740      59.460  60.250  58.670  1.00  0.00           C
ATOM   2435  HB1 LEU A 740      60.050  60.990  59.240  1.00  0.00           H
ATOM   2436  HB2 LEU A 740      58.500  60.690  58.340  1.00  0.00           H
ATOM   2437  CG  LEU A 740      60.250  60.300  57.300  1.00  0.00           C
ATOM   2438  HG  LEU A 740      60.000  59.340  56.810  1.00  0.00           H
ATOM   2439  CD1 LEU A 740      59.780  61.450  56.360  1.00  0.00           C
ATOM   2440 HD11 LEU A 740      58.700  61.560  56.150  1.00  0.00           H
ATOM   2441 HD12 LEU A 740      60.290  61.300  55.380  1.00  0.00           H
ATOM   2442 HD13 LEU A 740      60.140  62.400  56.820  1.00  0.00           H
ATOM   2443  CD2 LEU A 740      61.760  60.260  57.410  1.00  0.00           C
ATOM   2444 HD21 LEU A 740      62.260  61.250  57.510  1.00  0.00           H
ATOM   2445 HD22 LEU A 740      62.350  59.750  56.620  1.00  0.00           H
ATOM   2446 HD23 LEU A 740      61.910  59.600  58.290  1.00  0.00           H
ATOM   2447  C   LEU A 740      58.710  59.130  60.720  1.00  0.00           C
ATOM   2448  O   LEU A 740      59.390  59.360  61.670  1.00  0.00           O
ATOM   2449  N   GLU A 741      57.370  59.110  60.890  1.00  0.00           N
ATOM   2450  HN  GLU A 741      56.750  59.120  60.120  1.00  0.00           H
ATOM   2451  CA  GLU A 741      56.760  59.200  62.230  1.00  0.00           C
ATOM   2452  HA  GLU A 741      57.210  60.100  62.610  1.00  0.00           H
ATOM   2453  CB  GLU A 741      55.230  59.440  62.170  1.00  0.00           C
ATOM   2454  HB1 GLU A 741      54.730  58.620  61.620  1.00  0.00           H
ATOM   2455  HB2 GLU A 741      55.030  60.320  61.510  1.00  0.00           H
ATOM   2456  CG  GLU A 741      54.470  59.690  63.510  1.00  0.00           C
ATOM   2457  HG1 GLU A 741      54.860  60.550  64.100  1.00  0.00           H
ATOM   2458  HG2 GLU A 741      54.630  58.760  64.080  1.00  0.00           H
ATOM   2459  CD  GLU A 741      52.920  59.920  63.360  1.00  0.00           C
ATOM   2460  OE1 GLU A 741      52.550  61.090  63.090  1.00  0.00           O
ATOM   2461  OE2 GLU A 741      52.120  59.030  63.640  1.00  0.00           O
ATOM   2462  C   GLU A 741      57.180  58.050  63.170  1.00  0.00           C
ATOM   2463  O   GLU A 741      57.250  58.230  64.390  1.00  0.00           O
ATOM   2464  N   LYS A 742      57.340  56.840  62.560  1.00  0.00           N
ATOM   2465  HN  LYS A 742      57.210  56.680  61.590  1.00  0.00           H
ATOM   2466  CA  LYS A 742      57.700  55.630  63.300  1.00  0.00           C
ATOM   2467  HA  LYS A 742      57.140  55.590  64.230  1.00  0.00           H
ATOM   2468  CB  LYS A 742      57.480  54.400  62.430  1.00  0.00           C
ATOM   2469  HB1 LYS A 742      58.250  54.250  61.630  1.00  0.00           H
ATOM   2470  HB2 LYS A 742      56.440  54.490  62.030  1.00  0.00           H
ATOM   2471  CG  LYS A 742      57.510  53.100  63.250  1.00  0.00           C
ATOM   2472  HG1 LYS A 742      58.560  52.780  63.300  1.00  0.00           H
ATOM   2473  HG2 LYS A 742      57.040  52.280  62.650  1.00  0.00           H
ATOM   2474  CD  LYS A 742      56.740  53.200  64.620  1.00  0.00           C
ATOM   2475  HD1 LYS A 742      57.210  53.610  65.550  1.00  0.00           H
ATOM   2476  HD2 LYS A 742      56.710  52.140  64.970  1.00  0.00           H
ATOM   2477  CE  LYS A 742      55.290  53.670  64.370  1.00  0.00           C
ATOM   2478  HE1 LYS A 742      54.810  52.960  63.670  1.00  0.00           H
ATOM   2479  HE2 LYS A 742      55.230  54.720  63.990  1.00  0.00           H
ATOM   2480  NZ  LYS A 742      54.540  53.580  65.630  1.00  0.00           N
ATOM   2481  HZ1 LYS A 742      55.030  54.150  66.360  1.00  0.00           H
ATOM   2482  HZ2 LYS A 742      54.460  52.580  65.910  1.00  0.00           H
ATOM   2483  HZ3 LYS A 742      53.620  54.060  65.540  1.00  0.00           H
ATOM   2484  C   LYS A 742      59.190  55.690  63.670  1.00  0.00           C
ATOM   2485  O   LYS A 742      59.720  55.220  64.660  1.00  0.00           O
ATOM   2486  N   LEU A 743      59.970  56.230  62.750  1.00  0.00           N
ATOM   2487  HN  LEU A 743      59.610  56.490  61.850  1.00  0.00           H
ATOM   2488  CA  LEU A 743      61.370  56.560  62.870  1.00  0.00           C
ATOM   2489  HA  LEU A 743      61.820  55.620  63.130  1.00  0.00           H
ATOM   2490  CB  LEU A 743      61.950  57.080  61.520  1.00  0.00           C
ATOM   2491  HB1 LEU A 743      61.520  58.070  61.250  1.00  0.00           H
ATOM   2492  HB2 LEU A 743      61.820  56.230  60.820  1.00  0.00           H
ATOM   2493  CG  LEU A 743      63.470  57.240  61.460  1.00  0.00           C
ATOM   2494  HG  LEU A 743      63.760  57.840  62.350  1.00  0.00           H
ATOM   2495  CD1 LEU A 743      64.210  55.880  61.650  1.00  0.00           C
ATOM   2496 HD11 LEU A 743      63.960  55.180  60.830  1.00  0.00           H
ATOM   2497 HD12 LEU A 743      63.940  55.500  62.650  1.00  0.00           H
ATOM   2498 HD13 LEU A 743      65.300  56.120  61.680  1.00  0.00           H
ATOM   2499  CD2 LEU A 743      63.920  58.040  60.280  1.00  0.00           C
ATOM   2500 HD21 LEU A 743      63.550  59.080  60.410  1.00  0.00           H
ATOM   2501 HD22 LEU A 743      63.450  57.730  59.330  1.00  0.00           H
ATOM   2502 HD23 LEU A 743      65.030  58.020  60.200  1.00  0.00           H
ATOM   2503  C   LEU A 743      61.690  57.450  64.090  1.00  0.00           C
ATOM   2504  O   LEU A 743      62.640  57.150  64.870  1.00  0.00           O
ATOM   2505  N   PHE A 744      60.920  58.520  64.330  1.00  0.00           N
ATOM   2506  HN  PHE A 744      60.180  58.850  63.760  1.00  0.00           H
ATOM   2507  CA  PHE A 744      61.090  59.330  65.540  1.00  0.00           C
ATOM   2508  HA  PHE A 744      62.120  59.540  65.790  1.00  0.00           H
ATOM   2509  CB  PHE A 744      60.180  60.500  65.310  1.00  0.00           C
ATOM   2510  HB1 PHE A 744      60.200  61.130  66.240  1.00  0.00           H
ATOM   2511  HB2 PHE A 744      59.170  60.120  65.090  1.00  0.00           H
ATOM   2512  CG  PHE A 744      60.710  61.430  64.250  1.00  0.00           C
ATOM   2513  CD1 PHE A 744      59.940  61.970  63.190  1.00  0.00           C
ATOM   2514  HD1 PHE A 744      58.880  61.770  63.180  1.00  0.00           H
ATOM   2515  CE1 PHE A 744      60.560  62.680  62.170  1.00  0.00           C
ATOM   2516  HE1 PHE A 744      59.990  62.930  61.300  1.00  0.00           H
ATOM   2517  CZ  PHE A 744      61.880  62.990  62.170  1.00  0.00           C
ATOM   2518  HZ  PHE A 744      62.350  63.580  61.400  1.00  0.00           H
ATOM   2519  CD2 PHE A 744      62.080  61.810  64.350  1.00  0.00           C
ATOM   2520  HD2 PHE A 744      62.660  61.520  65.220  1.00  0.00           H
ATOM   2521  CE2 PHE A 744      62.660  62.590  63.320  1.00  0.00           C
ATOM   2522  HE2 PHE A 744      63.720  62.740  63.430  1.00  0.00           H
ATOM   2523  C   PHE A 744      60.550  58.590  66.790  1.00  0.00           C
ATOM   2524  O   PHE A 744      61.170  58.640  67.890  1.00  0.00           O
ATOM   2525  N   ASP A 745      59.480  57.810  66.640  1.00  0.00           N
ATOM   2526  HN  ASP A 745      59.080  57.740  65.730  1.00  0.00           H
ATOM   2527  CA  ASP A 745      58.870  57.030  67.700  1.00  0.00           C
ATOM   2528  HA  ASP A 745      58.610  57.770  68.440  1.00  0.00           H
ATOM   2529  CB  ASP A 745      57.590  56.340  67.160  1.00  0.00           C
ATOM   2530  HB1 ASP A 745      57.660  55.760  66.230  1.00  0.00           H
ATOM   2531  HB2 ASP A 745      56.900  57.190  66.930  1.00  0.00           H
ATOM   2532  CG  ASP A 745      56.880  55.420  68.140  1.00  0.00           C
ATOM   2533  OD1 ASP A 745      56.080  54.590  67.640  1.00  0.00           O
ATOM   2534  OD2 ASP A 745      56.970  55.560  69.390  1.00  0.00           O
ATOM   2535  C   ASP A 745      59.860  55.950  68.230  1.00  0.00           C
ATOM   2536  O   ASP A 745      59.880  55.660  69.420  1.00  0.00           O
ATOM   2537  N   LEU A 746      60.690  55.360  67.390  1.00  0.00           N
ATOM   2538  HN  LEU A 746      60.600  55.550  66.410  1.00  0.00           H
ATOM   2539  CA  LEU A 746      61.840  54.580  67.810  1.00  0.00           C
ATOM   2540  HA  LEU A 746      61.520  53.750  68.420  1.00  0.00           H
ATOM   2541  CB  LEU A 746      62.690  53.960  66.610  1.00  0.00           C
ATOM   2542  HB1 LEU A 746      63.510  53.360  67.080  1.00  0.00           H
ATOM   2543  HB2 LEU A 746      63.090  54.790  65.990  1.00  0.00           H
ATOM   2544  CG  LEU A 746      61.930  53.000  65.690  1.00  0.00           C
ATOM   2545  HG  LEU A 746      60.960  53.440  65.400  1.00  0.00           H
ATOM   2546  CD1 LEU A 746      62.730  52.700  64.370  1.00  0.00           C
ATOM   2547 HD11 LEU A 746      63.650  52.110  64.590  1.00  0.00           H
ATOM   2548 HD12 LEU A 746      63.030  53.650  63.880  1.00  0.00           H
ATOM   2549 HD13 LEU A 746      62.050  52.130  63.720  1.00  0.00           H
ATOM   2550  CD2 LEU A 746      61.600  51.660  66.350  1.00  0.00           C
ATOM   2551 HD21 LEU A 746      60.830  51.760  67.130  1.00  0.00           H
ATOM   2552 HD22 LEU A 746      62.510  51.260  66.850  1.00  0.00           H
ATOM   2553 HD23 LEU A 746      61.120  51.000  65.590  1.00  0.00           H
ATOM   2554  C   LEU A 746      62.860  55.300  68.640  1.00  0.00           C
ATOM   2555  O   LEU A 746      63.410  54.800  69.620  1.00  0.00           O
ATOM   2556  N   GLY A 747      63.110  56.510  68.180  1.00  0.00           N
ATOM   2557  HN  GLY A 747      62.610  56.830  67.380  1.00  0.00           H
ATOM   2558  CA  GLY A 747      64.030  57.450  68.750  1.00  0.00           C
ATOM   2559  HA1 GLY A 747      63.930  58.350  68.170  1.00  0.00           H
ATOM   2560  HA2 GLY A 747      65.040  57.080  68.760  1.00  0.00           H
ATOM   2561  C   GLY A 747      63.600  57.820  70.210  1.00  0.00           C
ATOM   2562  O   GLY A 747      64.430  57.700  71.120  1.00  0.00           O
ATOM   2563  N   GLU A 748      62.370  58.230  70.450  1.00  0.00           N
ATOM   2564  HN  GLU A 748      61.690  58.250  69.720  1.00  0.00           H
ATOM   2565  CA  GLU A 748      61.880  58.540  71.790  1.00  0.00           C
ATOM   2566  HA  GLU A 748      62.530  59.290  72.200  1.00  0.00           H
ATOM   2567  CB  GLU A 748      60.390  59.070  71.730  1.00  0.00           C
ATOM   2568  HB1 GLU A 748      60.230  59.390  72.790  1.00  0.00           H
ATOM   2569  HB2 GLU A 748      59.710  58.280  71.360  1.00  0.00           H
ATOM   2570  CG  GLU A 748      60.260  60.310  70.850  1.00  0.00           C
ATOM   2571  HG1 GLU A 748      60.030  59.940  69.830  1.00  0.00           H
ATOM   2572  HG2 GLU A 748      61.240  60.820  70.850  1.00  0.00           H
ATOM   2573  CD  GLU A 748      59.120  61.250  71.290  1.00  0.00           C
ATOM   2574  OE1 GLU A 748      59.020  61.500  72.570  1.00  0.00           O
ATOM   2575  OE2 GLU A 748      58.340  61.800  70.480  1.00  0.00           O
ATOM   2576  C   GLU A 748      61.810  57.350  72.680  1.00  0.00           C
ATOM   2577  O   GLU A 748      61.870  57.380  73.890  1.00  0.00           O
ATOM   2578  N   THR A 749      61.520  56.130  72.110  1.00  0.00           N
ATOM   2579  HN  THR A 749      61.130  56.130  71.190  1.00  0.00           H
ATOM   2580  CA  THR A 749      61.550  54.820  72.860  1.00  0.00           C
ATOM   2581  HA  THR A 749      60.870  54.970  73.680  1.00  0.00           H
ATOM   2582  CB  THR A 749      60.820  53.780  72.080  1.00  0.00           C
ATOM   2583  HB  THR A 749      61.430  53.480  71.200  1.00  0.00           H
ATOM   2584  OG1 THR A 749      59.550  54.170  71.540  1.00  0.00           O
ATOM   2585  HG1 THR A 749      59.690  54.980  71.020  1.00  0.00           H
ATOM   2586  CG2 THR A 749      60.570  52.500  72.960  1.00  0.00           C
ATOM   2587 HG21 THR A 749      61.580  52.120  73.280  1.00  0.00           H
ATOM   2588 HG22 THR A 749      60.030  51.680  72.420  1.00  0.00           H
ATOM   2589 HG23 THR A 749      59.920  52.740  73.820  1.00  0.00           H
ATOM   2590  C   THR A 749      63.000  54.370  73.290  1.00  0.00           C
ATOM   2591  O   THR A 749      63.200  54.070  74.440  1.00  0.00           O
ATOM   2592  N   TYR A 750      63.930  54.450  72.340  1.00  0.00           N
ATOM   2593  HN  TYR A 750      63.700  54.800  71.440  1.00  0.00           H
ATOM   2594  CA  TYR A 750      65.260  53.780  72.600  1.00  0.00           C
ATOM   2595  HA  TYR A 750      65.290  53.220  73.510  1.00  0.00           H
ATOM   2596  CB  TYR A 750      65.720  52.740  71.560  1.00  0.00           C
ATOM   2597  HB1 TYR A 750      66.690  52.290  71.860  1.00  0.00           H
ATOM   2598  HB2 TYR A 750      65.740  53.280  70.590  1.00  0.00           H
ATOM   2599  CG  TYR A 750      64.760  51.620  71.550  1.00  0.00           C
ATOM   2600  CD1 TYR A 750      64.920  50.590  72.450  1.00  0.00           C
ATOM   2601  HD1 TYR A 750      65.700  50.580  73.200  1.00  0.00           H
ATOM   2602  CE1 TYR A 750      63.960  49.530  72.450  1.00  0.00           C
ATOM   2603  HE1 TYR A 750      64.160  48.780  73.200  1.00  0.00           H
ATOM   2604  CZ  TYR A 750      62.880  49.550  71.640  1.00  0.00           C
ATOM   2605  OH  TYR A 750      61.890  48.550  71.790  1.00  0.00           O
ATOM   2606  HH  TYR A 750      61.010  48.910  71.690  1.00  0.00           H
ATOM   2607  CD2 TYR A 750      63.750  51.580  70.590  1.00  0.00           C
ATOM   2608  HD2 TYR A 750      63.690  52.420  69.910  1.00  0.00           H
ATOM   2609  CE2 TYR A 750      62.810  50.510  70.620  1.00  0.00           C
ATOM   2610  HE2 TYR A 750      62.150  50.560  69.780  1.00  0.00           H
ATOM   2611  C   TYR A 750      66.390  54.800  72.820  1.00  0.00           C
ATOM   2612  O   TYR A 750      67.340  54.530  73.530  1.00  0.00           O
ATOM   2613  N   ALA A 751      66.260  55.950  72.120  1.00  0.00           N
ATOM   2614  HN  ALA A 751      65.380  56.200  71.710  1.00  0.00           H
ATOM   2615  CA  ALA A 751      67.370  56.900  72.030  1.00  0.00           C
ATOM   2616  HA  ALA A 751      67.100  57.520  71.200  1.00  0.00           H
ATOM   2617  CB  ALA A 751      67.380  57.840  73.270  1.00  0.00           C
ATOM   2618  HB1 ALA A 751      66.390  58.290  73.510  1.00  0.00           H
ATOM   2619  HB2 ALA A 751      68.040  58.730  73.140  1.00  0.00           H
ATOM   2620  HB3 ALA A 751      67.790  57.290  74.130  1.00  0.00           H
ATOM   2621  C   ALA A 751      68.820  56.470  71.720  1.00  0.00           C
ATOM   2622  O   ALA A 751      69.300  55.350  72.080  1.00  0.00           O
ATOM   2623  N   PHE A 752      69.660  57.210  71.050  1.00  0.00           N
ATOM   2624  HN  PHE A 752      69.450  58.100  70.650  1.00  0.00           H
ATOM   2625  CA  PHE A 752      71.030  56.910  70.800  1.00  0.00           C
ATOM   2626  HA  PHE A 752      70.980  55.930  70.330  1.00  0.00           H
ATOM   2627  CB  PHE A 752      71.610  58.010  69.790  1.00  0.00           C
ATOM   2628  HB1 PHE A 752      72.720  58.110  69.800  1.00  0.00           H
ATOM   2629  HB2 PHE A 752      71.260  59.010  70.110  1.00  0.00           H
ATOM   2630  CG  PHE A 752      71.110  57.790  68.340  1.00  0.00           C
ATOM   2631  CD1 PHE A 752      71.300  56.530  67.620  1.00  0.00           C
ATOM   2632  HD1 PHE A 752      71.970  55.810  68.080  1.00  0.00           H
ATOM   2633  CE1 PHE A 752      70.850  56.410  66.330  1.00  0.00           C
ATOM   2634  HE1 PHE A 752      71.320  55.680  65.700  1.00  0.00           H
ATOM   2635  CZ  PHE A 752      70.190  57.470  65.720  1.00  0.00           C
ATOM   2636  HZ  PHE A 752      69.940  57.390  64.670  1.00  0.00           H
ATOM   2637  CD2 PHE A 752      70.470  58.820  67.690  1.00  0.00           C
ATOM   2638  HD2 PHE A 752      70.270  59.700  68.280  1.00  0.00           H
ATOM   2639  CE2 PHE A 752      70.050  58.700  66.340  1.00  0.00           C
ATOM   2640  HE2 PHE A 752      69.590  59.520  65.810  1.00  0.00           H
ATOM   2641  C   PHE A 752      71.990  56.800  71.980  1.00  0.00           C
ATOM   2642  O   PHE A 752      71.790  57.360  73.030  1.00  0.00           O
ATOM   2643  N   PRO A 822      73.090  56.090  71.950  1.00  0.00           N
ATOM   2644  CD  PRO A 822      74.070  56.210  73.010  1.00  0.00           C
ATOM   2645  HD1 PRO A 822      73.670  55.780  73.950  1.00  0.00           H
ATOM   2646  HD2 PRO A 822      74.460  57.240  73.090  1.00  0.00           H
ATOM   2647  CA  PRO A 822      73.550  55.190  70.920  1.00  0.00           C
ATOM   2648  HA  PRO A 822      73.310  55.600  69.940  1.00  0.00           H
ATOM   2649  CB  PRO A 822      75.050  55.020  71.180  1.00  0.00           C
ATOM   2650  HB1 PRO A 822      75.600  55.810  70.620  1.00  0.00           H
ATOM   2651  HB2 PRO A 822      75.520  54.070  70.850  1.00  0.00           H
ATOM   2652  CG  PRO A 822      75.220  55.310  72.670  1.00  0.00           C
ATOM   2653  HG1 PRO A 822      75.070  54.240  72.910  1.00  0.00           H
ATOM   2654  HG2 PRO A 822      76.260  55.650  72.810  1.00  0.00           H
ATOM   2655  C   PRO A 822      72.860  53.830  70.880  1.00  0.00           C
ATOM   2656  O   PRO A 822      72.110  53.660  69.940  1.00  0.00           O
ATOM   2657  N   ASP A 823      73.120  53.040  71.870  1.00  0.00           N
ATOM   2658  HN  ASP A 823      73.780  53.410  72.520  1.00  0.00           H
ATOM   2659  CA  ASP A 823      72.710  51.630  72.120  1.00  0.00           C
ATOM   2660  HA  ASP A 823      73.660  51.120  72.080  1.00  0.00           H
ATOM   2661  CB  ASP A 823      72.170  51.480  73.560  1.00  0.00           C
ATOM   2662  HB1 ASP A 823      72.050  50.410  73.850  1.00  0.00           H
ATOM   2663  HB2 ASP A 823      71.190  52.010  73.650  1.00  0.00           H
ATOM   2664  CG  ASP A 823      73.090  52.160  74.620  1.00  0.00           C
ATOM   2665  OD1 ASP A 823      72.700  52.210  75.810  1.00  0.00           O
ATOM   2666  OD2 ASP A 823      74.250  52.600  74.370  1.00  0.00           O
ATOM   2667  C   ASP A 823      71.840  50.940  71.090  1.00  0.00           C
ATOM   2668  O   ASP A 823      72.240  50.670  70.020  1.00  0.00           O
ATOM   2669  N   VAL A 824      70.630  50.500  71.490  1.00  0.00           N
ATOM   2670  HN  VAL A 824      70.220  50.820  72.350  1.00  0.00           H
ATOM   2671  CA  VAL A 824      69.710  49.730  70.830  1.00  0.00           C
ATOM   2672  HA  VAL A 824      70.170  48.800  70.540  1.00  0.00           H
ATOM   2673  CB  VAL A 824      68.520  49.340  71.700  1.00  0.00           C
ATOM   2674  HB  VAL A 824      68.070  50.270  72.070  1.00  0.00           H
ATOM   2675  CG1 VAL A 824      67.520  48.490  70.940  1.00  0.00           C
ATOM   2676 HG11 VAL A 824      68.130  47.860  70.270  1.00  0.00           H
ATOM   2677 HG12 VAL A 824      66.800  49.120  70.390  1.00  0.00           H
ATOM   2678 HG13 VAL A 824      66.890  47.830  71.590  1.00  0.00           H
ATOM   2679  CG2 VAL A 824      69.010  48.520  72.860  1.00  0.00           C
ATOM   2680 HG21 VAL A 824      69.370  47.500  72.590  1.00  0.00           H
ATOM   2681 HG22 VAL A 824      68.120  48.300  73.490  1.00  0.00           H
ATOM   2682 HG23 VAL A 824      69.760  49.030  73.490  1.00  0.00           H
ATOM   2683  C   VAL A 824      69.330  50.490  69.560  1.00  0.00           C
ATOM   2684  O   VAL A 824      69.120  49.900  68.450  1.00  0.00           O
ATOM   2685  N   LEU A 825      69.030  51.800  69.700  1.00  0.00           N
ATOM   2686  HN  LEU A 825      69.130  52.250  70.580  1.00  0.00           H
ATOM   2687  CA  LEU A 825      68.450  52.620  68.600  1.00  0.00           C
ATOM   2688  HA  LEU A 825      67.540  52.140  68.290  1.00  0.00           H
ATOM   2689  CB  LEU A 825      68.250  54.140  68.960  1.00  0.00           C
ATOM   2690  HB1 LEU A 825      69.280  54.430  69.290  1.00  0.00           H
ATOM   2691  HB2 LEU A 825      67.650  54.230  69.890  1.00  0.00           H
ATOM   2692  CG  LEU A 825      67.660  55.100  68.000  1.00  0.00           C
ATOM   2693  HG  LEU A 825      68.380  55.080  67.150  1.00  0.00           H
ATOM   2694  CD1 LEU A 825      66.290  54.680  67.330  1.00  0.00           C
ATOM   2695 HD11 LEU A 825      65.980  55.430  66.570  1.00  0.00           H
ATOM   2696 HD12 LEU A 825      65.440  54.410  67.990  1.00  0.00           H
ATOM   2697 HD13 LEU A 825      66.450  53.660  66.940  1.00  0.00           H
ATOM   2698  CD2 LEU A 825      67.570  56.590  68.390  1.00  0.00           C
ATOM   2699 HD21 LEU A 825      66.890  56.650  69.260  1.00  0.00           H
ATOM   2700 HD22 LEU A 825      67.050  57.290  67.700  1.00  0.00           H
ATOM   2701 HD23 LEU A 825      68.550  57.080  68.610  1.00  0.00           H
ATOM   2702  C   LEU A 825      69.420  52.600  67.370  1.00  0.00           C
ATOM   2703  O   LEU A 825      68.950  52.400  66.230  1.00  0.00           O
ATOM   2704  N   PHE A 826      70.720  52.760  67.600  1.00  0.00           N
ATOM   2705  HN  PHE A 826      71.000  53.050  68.510  1.00  0.00           H
ATOM   2706  CA  PHE A 826      71.780  52.640  66.550  1.00  0.00           C
ATOM   2707  HA  PHE A 826      71.640  53.460  65.850  1.00  0.00           H
ATOM   2708  CB  PHE A 826      73.130  52.650  67.190  1.00  0.00           C
ATOM   2709  HB1 PHE A 826      73.260  51.790  67.890  1.00  0.00           H
ATOM   2710  HB2 PHE A 826      73.360  53.480  67.890  1.00  0.00           H
ATOM   2711  CG  PHE A 826      74.230  52.800  66.250  1.00  0.00           C
ATOM   2712  CD1 PHE A 826      75.210  51.740  66.090  1.00  0.00           C
ATOM   2713  HD1 PHE A 826      75.230  50.920  66.790  1.00  0.00           H
ATOM   2714  CE1 PHE A 826      76.240  51.900  65.180  1.00  0.00           C
ATOM   2715  HE1 PHE A 826      76.910  51.060  65.090  1.00  0.00           H
ATOM   2716  CZ  PHE A 826      76.330  52.910  64.310  1.00  0.00           C
ATOM   2717  HZ  PHE A 826      77.200  52.850  63.660  1.00  0.00           H
ATOM   2718  CD2 PHE A 826      74.420  53.910  65.290  1.00  0.00           C
ATOM   2719  HD2 PHE A 826      73.660  54.670  65.370  1.00  0.00           H
ATOM   2720  CE2 PHE A 826      75.400  53.940  64.290  1.00  0.00           C
ATOM   2721  HE2 PHE A 826      75.460  54.770  63.600  1.00  0.00           H
ATOM   2722  C   PHE A 826      71.590  51.440  65.640  1.00  0.00           C
ATOM   2723  O   PHE A 826      71.560  51.560  64.410  1.00  0.00           O
ATOM   2724  N   TRP A 827      71.410  50.220  66.270  1.00  0.00           N
ATOM   2725  HN  TRP A 827      71.440  50.280  67.270  1.00  0.00           H
ATOM   2726  CA  TRP A 827      71.220  48.970  65.700  1.00  0.00           C
ATOM   2727  HA  TRP A 827      71.990  48.810  64.960  1.00  0.00           H
ATOM   2728  CB  TRP A 827      71.210  47.890  66.850  1.00  0.00           C
ATOM   2729  HB1 TRP A 827      71.020  46.870  66.440  1.00  0.00           H
ATOM   2730  HB2 TRP A 827      70.470  48.180  67.640  1.00  0.00           H
ATOM   2731  CG  TRP A 827      72.560  47.710  67.590  1.00  0.00           C
ATOM   2732  CD1 TRP A 827      72.800  47.850  68.940  1.00  0.00           C
ATOM   2733  HD1 TRP A 827      72.040  48.110  69.660  1.00  0.00           H
ATOM   2734  NE1 TRP A 827      74.160  47.660  69.270  1.00  0.00           N
ATOM   2735  HE1 TRP A 827      74.500  47.350  70.120  1.00  0.00           H
ATOM   2736  CE2 TRP A 827      74.790  47.320  68.090  1.00  0.00           C
ATOM   2737  CD2 TRP A 827      73.890  47.460  67.040  1.00  0.00           C
ATOM   2738  CE3 TRP A 827      74.330  47.370  65.690  1.00  0.00           C
ATOM   2739  HE3 TRP A 827      73.640  47.440  64.860  1.00  0.00           H
ATOM   2740  CZ3 TRP A 827      75.710  47.220  65.470  1.00  0.00           C
ATOM   2741  HZ3 TRP A 827      76.100  47.150  64.470  1.00  0.00           H
ATOM   2742  CZ2 TRP A 827      76.190  47.180  67.820  1.00  0.00           C
ATOM   2743  HZ2 TRP A 827      76.930  47.130  68.610  1.00  0.00           H
ATOM   2744  CH2 TRP A 827      76.600  47.100  66.540  1.00  0.00           C
ATOM   2745  HH2 TRP A 827      77.650  46.890  66.370  1.00  0.00           H
ATOM   2746  C   TRP A 827      69.900  48.810  64.930  1.00  0.00           C
ATOM   2747  O   TRP A 827      69.790  48.400  63.810  1.00  0.00           O
ATOM   2748  N   CYS A 828      68.810  49.330  65.580  1.00  0.00           N
ATOM   2749  HN  CYS A 828      68.940  49.620  66.530  1.00  0.00           H
ATOM   2750  CA  CYS A 828      67.480  49.560  65.050  1.00  0.00           C
ATOM   2751  HA  CYS A 828      67.120  48.620  64.670  1.00  0.00           H
ATOM   2752  CB  CYS A 828      66.420  50.170  66.030  1.00  0.00           C
ATOM   2753  HB1 CYS A 828      65.420  50.140  65.540  1.00  0.00           H
ATOM   2754  HB2 CYS A 828      66.800  51.200  66.210  1.00  0.00           H
ATOM   2755  SG  CYS A 828      66.160  49.200  67.530  1.00  0.00           S
ATOM   2756  HG1 CYS A 828      67.250  49.520  68.210  1.00  0.00           H
ATOM   2757  C   CYS A 828      67.510  50.420  63.770  1.00  0.00           C
ATOM   2758  O   CYS A 828      66.990  50.030  62.750  1.00  0.00           O
ATOM   2759  N   VAL A 829      68.090  51.620  63.840  1.00  0.00           N
ATOM   2760  HN  VAL A 829      68.420  51.970  64.720  1.00  0.00           H
ATOM   2761  CA  VAL A 829      68.340  52.420  62.640  1.00  0.00           C
ATOM   2762  HA  VAL A 829      67.370  52.500  62.180  1.00  0.00           H
ATOM   2763  CB  VAL A 829      68.870  53.910  62.960  1.00  0.00           C
ATOM   2764  HB  VAL A 829      69.710  53.950  63.680  1.00  0.00           H
ATOM   2765  CG1 VAL A 829      69.440  54.680  61.740  1.00  0.00           C
ATOM   2766 HG11 VAL A 829      68.850  54.360  60.870  1.00  0.00           H
ATOM   2767 HG12 VAL A 829      70.540  54.610  61.630  1.00  0.00           H
ATOM   2768 HG13 VAL A 829      69.220  55.770  61.870  1.00  0.00           H
ATOM   2769  CG2 VAL A 829      67.660  54.580  63.510  1.00  0.00           C
ATOM   2770 HG21 VAL A 829      67.830  55.680  63.390  1.00  0.00           H
ATOM   2771 HG22 VAL A 829      67.370  54.300  64.540  1.00  0.00           H
ATOM   2772 HG23 VAL A 829      66.760  54.400  62.880  1.00  0.00           H
ATOM   2773  C   VAL A 829      69.260  51.780  61.590  1.00  0.00           C
ATOM   2774  O   VAL A 829      69.010  51.880  60.450  1.00  0.00           O
ATOM   2775  N   ILE A 830      70.350  51.120  61.940  1.00  0.00           N
ATOM   2776  HN  ILE A 830      70.600  51.250  62.900  1.00  0.00           H
ATOM   2777  CA  ILE A 830      71.230  50.400  61.000  1.00  0.00           C
ATOM   2778  HA  ILE A 830      71.490  51.210  60.330  1.00  0.00           H
ATOM   2779  CB  ILE A 830      72.500  49.730  61.670  1.00  0.00           C
ATOM   2780  HB  ILE A 830      72.160  49.140  62.540  1.00  0.00           H
ATOM   2781  CG2 ILE A 830      73.160  48.650  60.760  1.00  0.00           C
ATOM   2782 HG21 ILE A 830      72.570  47.720  60.690  1.00  0.00           H
ATOM   2783 HG22 ILE A 830      74.150  48.430  61.210  1.00  0.00           H
ATOM   2784 HG23 ILE A 830      73.300  49.150  59.770  1.00  0.00           H
ATOM   2785  CG1 ILE A 830      73.510  50.800  62.120  1.00  0.00           C
ATOM   2786 HG11 ILE A 830      74.420  50.290  62.490  1.00  0.00           H
ATOM   2787 HG12 ILE A 830      73.200  51.470  62.950  1.00  0.00           H
ATOM   2788  CD  ILE A 830      74.040  51.740  61.060  1.00  0.00           C
ATOM   2789  HD1 ILE A 830      74.100  51.190  60.080  1.00  0.00           H
ATOM   2790  HD2 ILE A 830      75.060  52.120  61.240  1.00  0.00           H
ATOM   2791  HD3 ILE A 830      73.390  52.640  61.000  1.00  0.00           H
ATOM   2792  C   ILE A 830      70.440  49.320  60.230  1.00  0.00           C
ATOM   2793  O   ILE A 830      70.560  49.270  59.020  1.00  0.00           O
ATOM   2794  N   LEU A 831      69.670  48.500  61.040  1.00  0.00           N
ATOM   2795  HN  LEU A 831      69.670  48.790  62.000  1.00  0.00           H
ATOM   2796  CA  LEU A 831      68.710  47.570  60.540  1.00  0.00           C
ATOM   2797  HA  LEU A 831      69.210  46.810  59.960  1.00  0.00           H
ATOM   2798  CB  LEU A 831      67.940  46.880  61.700  1.00  0.00           C
ATOM   2799  HB1 LEU A 831      67.230  47.590  62.180  1.00  0.00           H
ATOM   2800  HB2 LEU A 831      68.540  46.640  62.600  1.00  0.00           H
ATOM   2801  CG  LEU A 831      67.280  45.550  61.290  1.00  0.00           C
ATOM   2802  HG  LEU A 831      66.540  45.910  60.560  1.00  0.00           H
ATOM   2803  CD1 LEU A 831      68.200  44.610  60.480  1.00  0.00           C
ATOM   2804 HD11 LEU A 831      68.980  44.180  61.130  1.00  0.00           H
ATOM   2805 HD12 LEU A 831      68.650  45.040  59.560  1.00  0.00           H
ATOM   2806 HD13 LEU A 831      67.500  43.790  60.190  1.00  0.00           H
ATOM   2807  CD2 LEU A 831      66.740  44.900  62.590  1.00  0.00           C
ATOM   2808 HD21 LEU A 831      65.940  45.520  63.040  1.00  0.00           H
ATOM   2809 HD22 LEU A 831      67.620  44.770  63.260  1.00  0.00           H
ATOM   2810 HD23 LEU A 831      66.320  43.910  62.300  1.00  0.00           H
ATOM   2811  C   LEU A 831      67.720  48.120  59.500  1.00  0.00           C
ATOM   2812  O   LEU A 831      67.660  47.640  58.390  1.00  0.00           O
ATOM   2813  N   PHE A 832      67.030  49.280  59.820  1.00  0.00           N
ATOM   2814  HN  PHE A 832      67.230  49.710  60.700  1.00  0.00           H
ATOM   2815  CA  PHE A 832      66.030  50.010  58.930  1.00  0.00           C
ATOM   2816  HA  PHE A 832      65.210  49.340  58.720  1.00  0.00           H
ATOM   2817  CB  PHE A 832      65.670  51.340  59.610  1.00  0.00           C
ATOM   2818  HB1 PHE A 832      66.590  51.840  60.000  1.00  0.00           H
ATOM   2819  HB2 PHE A 832      64.990  51.100  60.440  1.00  0.00           H
ATOM   2820  CG  PHE A 832      64.980  52.500  58.780  1.00  0.00           C
ATOM   2821  CD1 PHE A 832      65.340  53.810  58.800  1.00  0.00           C
ATOM   2822  HD1 PHE A 832      66.160  54.070  59.450  1.00  0.00           H
ATOM   2823  CE1 PHE A 832      64.520  54.770  58.170  1.00  0.00           C
ATOM   2824  HE1 PHE A 832      64.780  55.810  58.210  1.00  0.00           H
ATOM   2825  CZ  PHE A 832      63.380  54.370  57.500  1.00  0.00           C
ATOM   2826  HZ  PHE A 832      62.660  55.110  57.160  1.00  0.00           H
ATOM   2827  CD2 PHE A 832      63.850  52.120  57.980  1.00  0.00           C
ATOM   2828  HD2 PHE A 832      63.550  51.080  58.020  1.00  0.00           H
ATOM   2829  CE2 PHE A 832      63.050  53.050  57.290  1.00  0.00           C
ATOM   2830  HE2 PHE A 832      62.170  52.870  56.700  1.00  0.00           H
ATOM   2831  C   PHE A 832      66.760  50.390  57.600  1.00  0.00           C
ATOM   2832  O   PHE A 832      66.210  50.250  56.520  1.00  0.00           O
ATOM   2833  N   PHE A 833      67.960  50.930  57.720  1.00  0.00           N
ATOM   2834  HN  PHE A 833      68.430  50.920  58.600  1.00  0.00           H
ATOM   2835  CA  PHE A 833      68.710  51.520  56.570  1.00  0.00           C
ATOM   2836  HA  PHE A 833      68.100  52.190  55.990  1.00  0.00           H
ATOM   2837  CB  PHE A 833      69.980  52.350  56.880  1.00  0.00           C
ATOM   2838  HB1 PHE A 833      70.450  52.620  55.910  1.00  0.00           H
ATOM   2839  HB2 PHE A 833      70.650  51.700  57.480  1.00  0.00           H
ATOM   2840  CG  PHE A 833      69.850  53.670  57.540  1.00  0.00           C
ATOM   2841  CD1 PHE A 833      68.560  54.310  57.460  1.00  0.00           C
ATOM   2842  HD1 PHE A 833      67.750  53.830  56.910  1.00  0.00           H
ATOM   2843  CE1 PHE A 833      68.470  55.570  58.050  1.00  0.00           C
ATOM   2844  HE1 PHE A 833      67.520  56.070  58.070  1.00  0.00           H
ATOM   2845  CZ  PHE A 833      69.580  56.140  58.720  1.00  0.00           C
ATOM   2846  HZ  PHE A 833      69.500  57.090  59.220  1.00  0.00           H
ATOM   2847  CD2 PHE A 833      70.970  54.250  58.050  1.00  0.00           C
ATOM   2848  HD2 PHE A 833      71.910  53.720  58.080  1.00  0.00           H
ATOM   2849  CE2 PHE A 833      70.800  55.510  58.780  1.00  0.00           C
ATOM   2850  HE2 PHE A 833      71.720  55.840  59.230  1.00  0.00           H
ATOM   2851  C   PHE A 833      69.190  50.350  55.710  1.00  0.00           C
ATOM   2852  O   PHE A 833      69.000  50.390  54.480  1.00  0.00           O
ATOM   2853  N   THR A 834      69.770  49.270  56.310  1.00  0.00           N
ATOM   2854  HN  THR A 834      70.000  49.420  57.270  1.00  0.00           H
ATOM   2855  CA  THR A 834      70.290  48.080  55.640  1.00  0.00           C
ATOM   2856  HA  THR A 834      70.870  48.490  54.830  1.00  0.00           H
ATOM   2857  CB  THR A 834      71.270  47.190  56.430  1.00  0.00           C
ATOM   2858  HB  THR A 834      71.630  46.280  55.890  1.00  0.00           H
ATOM   2859  OG1 THR A 834      70.900  46.760  57.640  1.00  0.00           O
ATOM   2860  HG1 THR A 834      70.550  47.480  58.150  1.00  0.00           H
ATOM   2861  CG2 THR A 834      72.580  47.950  56.620  1.00  0.00           C
ATOM   2862 HG21 THR A 834      73.110  48.280  55.710  1.00  0.00           H
ATOM   2863 HG22 THR A 834      73.270  47.300  57.200  1.00  0.00           H
ATOM   2864 HG23 THR A 834      72.340  48.880  57.200  1.00  0.00           H
ATOM   2865  C   THR A 834      69.250  47.240  55.010  1.00  0.00           C
ATOM   2866  O   THR A 834      69.480  46.610  53.980  1.00  0.00           O
ATOM   2867  N   THR A 835      68.070  47.190  55.610  1.00  0.00           N
ATOM   2868  HN  THR A 835      67.940  47.710  56.450  1.00  0.00           H
ATOM   2869  CA  THR A 835      66.900  46.490  55.010  1.00  0.00           C
ATOM   2870  HA  THR A 835      67.140  45.530  54.590  1.00  0.00           H
ATOM   2871  CB  THR A 835      65.730  46.260  55.940  1.00  0.00           C
ATOM   2872  HB  THR A 835      65.380  47.230  56.370  1.00  0.00           H
ATOM   2873  OG1 THR A 835      66.150  45.530  57.010  1.00  0.00           O
ATOM   2874  HG1 THR A 835      66.820  46.020  57.500  1.00  0.00           H
ATOM   2875  CG2 THR A 835      64.480  45.510  55.290  1.00  0.00           C
ATOM   2876 HG21 THR A 835      63.850  46.110  54.590  1.00  0.00           H
ATOM   2877 HG22 THR A 835      63.780  45.190  56.090  1.00  0.00           H
ATOM   2878 HG23 THR A 835      64.870  44.540  54.920  1.00  0.00           H
ATOM   2879  C   THR A 835      66.290  47.190  53.790  1.00  0.00           C
ATOM   2880  O   THR A 835      65.890  46.540  52.850  1.00  0.00           O
ATOM   2881  N   PHE A 836      66.260  48.570  53.820  1.00  0.00           N
ATOM   2882  HN  PHE A 836      66.440  49.140  54.620  1.00  0.00           H
ATOM   2883  CA  PHE A 836      66.030  49.330  52.610  1.00  0.00           C
ATOM   2884  HA  PHE A 836      65.080  49.030  52.190  1.00  0.00           H
ATOM   2885  CB  PHE A 836      65.860  50.910  52.830  1.00  0.00           C
ATOM   2886  HB1 PHE A 836      66.780  51.490  53.050  1.00  0.00           H
ATOM   2887  HB2 PHE A 836      65.080  51.220  53.550  1.00  0.00           H
ATOM   2888  CG  PHE A 836      65.500  51.570  51.460  1.00  0.00           C
ATOM   2889  CD1 PHE A 836      66.520  51.970  50.520  1.00  0.00           C
ATOM   2890  HD1 PHE A 836      67.560  51.780  50.740  1.00  0.00           H
ATOM   2891  CE1 PHE A 836      66.020  52.670  49.340  1.00  0.00           C
ATOM   2892  HE1 PHE A 836      66.790  52.790  48.590  1.00  0.00           H
ATOM   2893  CZ  PHE A 836      64.680  52.920  49.080  1.00  0.00           C
ATOM   2894  HZ  PHE A 836      64.420  53.260  48.090  1.00  0.00           H
ATOM   2895  CD2 PHE A 836      64.110  51.870  51.240  1.00  0.00           C
ATOM   2896  HD2 PHE A 836      63.390  51.520  51.960  1.00  0.00           H
ATOM   2897  CE2 PHE A 836      63.720  52.480  50.000  1.00  0.00           C
ATOM   2898  HE2 PHE A 836      62.740  52.890  49.830  1.00  0.00           H
ATOM   2899  C   PHE A 836      67.120  49.090  51.470  1.00  0.00           C
ATOM   2900  O   PHE A 836      66.830  48.830  50.320  1.00  0.00           O
ATOM   2901  N   PHE A 837      68.400  49.190  51.790  1.00  0.00           N
ATOM   2902  HN  PHE A 837      68.630  49.350  52.750  1.00  0.00           H
ATOM   2903  CA  PHE A 837      69.510  48.970  50.960  1.00  0.00           C
ATOM   2904  HA  PHE A 837      69.320  49.560  50.080  1.00  0.00           H
ATOM   2905  CB  PHE A 837      70.850  49.310  51.820  1.00  0.00           C
ATOM   2906  HB1 PHE A 837      70.910  48.660  52.720  1.00  0.00           H
ATOM   2907  HB2 PHE A 837      70.760  50.350  52.210  1.00  0.00           H
ATOM   2908  CG  PHE A 837      72.050  49.160  50.940  1.00  0.00           C
ATOM   2909  CD1 PHE A 837      72.090  49.890  49.700  1.00  0.00           C
ATOM   2910  HD1 PHE A 837      71.320  50.620  49.480  1.00  0.00           H
ATOM   2911  CE1 PHE A 837      73.200  49.850  48.890  1.00  0.00           C
ATOM   2912  HE1 PHE A 837      73.070  50.350  47.950  1.00  0.00           H
ATOM   2913  CZ  PHE A 837      74.290  49.030  49.250  1.00  0.00           C
ATOM   2914  HZ  PHE A 837      75.100  48.880  48.560  1.00  0.00           H
ATOM   2915  CD2 PHE A 837      73.130  48.430  51.380  1.00  0.00           C
ATOM   2916  HD2 PHE A 837      73.060  47.760  52.220  1.00  0.00           H
ATOM   2917  CE2 PHE A 837      74.230  48.320  50.480  1.00  0.00           C
ATOM   2918  HE2 PHE A 837      75.070  47.740  50.810  1.00  0.00           H
ATOM   2919  C   PHE A 837      69.580  47.610  50.380  1.00  0.00           C
ATOM   2920  O   PHE A 837      69.630  47.390  49.180  1.00  0.00           O
ATOM   2921  N   LEU A 838      69.380  46.550  51.170  1.00  0.00           N
ATOM   2922  HN  LEU A 838      69.410  46.640  52.160  1.00  0.00           H
ATOM   2923  CA  LEU A 838      69.290  45.270  50.670  1.00  0.00           C
ATOM   2924  HA  LEU A 838      70.150  45.270  50.020  1.00  0.00           H
ATOM   2925  CB  LEU A 838      69.450  44.200  51.770  1.00  0.00           C
ATOM   2926  HB1 LEU A 838      68.550  44.150  52.410  1.00  0.00           H
ATOM   2927  HB2 LEU A 838      70.330  44.540  52.370  1.00  0.00           H
ATOM   2928  CG  LEU A 838      69.740  42.780  51.240  1.00  0.00           C
ATOM   2929  HG  LEU A 838      68.830  42.360  50.770  1.00  0.00           H
ATOM   2930  CD1 LEU A 838      70.740  42.630  50.090  1.00  0.00           C
ATOM   2931 HD11 LEU A 838      70.850  41.560  49.830  1.00  0.00           H
ATOM   2932 HD12 LEU A 838      71.710  43.080  50.400  1.00  0.00           H
ATOM   2933 HD13 LEU A 838      70.370  43.040  49.120  1.00  0.00           H
ATOM   2934  CD2 LEU A 838      70.120  41.800  52.380  1.00  0.00           C
ATOM   2935 HD21 LEU A 838      70.350  40.750  52.120  1.00  0.00           H
ATOM   2936 HD22 LEU A 838      69.240  41.960  53.040  1.00  0.00           H
ATOM   2937 HD23 LEU A 838      71.050  42.190  52.860  1.00  0.00           H
ATOM   2938  C   LEU A 838      68.120  44.990  49.740  1.00  0.00           C
ATOM   2939  O   LEU A 838      68.230  44.470  48.590  1.00  0.00           O
ATOM   2940  N   SER A 839      66.890  45.480  50.140  1.00  0.00           N
ATOM   2941  HN  SER A 839      66.840  45.950  51.020  1.00  0.00           H
ATOM   2942  CA  SER A 839      65.720  45.290  49.280  1.00  0.00           C
ATOM   2943  HA  SER A 839      65.790  44.230  49.080  1.00  0.00           H
ATOM   2944  CB  SER A 839      64.350  45.620  49.960  1.00  0.00           C
ATOM   2945  HB1 SER A 839      64.090  44.950  50.810  1.00  0.00           H
ATOM   2946  HB2 SER A 839      63.530  45.570  49.220  1.00  0.00           H
ATOM   2947  OG  SER A 839      64.310  46.890  50.600  1.00  0.00           O
ATOM   2948  HG1 SER A 839      64.940  46.930  51.320  1.00  0.00           H
ATOM   2949  C   SER A 839      65.620  45.990  47.870  1.00  0.00           C
ATOM   2950  O   SER A 839      65.240  45.310  46.880  1.00  0.00           O
ATOM   2951  N   SER A 840      66.010  47.250  47.780  1.00  0.00           N
ATOM   2952  HN  SER A 840      66.160  47.910  48.520  1.00  0.00           H
ATOM   2953  CA  SER A 840      66.250  47.810  46.490  1.00  0.00           C
ATOM   2954  HA  SER A 840      65.360  47.630  45.920  1.00  0.00           H
ATOM   2955  CB  SER A 840      66.670  49.290  46.680  1.00  0.00           C
ATOM   2956  HB1 SER A 840      65.770  49.760  47.140  1.00  0.00           H
ATOM   2957  HB2 SER A 840      66.820  49.850  45.730  1.00  0.00           H
ATOM   2958  OG  SER A 840      67.760  49.490  47.620  1.00  0.00           O
ATOM   2959  HG1 SER A 840      67.500  49.260  48.520  1.00  0.00           H
ATOM   2960  C   SER A 840      67.380  47.180  45.700  1.00  0.00           C
ATOM   2961  O   SER A 840      67.310  47.060  44.490  1.00  0.00           O
ATOM   2962  N   PHE A 841      68.470  46.660  46.410  1.00  0.00           N
ATOM   2963  HN  PHE A 841      68.610  46.660  47.390  1.00  0.00           H
ATOM   2964  CA  PHE A 841      69.530  45.900  45.770  1.00  0.00           C
ATOM   2965  HA  PHE A 841      69.810  46.410  44.850  1.00  0.00           H
ATOM   2966  CB  PHE A 841      70.810  45.810  46.810  1.00  0.00           C
ATOM   2967  HB1 PHE A 841      70.430  45.400  47.770  1.00  0.00           H
ATOM   2968  HB2 PHE A 841      71.120  46.840  47.080  1.00  0.00           H
ATOM   2969  CG  PHE A 841      71.990  44.990  46.420  1.00  0.00           C
ATOM   2970  CD1 PHE A 841      72.150  43.750  46.890  1.00  0.00           C
ATOM   2971  HD1 PHE A 841      71.340  43.200  47.330  1.00  0.00           H
ATOM   2972  CE1 PHE A 841      73.380  43.040  46.660  1.00  0.00           C
ATOM   2973  HE1 PHE A 841      73.520  42.040  47.030  1.00  0.00           H
ATOM   2974  CZ  PHE A 841      74.390  43.730  45.910  1.00  0.00           C
ATOM   2975  HZ  PHE A 841      75.150  43.060  45.560  1.00  0.00           H
ATOM   2976  CD2 PHE A 841      73.110  45.750  45.880  1.00  0.00           C
ATOM   2977  HD2 PHE A 841      72.890  46.780  45.620  1.00  0.00           H
ATOM   2978  CE2 PHE A 841      74.270  45.060  45.510  1.00  0.00           C
ATOM   2979  HE2 PHE A 841      75.040  45.500  44.900  1.00  0.00           H
ATOM   2980  C   PHE A 841      69.150  44.560  45.210  1.00  0.00           C
ATOM   2981  O   PHE A 841      69.530  44.140  44.120  1.00  0.00           O
ATOM   2982  N   LEU A 842      68.280  43.780  45.980  1.00  0.00           N
ATOM   2983  HN  LEU A 842      68.090  44.060  46.910  1.00  0.00           H
ATOM   2984  CA  LEU A 842      67.680  42.600  45.380  1.00  0.00           C
ATOM   2985  HA  LEU A 842      68.390  41.970  44.850  1.00  0.00           H
ATOM   2986  CB  LEU A 842      66.990  41.830  46.540  1.00  0.00           C
ATOM   2987  HB1 LEU A 842      66.300  41.040  46.200  1.00  0.00           H
ATOM   2988  HB2 LEU A 842      66.350  42.550  47.090  1.00  0.00           H
ATOM   2989  CG  LEU A 842      67.950  41.280  47.730  1.00  0.00           C
ATOM   2990  HG  LEU A 842      68.530  42.120  48.140  1.00  0.00           H
ATOM   2991  CD1 LEU A 842      67.170  40.690  48.890  1.00  0.00           C
ATOM   2992 HD11 LEU A 842      67.890  40.180  49.570  1.00  0.00           H
ATOM   2993 HD12 LEU A 842      66.480  39.900  48.510  1.00  0.00           H
ATOM   2994 HD13 LEU A 842      66.690  41.540  49.420  1.00  0.00           H
ATOM   2995  CD2 LEU A 842      68.930  40.170  47.120  1.00  0.00           C
ATOM   2996 HD21 LEU A 842      69.730  39.810  47.780  1.00  0.00           H
ATOM   2997 HD22 LEU A 842      69.530  40.640  46.310  1.00  0.00           H
ATOM   2998 HD23 LEU A 842      68.400  39.310  46.660  1.00  0.00           H
ATOM   2999  C   LEU A 842      66.720  42.910  44.160  1.00  0.00           C
ATOM   3000  O   LEU A 842      66.820  42.270  43.110  1.00  0.00           O
ATOM   3001  N   LYS A 843      65.740  43.860  44.190  1.00  0.00           N
ATOM   3002  HN  LYS A 843      65.570  44.320  45.060  1.00  0.00           H
ATOM   3003  CA  LYS A 843      64.870  44.360  43.150  1.00  0.00           C
ATOM   3004  HA  LYS A 843      64.140  43.620  42.860  1.00  0.00           H
ATOM   3005  CB  LYS A 843      63.970  45.620  43.710  1.00  0.00           C
ATOM   3006  HB1 LYS A 843      64.580  46.450  44.110  1.00  0.00           H
ATOM   3007  HB2 LYS A 843      63.340  45.270  44.550  1.00  0.00           H
ATOM   3008  CG  LYS A 843      63.040  46.330  42.730  1.00  0.00           C
ATOM   3009  HG1 LYS A 843      63.720  46.850  42.030  1.00  0.00           H
ATOM   3010  HG2 LYS A 843      62.340  47.090  43.160  1.00  0.00           H
ATOM   3011  CD  LYS A 843      62.240  45.380  41.820  1.00  0.00           C
ATOM   3012  HD1 LYS A 843      62.870  44.760  41.160  1.00  0.00           H
ATOM   3013  HD2 LYS A 843      61.580  46.090  41.290  1.00  0.00           H
ATOM   3014  CE  LYS A 843      61.230  44.410  42.590  1.00  0.00           C
ATOM   3015  HE1 LYS A 843      60.680  45.130  43.220  1.00  0.00           H
ATOM   3016  HE2 LYS A 843      61.650  43.630  43.280  1.00  0.00           H
ATOM   3017  NZ  LYS A 843      60.270  43.690  41.690  1.00  0.00           N
ATOM   3018  HZ1 LYS A 843      60.690  42.970  41.070  1.00  0.00           H
ATOM   3019  HZ2 LYS A 843      59.780  44.400  41.120  1.00  0.00           H
ATOM   3020  HZ3 LYS A 843      59.650  43.110  42.280  1.00  0.00           H
ATOM   3021  C   LYS A 843      65.620  44.790  41.940  1.00  0.00           C
ATOM   3022  O   LYS A 843      65.370  44.400  40.790  1.00  0.00           O
ATOM   3023  N   GLN A 844      66.610  45.680  42.070  1.00  0.00           N
ATOM   3024  HN  GLN A 844      66.740  46.100  42.970  1.00  0.00           H
ATOM   3025  CA  GLN A 844      67.650  46.080  41.070  1.00  0.00           C
ATOM   3026  HA  GLN A 844      67.110  46.190  40.130  1.00  0.00           H
ATOM   3027  CB  GLN A 844      68.290  47.430  41.500  1.00  0.00           C
ATOM   3028  HB1 GLN A 844      69.060  47.590  40.730  1.00  0.00           H
ATOM   3029  HB2 GLN A 844      68.790  47.220  42.480  1.00  0.00           H
ATOM   3030  CG  GLN A 844      67.400  48.700  41.500  1.00  0.00           C
ATOM   3031  HG1 GLN A 844      67.990  49.610  41.750  1.00  0.00           H
ATOM   3032  HG2 GLN A 844      66.610  48.740  42.280  1.00  0.00           H
ATOM   3033  CD  GLN A 844      66.650  48.920  40.190  1.00  0.00           C
ATOM   3034  OE1 GLN A 844      65.380  49.020  40.170  1.00  0.00           O
ATOM   3035  NE2 GLN A 844      67.380  49.200  39.120  1.00  0.00           N
ATOM   3036 HE21 GLN A 844      68.360  49.130  39.270  1.00  0.00           H
ATOM   3037 HE22 GLN A 844      66.970  49.360  38.220  1.00  0.00           H
ATOM   3038  C   GLN A 844      68.770  44.970  40.790  1.00  0.00           C
ATOM   3039  O   GLN A 844      69.850  45.250  40.220  1.00  0.00           O
ATOM   3040  N   PHE A 845      68.580  43.710  41.210  1.00  0.00           N
ATOM   3041  HN  PHE A 845      67.820  43.300  41.690  1.00  0.00           H
ATOM   3042  CA  PHE A 845      69.540  42.690  40.940  1.00  0.00           C
ATOM   3043  HA  PHE A 845      70.500  43.100  41.260  1.00  0.00           H
ATOM   3044  CB  PHE A 845      69.330  41.420  41.780  1.00  0.00           C
ATOM   3045  HB1 PHE A 845      68.600  40.690  41.350  1.00  0.00           H
ATOM   3046  HB2 PHE A 845      69.020  41.860  42.740  1.00  0.00           H
ATOM   3047  CG  PHE A 845      70.670  40.730  42.030  1.00  0.00           C
ATOM   3048  CD1 PHE A 845      71.470  41.170  43.090  1.00  0.00           C
ATOM   3049  HD1 PHE A 845      71.290  42.070  43.670  1.00  0.00           H
ATOM   3050  CE1 PHE A 845      72.750  40.620  43.370  1.00  0.00           C
ATOM   3051  HE1 PHE A 845      73.320  40.980  44.210  1.00  0.00           H
ATOM   3052  CZ  PHE A 845      73.180  39.480  42.650  1.00  0.00           C
ATOM   3053  HZ  PHE A 845      74.080  38.990  42.980  1.00  0.00           H
ATOM   3054  CD2 PHE A 845      71.160  39.670  41.290  1.00  0.00           C
ATOM   3055  HD2 PHE A 845      70.480  39.310  40.530  1.00  0.00           H
ATOM   3056  CE2 PHE A 845      72.370  39.020  41.590  1.00  0.00           C
ATOM   3057  HE2 PHE A 845      72.750  38.360  40.830  1.00  0.00           H
ATOM   3058  C   PHE A 845      69.600  42.310  39.430  1.00  0.00           C
ATOM   3059  O   PHE A 845      70.730  41.960  39.030  1.00  0.00           O
ATOM   3060  N   LYS A 846      68.500  42.310  38.710  1.00  0.00           N
ATOM   3061  HN  LYS A 846      67.630  42.640  39.060  1.00  0.00           H
ATOM   3062  CA  LYS A 846      68.450  42.000  37.290  1.00  0.00           C
ATOM   3063  HA  LYS A 846      69.030  41.090  37.200  1.00  0.00           H
ATOM   3064  CB  LYS A 846      67.030  41.830  36.810  1.00  0.00           C
ATOM   3065  HB1 LYS A 846      66.830  40.820  37.240  1.00  0.00           H
ATOM   3066  HB2 LYS A 846      66.970  41.700  35.710  1.00  0.00           H
ATOM   3067  CG  LYS A 846      66.010  42.890  37.250  1.00  0.00           C
ATOM   3068  HG1 LYS A 846      66.340  43.890  36.930  1.00  0.00           H
ATOM   3069  HG2 LYS A 846      65.940  42.990  38.360  1.00  0.00           H
ATOM   3070  CD  LYS A 846      64.610  42.620  36.740  1.00  0.00           C
ATOM   3071  HD1 LYS A 846      64.390  41.520  36.780  1.00  0.00           H
ATOM   3072  HD2 LYS A 846      64.600  43.030  35.710  1.00  0.00           H
ATOM   3073  CE  LYS A 846      63.480  43.360  37.490  1.00  0.00           C
ATOM   3074  HE1 LYS A 846      63.660  44.440  37.320  1.00  0.00           H
ATOM   3075  HE2 LYS A 846      63.290  43.110  38.560  1.00  0.00           H
ATOM   3076  NZ  LYS A 846      62.250  42.940  36.800  1.00  0.00           N
ATOM   3077  HZ1 LYS A 846      61.440  43.440  37.210  1.00  0.00           H
ATOM   3078  HZ2 LYS A 846      62.120  41.910  36.880  1.00  0.00           H
ATOM   3079  HZ3 LYS A 846      62.310  43.240  35.800  1.00  0.00           H
ATOM   3080  C   LYS A 846      69.260  43.050  36.420  1.00  0.00           C
ATOM   3081  O   LYS A 846      69.720  42.720  35.310  1.00  0.00           O
ATOM   3082  N   THR A 847      69.490  44.300  36.910  1.00  0.00           N
ATOM   3083  HN  THR A 847      69.080  44.580  37.780  1.00  0.00           H
ATOM   3084  CA  THR A 847      70.130  45.360  36.220  1.00  0.00           C
ATOM   3085  HA  THR A 847      70.180  45.120  35.170  1.00  0.00           H
ATOM   3086  CB  THR A 847      69.430  46.690  36.590  1.00  0.00           C
ATOM   3087  HB  THR A 847      70.040  47.570  36.310  1.00  0.00           H
ATOM   3088  OG1 THR A 847      69.060  46.780  37.970  1.00  0.00           O
ATOM   3089  HG1 THR A 847      69.670  47.380  38.400  1.00  0.00           H
ATOM   3090  CG2 THR A 847      68.160  46.900  35.810  1.00  0.00           C
ATOM   3091 HG21 THR A 847      67.530  47.560  36.440  1.00  0.00           H
ATOM   3092 HG22 THR A 847      67.530  46.000  35.740  1.00  0.00           H
ATOM   3093 HG23 THR A 847      68.210  47.250  34.760  1.00  0.00           H
ATOM   3094  C   THR A 847      71.600  45.470  36.630  1.00  0.00           C
ATOM   3095  O   THR A 847      72.370  46.290  36.190  1.00  0.00           O
ATOM   3096  N   LYS A 848      72.010  44.460  37.470  1.00  0.00           N
ATOM   3097  HN  LYS A 848      71.370  43.890  37.980  1.00  0.00           H
ATOM   3098  CA  LYS A 848      73.420  44.080  37.630  1.00  0.00           C
ATOM   3099  HA  LYS A 848      74.030  44.930  37.350  1.00  0.00           H
ATOM   3100  CB  LYS A 848      73.670  43.630  39.070  1.00  0.00           C
ATOM   3101  HB1 LYS A 848      74.690  43.250  39.300  1.00  0.00           H
ATOM   3102  HB2 LYS A 848      73.080  42.710  39.250  1.00  0.00           H
ATOM   3103  CG  LYS A 848      73.340  44.660  40.110  1.00  0.00           C
ATOM   3104  HG1 LYS A 848      73.620  44.240  41.090  1.00  0.00           H
ATOM   3105  HG2 LYS A 848      72.230  44.780  40.110  1.00  0.00           H
ATOM   3106  CD  LYS A 848      73.950  46.060  39.940  1.00  0.00           C
ATOM   3107  HD1 LYS A 848      73.510  46.580  39.060  1.00  0.00           H
ATOM   3108  HD2 LYS A 848      75.050  46.110  39.830  1.00  0.00           H
ATOM   3109  CE  LYS A 848      73.700  47.030  41.140  1.00  0.00           C
ATOM   3110  HE1 LYS A 848      74.080  48.050  40.970  1.00  0.00           H
ATOM   3111  HE2 LYS A 848      74.190  46.540  42.020  1.00  0.00           H
ATOM   3112  NZ  LYS A 848      72.290  47.070  41.440  1.00  0.00           N
ATOM   3113  HZ1 LYS A 848      71.830  47.250  40.520  1.00  0.00           H
ATOM   3114  HZ2 LYS A 848      71.900  47.790  42.080  1.00  0.00           H
ATOM   3115  HZ3 LYS A 848      71.960  46.160  41.810  1.00  0.00           H
ATOM   3116  C   LYS A 848      73.650  42.930  36.660  1.00  0.00           C
ATOM   3117  O   LYS A 848      72.710  42.360  36.050  1.00  0.00           O
ATOM   3118  N   ARG A 849      74.910  42.510  36.450  1.00  0.00           N
ATOM   3119  HN  ARG A 849      75.600  42.900  37.050  1.00  0.00           H
ATOM   3120  CA  ARG A 849      75.190  41.470  35.510  1.00  0.00           C
ATOM   3121  HA  ARG A 849      74.360  41.240  34.870  1.00  0.00           H
ATOM   3122  CB  ARG A 849      76.420  41.810  34.640  1.00  0.00           C
ATOM   3123  HB1 ARG A 849      76.730  40.940  34.020  1.00  0.00           H
ATOM   3124  HB2 ARG A 849      77.280  41.930  35.350  1.00  0.00           H
ATOM   3125  CG  ARG A 849      76.440  43.090  33.750  1.00  0.00           C
ATOM   3126  HG1 ARG A 849      77.500  43.040  33.420  1.00  0.00           H
ATOM   3127  HG2 ARG A 849      76.380  44.050  34.300  1.00  0.00           H
ATOM   3128  CD  ARG A 849      75.390  42.990  32.640  1.00  0.00           C
ATOM   3129  HD1 ARG A 849      74.470  42.660  33.170  1.00  0.00           H
ATOM   3130  HD2 ARG A 849      75.700  42.330  31.800  1.00  0.00           H
ATOM   3131  NE  ARG A 849      75.300  44.370  32.070  1.00  0.00           N
ATOM   3132  HE  ARG A 849      75.880  45.100  32.450  1.00  0.00           H
ATOM   3133  CZ  ARG A 849      74.560  44.810  31.100  1.00  0.00           C
ATOM   3134  NH1 ARG A 849      74.530  46.100  30.830  1.00  0.00           N
ATOM   3135 HH11 ARG A 849      75.180  46.650  31.350  1.00  0.00           H
ATOM   3136 HH12 ARG A 849      74.070  46.390  30.000  1.00  0.00           H
ATOM   3137  NH2 ARG A 849      73.680  44.070  30.490  1.00  0.00           N
ATOM   3138 HH21 ARG A 849      73.550  43.160  30.870  1.00  0.00           H
ATOM   3139 HH22 ARG A 849      72.860  44.500  30.100  1.00  0.00           H
ATOM   3140  C   ARG A 849      75.540  40.060  36.130  1.00  0.00           C
ATOM   3141  O   ARG A 849      75.880  39.120  35.410  1.00  0.00           O
ATOM   3142  N   TYR A 850      75.530  39.990  37.470  1.00  0.00           N
ATOM   3143  HN  TYR A 850      75.430  40.840  37.970  1.00  0.00           H
ATOM   3144  CA  TYR A 850      75.860  38.780  38.220  1.00  0.00           C
ATOM   3145  HA  TYR A 850      76.830  38.370  38.010  1.00  0.00           H
ATOM   3146  CB  TYR A 850      75.920  39.090  39.790  1.00  0.00           C
ATOM   3147  HB1 TYR A 850      76.150  38.090  40.220  1.00  0.00           H
ATOM   3148  HB2 TYR A 850      74.960  39.440  40.200  1.00  0.00           H
ATOM   3149  CG  TYR A 850      77.000  40.060  40.040  1.00  0.00           C
ATOM   3150  CD1 TYR A 850      78.350  39.650  39.890  1.00  0.00           C
ATOM   3151  HD1 TYR A 850      78.620  38.640  39.580  1.00  0.00           H
ATOM   3152  CE1 TYR A 850      79.430  40.570  40.190  1.00  0.00           C
ATOM   3153  HE1 TYR A 850      80.440  40.370  39.870  1.00  0.00           H
ATOM   3154  CZ  TYR A 850      79.160  41.820  40.730  1.00  0.00           C
ATOM   3155  OH  TYR A 850      80.300  42.630  41.020  1.00  0.00           O
ATOM   3156  HH  TYR A 850      80.900  42.490  40.290  1.00  0.00           H
ATOM   3157  CD2 TYR A 850      76.790  41.360  40.570  1.00  0.00           C
ATOM   3158  HD2 TYR A 850      75.770  41.710  40.580  1.00  0.00           H
ATOM   3159  CE2 TYR A 850      77.850  42.300  40.860  1.00  0.00           C
ATOM   3160  HE2 TYR A 850      77.650  43.340  41.070  1.00  0.00           H
ATOM   3161  C   TYR A 850      74.800  37.680  37.930  1.00  0.00           C
ATOM   3162  O   TYR A 850      73.630  37.970  38.050  1.00  0.00           O
ATOM   3163  N   PHE A 851      75.100  36.480  37.610  1.00  0.00           N
ATOM   3164  HN  PHE A 851      76.090  36.340  37.550  1.00  0.00           H
ATOM   3165  CA  PHE A 851      74.230  35.350  37.420  1.00  0.00           C
ATOM   3166  HA  PHE A 851      74.840  34.450  37.370  1.00  0.00           H
ATOM   3167  CB  PHE A 851      73.260  34.980  38.630  1.00  0.00           C
ATOM   3168  HB1 PHE A 851      72.940  33.930  38.550  1.00  0.00           H
ATOM   3169  HB2 PHE A 851      72.340  35.600  38.760  1.00  0.00           H
ATOM   3170  CG  PHE A 851      74.070  35.040  39.910  1.00  0.00           C
ATOM   3171  CD1 PHE A 851      75.480  34.710  40.050  1.00  0.00           C
ATOM   3172  HD1 PHE A 851      75.980  34.310  39.180  1.00  0.00           H
ATOM   3173  CE1 PHE A 851      76.150  34.900  41.270  1.00  0.00           C
ATOM   3174  HE1 PHE A 851      77.160  34.520  41.290  1.00  0.00           H
ATOM   3175  CZ  PHE A 851      75.440  35.420  42.410  1.00  0.00           C
ATOM   3176  HZ  PHE A 851      75.810  35.390  43.420  1.00  0.00           H
ATOM   3177  CD2 PHE A 851      73.430  35.570  41.040  1.00  0.00           C
ATOM   3178  HD2 PHE A 851      72.430  35.950  40.860  1.00  0.00           H
ATOM   3179  CE2 PHE A 851      74.080  35.680  42.280  1.00  0.00           C
ATOM   3180  HE2 PHE A 851      73.510  36.050  43.130  1.00  0.00           H
ATOM   3181  C   PHE A 851      73.340  35.370  36.150  1.00  0.00           C
ATOM   3182  O   PHE A 851      72.950  36.450  35.670  1.00  0.00           O
ATOM   3183  N   PRO A 852      73.030  34.300  35.590  1.00  0.00           N
ATOM   3184  CD  PRO A 852      73.600  33.010  35.880  1.00  0.00           C
ATOM   3185  HD1 PRO A 852      73.340  32.760  36.930  1.00  0.00           H
ATOM   3186  HD2 PRO A 852      74.710  33.000  35.850  1.00  0.00           H
ATOM   3187  CA  PRO A 852      72.100  34.150  34.480  1.00  0.00           C
ATOM   3188  HA  PRO A 852      72.550  34.530  33.580  1.00  0.00           H
ATOM   3189  CB  PRO A 852      71.640  32.680  34.510  1.00  0.00           C
ATOM   3190  HB1 PRO A 852      71.340  32.350  33.500  1.00  0.00           H
ATOM   3191  HB2 PRO A 852      70.910  32.530  35.350  1.00  0.00           H
ATOM   3192  CG  PRO A 852      72.930  31.960  34.960  1.00  0.00           C
ATOM   3193  HG1 PRO A 852      72.760  30.910  35.290  1.00  0.00           H
ATOM   3194  HG2 PRO A 852      73.500  31.790  34.030  1.00  0.00           H
ATOM   3195  C   PRO A 852      70.820  35.070  34.430  1.00  0.00           C
ATOM   3196  O   PRO A 852      70.340  35.450  35.560  1.00  0.00           O
ATOM   3197  N   THR A 853      70.290  35.240  33.200  1.00  0.00           N
ATOM   3198  HN  THR A 853      70.640  34.760  32.400  1.00  0.00           H
ATOM   3199  CA  THR A 853      69.090  36.080  33.010  1.00  0.00           C
ATOM   3200  HA  THR A 853      69.260  37.070  33.400  1.00  0.00           H
ATOM   3201  CB  THR A 853      68.660  36.210  31.590  1.00  0.00           C
ATOM   3202  HB  THR A 853      68.710  35.180  31.170  1.00  0.00           H
ATOM   3203  OG1 THR A 853      69.530  37.030  30.890  1.00  0.00           O
ATOM   3204  HG1 THR A 853      70.370  36.610  31.060  1.00  0.00           H
ATOM   3205  CG2 THR A 853      67.200  36.810  31.460  1.00  0.00           C
ATOM   3206 HG21 THR A 853      66.860  36.860  30.400  1.00  0.00           H
ATOM   3207 HG22 THR A 853      67.280  37.840  31.860  1.00  0.00           H
ATOM   3208 HG23 THR A 853      66.420  36.250  32.020  1.00  0.00           H
ATOM   3209  C   THR A 853      67.870  35.710  33.810  1.00  0.00           C
ATOM   3210  O   THR A 853      67.290  36.640  34.420  1.00  0.00           O
ATOM   3211  N   LYS A 854      67.440  34.430  33.860  1.00  0.00           N
ATOM   3212  HN  LYS A 854      67.950  33.740  33.350  1.00  0.00           H
ATOM   3213  CA  LYS A 854      66.230  33.990  34.520  1.00  0.00           C
ATOM   3214  HA  LYS A 854      65.400  34.640  34.250  1.00  0.00           H
ATOM   3215  CB  LYS A 854      66.050  32.510  33.980  1.00  0.00           C
ATOM   3216  HB1 LYS A 854      66.950  31.970  34.320  1.00  0.00           H
ATOM   3217  HB2 LYS A 854      66.120  32.630  32.880  1.00  0.00           H
ATOM   3218  CG  LYS A 854      64.800  31.860  34.530  1.00  0.00           C
ATOM   3219  HG1 LYS A 854      64.900  31.480  35.560  1.00  0.00           H
ATOM   3220  HG2 LYS A 854      64.550  30.970  33.930  1.00  0.00           H
ATOM   3221  CD  LYS A 854      63.500  32.670  34.400  1.00  0.00           C
ATOM   3222  HD1 LYS A 854      63.490  33.150  33.400  1.00  0.00           H
ATOM   3223  HD2 LYS A 854      63.450  33.450  35.200  1.00  0.00           H
ATOM   3224  CE  LYS A 854      62.290  31.810  34.610  1.00  0.00           C
ATOM   3225  HE1 LYS A 854      61.450  32.410  35.030  1.00  0.00           H
ATOM   3226  HE2 LYS A 854      62.440  30.940  35.290  1.00  0.00           H
ATOM   3227  NZ  LYS A 854      61.820  31.450  33.320  1.00  0.00           N
ATOM   3228  HZ1 LYS A 854      61.840  32.200  32.610  1.00  0.00           H
ATOM   3229  HZ2 LYS A 854      60.890  30.990  33.310  1.00  0.00           H
ATOM   3230  HZ3 LYS A 854      62.480  30.760  32.920  1.00  0.00           H
ATOM   3231  C   LYS A 854      66.410  34.010  36.030  1.00  0.00           C
ATOM   3232  O   LYS A 854      65.530  34.130  36.880  1.00  0.00           O
ATOM   3233  N   VAL A 855      67.660  33.790  36.480  1.00  0.00           N
ATOM   3234  HN  VAL A 855      68.180  33.530  35.680  1.00  0.00           H
ATOM   3235  CA  VAL A 855      68.080  33.650  37.900  1.00  0.00           C
ATOM   3236  HA  VAL A 855      67.310  33.070  38.390  1.00  0.00           H
ATOM   3237  CB  VAL A 855      69.390  32.800  37.980  1.00  0.00           C
ATOM   3238  HB  VAL A 855      70.190  33.140  37.290  1.00  0.00           H
ATOM   3239  CG1 VAL A 855      70.060  32.930  39.420  1.00  0.00           C
ATOM   3240 HG11 VAL A 855      71.050  32.440  39.400  1.00  0.00           H
ATOM   3241 HG12 VAL A 855      69.520  32.430  40.260  1.00  0.00           H
ATOM   3242 HG13 VAL A 855      70.190  34.020  39.630  1.00  0.00           H
ATOM   3243  CG2 VAL A 855      69.140  31.360  37.680  1.00  0.00           C
ATOM   3244 HG21 VAL A 855      68.420  30.830  38.340  1.00  0.00           H
ATOM   3245 HG22 VAL A 855      70.120  30.860  37.780  1.00  0.00           H
ATOM   3246 HG23 VAL A 855      68.820  31.170  36.620  1.00  0.00           H
ATOM   3247  C   VAL A 855      68.080  35.070  38.500  1.00  0.00           C
ATOM   3248  O   VAL A 855      67.630  35.330  39.610  1.00  0.00           O
ATOM   3249  N   ARG A 856      68.590  36.050  37.770  1.00  0.00           N
ATOM   3250  HN  ARG A 856      69.020  35.840  36.900  1.00  0.00           H
ATOM   3251  CA  ARG A 856      68.450  37.460  38.130  1.00  0.00           C
ATOM   3252  HA  ARG A 856      68.980  37.550  39.060  1.00  0.00           H
ATOM   3253  CB  ARG A 856      69.300  38.230  37.020  1.00  0.00           C
ATOM   3254  HB1 ARG A 856      68.910  39.250  36.840  1.00  0.00           H
ATOM   3255  HB2 ARG A 856      69.270  37.610  36.100  1.00  0.00           H
ATOM   3256  CG  ARG A 856      70.810  38.430  37.370  1.00  0.00           C
ATOM   3257  HG1 ARG A 856      71.350  37.450  37.390  1.00  0.00           H
ATOM   3258  HG2 ARG A 856      70.920  38.860  38.380  1.00  0.00           H
ATOM   3259  CD  ARG A 856      71.430  39.470  36.390  1.00  0.00           C
ATOM   3260  HD1 ARG A 856      72.440  39.850  36.690  1.00  0.00           H
ATOM   3261  HD2 ARG A 856      70.740  40.320  36.260  1.00  0.00           H
ATOM   3262  NE  ARG A 856      71.510  38.820  35.050  1.00  0.00           N
ATOM   3263  HE  ARG A 856      71.690  37.840  35.130  1.00  0.00           H
ATOM   3264  CZ  ARG A 856      71.830  39.540  33.930  1.00  0.00           C
ATOM   3265  NH1 ARG A 856      71.980  40.860  33.920  1.00  0.00           N
ATOM   3266 HH11 ARG A 856      72.060  41.390  34.760  1.00  0.00           H
ATOM   3267 HH12 ARG A 856      72.390  41.280  33.100  1.00  0.00           H
ATOM   3268  NH2 ARG A 856      72.010  38.850  32.870  1.00  0.00           N
ATOM   3269 HH21 ARG A 856      72.190  39.300  31.990  1.00  0.00           H
ATOM   3270 HH22 ARG A 856      72.300  37.890  32.950  1.00  0.00           H
ATOM   3271  C   ARG A 856      67.000  37.930  38.280  1.00  0.00           C
ATOM   3272  O   ARG A 856      66.700  38.740  39.150  1.00  0.00           O
ATOM   3273  N   SER A 857      66.080  37.440  37.490  1.00  0.00           N
ATOM   3274  HN  SER A 857      66.360  36.900  36.690  1.00  0.00           H
ATOM   3275  CA  SER A 857      64.650  37.560  37.570  1.00  0.00           C
ATOM   3276  HA  SER A 857      64.570  38.620  37.780  1.00  0.00           H
ATOM   3277  CB  SER A 857      63.960  37.290  36.230  1.00  0.00           C
ATOM   3278  HB1 SER A 857      62.970  37.790  36.280  1.00  0.00           H
ATOM   3279  HB2 SER A 857      63.870  36.190  36.080  1.00  0.00           H
ATOM   3280  OG  SER A 857      64.630  37.900  35.070  1.00  0.00           O
ATOM   3281  HG1 SER A 857      64.850  38.810  35.300  1.00  0.00           H
ATOM   3282  C   SER A 857      63.950  36.880  38.730  1.00  0.00           C
ATOM   3283  O   SER A 857      63.180  37.560  39.380  1.00  0.00           O
ATOM   3284  N   THR A 858      64.450  35.680  39.010  1.00  0.00           N
ATOM   3285  HN  THR A 858      65.100  35.260  38.370  1.00  0.00           H
ATOM   3286  CA  THR A 858      64.040  34.890  40.220  1.00  0.00           C
ATOM   3287  HA  THR A 858      62.970  34.890  40.090  1.00  0.00           H
ATOM   3288  CB  THR A 858      64.810  33.490  40.330  1.00  0.00           C
ATOM   3289  HB  THR A 858      65.890  33.590  40.580  1.00  0.00           H
ATOM   3290  OG1 THR A 858      64.640  32.810  39.100  1.00  0.00           O
ATOM   3291  HG1 THR A 858      64.920  33.420  38.420  1.00  0.00           H
ATOM   3292  CG2 THR A 858      64.170  32.490  41.340  1.00  0.00           C
ATOM   3293 HG21 THR A 858      63.150  32.210  40.980  1.00  0.00           H
ATOM   3294 HG22 THR A 858      64.010  32.910  42.360  1.00  0.00           H
ATOM   3295 HG23 THR A 858      64.790  31.560  41.290  1.00  0.00           H
ATOM   3296  C   THR A 858      64.320  35.690  41.480  1.00  0.00           C
ATOM   3297  O   THR A 858      63.480  35.930  42.310  1.00  0.00           O
ATOM   3298  N   ILE A 859      65.490  36.290  41.590  1.00  0.00           N
ATOM   3299  HN  ILE A 859      66.180  36.140  40.880  1.00  0.00           H
ATOM   3300  CA  ILE A 859      65.960  37.150  42.660  1.00  0.00           C
ATOM   3301  HA  ILE A 859      65.830  36.720  43.630  1.00  0.00           H
ATOM   3302  CB  ILE A 859      67.490  37.390  42.580  1.00  0.00           C
ATOM   3303  HB  ILE A 859      67.660  37.780  41.550  1.00  0.00           H
ATOM   3304  CG2 ILE A 859      67.840  38.360  43.700  1.00  0.00           C
ATOM   3305 HG21 ILE A 859      67.430  38.030  44.670  1.00  0.00           H
ATOM   3306 HG22 ILE A 859      67.380  39.360  43.540  1.00  0.00           H
ATOM   3307 HG23 ILE A 859      68.880  38.650  43.960  1.00  0.00           H
ATOM   3308  CG1 ILE A 859      68.240  36.010  42.650  1.00  0.00           C
ATOM   3309 HG11 ILE A 859      67.790  35.260  41.960  1.00  0.00           H
ATOM   3310 HG12 ILE A 859      68.090  35.480  43.610  1.00  0.00           H
ATOM   3311  CD  ILE A 859      69.680  36.110  42.380  1.00  0.00           C
ATOM   3312  HD1 ILE A 859      70.250  36.800  43.040  1.00  0.00           H
ATOM   3313  HD2 ILE A 859      69.980  36.510  41.380  1.00  0.00           H
ATOM   3314  HD3 ILE A 859      70.140  35.110  42.470  1.00  0.00           H
ATOM   3315  C   ILE A 859      65.220  38.470  42.690  1.00  0.00           C
ATOM   3316  O   ILE A 859      64.800  38.930  43.770  1.00  0.00           O
ATOM   3317  N   SER A 860      65.060  39.080  41.540  1.00  0.00           N
ATOM   3318  HN  SER A 860      65.220  38.640  40.670  1.00  0.00           H
ATOM   3319  CA  SER A 860      64.420  40.430  41.460  1.00  0.00           C
ATOM   3320  HA  SER A 860      64.870  41.010  42.250  1.00  0.00           H
ATOM   3321  CB  SER A 860      64.610  41.100  40.090  1.00  0.00           C
ATOM   3322  HB1 SER A 860      64.200  42.130  40.130  1.00  0.00           H
ATOM   3323  HB2 SER A 860      64.070  40.640  39.230  1.00  0.00           H
ATOM   3324  OG  SER A 860      65.970  41.270  39.840  1.00  0.00           O
ATOM   3325  HG1 SER A 860      66.350  40.420  39.640  1.00  0.00           H
ATOM   3326  C   SER A 860      62.960  40.450  41.690  1.00  0.00           C
ATOM   3327  O   SER A 860      62.410  41.460  42.170  1.00  0.00           O
ATOM   3328  N   ASP A 861      62.270  39.330  41.410  1.00  0.00           N
ATOM   3329  HN  ASP A 861      62.580  38.540  40.900  1.00  0.00           H
ATOM   3330  CA  ASP A 861      60.850  39.210  41.700  1.00  0.00           C
ATOM   3331  HA  ASP A 861      60.350  40.150  41.550  1.00  0.00           H
ATOM   3332  CB  ASP A 861      60.170  38.100  40.830  1.00  0.00           C
ATOM   3333  HB1 ASP A 861      59.280  37.740  41.390  1.00  0.00           H
ATOM   3334  HB2 ASP A 861      60.940  37.330  40.610  1.00  0.00           H
ATOM   3335  CG  ASP A 861      59.700  38.630  39.480  1.00  0.00           C
ATOM   3336  OD1 ASP A 861      59.960  39.800  39.110  1.00  0.00           O
ATOM   3337  OD2 ASP A 861      59.020  37.820  38.740  1.00  0.00           O
ATOM   3338  C   ASP A 861      60.650  38.810  43.170  1.00  0.00           C
ATOM   3339  O   ASP A 861      59.610  39.100  43.790  1.00  0.00           O
ATOM   3340  N   PHE A 862      61.570  38.170  43.850  1.00  0.00           N
ATOM   3341  HN  PHE A 862      62.470  38.090  43.430  1.00  0.00           H
ATOM   3342  CA  PHE A 862      61.490  37.590  45.130  1.00  0.00           C
ATOM   3343  HA  PHE A 862      60.500  37.220  45.260  1.00  0.00           H
ATOM   3344  CB  PHE A 862      62.430  36.330  45.030  1.00  0.00           C
ATOM   3345  HB1 PHE A 862      63.510  36.570  44.930  1.00  0.00           H
ATOM   3346  HB2 PHE A 862      62.000  35.710  44.200  1.00  0.00           H
ATOM   3347  CG  PHE A 862      62.400  35.340  46.110  1.00  0.00           C
ATOM   3348  CD1 PHE A 862      61.260  35.200  46.890  1.00  0.00           C
ATOM   3349  HD1 PHE A 862      60.380  35.680  46.470  1.00  0.00           H
ATOM   3350  CE1 PHE A 862      61.150  34.350  47.950  1.00  0.00           C
ATOM   3351  HE1 PHE A 862      60.300  34.130  48.580  1.00  0.00           H
ATOM   3352  CZ  PHE A 862      62.290  33.670  48.400  1.00  0.00           C
ATOM   3353  HZ  PHE A 862      62.410  33.090  49.300  1.00  0.00           H
ATOM   3354  CD2 PHE A 862      63.540  34.610  46.520  1.00  0.00           C
ATOM   3355  HD2 PHE A 862      64.460  34.650  45.950  1.00  0.00           H
ATOM   3356  CE2 PHE A 862      63.550  33.800  47.730  1.00  0.00           C
ATOM   3357  HE2 PHE A 862      64.420  33.270  48.060  1.00  0.00           H
ATOM   3358  C   PHE A 862      62.010  38.580  46.190  1.00  0.00           C
ATOM   3359  O   PHE A 862      61.820  38.370  47.380  1.00  0.00           O
ATOM   3360  N   ALA A 863      62.650  39.780  45.810  1.00  0.00           N
ATOM   3361  HN  ALA A 863      62.920  39.930  44.860  1.00  0.00           H
ATOM   3362  CA  ALA A 863      63.210  40.800  46.640  1.00  0.00           C
ATOM   3363  HA  ALA A 863      64.200  40.400  46.800  1.00  0.00           H
ATOM   3364  CB  ALA A 863      63.150  42.060  45.780  1.00  0.00           C
ATOM   3365  HB1 ALA A 863      63.730  42.930  46.170  1.00  0.00           H
ATOM   3366  HB2 ALA A 863      62.070  42.340  45.900  1.00  0.00           H
ATOM   3367  HB3 ALA A 863      63.600  42.000  44.780  1.00  0.00           H
ATOM   3368  C   ALA A 863      62.660  40.970  48.070  1.00  0.00           C
ATOM   3369  O   ALA A 863      63.390  40.830  49.010  1.00  0.00           O
ATOM   3370  N   VAL A 864      61.350  41.290  48.250  1.00  0.00           N
ATOM   3371  HN  VAL A 864      60.740  41.320  47.460  1.00  0.00           H
ATOM   3372  CA  VAL A 864      60.850  41.530  49.610  1.00  0.00           C
ATOM   3373  HA  VAL A 864      61.500  42.250  50.070  1.00  0.00           H
ATOM   3374  CB  VAL A 864      59.530  42.210  49.590  1.00  0.00           C
ATOM   3375  HB  VAL A 864      58.730  41.610  49.100  1.00  0.00           H
ATOM   3376  CG1 VAL A 864      59.060  42.420  51.020  1.00  0.00           C
ATOM   3377 HG11 VAL A 864      58.980  41.530  51.680  1.00  0.00           H
ATOM   3378 HG12 VAL A 864      58.020  42.830  50.960  1.00  0.00           H
ATOM   3379 HG13 VAL A 864      59.740  43.170  51.480  1.00  0.00           H
ATOM   3380  CG2 VAL A 864      59.630  43.570  48.990  1.00  0.00           C
ATOM   3381 HG21 VAL A 864      60.430  44.190  49.470  1.00  0.00           H
ATOM   3382 HG22 VAL A 864      58.690  44.100  49.250  1.00  0.00           H
ATOM   3383 HG23 VAL A 864      59.870  43.470  47.910  1.00  0.00           H
ATOM   3384  C   VAL A 864      60.890  40.400  50.570  1.00  0.00           C
ATOM   3385  O   VAL A 864      61.530  40.410  51.630  1.00  0.00           O
ATOM   3386  N   PHE A 865      60.330  39.180  50.150  1.00  0.00           N
ATOM   3387  HN  PHE A 865      59.960  39.080  49.230  1.00  0.00           H
ATOM   3388  CA  PHE A 865      60.360  38.010  51.010  1.00  0.00           C
ATOM   3389  HA  PHE A 865      59.960  38.330  51.960  1.00  0.00           H
ATOM   3390  CB  PHE A 865      59.380  36.960  50.350  1.00  0.00           C
ATOM   3391  HB1 PHE A 865      59.760  36.490  49.420  1.00  0.00           H
ATOM   3392  HB2 PHE A 865      58.390  37.430  50.160  1.00  0.00           H
ATOM   3393  CG  PHE A 865      59.110  35.890  51.310  1.00  0.00           C
ATOM   3394  CD1 PHE A 865      59.880  34.720  51.440  1.00  0.00           C
ATOM   3395  HD1 PHE A 865      60.750  34.580  50.810  1.00  0.00           H
ATOM   3396  CE1 PHE A 865      59.560  33.700  52.320  1.00  0.00           C
ATOM   3397  HE1 PHE A 865      60.140  32.780  52.300  1.00  0.00           H
ATOM   3398  CZ  PHE A 865      58.360  33.880  53.130  1.00  0.00           C
ATOM   3399  HZ  PHE A 865      57.960  33.220  53.900  1.00  0.00           H
ATOM   3400  CD2 PHE A 865      58.030  36.070  52.150  1.00  0.00           C
ATOM   3401  HD2 PHE A 865      57.430  36.960  51.990  1.00  0.00           H
ATOM   3402  CE2 PHE A 865      57.660  35.070  53.060  1.00  0.00           C
ATOM   3403  HE2 PHE A 865      56.830  35.120  53.750  1.00  0.00           H
ATOM   3404  C   PHE A 865      61.790  37.510  51.300  1.00  0.00           C
ATOM   3405  O   PHE A 865      62.080  37.120  52.400  1.00  0.00           O
ATOM   3406  N   LEU A 866      62.670  37.590  50.270  1.00  0.00           N
ATOM   3407  HN  LEU A 866      62.320  37.860  49.390  1.00  0.00           H
ATOM   3408  CA  LEU A 866      64.070  37.230  50.380  1.00  0.00           C
ATOM   3409  HA  LEU A 866      64.160  36.280  50.890  1.00  0.00           H
ATOM   3410  CB  LEU A 866      64.670  37.070  48.950  1.00  0.00           C
ATOM   3411  HB1 LEU A 866      64.570  38.090  48.510  1.00  0.00           H
ATOM   3412  HB2 LEU A 866      64.140  36.380  48.260  1.00  0.00           H
ATOM   3413  CG  LEU A 866      66.160  36.680  48.840  1.00  0.00           C
ATOM   3414  HG  LEU A 866      66.720  37.560  49.220  1.00  0.00           H
ATOM   3415  CD1 LEU A 866      66.580  35.500  49.690  1.00  0.00           C
ATOM   3416 HD11 LEU A 866      67.550  35.100  49.310  1.00  0.00           H
ATOM   3417 HD12 LEU A 866      65.850  34.660  49.660  1.00  0.00           H
ATOM   3418 HD13 LEU A 866      66.810  35.820  50.720  1.00  0.00           H
ATOM   3419  CD2 LEU A 866      66.550  36.450  47.350  1.00  0.00           C
ATOM   3420 HD21 LEU A 866      67.640  36.660  47.280  1.00  0.00           H
ATOM   3421 HD22 LEU A 866      66.040  37.270  46.800  1.00  0.00           H
ATOM   3422 HD23 LEU A 866      66.240  35.520  46.830  1.00  0.00           H
ATOM   3423  C   LEU A 866      64.900  38.220  51.240  1.00  0.00           C
ATOM   3424  O   LEU A 866      65.600  37.670  52.060  1.00  0.00           O
ATOM   3425  N   THR A 867      64.640  39.540  51.220  1.00  0.00           N
ATOM   3426  HN  THR A 867      64.050  39.870  50.500  1.00  0.00           H
ATOM   3427  CA  THR A 867      65.190  40.470  52.270  1.00  0.00           C
ATOM   3428  HA  THR A 867      66.260  40.380  52.150  1.00  0.00           H
ATOM   3429  CB  THR A 867      64.630  41.890  52.090  1.00  0.00           C
ATOM   3430  HB  THR A 867      63.530  41.850  52.160  1.00  0.00           H
ATOM   3431  OG1 THR A 867      64.870  42.380  50.750  1.00  0.00           O
ATOM   3432  HG1 THR A 867      64.540  41.710  50.160  1.00  0.00           H
ATOM   3433  CG2 THR A 867      65.300  42.910  53.040  1.00  0.00           C
ATOM   3434 HG21 THR A 867      66.390  42.840  52.830  1.00  0.00           H
ATOM   3435 HG22 THR A 867      65.160  42.620  54.100  1.00  0.00           H
ATOM   3436 HG23 THR A 867      65.020  43.960  52.840  1.00  0.00           H
ATOM   3437  C   THR A 867      64.810  40.060  53.660  1.00  0.00           C
ATOM   3438  O   THR A 867      65.670  39.970  54.540  1.00  0.00           O
ATOM   3439  N   ILE A 868      63.570  39.680  53.930  1.00  0.00           N
ATOM   3440  HN  ILE A 868      62.860  39.640  53.230  1.00  0.00           H
ATOM   3441  CA  ILE A 868      63.050  39.160  55.240  1.00  0.00           C
ATOM   3442  HA  ILE A 868      63.280  39.880  56.020  1.00  0.00           H
ATOM   3443  CB  ILE A 868      61.490  39.080  55.190  1.00  0.00           C
ATOM   3444  HB  ILE A 868      61.230  38.480  54.290  1.00  0.00           H
ATOM   3445  CG2 ILE A 868      60.930  38.460  56.490  1.00  0.00           C
ATOM   3446 HG21 ILE A 868      59.840  38.680  56.580  1.00  0.00           H
ATOM   3447 HG22 ILE A 868      61.370  38.810  57.450  1.00  0.00           H
ATOM   3448 HG23 ILE A 868      61.010  37.350  56.500  1.00  0.00           H
ATOM   3449  CG1 ILE A 868      61.040  40.550  55.020  1.00  0.00           C
ATOM   3450 HG11 ILE A 868      61.370  40.840  54.000  1.00  0.00           H
ATOM   3451 HG12 ILE A 868      61.590  41.170  55.770  1.00  0.00           H
ATOM   3452  CD  ILE A 868      59.560  40.800  54.870  1.00  0.00           C
ATOM   3453  HD1 ILE A 868      59.140  40.080  54.140  1.00  0.00           H
ATOM   3454  HD2 ILE A 868      59.360  41.830  54.540  1.00  0.00           H
ATOM   3455  HD3 ILE A 868      59.100  40.580  55.860  1.00  0.00           H
ATOM   3456  C   ILE A 868      63.770  37.870  55.640  1.00  0.00           C
ATOM   3457  O   ILE A 868      64.290  37.780  56.740  1.00  0.00           O
ATOM   3458  N   VAL A 869      63.930  36.930  54.720  1.00  0.00           N
ATOM   3459  HN  VAL A 869      63.610  37.060  53.790  1.00  0.00           H
ATOM   3460  CA  VAL A 869      64.650  35.650  54.960  1.00  0.00           C
ATOM   3461  HA  VAL A 869      64.290  35.160  55.850  1.00  0.00           H
ATOM   3462  CB  VAL A 869      64.560  34.720  53.710  1.00  0.00           C
ATOM   3463  HB  VAL A 869      64.910  35.210  52.770  1.00  0.00           H
ATOM   3464  CG1 VAL A 869      65.360  33.420  54.040  1.00  0.00           C
ATOM   3465 HG11 VAL A 869      65.310  33.090  55.110  1.00  0.00           H
ATOM   3466 HG12 VAL A 869      66.460  33.390  53.860  1.00  0.00           H
ATOM   3467 HG13 VAL A 869      64.880  32.620  53.460  1.00  0.00           H
ATOM   3468  CG2 VAL A 869      63.010  34.290  53.680  1.00  0.00           C
ATOM   3469 HG21 VAL A 869      62.980  33.460  52.950  1.00  0.00           H
ATOM   3470 HG22 VAL A 869      62.360  35.150  53.440  1.00  0.00           H
ATOM   3471 HG23 VAL A 869      62.670  33.970  54.690  1.00  0.00           H
ATOM   3472  C   VAL A 869      66.120  35.890  55.360  1.00  0.00           C
ATOM   3473  O   VAL A 869      66.590  35.380  56.390  1.00  0.00           O
ATOM   3474  N   ILE A 870      66.850  36.770  54.680  1.00  0.00           N
ATOM   3475  HN  ILE A 870      66.350  37.260  53.980  1.00  0.00           H
ATOM   3476  CA  ILE A 870      68.160  37.100  55.100  1.00  0.00           C
ATOM   3477  HA  ILE A 870      68.730  36.210  55.300  1.00  0.00           H
ATOM   3478  CB  ILE A 870      68.900  37.860  53.920  1.00  0.00           C
ATOM   3479  HB  ILE A 870      68.280  38.770  53.730  1.00  0.00           H
ATOM   3480  CG2 ILE A 870      70.300  38.450  54.350  1.00  0.00           C
ATOM   3481 HG21 ILE A 870      70.900  38.850  53.510  1.00  0.00           H
ATOM   3482 HG22 ILE A 870      70.840  37.590  54.790  1.00  0.00           H
ATOM   3483 HG23 ILE A 870      70.300  39.250  55.120  1.00  0.00           H
ATOM   3484  CG1 ILE A 870      69.010  37.100  52.580  1.00  0.00           C
ATOM   3485 HG11 ILE A 870      68.100  36.530  52.290  1.00  0.00           H
ATOM   3486 HG12 ILE A 870      69.850  36.360  52.630  1.00  0.00           H
ATOM   3487  CD  ILE A 870      69.180  37.950  51.280  1.00  0.00           C
ATOM   3488  HD1 ILE A 870      68.360  38.700  51.250  1.00  0.00           H
ATOM   3489  HD2 ILE A 870      69.150  37.340  50.360  1.00  0.00           H
ATOM   3490  HD3 ILE A 870      70.210  38.370  51.200  1.00  0.00           H
ATOM   3491  C   ILE A 870      68.250  37.920  56.330  1.00  0.00           C
ATOM   3492  O   ILE A 870      69.070  37.680  57.140  1.00  0.00           O
ATOM   3493  N   MET A 871      67.380  38.970  56.590  1.00  0.00           N
ATOM   3494  HN  MET A 871      66.670  39.260  55.950  1.00  0.00           H
ATOM   3495  CA  MET A 871      67.370  39.780  57.810  1.00  0.00           C
ATOM   3496  HA  MET A 871      68.410  40.020  57.960  1.00  0.00           H
ATOM   3497  CB  MET A 871      66.560  41.030  57.760  1.00  0.00           C
ATOM   3498  HB1 MET A 871      66.510  41.480  58.770  1.00  0.00           H
ATOM   3499  HB2 MET A 871      65.490  40.900  57.490  1.00  0.00           H
ATOM   3500  CG  MET A 871      67.170  42.120  56.830  1.00  0.00           C
ATOM   3501  HG1 MET A 871      66.460  42.980  56.830  1.00  0.00           H
ATOM   3502  HG2 MET A 871      67.310  41.650  55.830  1.00  0.00           H
ATOM   3503  SD  MET A 871      68.860  42.480  57.510  1.00  0.00           S
ATOM   3504  CE  MET A 871      69.310  43.780  56.500  1.00  0.00           C
ATOM   3505  HE1 MET A 871      70.420  43.800  56.460  1.00  0.00           H
ATOM   3506  HE2 MET A 871      68.900  44.770  56.820  1.00  0.00           H
ATOM   3507  HE3 MET A 871      69.050  43.720  55.430  1.00  0.00           H
ATOM   3508  C   MET A 871      66.970  38.970  59.000  1.00  0.00           C
ATOM   3509  O   MET A 871      67.400  39.260  60.090  1.00  0.00           O
ATOM   3510  N   VAL A 872      66.020  38.030  58.980  1.00  0.00           N
ATOM   3511  HN  VAL A 872      65.450  37.820  58.190  1.00  0.00           H
ATOM   3512  CA  VAL A 872      65.810  37.060  60.070  1.00  0.00           C
ATOM   3513  HA  VAL A 872      65.800  37.590  61.010  1.00  0.00           H
ATOM   3514  CB  VAL A 872      64.590  36.160  60.250  1.00  0.00           C
ATOM   3515  HB  VAL A 872      64.530  35.660  61.240  1.00  0.00           H
ATOM   3516  CG1 VAL A 872      63.400  37.110  60.080  1.00  0.00           C
ATOM   3517 HG11 VAL A 872      63.440  37.660  59.110  1.00  0.00           H
ATOM   3518 HG12 VAL A 872      63.320  37.730  60.990  1.00  0.00           H
ATOM   3519 HG13 VAL A 872      62.440  36.550  60.110  1.00  0.00           H
ATOM   3520  CG2 VAL A 872      64.550  35.170  59.120  1.00  0.00           C
ATOM   3521 HG21 VAL A 872      63.560  34.700  58.990  1.00  0.00           H
ATOM   3522 HG22 VAL A 872      65.290  34.350  59.230  1.00  0.00           H
ATOM   3523 HG23 VAL A 872      64.820  35.630  58.140  1.00  0.00           H
ATOM   3524  C   VAL A 872      67.020  36.100  60.150  1.00  0.00           C
ATOM   3525  O   VAL A 872      67.390  35.750  61.270  1.00  0.00           O
ATOM   3526  N   THR A 873      67.700  35.730  59.000  1.00  0.00           N
ATOM   3527  HN  THR A 873      67.410  35.970  58.080  1.00  0.00           H
ATOM   3528  CA  THR A 873      68.800  34.820  59.130  1.00  0.00           C
ATOM   3529  HA  THR A 873      68.530  33.960  59.730  1.00  0.00           H
ATOM   3530  CB  THR A 873      69.440  34.380  57.830  1.00  0.00           C
ATOM   3531  HB  THR A 873      69.840  35.240  57.250  1.00  0.00           H
ATOM   3532  OG1 THR A 873      68.480  33.560  57.140  1.00  0.00           O
ATOM   3533  HG1 THR A 873      67.740  34.070  56.820  1.00  0.00           H
ATOM   3534  CG2 THR A 873      70.690  33.470  58.070  1.00  0.00           C
ATOM   3535 HG21 THR A 873      70.820  32.890  57.130  1.00  0.00           H
ATOM   3536 HG22 THR A 873      70.550  32.810  58.960  1.00  0.00           H
ATOM   3537 HG23 THR A 873      71.630  34.040  58.230  1.00  0.00           H
ATOM   3538  C   THR A 873      69.930  35.480  59.910  1.00  0.00           C
ATOM   3539  O   THR A 873      70.390  34.860  60.800  1.00  0.00           O
ATOM   3540  N   ILE A 874      70.270  36.750  59.640  1.00  0.00           N
ATOM   3541  HN  ILE A 874      69.940  37.290  58.860  1.00  0.00           H
ATOM   3542  CA  ILE A 874      71.350  37.420  60.360  1.00  0.00           C
ATOM   3543  HA  ILE A 874      72.180  36.720  60.350  1.00  0.00           H
ATOM   3544  CB  ILE A 874      71.770  38.760  59.770  1.00  0.00           C
ATOM   3545  HB  ILE A 874      70.820  39.340  59.790  1.00  0.00           H
ATOM   3546  CG2 ILE A 874      72.800  39.580  60.550  1.00  0.00           C
ATOM   3547 HG21 ILE A 874      72.440  39.710  61.590  1.00  0.00           H
ATOM   3548 HG22 ILE A 874      72.870  40.650  60.240  1.00  0.00           H
ATOM   3549 HG23 ILE A 874      73.760  39.030  60.490  1.00  0.00           H
ATOM   3550  CG1 ILE A 874      72.280  38.550  58.350  1.00  0.00           C
ATOM   3551 HG11 ILE A 874      72.870  39.400  57.950  1.00  0.00           H
ATOM   3552 HG12 ILE A 874      71.420  38.470  57.650  1.00  0.00           H
ATOM   3553  CD  ILE A 874      73.210  37.310  58.040  1.00  0.00           C
ATOM   3554  HD1 ILE A 874      72.690  36.330  58.110  1.00  0.00           H
ATOM   3555  HD2 ILE A 874      74.080  37.430  58.730  1.00  0.00           H
ATOM   3556  HD3 ILE A 874      73.610  37.580  57.040  1.00  0.00           H
ATOM   3557  C   ILE A 874      70.970  37.500  61.850  1.00  0.00           C
ATOM   3558  O   ILE A 874      71.810  37.220  62.720  1.00  0.00           O
ATOM   3559  N   ASP A 875      69.690  37.880  62.150  1.00  0.00           N
ATOM   3560  HN  ASP A 875      69.050  38.240  61.460  1.00  0.00           H
ATOM   3561  CA  ASP A 875      69.190  37.880  63.560  1.00  0.00           C
ATOM   3562  HA  ASP A 875      69.850  38.520  64.130  1.00  0.00           H
ATOM   3563  CB  ASP A 875      67.770  38.410  63.590  1.00  0.00           C
ATOM   3564  HB1 ASP A 875      67.030  37.660  63.230  1.00  0.00           H
ATOM   3565  HB2 ASP A 875      67.700  39.380  63.060  1.00  0.00           H
ATOM   3566  CG  ASP A 875      67.480  38.870  64.970  1.00  0.00           C
ATOM   3567  OD1 ASP A 875      66.540  38.280  65.620  1.00  0.00           O
ATOM   3568  OD2 ASP A 875      68.160  39.770  65.500  1.00  0.00           O
ATOM   3569  C   ASP A 875      69.320  36.450  64.190  1.00  0.00           C
ATOM   3570  O   ASP A 875      69.700  36.370  65.340  1.00  0.00           O
ATOM   3571  N   TYR A 876      68.980  35.350  63.470  1.00  0.00           N
ATOM   3572  HN  TYR A 876      68.580  35.490  62.570  1.00  0.00           H
ATOM   3573  CA  TYR A 876      69.050  33.990  64.040  1.00  0.00           C
ATOM   3574  HA  TYR A 876      68.710  33.870  65.060  1.00  0.00           H
ATOM   3575  CB  TYR A 876      68.230  33.100  62.960  1.00  0.00           C
ATOM   3576  HB1 TYR A 876      68.510  33.330  61.900  1.00  0.00           H
ATOM   3577  HB2 TYR A 876      67.180  33.440  63.120  1.00  0.00           H
ATOM   3578  CG  TYR A 876      68.460  31.680  63.100  1.00  0.00           C
ATOM   3579  CD1 TYR A 876      69.210  30.870  62.170  1.00  0.00           C
ATOM   3580  HD1 TYR A 876      69.690  31.380  61.340  1.00  0.00           H
ATOM   3581  CE1 TYR A 876      69.270  29.450  62.360  1.00  0.00           C
ATOM   3582  HE1 TYR A 876      69.740  28.850  61.610  1.00  0.00           H
ATOM   3583  CZ  TYR A 876      68.660  28.880  63.450  1.00  0.00           C
ATOM   3584  OH  TYR A 876      68.660  27.480  63.630  1.00  0.00           O
ATOM   3585  HH  TYR A 876      69.050  27.070  62.850  1.00  0.00           H
ATOM   3586  CD2 TYR A 876      67.820  31.080  64.170  1.00  0.00           C
ATOM   3587  HD2 TYR A 876      67.260  31.550  64.950  1.00  0.00           H
ATOM   3588  CE2 TYR A 876      67.900  29.720  64.360  1.00  0.00           C
ATOM   3589  HE2 TYR A 876      67.510  29.250  65.250  1.00  0.00           H
ATOM   3590  C   TYR A 876      70.530  33.500  64.260  1.00  0.00           C
ATOM   3591  O   TYR A 876      70.770  32.530  65.030  1.00  0.00           O
ATOM   3592  N   LEU A 877      71.570  34.080  63.590  1.00  0.00           N
ATOM   3593  HN  LEU A 877      71.310  34.730  62.880  1.00  0.00           H
ATOM   3594  CA  LEU A 877      73.020  33.820  63.720  1.00  0.00           C
ATOM   3595  HA  LEU A 877      73.130  32.820  64.120  1.00  0.00           H
ATOM   3596  CB  LEU A 877      73.490  33.800  62.190  1.00  0.00           C
ATOM   3597  HB1 LEU A 877      73.090  34.700  61.690  1.00  0.00           H
ATOM   3598  HB2 LEU A 877      72.930  32.930  61.790  1.00  0.00           H
ATOM   3599  CG  LEU A 877      75.010  33.560  61.810  1.00  0.00           C
ATOM   3600  HG  LEU A 877      75.610  34.410  62.220  1.00  0.00           H
ATOM   3601  CD1 LEU A 877      75.360  32.200  62.440  1.00  0.00           C
ATOM   3602 HD11 LEU A 877      76.430  31.970  62.210  1.00  0.00           H
ATOM   3603 HD12 LEU A 877      74.770  31.500  61.810  1.00  0.00           H
ATOM   3604 HD13 LEU A 877      75.210  32.060  63.530  1.00  0.00           H
ATOM   3605  CD2 LEU A 877      75.320  33.480  60.290  1.00  0.00           C
ATOM   3606 HD21 LEU A 877      74.760  34.370  59.920  1.00  0.00           H
ATOM   3607 HD22 LEU A 877      74.850  32.560  59.860  1.00  0.00           H
ATOM   3608 HD23 LEU A 877      76.400  33.430  60.030  1.00  0.00           H
ATOM   3609  C   LEU A 877      73.770  34.730  64.620  1.00  0.00           C
ATOM   3610  O   LEU A 877      74.460  34.330  65.520  1.00  0.00           O
ATOM   3611  N   VAL A 878      73.730  36.040  64.410  1.00  0.00           N
ATOM   3612  HN  VAL A 878      73.290  36.420  63.590  1.00  0.00           H
ATOM   3613  CA  VAL A 878      74.490  37.010  65.280  1.00  0.00           C
ATOM   3614  HA  VAL A 878      75.150  36.490  65.960  1.00  0.00           H
ATOM   3615  CB  VAL A 878      75.310  38.110  64.640  1.00  0.00           C
ATOM   3616  HB  VAL A 878      74.550  38.680  64.040  1.00  0.00           H
ATOM   3617  CG1 VAL A 878      76.080  39.050  65.640  1.00  0.00           C
ATOM   3618 HG11 VAL A 878      76.750  38.460  66.300  1.00  0.00           H
ATOM   3619 HG12 VAL A 878      75.350  39.600  66.260  1.00  0.00           H
ATOM   3620 HG13 VAL A 878      76.690  39.830  65.140  1.00  0.00           H
ATOM   3621  CG2 VAL A 878      76.310  37.410  63.700  1.00  0.00           C
ATOM   3622 HG21 VAL A 878      76.830  36.630  64.290  1.00  0.00           H
ATOM   3623 HG22 VAL A 878      76.990  38.160  63.240  1.00  0.00           H
ATOM   3624 HG23 VAL A 878      75.780  36.850  62.890  1.00  0.00           H
ATOM   3625  C   VAL A 878      73.510  37.670  66.260  1.00  0.00           C
ATOM   3626  O   VAL A 878      73.890  37.910  67.430  1.00  0.00           O
ATOM   3627  N   GLY A 879      72.330  38.050  65.810  1.00  0.00           N
ATOM   3628  HN  GLY A 879      72.110  37.820  64.860  1.00  0.00           H
ATOM   3629  CA  GLY A 879      71.310  38.730  66.670  1.00  0.00           C
ATOM   3630  HA1 GLY A 879      71.550  38.520  67.700  1.00  0.00           H
ATOM   3631  HA2 GLY A 879      70.330  38.600  66.240  1.00  0.00           H
ATOM   3632  C   GLY A 879      71.550  40.190  66.640  1.00  0.00           C
ATOM   3633  O   GLY A 879      72.700  40.690  66.760  1.00  0.00           O
ATOM   3634  N   VAL A 880      70.460  40.960  66.500  1.00  0.00           N
ATOM   3635  HN  VAL A 880      69.600  40.610  66.130  1.00  0.00           H
ATOM   3636  CA  VAL A 880      70.370  42.350  66.440  1.00  0.00           C
ATOM   3637  HA  VAL A 880      71.350  42.750  66.670  1.00  0.00           H
ATOM   3638  CB  VAL A 880      69.890  42.930  65.110  1.00  0.00           C
ATOM   3639  HB  VAL A 880      68.830  42.650  64.970  1.00  0.00           H
ATOM   3640  CG1 VAL A 880      70.120  44.460  65.130  1.00  0.00           C
ATOM   3641 HG11 VAL A 880      69.830  44.860  64.140  1.00  0.00           H
ATOM   3642 HG12 VAL A 880      71.190  44.690  65.350  1.00  0.00           H
ATOM   3643 HG13 VAL A 880      69.470  44.920  65.900  1.00  0.00           H
ATOM   3644  CG2 VAL A 880      70.780  42.330  63.950  1.00  0.00           C
ATOM   3645 HG21 VAL A 880      70.620  42.880  63.000  1.00  0.00           H
ATOM   3646 HG22 VAL A 880      70.520  41.240  63.900  1.00  0.00           H
ATOM   3647 HG23 VAL A 880      71.830  42.510  64.230  1.00  0.00           H
ATOM   3648  C   VAL A 880      69.410  42.730  67.650  1.00  0.00           C
ATOM   3649  O   VAL A 880      68.340  42.170  67.760  1.00  0.00           O
ATOM   3650  N   PRO A 881      69.690  43.690  68.530  1.00  0.00           N
ATOM   3651  CD  PRO A 881      71.050  44.030  68.820  1.00  0.00           C
ATOM   3652  HD1 PRO A 881      71.390  44.740  68.030  1.00  0.00           H
ATOM   3653  HD2 PRO A 881      71.690  43.140  69.000  1.00  0.00           H
ATOM   3654  CA  PRO A 881      68.710  44.430  69.350  1.00  0.00           C
ATOM   3655  HA  PRO A 881      68.190  43.780  70.030  1.00  0.00           H
ATOM   3656  CB  PRO A 881      69.610  45.420  70.080  1.00  0.00           C
ATOM   3657  HB1 PRO A 881      69.140  45.790  71.020  1.00  0.00           H
ATOM   3658  HB2 PRO A 881      69.860  46.320  69.480  1.00  0.00           H
ATOM   3659  CG  PRO A 881      70.850  44.610  70.250  1.00  0.00           C
ATOM   3660  HG1 PRO A 881      71.710  45.250  70.540  1.00  0.00           H
ATOM   3661  HG2 PRO A 881      70.640  43.860  71.040  1.00  0.00           H
ATOM   3662  C   PRO A 881      67.690  45.050  68.460  1.00  0.00           C
ATOM   3663  O   PRO A 881      68.020  45.730  67.510  1.00  0.00           O
ATOM   3664  N   SER A 882      66.400  44.950  68.740  1.00  0.00           N
ATOM   3665  HN  SER A 882      66.050  44.440  69.520  1.00  0.00           H
ATOM   3666  CA  SER A 882      65.270  45.500  67.920  1.00  0.00           C
ATOM   3667  HA  SER A 882      65.360  46.570  67.930  1.00  0.00           H
ATOM   3668  CB  SER A 882      65.170  45.070  66.410  1.00  0.00           C
ATOM   3669  HB1 SER A 882      64.150  45.120  65.980  1.00  0.00           H
ATOM   3670  HB2 SER A 882      65.490  44.000  66.380  1.00  0.00           H
ATOM   3671  OG  SER A 882      66.060  45.940  65.660  1.00  0.00           O
ATOM   3672  HG1 SER A 882      66.770  46.010  66.300  1.00  0.00           H
ATOM   3673  C   SER A 882      63.910  45.230  68.500  1.00  0.00           C
ATOM   3674  O   SER A 882      63.710  44.250  69.160  1.00  0.00           O
ATOM   3675  N   PRO A 883      62.940  46.150  68.390  1.00  0.00           N
ATOM   3676  CD  PRO A 883      63.090  47.490  67.780  1.00  0.00           C
ATOM   3677  HD1 PRO A 883      63.290  47.360  66.700  1.00  0.00           H
ATOM   3678  HD2 PRO A 883      63.900  48.130  68.200  1.00  0.00           H
ATOM   3679  CA  PRO A 883      61.570  45.740  68.440  1.00  0.00           C
ATOM   3680  HA  PRO A 883      61.450  45.440  69.470  1.00  0.00           H
ATOM   3681  CB  PRO A 883      60.680  46.940  68.100  1.00  0.00           C
ATOM   3682  HB1 PRO A 883      59.900  47.210  68.830  1.00  0.00           H
ATOM   3683  HB2 PRO A 883      60.120  46.850  67.140  1.00  0.00           H
ATOM   3684  CG  PRO A 883      61.680  48.090  68.050  1.00  0.00           C
ATOM   3685  HG1 PRO A 883      61.530  48.850  67.240  1.00  0.00           H
ATOM   3686  HG2 PRO A 883      61.670  48.670  69.000  1.00  0.00           H
ATOM   3687  C   PRO A 883      61.220  44.590  67.520  1.00  0.00           C
ATOM   3688  O   PRO A 883      61.300  44.700  66.300  1.00  0.00           O
ATOM   3689  N   LYS A 884      60.760  43.420  68.050  1.00  0.00           N
ATOM   3690  HN  LYS A 884      60.710  43.370  69.050  1.00  0.00           H
ATOM   3691  CA  LYS A 884      60.140  42.380  67.370  1.00  0.00           C
ATOM   3692  HA  LYS A 884      60.340  42.430  66.320  1.00  0.00           H
ATOM   3693  CB  LYS A 884      60.610  40.980  67.810  1.00  0.00           C
ATOM   3694  HB1 LYS A 884      60.070  40.060  67.490  1.00  0.00           H
ATOM   3695  HB2 LYS A 884      60.440  40.820  68.890  1.00  0.00           H
ATOM   3696  CG  LYS A 884      62.110  40.630  67.450  1.00  0.00           C
ATOM   3697  HG1 LYS A 884      62.740  41.510  67.720  1.00  0.00           H
ATOM   3698  HG2 LYS A 884      62.100  40.630  66.330  1.00  0.00           H
ATOM   3699  CD  LYS A 884      62.570  39.200  67.930  1.00  0.00           C
ATOM   3700  HD1 LYS A 884      61.810  38.440  67.660  1.00  0.00           H
ATOM   3701  HD2 LYS A 884      62.540  39.180  69.050  1.00  0.00           H
ATOM   3702  CE  LYS A 884      63.950  38.790  67.510  1.00  0.00           C
ATOM   3703  HE1 LYS A 884      64.290  37.740  67.520  1.00  0.00           H
ATOM   3704  HE2 LYS A 884      64.640  39.400  68.120  1.00  0.00           H
ATOM   3705  NZ  LYS A 884      64.150  39.130  66.050  1.00  0.00           N
ATOM   3706  HZ1 LYS A 884      63.370  38.770  65.450  1.00  0.00           H
ATOM   3707  HZ2 LYS A 884      65.040  38.660  65.810  1.00  0.00           H
ATOM   3708  HZ3 LYS A 884      64.390  40.140  66.020  1.00  0.00           H
ATOM   3709  C   LYS A 884      58.660  42.440  67.490  1.00  0.00           C
ATOM   3710  O   LYS A 884      58.050  43.110  68.370  1.00  0.00           O
ATOM   3711  N   LEU A 885      58.080  41.710  66.530  1.00  0.00           N
ATOM   3712  HN  LEU A 885      58.640  41.260  65.840  1.00  0.00           H
ATOM   3713  CA  LEU A 885      56.620  41.580  66.300  1.00  0.00           C
ATOM   3714  HA  LEU A 885      56.240  42.580  66.360  1.00  0.00           H
ATOM   3715  CB  LEU A 885      56.350  40.960  64.860  1.00  0.00           C
ATOM   3716  HB1 LEU A 885      56.990  40.050  64.780  1.00  0.00           H
ATOM   3717  HB2 LEU A 885      56.670  41.710  64.100  1.00  0.00           H
ATOM   3718  CG  LEU A 885      54.820  40.760  64.500  1.00  0.00           C
ATOM   3719  HG  LEU A 885      54.430  40.250  65.390  1.00  0.00           H
ATOM   3720  CD1 LEU A 885      54.000  42.040  64.440  1.00  0.00           C
ATOM   3721 HD11 LEU A 885      54.010  42.640  65.370  1.00  0.00           H
ATOM   3722 HD12 LEU A 885      52.910  41.920  64.280  1.00  0.00           H
ATOM   3723 HD13 LEU A 885      54.300  42.810  63.700  1.00  0.00           H
ATOM   3724  CD2 LEU A 885      54.790  39.860  63.230  1.00  0.00           C
ATOM   3725 HD21 LEU A 885      53.730  39.700  62.930  1.00  0.00           H
ATOM   3726 HD22 LEU A 885      55.230  38.840  63.300  1.00  0.00           H
ATOM   3727 HD23 LEU A 885      55.140  40.370  62.300  1.00  0.00           H
ATOM   3728  C   LEU A 885      55.930  40.820  67.330  1.00  0.00           C
ATOM   3729  O   LEU A 885      56.640  39.910  67.870  1.00  0.00           O
ATOM   3730  N   HSD A 886      54.720  41.140  67.800  1.00  0.00           N
ATOM   3731  HN  HSD A 886      54.340  41.960  67.370  1.00  0.00           H
ATOM   3732  CA  HSD A 886      54.040  40.620  69.000  1.00  0.00           C
ATOM   3733  HA  HSD A 886      54.600  39.770  69.380  1.00  0.00           H
ATOM   3734  CB  HSD A 886      53.920  41.650  70.200  1.00  0.00           C
ATOM   3735  HB1 HSD A 886      53.550  42.610  69.820  1.00  0.00           H
ATOM   3736  HB2 HSD A 886      55.000  41.760  70.430  1.00  0.00           H
ATOM   3737  ND1 HSD A 886      53.830  40.830  72.580  1.00  0.00           N
ATOM   3738  HD1 HSD A 886      54.830  40.720  72.610  1.00  0.00           H
ATOM   3739  CG  HSD A 886      53.160  41.210  71.400  1.00  0.00           C
ATOM   3740  CE1 HSD A 886      52.890  40.590  73.510  1.00  0.00           C
ATOM   3741  HE1 HSD A 886      53.210  40.270  74.490  1.00  0.00           H
ATOM   3742  NE2 HSD A 886      51.650  40.830  73.060  1.00  0.00           N
ATOM   3743  CD2 HSD A 886      51.820  41.190  71.760  1.00  0.00           C
ATOM   3744  HD2 HSD A 886      51.010  41.390  71.070  1.00  0.00           H
ATOM   3745  C   HSD A 886      52.690  40.030  68.620  1.00  0.00           C
ATOM   3746  O   HSD A 886      51.820  40.750  68.200  1.00  0.00           O
ATOM   3747  N   VAL A 887      52.540  38.760  68.870  1.00  0.00           N
ATOM   3748  HN  VAL A 887      53.270  38.310  69.370  1.00  0.00           H
ATOM   3749  CA  VAL A 887      51.440  37.930  68.400  1.00  0.00           C
ATOM   3750  HA  VAL A 887      50.700  38.600  67.990  1.00  0.00           H
ATOM   3751  CB  VAL A 887      51.870  36.800  67.440  1.00  0.00           C
ATOM   3752  HB  VAL A 887      50.970  36.220  67.170  1.00  0.00           H
ATOM   3753  CG1 VAL A 887      52.560  37.550  66.260  1.00  0.00           C
ATOM   3754 HG11 VAL A 887      53.510  38.020  66.620  1.00  0.00           H
ATOM   3755 HG12 VAL A 887      51.880  38.330  65.840  1.00  0.00           H
ATOM   3756 HG13 VAL A 887      52.780  36.870  65.420  1.00  0.00           H
ATOM   3757  CG2 VAL A 887      52.940  35.890  68.110  1.00  0.00           C
ATOM   3758 HG21 VAL A 887      53.800  36.500  68.460  1.00  0.00           H
ATOM   3759 HG22 VAL A 887      53.390  35.150  67.410  1.00  0.00           H
ATOM   3760 HG23 VAL A 887      52.530  35.340  68.980  1.00  0.00           H
ATOM   3761  C   VAL A 887      50.660  37.380  69.560  1.00  0.00           C
ATOM   3762  O   VAL A 887      51.280  36.920  70.540  1.00  0.00           O
ATOM   3763  N   PRO A 888      49.270  37.290  69.570  1.00  0.00           N
ATOM   3764  CD  PRO A 888      48.380  37.890  68.600  1.00  0.00           C
ATOM   3765  HD1 PRO A 888      48.720  37.790  67.560  1.00  0.00           H
ATOM   3766  HD2 PRO A 888      48.250  38.990  68.700  1.00  0.00           H
ATOM   3767  CA  PRO A 888      48.640  36.310  70.410  1.00  0.00           C
ATOM   3768  HA  PRO A 888      48.910  36.550  71.430  1.00  0.00           H
ATOM   3769  CB  PRO A 888      47.130  36.640  70.240  1.00  0.00           C
ATOM   3770  HB1 PRO A 888      46.860  37.460  70.940  1.00  0.00           H
ATOM   3771  HB2 PRO A 888      46.490  35.740  70.400  1.00  0.00           H
ATOM   3772  CG  PRO A 888      47.060  37.130  68.780  1.00  0.00           C
ATOM   3773  HG1 PRO A 888      46.970  36.240  68.140  1.00  0.00           H
ATOM   3774  HG2 PRO A 888      46.150  37.760  68.700  1.00  0.00           H
ATOM   3775  C   PRO A 888      48.890  34.890  69.940  1.00  0.00           C
ATOM   3776  O   PRO A 888      48.530  34.530  68.850  1.00  0.00           O
ATOM   3777  N   GLU A 889      49.430  33.970  70.840  1.00  0.00           N
ATOM   3778  HN  GLU A 889      49.790  34.400  71.660  1.00  0.00           H
ATOM   3779  CA  GLU A 889      49.640  32.580  70.510  1.00  0.00           C
ATOM   3780  HA  GLU A 889      50.030  32.350  69.530  1.00  0.00           H
ATOM   3781  CB  GLU A 889      50.700  32.020  71.520  1.00  0.00           C
ATOM   3782  HB1 GLU A 889      51.080  31.230  70.830  1.00  0.00           H
ATOM   3783  HB2 GLU A 889      50.330  31.630  72.500  1.00  0.00           H
ATOM   3784  CG  GLU A 889      51.890  33.040  71.790  1.00  0.00           C
ATOM   3785  HG1 GLU A 889      51.610  33.820  72.530  1.00  0.00           H
ATOM   3786  HG2 GLU A 889      52.080  33.530  70.810  1.00  0.00           H
ATOM   3787  CD  GLU A 889      53.280  32.500  72.110  1.00  0.00           C
ATOM   3788  OE1 GLU A 889      53.970  33.250  72.850  1.00  0.00           O
ATOM   3789  OE2 GLU A 889      53.660  31.380  71.660  1.00  0.00           O
ATOM   3790  C   GLU A 889      48.330  31.820  70.650  1.00  0.00           C
ATOM   3791  O   GLU A 889      47.410  32.200  71.390  1.00  0.00           O
ATOM   3792  N   LYS A 890      48.130  30.690  69.920  1.00  0.00           N
ATOM   3793  HN  LYS A 890      48.900  30.360  69.360  1.00  0.00           H
ATOM   3794  CA  LYS A 890      47.040  29.690  70.110  1.00  0.00           C
ATOM   3795  HA  LYS A 890      47.340  28.940  69.380  1.00  0.00           H
ATOM   3796  CB  LYS A 890      47.020  28.920  71.500  1.00  0.00           C
ATOM   3797  HB1 LYS A 890      46.080  28.320  71.610  1.00  0.00           H
ATOM   3798  HB2 LYS A 890      47.040  29.680  72.310  1.00  0.00           H
ATOM   3799  CG  LYS A 890      48.210  28.060  71.780  1.00  0.00           C
ATOM   3800  HG1 LYS A 890      48.030  27.680  72.800  1.00  0.00           H
ATOM   3801  HG2 LYS A 890      49.100  28.690  72.080  1.00  0.00           H
ATOM   3802  CD  LYS A 890      48.590  26.920  70.720  1.00  0.00           C
ATOM   3803  HD1 LYS A 890      49.350  27.340  70.020  1.00  0.00           H
ATOM   3804  HD2 LYS A 890      47.690  26.580  70.180  1.00  0.00           H
ATOM   3805  CE  LYS A 890      49.130  25.710  71.480  1.00  0.00           C
ATOM   3806  HE1 LYS A 890      48.280  25.150  71.930  1.00  0.00           H
ATOM   3807  HE2 LYS A 890      49.780  25.920  72.350  1.00  0.00           H
ATOM   3808  NZ  LYS A 890      49.780  24.780  70.530  1.00  0.00           N
ATOM   3809  HZ1 LYS A 890      50.520  25.270  69.970  1.00  0.00           H
ATOM   3810  HZ2 LYS A 890      49.140  24.510  69.760  1.00  0.00           H
ATOM   3811  HZ3 LYS A 890      50.200  24.020  71.120  1.00  0.00           H
ATOM   3812  C   LYS A 890      45.710  29.990  69.550  1.00  0.00           C
ATOM   3813  O   LYS A 890      44.700  29.580  70.110  1.00  0.00           O
ATOM   3814  N   PHE A 891      45.630  30.890  68.640  1.00  0.00           N
ATOM   3815  HN  PHE A 891      46.490  31.320  68.350  1.00  0.00           H
ATOM   3816  CA  PHE A 891      44.430  31.240  67.740  1.00  0.00           C
ATOM   3817  HA  PHE A 891      44.820  31.990  67.060  1.00  0.00           H
ATOM   3818  CB  PHE A 891      43.930  29.890  67.070  1.00  0.00           C
ATOM   3819  HB1 PHE A 891      43.510  29.180  67.810  1.00  0.00           H
ATOM   3820  HB2 PHE A 891      44.870  29.460  66.680  1.00  0.00           H
ATOM   3821  CG  PHE A 891      43.000  30.180  65.880  1.00  0.00           C
ATOM   3822  CD1 PHE A 891      41.800  29.420  65.640  1.00  0.00           C
ATOM   3823  HD1 PHE A 891      41.630  28.670  66.390  1.00  0.00           H
ATOM   3824  CE1 PHE A 891      40.910  29.740  64.600  1.00  0.00           C
ATOM   3825  HE1 PHE A 891      40.000  29.160  64.430  1.00  0.00           H
ATOM   3826  CZ  PHE A 891      41.270  30.720  63.690  1.00  0.00           C
ATOM   3827  HZ  PHE A 891      40.620  30.970  62.860  1.00  0.00           H
ATOM   3828  CD2 PHE A 891      43.310  31.170  65.040  1.00  0.00           C
ATOM   3829  HD2 PHE A 891      44.230  31.700  65.220  1.00  0.00           H
ATOM   3830  CE2 PHE A 891      42.380  31.550  64.000  1.00  0.00           C
ATOM   3831  HE2 PHE A 891      42.560  32.440  63.400  1.00  0.00           H
ATOM   3832  C   PHE A 891      43.460  32.150  68.420  1.00  0.00           C
ATOM   3833  O   PHE A 891      42.230  32.100  68.260  1.00  0.00           O
ATOM   3834  N   GLU A 892      44.000  32.910  69.380  1.00  0.00           N
ATOM   3835  HN  GLU A 892      44.920  32.830  69.760  1.00  0.00           H
ATOM   3836  CA  GLU A 892      43.240  33.910  69.980  1.00  0.00           C
ATOM   3837  HA  GLU A 892      42.240  33.520  69.890  1.00  0.00           H
ATOM   3838  CB  GLU A 892      43.700  34.080  71.480  1.00  0.00           C
ATOM   3839  HB1 GLU A 892      43.000  34.840  71.880  1.00  0.00           H
ATOM   3840  HB2 GLU A 892      44.700  34.560  71.420  1.00  0.00           H
ATOM   3841  CG  GLU A 892      43.690  32.730  72.300  1.00  0.00           C
ATOM   3842  HG1 GLU A 892      44.690  32.280  72.150  1.00  0.00           H
ATOM   3843  HG2 GLU A 892      42.810  32.110  72.040  1.00  0.00           H
ATOM   3844  CD  GLU A 892      43.510  33.060  73.790  1.00  0.00           C
ATOM   3845  OE1 GLU A 892      44.480  33.020  74.570  1.00  0.00           O
ATOM   3846  OE2 GLU A 892      42.320  33.190  74.230  1.00  0.00           O
ATOM   3847  C   GLU A 892      43.290  35.280  69.230  1.00  0.00           C
ATOM   3848  O   GLU A 892      44.350  35.560  68.670  1.00  0.00           O
ATOM   3849  N   PRO A 893      42.170  36.060  69.040  1.00  0.00           N
ATOM   3850  CD  PRO A 893      40.810  35.710  69.430  1.00  0.00           C
ATOM   3851  HD1 PRO A 893      40.700  35.260  70.450  1.00  0.00           H
ATOM   3852  HD2 PRO A 893      40.400  35.120  68.580  1.00  0.00           H
ATOM   3853  CA  PRO A 893      42.320  37.500  68.770  1.00  0.00           C
ATOM   3854  HA  PRO A 893      42.900  37.660  67.860  1.00  0.00           H
ATOM   3855  CB  PRO A 893      40.800  37.800  68.400  1.00  0.00           C
ATOM   3856  HB1 PRO A 893      40.660  37.380  67.390  1.00  0.00           H
ATOM   3857  HB2 PRO A 893      40.520  38.870  68.380  1.00  0.00           H
ATOM   3858  CG  PRO A 893      40.020  37.040  69.350  1.00  0.00           C
ATOM   3859  HG1 PRO A 893      39.880  37.560  70.320  1.00  0.00           H
ATOM   3860  HG2 PRO A 893      38.960  36.950  69.010  1.00  0.00           H
ATOM   3861  C   PRO A 893      43.140  38.270  69.830  1.00  0.00           C
ATOM   3862  O   PRO A 893      43.050  38.010  71.050  1.00  0.00           O
ATOM   3863  N   THR A 894      43.980  39.280  69.440  1.00  0.00           N
ATOM   3864  HN  THR A 894      44.030  39.500  68.470  1.00  0.00           H
ATOM   3865  CA  THR A 894      44.900  40.150  70.260  1.00  0.00           C
ATOM   3866  HA  THR A 894      45.540  39.440  70.770  1.00  0.00           H
ATOM   3867  CB  THR A 894      45.720  41.080  69.410  1.00  0.00           C
ATOM   3868  HB  THR A 894      45.100  41.990  69.290  1.00  0.00           H
ATOM   3869  OG1 THR A 894      46.130  40.540  68.120  1.00  0.00           O
ATOM   3870  HG1 THR A 894      45.370  40.590  67.530  1.00  0.00           H
ATOM   3871  CG2 THR A 894      47.030  41.530  70.070  1.00  0.00           C
ATOM   3872 HG21 THR A 894      47.710  42.090  69.400  1.00  0.00           H
ATOM   3873 HG22 THR A 894      47.620  40.650  70.380  1.00  0.00           H
ATOM   3874 HG23 THR A 894      46.620  42.170  70.900  1.00  0.00           H
ATOM   3875  C   THR A 894      44.130  40.990  71.250  1.00  0.00           C
ATOM   3876  O   THR A 894      44.600  41.090  72.440  1.00  0.00           O
ATOM   3877  N   HSD A 895      43.010  41.680  70.930  1.00  0.00           N
ATOM   3878  HN  HSD A 895      42.690  41.590  69.990  1.00  0.00           H
ATOM   3879  CA  HSD A 895      42.110  42.180  71.940  1.00  0.00           C
ATOM   3880  HA  HSD A 895      42.620  42.870  72.600  1.00  0.00           H
ATOM   3881  CB  HSD A 895      40.940  42.830  71.190  1.00  0.00           C
ATOM   3882  HB1 HSD A 895      40.730  42.140  70.340  1.00  0.00           H
ATOM   3883  HB2 HSD A 895      41.300  43.820  70.800  1.00  0.00           H
ATOM   3884  ND1 HSD A 895      39.330  44.000  72.770  1.00  0.00           N
ATOM   3885  HD1 HSD A 895      39.910  44.750  73.060  1.00  0.00           H
ATOM   3886  CG  HSD A 895      39.600  43.000  71.900  1.00  0.00           C
ATOM   3887  CE1 HSD A 895      38.050  43.960  73.100  1.00  0.00           C
ATOM   3888  HE1 HSD A 895      37.560  44.490  73.900  1.00  0.00           H
ATOM   3889  NE2 HSD A 895      37.420  42.930  72.520  1.00  0.00           N
ATOM   3890  CD2 HSD A 895      38.410  42.340  71.740  1.00  0.00           C
ATOM   3891  HD2 HSD A 895      38.190  41.400  71.250  1.00  0.00           H
ATOM   3892  C   HSD A 895      41.550  41.120  72.880  1.00  0.00           C
ATOM   3893  O   HSD A 895      41.100  40.090  72.410  1.00  0.00           O
ATOM   3894  N   PRO A 896      41.550  41.250  74.250  1.00  0.00           N
ATOM   3895  CD  PRO A 896      42.210  42.350  74.980  1.00  0.00           C
ATOM   3896  HD1 PRO A 896      41.530  43.210  75.170  1.00  0.00           H
ATOM   3897  HD2 PRO A 896      43.170  42.670  74.510  1.00  0.00           H
ATOM   3898  CA  PRO A 896      41.570  40.030  75.050  1.00  0.00           C
ATOM   3899  HA  PRO A 896      41.680  39.150  74.460  1.00  0.00           H
ATOM   3900  CB  PRO A 896      42.850  40.210  75.920  1.00  0.00           C
ATOM   3901  HB1 PRO A 896      43.680  40.020  75.210  1.00  0.00           H
ATOM   3902  HB2 PRO A 896      42.910  39.540  76.800  1.00  0.00           H
ATOM   3903  CG  PRO A 896      42.760  41.660  76.270  1.00  0.00           C
ATOM   3904  HG1 PRO A 896      42.010  41.940  77.030  1.00  0.00           H
ATOM   3905  HG2 PRO A 896      43.690  42.180  76.570  1.00  0.00           H
ATOM   3906  C   PRO A 896      40.270  39.790  75.830  1.00  0.00           C
ATOM   3907  O   PRO A 896      40.240  38.850  76.590  1.00  0.00           O
ATOM   3908  N   GLU A 897      39.260  40.610  75.580  1.00  0.00           N
ATOM   3909  HN  GLU A 897      39.320  41.320  74.880  1.00  0.00           H
ATOM   3910  CA  GLU A 897      38.110  40.580  76.400  1.00  0.00           C
ATOM   3911  HA  GLU A 897      38.300  40.300  77.430  1.00  0.00           H
ATOM   3912  CB  GLU A 897      37.510  42.000  76.410  1.00  0.00           C
ATOM   3913  HB1 GLU A 897      36.520  41.930  76.920  1.00  0.00           H
ATOM   3914  HB2 GLU A 897      37.280  42.310  75.370  1.00  0.00           H
ATOM   3915  CG  GLU A 897      38.470  43.110  77.000  1.00  0.00           C
ATOM   3916  HG1 GLU A 897      38.770  43.800  76.180  1.00  0.00           H
ATOM   3917  HG2 GLU A 897      39.440  42.730  77.340  1.00  0.00           H
ATOM   3918  CD  GLU A 897      37.840  43.940  78.110  1.00  0.00           C
ATOM   3919  OE1 GLU A 897      37.970  43.580  79.310  1.00  0.00           O
ATOM   3920  OE2 GLU A 897      37.100  44.940  77.790  1.00  0.00           O
ATOM   3921  C   GLU A 897      37.130  39.600  75.820  1.00  0.00           C
ATOM   3922  O   GLU A 897      36.330  39.010  76.580  1.00  0.00           O
ATOM   3923  N   ARG A 898      37.290  39.260  74.540  1.00  0.00           N
ATOM   3924  HN  ARG A 898      37.960  39.800  74.040  1.00  0.00           H
ATOM   3925  CA  ARG A 898      36.320  38.450  73.780  1.00  0.00           C
ATOM   3926  HA  ARG A 898      35.780  37.860  74.510  1.00  0.00           H
ATOM   3927  CB  ARG A 898      35.220  39.270  73.100  1.00  0.00           C
ATOM   3928  HB1 ARG A 898      34.800  39.820  73.970  1.00  0.00           H
ATOM   3929  HB2 ARG A 898      34.450  38.570  72.740  1.00  0.00           H
ATOM   3930  CG  ARG A 898      35.680  40.240  72.050  1.00  0.00           C
ATOM   3931  HG1 ARG A 898      36.700  40.040  71.680  1.00  0.00           H
ATOM   3932  HG2 ARG A 898      35.580  41.310  72.350  1.00  0.00           H
ATOM   3933  CD  ARG A 898      34.840  40.170  70.820  1.00  0.00           C
ATOM   3934  HD1 ARG A 898      33.760  40.410  70.960  1.00  0.00           H
ATOM   3935  HD2 ARG A 898      35.030  39.170  70.360  1.00  0.00           H
ATOM   3936  NE  ARG A 898      35.310  41.180  69.830  1.00  0.00           N
ATOM   3937  HE  ARG A 898      35.150  42.150  70.010  1.00  0.00           H
ATOM   3938  CZ  ARG A 898      36.120  40.940  68.810  1.00  0.00           C
ATOM   3939  NH1 ARG A 898      36.410  39.710  68.390  1.00  0.00           N
ATOM   3940 HH11 ARG A 898      36.920  39.510  67.550  1.00  0.00           H
ATOM   3941 HH12 ARG A 898      36.090  38.880  68.830  1.00  0.00           H
ATOM   3942  NH2 ARG A 898      36.670  41.990  68.220  1.00  0.00           N
ATOM   3943 HH21 ARG A 898      37.380  41.790  67.550  1.00  0.00           H
ATOM   3944 HH22 ARG A 898      36.400  42.890  68.550  1.00  0.00           H
ATOM   3945  C   ARG A 898      36.890  37.480  72.820  1.00  0.00           C
ATOM   3946  O   ARG A 898      38.050  37.590  72.430  1.00  0.00           O
ATOM   3947  N   GLY A 899      36.110  36.470  72.400  1.00  0.00           N
ATOM   3948  HN  GLY A 899      35.150  36.420  72.640  1.00  0.00           H
ATOM   3949  CA  GLY A 899      36.420  35.430  71.400  1.00  0.00           C
ATOM   3950  HA1 GLY A 899      35.600  34.730  71.470  1.00  0.00           H
ATOM   3951  HA2 GLY A 899      37.380  34.940  71.510  1.00  0.00           H
ATOM   3952  C   GLY A 899      36.470  36.110  70.040  1.00  0.00           C
ATOM   3953  O   GLY A 899      36.420  37.340  69.900  1.00  0.00           O
ATOM   3954  N   TRP A 900      36.570  35.260  69.020  1.00  0.00           N
ATOM   3955  HN  TRP A 900      36.350  34.320  69.250  1.00  0.00           H
ATOM   3956  CA  TRP A 900      36.530  35.750  67.610  1.00  0.00           C
ATOM   3957  HA  TRP A 900      37.310  36.500  67.550  1.00  0.00           H
ATOM   3958  CB  TRP A 900      36.620  34.590  66.520  1.00  0.00           C
ATOM   3959  HB1 TRP A 900      36.420  34.900  65.470  1.00  0.00           H
ATOM   3960  HB2 TRP A 900      35.970  33.810  66.970  1.00  0.00           H
ATOM   3961  CG  TRP A 900      37.990  33.940  66.450  1.00  0.00           C
ATOM   3962  CD1 TRP A 900      38.520  32.850  67.080  1.00  0.00           C
ATOM   3963  HD1 TRP A 900      37.970  32.120  67.650  1.00  0.00           H
ATOM   3964  NE1 TRP A 900      39.880  32.840  66.840  1.00  0.00           N
ATOM   3965  HE1 TRP A 900      40.570  32.390  67.360  1.00  0.00           H
ATOM   3966  CE2 TRP A 900      40.260  33.970  66.150  1.00  0.00           C
ATOM   3967  CD2 TRP A 900      39.100  34.690  65.860  1.00  0.00           C
ATOM   3968  CE3 TRP A 900      39.200  35.920  65.170  1.00  0.00           C
ATOM   3969  HE3 TRP A 900      38.320  36.420  64.820  1.00  0.00           H
ATOM   3970  CZ3 TRP A 900      40.470  36.300  64.770  1.00  0.00           C
ATOM   3971  HZ3 TRP A 900      40.670  37.290  64.410  1.00  0.00           H
ATOM   3972  CZ2 TRP A 900      41.550  34.400  65.750  1.00  0.00           C
ATOM   3973  HZ2 TRP A 900      42.500  33.970  66.040  1.00  0.00           H
ATOM   3974  CH2 TRP A 900      41.630  35.590  65.120  1.00  0.00           C
ATOM   3975  HH2 TRP A 900      42.590  35.950  64.750  1.00  0.00           H
ATOM   3976  C   TRP A 900      35.200  36.420  67.210  1.00  0.00           C
ATOM   3977  O   TRP A 900      35.170  37.460  66.510  1.00  0.00           O
ATOM   3978  N   ILE A 901      34.020  35.880  67.600  1.00  0.00           N
ATOM   3979  HN  ILE A 901      33.920  35.060  68.140  1.00  0.00           H
ATOM   3980  CA  ILE A 901      32.800  36.570  67.230  1.00  0.00           C
ATOM   3981  HA  ILE A 901      32.950  36.980  66.230  1.00  0.00           H
ATOM   3982  CB  ILE A 901      31.490  35.690  67.150  1.00  0.00           C
ATOM   3983  HB  ILE A 901      31.270  35.380  68.190  1.00  0.00           H
ATOM   3984  CG2 ILE A 901      30.240  36.450  66.660  1.00  0.00           C
ATOM   3985 HG21 ILE A 901      30.450  36.920  65.680  1.00  0.00           H
ATOM   3986 HG22 ILE A 901      29.800  37.240  67.310  1.00  0.00           H
ATOM   3987 HG23 ILE A 901      29.370  35.790  66.450  1.00  0.00           H
ATOM   3988  CG1 ILE A 901      31.730  34.390  66.380  1.00  0.00           C
ATOM   3989 HG11 ILE A 901      30.790  33.830  66.240  1.00  0.00           H
ATOM   3990 HG12 ILE A 901      32.370  33.770  67.030  1.00  0.00           H
ATOM   3991  CD  ILE A 901      32.270  34.610  64.960  1.00  0.00           C
ATOM   3992  HD1 ILE A 901      33.380  34.570  65.050  1.00  0.00           H
ATOM   3993  HD2 ILE A 901      31.930  35.560  64.490  1.00  0.00           H
ATOM   3994  HD3 ILE A 901      32.010  33.680  64.410  1.00  0.00           H
ATOM   3995  C   ILE A 901      32.580  37.880  68.030  1.00  0.00           C
ATOM   3996  O   ILE A 901      32.920  38.040  69.200  1.00  0.00           O
ATOM   3997  N   ILE A 902      32.070  38.910  67.380  1.00  0.00           N
ATOM   3998  HN  ILE A 902      31.810  38.760  66.430  1.00  0.00           H
ATOM   3999  CA  ILE A 902      31.640  40.220  67.990  1.00  0.00           C
ATOM   4000  HA  ILE A 902      31.700  40.140  69.060  1.00  0.00           H
ATOM   4001  CB  ILE A 902      32.530  41.400  67.450  1.00  0.00           C
ATOM   4002  HB  ILE A 902      33.460  41.170  68.000  1.00  0.00           H
ATOM   4003  CG2 ILE A 902      32.920  41.180  65.990  1.00  0.00           C
ATOM   4004 HG21 ILE A 902      33.640  40.340  66.000  1.00  0.00           H
ATOM   4005 HG22 ILE A 902      33.360  42.050  65.450  1.00  0.00           H
ATOM   4006 HG23 ILE A 902      31.980  40.800  65.530  1.00  0.00           H
ATOM   4007  CG1 ILE A 902      32.160  42.860  67.750  1.00  0.00           C
ATOM   4008 HG11 ILE A 902      31.700  42.930  68.770  1.00  0.00           H
ATOM   4009 HG12 ILE A 902      31.420  43.240  67.000  1.00  0.00           H
ATOM   4010  CD  ILE A 902      33.360  43.810  67.700  1.00  0.00           C
ATOM   4011  HD1 ILE A 902      33.810  43.760  66.690  1.00  0.00           H
ATOM   4012  HD2 ILE A 902      34.070  43.530  68.520  1.00  0.00           H
ATOM   4013  HD3 ILE A 902      32.960  44.800  68.000  1.00  0.00           H
ATOM   4014  C   ILE A 902      30.180  40.470  67.600  1.00  0.00           C
ATOM   4015  O   ILE A 902      29.730  39.960  66.540  1.00  0.00           O
ATOM   4016  N   SER A 903      29.460  41.150  68.410  1.00  0.00           N
ATOM   4017  HN  SER A 903      29.830  41.470  69.290  1.00  0.00           H
ATOM   4018  CA  SER A 903      28.000  41.350  68.270  1.00  0.00           C
ATOM   4019  HA  SER A 903      27.510  40.390  68.150  1.00  0.00           H
ATOM   4020  CB  SER A 903      27.390  42.090  69.500  1.00  0.00           C
ATOM   4021  HB1 SER A 903      27.770  43.140  69.530  1.00  0.00           H
ATOM   4022  HB2 SER A 903      27.760  41.560  70.410  1.00  0.00           H
ATOM   4023  OG  SER A 903      25.960  42.000  69.440  1.00  0.00           O
ATOM   4024  HG1 SER A 903      25.800  41.100  69.750  1.00  0.00           H
ATOM   4025  C   SER A 903      27.700  42.310  67.030  1.00  0.00           C
ATOM   4026  O   SER A 903      28.220  43.390  66.940  1.00  0.00           O
ATOM   4027  N   PRO A 904      26.970  41.880  66.030  1.00  0.00           N
ATOM   4028  CD  PRO A 904      26.490  40.480  65.860  1.00  0.00           C
ATOM   4029  HD1 PRO A 904      26.290  39.880  66.770  1.00  0.00           H
ATOM   4030  HD2 PRO A 904      27.240  39.850  65.320  1.00  0.00           H
ATOM   4031  CA  PRO A 904      26.440  42.750  64.970  1.00  0.00           C
ATOM   4032  HA  PRO A 904      27.340  43.260  64.620  1.00  0.00           H
ATOM   4033  CB  PRO A 904      25.580  41.860  64.100  1.00  0.00           C
ATOM   4034  HB1 PRO A 904      26.240  41.350  63.360  1.00  0.00           H
ATOM   4035  HB2 PRO A 904      24.770  42.430  63.610  1.00  0.00           H
ATOM   4036  CG  PRO A 904      25.130  40.710  65.070  1.00  0.00           C
ATOM   4037  HG1 PRO A 904      24.390  40.980  65.830  1.00  0.00           H
ATOM   4038  HG2 PRO A 904      24.880  39.830  64.440  1.00  0.00           H
ATOM   4039  C   PRO A 904      25.660  43.880  65.520  1.00  0.00           C
ATOM   4040  O   PRO A 904      24.710  43.770  66.290  1.00  0.00           O
ATOM   4041  N   LEU A 905      26.000  45.070  65.070  1.00  0.00           N
ATOM   4042  HN  LEU A 905      26.790  45.160  64.450  1.00  0.00           H
ATOM   4043  CA  LEU A 905      25.410  46.320  65.530  1.00  0.00           C
ATOM   4044  HA  LEU A 905      25.930  47.110  65.030  1.00  0.00           H
ATOM   4045  CB  LEU A 905      23.850  46.510  65.160  1.00  0.00           C
ATOM   4046  HB1 LEU A 905      23.480  47.450  65.650  1.00  0.00           H
ATOM   4047  HB2 LEU A 905      23.280  45.730  65.720  1.00  0.00           H
ATOM   4048  CG  LEU A 905      23.590  46.570  63.640  1.00  0.00           C
ATOM   4049  HG  LEU A 905      22.790  47.320  63.520  1.00  0.00           H
ATOM   4050  CD1 LEU A 905      24.760  47.040  62.780  1.00  0.00           C
ATOM   4051 HD11 LEU A 905      25.490  46.220  62.660  1.00  0.00           H
ATOM   4052 HD12 LEU A 905      25.230  47.940  63.230  1.00  0.00           H
ATOM   4053 HD13 LEU A 905      24.300  47.320  61.810  1.00  0.00           H
ATOM   4054  CD2 LEU A 905      23.100  45.310  62.970  1.00  0.00           C
ATOM   4055 HD21 LEU A 905      22.940  45.470  61.890  1.00  0.00           H
ATOM   4056 HD22 LEU A 905      22.200  44.910  63.490  1.00  0.00           H
ATOM   4057 HD23 LEU A 905      23.900  44.560  63.130  1.00  0.00           H
ATOM   4058  C   LEU A 905      25.650  46.710  67.020  1.00  0.00           C
ATOM   4059  O   LEU A 905      25.530  47.910  67.340  1.00  0.00           O
ATOM   4060  N   GLY A 906      26.050  45.720  67.930  1.00  0.00           N
ATOM   4061  HN  GLY A 906      25.910  44.810  67.550  1.00  0.00           H
ATOM   4062  CA  GLY A 906      26.560  45.890  69.220  1.00  0.00           C
ATOM   4063  HA1 GLY A 906      27.420  46.530  69.200  1.00  0.00           H
ATOM   4064  HA2 GLY A 906      26.780  44.930  69.660  1.00  0.00           H
ATOM   4065  C   GLY A 906      25.550  46.510  70.170  1.00  0.00           C
ATOM   4066  O   GLY A 906      24.380  46.340  70.010  1.00  0.00           O
ATOM   4067  N   ASP A 907      26.070  47.120  71.240  1.00  0.00           N
ATOM   4068  HN  ASP A 907      27.030  46.980  71.460  1.00  0.00           H
ATOM   4069  CA  ASP A 907      25.260  47.850  72.150  1.00  0.00           C
ATOM   4070  HA  ASP A 907      24.230  47.510  72.170  1.00  0.00           H
ATOM   4071  CB  ASP A 907      25.920  47.660  73.550  1.00  0.00           C
ATOM   4072  HB1 ASP A 907      25.660  48.470  74.270  1.00  0.00           H
ATOM   4073  HB2 ASP A 907      27.020  47.840  73.590  1.00  0.00           H
ATOM   4074  CG  ASP A 907      25.610  46.310  74.160  1.00  0.00           C
ATOM   4075  OD1 ASP A 907      24.440  45.910  73.980  1.00  0.00           O
ATOM   4076  OD2 ASP A 907      26.350  45.820  74.990  1.00  0.00           O
ATOM   4077  C   ASP A 907      25.210  49.370  71.750  1.00  0.00           C
ATOM   4078  O   ASP A 907      24.770  50.240  72.470  1.00  0.00           O
ATOM   4079  N   ASN A 908      25.690  49.730  70.540  1.00  0.00           N
ATOM   4080  HN  ASN A 908      26.220  49.080  70.000  1.00  0.00           H
ATOM   4081  CA  ASN A 908      25.660  51.110  70.050  1.00  0.00           C
ATOM   4082  HA  ASN A 908      26.100  51.750  70.790  1.00  0.00           H
ATOM   4083  CB  ASN A 908      26.410  51.230  68.700  1.00  0.00           C
ATOM   4084  HB1 ASN A 908      26.380  52.270  68.310  1.00  0.00           H
ATOM   4085  HB2 ASN A 908      25.830  50.610  67.980  1.00  0.00           H
ATOM   4086  CG  ASN A 908      27.860  50.850  68.890  1.00  0.00           C
ATOM   4087  OD1 ASN A 908      28.520  51.420  69.740  1.00  0.00           O
ATOM   4088  ND2 ASN A 908      28.200  49.770  68.090  1.00  0.00           N
ATOM   4089 HD21 ASN A 908      28.990  49.230  68.360  1.00  0.00           H
ATOM   4090 HD22 ASN A 908      27.520  49.460  67.440  1.00  0.00           H
ATOM   4091  C   ASN A 908      24.200  51.630  69.980  1.00  0.00           C
ATOM   4092  O   ASN A 908      23.250  50.950  69.560  1.00  0.00           O
ATOM   4093  N   PRO A 909      23.930  52.910  70.410  1.00  0.00           N
ATOM   4094  CD  PRO A 909      24.900  53.750  71.120  1.00  0.00           C
ATOM   4095  HD1 PRO A 909      25.540  54.130  70.300  1.00  0.00           H
ATOM   4096  HD2 PRO A 909      25.540  53.240  71.870  1.00  0.00           H
ATOM   4097  CA  PRO A 909      22.650  53.600  70.180  1.00  0.00           C
ATOM   4098  HA  PRO A 909      21.850  53.040  70.660  1.00  0.00           H
ATOM   4099  CB  PRO A 909      22.860  55.010  70.720  1.00  0.00           C
ATOM   4100  HB1 PRO A 909      21.910  55.400  71.150  1.00  0.00           H
ATOM   4101  HB2 PRO A 909      23.110  55.720  69.920  1.00  0.00           H
ATOM   4102  CG  PRO A 909      24.070  54.840  71.660  1.00  0.00           C
ATOM   4103  HG1 PRO A 909      24.690  55.730  71.910  1.00  0.00           H
ATOM   4104  HG2 PRO A 909      23.590  54.490  72.600  1.00  0.00           H
ATOM   4105  C   PRO A 909      22.230  53.690  68.700  1.00  0.00           C
ATOM   4106  O   PRO A 909      23.070  53.630  67.830  1.00  0.00           O
ATOM   4107  N   TRP A 910      20.940  53.880  68.370  1.00  0.00           N
ATOM   4108  HN  TRP A 910      20.250  53.740  69.050  1.00  0.00           H
ATOM   4109  CA  TRP A 910      20.360  54.210  67.000  1.00  0.00           C
ATOM   4110  HA  TRP A 910      20.590  53.310  66.440  1.00  0.00           H
ATOM   4111  CB  TRP A 910      18.880  54.380  66.900  1.00  0.00           C
ATOM   4112  HB1 TRP A 910      18.660  54.230  65.830  1.00  0.00           H
ATOM   4113  HB2 TRP A 910      18.530  55.430  67.000  1.00  0.00           H
ATOM   4114  CG  TRP A 910      17.940  53.610  67.740  1.00  0.00           C
ATOM   4115  CD1 TRP A 910      16.990  53.970  68.630  1.00  0.00           C
ATOM   4116  HD1 TRP A 910      16.860  54.970  68.990  1.00  0.00           H
ATOM   4117  NE1 TRP A 910      16.360  52.840  69.040  1.00  0.00           N
ATOM   4118  HE1 TRP A 910      15.570  52.860  69.620  1.00  0.00           H
ATOM   4119  CE2 TRP A 910      16.840  51.770  68.420  1.00  0.00           C
ATOM   4120  CD2 TRP A 910      17.740  52.230  67.490  1.00  0.00           C
ATOM   4121  CE3 TRP A 910      18.380  51.260  66.640  1.00  0.00           C
ATOM   4122  HE3 TRP A 910      19.240  51.560  66.070  1.00  0.00           H
ATOM   4123  CZ3 TRP A 910      18.040  49.970  66.710  1.00  0.00           C
ATOM   4124  HZ3 TRP A 910      18.530  49.300  66.010  1.00  0.00           H
ATOM   4125  CZ2 TRP A 910      16.630  50.410  68.610  1.00  0.00           C
ATOM   4126  HZ2 TRP A 910      15.960  49.940  69.320  1.00  0.00           H
ATOM   4127  CH2 TRP A 910      17.230  49.530  67.730  1.00  0.00           C
ATOM   4128  HH2 TRP A 910      17.080  48.470  67.860  1.00  0.00           H
ATOM   4129  C   TRP A 910      21.010  55.410  66.360  1.00  0.00           C
ATOM   4130  O   TRP A 910      21.170  55.400  65.110  1.00  0.00           O
ATOM   4131  N   TRP A 911      21.210  56.480  67.200  1.00  0.00           N
ATOM   4132  HN  TRP A 911      20.810  56.340  68.100  1.00  0.00           H
ATOM   4133  CA  TRP A 911      21.860  57.720  66.750  1.00  0.00           C
ATOM   4134  HA  TRP A 911      21.390  58.140  65.870  1.00  0.00           H
ATOM   4135  CB  TRP A 911      21.850  58.870  67.830  1.00  0.00           C
ATOM   4136  HB1 TRP A 911      20.790  59.170  67.980  1.00  0.00           H
ATOM   4137  HB2 TRP A 911      22.350  59.740  67.330  1.00  0.00           H
ATOM   4138  CG  TRP A 911      22.540  58.660  69.210  1.00  0.00           C
ATOM   4139  CD1 TRP A 911      21.910  58.290  70.420  1.00  0.00           C
ATOM   4140  HD1 TRP A 911      20.860  58.120  70.590  1.00  0.00           H
ATOM   4141  NE1 TRP A 911      22.820  58.200  71.440  1.00  0.00           N
ATOM   4142  HE1 TRP A 911      22.570  58.460  72.350  1.00  0.00           H
ATOM   4143  CE2 TRP A 911      24.070  58.530  70.950  1.00  0.00           C
ATOM   4144  CD2 TRP A 911      23.940  58.860  69.570  1.00  0.00           C
ATOM   4145  CE3 TRP A 911      25.060  59.400  68.860  1.00  0.00           C
ATOM   4146  HE3 TRP A 911      25.040  59.740  67.830  1.00  0.00           H
ATOM   4147  CZ3 TRP A 911      26.290  59.360  69.540  1.00  0.00           C
ATOM   4148  HZ3 TRP A 911      27.150  59.660  68.970  1.00  0.00           H
ATOM   4149  CZ2 TRP A 911      25.270  58.670  71.630  1.00  0.00           C
ATOM   4150  HZ2 TRP A 911      25.350  58.430  72.680  1.00  0.00           H
ATOM   4151  CH2 TRP A 911      26.420  59.080  70.910  1.00  0.00           C
ATOM   4152  HH2 TRP A 911      27.390  59.070  71.390  1.00  0.00           H
ATOM   4153  C   TRP A 911      23.350  57.390  66.210  1.00  0.00           C
ATOM   4154  O   TRP A 911      23.770  57.660  65.080  1.00  0.00           O
ATOM   4155  N   THR A 912      24.130  56.650  66.980  1.00  0.00           N
ATOM   4156  HN  THR A 912      23.740  56.440  67.880  1.00  0.00           H
ATOM   4157  CA  THR A 912      25.470  56.090  66.600  1.00  0.00           C
ATOM   4158  HA  THR A 912      26.100  56.960  66.470  1.00  0.00           H
ATOM   4159  CB  THR A 912      26.030  55.360  67.770  1.00  0.00           C
ATOM   4160  HB  THR A 912      25.450  54.490  68.140  1.00  0.00           H
ATOM   4161  OG1 THR A 912      26.090  56.280  68.800  1.00  0.00           O
ATOM   4162  HG1 THR A 912      26.090  57.160  68.410  1.00  0.00           H
ATOM   4163  CG2 THR A 912      27.470  54.950  67.540  1.00  0.00           C
ATOM   4164 HG21 THR A 912      27.850  54.570  68.520  1.00  0.00           H
ATOM   4165 HG22 THR A 912      28.200  55.730  67.250  1.00  0.00           H
ATOM   4166 HG23 THR A 912      27.470  54.270  66.670  1.00  0.00           H
ATOM   4167  C   THR A 912      25.410  55.290  65.370  1.00  0.00           C
ATOM   4168  O   THR A 912      26.170  55.540  64.410  1.00  0.00           O
ATOM   4169  N   LEU A 913      24.410  54.310  65.320  1.00  0.00           N
ATOM   4170  HN  LEU A 913      23.850  54.080  66.110  1.00  0.00           H
ATOM   4171  CA  LEU A 913      24.040  53.600  64.060  1.00  0.00           C
ATOM   4172  HA  LEU A 913      25.000  53.190  63.770  1.00  0.00           H
ATOM   4173  CB  LEU A 913      23.100  52.500  64.270  1.00  0.00           C
ATOM   4174  HB1 LEU A 913      22.980  51.980  63.290  1.00  0.00           H
ATOM   4175  HB2 LEU A 913      22.170  53.020  64.600  1.00  0.00           H
ATOM   4176  CG  LEU A 913      23.540  51.380  65.210  1.00  0.00           C
ATOM   4177  HG  LEU A 913      23.850  51.920  66.110  1.00  0.00           H
ATOM   4178  CD1 LEU A 913      22.360  50.450  65.620  1.00  0.00           C
ATOM   4179 HD11 LEU A 913      22.700  49.580  66.220  1.00  0.00           H
ATOM   4180 HD12 LEU A 913      22.000  49.960  64.690  1.00  0.00           H
ATOM   4181 HD13 LEU A 913      21.470  50.930  66.090  1.00  0.00           H
ATOM   4182  CD2 LEU A 913      24.840  50.720  64.810  1.00  0.00           C
ATOM   4183 HD21 LEU A 913      25.610  51.470  64.510  1.00  0.00           H
ATOM   4184 HD22 LEU A 913      24.600  50.010  64.000  1.00  0.00           H
ATOM   4185 HD23 LEU A 913      25.260  50.080  65.610  1.00  0.00           H
ATOM   4186  C   LEU A 913      23.580  54.420  62.790  1.00  0.00           C
ATOM   4187  O   LEU A 913      23.890  54.120  61.670  1.00  0.00           O
ATOM   4188  N   LEU A 914      22.830  55.550  63.010  1.00  0.00           N
ATOM   4189  HN  LEU A 914      22.510  55.760  63.930  1.00  0.00           H
ATOM   4190  CA  LEU A 914      22.550  56.560  61.930  1.00  0.00           C
ATOM   4191  HA  LEU A 914      22.140  56.080  61.070  1.00  0.00           H
ATOM   4192  CB  LEU A 914      21.460  57.520  62.480  1.00  0.00           C
ATOM   4193  HB1 LEU A 914      21.610  57.530  63.590  1.00  0.00           H
ATOM   4194  HB2 LEU A 914      20.460  57.070  62.330  1.00  0.00           H
ATOM   4195  CG  LEU A 914      21.490  58.970  62.080  1.00  0.00           C
ATOM   4196  HG  LEU A 914      22.500  59.450  62.190  1.00  0.00           H
ATOM   4197  CD1 LEU A 914      20.950  59.150  60.630  1.00  0.00           C
ATOM   4198 HD11 LEU A 914      21.360  58.470  59.860  1.00  0.00           H
ATOM   4199 HD12 LEU A 914      21.160  60.170  60.250  1.00  0.00           H
ATOM   4200 HD13 LEU A 914      19.850  59.060  60.710  1.00  0.00           H
ATOM   4201  CD2 LEU A 914      20.660  59.810  63.060  1.00  0.00           C
ATOM   4202 HD21 LEU A 914      19.710  59.330  63.330  1.00  0.00           H
ATOM   4203 HD22 LEU A 914      20.500  60.880  62.800  1.00  0.00           H
ATOM   4204 HD23 LEU A 914      21.150  59.800  64.050  1.00  0.00           H
ATOM   4205  C   LEU A 914      23.830  57.320  61.570  1.00  0.00           C
ATOM   4206  O   LEU A 914      24.060  57.590  60.420  1.00  0.00           O
ATOM   4207  N   ILE A 915      24.710  57.650  62.540  1.00  0.00           N
ATOM   4208  HN  ILE A 915      24.580  57.340  63.480  1.00  0.00           H
ATOM   4209  CA  ILE A 915      26.000  58.160  62.270  1.00  0.00           C
ATOM   4210  HA  ILE A 915      25.820  59.050  61.690  1.00  0.00           H
ATOM   4211  CB  ILE A 915      26.680  58.770  63.560  1.00  0.00           C
ATOM   4212  HB  ILE A 915      26.720  57.940  64.300  1.00  0.00           H
ATOM   4213  CG2 ILE A 915      28.160  59.120  63.290  1.00  0.00           C
ATOM   4214 HG21 ILE A 915      28.700  58.150  63.340  1.00  0.00           H
ATOM   4215 HG22 ILE A 915      28.550  59.800  64.070  1.00  0.00           H
ATOM   4216 HG23 ILE A 915      28.250  59.590  62.290  1.00  0.00           H
ATOM   4217  CG1 ILE A 915      25.890  60.050  64.200  1.00  0.00           C
ATOM   4218 HG11 ILE A 915      24.810  59.860  64.200  1.00  0.00           H
ATOM   4219 HG12 ILE A 915      26.020  60.900  63.500  1.00  0.00           H
ATOM   4220  CD  ILE A 915      26.390  60.380  65.620  1.00  0.00           C
ATOM   4221  HD1 ILE A 915      25.710  61.000  66.240  1.00  0.00           H
ATOM   4222  HD2 ILE A 915      27.300  61.000  65.410  1.00  0.00           H
ATOM   4223  HD3 ILE A 915      26.680  59.520  66.250  1.00  0.00           H
ATOM   4224  C   ILE A 915      26.960  57.180  61.450  1.00  0.00           C
ATOM   4225  O   ILE A 915      27.620  57.500  60.460  1.00  0.00           O
ATOM   4226  N   ALA A 916      26.930  55.920  61.750  1.00  0.00           N
ATOM   4227  HN  ALA A 916      26.500  55.770  62.630  1.00  0.00           H
ATOM   4228  CA  ALA A 916      27.690  54.830  61.170  1.00  0.00           C
ATOM   4229  HA  ALA A 916      28.740  55.020  61.290  1.00  0.00           H
ATOM   4230  CB  ALA A 916      27.310  53.570  62.010  1.00  0.00           C
ATOM   4231  HB1 ALA A 916      27.440  53.780  63.100  1.00  0.00           H
ATOM   4232  HB2 ALA A 916      27.880  52.710  61.610  1.00  0.00           H
ATOM   4233  HB3 ALA A 916      26.270  53.190  61.900  1.00  0.00           H
ATOM   4234  C   ALA A 916      27.480  54.550  59.700  1.00  0.00           C
ATOM   4235  O   ALA A 916      28.340  54.040  59.010  1.00  0.00           O
ATOM   4236  N   ALA A 917      26.380  55.120  59.210  1.00  0.00           N
ATOM   4237  HN  ALA A 917      25.780  55.730  59.730  1.00  0.00           H
ATOM   4238  CA  ALA A 917      26.050  55.110  57.820  1.00  0.00           C
ATOM   4239  HA  ALA A 917      26.090  54.100  57.450  1.00  0.00           H
ATOM   4240  CB  ALA A 917      24.530  55.450  57.630  1.00  0.00           C
ATOM   4241  HB1 ALA A 917      24.280  56.320  58.280  1.00  0.00           H
ATOM   4242  HB2 ALA A 917      24.000  54.570  58.060  1.00  0.00           H
ATOM   4243  HB3 ALA A 917      24.170  55.700  56.610  1.00  0.00           H
ATOM   4244  C   ALA A 917      27.020  55.930  56.960  1.00  0.00           C
ATOM   4245  O   ALA A 917      27.400  55.520  55.890  1.00  0.00           O
ATOM   4246  N   ILE A 918      27.480  57.130  57.410  1.00  0.00           N
ATOM   4247  HN  ILE A 918      27.200  57.490  58.300  1.00  0.00           H
ATOM   4248  CA  ILE A 918      28.460  57.970  56.680  1.00  0.00           C
ATOM   4249  HA  ILE A 918      28.100  57.880  55.660  1.00  0.00           H
ATOM   4250  CB  ILE A 918      28.270  59.420  57.210  1.00  0.00           C
ATOM   4251  HB  ILE A 918      28.480  59.310  58.300  1.00  0.00           H
ATOM   4252  CG2 ILE A 918      29.350  60.330  56.600  1.00  0.00           C
ATOM   4253 HG21 ILE A 918      30.360  59.990  56.920  1.00  0.00           H
ATOM   4254 HG22 ILE A 918      29.150  61.390  56.870  1.00  0.00           H
ATOM   4255 HG23 ILE A 918      29.380  60.170  55.500  1.00  0.00           H
ATOM   4256  CG1 ILE A 918      26.830  60.050  57.080  1.00  0.00           C
ATOM   4257 HG11 ILE A 918      26.520  59.830  56.040  1.00  0.00           H
ATOM   4258 HG12 ILE A 918      26.790  61.150  57.240  1.00  0.00           H
ATOM   4259  CD  ILE A 918      25.770  59.660  58.150  1.00  0.00           C
ATOM   4260  HD1 ILE A 918      25.390  58.700  57.730  1.00  0.00           H
ATOM   4261  HD2 ILE A 918      24.890  60.340  58.220  1.00  0.00           H
ATOM   4262  HD3 ILE A 918      26.160  59.500  59.180  1.00  0.00           H
ATOM   4263  C   ILE A 918      29.900  57.470  56.520  1.00  0.00           C
ATOM   4264  O   ILE A 918      30.400  57.440  55.390  1.00  0.00           O
ATOM   4265  N   PRO A 919      30.550  56.820  57.550  1.00  0.00           N
ATOM   4266  CD  PRO A 919      30.370  57.140  58.970  1.00  0.00           C
ATOM   4267  HD1 PRO A 919      29.410  56.640  59.240  1.00  0.00           H
ATOM   4268  HD2 PRO A 919      30.270  58.240  59.130  1.00  0.00           H
ATOM   4269  CA  PRO A 919      31.830  56.150  57.300  1.00  0.00           C
ATOM   4270  HA  PRO A 919      32.490  56.830  56.770  1.00  0.00           H
ATOM   4271  CB  PRO A 919      32.260  55.650  58.650  1.00  0.00           C
ATOM   4272  HB1 PRO A 919      33.370  55.650  58.750  1.00  0.00           H
ATOM   4273  HB2 PRO A 919      31.850  54.660  58.930  1.00  0.00           H
ATOM   4274  CG  PRO A 919      31.580  56.580  59.690  1.00  0.00           C
ATOM   4275  HG1 PRO A 919      31.280  56.040  60.610  1.00  0.00           H
ATOM   4276  HG2 PRO A 919      32.300  57.390  59.930  1.00  0.00           H
ATOM   4277  C   PRO A 919      31.650  55.020  56.310  1.00  0.00           C
ATOM   4278  O   PRO A 919      32.440  54.980  55.380  1.00  0.00           O
ATOM   4279  N   ALA A 920      30.590  54.240  56.480  1.00  0.00           N
ATOM   4280  HN  ALA A 920      29.850  54.460  57.110  1.00  0.00           H
ATOM   4281  CA  ALA A 920      30.230  53.120  55.590  1.00  0.00           C
ATOM   4282  HA  ALA A 920      31.090  52.480  55.620  1.00  0.00           H
ATOM   4283  CB  ALA A 920      29.070  52.400  56.280  1.00  0.00           C
ATOM   4284  HB1 ALA A 920      28.160  53.040  56.170  1.00  0.00           H
ATOM   4285  HB2 ALA A 920      29.260  52.190  57.360  1.00  0.00           H
ATOM   4286  HB3 ALA A 920      28.890  51.450  55.750  1.00  0.00           H
ATOM   4287  C   ALA A 920      30.030  53.470  54.180  1.00  0.00           C
ATOM   4288  O   ALA A 920      30.550  52.830  53.240  1.00  0.00           O
ATOM   4289  N   LEU A 921      29.360  54.560  53.820  1.00  0.00           N
ATOM   4290  HN  LEU A 921      28.900  55.070  54.550  1.00  0.00           H
ATOM   4291  CA  LEU A 921      29.300  55.150  52.480  1.00  0.00           C
ATOM   4292  HA  LEU A 921      28.870  54.380  51.850  1.00  0.00           H
ATOM   4293  CB  LEU A 921      28.370  56.340  52.470  1.00  0.00           C
ATOM   4294  HB1 LEU A 921      28.820  57.150  53.080  1.00  0.00           H
ATOM   4295  HB2 LEU A 921      27.510  56.010  53.090  1.00  0.00           H
ATOM   4296  CG  LEU A 921      27.810  56.950  51.130  1.00  0.00           C
ATOM   4297  HG  LEU A 921      28.680  57.200  50.480  1.00  0.00           H
ATOM   4298  CD1 LEU A 921      26.870  55.770  50.530  1.00  0.00           C
ATOM   4299 HD11 LEU A 921      27.310  54.760  50.410  1.00  0.00           H
ATOM   4300 HD12 LEU A 921      26.670  56.020  49.480  1.00  0.00           H
ATOM   4301 HD13 LEU A 921      25.910  55.670  51.080  1.00  0.00           H
ATOM   4302  CD2 LEU A 921      27.030  58.140  51.450  1.00  0.00           C
ATOM   4303 HD21 LEU A 921      27.660  58.960  51.870  1.00  0.00           H
ATOM   4304 HD22 LEU A 921      26.410  57.740  52.290  1.00  0.00           H
ATOM   4305 HD23 LEU A 921      26.420  58.510  50.600  1.00  0.00           H
ATOM   4306  C   LEU A 921      30.580  55.530  51.840  1.00  0.00           C
ATOM   4307  O   LEU A 921      30.800  55.340  50.660  1.00  0.00           O
ATOM   4308  N   LEU A 922      31.420  56.150  52.660  1.00  0.00           N
ATOM   4309  HN  LEU A 922      31.230  56.430  53.590  1.00  0.00           H
ATOM   4310  CA  LEU A 922      32.800  56.540  52.260  1.00  0.00           C
ATOM   4311  HA  LEU A 922      32.760  56.890  51.240  1.00  0.00           H
ATOM   4312  CB  LEU A 922      33.290  57.560  53.220  1.00  0.00           C
ATOM   4313  HB1 LEU A 922      34.220  57.980  52.800  1.00  0.00           H
ATOM   4314  HB2 LEU A 922      33.480  57.230  54.270  1.00  0.00           H
ATOM   4315  CG  LEU A 922      32.380  58.790  53.250  1.00  0.00           C
ATOM   4316  HG  LEU A 922      31.340  58.460  53.480  1.00  0.00           H
ATOM   4317  CD1 LEU A 922      32.900  59.810  54.240  1.00  0.00           C
ATOM   4318 HD11 LEU A 922      32.300  60.750  54.230  1.00  0.00           H
ATOM   4319 HD12 LEU A 922      33.910  60.170  53.950  1.00  0.00           H
ATOM   4320 HD13 LEU A 922      32.980  59.540  55.320  1.00  0.00           H
ATOM   4321  CD2 LEU A 922      32.180  59.470  51.840  1.00  0.00           C
ATOM   4322 HD21 LEU A 922      31.670  60.450  51.790  1.00  0.00           H
ATOM   4323 HD22 LEU A 922      31.630  58.900  51.060  1.00  0.00           H
ATOM   4324 HD23 LEU A 922      33.210  59.670  51.470  1.00  0.00           H
ATOM   4325  C   LEU A 922      33.760  55.420  52.140  1.00  0.00           C
ATOM   4326  O   LEU A 922      34.740  55.510  51.430  1.00  0.00           O
ATOM   4327  N   CYS A 923      33.650  54.360  52.960  1.00  0.00           N
ATOM   4328  HN  CYS A 923      33.190  54.450  53.850  1.00  0.00           H
ATOM   4329  CA  CYS A 923      34.330  53.090  52.850  1.00  0.00           C
ATOM   4330  HA  CYS A 923      35.400  53.260  52.870  1.00  0.00           H
ATOM   4331  CB  CYS A 923      33.820  52.240  54.010  1.00  0.00           C
ATOM   4332  HB1 CYS A 923      32.730  51.980  54.040  1.00  0.00           H
ATOM   4333  HB2 CYS A 923      33.980  52.840  54.930  1.00  0.00           H
ATOM   4334  SG  CYS A 923      34.780  50.750  54.210  1.00  0.00           S
ATOM   4335  HG1 CYS A 923      33.830  49.900  54.520  1.00  0.00           H
ATOM   4336  C   CYS A 923      33.950  52.400  51.480  1.00  0.00           C
ATOM   4337  O   CYS A 923      34.710  51.810  50.670  1.00  0.00           O
ATOM   4338  N   THR A 924      32.660  52.440  51.150  1.00  0.00           N
ATOM   4339  HN  THR A 924      32.080  52.950  51.780  1.00  0.00           H
ATOM   4340  CA  THR A 924      32.120  51.930  49.840  1.00  0.00           C
ATOM   4341  HA  THR A 924      32.290  50.860  49.860  1.00  0.00           H
ATOM   4342  CB  THR A 924      30.660  52.130  49.660  1.00  0.00           C
ATOM   4343  HB  THR A 924      30.300  53.140  49.360  1.00  0.00           H
ATOM   4344  OG1 THR A 924      29.930  51.560  50.790  1.00  0.00           O
ATOM   4345  HG1 THR A 924      30.180  52.040  51.580  1.00  0.00           H
ATOM   4346  CG2 THR A 924      30.150  51.140  48.550  1.00  0.00           C
ATOM   4347 HG21 THR A 924      30.440  51.360  47.500  1.00  0.00           H
ATOM   4348 HG22 THR A 924      29.050  51.220  48.500  1.00  0.00           H
ATOM   4349 HG23 THR A 924      30.440  50.090  48.800  1.00  0.00           H
ATOM   4350  C   THR A 924      32.770  52.530  48.550  1.00  0.00           C
ATOM   4351  O   THR A 924      32.940  51.760  47.620  1.00  0.00           O
ATOM   4352  N   ILE A 925      33.180  53.760  48.620  1.00  0.00           N
ATOM   4353  HN  ILE A 925      32.850  54.340  49.370  1.00  0.00           H
ATOM   4354  CA  ILE A 925      33.950  54.360  47.520  1.00  0.00           C
ATOM   4355  HA  ILE A 925      33.350  54.130  46.660  1.00  0.00           H
ATOM   4356  CB  ILE A 925      34.050  55.920  47.460  1.00  0.00           C
ATOM   4357  HB  ILE A 925      34.610  56.210  48.380  1.00  0.00           H
ATOM   4358  CG2 ILE A 925      34.730  56.400  46.150  1.00  0.00           C
ATOM   4359 HG21 ILE A 925      35.840  56.330  46.270  1.00  0.00           H
ATOM   4360 HG22 ILE A 925      34.420  57.430  45.890  1.00  0.00           H
ATOM   4361 HG23 ILE A 925      34.400  55.730  45.320  1.00  0.00           H
ATOM   4362  CG1 ILE A 925      32.710  56.630  47.760  1.00  0.00           C
ATOM   4363 HG11 ILE A 925      32.280  56.090  48.620  1.00  0.00           H
ATOM   4364 HG12 ILE A 925      32.120  56.560  46.810  1.00  0.00           H
ATOM   4365  CD  ILE A 925      32.980  58.110  48.250  1.00  0.00           C
ATOM   4366  HD1 ILE A 925      33.690  58.620  47.570  1.00  0.00           H
ATOM   4367  HD2 ILE A 925      33.560  57.940  49.180  1.00  0.00           H
ATOM   4368  HD3 ILE A 925      32.080  58.760  48.250  1.00  0.00           H
ATOM   4369  C   ILE A 925      35.320  53.820  47.280  1.00  0.00           C
ATOM   4370  O   ILE A 925      35.690  53.650  46.140  1.00  0.00           O
ATOM   4371  N   LEU A 926      36.110  53.640  48.410  1.00  0.00           N
ATOM   4372  HN  LEU A 926      35.760  53.910  49.300  1.00  0.00           H
ATOM   4373  CA  LEU A 926      37.430  52.960  48.410  1.00  0.00           C
ATOM   4374  HA  LEU A 926      38.180  53.370  47.750  1.00  0.00           H
ATOM   4375  CB  LEU A 926      37.920  52.900  49.830  1.00  0.00           C
ATOM   4376  HB1 LEU A 926      38.890  52.360  49.880  1.00  0.00           H
ATOM   4377  HB2 LEU A 926      37.250  52.320  50.500  1.00  0.00           H
ATOM   4378  CG  LEU A 926      38.150  54.270  50.510  1.00  0.00           C
ATOM   4379  HG  LEU A 926      37.120  54.650  50.620  1.00  0.00           H
ATOM   4380  CD1 LEU A 926      38.680  54.040  51.910  1.00  0.00           C
ATOM   4381 HD11 LEU A 926      38.990  54.960  52.450  1.00  0.00           H
ATOM   4382 HD12 LEU A 926      39.600  53.420  51.900  1.00  0.00           H
ATOM   4383 HD13 LEU A 926      37.940  53.470  52.520  1.00  0.00           H
ATOM   4384  CD2 LEU A 926      38.990  55.240  49.740  1.00  0.00           C
ATOM   4385 HD21 LEU A 926      38.610  55.530  48.730  1.00  0.00           H
ATOM   4386 HD22 LEU A 926      40.060  54.960  49.660  1.00  0.00           H
ATOM   4387 HD23 LEU A 926      39.070  56.220  50.270  1.00  0.00           H
ATOM   4388  C   LEU A 926      37.310  51.460  47.900  1.00  0.00           C
ATOM   4389  O   LEU A 926      38.180  51.070  47.110  1.00  0.00           O
ATOM   4390  N   ILE A 927      36.320  50.690  48.290  1.00  0.00           N
ATOM   4391  HN  ILE A 927      35.790  51.100  49.040  1.00  0.00           H
ATOM   4392  CA  ILE A 927      36.060  49.350  47.760  1.00  0.00           C
ATOM   4393  HA  ILE A 927      36.980  48.800  47.660  1.00  0.00           H
ATOM   4394  CB  ILE A 927      35.130  48.500  48.700  1.00  0.00           C
ATOM   4395  HB  ILE A 927      34.130  48.960  48.830  1.00  0.00           H
ATOM   4396  CG2 ILE A 927      34.910  47.130  47.940  1.00  0.00           C
ATOM   4397 HG21 ILE A 927      34.410  46.410  48.630  1.00  0.00           H
ATOM   4398 HG22 ILE A 927      35.820  46.690  47.480  1.00  0.00           H
ATOM   4399 HG23 ILE A 927      34.220  47.330  47.100  1.00  0.00           H
ATOM   4400  CG1 ILE A 927      35.900  48.400  50.130  1.00  0.00           C
ATOM   4401 HG11 ILE A 927      35.530  49.340  50.580  1.00  0.00           H
ATOM   4402 HG12 ILE A 927      36.980  48.540  49.930  1.00  0.00           H
ATOM   4403  CD  ILE A 927      35.560  47.230  51.050  1.00  0.00           C
ATOM   4404  HD1 ILE A 927      36.080  47.300  52.020  1.00  0.00           H
ATOM   4405  HD2 ILE A 927      35.940  46.250  50.650  1.00  0.00           H
ATOM   4406  HD3 ILE A 927      34.470  47.160  51.290  1.00  0.00           H
ATOM   4407  C   ILE A 927      35.600  49.340  46.300  1.00  0.00           C
ATOM   4408  O   ILE A 927      35.900  48.490  45.500  1.00  0.00           O
ATOM   4409  N   PHE A 928      34.740  50.310  46.010  1.00  0.00           N
ATOM   4410  HN  PHE A 928      34.360  50.960  46.670  1.00  0.00           H
ATOM   4411  CA  PHE A 928      34.410  50.670  44.650  1.00  0.00           C
ATOM   4412  HA  PHE A 928      33.960  49.710  44.410  1.00  0.00           H
ATOM   4413  CB  PHE A 928      33.390  51.800  44.630  1.00  0.00           C
ATOM   4414  HB1 PHE A 928      33.660  52.800  45.010  1.00  0.00           H
ATOM   4415  HB2 PHE A 928      32.590  51.400  45.300  1.00  0.00           H
ATOM   4416  CG  PHE A 928      32.860  52.170  43.260  1.00  0.00           C
ATOM   4417  CD1 PHE A 928      32.060  51.220  42.620  1.00  0.00           C
ATOM   4418  HD1 PHE A 928      31.880  50.320  43.190  1.00  0.00           H
ATOM   4419  CE1 PHE A 928      31.610  51.420  41.330  1.00  0.00           C
ATOM   4420  HE1 PHE A 928      30.960  50.660  40.900  1.00  0.00           H
ATOM   4421  CZ  PHE A 928      31.910  52.580  40.620  1.00  0.00           C
ATOM   4422  HZ  PHE A 928      31.510  52.730  39.620  1.00  0.00           H
ATOM   4423  CD2 PHE A 928      33.210  53.320  42.500  1.00  0.00           C
ATOM   4424  HD2 PHE A 928      33.820  54.050  43.010  1.00  0.00           H
ATOM   4425  CE2 PHE A 928      32.720  53.590  41.220  1.00  0.00           C
ATOM   4426  HE2 PHE A 928      33.110  54.360  40.590  1.00  0.00           H
ATOM   4427  C   PHE A 928      35.580  50.880  43.690  1.00  0.00           C
ATOM   4428  O   PHE A 928      35.720  50.110  42.700  1.00  0.00           O
ATOM   4429  N   MET A 929      36.560  51.790  43.950  1.00  0.00           N
ATOM   4430  HN  MET A 929      36.370  52.410  44.710  1.00  0.00           H
ATOM   4431  CA  MET A 929      37.710  51.940  43.080  1.00  0.00           C
ATOM   4432  HA  MET A 929      37.380  52.270  42.110  1.00  0.00           H
ATOM   4433  CB  MET A 929      38.710  53.020  43.620  1.00  0.00           C
ATOM   4434  HB1 MET A 929      39.580  53.140  42.950  1.00  0.00           H
ATOM   4435  HB2 MET A 929      39.030  52.740  44.650  1.00  0.00           H
ATOM   4436  CG  MET A 929      38.150  54.480  43.770  1.00  0.00           C
ATOM   4437  HG1 MET A 929      38.650  54.980  44.630  1.00  0.00           H
ATOM   4438  HG2 MET A 929      37.100  54.340  44.100  1.00  0.00           H
ATOM   4439  SD  MET A 929      38.150  55.520  42.280  1.00  0.00           S
ATOM   4440  CE  MET A 929      39.840  55.980  42.640  1.00  0.00           C
ATOM   4441  HE1 MET A 929      40.090  56.230  43.690  1.00  0.00           H
ATOM   4442  HE2 MET A 929      40.130  56.850  42.030  1.00  0.00           H
ATOM   4443  HE3 MET A 929      40.450  55.140  42.230  1.00  0.00           H
ATOM   4444  C   MET A 929      38.530  50.690  42.800  1.00  0.00           C
ATOM   4445  O   MET A 929      38.740  50.290  41.640  1.00  0.00           O
ATOM   4446  N   ASP A 930      39.090  50.090  43.800  1.00  0.00           N
ATOM   4447  HN  ASP A 930      38.710  50.250  44.720  1.00  0.00           H
ATOM   4448  CA  ASP A 930      39.980  48.930  43.650  1.00  0.00           C
ATOM   4449  HA  ASP A 930      40.780  49.290  43.020  1.00  0.00           H
ATOM   4450  CB  ASP A 930      40.590  48.520  44.980  1.00  0.00           C
ATOM   4451  HB1 ASP A 930      41.020  47.500  44.920  1.00  0.00           H
ATOM   4452  HB2 ASP A 930      39.790  48.460  45.750  1.00  0.00           H
ATOM   4453  CG  ASP A 930      41.730  49.480  45.380  1.00  0.00           C
ATOM   4454  OD1 ASP A 930      42.380  50.160  44.530  1.00  0.00           O
ATOM   4455  OD2 ASP A 930      42.020  49.470  46.620  1.00  0.00           O
ATOM   4456  C   ASP A 930      39.390  47.740  42.980  1.00  0.00           C
ATOM   4457  O   ASP A 930      39.910  47.130  42.090  1.00  0.00           O
ATOM   4458  N   GLN A 931      38.130  47.320  43.360  1.00  0.00           N
ATOM   4459  HN  GLN A 931      37.660  47.750  44.130  1.00  0.00           H
ATOM   4460  CA  GLN A 931      37.510  46.180  42.640  1.00  0.00           C
ATOM   4461  HA  GLN A 931      38.230  45.380  42.630  1.00  0.00           H
ATOM   4462  CB  GLN A 931      36.190  45.730  43.310  1.00  0.00           C
ATOM   4463  HB1 GLN A 931      35.610  45.120  42.590  1.00  0.00           H
ATOM   4464  HB2 GLN A 931      35.500  46.590  43.490  1.00  0.00           H
ATOM   4465  CG  GLN A 931      36.460  45.020  44.660  1.00  0.00           C
ATOM   4466  HG1 GLN A 931      35.520  44.550  45.030  1.00  0.00           H
ATOM   4467  HG2 GLN A 931      36.730  45.730  45.460  1.00  0.00           H
ATOM   4468  CD  GLN A 931      37.490  43.820  44.570  1.00  0.00           C
ATOM   4469  OE1 GLN A 931      38.160  43.480  45.550  1.00  0.00           O
ATOM   4470  NE2 GLN A 931      37.420  43.040  43.460  1.00  0.00           N
ATOM   4471 HE21 GLN A 931      37.930  42.180  43.520  1.00  0.00           H
ATOM   4472 HE22 GLN A 931      36.760  43.200  42.720  1.00  0.00           H
ATOM   4473  C   GLN A 931      37.120  46.500  41.240  1.00  0.00           C
ATOM   4474  O   GLN A 931      37.360  45.610  40.390  1.00  0.00           O
ATOM   4475  N   GLN A 932      36.560  47.700  40.960  1.00  0.00           N
ATOM   4476  HN  GLN A 932      36.520  48.400  41.680  1.00  0.00           H
ATOM   4477  CA  GLN A 932      36.350  48.050  39.570  1.00  0.00           C
ATOM   4478  HA  GLN A 932      35.910  47.180  39.100  1.00  0.00           H
ATOM   4479  CB  GLN A 932      35.580  49.380  39.480  1.00  0.00           C
ATOM   4480  HB1 GLN A 932      35.520  49.710  38.420  1.00  0.00           H
ATOM   4481  HB2 GLN A 932      36.100  50.170  40.050  1.00  0.00           H
ATOM   4482  CG  GLN A 932      34.160  49.220  40.010  1.00  0.00           C
ATOM   4483  HG1 GLN A 932      33.740  50.240  39.900  1.00  0.00           H
ATOM   4484  HG2 GLN A 932      34.250  48.920  41.070  1.00  0.00           H
ATOM   4485  CD  GLN A 932      33.260  48.200  39.260  1.00  0.00           C
ATOM   4486  OE1 GLN A 932      32.560  47.430  39.890  1.00  0.00           O
ATOM   4487  NE2 GLN A 932      33.150  48.280  37.910  1.00  0.00           N
ATOM   4488 HE21 GLN A 932      33.630  49.020  37.440  1.00  0.00           H
ATOM   4489 HE22 GLN A 932      32.640  47.550  37.480  1.00  0.00           H
ATOM   4490  C   GLN A 932      37.620  48.310  38.820  1.00  0.00           C
ATOM   4491  O   GLN A 932      37.700  47.930  37.640  1.00  0.00           O
ATOM   4492  N   ILE A 933      38.770  48.910  39.400  1.00  0.00           N
ATOM   4493  HN  ILE A 933      38.730  49.230  40.350  1.00  0.00           H
ATOM   4494  CA  ILE A 933      39.980  48.990  38.620  1.00  0.00           C
ATOM   4495  HA  ILE A 933      39.830  49.370  37.630  1.00  0.00           H
ATOM   4496  CB  ILE A 933      40.920  50.100  39.210  1.00  0.00           C
ATOM   4497  HB  ILE A 933      41.150  49.870  40.270  1.00  0.00           H
ATOM   4498  CG2 ILE A 933      42.290  50.120  38.440  1.00  0.00           C
ATOM   4499 HG21 ILE A 933      43.020  50.870  38.810  1.00  0.00           H
ATOM   4500 HG22 ILE A 933      42.160  50.330  37.360  1.00  0.00           H
ATOM   4501 HG23 ILE A 933      42.800  49.150  38.560  1.00  0.00           H
ATOM   4502  CG1 ILE A 933      40.290  51.510  39.190  1.00  0.00           C
ATOM   4503 HG11 ILE A 933      39.250  51.510  39.600  1.00  0.00           H
ATOM   4504 HG12 ILE A 933      40.130  51.900  38.160  1.00  0.00           H
ATOM   4505  CD  ILE A 933      41.080  52.520  40.120  1.00  0.00           C
ATOM   4506  HD1 ILE A 933      41.350  51.940  41.030  1.00  0.00           H
ATOM   4507  HD2 ILE A 933      40.480  53.390  40.460  1.00  0.00           H
ATOM   4508  HD3 ILE A 933      41.920  52.930  39.520  1.00  0.00           H
ATOM   4509  C   ILE A 933      40.670  47.680  38.320  1.00  0.00           C
ATOM   4510  O   ILE A 933      41.190  47.500  37.260  1.00  0.00           O
ATOM   4511  N   THR A 934      40.690  46.700  39.300  1.00  0.00           N
ATOM   4512  HN  THR A 934      40.290  46.980  40.170  1.00  0.00           H
ATOM   4513  CA  THR A 934      41.180  45.360  39.030  1.00  0.00           C
ATOM   4514  HA  THR A 934      42.220  45.470  38.720  1.00  0.00           H
ATOM   4515  CB  THR A 934      41.240  44.490  40.210  1.00  0.00           C
ATOM   4516  HB  THR A 934      40.210  44.240  40.520  1.00  0.00           H
ATOM   4517  OG1 THR A 934      41.870  45.180  41.290  1.00  0.00           O
ATOM   4518  HG1 THR A 934      41.230  45.860  41.520  1.00  0.00           H
ATOM   4519  CG2 THR A 934      42.030  43.180  39.920  1.00  0.00           C
ATOM   4520 HG21 THR A 934      42.090  42.640  40.900  1.00  0.00           H
ATOM   4521 HG22 THR A 934      42.990  43.550  39.500  1.00  0.00           H
ATOM   4522 HG23 THR A 934      41.490  42.530  39.190  1.00  0.00           H
ATOM   4523  C   THR A 934      40.310  44.690  37.950  1.00  0.00           C
ATOM   4524  O   THR A 934      40.820  43.980  37.130  1.00  0.00           O
ATOM   4525  N   ALA A 935      39.010  44.910  37.890  1.00  0.00           N
ATOM   4526  HN  ALA A 935      38.610  45.570  38.520  1.00  0.00           H
ATOM   4527  CA  ALA A 935      38.120  44.500  36.860  1.00  0.00           C
ATOM   4528  HA  ALA A 935      38.280  43.440  36.730  1.00  0.00           H
ATOM   4529  CB  ALA A 935      36.650  44.730  37.350  1.00  0.00           C
ATOM   4530  HB1 ALA A 935      35.890  44.560  36.550  1.00  0.00           H
ATOM   4531  HB2 ALA A 935      36.630  45.740  37.810  1.00  0.00           H
ATOM   4532  HB3 ALA A 935      36.490  44.000  38.170  1.00  0.00           H
ATOM   4533  C   ALA A 935      38.380  45.230  35.500  1.00  0.00           C
ATOM   4534  O   ALA A 935      38.330  44.620  34.450  1.00  0.00           O
ATOM   4535  N   VAL A 936      38.700  46.570  35.550  1.00  0.00           N
ATOM   4536  HN  VAL A 936      38.620  47.020  36.440  1.00  0.00           H
ATOM   4537  CA  VAL A 936      39.030  47.290  34.270  1.00  0.00           C
ATOM   4538  HA  VAL A 936      38.320  47.010  33.500  1.00  0.00           H
ATOM   4539  CB  VAL A 936      39.040  48.810  34.440  1.00  0.00           C
ATOM   4540  HB  VAL A 936      39.490  48.970  35.440  1.00  0.00           H
ATOM   4541  CG1 VAL A 936      39.670  49.590  33.320  1.00  0.00           C
ATOM   4542 HG11 VAL A 936      39.530  50.670  33.520  1.00  0.00           H
ATOM   4543 HG12 VAL A 936      39.140  49.340  32.380  1.00  0.00           H
ATOM   4544 HG13 VAL A 936      40.780  49.490  33.170  1.00  0.00           H
ATOM   4545  CG2 VAL A 936      37.560  49.290  34.750  1.00  0.00           C
ATOM   4546 HG21 VAL A 936      37.040  48.770  35.580  1.00  0.00           H
ATOM   4547 HG22 VAL A 936      36.930  49.110  33.850  1.00  0.00           H
ATOM   4548 HG23 VAL A 936      37.630  50.370  35.020  1.00  0.00           H
ATOM   4549  C   VAL A 936      40.310  46.830  33.570  1.00  0.00           C
ATOM   4550  O   VAL A 936      40.320  46.600  32.380  1.00  0.00           O
ATOM   4551  N   ILE A 937      41.340  46.610  34.460  1.00  0.00           N
ATOM   4552  HN  ILE A 937      41.290  46.750  35.440  1.00  0.00           H
ATOM   4553  CA  ILE A 937      42.640  46.020  34.160  1.00  0.00           C
ATOM   4554  HA  ILE A 937      43.050  46.480  33.270  1.00  0.00           H
ATOM   4555  CB  ILE A 937      43.740  46.230  35.270  1.00  0.00           C
ATOM   4556  HB  ILE A 937      43.310  45.770  36.190  1.00  0.00           H
ATOM   4557  CG2 ILE A 937      45.060  45.400  34.980  1.00  0.00           C
ATOM   4558 HG21 ILE A 937      45.980  45.760  35.490  1.00  0.00           H
ATOM   4559 HG22 ILE A 937      45.300  45.590  33.910  1.00  0.00           H
ATOM   4560 HG23 ILE A 937      44.790  44.330  35.130  1.00  0.00           H
ATOM   4561  CG1 ILE A 937      44.130  47.700  35.530  1.00  0.00           C
ATOM   4562 HG11 ILE A 937      44.680  47.840  36.490  1.00  0.00           H
ATOM   4563 HG12 ILE A 937      43.290  48.430  35.460  1.00  0.00           H
ATOM   4564  CD  ILE A 937      45.150  48.180  34.380  1.00  0.00           C
ATOM   4565  HD1 ILE A 937      45.050  47.760  33.350  1.00  0.00           H
ATOM   4566  HD2 ILE A 937      46.150  47.880  34.760  1.00  0.00           H
ATOM   4567  HD3 ILE A 937      45.150  49.290  34.370  1.00  0.00           H
ATOM   4568  C   ILE A 937      42.540  44.560  33.790  1.00  0.00           C
ATOM   4569  O   ILE A 937      43.170  44.070  32.850  1.00  0.00           O
ATOM   4570  N   ILE A 938      41.660  43.730  34.400  1.00  0.00           N
ATOM   4571  HN  ILE A 938      41.070  44.000  35.160  1.00  0.00           H
ATOM   4572  CA  ILE A 938      41.710  42.270  34.110  1.00  0.00           C
ATOM   4573  HA  ILE A 938      42.720  42.060  33.790  1.00  0.00           H
ATOM   4574  CB  ILE A 938      41.650  41.460  35.440  1.00  0.00           C
ATOM   4575  HB  ILE A 938      42.040  42.120  36.240  1.00  0.00           H
ATOM   4576  CG2 ILE A 938      40.150  41.110  35.680  1.00  0.00           C
ATOM   4577 HG21 ILE A 938      39.600  42.050  35.440  1.00  0.00           H
ATOM   4578 HG22 ILE A 938      39.910  40.860  36.740  1.00  0.00           H
ATOM   4579 HG23 ILE A 938      39.850  40.310  34.980  1.00  0.00           H
ATOM   4580  CG1 ILE A 938      42.490  40.210  35.430  1.00  0.00           C
ATOM   4581 HG11 ILE A 938      42.320  39.530  34.570  1.00  0.00           H
ATOM   4582 HG12 ILE A 938      42.260  39.710  36.380  1.00  0.00           H
ATOM   4583  CD  ILE A 938      43.960  40.520  35.410  1.00  0.00           C
ATOM   4584  HD1 ILE A 938      44.700  39.700  35.320  1.00  0.00           H
ATOM   4585  HD2 ILE A 938      44.200  41.140  36.300  1.00  0.00           H
ATOM   4586  HD3 ILE A 938      44.230  41.130  34.520  1.00  0.00           H
ATOM   4587  C   ILE A 938      40.770  41.920  32.920  1.00  0.00           C
ATOM   4588  O   ILE A 938      40.700  40.760  32.470  1.00  0.00           O
ATOM   4589  N   ASN A 939      39.950  42.850  32.510  1.00  0.00           N
ATOM   4590  HN  ASN A 939      39.860  43.730  32.980  1.00  0.00           H
ATOM   4591  CA  ASN A 939      39.030  42.720  31.380  1.00  0.00           C
ATOM   4592  HA  ASN A 939      38.770  41.670  31.250  1.00  0.00           H
ATOM   4593  CB  ASN A 939      37.770  43.530  31.570  1.00  0.00           C
ATOM   4594  HB1 ASN A 939      38.080  44.580  31.760  1.00  0.00           H
ATOM   4595  HB2 ASN A 939      37.300  43.130  32.500  1.00  0.00           H
ATOM   4596  CG  ASN A 939      36.680  43.450  30.540  1.00  0.00           C
ATOM   4597  OD1 ASN A 939      36.080  44.410  30.280  1.00  0.00           O
ATOM   4598  ND2 ASN A 939      36.430  42.240  29.940  1.00  0.00           N
ATOM   4599 HD21 ASN A 939      36.810  41.330  30.130  1.00  0.00           H
ATOM   4600 HD22 ASN A 939      35.710  42.240  29.250  1.00  0.00           H
ATOM   4601  C   ASN A 939      39.740  43.020  30.080  1.00  0.00           C
ATOM   4602  O   ASN A 939      39.300  42.610  29.050  1.00  0.00           O
ATOM   4603  N   ARG A 940      40.870  43.700  30.090  1.00  0.00           N
ATOM   4604  HN  ARG A 940      41.400  43.940  30.890  1.00  0.00           H
ATOM   4605  CA  ARG A 940      41.690  43.940  28.940  1.00  0.00           C
ATOM   4606  HA  ARG A 940      41.130  44.530  28.230  1.00  0.00           H
ATOM   4607  CB  ARG A 940      42.960  44.740  29.230  1.00  0.00           C
ATOM   4608  HB1 ARG A 940      43.630  44.930  28.360  1.00  0.00           H
ATOM   4609  HB2 ARG A 940      43.570  44.190  29.980  1.00  0.00           H
ATOM   4610  CG  ARG A 940      42.640  46.140  29.810  1.00  0.00           C
ATOM   4611  HG1 ARG A 940      41.910  46.110  30.650  1.00  0.00           H
ATOM   4612  HG2 ARG A 940      42.040  46.700  29.070  1.00  0.00           H
ATOM   4613  CD  ARG A 940      43.760  47.000  30.350  1.00  0.00           C
ATOM   4614  HD1 ARG A 940      44.520  46.450  30.960  1.00  0.00           H
ATOM   4615  HD2 ARG A 940      43.390  47.780  31.060  1.00  0.00           H
ATOM   4616  NE  ARG A 940      44.450  47.580  29.230  1.00  0.00           N
ATOM   4617  HE  ARG A 940      45.140  47.050  28.730  1.00  0.00           H
ATOM   4618  CZ  ARG A 940      44.300  48.810  28.770  1.00  0.00           C
ATOM   4619  NH1 ARG A 940      45.260  49.250  27.990  1.00  0.00           N
ATOM   4620 HH11 ARG A 940      46.150  48.810  28.130  1.00  0.00           H
ATOM   4621 HH12 ARG A 940      45.130  50.020  27.370  1.00  0.00           H
ATOM   4622  NH2 ARG A 940      43.260  49.570  28.960  1.00  0.00           N
ATOM   4623 HH21 ARG A 940      42.550  49.240  29.580  1.00  0.00           H
ATOM   4624 HH22 ARG A 940      43.170  50.490  28.580  1.00  0.00           H
ATOM   4625  C   ARG A 940      42.090  42.640  28.160  1.00  0.00           C
ATOM   4626  O   ARG A 940      42.280  41.560  28.750  1.00  0.00           O
ATOM   4627  N   LYS A 941      42.250  42.820  26.820  1.00  0.00           N
ATOM   4628  HN  LYS A 941      42.200  43.710  26.380  1.00  0.00           H
ATOM   4629  CA  LYS A 941      42.510  41.740  25.890  1.00  0.00           C
ATOM   4630  HA  LYS A 941      42.290  40.760  26.290  1.00  0.00           H
ATOM   4631  CB  LYS A 941      41.770  41.890  24.550  1.00  0.00           C
ATOM   4632  HB1 LYS A 941      42.020  41.110  23.800  1.00  0.00           H
ATOM   4633  HB2 LYS A 941      41.900  42.890  24.090  1.00  0.00           H
ATOM   4634  CG  LYS A 941      40.220  41.950  24.670  1.00  0.00           C
ATOM   4635  HG1 LYS A 941      39.670  42.400  23.820  1.00  0.00           H
ATOM   4636  HG2 LYS A 941      40.060  42.640  25.530  1.00  0.00           H
ATOM   4637  CD  LYS A 941      39.640  40.590  25.070  1.00  0.00           C
ATOM   4638  HD1 LYS A 941      40.240  40.010  25.790  1.00  0.00           H
ATOM   4639  HD2 LYS A 941      39.620  40.080  24.090  1.00  0.00           H
ATOM   4640  CE  LYS A 941      38.320  40.710  25.750  1.00  0.00           C
ATOM   4641  HE1 LYS A 941      38.340  41.280  26.710  1.00  0.00           H
ATOM   4642  HE2 LYS A 941      38.020  39.660  25.940  1.00  0.00           H
ATOM   4643  NZ  LYS A 941      37.320  41.230  24.890  1.00  0.00           N
ATOM   4644  HZ1 LYS A 941      36.350  41.270  25.270  1.00  0.00           H
ATOM   4645  HZ2 LYS A 941      37.350  40.750  23.960  1.00  0.00           H
ATOM   4646  HZ3 LYS A 941      37.620  42.200  24.670  1.00  0.00           H
ATOM   4647  C   LYS A 941      43.980  41.730  25.500  1.00  0.00           C
ATOM   4648  O   LYS A 941      44.320  41.080  24.500  1.00  0.00           O
ATOM   4649  N   GLU A 942      44.870  42.320  26.320  1.00  0.00           N
ATOM   4650  HN  GLU A 942      44.430  42.870  27.010  1.00  0.00           H
ATOM   4651  CA  GLU A 942      46.360  42.340  26.100  1.00  0.00           C
ATOM   4652  HA  GLU A 942      46.660  42.420  25.060  1.00  0.00           H
ATOM   4653  CB  GLU A 942      47.050  43.500  26.870  1.00  0.00           C
ATOM   4654  HB1 GLU A 942      48.150  43.440  26.950  1.00  0.00           H
ATOM   4655  HB2 GLU A 942      46.740  43.520  27.940  1.00  0.00           H
ATOM   4656  CG  GLU A 942      46.640  44.880  26.290  1.00  0.00           C
ATOM   4657  HG1 GLU A 942      45.550  44.930  26.530  1.00  0.00           H
ATOM   4658  HG2 GLU A 942      46.840  44.870  25.210  1.00  0.00           H
ATOM   4659  CD  GLU A 942      47.140  46.070  26.940  1.00  0.00           C
ATOM   4660  OE1 GLU A 942      46.620  46.410  28.070  1.00  0.00           O
ATOM   4661  OE2 GLU A 942      48.030  46.810  26.420  1.00  0.00           O
ATOM   4662  C   GLU A 942      46.980  40.970  26.510  1.00  0.00           C
ATOM   4663  O   GLU A 942      48.110  40.640  26.150  1.00  0.00           O
ATOM   4664  N   HSD A 943      46.180  40.140  27.200  1.00  0.00           N
ATOM   4665  HN  HSD A 943      45.260  40.420  27.440  1.00  0.00           H
ATOM   4666  CA  HSD A 943      46.470  38.790  27.430  1.00  0.00           C
ATOM   4667  HA  HSD A 943      47.390  38.500  26.960  1.00  0.00           H
ATOM   4668  CB  HSD A 943      46.540  38.330  28.990  1.00  0.00           C
ATOM   4669  HB1 HSD A 943      46.750  37.250  29.060  1.00  0.00           H
ATOM   4670  HB2 HSD A 943      45.550  38.560  29.440  1.00  0.00           H
ATOM   4671  ND1 HSD A 943      47.370  40.440  30.160  1.00  0.00           N
ATOM   4672  HD1 HSD A 943      46.500  40.870  29.950  1.00  0.00           H
ATOM   4673  CG  HSD A 943      47.660  39.190  29.650  1.00  0.00           C
ATOM   4674  CE1 HSD A 943      48.390  40.800  30.920  1.00  0.00           C
ATOM   4675  HE1 HSD A 943      48.530  41.740  31.460  1.00  0.00           H
ATOM   4676  NE2 HSD A 943      49.370  39.920  30.910  1.00  0.00           N
ATOM   4677  CD2 HSD A 943      48.870  38.890  30.130  1.00  0.00           C
ATOM   4678  HD2 HSD A 943      49.460  37.980  30.180  1.00  0.00           H
ATOM   4679  C   HSD A 943      45.380  38.000  26.750  1.00  0.00           C
ATOM   4680  O   HSD A 943      44.210  38.450  26.620  1.00  0.00           O
ATOM   4681  N   LYS A 944      45.710  36.810  26.250  1.00  0.00           N
ATOM   4682  HN  LYS A 944      46.630  36.430  26.240  1.00  0.00           H
ATOM   4683  CA  LYS A 944      44.610  36.000  25.750  1.00  0.00           C
ATOM   4684  HA  LYS A 944      43.990  36.540  25.050  1.00  0.00           H
ATOM   4685  CB  LYS A 944      45.150  34.870  24.780  1.00  0.00           C
ATOM   4686  HB1 LYS A 944      44.280  34.220  24.550  1.00  0.00           H
ATOM   4687  HB2 LYS A 944      45.900  34.290  25.350  1.00  0.00           H
ATOM   4688  CG  LYS A 944      45.860  35.340  23.470  1.00  0.00           C
ATOM   4689  HG1 LYS A 944      45.970  34.450  22.800  1.00  0.00           H
ATOM   4690  HG2 LYS A 944      46.930  35.550  23.660  1.00  0.00           H
ATOM   4691  CD  LYS A 944      45.210  36.400  22.570  1.00  0.00           C
ATOM   4692  HD1 LYS A 944      45.850  36.450  21.660  1.00  0.00           H
ATOM   4693  HD2 LYS A 944      45.310  37.320  23.190  1.00  0.00           H
ATOM   4694  CE  LYS A 944      43.750  36.070  22.240  1.00  0.00           C
ATOM   4695  HE1 LYS A 944      43.060  36.060  23.100  1.00  0.00           H
ATOM   4696  HE2 LYS A 944      43.630  35.110  21.690  1.00  0.00           H
ATOM   4697  NZ  LYS A 944      43.330  37.250  21.420  1.00  0.00           N
ATOM   4698  HZ1 LYS A 944      43.980  37.240  20.620  1.00  0.00           H
ATOM   4699  HZ2 LYS A 944      43.280  38.100  22.010  1.00  0.00           H
ATOM   4700  HZ3 LYS A 944      42.360  36.990  21.150  1.00  0.00           H
ATOM   4701  C   LYS A 944      43.760  35.340  26.820  1.00  0.00           C
ATOM   4702  O   LYS A 944      44.080  34.380  27.510  1.00  0.00           O
ATOM   4703  N   LEU A 945      42.500  35.780  27.040  1.00  0.00           N
ATOM   4704  HN  LEU A 945      42.190  36.540  26.490  1.00  0.00           H
ATOM   4705  CA  LEU A 945      41.650  35.330  28.160  1.00  0.00           C
ATOM   4706  HA  LEU A 945      41.980  34.410  28.630  1.00  0.00           H
ATOM   4707  CB  LEU A 945      41.490  36.450  29.180  1.00  0.00           C
ATOM   4708  HB1 LEU A 945      40.650  36.280  29.890  1.00  0.00           H
ATOM   4709  HB2 LEU A 945      41.220  37.420  28.720  1.00  0.00           H
ATOM   4710  CG  LEU A 945      42.760  36.640  30.090  1.00  0.00           C
ATOM   4711  HG  LEU A 945      43.650  36.950  29.500  1.00  0.00           H
ATOM   4712  CD1 LEU A 945      42.450  37.840  30.960  1.00  0.00           C
ATOM   4713 HD11 LEU A 945      41.770  37.660  31.820  1.00  0.00           H
ATOM   4714 HD12 LEU A 945      42.090  38.760  30.430  1.00  0.00           H
ATOM   4715 HD13 LEU A 945      43.410  37.960  31.490  1.00  0.00           H
ATOM   4716  CD2 LEU A 945      42.920  35.410  31.070  1.00  0.00           C
ATOM   4717 HD21 LEU A 945      43.390  34.610  30.470  1.00  0.00           H
ATOM   4718 HD22 LEU A 945      41.930  35.130  31.500  1.00  0.00           H
ATOM   4719 HD23 LEU A 945      43.590  35.810  31.850  1.00  0.00           H
ATOM   4720  C   LEU A 945      40.240  34.990  27.610  1.00  0.00           C
ATOM   4721  O   LEU A 945      39.640  35.740  26.870  1.00  0.00           O
ATOM   4722  N   LYS A 946      39.780  33.800  28.010  1.00  0.00           N
ATOM   4723  HN  LYS A 946      40.340  33.370  28.710  1.00  0.00           H
ATOM   4724  CA  LYS A 946      38.480  33.230  27.490  1.00  0.00           C
ATOM   4725  HA  LYS A 946      37.760  33.990  27.180  1.00  0.00           H
ATOM   4726  CB  LYS A 946      38.780  32.360  26.240  1.00  0.00           C
ATOM   4727  HB1 LYS A 946      39.110  33.050  25.430  1.00  0.00           H
ATOM   4728  HB2 LYS A 946      37.820  31.860  26.000  1.00  0.00           H
ATOM   4729  CG  LYS A 946      39.880  31.310  26.410  1.00  0.00           C
ATOM   4730  HG1 LYS A 946      39.450  30.670  27.200  1.00  0.00           H
ATOM   4731  HG2 LYS A 946      40.740  31.860  26.860  1.00  0.00           H
ATOM   4732  CD  LYS A 946      40.320  30.510  25.170  1.00  0.00           C
ATOM   4733  HD1 LYS A 946      40.760  31.230  24.450  1.00  0.00           H
ATOM   4734  HD2 LYS A 946      39.390  30.000  24.830  1.00  0.00           H
ATOM   4735  CE  LYS A 946      41.430  29.390  25.320  1.00  0.00           C
ATOM   4736  HE1 LYS A 946      41.500  28.720  24.460  1.00  0.00           H
ATOM   4737  HE2 LYS A 946      41.100  28.760  26.170  1.00  0.00           H
ATOM   4738  NZ  LYS A 946      42.720  30.000  25.640  1.00  0.00           N
ATOM   4739  HZ1 LYS A 946      43.110  30.530  24.830  1.00  0.00           H
ATOM   4740  HZ2 LYS A 946      43.480  29.340  25.900  1.00  0.00           H
ATOM   4741  HZ3 LYS A 946      42.640  30.700  26.390  1.00  0.00           H
ATOM   4742  C   LYS A 946      37.650  32.400  28.470  1.00  0.00           C
ATOM   4743  O   LYS A 946      36.520  32.020  28.140  1.00  0.00           O
ATOM   4744  N   LYS A 947      38.110  32.100  29.670  1.00  0.00           N
ATOM   4745  HN  LYS A 947      39.070  32.130  29.950  1.00  0.00           H
ATOM   4746  CA  LYS A 947      37.190  31.520  30.690  1.00  0.00           C
ATOM   4747  HA  LYS A 947      36.370  30.990  30.210  1.00  0.00           H
ATOM   4748  CB  LYS A 947      37.830  30.510  31.610  1.00  0.00           C
ATOM   4749  HB1 LYS A 947      37.250  30.220  32.510  1.00  0.00           H
ATOM   4750  HB2 LYS A 947      38.850  30.760  31.960  1.00  0.00           H
ATOM   4751  CG  LYS A 947      37.930  29.200  30.770  1.00  0.00           C
ATOM   4752  HG1 LYS A 947      38.480  29.470  29.840  1.00  0.00           H
ATOM   4753  HG2 LYS A 947      36.950  28.750  30.510  1.00  0.00           H
ATOM   4754  CD  LYS A 947      38.770  28.100  31.400  1.00  0.00           C
ATOM   4755  HD1 LYS A 947      39.830  28.420  31.330  1.00  0.00           H
ATOM   4756  HD2 LYS A 947      38.720  27.220  30.730  1.00  0.00           H
ATOM   4757  CE  LYS A 947      38.240  27.680  32.760  1.00  0.00           C
ATOM   4758  HE1 LYS A 947      37.140  27.550  32.750  1.00  0.00           H
ATOM   4759  HE2 LYS A 947      38.530  28.460  33.500  1.00  0.00           H
ATOM   4760  NZ  LYS A 947      38.790  26.440  33.260  1.00  0.00           N
ATOM   4761  HZ1 LYS A 947      39.790  26.400  32.960  1.00  0.00           H
ATOM   4762  HZ2 LYS A 947      38.400  25.540  32.920  1.00  0.00           H
ATOM   4763  HZ3 LYS A 947      38.790  26.420  34.300  1.00  0.00           H
ATOM   4764  C   LYS A 947      36.480  32.540  31.530  1.00  0.00           C
ATOM   4765  O   LYS A 947      35.320  32.810  31.360  1.00  0.00           O
ATOM   4766  N   GLY A 948      37.230  33.070  32.490  1.00  0.00           N
ATOM   4767  HN  GLY A 948      38.190  32.800  32.490  1.00  0.00           H
ATOM   4768  CA  GLY A 948      36.730  34.080  33.490  1.00  0.00           C
ATOM   4769  HA1 GLY A 948      36.510  34.980  32.960  1.00  0.00           H
ATOM   4770  HA2 GLY A 948      37.460  34.120  34.290  1.00  0.00           H
ATOM   4771  C   GLY A 948      35.340  33.800  34.200  1.00  0.00           C
ATOM   4772  O   GLY A 948      34.950  32.720  34.640  1.00  0.00           O
ATOM   4773  N   ALA A 949      34.660  34.890  34.440  1.00  0.00           N
ATOM   4774  HN  ALA A 949      34.840  35.740  33.960  1.00  0.00           H
ATOM   4775  CA  ALA A 949      33.570  34.750  35.410  1.00  0.00           C
ATOM   4776  HA  ALA A 949      33.020  33.870  35.140  1.00  0.00           H
ATOM   4777  CB  ALA A 949      34.170  34.800  36.860  1.00  0.00           C
ATOM   4778  HB1 ALA A 949      33.340  34.610  37.570  1.00  0.00           H
ATOM   4779  HB2 ALA A 949      34.720  35.750  37.060  1.00  0.00           H
ATOM   4780  HB3 ALA A 949      34.860  33.940  36.960  1.00  0.00           H
ATOM   4781  C   ALA A 949      32.790  36.030  35.110  1.00  0.00           C
ATOM   4782  O   ALA A 949      33.230  36.960  34.430  1.00  0.00           O
ATOM   4783  N   GLY A 950      31.590  36.080  35.700  1.00  0.00           N
ATOM   4784  HN  GLY A 950      31.260  35.230  36.100  1.00  0.00           H
ATOM   4785  CA  GLY A 950      30.520  37.180  35.600  1.00  0.00           C
ATOM   4786  HA1 GLY A 950      29.900  37.010  36.480  1.00  0.00           H
ATOM   4787  HA2 GLY A 950      30.100  37.060  34.620  1.00  0.00           H
ATOM   4788  C   GLY A 950      31.000  38.610  35.720  1.00  0.00           C
ATOM   4789  O   GLY A 950      31.970  38.950  36.380  1.00  0.00           O
ATOM   4790  N   TYR A 951      30.210  39.560  35.180  1.00  0.00           N
ATOM   4791  HN  TYR A 951      29.450  39.210  34.620  1.00  0.00           H
ATOM   4792  CA  TYR A 951      30.440  40.940  35.010  1.00  0.00           C
ATOM   4793  HA  TYR A 951      31.370  40.980  34.470  1.00  0.00           H
ATOM   4794  CB  TYR A 951      29.380  41.570  34.040  1.00  0.00           C
ATOM   4795  HB1 TYR A 951      28.370  41.300  34.410  1.00  0.00           H
ATOM   4796  HB2 TYR A 951      29.430  41.100  33.040  1.00  0.00           H
ATOM   4797  CG  TYR A 951      29.460  43.010  33.860  1.00  0.00           C
ATOM   4798  CD1 TYR A 951      28.550  43.850  34.520  1.00  0.00           C
ATOM   4799  HD1 TYR A 951      27.980  43.440  35.340  1.00  0.00           H
ATOM   4800  CE1 TYR A 951      28.620  45.200  34.290  1.00  0.00           C
ATOM   4801  HE1 TYR A 951      27.940  45.820  34.870  1.00  0.00           H
ATOM   4802  CZ  TYR A 951      29.350  45.790  33.250  1.00  0.00           C
ATOM   4803  OH  TYR A 951      29.440  47.170  33.040  1.00  0.00           O
ATOM   4804  HH  TYR A 951      28.970  47.590  33.750  1.00  0.00           H
ATOM   4805  CD2 TYR A 951      30.160  43.530  32.750  1.00  0.00           C
ATOM   4806  HD2 TYR A 951      30.800  42.890  32.150  1.00  0.00           H
ATOM   4807  CE2 TYR A 951      30.110  44.890  32.470  1.00  0.00           C
ATOM   4808  HE2 TYR A 951      30.590  45.320  31.610  1.00  0.00           H
ATOM   4809  C   TYR A 951      30.690  41.850  36.250  1.00  0.00           C
ATOM   4810  O   TYR A 951      31.520  42.750  36.270  1.00  0.00           O
ATOM   4811  N   HSD A 952      30.020  41.520  37.410  1.00  0.00           N
ATOM   4812  HN  HSD A 952      29.530  40.660  37.300  1.00  0.00           H
ATOM   4813  CA  HSD A 952      30.060  42.350  38.600  1.00  0.00           C
ATOM   4814  HA  HSD A 952      30.700  43.220  38.500  1.00  0.00           H
ATOM   4815  CB  HSD A 952      28.670  43.060  38.790  1.00  0.00           C
ATOM   4816  HB1 HSD A 952      28.610  43.740  37.910  1.00  0.00           H
ATOM   4817  HB2 HSD A 952      28.650  43.690  39.710  1.00  0.00           H
ATOM   4818  ND1 HSD A 952      26.670  41.740  37.720  1.00  0.00           N
ATOM   4819  HD1 HSD A 952      26.530  42.270  36.880  1.00  0.00           H
ATOM   4820  CG  HSD A 952      27.540  42.090  38.790  1.00  0.00           C
ATOM   4821  CE1 HSD A 952      25.670  41.070  38.260  1.00  0.00           C
ATOM   4822  HE1 HSD A 952      24.970  40.410  37.740  1.00  0.00           H
ATOM   4823  NE2 HSD A 952      25.810  40.880  39.570  1.00  0.00           N
ATOM   4824  CD2 HSD A 952      26.950  41.550  39.880  1.00  0.00           C
ATOM   4825  HD2 HSD A 952      27.230  41.590  40.930  1.00  0.00           H
ATOM   4826  C   HSD A 952      30.250  41.500  39.840  1.00  0.00           C
ATOM   4827  O   HSD A 952      30.120  41.890  41.030  1.00  0.00           O
ATOM   4828  N   LEU A 953      30.470  40.170  39.650  1.00  0.00           N
ATOM   4829  HN  LEU A 953      30.600  39.890  38.700  1.00  0.00           H
ATOM   4830  CA  LEU A 953      30.530  39.070  40.660  1.00  0.00           C
ATOM   4831  HA  LEU A 953      29.640  39.060  41.270  1.00  0.00           H
ATOM   4832  CB  LEU A 953      30.760  37.710  39.890  1.00  0.00           C
ATOM   4833  HB1 LEU A 953      31.800  37.700  39.520  1.00  0.00           H
ATOM   4834  HB2 LEU A 953      30.110  37.690  38.990  1.00  0.00           H
ATOM   4835  CG  LEU A 953      30.480  36.330  40.560  1.00  0.00           C
ATOM   4836  HG  LEU A 953      31.190  36.270  41.410  1.00  0.00           H
ATOM   4837  CD1 LEU A 953      29.100  36.230  41.090  1.00  0.00           C
ATOM   4838 HD11 LEU A 953      28.800  36.930  41.890  1.00  0.00           H
ATOM   4839 HD12 LEU A 953      28.890  35.200  41.460  1.00  0.00           H
ATOM   4840 HD13 LEU A 953      28.390  36.460  40.270  1.00  0.00           H
ATOM   4841  CD2 LEU A 953      30.740  35.110  39.600  1.00  0.00           C
ATOM   4842 HD21 LEU A 953      31.760  34.970  39.200  1.00  0.00           H
ATOM   4843 HD22 LEU A 953      30.040  35.170  38.730  1.00  0.00           H
ATOM   4844 HD23 LEU A 953      30.430  34.190  40.150  1.00  0.00           H
ATOM   4845  C   LEU A 953      31.630  39.290  41.830  1.00  0.00           C
ATOM   4846  O   LEU A 953      31.380  39.140  43.010  1.00  0.00           O
ATOM   4847  N   ASP A 954      32.840  39.770  41.420  1.00  0.00           N
ATOM   4848  HN  ASP A 954      33.050  39.910  40.460  1.00  0.00           H
ATOM   4849  CA  ASP A 954      33.910  40.200  42.270  1.00  0.00           C
ATOM   4850  HA  ASP A 954      34.290  39.340  42.800  1.00  0.00           H
ATOM   4851  CB  ASP A 954      35.140  40.700  41.460  1.00  0.00           C
ATOM   4852  HB1 ASP A 954      35.390  39.980  40.640  1.00  0.00           H
ATOM   4853  HB2 ASP A 954      36.080  40.930  42.000  1.00  0.00           H
ATOM   4854  CG  ASP A 954      34.730  42.020  40.620  1.00  0.00           C
ATOM   4855  OD1 ASP A 954      33.740  42.140  39.910  1.00  0.00           O
ATOM   4856  OD2 ASP A 954      35.520  43.020  40.920  1.00  0.00           O
ATOM   4857  HD2 ASP A 954      34.990  43.750  40.590  1.00  0.00           H
ATOM   4858  C   ASP A 954      33.550  41.230  43.380  1.00  0.00           C
ATOM   4859  O   ASP A 954      33.960  40.950  44.490  1.00  0.00           O
ATOM   4860  N   LEU A 955      32.760  42.290  43.100  1.00  0.00           N
ATOM   4861  HN  LEU A 955      32.660  42.570  42.150  1.00  0.00           H
ATOM   4862  CA  LEU A 955      32.270  43.270  44.060  1.00  0.00           C
ATOM   4863  HA  LEU A 955      33.100  43.620  44.660  1.00  0.00           H
ATOM   4864  CB  LEU A 955      31.710  44.420  43.400  1.00  0.00           C
ATOM   4865  HB1 LEU A 955      30.900  44.080  42.730  1.00  0.00           H
ATOM   4866  HB2 LEU A 955      32.480  44.890  42.740  1.00  0.00           H
ATOM   4867  CG  LEU A 955      30.970  45.520  44.260  1.00  0.00           C
ATOM   4868  HG  LEU A 955      30.000  45.130  44.610  1.00  0.00           H
ATOM   4869  CD1 LEU A 955      31.900  45.980  45.390  1.00  0.00           C
ATOM   4870 HD11 LEU A 955      32.910  46.130  44.950  1.00  0.00           H
ATOM   4871 HD12 LEU A 955      31.910  45.140  46.120  1.00  0.00           H
ATOM   4872 HD13 LEU A 955      31.420  46.860  45.880  1.00  0.00           H
ATOM   4873  CD2 LEU A 955      30.600  46.730  43.310  1.00  0.00           C
ATOM   4874 HD21 LEU A 955      31.470  47.170  42.760  1.00  0.00           H
ATOM   4875 HD22 LEU A 955      30.140  47.590  43.850  1.00  0.00           H
ATOM   4876 HD23 LEU A 955      29.810  46.250  42.700  1.00  0.00           H
ATOM   4877  C   LEU A 955      31.320  42.670  45.170  1.00  0.00           C
ATOM   4878  O   LEU A 955      31.440  42.760  46.400  1.00  0.00           O
ATOM   4879  N   LEU A 956      30.390  41.890  44.640  1.00  0.00           N
ATOM   4880  HN  LEU A 956      30.390  41.830  43.640  1.00  0.00           H
ATOM   4881  CA  LEU A 956      29.460  40.990  45.380  1.00  0.00           C
ATOM   4882  HA  LEU A 956      28.870  41.490  46.120  1.00  0.00           H
ATOM   4883  CB  LEU A 956      28.460  40.340  44.400  1.00  0.00           C
ATOM   4884  HB1 LEU A 956      28.860  39.750  43.540  1.00  0.00           H
ATOM   4885  HB2 LEU A 956      27.870  41.130  43.890  1.00  0.00           H
ATOM   4886  CG  LEU A 956      27.360  39.430  44.980  1.00  0.00           C
ATOM   4887  HG  LEU A 956      27.850  38.600  45.520  1.00  0.00           H
ATOM   4888  CD1 LEU A 956      26.440  40.200  45.870  1.00  0.00           C
ATOM   4889 HD11 LEU A 956      26.820  40.520  46.860  1.00  0.00           H
ATOM   4890 HD12 LEU A 956      25.570  39.570  46.140  1.00  0.00           H
ATOM   4891 HD13 LEU A 956      26.010  41.120  45.410  1.00  0.00           H
ATOM   4892  CD2 LEU A 956      26.700  38.850  43.660  1.00  0.00           C
ATOM   4893 HD21 LEU A 956      26.220  39.660  43.070  1.00  0.00           H
ATOM   4894 HD22 LEU A 956      26.050  38.000  43.940  1.00  0.00           H
ATOM   4895 HD23 LEU A 956      27.500  38.360  43.060  1.00  0.00           H
ATOM   4896  C   LEU A 956      30.120  39.920  46.270  1.00  0.00           C
ATOM   4897  O   LEU A 956      29.640  39.640  47.420  1.00  0.00           O
ATOM   4898  N   MET A 957      31.170  39.310  45.830  1.00  0.00           N
ATOM   4899  HN  MET A 957      31.470  39.490  44.900  1.00  0.00           H
ATOM   4900  CA  MET A 957      31.980  38.460  46.700  1.00  0.00           C
ATOM   4901  HA  MET A 957      31.260  37.800  47.190  1.00  0.00           H
ATOM   4902  CB  MET A 957      33.070  37.680  45.920  1.00  0.00           C
ATOM   4903  HB1 MET A 957      33.850  37.180  46.530  1.00  0.00           H
ATOM   4904  HB2 MET A 957      33.710  38.360  45.310  1.00  0.00           H
ATOM   4905  CG  MET A 957      32.480  36.590  45.090  1.00  0.00           C
ATOM   4906  HG1 MET A 957      33.220  36.370  44.300  1.00  0.00           H
ATOM   4907  HG2 MET A 957      31.600  37.040  44.580  1.00  0.00           H
ATOM   4908  SD  MET A 957      32.000  35.110  45.980  1.00  0.00           S
ATOM   4909  CE  MET A 957      31.240  34.310  44.550  1.00  0.00           C
ATOM   4910  HE1 MET A 957      30.430  34.880  44.060  1.00  0.00           H
ATOM   4911  HE2 MET A 957      30.830  33.320  44.810  1.00  0.00           H
ATOM   4912  HE3 MET A 957      31.970  34.070  43.750  1.00  0.00           H
ATOM   4913  C   MET A 957      32.650  39.130  47.880  1.00  0.00           C
ATOM   4914  O   MET A 957      32.480  38.620  49.020  1.00  0.00           O
ATOM   4915  N   VAL A 958      33.160  40.360  47.720  1.00  0.00           N
ATOM   4916  HN  VAL A 958      33.250  40.750  46.810  1.00  0.00           H
ATOM   4917  CA  VAL A 958      33.690  41.190  48.750  1.00  0.00           C
ATOM   4918  HA  VAL A 958      34.290  40.560  49.390  1.00  0.00           H
ATOM   4919  CB  VAL A 958      34.630  42.220  48.190  1.00  0.00           C
ATOM   4920  HB  VAL A 958      34.170  42.790  47.350  1.00  0.00           H
ATOM   4921  CG1 VAL A 958      35.110  43.100  49.400  1.00  0.00           C
ATOM   4922 HG11 VAL A 958      34.280  43.660  49.890  1.00  0.00           H
ATOM   4923 HG12 VAL A 958      35.940  43.780  49.120  1.00  0.00           H
ATOM   4924 HG13 VAL A 958      35.560  42.500  50.220  1.00  0.00           H
ATOM   4925  CG2 VAL A 958      35.910  41.530  47.630  1.00  0.00           C
ATOM   4926 HG21 VAL A 958      36.460  41.030  48.460  1.00  0.00           H
ATOM   4927 HG22 VAL A 958      36.540  42.170  46.980  1.00  0.00           H
ATOM   4928 HG23 VAL A 958      35.580  40.730  46.940  1.00  0.00           H
ATOM   4929  C   VAL A 958      32.600  41.790  49.660  1.00  0.00           C
ATOM   4930  O   VAL A 958      32.760  41.760  50.870  1.00  0.00           O
ATOM   4931  N   GLY A 959      31.490  42.290  49.130  1.00  0.00           N
ATOM   4932  HN  GLY A 959      31.330  42.290  48.150  1.00  0.00           H
ATOM   4933  CA  GLY A 959      30.340  42.780  49.820  1.00  0.00           C
ATOM   4934  HA1 GLY A 959      29.620  42.830  49.020  1.00  0.00           H
ATOM   4935  HA2 GLY A 959      30.650  43.710  50.270  1.00  0.00           H
ATOM   4936  C   GLY A 959      29.790  41.870  50.900  1.00  0.00           C
ATOM   4937  O   GLY A 959      29.520  42.290  52.040  1.00  0.00           O
ATOM   4938  N   VAL A 960      29.510  40.580  50.510  1.00  0.00           N
ATOM   4939  HN  VAL A 960      29.740  40.380  49.560  1.00  0.00           H
ATOM   4940  CA  VAL A 960      29.160  39.510  51.460  1.00  0.00           C
ATOM   4941  HA  VAL A 960      28.400  39.840  52.150  1.00  0.00           H
ATOM   4942  CB  VAL A 960      28.830  38.190  50.680  1.00  0.00           C
ATOM   4943  HB  VAL A 960      29.680  37.940  50.010  1.00  0.00           H
ATOM   4944  CG1 VAL A 960      28.730  37.000  51.720  1.00  0.00           C
ATOM   4945 HG11 VAL A 960      28.200  36.130  51.290  1.00  0.00           H
ATOM   4946 HG12 VAL A 960      28.080  37.190  52.600  1.00  0.00           H
ATOM   4947 HG13 VAL A 960      29.760  36.660  51.960  1.00  0.00           H
ATOM   4948  CG2 VAL A 960      27.560  38.440  49.820  1.00  0.00           C
ATOM   4949 HG21 VAL A 960      26.700  38.560  50.520  1.00  0.00           H
ATOM   4950 HG22 VAL A 960      27.460  37.600  49.110  1.00  0.00           H
ATOM   4951 HG23 VAL A 960      27.530  39.440  49.330  1.00  0.00           H
ATOM   4952  C   VAL A 960      30.310  39.230  52.440  1.00  0.00           C
ATOM   4953  O   VAL A 960      30.090  39.100  53.630  1.00  0.00           O
ATOM   4954  N   MET A 961      31.610  39.020  51.950  1.00  0.00           N
ATOM   4955  HN  MET A 961      31.760  38.970  50.960  1.00  0.00           H
ATOM   4956  CA  MET A 961      32.770  38.520  52.780  1.00  0.00           C
ATOM   4957  HA  MET A 961      32.430  37.660  53.330  1.00  0.00           H
ATOM   4958  CB  MET A 961      33.960  37.910  51.860  1.00  0.00           C
ATOM   4959  HB1 MET A 961      34.850  37.720  52.510  1.00  0.00           H
ATOM   4960  HB2 MET A 961      34.230  38.540  50.990  1.00  0.00           H
ATOM   4961  CG  MET A 961      33.530  36.550  51.230  1.00  0.00           C
ATOM   4962  HG1 MET A 961      34.490  36.190  50.790  1.00  0.00           H
ATOM   4963  HG2 MET A 961      32.770  36.700  50.430  1.00  0.00           H
ATOM   4964  SD  MET A 961      32.730  35.360  52.380  1.00  0.00           S
ATOM   4965  CE  MET A 961      34.020  35.180  53.570  1.00  0.00           C
ATOM   4966  HE1 MET A 961      34.060  36.000  54.320  1.00  0.00           H
ATOM   4967  HE2 MET A 961      34.980  35.130  53.020  1.00  0.00           H
ATOM   4968  HE3 MET A 961      33.940  34.240  54.150  1.00  0.00           H
ATOM   4969  C   MET A 961      33.270  39.480  53.780  1.00  0.00           C
ATOM   4970  O   MET A 961      33.830  39.130  54.830  1.00  0.00           O
ATOM   4971  N   LEU A 962      33.260  40.800  53.370  1.00  0.00           N
ATOM   4972  HN  LEU A 962      33.000  41.090  52.450  1.00  0.00           H
ATOM   4973  CA  LEU A 962      33.350  41.910  54.260  1.00  0.00           C
ATOM   4974  HA  LEU A 962      34.310  41.760  54.700  1.00  0.00           H
ATOM   4975  CB  LEU A 962      33.180  43.200  53.450  1.00  0.00           C
ATOM   4976  HB1 LEU A 962      32.270  43.250  52.810  1.00  0.00           H
ATOM   4977  HB2 LEU A 962      34.040  43.160  52.750  1.00  0.00           H
ATOM   4978  CG  LEU A 962      33.260  44.500  54.240  1.00  0.00           C
ATOM   4979  HG  LEU A 962      33.940  44.250  55.080  1.00  0.00           H
ATOM   4980  CD1 LEU A 962      34.000  45.590  53.420  1.00  0.00           C
ATOM   4981 HD11 LEU A 962      34.940  45.250  52.910  1.00  0.00           H
ATOM   4982 HD12 LEU A 962      34.350  46.410  54.080  1.00  0.00           H
ATOM   4983 HD13 LEU A 962      33.300  46.110  52.740  1.00  0.00           H
ATOM   4984  CD2 LEU A 962      31.920  45.120  54.680  1.00  0.00           C
ATOM   4985 HD21 LEU A 962      31.310  45.620  53.900  1.00  0.00           H
ATOM   4986 HD22 LEU A 962      32.110  45.860  55.480  1.00  0.00           H
ATOM   4987 HD23 LEU A 962      31.250  44.340  55.070  1.00  0.00           H
ATOM   4988  C   LEU A 962      32.450  41.880  55.450  1.00  0.00           C
ATOM   4989  O   LEU A 962      32.900  42.060  56.540  1.00  0.00           O
ATOM   4990  N   GLY A 963      31.180  41.540  55.260  1.00  0.00           N
ATOM   4991  HN  GLY A 963      30.970  41.180  54.350  1.00  0.00           H
ATOM   4992  CA  GLY A 963      30.210  41.330  56.270  1.00  0.00           C
ATOM   4993  HA1 GLY A 963      29.180  41.380  55.980  1.00  0.00           H
ATOM   4994  HA2 GLY A 963      30.260  42.210  56.900  1.00  0.00           H
ATOM   4995  C   GLY A 963      30.400  40.110  57.080  1.00  0.00           C
ATOM   4996  O   GLY A 963      30.220  40.160  58.270  1.00  0.00           O
ATOM   4997  N   VAL A 964      30.880  38.990  56.500  1.00  0.00           N
ATOM   4998  HN  VAL A 964      30.910  38.820  55.520  1.00  0.00           H
ATOM   4999  CA  VAL A 964      31.300  37.850  57.320  1.00  0.00           C
ATOM   5000  HA  VAL A 964      30.480  37.560  57.960  1.00  0.00           H
ATOM   5001  CB  VAL A 964      31.710  36.550  56.570  1.00  0.00           C
ATOM   5002  HB  VAL A 964      32.400  36.860  55.750  1.00  0.00           H
ATOM   5003  CG1 VAL A 964      32.420  35.600  57.550  1.00  0.00           C
ATOM   5004 HG11 VAL A 964      33.310  36.060  58.010  1.00  0.00           H
ATOM   5005 HG12 VAL A 964      32.820  34.770  56.930  1.00  0.00           H
ATOM   5006 HG13 VAL A 964      31.760  35.170  58.340  1.00  0.00           H
ATOM   5007  CG2 VAL A 964      30.500  35.860  55.880  1.00  0.00           C
ATOM   5008 HG21 VAL A 964      29.730  35.400  56.540  1.00  0.00           H
ATOM   5009 HG22 VAL A 964      30.790  34.970  55.290  1.00  0.00           H
ATOM   5010 HG23 VAL A 964      29.940  36.510  55.180  1.00  0.00           H
ATOM   5011  C   VAL A 964      32.410  38.260  58.190  1.00  0.00           C
ATOM   5012  O   VAL A 964      32.280  38.200  59.390  1.00  0.00           O
ATOM   5013  N   CYS A 965      33.450  38.880  57.730  1.00  0.00           N
ATOM   5014  HN  CYS A 965      33.620  38.980  56.750  1.00  0.00           H
ATOM   5015  CA  CYS A 965      34.570  39.360  58.440  1.00  0.00           C
ATOM   5016  HA  CYS A 965      34.840  38.570  59.130  1.00  0.00           H
ATOM   5017  CB  CYS A 965      35.730  39.600  57.450  1.00  0.00           C
ATOM   5018  HB1 CYS A 965      36.520  40.240  57.900  1.00  0.00           H
ATOM   5019  HB2 CYS A 965      35.270  40.230  56.660  1.00  0.00           H
ATOM   5020  SG  CYS A 965      36.510  38.140  56.660  1.00  0.00           S
ATOM   5021  HG1 CYS A 965      35.650  37.850  55.700  1.00  0.00           H
ATOM   5022  C   CYS A 965      34.280  40.480  59.430  1.00  0.00           C
ATOM   5023  O   CYS A 965      35.050  40.720  60.360  1.00  0.00           O
ATOM   5024  N   SER A 966      33.160  41.230  59.170  1.00  0.00           N
ATOM   5025  HN  SER A 966      32.740  41.310  58.260  1.00  0.00           H
ATOM   5026  CA  SER A 966      32.770  42.190  60.140  1.00  0.00           C
ATOM   5027  HA  SER A 966      33.530  42.950  60.250  1.00  0.00           H
ATOM   5028  CB  SER A 966      31.610  43.060  59.610  1.00  0.00           C
ATOM   5029  HB1 SER A 966      31.430  43.840  60.390  1.00  0.00           H
ATOM   5030  HB2 SER A 966      30.610  42.570  59.490  1.00  0.00           H
ATOM   5031  OG  SER A 966      32.040  43.790  58.520  1.00  0.00           O
ATOM   5032  HG1 SER A 966      32.320  43.180  57.840  1.00  0.00           H
ATOM   5033  C   SER A 966      32.390  41.620  61.570  1.00  0.00           C
ATOM   5034  O   SER A 966      32.650  42.110  62.650  1.00  0.00           O
ATOM   5035  N   VAL A 967      31.690  40.450  61.500  1.00  0.00           N
ATOM   5036  HN  VAL A 967      31.410  40.030  60.650  1.00  0.00           H
ATOM   5037  CA  VAL A 967      31.120  39.710  62.590  1.00  0.00           C
ATOM   5038  HA  VAL A 967      30.890  40.380  63.400  1.00  0.00           H
ATOM   5039  CB  VAL A 967      29.790  39.010  62.250  1.00  0.00           C
ATOM   5040  HB  VAL A 967      29.770  38.470  61.280  1.00  0.00           H
ATOM   5041  CG1 VAL A 967      29.320  38.150  63.470  1.00  0.00           C
ATOM   5042 HG11 VAL A 967      28.470  37.470  63.240  1.00  0.00           H
ATOM   5043 HG12 VAL A 967      29.280  38.910  64.270  1.00  0.00           H
ATOM   5044 HG13 VAL A 967      30.120  37.430  63.730  1.00  0.00           H
ATOM   5045  CG2 VAL A 967      28.740  40.080  61.990  1.00  0.00           C
ATOM   5046 HG21 VAL A 967      28.920  41.100  62.400  1.00  0.00           H
ATOM   5047 HG22 VAL A 967      27.710  39.730  62.190  1.00  0.00           H
ATOM   5048 HG23 VAL A 967      28.790  40.400  60.930  1.00  0.00           H
ATOM   5049  C   VAL A 967      32.250  38.870  63.150  1.00  0.00           C
ATOM   5050  O   VAL A 967      32.230  38.510  64.360  1.00  0.00           O
ATOM   5051  N   MET A 968      33.400  38.690  62.390  1.00  0.00           N
ATOM   5052  HN  MET A 968      33.320  38.860  61.400  1.00  0.00           H
ATOM   5053  CA  MET A 968      34.470  37.980  62.860  1.00  0.00           C
ATOM   5054  HA  MET A 968      34.310  37.440  63.780  1.00  0.00           H
ATOM   5055  CB  MET A 968      34.930  36.960  61.860  1.00  0.00           C
ATOM   5056  HB1 MET A 968      35.870  36.470  62.220  1.00  0.00           H
ATOM   5057  HB2 MET A 968      35.070  37.400  60.840  1.00  0.00           H
ATOM   5058  CG  MET A 968      33.950  35.810  61.840  1.00  0.00           C
ATOM   5059  HG1 MET A 968      32.990  36.300  61.580  1.00  0.00           H
ATOM   5060  HG2 MET A 968      33.850  35.420  62.870  1.00  0.00           H
[truncated: 6,873,249 more chars]
