# Supplementary material for: CryoEM and computational modeling structural insights into the pH regulator NBCn1
Source: Nat Commun. 2025 Nov 11;16:9932. doi: 10.1038/s41467-025-64868-z (PMC12606367; doi:10.1038/s41467-025-64868-z)
Supplement: Supplementary file 7 — Supplementary Data 5 [file 41467_2025_64868_MOESM7_ESM.zip › 100ns_z_restr_MD_NBCn1_2NaCO3/hNBCn1_IF/z-restr_hNBCn1_IF_2NaCO3_last_step_7.pdb]

REMARK    GENERATED BY TRJCONV
TITLE     Title t= 101000.00000 step= 50500000
REMARK    THIS IS A SIMULATION BOX
CRYST1   92.587   92.587  104.447  90.00  90.00  90.00 P 1           1
MODEL        1
ATOM      1  N   LEU A 585      23.470  40.140  34.870  1.00  0.00           N
ATOM      2  HT1 LEU A 585      23.600  41.170  34.960  1.00  0.00           H
ATOM      3  HT2 LEU A 585      22.440  39.960  34.850  1.00  0.00           H
ATOM      4  HT3 LEU A 585      23.950  39.860  33.990  1.00  0.00           H
ATOM      5  CA  LEU A 585      24.090  39.440  35.960  1.00  0.00           C
ATOM      6  HA  LEU A 585      25.140  39.660  36.120  1.00  0.00           H
ATOM      7  CB  LEU A 585      23.440  39.920  37.270  1.00  0.00           C
ATOM      8  HB1 LEU A 585      22.610  39.280  37.630  1.00  0.00           H
ATOM      9  HB2 LEU A 585      22.960  40.900  37.100  1.00  0.00           H
ATOM     10  CG  LEU A 585      24.520  40.040  38.400  1.00  0.00           C
ATOM     11  HG  LEU A 585      25.320  40.610  37.890  1.00  0.00           H
ATOM     12  CD1 LEU A 585      24.020  40.830  39.630  1.00  0.00           C
ATOM     13 HD11 LEU A 585      23.680  41.870  39.450  1.00  0.00           H
ATOM     14 HD12 LEU A 585      24.870  40.880  40.350  1.00  0.00           H
ATOM     15 HD13 LEU A 585      23.200  40.290  40.130  1.00  0.00           H
ATOM     16  CD2 LEU A 585      25.090  38.680  38.820  1.00  0.00           C
ATOM     17 HD21 LEU A 585      25.510  38.270  37.880  1.00  0.00           H
ATOM     18 HD22 LEU A 585      24.230  38.160  39.300  1.00  0.00           H
ATOM     19 HD23 LEU A 585      25.830  38.730  39.640  1.00  0.00           H
ATOM     20  C   LEU A 585      23.960  37.970  35.770  1.00  0.00           C
ATOM     21  O   LEU A 585      24.940  37.260  35.550  1.00  0.00           O
ATOM     22  N   ILE A 586      22.750  37.380  35.800  1.00  0.00           N
ATOM     23  HN  ILE A 586      21.920  37.930  35.920  1.00  0.00           H
ATOM     24  CA  ILE A 586      22.500  35.940  35.850  1.00  0.00           C
ATOM     25  HA  ILE A 586      23.040  35.600  36.730  1.00  0.00           H
ATOM     26  CB  ILE A 586      21.100  35.620  36.140  1.00  0.00           C
ATOM     27  HB  ILE A 586      20.490  35.860  35.250  1.00  0.00           H
ATOM     28  CG2 ILE A 586      21.000  34.120  36.400  1.00  0.00           C
ATOM     29 HG21 ILE A 586      21.060  33.460  35.510  1.00  0.00           H
ATOM     30 HG22 ILE A 586      20.040  33.880  36.900  1.00  0.00           H
ATOM     31 HG23 ILE A 586      21.710  33.900  37.230  1.00  0.00           H
ATOM     32  CG1 ILE A 586      20.550  36.450  37.310  1.00  0.00           C
ATOM     33 HG11 ILE A 586      19.530  36.060  37.560  1.00  0.00           H
ATOM     34 HG12 ILE A 586      20.480  37.530  37.090  1.00  0.00           H
ATOM     35  CD  ILE A 586      21.290  36.260  38.730  1.00  0.00           C
ATOM     36  HD1 ILE A 586      22.390  36.350  38.640  1.00  0.00           H
ATOM     37  HD2 ILE A 586      21.060  35.240  39.070  1.00  0.00           H
ATOM     38  HD3 ILE A 586      20.970  37.090  39.410  1.00  0.00           H
ATOM     39  C   ILE A 586      23.070  35.140  34.670  1.00  0.00           C
ATOM     40  O   ILE A 586      23.600  34.020  34.910  1.00  0.00           O
ATOM     41  N   LEU A 587      22.990  35.700  33.410  1.00  0.00           N
ATOM     42  HN  LEU A 587      22.680  36.640  33.280  1.00  0.00           H
ATOM     43  CA  LEU A 587      23.400  35.070  32.170  1.00  0.00           C
ATOM     44  HA  LEU A 587      22.950  34.090  32.230  1.00  0.00           H
ATOM     45  CB  LEU A 587      22.870  35.770  30.900  1.00  0.00           C
ATOM     46  HB1 LEU A 587      23.110  36.840  31.100  1.00  0.00           H
ATOM     47  HB2 LEU A 587      21.760  35.730  30.960  1.00  0.00           H
ATOM     48  CG  LEU A 587      23.380  35.240  29.520  1.00  0.00           C
ATOM     49  HG  LEU A 587      24.480  35.320  29.430  1.00  0.00           H
ATOM     50  CD1 LEU A 587      22.980  33.750  29.350  1.00  0.00           C
ATOM     51 HD11 LEU A 587      21.870  33.660  29.320  1.00  0.00           H
ATOM     52 HD12 LEU A 587      23.420  33.070  30.110  1.00  0.00           H
ATOM     53 HD13 LEU A 587      23.330  33.330  28.370  1.00  0.00           H
ATOM     54  CD2 LEU A 587      22.670  36.040  28.360  1.00  0.00           C
ATOM     55 HD21 LEU A 587      22.790  37.130  28.560  1.00  0.00           H
ATOM     56 HD22 LEU A 587      21.590  35.810  28.380  1.00  0.00           H
ATOM     57 HD23 LEU A 587      23.050  35.730  27.360  1.00  0.00           H
ATOM     58  C   LEU A 587      24.930  34.870  32.120  1.00  0.00           C
ATOM     59  O   LEU A 587      25.410  33.870  31.630  1.00  0.00           O
ATOM     60  N   ASP A 588      25.660  35.810  32.760  1.00  0.00           N
ATOM     61  HN  ASP A 588      25.220  36.600  33.150  1.00  0.00           H
ATOM     62  CA  ASP A 588      27.070  35.720  32.960  1.00  0.00           C
ATOM     63  HA  ASP A 588      27.580  35.470  32.030  1.00  0.00           H
ATOM     64  CB  ASP A 588      27.620  37.140  33.420  1.00  0.00           C
ATOM     65  HB1 ASP A 588      28.660  37.000  33.770  1.00  0.00           H
ATOM     66  HB2 ASP A 588      26.900  37.400  34.220  1.00  0.00           H
ATOM     67  CG  ASP A 588      27.580  38.240  32.290  1.00  0.00           C
ATOM     68  OD1 ASP A 588      27.800  37.830  31.130  1.00  0.00           O
ATOM     69  OD2 ASP A 588      27.380  39.450  32.580  1.00  0.00           O
ATOM     70  C   ASP A 588      27.470  34.660  33.930  1.00  0.00           C
ATOM     71  O   ASP A 588      28.470  33.990  33.750  1.00  0.00           O
ATOM     72  N   ILE A 589      26.720  34.480  35.030  1.00  0.00           N
ATOM     73  HN  ILE A 589      26.000  35.120  35.260  1.00  0.00           H
ATOM     74  CA  ILE A 589      26.970  33.490  36.090  1.00  0.00           C
ATOM     75  HA  ILE A 589      28.050  33.460  36.280  1.00  0.00           H
ATOM     76  CB  ILE A 589      26.320  33.830  37.390  1.00  0.00           C
ATOM     77  HB  ILE A 589      25.320  34.190  37.090  1.00  0.00           H
ATOM     78  CG2 ILE A 589      26.020  32.640  38.270  1.00  0.00           C
ATOM     79 HG21 ILE A 589      26.880  31.950  38.430  1.00  0.00           H
ATOM     80 HG22 ILE A 589      25.250  32.090  37.690  1.00  0.00           H
ATOM     81 HG23 ILE A 589      25.650  32.990  39.260  1.00  0.00           H
ATOM     82  CG1 ILE A 589      27.290  34.840  38.040  1.00  0.00           C
ATOM     83 HG11 ILE A 589      27.450  35.640  37.290  1.00  0.00           H
ATOM     84 HG12 ILE A 589      28.230  34.390  38.420  1.00  0.00           H
ATOM     85  CD  ILE A 589      26.610  35.630  39.190  1.00  0.00           C
ATOM     86  HD1 ILE A 589      27.120  36.620  39.270  1.00  0.00           H
ATOM     87  HD2 ILE A 589      26.640  35.090  40.150  1.00  0.00           H
ATOM     88  HD3 ILE A 589      25.540  35.860  39.010  1.00  0.00           H
ATOM     89  C   ILE A 589      26.650  32.020  35.580  1.00  0.00           C
ATOM     90  O   ILE A 589      27.380  31.080  35.720  1.00  0.00           O
ATOM     91  N   LYS A 590      25.500  31.830  34.930  1.00  0.00           N
ATOM     92  HN  LYS A 590      24.900  32.630  34.860  1.00  0.00           H
ATOM     93  CA  LYS A 590      25.010  30.520  34.340  1.00  0.00           C
ATOM     94  HA  LYS A 590      24.980  29.910  35.230  1.00  0.00           H
ATOM     95  CB  LYS A 590      23.530  30.620  33.860  1.00  0.00           C
ATOM     96  HB1 LYS A 590      23.310  29.880  33.070  1.00  0.00           H
ATOM     97  HB2 LYS A 590      23.310  31.570  33.310  1.00  0.00           H
ATOM     98  CG  LYS A 590      22.630  30.380  35.040  1.00  0.00           C
ATOM     99  HG1 LYS A 590      22.980  31.070  35.830  1.00  0.00           H
ATOM    100  HG2 LYS A 590      22.920  29.360  35.370  1.00  0.00           H
ATOM    101  CD  LYS A 590      21.120  30.350  34.670  1.00  0.00           C
ATOM    102  HD1 LYS A 590      20.890  31.270  34.080  1.00  0.00           H
ATOM    103  HD2 LYS A 590      20.550  30.430  35.620  1.00  0.00           H
ATOM    104  CE  LYS A 590      20.540  29.200  33.880  1.00  0.00           C
ATOM    105  HE1 LYS A 590      20.930  29.170  32.840  1.00  0.00           H
ATOM    106  HE2 LYS A 590      19.430  29.280  33.920  1.00  0.00           H
ATOM    107  NZ  LYS A 590      20.850  27.950  34.490  1.00  0.00           N
ATOM    108  HZ1 LYS A 590      20.620  27.980  35.510  1.00  0.00           H
ATOM    109  HZ2 LYS A 590      21.860  27.750  34.390  1.00  0.00           H
ATOM    110  HZ3 LYS A 590      20.340  27.200  33.970  1.00  0.00           H
ATOM    111  C   LYS A 590      25.810  29.810  33.430  1.00  0.00           C
ATOM    112  O   LYS A 590      25.790  28.580  33.500  1.00  0.00           O
ATOM    113  N   ARG A 591      26.410  30.570  32.500  1.00  0.00           N
ATOM    114  HN  ARG A 591      26.320  31.570  32.430  1.00  0.00           H
ATOM    115  CA  ARG A 591      27.250  30.060  31.440  1.00  0.00           C
ATOM    116  HA  ARG A 591      26.840  29.140  31.040  1.00  0.00           H
ATOM    117  CB  ARG A 591      27.310  31.100  30.350  1.00  0.00           C
ATOM    118  HB1 ARG A 591      28.090  30.970  29.570  1.00  0.00           H
ATOM    119  HB2 ARG A 591      27.540  32.090  30.820  1.00  0.00           H
ATOM    120  CG  ARG A 591      26.000  31.300  29.480  1.00  0.00           C
ATOM    121  HG1 ARG A 591      26.180  32.260  28.960  1.00  0.00           H
ATOM    122  HG2 ARG A 591      25.160  31.320  30.200  1.00  0.00           H
ATOM    123  CD  ARG A 591      25.710  30.070  28.600  1.00  0.00           C
ATOM    124  HD1 ARG A 591      25.570  29.210  29.300  1.00  0.00           H
ATOM    125  HD2 ARG A 591      26.470  29.790  27.850  1.00  0.00           H
ATOM    126  NE  ARG A 591      24.350  30.290  28.070  1.00  0.00           N
ATOM    127  HE  ARG A 591      23.640  29.940  28.690  1.00  0.00           H
ATOM    128  CZ  ARG A 591      24.020  31.140  27.070  1.00  0.00           C
ATOM    129  NH1 ARG A 591      24.850  31.770  26.330  1.00  0.00           N
ATOM    130 HH11 ARG A 591      25.800  31.500  26.170  1.00  0.00           H
ATOM    131 HH12 ARG A 591      24.540  32.270  25.520  1.00  0.00           H
ATOM    132  NH2 ARG A 591      22.720  31.260  26.940  1.00  0.00           N
ATOM    133 HH21 ARG A 591      22.350  31.900  26.270  1.00  0.00           H
ATOM    134 HH22 ARG A 591      22.080  30.670  27.440  1.00  0.00           H
ATOM    135  C   ARG A 591      28.680  29.640  31.940  1.00  0.00           C
ATOM    136  O   ARG A 591      29.310  28.720  31.410  1.00  0.00           O
ATOM    137  N   LYS A 592      29.030  30.210  33.090  1.00  0.00           N
ATOM    138  HN  LYS A 592      28.470  30.900  33.550  1.00  0.00           H
ATOM    139  CA  LYS A 592      30.290  29.900  33.790  1.00  0.00           C
ATOM    140  HA  LYS A 592      30.890  29.430  33.020  1.00  0.00           H
ATOM    141  CB  LYS A 592      30.870  31.210  34.380  1.00  0.00           C
ATOM    142  HB1 LYS A 592      31.870  31.020  34.830  1.00  0.00           H
ATOM    143  HB2 LYS A 592      30.190  31.620  35.180  1.00  0.00           H
ATOM    144  CG  LYS A 592      31.260  32.260  33.250  1.00  0.00           C
ATOM    145  HG1 LYS A 592      31.910  33.060  33.650  1.00  0.00           H
ATOM    146  HG2 LYS A 592      30.320  32.760  32.930  1.00  0.00           H
ATOM    147  CD  LYS A 592      32.060  31.710  32.050  1.00  0.00           C
ATOM    148  HD1 LYS A 592      31.390  30.930  31.630  1.00  0.00           H
ATOM    149  HD2 LYS A 592      33.000  31.290  32.470  1.00  0.00           H
ATOM    150  CE  LYS A 592      32.430  32.760  30.990  1.00  0.00           C
ATOM    151  HE1 LYS A 592      33.190  33.470  31.350  1.00  0.00           H
ATOM    152  HE2 LYS A 592      31.580  33.420  30.670  1.00  0.00           H
ATOM    153  NZ  LYS A 592      33.010  32.150  29.830  1.00  0.00           N
ATOM    154  HZ1 LYS A 592      32.980  32.730  28.980  1.00  0.00           H
ATOM    155  HZ2 LYS A 592      32.580  31.260  29.490  1.00  0.00           H
ATOM    156  HZ3 LYS A 592      34.030  31.980  29.930  1.00  0.00           H
ATOM    157  C   LYS A 592      30.200  28.890  34.980  1.00  0.00           C
ATOM    158  O   LYS A 592      31.160  28.230  35.360  1.00  0.00           O
ATOM    159  N   ALA A 593      28.980  28.690  35.540  1.00  0.00           N
ATOM    160  HN  ALA A 593      28.200  29.160  35.120  1.00  0.00           H
ATOM    161  CA  ALA A 593      28.780  27.650  36.480  1.00  0.00           C
ATOM    162  HA  ALA A 593      29.470  27.750  37.300  1.00  0.00           H
ATOM    163  CB  ALA A 593      27.330  27.860  37.160  1.00  0.00           C
ATOM    164  HB1 ALA A 593      27.150  26.920  37.710  1.00  0.00           H
ATOM    165  HB2 ALA A 593      26.450  28.020  36.490  1.00  0.00           H
ATOM    166  HB3 ALA A 593      27.420  28.720  37.860  1.00  0.00           H
ATOM    167  C   ALA A 593      28.980  26.170  35.910  1.00  0.00           C
ATOM    168  O   ALA A 593      29.550  25.430  36.700  1.00  0.00           O
ATOM    169  N   PRO A 594      28.530  25.620  34.760  1.00  0.00           N
ATOM    170  CD  PRO A 594      27.940  26.340  33.650  1.00  0.00           C
ATOM    171  HD1 PRO A 594      28.590  27.210  33.380  1.00  0.00           H
ATOM    172  HD2 PRO A 594      26.870  26.480  33.900  1.00  0.00           H
ATOM    173  CA  PRO A 594      28.930  24.280  34.380  1.00  0.00           C
ATOM    174  HA  PRO A 594      28.710  23.590  35.170  1.00  0.00           H
ATOM    175  CB  PRO A 594      28.080  23.980  33.140  1.00  0.00           C
ATOM    176  HB1 PRO A 594      27.030  23.700  33.380  1.00  0.00           H
ATOM    177  HB2 PRO A 594      28.600  23.240  32.490  1.00  0.00           H
ATOM    178  CG  PRO A 594      27.930  25.340  32.480  1.00  0.00           C
ATOM    179  HG1 PRO A 594      28.820  25.450  31.840  1.00  0.00           H
ATOM    180  HG2 PRO A 594      26.960  25.360  31.930  1.00  0.00           H
ATOM    181  C   PRO A 594      30.450  24.120  33.950  1.00  0.00           C
ATOM    182  O   PRO A 594      30.790  23.040  33.390  1.00  0.00           O
ATOM    183  N   PHE A 595      31.310  25.050  34.230  1.00  0.00           N
ATOM    184  HN  PHE A 595      31.020  25.830  34.790  1.00  0.00           H
ATOM    185  CA  PHE A 595      32.730  24.910  34.070  1.00  0.00           C
ATOM    186  HA  PHE A 595      33.000  24.020  33.530  1.00  0.00           H
ATOM    187  CB  PHE A 595      33.360  26.150  33.320  1.00  0.00           C
ATOM    188  HB1 PHE A 595      34.470  26.180  33.190  1.00  0.00           H
ATOM    189  HB2 PHE A 595      33.120  27.150  33.720  1.00  0.00           H
ATOM    190  CG  PHE A 595      32.750  26.110  31.930  1.00  0.00           C
ATOM    191  CD1 PHE A 595      32.870  24.960  31.150  1.00  0.00           C
ATOM    192  HD1 PHE A 595      33.410  24.100  31.520  1.00  0.00           H
ATOM    193  CE1 PHE A 595      32.390  24.960  29.870  1.00  0.00           C
ATOM    194  HE1 PHE A 595      32.550  24.090  29.250  1.00  0.00           H
ATOM    195  CZ  PHE A 595      31.740  26.090  29.320  1.00  0.00           C
ATOM    196  HZ  PHE A 595      31.370  26.100  28.310  1.00  0.00           H
ATOM    197  CD2 PHE A 595      32.180  27.280  31.390  1.00  0.00           C
ATOM    198  HD2 PHE A 595      32.070  28.170  31.980  1.00  0.00           H
ATOM    199  CE2 PHE A 595      31.650  27.220  30.090  1.00  0.00           C
ATOM    200  HE2 PHE A 595      31.130  28.020  29.600  1.00  0.00           H
ATOM    201  C   PHE A 595      33.550  24.730  35.390  1.00  0.00           C
ATOM    202  O   PHE A 595      34.800  24.770  35.400  1.00  0.00           O
ATOM    203  N   PHE A 596      32.840  24.500  36.490  1.00  0.00           N
ATOM    204  HN  PHE A 596      31.840  24.390  36.440  1.00  0.00           H
ATOM    205  CA  PHE A 596      33.380  24.420  37.880  1.00  0.00           C
ATOM    206  HA  PHE A 596      33.920  25.330  38.070  1.00  0.00           H
ATOM    207  CB  PHE A 596      32.220  24.290  38.920  1.00  0.00           C
ATOM    208  HB1 PHE A 596      31.830  23.250  38.900  1.00  0.00           H
ATOM    209  HB2 PHE A 596      31.400  25.010  38.720  1.00  0.00           H
ATOM    210  CG  PHE A 596      32.620  24.420  40.350  1.00  0.00           C
ATOM    211  CD1 PHE A 596      33.090  23.330  41.190  1.00  0.00           C
ATOM    212  HD1 PHE A 596      33.340  22.380  40.750  1.00  0.00           H
ATOM    213  CE1 PHE A 596      33.370  23.620  42.480  1.00  0.00           C
ATOM    214  HE1 PHE A 596      33.720  22.890  43.190  1.00  0.00           H
ATOM    215  CZ  PHE A 596      33.090  24.900  43.030  1.00  0.00           C
ATOM    216  HZ  PHE A 596      33.290  25.010  44.100  1.00  0.00           H
ATOM    217  CD2 PHE A 596      32.350  25.700  40.900  1.00  0.00           C
ATOM    218  HD2 PHE A 596      31.840  26.480  40.360  1.00  0.00           H
ATOM    219  CE2 PHE A 596      32.650  25.940  42.200  1.00  0.00           C
ATOM    220  HE2 PHE A 596      32.520  26.910  42.660  1.00  0.00           H
ATOM    221  C   PHE A 596      34.470  23.260  37.990  1.00  0.00           C
ATOM    222  O   PHE A 596      35.560  23.570  38.450  1.00  0.00           O
ATOM    223  N   LEU A 597      34.250  22.060  37.470  1.00  0.00           N
ATOM    224  HN  LEU A 597      33.470  21.910  36.860  1.00  0.00           H
ATOM    225  CA  LEU A 597      35.120  20.840  37.560  1.00  0.00           C
ATOM    226  HA  LEU A 597      35.670  20.780  38.470  1.00  0.00           H
ATOM    227  CB  LEU A 597      34.240  19.580  37.370  1.00  0.00           C
ATOM    228  HB1 LEU A 597      34.940  18.730  37.390  1.00  0.00           H
ATOM    229  HB2 LEU A 597      33.830  19.520  36.340  1.00  0.00           H
ATOM    230  CG  LEU A 597      33.000  19.490  38.270  1.00  0.00           C
ATOM    231  HG  LEU A 597      32.410  20.440  38.230  1.00  0.00           H
ATOM    232  CD1 LEU A 597      32.030  18.490  37.630  1.00  0.00           C
ATOM    233 HD11 LEU A 597      31.930  18.670  36.540  1.00  0.00           H
ATOM    234 HD12 LEU A 597      31.020  18.570  38.090  1.00  0.00           H
ATOM    235 HD13 LEU A 597      32.270  17.420  37.770  1.00  0.00           H
ATOM    236  CD2 LEU A 597      33.210  19.110  39.720  1.00  0.00           C
ATOM    237 HD21 LEU A 597      34.140  19.540  40.150  1.00  0.00           H
ATOM    238 HD22 LEU A 597      33.290  18.010  39.860  1.00  0.00           H
ATOM    239 HD23 LEU A 597      32.400  19.480  40.390  1.00  0.00           H
ATOM    240  C   LEU A 597      36.140  20.850  36.320  1.00  0.00           C
ATOM    241  O   LEU A 597      37.140  20.150  36.410  1.00  0.00           O
ATOM    242  N   SER A 598      36.000  21.670  35.260  1.00  0.00           N
ATOM    243  HN  SER A 598      35.210  22.280  35.200  1.00  0.00           H
ATOM    244  CA  SER A 598      37.020  21.890  34.260  1.00  0.00           C
ATOM    245  HA  SER A 598      37.250  20.990  33.740  1.00  0.00           H
ATOM    246  CB  SER A 598      36.510  22.900  33.100  1.00  0.00           C
ATOM    247  HB1 SER A 598      37.410  23.090  32.490  1.00  0.00           H
ATOM    248  HB2 SER A 598      36.210  23.930  33.400  1.00  0.00           H
ATOM    249  OG  SER A 598      35.550  22.450  32.210  1.00  0.00           O
ATOM    250  HG1 SER A 598      34.980  21.850  32.700  1.00  0.00           H
ATOM    251  C   SER A 598      38.310  22.550  34.740  1.00  0.00           C
ATOM    252  O   SER A 598      39.390  22.090  34.370  1.00  0.00           O
ATOM    253  N   ASP A 599      38.160  23.510  35.720  1.00  0.00           N
ATOM    254  HN  ASP A 599      37.210  23.740  35.920  1.00  0.00           H
ATOM    255  CA  ASP A 599      39.280  24.170  36.500  1.00  0.00           C
ATOM    256  HA  ASP A 599      40.010  24.650  35.880  1.00  0.00           H
ATOM    257  CB  ASP A 599      38.800  25.240  37.480  1.00  0.00           C
ATOM    258  HB1 ASP A 599      39.630  25.620  38.120  1.00  0.00           H
ATOM    259  HB2 ASP A 599      38.070  24.730  38.140  1.00  0.00           H
ATOM    260  CG  ASP A 599      38.230  26.490  36.990  1.00  0.00           C
ATOM    261  OD1 ASP A 599      38.230  26.710  35.760  1.00  0.00           O
ATOM    262  OD2 ASP A 599      37.730  27.340  37.830  1.00  0.00           O
ATOM    263  C   ASP A 599      40.090  23.120  37.240  1.00  0.00           C
ATOM    264  O   ASP A 599      41.330  23.100  37.250  1.00  0.00           O
ATOM    265  N   PHE A 600      39.470  22.150  37.920  1.00  0.00           N
ATOM    266  HN  PHE A 600      38.490  21.970  37.870  1.00  0.00           H
ATOM    267  CA  PHE A 600      40.100  21.100  38.710  1.00  0.00           C
ATOM    268  HA  PHE A 600      40.900  21.610  39.220  1.00  0.00           H
ATOM    269  CB  PHE A 600      39.130  20.310  39.670  1.00  0.00           C
ATOM    270  HB1 PHE A 600      39.790  19.550  40.150  1.00  0.00           H
ATOM    271  HB2 PHE A 600      38.280  19.860  39.120  1.00  0.00           H
ATOM    272  CG  PHE A 600      38.550  21.140  40.820  1.00  0.00           C
ATOM    273  CD1 PHE A 600      39.060  20.970  42.090  1.00  0.00           C
ATOM    274  HD1 PHE A 600      39.820  20.270  42.400  1.00  0.00           H
ATOM    275  CE1 PHE A 600      38.530  21.610  43.220  1.00  0.00           C
ATOM    276  HE1 PHE A 600      38.880  21.450  44.230  1.00  0.00           H
ATOM    277  CZ  PHE A 600      37.440  22.540  42.980  1.00  0.00           C
ATOM    278  HZ  PHE A 600      37.050  23.100  43.820  1.00  0.00           H
ATOM    279  CD2 PHE A 600      37.430  22.050  40.660  1.00  0.00           C
ATOM    280  HD2 PHE A 600      36.980  22.260  39.700  1.00  0.00           H
ATOM    281  CE2 PHE A 600      36.930  22.740  41.730  1.00  0.00           C
ATOM    282  HE2 PHE A 600      36.090  23.380  41.570  1.00  0.00           H
ATOM    283  C   PHE A 600      40.870  20.070  37.710  1.00  0.00           C
ATOM    284  O   PHE A 600      41.910  19.540  38.080  1.00  0.00           O
ATOM    285  N   LYS A 601      40.420  19.790  36.490  1.00  0.00           N
ATOM    286  HN  LYS A 601      39.480  19.990  36.260  1.00  0.00           H
ATOM    287  CA  LYS A 601      41.230  19.200  35.490  1.00  0.00           C
ATOM    288  HA  LYS A 601      41.700  18.400  36.040  1.00  0.00           H
ATOM    289  CB  LYS A 601      40.340  18.630  34.370  1.00  0.00           C
ATOM    290  HB1 LYS A 601      40.850  18.150  33.500  1.00  0.00           H
ATOM    291  HB2 LYS A 601      39.760  19.500  33.990  1.00  0.00           H
ATOM    292  CG  LYS A 601      39.200  17.540  34.810  1.00  0.00           C
ATOM    293  HG1 LYS A 601      38.830  17.870  35.800  1.00  0.00           H
ATOM    294  HG2 LYS A 601      39.660  16.530  34.890  1.00  0.00           H
ATOM    295  CD  LYS A 601      38.040  17.330  33.830  1.00  0.00           C
ATOM    296  HD1 LYS A 601      38.510  16.900  32.930  1.00  0.00           H
ATOM    297  HD2 LYS A 601      37.490  18.250  33.520  1.00  0.00           H
ATOM    298  CE  LYS A 601      37.090  16.250  34.260  1.00  0.00           C
ATOM    299  HE1 LYS A 601      36.700  16.430  35.280  1.00  0.00           H
ATOM    300  HE2 LYS A 601      37.740  15.360  34.370  1.00  0.00           H
ATOM    301  NZ  LYS A 601      36.040  15.970  33.280  1.00  0.00           N
ATOM    302  HZ1 LYS A 601      35.600  16.890  33.070  1.00  0.00           H
ATOM    303  HZ2 LYS A 601      35.270  15.330  33.540  1.00  0.00           H
ATOM    304  HZ3 LYS A 601      36.420  15.730  32.340  1.00  0.00           H
ATOM    305  C   LYS A 601      42.360  20.130  34.990  1.00  0.00           C
ATOM    306  O   LYS A 601      43.490  19.670  34.740  1.00  0.00           O
ATOM    307  N   ASP A 602      42.150  21.460  34.780  1.00  0.00           N
ATOM    308  HN  ASP A 602      41.220  21.820  34.780  1.00  0.00           H
ATOM    309  CA  ASP A 602      43.170  22.380  34.300  1.00  0.00           C
ATOM    310  HA  ASP A 602      43.680  21.870  33.490  1.00  0.00           H
ATOM    311  CB  ASP A 602      42.520  23.670  33.800  1.00  0.00           C
ATOM    312  HB1 ASP A 602      43.370  24.220  33.340  1.00  0.00           H
ATOM    313  HB2 ASP A 602      42.090  24.320  34.590  1.00  0.00           H
ATOM    314  CG  ASP A 602      41.550  23.460  32.690  1.00  0.00           C
ATOM    315  OD1 ASP A 602      41.760  22.460  31.900  1.00  0.00           O
ATOM    316  OD2 ASP A 602      40.650  24.310  32.420  1.00  0.00           O
ATOM    317  C   ASP A 602      44.220  22.750  35.370  1.00  0.00           C
ATOM    318  O   ASP A 602      45.270  23.220  34.990  1.00  0.00           O
ATOM    319  N   ALA A 603      43.970  22.470  36.630  1.00  0.00           N
ATOM    320  HN  ALA A 603      43.020  22.180  36.790  1.00  0.00           H
ATOM    321  CA  ALA A 603      44.850  22.650  37.790  1.00  0.00           C
ATOM    322  HA  ALA A 603      45.420  23.570  37.670  1.00  0.00           H
ATOM    323  CB  ALA A 603      43.990  22.530  39.110  1.00  0.00           C
ATOM    324  HB1 ALA A 603      44.680  22.770  39.950  1.00  0.00           H
ATOM    325  HB2 ALA A 603      43.500  21.530  39.230  1.00  0.00           H
ATOM    326  HB3 ALA A 603      43.190  23.310  39.200  1.00  0.00           H
ATOM    327  C   ALA A 603      45.960  21.590  37.870  1.00  0.00           C
ATOM    328  O   ALA A 603      46.950  21.740  38.530  1.00  0.00           O
ATOM    329  N   LEU A 604      45.740  20.430  37.180  1.00  0.00           N
ATOM    330  HN  LEU A 604      44.870  20.360  36.710  1.00  0.00           H
ATOM    331  CA  LEU A 604      46.740  19.330  37.190  1.00  0.00           C
ATOM    332  HA  LEU A 604      47.000  19.230  38.230  1.00  0.00           H
ATOM    333  CB  LEU A 604      46.060  18.110  36.620  1.00  0.00           C
ATOM    334  HB1 LEU A 604      46.710  17.290  36.250  1.00  0.00           H
ATOM    335  HB2 LEU A 604      45.510  18.400  35.710  1.00  0.00           H
ATOM    336  CG  LEU A 604      45.100  17.530  37.620  1.00  0.00           C
ATOM    337  HG  LEU A 604      44.500  18.350  38.070  1.00  0.00           H
ATOM    338  CD1 LEU A 604      43.990  16.780  36.800  1.00  0.00           C
ATOM    339 HD11 LEU A 604      44.520  15.920  36.360  1.00  0.00           H
ATOM    340 HD12 LEU A 604      43.610  17.330  35.910  1.00  0.00           H
ATOM    341 HD13 LEU A 604      43.280  16.430  37.570  1.00  0.00           H
ATOM    342  CD2 LEU A 604      45.790  16.600  38.650  1.00  0.00           C
ATOM    343 HD21 LEU A 604      46.270  15.710  38.190  1.00  0.00           H
ATOM    344 HD22 LEU A 604      45.130  16.290  39.490  1.00  0.00           H
ATOM    345 HD23 LEU A 604      46.650  17.040  39.200  1.00  0.00           H
ATOM    346  C   LEU A 604      47.930  19.580  36.320  1.00  0.00           C
ATOM    347  O   LEU A 604      48.180  18.960  35.320  1.00  0.00           O
ATOM    348  N   SER A 605      48.750  20.520  36.770  1.00  0.00           N
ATOM    349  HN  SER A 605      48.550  20.980  37.640  1.00  0.00           H
ATOM    350  CA  SER A 605      49.890  21.080  36.050  1.00  0.00           C
ATOM    351  HA  SER A 605      50.360  20.390  35.370  1.00  0.00           H
ATOM    352  CB  SER A 605      49.380  22.350  35.370  1.00  0.00           C
ATOM    353  HB1 SER A 605      48.610  22.880  35.970  1.00  0.00           H
ATOM    354  HB2 SER A 605      48.970  22.100  34.350  1.00  0.00           H
ATOM    355  OG  SER A 605      50.410  23.290  35.150  1.00  0.00           O
ATOM    356  HG1 SER A 605      51.000  23.000  34.450  1.00  0.00           H
ATOM    357  C   SER A 605      51.080  21.330  36.960  1.00  0.00           C
ATOM    358  O   SER A 605      50.900  21.780  38.100  1.00  0.00           O
ATOM    359  N   LEU A 606      52.310  21.040  36.450  1.00  0.00           N
ATOM    360  HN  LEU A 606      52.430  20.640  35.540  1.00  0.00           H
ATOM    361  CA  LEU A 606      53.590  21.440  37.170  1.00  0.00           C
ATOM    362  HA  LEU A 606      53.490  21.120  38.200  1.00  0.00           H
ATOM    363  CB  LEU A 606      54.810  20.760  36.530  1.00  0.00           C
ATOM    364  HB1 LEU A 606      54.810  21.130  35.480  1.00  0.00           H
ATOM    365  HB2 LEU A 606      54.710  19.660  36.500  1.00  0.00           H
ATOM    366  CG  LEU A 606      56.230  20.970  37.090  1.00  0.00           C
ATOM    367  HG  LEU A 606      56.470  22.060  37.160  1.00  0.00           H
ATOM    368  CD1 LEU A 606      56.270  20.470  38.550  1.00  0.00           C
ATOM    369 HD11 LEU A 606      55.650  19.550  38.640  1.00  0.00           H
ATOM    370 HD12 LEU A 606      55.930  21.190  39.320  1.00  0.00           H
ATOM    371 HD13 LEU A 606      57.300  20.150  38.810  1.00  0.00           H
ATOM    372  CD2 LEU A 606      57.200  20.200  36.150  1.00  0.00           C
ATOM    373 HD21 LEU A 606      58.240  20.520  36.310  1.00  0.00           H
ATOM    374 HD22 LEU A 606      56.870  20.290  35.100  1.00  0.00           H
ATOM    375 HD23 LEU A 606      57.240  19.140  36.480  1.00  0.00           H
ATOM    376  C   LEU A 606      53.860  22.970  37.240  1.00  0.00           C
ATOM    377  O   LEU A 606      54.530  23.520  38.080  1.00  0.00           O
ATOM    378  N   GLN A 607      53.350  23.640  36.270  1.00  0.00           N
ATOM    379  HN  GLN A 607      52.840  23.080  35.620  1.00  0.00           H
ATOM    380  CA  GLN A 607      53.430  25.070  36.240  1.00  0.00           C
ATOM    381  HA  GLN A 607      54.430  25.420  36.450  1.00  0.00           H
ATOM    382  CB  GLN A 607      53.150  25.550  34.830  1.00  0.00           C
ATOM    383  HB1 GLN A 607      52.820  26.610  34.760  1.00  0.00           H
ATOM    384  HB2 GLN A 607      52.270  24.940  34.560  1.00  0.00           H
ATOM    385  CG  GLN A 607      54.170  25.340  33.630  1.00  0.00           C
ATOM    386  HG1 GLN A 607      54.320  26.350  33.180  1.00  0.00           H
ATOM    387  HG2 GLN A 607      53.700  24.700  32.840  1.00  0.00           H
ATOM    388  CD  GLN A 607      55.450  24.790  34.090  1.00  0.00           C
ATOM    389  OE1 GLN A 607      56.170  25.370  35.000  1.00  0.00           O
ATOM    390  NE2 GLN A 607      55.910  23.650  33.540  1.00  0.00           N
ATOM    391 HE21 GLN A 607      56.810  23.300  33.800  1.00  0.00           H
ATOM    392 HE22 GLN A 607      55.290  23.140  32.950  1.00  0.00           H
ATOM    393  C   GLN A 607      52.610  25.790  37.230  1.00  0.00           C
ATOM    394  O   GLN A 607      53.050  26.750  37.830  1.00  0.00           O
ATOM    395  N   CYS A 608      51.400  25.280  37.470  1.00  0.00           N
ATOM    396  HN  CYS A 608      51.140  24.510  36.880  1.00  0.00           H
ATOM    397  CA  CYS A 608      50.610  25.730  38.580  1.00  0.00           C
ATOM    398  HA  CYS A 608      50.670  26.800  38.480  1.00  0.00           H
ATOM    399  CB  CYS A 608      49.290  25.100  38.360  1.00  0.00           C
ATOM    400  HB1 CYS A 608      48.530  25.320  39.130  1.00  0.00           H
ATOM    401  HB2 CYS A 608      49.420  24.010  38.190  1.00  0.00           H
ATOM    402  SG  CYS A 608      48.310  25.640  36.910  1.00  0.00           S
ATOM    403  HG1 CYS A 608      49.150  24.970  36.130  1.00  0.00           H
ATOM    404  C   CYS A 608      51.200  25.410  39.900  1.00  0.00           C
ATOM    405  O   CYS A 608      51.080  26.240  40.850  1.00  0.00           O
ATOM    406  N   LEU A 609      51.850  24.300  40.070  1.00  0.00           N
ATOM    407  HN  LEU A 609      51.960  23.600  39.370  1.00  0.00           H
ATOM    408  CA  LEU A 609      52.610  24.030  41.290  1.00  0.00           C
ATOM    409  HA  LEU A 609      51.940  23.820  42.110  1.00  0.00           H
ATOM    410  CB  LEU A 609      53.260  22.610  41.110  1.00  0.00           C
ATOM    411  HB1 LEU A 609      54.150  22.800  40.460  1.00  0.00           H
ATOM    412  HB2 LEU A 609      52.530  21.850  40.750  1.00  0.00           H
ATOM    413  CG  LEU A 609      53.820  21.880  42.370  1.00  0.00           C
ATOM    414  HG  LEU A 609      54.420  22.590  42.990  1.00  0.00           H
ATOM    415  CD1 LEU A 609      52.650  21.390  43.250  1.00  0.00           C
ATOM    416 HD11 LEU A 609      52.800  20.590  44.020  1.00  0.00           H
ATOM    417 HD12 LEU A 609      51.740  21.130  42.660  1.00  0.00           H
ATOM    418 HD13 LEU A 609      52.380  22.300  43.820  1.00  0.00           H
ATOM    419  CD2 LEU A 609      54.590  20.640  41.940  1.00  0.00           C
ATOM    420 HD21 LEU A 609      54.100  19.910  41.260  1.00  0.00           H
ATOM    421 HD22 LEU A 609      55.120  20.150  42.770  1.00  0.00           H
ATOM    422 HD23 LEU A 609      55.430  20.930  41.290  1.00  0.00           H
ATOM    423  C   LEU A 609      53.700  25.000  41.690  1.00  0.00           C
ATOM    424  O   LEU A 609      53.870  25.460  42.830  1.00  0.00           O
ATOM    425  N   ALA A 610      54.490  25.370  40.700  1.00  0.00           N
ATOM    426  HN  ALA A 610      54.470  24.960  39.790  1.00  0.00           H
ATOM    427  CA  ALA A 610      55.480  26.440  40.820  1.00  0.00           C
ATOM    428  HA  ALA A 610      56.080  26.160  41.670  1.00  0.00           H
ATOM    429  CB  ALA A 610      56.330  26.460  39.580  1.00  0.00           C
ATOM    430  HB1 ALA A 610      56.600  25.430  39.260  1.00  0.00           H
ATOM    431  HB2 ALA A 610      57.300  26.970  39.760  1.00  0.00           H
ATOM    432  HB3 ALA A 610      55.950  27.040  38.710  1.00  0.00           H
ATOM    433  C   ALA A 610      54.880  27.810  41.050  1.00  0.00           C
ATOM    434  O   ALA A 610      55.310  28.540  41.930  1.00  0.00           O
ATOM    435  N   SER A 611      53.750  28.050  40.440  1.00  0.00           N
ATOM    436  HN  SER A 611      53.500  27.350  39.790  1.00  0.00           H
ATOM    437  CA  SER A 611      53.010  29.270  40.560  1.00  0.00           C
ATOM    438  HA  SER A 611      53.680  30.110  40.390  1.00  0.00           H
ATOM    439  CB  SER A 611      51.840  29.410  39.550  1.00  0.00           C
ATOM    440  HB1 SER A 611      51.220  30.310  39.760  1.00  0.00           H
ATOM    441  HB2 SER A 611      51.120  28.570  39.610  1.00  0.00           H
ATOM    442  OG  SER A 611      52.400  29.550  38.250  1.00  0.00           O
ATOM    443  HG1 SER A 611      52.670  28.650  38.070  1.00  0.00           H
ATOM    444  C   SER A 611      52.420  29.520  41.930  1.00  0.00           C
ATOM    445  O   SER A 611      52.590  30.590  42.420  1.00  0.00           O
ATOM    446  N   ILE A 612      51.810  28.510  42.620  1.00  0.00           N
ATOM    447  HN  ILE A 612      51.640  27.650  42.150  1.00  0.00           H
ATOM    448  CA  ILE A 612      51.350  28.580  43.970  1.00  0.00           C
ATOM    449  HA  ILE A 612      50.550  29.280  44.190  1.00  0.00           H
ATOM    450  CB  ILE A 612      50.680  27.240  44.330  1.00  0.00           C
ATOM    451  HB  ILE A 612      51.390  26.410  44.110  1.00  0.00           H
ATOM    452  CG2 ILE A 612      50.280  27.210  45.760  1.00  0.00           C
ATOM    453 HG21 ILE A 612      49.480  27.970  45.930  1.00  0.00           H
ATOM    454 HG22 ILE A 612      51.170  27.490  46.370  1.00  0.00           H
ATOM    455 HG23 ILE A 612      49.890  26.270  46.210  1.00  0.00           H
ATOM    456  CG1 ILE A 612      49.440  26.940  43.490  1.00  0.00           C
ATOM    457 HG11 ILE A 612      49.480  27.540  42.560  1.00  0.00           H
ATOM    458 HG12 ILE A 612      48.600  27.350  44.100  1.00  0.00           H
ATOM    459  CD  ILE A 612      49.240  25.410  43.280  1.00  0.00           C
ATOM    460  HD1 ILE A 612      48.190  25.330  42.890  1.00  0.00           H
ATOM    461  HD2 ILE A 612      49.150  24.890  44.260  1.00  0.00           H
ATOM    462  HD3 ILE A 612      49.930  24.930  42.550  1.00  0.00           H
ATOM    463  C   ILE A 612      52.500  29.010  44.870  1.00  0.00           C
ATOM    464  O   ILE A 612      52.390  30.020  45.550  1.00  0.00           O
ATOM    465  N   LEU A 613      53.680  28.360  44.860  1.00  0.00           N
ATOM    466  HN  LEU A 613      53.660  27.580  44.250  1.00  0.00           H
ATOM    467  CA  LEU A 613      54.840  28.490  45.650  1.00  0.00           C
ATOM    468  HA  LEU A 613      54.510  28.250  46.650  1.00  0.00           H
ATOM    469  CB  LEU A 613      55.880  27.340  45.300  1.00  0.00           C
ATOM    470  HB1 LEU A 613      56.940  27.620  45.410  1.00  0.00           H
ATOM    471  HB2 LEU A 613      55.820  27.190  44.200  1.00  0.00           H
ATOM    472  CG  LEU A 613      55.540  26.000  46.070  1.00  0.00           C
ATOM    473  HG  LEU A 613      54.430  25.900  46.130  1.00  0.00           H
ATOM    474  CD1 LEU A 613      56.060  24.860  45.290  1.00  0.00           C
ATOM    475 HD11 LEU A 613      57.120  25.100  45.080  1.00  0.00           H
ATOM    476 HD12 LEU A 613      55.560  24.760  44.300  1.00  0.00           H
ATOM    477 HD13 LEU A 613      55.940  23.910  45.830  1.00  0.00           H
ATOM    478  CD2 LEU A 613      56.130  26.140  47.470  1.00  0.00           C
ATOM    479 HD21 LEU A 613      55.570  25.570  48.230  1.00  0.00           H
ATOM    480 HD22 LEU A 613      56.100  27.210  47.780  1.00  0.00           H
ATOM    481 HD23 LEU A 613      57.180  25.780  47.460  1.00  0.00           H
ATOM    482  C   LEU A 613      55.410  29.910  45.700  1.00  0.00           C
ATOM    483  O   LEU A 613      55.480  30.500  46.750  1.00  0.00           O
ATOM    484  N   PHE A 614      55.650  30.470  44.510  1.00  0.00           N
ATOM    485  HN  PHE A 614      55.430  29.950  43.700  1.00  0.00           H
ATOM    486  CA  PHE A 614      56.070  31.830  44.290  1.00  0.00           C
ATOM    487  HA  PHE A 614      56.910  31.990  44.960  1.00  0.00           H
ATOM    488  CB  PHE A 614      56.470  31.960  42.750  1.00  0.00           C
ATOM    489  HB1 PHE A 614      55.870  31.250  42.150  1.00  0.00           H
ATOM    490  HB2 PHE A 614      57.520  31.580  42.720  1.00  0.00           H
ATOM    491  CG  PHE A 614      56.390  33.340  42.120  1.00  0.00           C
ATOM    492  CD1 PHE A 614      55.680  33.530  40.900  1.00  0.00           C
ATOM    493  HD1 PHE A 614      55.180  32.640  40.530  1.00  0.00           H
ATOM    494  CE1 PHE A 614      55.440  34.820  40.350  1.00  0.00           C
ATOM    495  HE1 PHE A 614      54.760  34.920  39.520  1.00  0.00           H
ATOM    496  CZ  PHE A 614      56.150  35.880  40.960  1.00  0.00           C
ATOM    497  HZ  PHE A 614      55.960  36.870  40.570  1.00  0.00           H
ATOM    498  CD2 PHE A 614      57.050  34.450  42.680  1.00  0.00           C
ATOM    499  HD2 PHE A 614      57.600  34.360  43.600  1.00  0.00           H
ATOM    500  CE2 PHE A 614      56.890  35.690  42.030  1.00  0.00           C
ATOM    501  HE2 PHE A 614      57.440  36.540  42.450  1.00  0.00           H
ATOM    502  C   PHE A 614      55.030  32.830  44.740  1.00  0.00           C
ATOM    503  O   PHE A 614      55.370  33.820  45.370  1.00  0.00           O
ATOM    504  N   LEU A 615      53.700  32.610  44.300  1.00  0.00           N
ATOM    505  HN  LEU A 615      53.510  31.820  43.720  1.00  0.00           H
ATOM    506  CA  LEU A 615      52.640  33.550  44.620  1.00  0.00           C
ATOM    507  HA  LEU A 615      53.100  34.490  44.360  1.00  0.00           H
ATOM    508  CB  LEU A 615      51.340  33.290  43.790  1.00  0.00           C
ATOM    509  HB1 LEU A 615      50.400  33.450  44.350  1.00  0.00           H
ATOM    510  HB2 LEU A 615      51.320  32.230  43.490  1.00  0.00           H
ATOM    511  CG  LEU A 615      51.190  34.340  42.710  1.00  0.00           C
ATOM    512  HG  LEU A 615      50.260  34.200  42.120  1.00  0.00           H
ATOM    513  CD1 LEU A 615      50.980  35.750  43.320  1.00  0.00           C
ATOM    514 HD11 LEU A 615      51.870  35.830  43.970  1.00  0.00           H
ATOM    515 HD12 LEU A 615      50.100  35.960  43.970  1.00  0.00           H
ATOM    516 HD13 LEU A 615      50.940  36.430  42.450  1.00  0.00           H
ATOM    517  CD2 LEU A 615      52.400  34.420  41.750  1.00  0.00           C
ATOM    518 HD21 LEU A 615      52.170  34.930  40.800  1.00  0.00           H
ATOM    519 HD22 LEU A 615      52.860  33.420  41.590  1.00  0.00           H
ATOM    520 HD23 LEU A 615      53.190  35.060  42.200  1.00  0.00           H
ATOM    521  C   LEU A 615      52.310  33.660  46.090  1.00  0.00           C
ATOM    522  O   LEU A 615      52.080  34.750  46.630  1.00  0.00           O
ATOM    523  N   TYR A 616      52.290  32.480  46.810  1.00  0.00           N
ATOM    524  HN  TYR A 616      52.440  31.590  46.390  1.00  0.00           H
ATOM    525  CA  TYR A 616      52.100  32.450  48.230  1.00  0.00           C
ATOM    526  HA  TYR A 616      51.150  32.930  48.420  1.00  0.00           H
ATOM    527  CB  TYR A 616      52.090  30.920  48.740  1.00  0.00           C
ATOM    528  HB1 TYR A 616      52.870  30.320  48.220  1.00  0.00           H
ATOM    529  HB2 TYR A 616      51.190  30.340  48.470  1.00  0.00           H
ATOM    530  CG  TYR A 616      52.430  30.650  50.220  1.00  0.00           C
ATOM    531  CD1 TYR A 616      53.730  30.250  50.620  1.00  0.00           C
ATOM    532  HD1 TYR A 616      54.500  30.040  49.900  1.00  0.00           H
ATOM    533  CE1 TYR A 616      54.010  29.880  51.970  1.00  0.00           C
ATOM    534  HE1 TYR A 616      54.940  29.380  52.240  1.00  0.00           H
ATOM    535  CZ  TYR A 616      53.010  30.070  52.920  1.00  0.00           C
ATOM    536  OH  TYR A 616      53.290  29.720  54.260  1.00  0.00           O
ATOM    537  HH  TYR A 616      52.630  30.120  54.830  1.00  0.00           H
ATOM    538  CD2 TYR A 616      51.500  30.980  51.280  1.00  0.00           C
ATOM    539  HD2 TYR A 616      50.500  31.340  51.060  1.00  0.00           H
ATOM    540  CE2 TYR A 616      51.810  30.740  52.650  1.00  0.00           C
ATOM    541  HE2 TYR A 616      51.010  30.830  53.370  1.00  0.00           H
ATOM    542  C   TYR A 616      53.100  33.210  49.090  1.00  0.00           C
ATOM    543  O   TYR A 616      52.730  34.050  49.930  1.00  0.00           O
ATOM    544  N   CYS A 617      54.440  33.080  48.800  1.00  0.00           N
ATOM    545  HN  CYS A 617      54.660  32.420  48.080  1.00  0.00           H
ATOM    546  CA  CYS A 617      55.490  33.900  49.330  1.00  0.00           C
ATOM    547  HA  CYS A 617      55.540  33.850  50.400  1.00  0.00           H
ATOM    548  CB  CYS A 617      56.800  33.290  48.830  1.00  0.00           C
ATOM    549  HB1 CYS A 617      57.630  33.790  49.370  1.00  0.00           H
ATOM    550  HB2 CYS A 617      56.990  33.550  47.770  1.00  0.00           H
ATOM    551  SG  CYS A 617      57.030  31.480  49.270  1.00  0.00           S
ATOM    552  HG1 CYS A 617      56.290  31.040  48.260  1.00  0.00           H
ATOM    553  C   CYS A 617      55.330  35.390  48.910  1.00  0.00           C
ATOM    554  O   CYS A 617      55.560  36.320  49.710  1.00  0.00           O
ATOM    555  N   ALA A 618      54.990  35.690  47.620  1.00  0.00           N
ATOM    556  HN  ALA A 618      55.030  34.950  46.960  1.00  0.00           H
ATOM    557  CA  ALA A 618      54.670  36.950  47.100  1.00  0.00           C
ATOM    558  HA  ALA A 618      55.540  37.560  47.320  1.00  0.00           H
ATOM    559  CB  ALA A 618      54.350  36.920  45.570  1.00  0.00           C
ATOM    560  HB1 ALA A 618      54.240  37.970  45.230  1.00  0.00           H
ATOM    561  HB2 ALA A 618      53.380  36.440  45.310  1.00  0.00           H
ATOM    562  HB3 ALA A 618      55.170  36.420  45.020  1.00  0.00           H
ATOM    563  C   ALA A 618      53.520  37.640  47.860  1.00  0.00           C
ATOM    564  O   ALA A 618      53.600  38.770  48.360  1.00  0.00           O
ATOM    565  N   CYS A 619      52.460  36.820  48.090  1.00  0.00           N
ATOM    566  HN  CYS A 619      52.440  36.040  47.490  1.00  0.00           H
ATOM    567  CA  CYS A 619      51.350  37.180  48.980  1.00  0.00           C
ATOM    568  HA  CYS A 619      50.800  38.040  48.640  1.00  0.00           H
ATOM    569  CB  CYS A 619      50.230  36.080  48.970  1.00  0.00           C
ATOM    570  HB1 CYS A 619      49.560  36.180  49.850  1.00  0.00           H
ATOM    571  HB2 CYS A 619      50.680  35.080  49.090  1.00  0.00           H
ATOM    572  SG  CYS A 619      49.300  36.010  47.400  1.00  0.00           S
ATOM    573  HG1 CYS A 619      50.300  35.510  46.700  1.00  0.00           H
ATOM    574  C   CYS A 619      51.750  37.480  50.450  1.00  0.00           C
ATOM    575  O   CYS A 619      51.200  38.350  51.090  1.00  0.00           O
ATOM    576  N   MET A 620      52.600  36.660  51.050  1.00  0.00           N
ATOM    577  HN  MET A 620      52.950  35.870  50.550  1.00  0.00           H
ATOM    578  CA  MET A 620      52.950  36.580  52.410  1.00  0.00           C
ATOM    579  HA  MET A 620      51.970  36.480  52.850  1.00  0.00           H
ATOM    580  CB  MET A 620      53.680  35.290  52.800  1.00  0.00           C
ATOM    581  HB1 MET A 620      54.190  35.410  53.780  1.00  0.00           H
ATOM    582  HB2 MET A 620      54.350  34.990  51.970  1.00  0.00           H
ATOM    583  CG  MET A 620      52.630  34.140  53.010  1.00  0.00           C
ATOM    584  HG1 MET A 620      53.170  33.180  52.830  1.00  0.00           H
ATOM    585  HG2 MET A 620      51.930  34.230  52.140  1.00  0.00           H
ATOM    586  SD  MET A 620      51.630  34.020  54.560  1.00  0.00           S
ATOM    587  CE  MET A 620      52.860  33.610  55.840  1.00  0.00           C
ATOM    588  HE1 MET A 620      53.120  32.520  55.760  1.00  0.00           H
ATOM    589  HE2 MET A 620      52.380  33.800  56.810  1.00  0.00           H
ATOM    590  HE3 MET A 620      53.780  34.200  55.710  1.00  0.00           H
ATOM    591  C   MET A 620      53.590  37.800  53.060  1.00  0.00           C
ATOM    592  O   MET A 620      53.200  38.180  54.150  1.00  0.00           O
ATOM    593  N   SER A 621      54.590  38.420  52.300  1.00  0.00           N
ATOM    594  HN  SER A 621      54.830  37.950  51.450  1.00  0.00           H
ATOM    595  CA  SER A 621      55.460  39.590  52.640  1.00  0.00           C
ATOM    596  HA  SER A 621      55.890  39.350  53.600  1.00  0.00           H
ATOM    597  CB  SER A 621      56.730  39.840  51.750  1.00  0.00           C
ATOM    598  HB1 SER A 621      57.290  40.690  52.200  1.00  0.00           H
ATOM    599  HB2 SER A 621      56.490  39.980  50.680  1.00  0.00           H
ATOM    600  OG  SER A 621      57.620  38.760  51.810  1.00  0.00           O
ATOM    601  HG1 SER A 621      57.770  38.410  50.920  1.00  0.00           H
ATOM    602  C   SER A 621      54.680  40.920  52.790  1.00  0.00           C
ATOM    603  O   SER A 621      54.930  41.610  53.780  1.00  0.00           O
ATOM    604  N   PRO A 622      53.740  41.380  51.980  1.00  0.00           N
ATOM    605  CD  PRO A 622      53.680  41.030  50.580  1.00  0.00           C
ATOM    606  HD1 PRO A 622      53.850  39.950  50.460  1.00  0.00           H
ATOM    607  HD2 PRO A 622      54.590  41.530  50.170  1.00  0.00           H
ATOM    608  CA  PRO A 622      52.840  42.450  52.350  1.00  0.00           C
ATOM    609  HA  PRO A 622      53.400  43.260  52.810  1.00  0.00           H
ATOM    610  CB  PRO A 622      52.110  42.830  51.040  1.00  0.00           C
ATOM    611  HB1 PRO A 622      52.720  43.600  50.530  1.00  0.00           H
ATOM    612  HB2 PRO A 622      51.080  43.200  51.160  1.00  0.00           H
ATOM    613  CG  PRO A 622      52.330  41.640  50.070  1.00  0.00           C
ATOM    614  HG1 PRO A 622      51.520  40.900  50.270  1.00  0.00           H
ATOM    615  HG2 PRO A 622      52.310  41.860  48.990  1.00  0.00           H
ATOM    616  C   PRO A 622      51.810  41.990  53.380  1.00  0.00           C
ATOM    617  O   PRO A 622      51.450  42.840  54.130  1.00  0.00           O
ATOM    618  N   VAL A 623      51.210  40.780  53.450  1.00  0.00           N
ATOM    619  HN  VAL A 623      51.390  40.240  52.630  1.00  0.00           H
ATOM    620  CA  VAL A 623      50.200  40.400  54.530  1.00  0.00           C
ATOM    621  HA  VAL A 623      49.510  41.230  54.450  1.00  0.00           H
ATOM    622  CB  VAL A 623      49.390  39.160  54.090  1.00  0.00           C
ATOM    623  HB  VAL A 623      50.040  38.420  53.560  1.00  0.00           H
ATOM    624  CG1 VAL A 623      48.790  38.440  55.330  1.00  0.00           C
ATOM    625 HG11 VAL A 623      48.310  39.160  56.030  1.00  0.00           H
ATOM    626 HG12 VAL A 623      49.640  37.990  55.890  1.00  0.00           H
ATOM    627 HG13 VAL A 623      48.070  37.690  54.960  1.00  0.00           H
ATOM    628  CG2 VAL A 623      48.150  39.520  53.170  1.00  0.00           C
ATOM    629 HG21 VAL A 623      47.420  39.880  53.950  1.00  0.00           H
ATOM    630 HG22 VAL A 623      47.650  38.630  52.740  1.00  0.00           H
ATOM    631 HG23 VAL A 623      48.370  40.350  52.470  1.00  0.00           H
ATOM    632  C   VAL A 623      50.650  40.410  55.990  1.00  0.00           C
ATOM    633  O   VAL A 623      49.990  40.830  56.920  1.00  0.00           O
ATOM    634  N   ILE A 624      51.850  39.840  56.280  1.00  0.00           N
ATOM    635  HN  ILE A 624      52.400  39.380  55.600  1.00  0.00           H
ATOM    636  CA  ILE A 624      52.520  40.040  57.580  1.00  0.00           C
ATOM    637  HA  ILE A 624      51.810  39.650  58.280  1.00  0.00           H
ATOM    638  CB  ILE A 624      53.840  39.210  57.660  1.00  0.00           C
ATOM    639  HB  ILE A 624      54.610  39.670  56.990  1.00  0.00           H
ATOM    640  CG2 ILE A 624      54.570  39.330  59.090  1.00  0.00           C
ATOM    641 HG21 ILE A 624      54.850  40.390  59.260  1.00  0.00           H
ATOM    642 HG22 ILE A 624      55.400  38.600  59.010  1.00  0.00           H
ATOM    643 HG23 ILE A 624      53.930  39.100  59.970  1.00  0.00           H
ATOM    644  CG1 ILE A 624      53.680  37.720  57.310  1.00  0.00           C
ATOM    645 HG11 ILE A 624      54.720  37.300  57.300  1.00  0.00           H
ATOM    646 HG12 ILE A 624      53.330  37.510  56.280  1.00  0.00           H
ATOM    647  CD  ILE A 624      52.760  36.940  58.270  1.00  0.00           C
ATOM    648  HD1 ILE A 624      52.770  35.840  58.090  1.00  0.00           H
ATOM    649  HD2 ILE A 624      51.710  37.250  58.070  1.00  0.00           H
ATOM    650  HD3 ILE A 624      53.180  37.010  59.290  1.00  0.00           H
ATOM    651  C   ILE A 624      52.800  41.540  57.830  1.00  0.00           C
ATOM    652  O   ILE A 624      52.610  42.000  58.940  1.00  0.00           O
ATOM    653  N   THR A 625      53.260  42.160  56.720  1.00  0.00           N
ATOM    654  HN  THR A 625      53.450  41.780  55.820  1.00  0.00           H
ATOM    655  CA  THR A 625      53.510  43.620  56.840  1.00  0.00           C
ATOM    656  HA  THR A 625      54.160  43.660  57.710  1.00  0.00           H
ATOM    657  CB  THR A 625      54.290  44.130  55.630  1.00  0.00           C
ATOM    658  HB  THR A 625      53.720  43.970  54.700  1.00  0.00           H
ATOM    659  OG1 THR A 625      55.510  43.420  55.470  1.00  0.00           O
ATOM    660  HG1 THR A 625      55.350  42.640  54.940  1.00  0.00           H
ATOM    661  CG2 THR A 625      54.630  45.620  55.750  1.00  0.00           C
ATOM    662 HG21 THR A 625      54.960  45.870  56.790  1.00  0.00           H
ATOM    663 HG22 THR A 625      53.710  46.160  55.450  1.00  0.00           H
ATOM    664 HG23 THR A 625      55.460  45.830  55.050  1.00  0.00           H
ATOM    665  C   THR A 625      52.330  44.460  57.130  1.00  0.00           C
ATOM    666  O   THR A 625      52.420  45.220  58.070  1.00  0.00           O
ATOM    667  N   PHE A 626      51.180  44.330  56.350  1.00  0.00           N
ATOM    668  HN  PHE A 626      51.280  43.990  55.420  1.00  0.00           H
ATOM    669  CA  PHE A 626      49.800  44.930  56.770  1.00  0.00           C
ATOM    670  HA  PHE A 626      49.930  45.990  56.680  1.00  0.00           H
ATOM    671  CB  PHE A 626      48.770  44.280  55.760  1.00  0.00           C
ATOM    672  HB1 PHE A 626      48.770  43.230  56.120  1.00  0.00           H
ATOM    673  HB2 PHE A 626      49.010  44.390  54.680  1.00  0.00           H
ATOM    674  CG  PHE A 626      47.390  44.910  55.970  1.00  0.00           C
ATOM    675  CD1 PHE A 626      47.170  46.270  55.660  1.00  0.00           C
ATOM    676  HD1 PHE A 626      48.050  46.880  55.460  1.00  0.00           H
ATOM    677  CE1 PHE A 626      45.880  46.720  55.560  1.00  0.00           C
ATOM    678  HE1 PHE A 626      45.650  47.720  55.250  1.00  0.00           H
ATOM    679  CZ  PHE A 626      44.710  45.930  55.950  1.00  0.00           C
ATOM    680  HZ  PHE A 626      43.730  46.360  55.840  1.00  0.00           H
ATOM    681  CD2 PHE A 626      46.260  44.140  56.320  1.00  0.00           C
ATOM    682  HD2 PHE A 626      46.450  43.090  56.560  1.00  0.00           H
ATOM    683  CE2 PHE A 626      44.960  44.630  56.270  1.00  0.00           C
ATOM    684  HE2 PHE A 626      44.110  44.010  56.510  1.00  0.00           H
ATOM    685  C   PHE A 626      49.380  44.610  58.150  1.00  0.00           C
ATOM    686  O   PHE A 626      48.880  45.450  58.900  1.00  0.00           O
ATOM    687  N   GLY A 627      49.610  43.360  58.670  1.00  0.00           N
ATOM    688  HN  GLY A 627      49.900  42.610  58.080  1.00  0.00           H
ATOM    689  CA  GLY A 627      49.540  43.120  60.120  1.00  0.00           C
ATOM    690  HA1 GLY A 627      50.040  42.160  60.190  1.00  0.00           H
ATOM    691  HA2 GLY A 627      48.490  43.040  60.410  1.00  0.00           H
ATOM    692  C   GLY A 627      50.230  44.060  61.060  1.00  0.00           C
ATOM    693  O   GLY A 627      49.670  44.540  62.060  1.00  0.00           O
ATOM    694  N   GLY A 628      51.510  44.430  60.690  1.00  0.00           N
ATOM    695  HN  GLY A 628      51.920  44.010  59.890  1.00  0.00           H
ATOM    696  CA  GLY A 628      52.310  45.340  61.470  1.00  0.00           C
ATOM    697  HA1 GLY A 628      53.310  45.390  61.070  1.00  0.00           H
ATOM    698  HA2 GLY A 628      52.310  45.080  62.510  1.00  0.00           H
ATOM    699  C   GLY A 628      51.740  46.720  61.290  1.00  0.00           C
ATOM    700  O   GLY A 628      51.660  47.460  62.260  1.00  0.00           O
ATOM    701  N   LEU A 629      51.470  47.120  59.990  1.00  0.00           N
ATOM    702  HN  LEU A 629      51.560  46.480  59.220  1.00  0.00           H
ATOM    703  CA  LEU A 629      51.040  48.440  59.610  1.00  0.00           C
ATOM    704  HA  LEU A 629      51.730  49.200  59.980  1.00  0.00           H
ATOM    705  CB  LEU A 629      50.890  48.720  58.120  1.00  0.00           C
ATOM    706  HB1 LEU A 629      50.420  49.710  57.960  1.00  0.00           H
ATOM    707  HB2 LEU A 629      50.140  47.980  57.770  1.00  0.00           H
ATOM    708  CG  LEU A 629      52.160  48.720  57.220  1.00  0.00           C
ATOM    709  HG  LEU A 629      52.900  47.950  57.550  1.00  0.00           H
ATOM    710  CD1 LEU A 629      51.720  48.570  55.740  1.00  0.00           C
ATOM    711 HD11 LEU A 629      50.930  49.280  55.420  1.00  0.00           H
ATOM    712 HD12 LEU A 629      51.430  47.510  55.590  1.00  0.00           H
ATOM    713 HD13 LEU A 629      52.650  48.660  55.140  1.00  0.00           H
ATOM    714  CD2 LEU A 629      52.920  50.070  57.350  1.00  0.00           C
ATOM    715 HD21 LEU A 629      53.220  50.260  58.410  1.00  0.00           H
ATOM    716 HD22 LEU A 629      52.200  50.850  57.030  1.00  0.00           H
ATOM    717 HD23 LEU A 629      53.760  50.180  56.630  1.00  0.00           H
ATOM    718  C   LEU A 629      49.710  48.780  60.170  1.00  0.00           C
ATOM    719  O   LEU A 629      49.480  49.820  60.740  1.00  0.00           O
ATOM    720  N   LEU A 630      48.700  47.950  60.030  1.00  0.00           N
ATOM    721  HN  LEU A 630      48.750  47.150  59.450  1.00  0.00           H
ATOM    722  CA  LEU A 630      47.330  48.030  60.620  1.00  0.00           C
ATOM    723  HA  LEU A 630      46.880  48.950  60.290  1.00  0.00           H
ATOM    724  CB  LEU A 630      46.330  47.050  60.090  1.00  0.00           C
ATOM    725  HB1 LEU A 630      46.700  46.050  60.410  1.00  0.00           H
ATOM    726  HB2 LEU A 630      46.380  46.990  58.990  1.00  0.00           H
ATOM    727  CG  LEU A 630      44.880  47.230  60.540  1.00  0.00           C
ATOM    728  HG  LEU A 630      44.720  46.940  61.600  1.00  0.00           H
ATOM    729  CD1 LEU A 630      44.450  48.750  60.240  1.00  0.00           C
ATOM    730 HD11 LEU A 630      44.560  49.030  59.170  1.00  0.00           H
ATOM    731 HD12 LEU A 630      45.040  49.440  60.900  1.00  0.00           H
ATOM    732 HD13 LEU A 630      43.370  48.880  60.470  1.00  0.00           H
ATOM    733  CD2 LEU A 630      43.940  46.380  59.640  1.00  0.00           C
ATOM    734 HD21 LEU A 630      43.960  46.500  58.540  1.00  0.00           H
ATOM    735 HD22 LEU A 630      42.890  46.510  59.940  1.00  0.00           H
ATOM    736 HD23 LEU A 630      44.220  45.310  59.860  1.00  0.00           H
ATOM    737  C   LEU A 630      47.450  48.040  62.160  1.00  0.00           C
ATOM    738  O   LEU A 630      46.760  48.790  62.880  1.00  0.00           O
ATOM    739  N   GLY A 631      48.420  47.260  62.650  1.00  0.00           N
ATOM    740  HN  GLY A 631      48.990  46.720  62.050  1.00  0.00           H
ATOM    741  CA  GLY A 631      48.810  47.140  64.070  1.00  0.00           C
ATOM    742  HA1 GLY A 631      49.590  46.400  64.100  1.00  0.00           H
ATOM    743  HA2 GLY A 631      47.980  46.690  64.590  1.00  0.00           H
ATOM    744  C   GLY A 631      49.250  48.490  64.600  1.00  0.00           C
ATOM    745  O   GLY A 631      48.770  48.940  65.670  1.00  0.00           O
ATOM    746  N   GLU A 632      50.250  49.150  63.930  1.00  0.00           N
ATOM    747  HN  GLU A 632      50.680  48.640  63.190  1.00  0.00           H
ATOM    748  CA  GLU A 632      50.660  50.460  64.300  1.00  0.00           C
ATOM    749  HA  GLU A 632      50.970  50.500  65.340  1.00  0.00           H
ATOM    750  CB  GLU A 632      51.970  50.960  63.610  1.00  0.00           C
ATOM    751  HB1 GLU A 632      52.150  52.010  63.920  1.00  0.00           H
ATOM    752  HB2 GLU A 632      51.810  50.950  62.500  1.00  0.00           H
ATOM    753  CG  GLU A 632      53.220  50.070  63.730  1.00  0.00           C
ATOM    754  HG1 GLU A 632      54.120  50.490  63.230  1.00  0.00           H
ATOM    755  HG2 GLU A 632      53.180  49.100  63.200  1.00  0.00           H
ATOM    756  CD  GLU A 632      53.590  49.890  65.170  1.00  0.00           C
ATOM    757  OE1 GLU A 632      53.560  48.720  65.750  1.00  0.00           O
ATOM    758  OE2 GLU A 632      53.770  50.860  65.930  1.00  0.00           O
ATOM    759  C   GLU A 632      49.600  51.500  64.260  1.00  0.00           C
ATOM    760  O   GLU A 632      49.300  52.310  65.160  1.00  0.00           O
ATOM    761  N   ALA A 633      48.780  51.330  63.230  1.00  0.00           N
ATOM    762  HN  ALA A 633      49.000  50.560  62.650  1.00  0.00           H
ATOM    763  CA  ALA A 633      47.620  52.220  62.990  1.00  0.00           C
ATOM    764  HA  ALA A 633      48.060  53.210  62.880  1.00  0.00           H
ATOM    765  CB  ALA A 633      46.910  51.820  61.640  1.00  0.00           C
ATOM    766  HB1 ALA A 633      47.610  51.950  60.790  1.00  0.00           H
ATOM    767  HB2 ALA A 633      46.070  52.520  61.480  1.00  0.00           H
ATOM    768  HB3 ALA A 633      46.450  50.810  61.700  1.00  0.00           H
ATOM    769  C   ALA A 633      46.550  52.260  64.080  1.00  0.00           C
ATOM    770  O   ALA A 633      46.060  53.330  64.510  1.00  0.00           O
ATOM    771  N   THR A 634      46.240  50.990  64.550  1.00  0.00           N
ATOM    772  HN  THR A 634      46.420  50.270  63.900  1.00  0.00           H
ATOM    773  CA  THR A 634      45.300  50.730  65.620  1.00  0.00           C
ATOM    774  HA  THR A 634      44.630  51.570  65.740  1.00  0.00           H
ATOM    775  CB  THR A 634      44.550  49.400  65.420  1.00  0.00           C
ATOM    776  HB  THR A 634      43.780  49.300  66.220  1.00  0.00           H
ATOM    777  OG1 THR A 634      45.400  48.260  65.550  1.00  0.00           O
ATOM    778  HG1 THR A 634      45.910  48.220  64.740  1.00  0.00           H
ATOM    779  CG2 THR A 634      43.840  49.380  64.120  1.00  0.00           C
ATOM    780 HG21 THR A 634      44.540  49.390  63.260  1.00  0.00           H
ATOM    781 HG22 THR A 634      43.150  50.250  64.150  1.00  0.00           H
ATOM    782 HG23 THR A 634      43.230  48.440  64.170  1.00  0.00           H
ATOM    783  C   THR A 634      46.090  50.650  67.000  1.00  0.00           C
ATOM    784  O   THR A 634      45.490  50.160  68.000  1.00  0.00           O
ATOM    785  N   GLU A 635      47.310  51.200  67.010  1.00  0.00           N
ATOM    786  HN  GLU A 635      47.820  51.520  66.220  1.00  0.00           H
ATOM    787  CA  GLU A 635      48.250  51.150  68.160  1.00  0.00           C
ATOM    788  HA  GLU A 635      49.190  51.010  67.640  1.00  0.00           H
ATOM    789  CB  GLU A 635      48.210  52.430  69.050  1.00  0.00           C
ATOM    790  HB1 GLU A 635      48.850  52.290  69.940  1.00  0.00           H
ATOM    791  HB2 GLU A 635      47.160  52.590  69.380  1.00  0.00           H
ATOM    792  CG  GLU A 635      48.600  53.750  68.310  1.00  0.00           C
ATOM    793  HG1 GLU A 635      47.840  54.030  67.560  1.00  0.00           H
ATOM    794  HG2 GLU A 635      49.670  53.620  68.040  1.00  0.00           H
ATOM    795  CD  GLU A 635      48.490  54.850  69.330  1.00  0.00           C
ATOM    796  OE1 GLU A 635      47.330  55.260  69.750  1.00  0.00           O
ATOM    797  OE2 GLU A 635      49.550  55.330  69.800  1.00  0.00           O
ATOM    798  C   GLU A 635      48.170  49.950  69.080  1.00  0.00           C
ATOM    799  O   GLU A 635      47.890  50.020  70.290  1.00  0.00           O
ATOM    800  N   GLY A 636      48.460  48.820  68.490  1.00  0.00           N
ATOM    801  HN  GLY A 636      48.680  48.780  67.510  1.00  0.00           H
ATOM    802  CA  GLY A 636      48.670  47.510  69.170  1.00  0.00           C
ATOM    803  HA1 GLY A 636      48.720  47.680  70.240  1.00  0.00           H
ATOM    804  HA2 GLY A 636      49.620  47.050  68.910  1.00  0.00           H
ATOM    805  C   GLY A 636      47.570  46.520  68.930  1.00  0.00           C
ATOM    806  O   GLY A 636      47.760  45.370  69.350  1.00  0.00           O
ATOM    807  N   ARG A 637      46.430  46.850  68.300  1.00  0.00           N
ATOM    808  HN  ARG A 637      46.270  47.730  67.850  1.00  0.00           H
ATOM    809  CA  ARG A 637      45.170  46.110  68.380  1.00  0.00           C
ATOM    810  HA  ARG A 637      45.260  45.440  69.220  1.00  0.00           H
ATOM    811  CB  ARG A 637      44.080  47.190  68.710  1.00  0.00           C
ATOM    812  HB1 ARG A 637      43.110  46.650  68.710  1.00  0.00           H
ATOM    813  HB2 ARG A 637      44.100  47.920  67.880  1.00  0.00           H
ATOM    814  CG  ARG A 637      44.200  47.950  70.040  1.00  0.00           C
ATOM    815  HG1 ARG A 637      45.180  48.420  69.840  1.00  0.00           H
ATOM    816  HG2 ARG A 637      44.090  47.340  70.960  1.00  0.00           H
ATOM    817  CD  ARG A 637      43.150  49.140  70.070  1.00  0.00           C
ATOM    818  HD1 ARG A 637      42.190  48.620  69.870  1.00  0.00           H
ATOM    819  HD2 ARG A 637      43.220  49.910  69.280  1.00  0.00           H
ATOM    820  NE  ARG A 637      43.090  49.740  71.450  1.00  0.00           N
ATOM    821  HE  ARG A 637      42.460  49.500  72.180  1.00  0.00           H
ATOM    822  CZ  ARG A 637      43.950  50.630  71.830  1.00  0.00           C
ATOM    823  NH1 ARG A 637      43.730  51.200  72.990  1.00  0.00           N
ATOM    824 HH11 ARG A 637      43.130  50.760  73.660  1.00  0.00           H
ATOM    825 HH12 ARG A 637      44.330  51.940  73.250  1.00  0.00           H
ATOM    826  NH2 ARG A 637      45.020  50.980  71.230  1.00  0.00           N
ATOM    827 HH21 ARG A 637      45.240  50.410  70.440  1.00  0.00           H
ATOM    828 HH22 ARG A 637      45.430  51.820  71.590  1.00  0.00           H
ATOM    829  C   ARG A 637      44.830  45.280  67.220  1.00  0.00           C
ATOM    830  O   ARG A 637      43.790  44.660  67.200  1.00  0.00           O
ATOM    831  N   ILE A 638      45.800  45.070  66.370  1.00  0.00           N
ATOM    832  HN  ILE A 638      46.650  45.560  66.550  1.00  0.00           H
ATOM    833  CA  ILE A 638      45.730  44.220  65.190  1.00  0.00           C
ATOM    834  HA  ILE A 638      45.020  43.420  65.360  1.00  0.00           H
ATOM    835  CB  ILE A 638      45.250  45.040  63.940  1.00  0.00           C
ATOM    836  HB  ILE A 638      45.820  45.940  64.210  1.00  0.00           H
ATOM    837  CG2 ILE A 638      45.670  44.470  62.650  1.00  0.00           C
ATOM    838 HG21 ILE A 638      46.750  44.620  62.470  1.00  0.00           H
ATOM    839 HG22 ILE A 638      45.110  44.890  61.780  1.00  0.00           H
ATOM    840 HG23 ILE A 638      45.470  43.390  62.500  1.00  0.00           H
ATOM    841  CG1 ILE A 638      43.760  45.350  64.050  1.00  0.00           C
ATOM    842 HG11 ILE A 638      43.390  45.990  63.210  1.00  0.00           H
ATOM    843 HG12 ILE A 638      43.610  46.030  64.920  1.00  0.00           H
ATOM    844  CD  ILE A 638      42.830  44.180  64.060  1.00  0.00           C
ATOM    845  HD1 ILE A 638      41.780  44.490  64.250  1.00  0.00           H
ATOM    846  HD2 ILE A 638      42.980  43.400  64.840  1.00  0.00           H
ATOM    847  HD3 ILE A 638      42.790  43.830  63.010  1.00  0.00           H
ATOM    848  C   ILE A 638      47.060  43.450  64.960  1.00  0.00           C
ATOM    849  O   ILE A 638      48.130  43.920  65.270  1.00  0.00           O
ATOM    850  N   SER A 639      46.930  42.270  64.330  1.00  0.00           N
ATOM    851  HN  SER A 639      46.000  41.910  64.290  1.00  0.00           H
ATOM    852  CA  SER A 639      48.120  41.400  64.030  1.00  0.00           C
ATOM    853  HA  SER A 639      49.000  42.030  64.100  1.00  0.00           H
ATOM    854  CB  SER A 639      48.330  40.230  65.100  1.00  0.00           C
ATOM    855  HB1 SER A 639      48.270  40.740  66.080  1.00  0.00           H
ATOM    856  HB2 SER A 639      49.310  39.730  65.020  1.00  0.00           H
ATOM    857  OG  SER A 639      47.280  39.300  64.960  1.00  0.00           O
ATOM    858  HG1 SER A 639      46.540  39.800  65.320  1.00  0.00           H
ATOM    859  C   SER A 639      48.120  40.760  62.680  1.00  0.00           C
ATOM    860  O   SER A 639      47.160  40.790  61.910  1.00  0.00           O
ATOM    861  N   ALA A 640      49.290  40.140  62.390  1.00  0.00           N
ATOM    862  HN  ALA A 640      50.040  40.330  63.020  1.00  0.00           H
ATOM    863  CA  ALA A 640      49.610  39.350  61.260  1.00  0.00           C
ATOM    864  HA  ALA A 640      49.420  39.910  60.360  1.00  0.00           H
ATOM    865  CB  ALA A 640      51.130  38.880  61.290  1.00  0.00           C
ATOM    866  HB1 ALA A 640      51.260  37.980  61.940  1.00  0.00           H
ATOM    867  HB2 ALA A 640      51.870  39.610  61.690  1.00  0.00           H
ATOM    868  HB3 ALA A 640      51.500  38.510  60.320  1.00  0.00           H
ATOM    869  C   ALA A 640      48.630  38.210  61.180  1.00  0.00           C
ATOM    870  O   ALA A 640      47.980  37.820  60.220  1.00  0.00           O
ATOM    871  N   ILE A 641      48.540  37.470  62.290  1.00  0.00           N
ATOM    872  HN  ILE A 641      49.080  37.750  63.080  1.00  0.00           H
ATOM    873  CA  ILE A 641      47.680  36.280  62.490  1.00  0.00           C
ATOM    874  HA  ILE A 641      47.870  35.570  61.700  1.00  0.00           H
ATOM    875  CB  ILE A 641      47.830  35.660  63.900  1.00  0.00           C
ATOM    876  HB  ILE A 641      47.290  36.210  64.690  1.00  0.00           H
ATOM    877  CG2 ILE A 641      47.370  34.210  63.780  1.00  0.00           C
ATOM    878 HG21 ILE A 641      47.880  33.640  62.980  1.00  0.00           H
ATOM    879 HG22 ILE A 641      46.270  34.100  63.700  1.00  0.00           H
ATOM    880 HG23 ILE A 641      47.600  33.740  64.770  1.00  0.00           H
ATOM    881  CG1 ILE A 641      49.310  35.640  64.340  1.00  0.00           C
ATOM    882 HG11 ILE A 641      49.260  35.070  65.290  1.00  0.00           H
ATOM    883 HG12 ILE A 641      49.770  36.610  64.610  1.00  0.00           H
ATOM    884  CD  ILE A 641      50.250  34.880  63.390  1.00  0.00           C
ATOM    885  HD1 ILE A 641      50.210  35.280  62.350  1.00  0.00           H
ATOM    886  HD2 ILE A 641      49.840  33.850  63.290  1.00  0.00           H
ATOM    887  HD3 ILE A 641      51.280  34.840  63.820  1.00  0.00           H
ATOM    888  C   ILE A 641      46.270  36.510  62.250  1.00  0.00           C
ATOM    889  O   ILE A 641      45.650  35.670  61.610  1.00  0.00           O
ATOM    890  N   GLU A 642      45.680  37.640  62.750  1.00  0.00           N
ATOM    891  HN  GLU A 642      46.100  38.240  63.430  1.00  0.00           H
ATOM    892  CA  GLU A 642      44.290  37.990  62.530  1.00  0.00           C
ATOM    893  HA  GLU A 642      43.630  37.140  62.630  1.00  0.00           H
ATOM    894  CB  GLU A 642      43.940  39.190  63.490  1.00  0.00           C
ATOM    895  HB1 GLU A 642      42.900  39.540  63.300  1.00  0.00           H
ATOM    896  HB2 GLU A 642      44.730  39.940  63.290  1.00  0.00           H
ATOM    897  CG  GLU A 642      43.990  38.760  65.060  1.00  0.00           C
ATOM    898  HG1 GLU A 642      44.970  38.250  65.220  1.00  0.00           H
ATOM    899  HG2 GLU A 642      43.130  38.080  65.280  1.00  0.00           H
ATOM    900  CD  GLU A 642      44.020  40.130  65.800  1.00  0.00           C
ATOM    901  OE1 GLU A 642      43.040  40.530  66.400  1.00  0.00           O
ATOM    902  OE2 GLU A 642      45.170  40.650  65.800  1.00  0.00           O
ATOM    903  C   GLU A 642      44.020  38.490  61.100  1.00  0.00           C
ATOM    904  O   GLU A 642      42.960  38.260  60.490  1.00  0.00           O
ATOM    905  N   SER A 643      45.050  39.100  60.480  1.00  0.00           N
ATOM    906  HN  SER A 643      45.840  39.270  61.070  1.00  0.00           H
ATOM    907  CA  SER A 643      45.090  39.320  59.010  1.00  0.00           C
ATOM    908  HA  SER A 643      44.190  39.840  58.690  1.00  0.00           H
ATOM    909  CB  SER A 643      46.240  40.230  58.430  1.00  0.00           C
ATOM    910  HB1 SER A 643      46.060  40.370  57.330  1.00  0.00           H
ATOM    911  HB2 SER A 643      47.230  39.760  58.550  1.00  0.00           H
ATOM    912  OG  SER A 643      46.290  41.440  59.130  1.00  0.00           O
ATOM    913  HG1 SER A 643      46.490  41.240  60.050  1.00  0.00           H
ATOM    914  C   SER A 643      45.070  38.050  58.310  1.00  0.00           C
ATOM    915  O   SER A 643      44.310  37.950  57.360  1.00  0.00           O
ATOM    916  N   LEU A 644      45.840  36.980  58.650  1.00  0.00           N
ATOM    917  HN  LEU A 644      46.480  37.020  59.420  1.00  0.00           H
ATOM    918  CA  LEU A 644      45.830  35.770  57.930  1.00  0.00           C
ATOM    919  HA  LEU A 644      45.950  36.120  56.910  1.00  0.00           H
ATOM    920  CB  LEU A 644      46.990  34.900  58.440  1.00  0.00           C
ATOM    921  HB1 LEU A 644      46.910  33.910  57.930  1.00  0.00           H
ATOM    922  HB2 LEU A 644      46.950  34.740  59.530  1.00  0.00           H
ATOM    923  CG  LEU A 644      48.450  35.350  58.160  1.00  0.00           C
ATOM    924  HG  LEU A 644      48.540  36.460  58.230  1.00  0.00           H
ATOM    925  CD1 LEU A 644      49.470  34.770  59.280  1.00  0.00           C
ATOM    926 HD11 LEU A 644      50.510  35.090  59.060  1.00  0.00           H
ATOM    927 HD12 LEU A 644      49.460  33.650  59.260  1.00  0.00           H
ATOM    928 HD13 LEU A 644      49.150  35.140  60.270  1.00  0.00           H
ATOM    929  CD2 LEU A 644      48.900  35.050  56.710  1.00  0.00           C
ATOM    930 HD21 LEU A 644      48.870  33.970  56.490  1.00  0.00           H
ATOM    931 HD22 LEU A 644      49.890  35.490  56.460  1.00  0.00           H
ATOM    932 HD23 LEU A 644      48.160  35.560  56.050  1.00  0.00           H
ATOM    933  C   LEU A 644      44.500  35.090  58.170  1.00  0.00           C
ATOM    934  O   LEU A 644      43.910  34.720  57.140  1.00  0.00           O
ATOM    935  N   PHE A 645      43.910  34.980  59.360  1.00  0.00           N
ATOM    936  HN  PHE A 645      44.420  35.140  60.210  1.00  0.00           H
ATOM    937  CA  PHE A 645      42.610  34.410  59.460  1.00  0.00           C
ATOM    938  HA  PHE A 645      42.550  33.430  59.030  1.00  0.00           H
ATOM    939  CB  PHE A 645      42.250  34.100  60.950  1.00  0.00           C
ATOM    940  HB1 PHE A 645      42.350  35.040  61.530  1.00  0.00           H
ATOM    941  HB2 PHE A 645      43.020  33.360  61.270  1.00  0.00           H
ATOM    942  CG  PHE A 645      40.920  33.520  61.180  1.00  0.00           C
ATOM    943  CD1 PHE A 645      40.110  33.810  62.280  1.00  0.00           C
ATOM    944  HD1 PHE A 645      40.340  34.640  62.940  1.00  0.00           H
ATOM    945  CE1 PHE A 645      38.900  33.100  62.500  1.00  0.00           C
ATOM    946  HE1 PHE A 645      38.300  33.390  63.350  1.00  0.00           H
ATOM    947  CZ  PHE A 645      38.610  32.020  61.700  1.00  0.00           C
ATOM    948  HZ  PHE A 645      37.680  31.490  61.700  1.00  0.00           H
ATOM    949  CD2 PHE A 645      40.620  32.420  60.430  1.00  0.00           C
ATOM    950  HD2 PHE A 645      41.360  31.910  59.810  1.00  0.00           H
ATOM    951  CE2 PHE A 645      39.540  31.670  60.690  1.00  0.00           C
ATOM    952  HE2 PHE A 645      39.170  30.900  60.030  1.00  0.00           H
ATOM    953  C   PHE A 645      41.530  35.100  58.610  1.00  0.00           C
ATOM    954  O   PHE A 645      40.880  34.440  57.790  1.00  0.00           O
ATOM    955  N   GLY A 646      41.430  36.510  58.620  1.00  0.00           N
ATOM    956  HN  GLY A 646      41.990  37.030  59.250  1.00  0.00           H
ATOM    957  CA  GLY A 646      40.420  37.180  57.750  1.00  0.00           C
ATOM    958  HA1 GLY A 646      40.350  38.230  57.990  1.00  0.00           H
ATOM    959  HA2 GLY A 646      39.480  36.690  57.920  1.00  0.00           H
ATOM    960  C   GLY A 646      40.690  37.040  56.300  1.00  0.00           C
ATOM    961  O   GLY A 646      39.830  36.730  55.530  1.00  0.00           O
ATOM    962  N   ALA A 647      42.020  37.250  55.860  1.00  0.00           N
ATOM    963  HN  ALA A 647      42.680  37.610  56.500  1.00  0.00           H
ATOM    964  CA  ALA A 647      42.390  37.180  54.500  1.00  0.00           C
ATOM    965  HA  ALA A 647      41.880  37.930  53.910  1.00  0.00           H
ATOM    966  CB  ALA A 647      43.870  37.650  54.400  1.00  0.00           C
ATOM    967  HB1 ALA A 647      44.030  38.470  55.130  1.00  0.00           H
ATOM    968  HB2 ALA A 647      44.040  38.000  53.360  1.00  0.00           H
ATOM    969  HB3 ALA A 647      44.630  36.870  54.620  1.00  0.00           H
ATOM    970  C   ALA A 647      42.230  35.820  53.820  1.00  0.00           C
ATOM    971  O   ALA A 647      41.780  35.660  52.650  1.00  0.00           O
ATOM    972  N   SER A 648      42.580  34.750  54.650  1.00  0.00           N
ATOM    973  HN  SER A 648      42.950  34.980  55.560  1.00  0.00           H
ATOM    974  CA  SER A 648      42.430  33.380  54.200  1.00  0.00           C
ATOM    975  HA  SER A 648      42.790  33.280  53.190  1.00  0.00           H
ATOM    976  CB  SER A 648      43.130  32.180  54.950  1.00  0.00           C
ATOM    977  HB1 SER A 648      44.220  32.180  54.730  1.00  0.00           H
ATOM    978  HB2 SER A 648      42.780  31.190  54.600  1.00  0.00           H
ATOM    979  OG  SER A 648      42.810  32.300  56.350  1.00  0.00           O
ATOM    980  HG1 SER A 648      43.100  33.140  56.700  1.00  0.00           H
ATOM    981  C   SER A 648      40.970  33.160  54.040  1.00  0.00           C
ATOM    982  O   SER A 648      40.570  32.710  52.980  1.00  0.00           O
ATOM    983  N   LEU A 649      40.120  33.440  55.040  1.00  0.00           N
ATOM    984  HN  LEU A 649      40.390  33.830  55.920  1.00  0.00           H
ATOM    985  CA  LEU A 649      38.710  33.190  55.120  1.00  0.00           C
ATOM    986  HA  LEU A 649      38.500  32.140  55.070  1.00  0.00           H
ATOM    987  CB  LEU A 649      38.290  33.590  56.520  1.00  0.00           C
ATOM    988  HB1 LEU A 649      38.630  34.650  56.560  1.00  0.00           H
ATOM    989  HB2 LEU A 649      38.830  33.020  57.310  1.00  0.00           H
ATOM    990  CG  LEU A 649      36.790  33.650  56.880  1.00  0.00           C
ATOM    991  HG  LEU A 649      36.210  33.990  55.990  1.00  0.00           H
ATOM    992  CD1 LEU A 649      36.310  32.220  57.230  1.00  0.00           C
ATOM    993 HD11 LEU A 649      36.940  31.670  57.960  1.00  0.00           H
ATOM    994 HD12 LEU A 649      36.290  31.580  56.320  1.00  0.00           H
ATOM    995 HD13 LEU A 649      35.260  32.200  57.590  1.00  0.00           H
ATOM    996  CD2 LEU A 649      36.470  34.600  58.000  1.00  0.00           C
ATOM    997 HD21 LEU A 649      35.380  34.680  58.210  1.00  0.00           H
ATOM    998 HD22 LEU A 649      37.000  35.540  57.750  1.00  0.00           H
ATOM    999 HD23 LEU A 649      36.800  34.160  58.970  1.00  0.00           H
ATOM   1000  C   LEU A 649      38.000  33.900  53.940  1.00  0.00           C
ATOM   1001  O   LEU A 649      37.200  33.300  53.210  1.00  0.00           O
ATOM   1002  N   THR A 650      38.360  35.170  53.670  1.00  0.00           N
ATOM   1003  HN  THR A 650      38.910  35.670  54.330  1.00  0.00           H
ATOM   1004  CA  THR A 650      37.940  35.930  52.510  1.00  0.00           C
ATOM   1005  HA  THR A 650      36.860  35.870  52.530  1.00  0.00           H
ATOM   1006  CB  THR A 650      38.360  37.400  52.570  1.00  0.00           C
ATOM   1007  HB  THR A 650      39.470  37.420  52.530  1.00  0.00           H
ATOM   1008  OG1 THR A 650      38.050  38.030  53.780  1.00  0.00           O
ATOM   1009  HG1 THR A 650      38.740  37.830  54.420  1.00  0.00           H
ATOM   1010  CG2 THR A 650      37.750  38.310  51.480  1.00  0.00           C
ATOM   1011 HG21 THR A 650      36.640  38.280  51.640  1.00  0.00           H
ATOM   1012 HG22 THR A 650      37.760  37.900  50.440  1.00  0.00           H
ATOM   1013 HG23 THR A 650      38.200  39.310  51.430  1.00  0.00           H
ATOM   1014  C   THR A 650      38.410  35.350  51.170  1.00  0.00           C
ATOM   1015  O   THR A 650      37.580  35.110  50.270  1.00  0.00           O
ATOM   1016  N   GLY A 651      39.710  34.940  50.960  1.00  0.00           N
ATOM   1017  HN  GLY A 651      40.490  35.100  51.560  1.00  0.00           H
ATOM   1018  CA  GLY A 651      40.260  34.320  49.760  1.00  0.00           C
ATOM   1019  HA1 GLY A 651      41.350  34.320  49.780  1.00  0.00           H
ATOM   1020  HA2 GLY A 651      39.900  34.890  48.930  1.00  0.00           H
ATOM   1021  C   GLY A 651      39.610  33.000  49.410  1.00  0.00           C
ATOM   1022  O   GLY A 651      39.440  32.700  48.230  1.00  0.00           O
ATOM   1023  N   ILE A 652      39.220  32.140  50.440  1.00  0.00           N
ATOM   1024  HN  ILE A 652      39.320  32.380  51.400  1.00  0.00           H
ATOM   1025  CA  ILE A 652      38.580  30.790  50.170  1.00  0.00           C
ATOM   1026  HA  ILE A 652      39.180  30.260  49.440  1.00  0.00           H
ATOM   1027  CB  ILE A 652      38.710  29.880  51.340  1.00  0.00           C
ATOM   1028  HB  ILE A 652      38.250  30.380  52.220  1.00  0.00           H
ATOM   1029  CG2 ILE A 652      38.000  28.540  51.160  1.00  0.00           C
ATOM   1030 HG21 ILE A 652      36.920  28.730  51.020  1.00  0.00           H
ATOM   1031 HG22 ILE A 652      38.060  27.870  52.040  1.00  0.00           H
ATOM   1032 HG23 ILE A 652      38.380  27.970  50.290  1.00  0.00           H
ATOM   1033  CG1 ILE A 652      40.180  29.550  51.630  1.00  0.00           C
ATOM   1034 HG11 ILE A 652      40.660  30.530  51.420  1.00  0.00           H
ATOM   1035 HG12 ILE A 652      40.510  28.690  51.010  1.00  0.00           H
ATOM   1036  CD  ILE A 652      40.320  29.160  53.100  1.00  0.00           C
ATOM   1037  HD1 ILE A 652      41.350  29.030  53.460  1.00  0.00           H
ATOM   1038  HD2 ILE A 652      39.710  28.280  53.400  1.00  0.00           H
ATOM   1039  HD3 ILE A 652      39.960  30.040  53.680  1.00  0.00           H
ATOM   1040  C   ILE A 652      37.170  31.010  49.600  1.00  0.00           C
ATOM   1041  O   ILE A 652      36.770  30.290  48.670  1.00  0.00           O
ATOM   1042  N   ALA A 653      36.420  32.000  50.100  1.00  0.00           N
ATOM   1043  HN  ALA A 653      36.790  32.670  50.740  1.00  0.00           H
ATOM   1044  CA  ALA A 653      35.140  32.250  49.480  1.00  0.00           C
ATOM   1045  HA  ALA A 653      34.520  31.370  49.420  1.00  0.00           H
ATOM   1046  CB  ALA A 653      34.300  33.400  50.180  1.00  0.00           C
ATOM   1047  HB1 ALA A 653      33.980  33.250  51.230  1.00  0.00           H
ATOM   1048  HB2 ALA A 653      33.300  33.380  49.710  1.00  0.00           H
ATOM   1049  HB3 ALA A 653      34.750  34.420  50.070  1.00  0.00           H
ATOM   1050  C   ALA A 653      35.340  32.830  48.020  1.00  0.00           C
ATOM   1051  O   ALA A 653      34.580  32.520  47.060  1.00  0.00           O
ATOM   1052  N   TYR A 654      36.320  33.770  47.830  1.00  0.00           N
ATOM   1053  HN  TYR A 654      36.940  34.020  48.580  1.00  0.00           H
ATOM   1054  CA  TYR A 654      36.480  34.550  46.660  1.00  0.00           C
ATOM   1055  HA  TYR A 654      35.590  35.100  46.430  1.00  0.00           H
ATOM   1056  CB  TYR A 654      37.480  35.730  47.060  1.00  0.00           C
ATOM   1057  HB1 TYR A 654      38.400  35.210  47.400  1.00  0.00           H
ATOM   1058  HB2 TYR A 654      37.090  36.330  47.910  1.00  0.00           H
ATOM   1059  CG  TYR A 654      37.790  36.630  45.960  1.00  0.00           C
ATOM   1060  CD1 TYR A 654      38.980  36.530  45.180  1.00  0.00           C
ATOM   1061  HD1 TYR A 654      39.590  35.640  45.280  1.00  0.00           H
ATOM   1062  CE1 TYR A 654      39.250  37.540  44.250  1.00  0.00           C
ATOM   1063  HE1 TYR A 654      40.150  37.390  43.670  1.00  0.00           H
ATOM   1064  CZ  TYR A 654      38.450  38.720  44.150  1.00  0.00           C
ATOM   1065  OH  TYR A 654      38.870  39.720  43.270  1.00  0.00           O
ATOM   1066  HH  TYR A 654      39.340  39.280  42.570  1.00  0.00           H
ATOM   1067  CD2 TYR A 654      36.960  37.720  45.810  1.00  0.00           C
ATOM   1068  HD2 TYR A 654      36.150  37.910  46.480  1.00  0.00           H
ATOM   1069  CE2 TYR A 654      37.390  38.810  45.040  1.00  0.00           C
ATOM   1070  HE2 TYR A 654      36.760  39.660  44.850  1.00  0.00           H
ATOM   1071  C   TYR A 654      36.880  33.730  45.510  1.00  0.00           C
ATOM   1072  O   TYR A 654      36.440  33.920  44.380  1.00  0.00           O
ATOM   1073  N   SER A 655      37.720  32.680  45.770  1.00  0.00           N
ATOM   1074  HN  SER A 655      38.120  32.590  46.680  1.00  0.00           H
ATOM   1075  CA  SER A 655      38.260  31.810  44.740  1.00  0.00           C
ATOM   1076  HA  SER A 655      38.340  32.270  43.770  1.00  0.00           H
ATOM   1077  CB  SER A 655      39.670  31.290  45.030  1.00  0.00           C
ATOM   1078  HB1 SER A 655      40.380  32.140  44.990  1.00  0.00           H
ATOM   1079  HB2 SER A 655      39.960  30.590  44.210  1.00  0.00           H
ATOM   1080  OG  SER A 655      39.700  30.720  46.290  1.00  0.00           O
ATOM   1081  HG1 SER A 655      39.880  31.420  46.910  1.00  0.00           H
ATOM   1082  C   SER A 655      37.390  30.690  44.490  1.00  0.00           C
ATOM   1083  O   SER A 655      37.430  30.180  43.390  1.00  0.00           O
ATOM   1084  N   LEU A 656      36.470  30.340  45.470  1.00  0.00           N
ATOM   1085  HN  LEU A 656      36.500  30.700  46.400  1.00  0.00           H
ATOM   1086  CA  LEU A 656      35.400  29.320  45.200  1.00  0.00           C
ATOM   1087  HA  LEU A 656      35.780  28.390  44.760  1.00  0.00           H
ATOM   1088  CB  LEU A 656      34.730  28.970  46.550  1.00  0.00           C
ATOM   1089  HB1 LEU A 656      34.240  29.880  46.980  1.00  0.00           H
ATOM   1090  HB2 LEU A 656      35.570  28.720  47.220  1.00  0.00           H
ATOM   1091  CG  LEU A 656      33.820  27.710  46.580  1.00  0.00           C
ATOM   1092  HG  LEU A 656      33.080  27.790  45.760  1.00  0.00           H
ATOM   1093  CD1 LEU A 656      34.560  26.390  46.220  1.00  0.00           C
ATOM   1094 HD11 LEU A 656      35.510  26.290  46.770  1.00  0.00           H
ATOM   1095 HD12 LEU A 656      34.720  26.380  45.120  1.00  0.00           H
ATOM   1096 HD13 LEU A 656      33.930  25.500  46.460  1.00  0.00           H
ATOM   1097  CD2 LEU A 656      33.120  27.470  47.910  1.00  0.00           C
ATOM   1098 HD21 LEU A 656      32.830  26.430  48.140  1.00  0.00           H
ATOM   1099 HD22 LEU A 656      32.270  28.190  47.940  1.00  0.00           H
ATOM   1100 HD23 LEU A 656      33.780  27.830  48.730  1.00  0.00           H
ATOM   1101  C   LEU A 656      34.440  29.820  44.180  1.00  0.00           C
ATOM   1102  O   LEU A 656      34.130  29.160  43.200  1.00  0.00           O
ATOM   1103  N   PHE A 657      33.900  30.990  44.420  1.00  0.00           N
ATOM   1104  HN  PHE A 657      34.200  31.490  45.240  1.00  0.00           H
ATOM   1105  CA  PHE A 657      32.860  31.540  43.590  1.00  0.00           C
ATOM   1106  HA  PHE A 657      32.380  30.820  42.950  1.00  0.00           H
ATOM   1107  CB  PHE A 657      31.890  32.010  44.600  1.00  0.00           C
ATOM   1108  HB1 PHE A 657      31.030  32.570  44.170  1.00  0.00           H
ATOM   1109  HB2 PHE A 657      32.440  32.660  45.320  1.00  0.00           H
ATOM   1110  CG  PHE A 657      31.340  30.770  45.430  1.00  0.00           C
ATOM   1111  CD1 PHE A 657      30.820  29.610  44.790  1.00  0.00           C
ATOM   1112  HD1 PHE A 657      30.960  29.400  43.730  1.00  0.00           H
ATOM   1113  CE1 PHE A 657      30.040  28.760  45.520  1.00  0.00           C
ATOM   1114  HE1 PHE A 657      29.640  27.820  45.170  1.00  0.00           H
ATOM   1115  CZ  PHE A 657      29.870  28.840  46.890  1.00  0.00           C
ATOM   1116  HZ  PHE A 657      29.350  28.030  47.370  1.00  0.00           H
ATOM   1117  CD2 PHE A 657      31.120  30.900  46.840  1.00  0.00           C
ATOM   1118  HD2 PHE A 657      31.480  31.770  47.380  1.00  0.00           H
ATOM   1119  CE2 PHE A 657      30.400  29.940  47.550  1.00  0.00           C
ATOM   1120  HE2 PHE A 657      30.210  29.960  48.610  1.00  0.00           H
ATOM   1121  C   PHE A 657      33.510  32.670  42.740  1.00  0.00           C
ATOM   1122  O   PHE A 657      32.980  33.770  42.760  1.00  0.00           O
ATOM   1123  N   ALA A 658      34.620  32.320  42.090  1.00  0.00           N
ATOM   1124  HN  ALA A 658      35.040  31.440  42.310  1.00  0.00           H
ATOM   1125  CA  ALA A 658      35.450  33.140  41.270  1.00  0.00           C
ATOM   1126  HA  ALA A 658      35.830  33.940  41.870  1.00  0.00           H
ATOM   1127  CB  ALA A 658      36.540  32.130  40.770  1.00  0.00           C
ATOM   1128  HB1 ALA A 658      37.280  32.720  40.180  1.00  0.00           H
ATOM   1129  HB2 ALA A 658      36.000  31.310  40.260  1.00  0.00           H
ATOM   1130  HB3 ALA A 658      37.130  31.670  41.570  1.00  0.00           H
ATOM   1131  C   ALA A 658      34.760  33.830  40.080  1.00  0.00           C
ATOM   1132  O   ALA A 658      34.480  33.190  39.080  1.00  0.00           O
ATOM   1133  N   GLY A 659      34.680  35.230  40.120  1.00  0.00           N
ATOM   1134  HN  GLY A 659      35.120  35.700  40.900  1.00  0.00           H
ATOM   1135  CA  GLY A 659      34.140  35.990  39.000  1.00  0.00           C
ATOM   1136  HA1 GLY A 659      33.580  36.790  39.460  1.00  0.00           H
ATOM   1137  HA2 GLY A 659      33.510  35.370  38.390  1.00  0.00           H
ATOM   1138  C   GLY A 659      35.270  36.520  38.120  1.00  0.00           C
ATOM   1139  O   GLY A 659      35.080  36.790  36.950  1.00  0.00           O
ATOM   1140  N   GLN A 660      36.420  36.690  38.670  1.00  0.00           N
ATOM   1141  HN  GLN A 660      36.590  36.510  39.640  1.00  0.00           H
ATOM   1142  CA  GLN A 660      37.580  37.090  37.870  1.00  0.00           C
ATOM   1143  HA  GLN A 660      37.500  36.790  36.830  1.00  0.00           H
ATOM   1144  CB  GLN A 660      37.820  38.670  37.950  1.00  0.00           C
ATOM   1145  HB1 GLN A 660      38.820  38.910  37.530  1.00  0.00           H
ATOM   1146  HB2 GLN A 660      37.880  39.080  38.980  1.00  0.00           H
ATOM   1147  CG  GLN A 660      36.960  39.580  37.060  1.00  0.00           C
ATOM   1148  HG1 GLN A 660      37.130  40.680  37.050  1.00  0.00           H
ATOM   1149  HG2 GLN A 660      35.970  39.470  37.560  1.00  0.00           H
ATOM   1150  CD  GLN A 660      37.020  39.140  35.650  1.00  0.00           C
ATOM   1151  OE1 GLN A 660      38.100  38.750  35.210  1.00  0.00           O
ATOM   1152  NE2 GLN A 660      35.930  39.160  34.900  1.00  0.00           N
ATOM   1153 HE21 GLN A 660      35.950  38.940  33.920  1.00  0.00           H
ATOM   1154 HE22 GLN A 660      35.010  39.440  35.190  1.00  0.00           H
ATOM   1155  C   GLN A 660      38.830  36.260  38.390  1.00  0.00           C
ATOM   1156  O   GLN A 660      39.620  36.810  39.140  1.00  0.00           O
ATOM   1157  N   PRO A 661      38.970  35.000  37.970  1.00  0.00           N
ATOM   1158  CD  PRO A 661      38.120  34.410  36.880  1.00  0.00           C
ATOM   1159  HD1 PRO A 661      38.590  34.740  35.930  1.00  0.00           H
ATOM   1160  HD2 PRO A 661      37.080  34.790  36.950  1.00  0.00           H
ATOM   1161  CA  PRO A 661      39.650  33.920  38.650  1.00  0.00           C
ATOM   1162  HA  PRO A 661      38.990  33.710  39.490  1.00  0.00           H
ATOM   1163  CB  PRO A 661      39.630  32.790  37.570  1.00  0.00           C
ATOM   1164  HB1 PRO A 661      39.820  31.750  37.920  1.00  0.00           H
ATOM   1165  HB2 PRO A 661      40.360  33.050  36.770  1.00  0.00           H
ATOM   1166  CG  PRO A 661      38.310  32.890  36.980  1.00  0.00           C
ATOM   1167  HG1 PRO A 661      38.110  32.350  36.020  1.00  0.00           H
ATOM   1168  HG2 PRO A 661      37.470  32.610  37.660  1.00  0.00           H
ATOM   1169  C   PRO A 661      41.010  34.210  39.230  1.00  0.00           C
ATOM   1170  O   PRO A 661      41.390  33.640  40.290  1.00  0.00           O
ATOM   1171  N   LEU A 662      41.850  35.000  38.520  1.00  0.00           N
ATOM   1172  HN  LEU A 662      41.650  35.580  37.740  1.00  0.00           H
ATOM   1173  CA  LEU A 662      43.210  35.080  38.850  1.00  0.00           C
ATOM   1174  HA  LEU A 662      43.470  34.250  39.510  1.00  0.00           H
ATOM   1175  CB  LEU A 662      44.120  34.880  37.680  1.00  0.00           C
ATOM   1176  HB1 LEU A 662      45.200  34.870  37.980  1.00  0.00           H
ATOM   1177  HB2 LEU A 662      44.010  35.820  37.100  1.00  0.00           H
ATOM   1178  CG  LEU A 662      43.990  33.700  36.660  1.00  0.00           C
ATOM   1179  HG  LEU A 662      43.050  33.810  36.070  1.00  0.00           H
ATOM   1180  CD1 LEU A 662      45.140  33.580  35.710  1.00  0.00           C
ATOM   1181 HD11 LEU A 662      45.200  32.610  35.180  1.00  0.00           H
ATOM   1182 HD12 LEU A 662      46.110  33.860  36.180  1.00  0.00           H
ATOM   1183 HD13 LEU A 662      44.940  34.330  34.920  1.00  0.00           H
ATOM   1184  CD2 LEU A 662      44.010  32.420  37.510  1.00  0.00           C
ATOM   1185 HD21 LEU A 662      45.060  32.290  37.840  1.00  0.00           H
ATOM   1186 HD22 LEU A 662      43.750  31.670  36.720  1.00  0.00           H
ATOM   1187 HD23 LEU A 662      43.300  32.510  38.360  1.00  0.00           H
ATOM   1188  C   LEU A 662      43.530  36.320  39.640  1.00  0.00           C
ATOM   1189  O   LEU A 662      44.630  36.520  40.110  1.00  0.00           O
ATOM   1190  N   THR A 663      42.510  37.140  39.860  1.00  0.00           N
ATOM   1191  HN  THR A 663      41.640  36.750  39.620  1.00  0.00           H
ATOM   1192  CA  THR A 663      42.660  38.240  40.840  1.00  0.00           C
ATOM   1193  HA  THR A 663      43.480  38.820  40.460  1.00  0.00           H
ATOM   1194  CB  THR A 663      41.420  39.200  40.930  1.00  0.00           C
ATOM   1195  HB  THR A 663      41.500  40.000  41.690  1.00  0.00           H
ATOM   1196  OG1 THR A 663      40.130  38.620  41.180  1.00  0.00           O
ATOM   1197  HG1 THR A 663      39.920  38.000  40.470  1.00  0.00           H
ATOM   1198  CG2 THR A 663      41.270  39.890  39.480  1.00  0.00           C
ATOM   1199 HG21 THR A 663      40.240  40.250  39.270  1.00  0.00           H
ATOM   1200 HG22 THR A 663      41.520  39.220  38.620  1.00  0.00           H
ATOM   1201 HG23 THR A 663      42.030  40.700  39.420  1.00  0.00           H
ATOM   1202  C   THR A 663      43.010  37.720  42.250  1.00  0.00           C
ATOM   1203  O   THR A 663      42.500  36.720  42.710  1.00  0.00           O
ATOM   1204  N   ILE A 664      43.970  38.410  42.950  1.00  0.00           N
ATOM   1205  HN  ILE A 664      44.170  39.320  42.560  1.00  0.00           H
ATOM   1206  CA  ILE A 664      44.560  38.020  44.230  1.00  0.00           C
ATOM   1207  HA  ILE A 664      43.910  37.200  44.520  1.00  0.00           H
ATOM   1208  CB  ILE A 664      46.070  37.510  44.100  1.00  0.00           C
ATOM   1209  HB  ILE A 664      46.540  38.290  43.460  1.00  0.00           H
ATOM   1210  CG2 ILE A 664      46.900  37.630  45.420  1.00  0.00           C
ATOM   1211 HG21 ILE A 664      48.000  37.500  45.320  1.00  0.00           H
ATOM   1212 HG22 ILE A 664      46.500  36.920  46.170  1.00  0.00           H
ATOM   1213 HG23 ILE A 664      46.840  38.660  45.830  1.00  0.00           H
ATOM   1214  CG1 ILE A 664      46.350  36.180  43.390  1.00  0.00           C
ATOM   1215 HG11 ILE A 664      47.450  36.120  43.300  1.00  0.00           H
ATOM   1216 HG12 ILE A 664      45.940  36.280  42.360  1.00  0.00           H
ATOM   1217  CD  ILE A 664      45.670  34.980  44.040  1.00  0.00           C
ATOM   1218  HD1 ILE A 664      46.100  34.800  45.040  1.00  0.00           H
ATOM   1219  HD2 ILE A 664      46.010  34.120  43.430  1.00  0.00           H
ATOM   1220  HD3 ILE A 664      44.570  35.130  44.120  1.00  0.00           H
ATOM   1221  C   ILE A 664      44.350  39.140  45.210  1.00  0.00           C
ATOM   1222  O   ILE A 664      44.630  40.330  44.910  1.00  0.00           O
ATOM   1223  N   LEU A 665      43.690  38.910  46.380  1.00  0.00           N
ATOM   1224  HN  LEU A 665      43.230  38.030  46.340  1.00  0.00           H
ATOM   1225  CA  LEU A 665      43.660  39.730  47.490  1.00  0.00           C
ATOM   1226  HA  LEU A 665      43.290  40.670  47.130  1.00  0.00           H
ATOM   1227  CB  LEU A 665      42.560  39.100  48.470  1.00  0.00           C
ATOM   1228  HB1 LEU A 665      42.460  39.680  49.410  1.00  0.00           H
ATOM   1229  HB2 LEU A 665      43.040  38.180  48.880  1.00  0.00           H
ATOM   1230  CG  LEU A 665      41.170  38.760  47.890  1.00  0.00           C
ATOM   1231  HG  LEU A 665      41.350  38.300  46.890  1.00  0.00           H
ATOM   1232  CD1 LEU A 665      40.480  37.720  48.810  1.00  0.00           C
ATOM   1233 HD11 LEU A 665      40.480  38.150  49.830  1.00  0.00           H
ATOM   1234 HD12 LEU A 665      40.990  36.730  48.850  1.00  0.00           H
ATOM   1235 HD13 LEU A 665      39.420  37.640  48.460  1.00  0.00           H
ATOM   1236  CD2 LEU A 665      40.340  40.020  47.640  1.00  0.00           C
ATOM   1237 HD21 LEU A 665      40.300  40.710  48.510  1.00  0.00           H
ATOM   1238 HD22 LEU A 665      39.380  39.660  47.210  1.00  0.00           H
ATOM   1239 HD23 LEU A 665      40.700  40.700  46.840  1.00  0.00           H
ATOM   1240  C   LEU A 665      45.010  40.050  48.180  1.00  0.00           C
ATOM   1241  O   LEU A 665      45.900  39.220  48.270  1.00  0.00           O
ATOM   1242  N   GLY A 666      45.200  41.320  48.680  1.00  0.00           N
ATOM   1243  HN  GLY A 666      44.540  42.050  48.550  1.00  0.00           H
ATOM   1244  CA  GLY A 666      46.450  41.610  49.350  1.00  0.00           C
ATOM   1245  HA1 GLY A 666      47.200  41.480  48.590  1.00  0.00           H
ATOM   1246  HA2 GLY A 666      46.540  40.910  50.170  1.00  0.00           H
ATOM   1247  C   GLY A 666      46.350  42.920  50.100  1.00  0.00           C
ATOM   1248  O   GLY A 666      45.320  43.570  50.220  1.00  0.00           O
ATOM   1249  N   SER A 667      47.520  43.500  50.560  1.00  0.00           N
ATOM   1250  HN  SER A 667      48.430  43.200  50.300  1.00  0.00           H
ATOM   1251  CA  SER A 667      47.540  44.710  51.360  1.00  0.00           C
ATOM   1252  HA  SER A 667      47.020  44.460  52.280  1.00  0.00           H
ATOM   1253  CB  SER A 667      48.980  45.040  51.900  1.00  0.00           C
ATOM   1254  HB1 SER A 667      49.780  45.280  51.180  1.00  0.00           H
ATOM   1255  HB2 SER A 667      49.340  44.080  52.320  1.00  0.00           H
ATOM   1256  OG  SER A 667      49.100  46.010  52.940  1.00  0.00           O
ATOM   1257  HG1 SER A 667      49.290  46.880  52.600  1.00  0.00           H
ATOM   1258  C   SER A 667      46.920  45.940  50.690  1.00  0.00           C
ATOM   1259  O   SER A 667      47.000  46.150  49.490  1.00  0.00           O
ATOM   1260  N   THR A 668      46.250  46.750  51.540  1.00  0.00           N
ATOM   1261  HN  THR A 668      46.330  46.690  52.540  1.00  0.00           H
ATOM   1262  CA  THR A 668      45.350  47.830  51.050  1.00  0.00           C
ATOM   1263  HA  THR A 668      45.640  48.090  50.050  1.00  0.00           H
ATOM   1264  CB  THR A 668      43.890  47.440  50.790  1.00  0.00           C
ATOM   1265  HB  THR A 668      43.880  46.730  49.930  1.00  0.00           H
ATOM   1266  OG1 THR A 668      43.160  48.610  50.480  1.00  0.00           O
ATOM   1267  HG1 THR A 668      43.200  48.810  49.530  1.00  0.00           H
ATOM   1268  CG2 THR A 668      43.190  46.810  52.010  1.00  0.00           C
ATOM   1269 HG21 THR A 668      42.120  46.570  51.840  1.00  0.00           H
ATOM   1270 HG22 THR A 668      43.230  47.590  52.810  1.00  0.00           H
ATOM   1271 HG23 THR A 668      43.790  45.930  52.280  1.00  0.00           H
ATOM   1272  C   THR A 668      45.530  49.070  51.810  1.00  0.00           C
ATOM   1273  O   THR A 668      45.310  49.110  53.050  1.00  0.00           O
ATOM   1274  N   GLY A 669      45.830  50.100  51.120  1.00  0.00           N
ATOM   1275  HN  GLY A 669      45.750  50.020  50.130  1.00  0.00           H
ATOM   1276  CA  GLY A 669      46.260  51.340  51.720  1.00  0.00           C
ATOM   1277  HA1 GLY A 669      46.880  51.970  51.100  1.00  0.00           H
ATOM   1278  HA2 GLY A 669      46.710  51.100  52.690  1.00  0.00           H
ATOM   1279  C   GLY A 669      45.130  52.290  51.970  1.00  0.00           C
ATOM   1280  O   GLY A 669      45.030  52.800  53.050  1.00  0.00           O
ATOM   1281  N   PRO A 670      44.110  52.470  51.130  1.00  0.00           N
ATOM   1282  CD  PRO A 670      44.210  52.080  49.710  1.00  0.00           C
ATOM   1283  HD1 PRO A 670      43.850  51.070  49.460  1.00  0.00           H
ATOM   1284  HD2 PRO A 670      45.210  52.270  49.280  1.00  0.00           H
ATOM   1285  CA  PRO A 670      43.000  53.340  51.390  1.00  0.00           C
ATOM   1286  HA  PRO A 670      43.240  54.380  51.550  1.00  0.00           H
ATOM   1287  CB  PRO A 670      42.080  53.270  50.060  1.00  0.00           C
ATOM   1288  HB1 PRO A 670      41.610  54.260  49.940  1.00  0.00           H
ATOM   1289  HB2 PRO A 670      41.320  52.470  50.020  1.00  0.00           H
ATOM   1290  CG  PRO A 670      43.170  53.090  49.020  1.00  0.00           C
ATOM   1291  HG1 PRO A 670      42.750  52.670  48.080  1.00  0.00           H
ATOM   1292  HG2 PRO A 670      43.700  54.040  48.770  1.00  0.00           H
ATOM   1293  C   PRO A 670      42.230  52.860  52.650  1.00  0.00           C
ATOM   1294  O   PRO A 670      41.770  53.660  53.470  1.00  0.00           O
ATOM   1295  N   VAL A 671      42.020  51.530  52.860  1.00  0.00           N
ATOM   1296  HN  VAL A 671      42.410  50.840  52.260  1.00  0.00           H
ATOM   1297  CA  VAL A 671      41.420  51.000  54.060  1.00  0.00           C
ATOM   1298  HA  VAL A 671      40.460  51.480  54.150  1.00  0.00           H
ATOM   1299  CB  VAL A 671      41.160  49.490  53.960  1.00  0.00           C
ATOM   1300  HB  VAL A 671      42.200  49.090  53.870  1.00  0.00           H
ATOM   1301  CG1 VAL A 671      40.710  48.910  55.320  1.00  0.00           C
ATOM   1302 HG11 VAL A 671      41.630  48.870  55.950  1.00  0.00           H
ATOM   1303 HG12 VAL A 671      40.540  47.840  55.070  1.00  0.00           H
ATOM   1304 HG13 VAL A 671      39.880  49.420  55.850  1.00  0.00           H
ATOM   1305  CG2 VAL A 671      40.270  49.140  52.730  1.00  0.00           C
ATOM   1306 HG21 VAL A 671      40.390  48.050  52.560  1.00  0.00           H
ATOM   1307 HG22 VAL A 671      40.540  49.740  51.830  1.00  0.00           H
ATOM   1308 HG23 VAL A 671      39.200  49.380  52.900  1.00  0.00           H
ATOM   1309  C   VAL A 671      42.210  51.290  55.310  1.00  0.00           C
ATOM   1310  O   VAL A 671      41.700  51.710  56.400  1.00  0.00           O
ATOM   1311  N   LEU A 672      43.500  51.060  55.240  1.00  0.00           N
ATOM   1312  HN  LEU A 672      43.770  50.730  54.340  1.00  0.00           H
ATOM   1313  CA  LEU A 672      44.430  51.190  56.360  1.00  0.00           C
ATOM   1314  HA  LEU A 672      44.160  50.480  57.140  1.00  0.00           H
ATOM   1315  CB  LEU A 672      45.860  50.870  55.810  1.00  0.00           C
ATOM   1316  HB1 LEU A 672      46.010  51.340  54.810  1.00  0.00           H
ATOM   1317  HB2 LEU A 672      45.900  49.780  55.590  1.00  0.00           H
ATOM   1318  CG  LEU A 672      47.060  51.270  56.720  1.00  0.00           C
ATOM   1319  HG  LEU A 672      47.110  52.380  56.830  1.00  0.00           H
ATOM   1320  CD1 LEU A 672      47.000  50.780  58.140  1.00  0.00           C
ATOM   1321 HD11 LEU A 672      46.780  49.700  58.250  1.00  0.00           H
ATOM   1322 HD12 LEU A 672      46.150  51.190  58.720  1.00  0.00           H
ATOM   1323 HD13 LEU A 672      47.910  51.050  58.720  1.00  0.00           H
ATOM   1324  CD2 LEU A 672      48.440  50.660  56.200  1.00  0.00           C
ATOM   1325 HD21 LEU A 672      48.560  50.880  55.110  1.00  0.00           H
ATOM   1326 HD22 LEU A 672      48.460  49.550  56.230  1.00  0.00           H
ATOM   1327 HD23 LEU A 672      49.250  51.180  56.750  1.00  0.00           H
ATOM   1328  C   LEU A 672      44.470  52.540  57.010  1.00  0.00           C
ATOM   1329  O   LEU A 672      44.400  52.700  58.240  1.00  0.00           O
ATOM   1330  N   VAL A 673      44.440  53.510  56.160  1.00  0.00           N
ATOM   1331  HN  VAL A 673      44.650  53.300  55.210  1.00  0.00           H
ATOM   1332  CA  VAL A 673      44.330  54.920  56.400  1.00  0.00           C
ATOM   1333  HA  VAL A 673      45.110  55.140  57.120  1.00  0.00           H
ATOM   1334  CB  VAL A 673      44.520  55.690  55.070  1.00  0.00           C
ATOM   1335  HB  VAL A 673      43.840  55.360  54.250  1.00  0.00           H
ATOM   1336  CG1 VAL A 673      44.140  57.170  55.230  1.00  0.00           C
ATOM   1337 HG11 VAL A 673      44.500  57.730  54.330  1.00  0.00           H
ATOM   1338 HG12 VAL A 673      44.730  57.540  56.100  1.00  0.00           H
ATOM   1339 HG13 VAL A 673      43.050  57.370  55.280  1.00  0.00           H
ATOM   1340  CG2 VAL A 673      46.000  55.400  54.670  1.00  0.00           C
ATOM   1341 HG21 VAL A 673      46.670  55.810  55.460  1.00  0.00           H
ATOM   1342 HG22 VAL A 673      46.290  55.980  53.760  1.00  0.00           H
ATOM   1343 HG23 VAL A 673      46.140  54.310  54.540  1.00  0.00           H
ATOM   1344  C   VAL A 673      43.030  55.270  57.060  1.00  0.00           C
ATOM   1345  O   VAL A 673      43.020  55.960  58.060  1.00  0.00           O
ATOM   1346  N   PHE A 674      41.920  54.710  56.430  1.00  0.00           N
ATOM   1347  HN  PHE A 674      42.040  54.080  55.650  1.00  0.00           H
ATOM   1348  CA  PHE A 674      40.620  54.840  56.990  1.00  0.00           C
ATOM   1349  HA  PHE A 674      40.470  55.890  57.170  1.00  0.00           H
ATOM   1350  CB  PHE A 674      39.570  54.330  55.910  1.00  0.00           C
ATOM   1351  HB1 PHE A 674      39.770  53.270  55.640  1.00  0.00           H
ATOM   1352  HB2 PHE A 674      39.710  54.940  54.980  1.00  0.00           H
ATOM   1353  CG  PHE A 674      38.140  54.280  56.390  1.00  0.00           C
ATOM   1354  CD1 PHE A 674      37.470  55.500  56.440  1.00  0.00           C
ATOM   1355  HD1 PHE A 674      37.930  56.420  56.150  1.00  0.00           H
ATOM   1356  CE1 PHE A 674      36.100  55.530  56.780  1.00  0.00           C
ATOM   1357  HE1 PHE A 674      35.550  56.460  56.790  1.00  0.00           H
ATOM   1358  CZ  PHE A 674      35.430  54.380  57.220  1.00  0.00           C
ATOM   1359  HZ  PHE A 674      34.370  54.470  57.400  1.00  0.00           H
ATOM   1360  CD2 PHE A 674      37.480  53.100  56.870  1.00  0.00           C
ATOM   1361  HD2 PHE A 674      38.020  52.160  56.890  1.00  0.00           H
ATOM   1362  CE2 PHE A 674      36.110  53.180  57.240  1.00  0.00           C
ATOM   1363  HE2 PHE A 674      35.660  52.290  57.670  1.00  0.00           H
ATOM   1364  C   PHE A 674      40.380  54.290  58.400  1.00  0.00           C
ATOM   1365  O   PHE A 674      39.730  54.870  59.250  1.00  0.00           O
ATOM   1366  N   GLU A 675      41.020  53.130  58.750  1.00  0.00           N
ATOM   1367  HN  GLU A 675      41.510  52.520  58.110  1.00  0.00           H
ATOM   1368  CA  GLU A 675      40.900  52.610  60.080  1.00  0.00           C
ATOM   1369  HA  GLU A 675      39.850  52.680  60.310  1.00  0.00           H
ATOM   1370  CB  GLU A 675      41.290  51.120  59.930  1.00  0.00           C
ATOM   1371  HB1 GLU A 675      41.500  50.680  60.930  1.00  0.00           H
ATOM   1372  HB2 GLU A 675      42.320  51.110  59.510  1.00  0.00           H
ATOM   1373  CG  GLU A 675      40.180  50.220  59.260  1.00  0.00           C
ATOM   1374  HG1 GLU A 675      40.700  49.930  58.320  1.00  0.00           H
ATOM   1375  HG2 GLU A 675      39.290  50.830  58.990  1.00  0.00           H
ATOM   1376  CD  GLU A 675      39.660  49.020  59.960  1.00  0.00           C
ATOM   1377  OE1 GLU A 675      39.900  47.890  59.450  1.00  0.00           O
ATOM   1378  OE2 GLU A 675      38.950  49.150  61.010  1.00  0.00           O
ATOM   1379  C   GLU A 675      41.660  53.400  61.030  1.00  0.00           C
ATOM   1380  O   GLU A 675      41.080  53.790  62.050  1.00  0.00           O
ATOM   1381  N   LYS A 676      42.910  53.760  60.710  1.00  0.00           N
ATOM   1382  HN  LYS A 676      43.230  53.550  59.790  1.00  0.00           H
ATOM   1383  CA  LYS A 676      43.640  54.750  61.570  1.00  0.00           C
ATOM   1384  HA  LYS A 676      43.900  54.260  62.510  1.00  0.00           H
ATOM   1385  CB  LYS A 676      45.050  55.090  61.040  1.00  0.00           C
ATOM   1386  HB1 LYS A 676      45.060  55.510  60.020  1.00  0.00           H
ATOM   1387  HB2 LYS A 676      45.500  54.110  60.790  1.00  0.00           H
ATOM   1388  CG  LYS A 676      45.880  56.060  61.830  1.00  0.00           C
ATOM   1389  HG1 LYS A 676      45.760  55.790  62.900  1.00  0.00           H
ATOM   1390  HG2 LYS A 676      45.430  57.060  61.650  1.00  0.00           H
ATOM   1391  CD  LYS A 676      47.390  56.080  61.470  1.00  0.00           C
ATOM   1392  HD1 LYS A 676      47.600  56.290  60.400  1.00  0.00           H
ATOM   1393  HD2 LYS A 676      47.690  55.040  61.740  1.00  0.00           H
ATOM   1394  CE  LYS A 676      48.230  56.940  62.390  1.00  0.00           C
ATOM   1395  HE1 LYS A 676      48.010  56.650  63.450  1.00  0.00           H
ATOM   1396  HE2 LYS A 676      48.070  58.010  62.190  1.00  0.00           H
ATOM   1397  NZ  LYS A 676      49.720  56.750  62.200  1.00  0.00           N
ATOM   1398  HZ1 LYS A 676      49.960  56.900  61.190  1.00  0.00           H
ATOM   1399  HZ2 LYS A 676      50.040  55.790  62.410  1.00  0.00           H
ATOM   1400  HZ3 LYS A 676      50.190  57.500  62.740  1.00  0.00           H
ATOM   1401  C   LYS A 676      42.900  56.030  61.880  1.00  0.00           C
ATOM   1402  O   LYS A 676      42.800  56.500  62.990  1.00  0.00           O
ATOM   1403  N   ILE A 677      42.490  56.700  60.860  1.00  0.00           N
ATOM   1404  HN  ILE A 677      42.560  56.290  59.970  1.00  0.00           H
ATOM   1405  CA  ILE A 677      41.620  57.840  60.970  1.00  0.00           C
ATOM   1406  HA  ILE A 677      42.190  58.580  61.530  1.00  0.00           H
ATOM   1407  CB  ILE A 677      41.340  58.450  59.550  1.00  0.00           C
ATOM   1408  HB  ILE A 677      40.880  57.720  58.840  1.00  0.00           H
ATOM   1409  CG2 ILE A 677      40.370  59.710  59.740  1.00  0.00           C
ATOM   1410 HG21 ILE A 677      39.380  59.340  60.090  1.00  0.00           H
ATOM   1411 HG22 ILE A 677      40.260  60.350  58.850  1.00  0.00           H
ATOM   1412 HG23 ILE A 677      40.900  60.300  60.510  1.00  0.00           H
ATOM   1413  CG1 ILE A 677      42.580  59.020  58.870  1.00  0.00           C
ATOM   1414 HG11 ILE A 677      43.390  58.270  58.840  1.00  0.00           H
ATOM   1415 HG12 ILE A 677      42.980  59.930  59.370  1.00  0.00           H
ATOM   1416  CD  ILE A 677      42.300  59.370  57.370  1.00  0.00           C
ATOM   1417  HD1 ILE A 677      43.240  59.580  56.810  1.00  0.00           H
ATOM   1418  HD2 ILE A 677      41.560  60.200  57.340  1.00  0.00           H
ATOM   1419  HD3 ILE A 677      41.820  58.510  56.850  1.00  0.00           H
ATOM   1420  C   ILE A 677      40.330  57.570  61.750  1.00  0.00           C
ATOM   1421  O   ILE A 677      39.910  58.280  62.710  1.00  0.00           O
ATOM   1422  N   LEU A 678      39.600  56.480  61.430  1.00  0.00           N
ATOM   1423  HN  LEU A 678      39.840  55.780  60.770  1.00  0.00           H
ATOM   1424  CA  LEU A 678      38.350  56.100  62.190  1.00  0.00           C
ATOM   1425  HA  LEU A 678      37.670  56.930  62.130  1.00  0.00           H
ATOM   1426  CB  LEU A 678      37.700  54.910  61.570  1.00  0.00           C
ATOM   1427  HB1 LEU A 678      38.400  54.050  61.600  1.00  0.00           H
ATOM   1428  HB2 LEU A 678      37.440  55.160  60.520  1.00  0.00           H
ATOM   1429  CG  LEU A 678      36.400  54.450  62.260  1.00  0.00           C
ATOM   1430  HG  LEU A 678      36.570  54.250  63.340  1.00  0.00           H
ATOM   1431  CD1 LEU A 678      35.270  55.530  62.110  1.00  0.00           C
ATOM   1432 HD11 LEU A 678      34.300  55.250  62.570  1.00  0.00           H
ATOM   1433 HD12 LEU A 678      35.030  55.710  61.040  1.00  0.00           H
ATOM   1434 HD13 LEU A 678      35.570  56.540  62.480  1.00  0.00           H
ATOM   1435  CD2 LEU A 678      35.950  53.150  61.500  1.00  0.00           C
ATOM   1436 HD21 LEU A 678      34.960  52.810  61.880  1.00  0.00           H
ATOM   1437 HD22 LEU A 678      36.670  52.330  61.680  1.00  0.00           H
ATOM   1438 HD23 LEU A 678      35.830  53.370  60.410  1.00  0.00           H
ATOM   1439  C   LEU A 678      38.590  55.840  63.690  1.00  0.00           C
ATOM   1440  O   LEU A 678      37.980  56.360  64.580  1.00  0.00           O
ATOM   1441  N   TYR A 679      39.680  55.130  64.000  1.00  0.00           N
ATOM   1442  HN  TYR A 679      40.060  54.660  63.200  1.00  0.00           H
ATOM   1443  CA  TYR A 679      40.300  54.910  65.320  1.00  0.00           C
ATOM   1444  HA  TYR A 679      39.640  54.310  65.920  1.00  0.00           H
ATOM   1445  CB  TYR A 679      41.520  53.970  65.100  1.00  0.00           C
ATOM   1446  HB1 TYR A 679      42.060  54.460  64.260  1.00  0.00           H
ATOM   1447  HB2 TYR A 679      41.140  52.980  64.780  1.00  0.00           H
ATOM   1448  CG  TYR A 679      42.570  53.940  66.240  1.00  0.00           C
ATOM   1449  CD1 TYR A 679      42.150  53.320  67.400  1.00  0.00           C
ATOM   1450  HD1 TYR A 679      41.190  52.840  67.530  1.00  0.00           H
ATOM   1451  CE1 TYR A 679      43.000  53.290  68.580  1.00  0.00           C
ATOM   1452  HE1 TYR A 679      42.590  52.890  69.490  1.00  0.00           H
ATOM   1453  CZ  TYR A 679      44.270  53.860  68.420  1.00  0.00           C
ATOM   1454  OH  TYR A 679      45.130  53.720  69.520  1.00  0.00           O
ATOM   1455  HH  TYR A 679      45.870  54.320  69.370  1.00  0.00           H
ATOM   1456  CD2 TYR A 679      43.790  54.580  66.210  1.00  0.00           C
ATOM   1457  HD2 TYR A 679      43.970  55.130  65.300  1.00  0.00           H
ATOM   1458  CE2 TYR A 679      44.710  54.480  67.290  1.00  0.00           C
ATOM   1459  HE2 TYR A 679      45.680  54.970  67.230  1.00  0.00           H
ATOM   1460  C   TYR A 679      40.600  56.230  66.050  1.00  0.00           C
ATOM   1461  O   TYR A 679      40.180  56.340  67.220  1.00  0.00           O
ATOM   1462  N   LYS A 680      41.280  57.150  65.380  1.00  0.00           N
ATOM   1463  HN  LYS A 680      41.610  56.870  64.480  1.00  0.00           H
ATOM   1464  CA  LYS A 680      41.610  58.530  65.770  1.00  0.00           C
ATOM   1465  HA  LYS A 680      42.160  58.450  66.700  1.00  0.00           H
ATOM   1466  CB  LYS A 680      42.310  59.190  64.620  1.00  0.00           C
ATOM   1467  HB1 LYS A 680      41.650  59.220  63.730  1.00  0.00           H
ATOM   1468  HB2 LYS A 680      43.190  58.550  64.420  1.00  0.00           H
ATOM   1469  CG  LYS A 680      42.790  60.640  64.880  1.00  0.00           C
ATOM   1470  HG1 LYS A 680      41.960  61.400  64.860  1.00  0.00           H
ATOM   1471  HG2 LYS A 680      43.380  60.820  63.960  1.00  0.00           H
ATOM   1472  CD  LYS A 680      43.570  60.740  66.220  1.00  0.00           C
ATOM   1473  HD1 LYS A 680      44.240  59.870  66.430  1.00  0.00           H
ATOM   1474  HD2 LYS A 680      42.830  60.850  67.040  1.00  0.00           H
ATOM   1475  CE  LYS A 680      44.570  61.940  66.280  1.00  0.00           C
ATOM   1476  HE1 LYS A 680      45.370  61.810  65.520  1.00  0.00           H
ATOM   1477  HE2 LYS A 680      44.950  62.130  67.310  1.00  0.00           H
ATOM   1478  NZ  LYS A 680      43.800  63.120  65.860  1.00  0.00           N
ATOM   1479  HZ1 LYS A 680      43.780  63.210  64.820  1.00  0.00           H
ATOM   1480  HZ2 LYS A 680      44.440  63.920  66.090  1.00  0.00           H
ATOM   1481  HZ3 LYS A 680      42.860  63.250  66.280  1.00  0.00           H
ATOM   1482  C   LYS A 680      40.380  59.290  66.090  1.00  0.00           C
ATOM   1483  O   LYS A 680      40.210  60.000  67.120  1.00  0.00           O
ATOM   1484  N   PHE A 681      39.400  59.240  65.170  1.00  0.00           N
ATOM   1485  HN  PHE A 681      39.410  58.720  64.310  1.00  0.00           H
ATOM   1486  CA  PHE A 681      38.120  60.070  65.200  1.00  0.00           C
ATOM   1487  HA  PHE A 681      38.480  61.070  65.370  1.00  0.00           H
ATOM   1488  CB  PHE A 681      37.500  60.060  63.760  1.00  0.00           C
ATOM   1489  HB1 PHE A 681      37.860  59.090  63.340  1.00  0.00           H
ATOM   1490  HB2 PHE A 681      37.910  60.830  63.070  1.00  0.00           H
ATOM   1491  CG  PHE A 681      36.050  60.190  63.640  1.00  0.00           C
ATOM   1492  CD1 PHE A 681      35.140  59.050  63.690  1.00  0.00           C
ATOM   1493  HD1 PHE A 681      35.630  58.100  63.760  1.00  0.00           H
ATOM   1494  CE1 PHE A 681      33.730  59.290  63.810  1.00  0.00           C
ATOM   1495  HE1 PHE A 681      33.070  58.430  63.850  1.00  0.00           H
ATOM   1496  CZ  PHE A 681      33.320  60.610  63.800  1.00  0.00           C
ATOM   1497  HZ  PHE A 681      32.260  60.770  63.970  1.00  0.00           H
ATOM   1498  CD2 PHE A 681      35.520  61.450  63.640  1.00  0.00           C
ATOM   1499  HD2 PHE A 681      36.160  62.320  63.580  1.00  0.00           H
ATOM   1500  CE2 PHE A 681      34.140  61.730  63.760  1.00  0.00           C
ATOM   1501  HE2 PHE A 681      33.630  62.670  63.910  1.00  0.00           H
ATOM   1502  C   PHE A 681      37.210  59.560  66.340  1.00  0.00           C
ATOM   1503  O   PHE A 681      36.710  60.300  67.190  1.00  0.00           O
ATOM   1504  N   CYS A 682      37.030  58.190  66.530  1.00  0.00           N
ATOM   1505  HN  CYS A 682      37.380  57.580  65.830  1.00  0.00           H
ATOM   1506  CA  CYS A 682      36.340  57.530  67.650  1.00  0.00           C
ATOM   1507  HA  CYS A 682      35.320  57.870  67.700  1.00  0.00           H
ATOM   1508  CB  CYS A 682      36.380  55.970  67.440  1.00  0.00           C
ATOM   1509  HB1 CYS A 682      35.960  55.550  68.380  1.00  0.00           H
ATOM   1510  HB2 CYS A 682      37.470  55.710  67.350  1.00  0.00           H
ATOM   1511  SG  CYS A 682      35.530  55.400  65.940  1.00  0.00           S
ATOM   1512  HG1 CYS A 682      36.420  55.650  64.990  1.00  0.00           H
ATOM   1513  C   CYS A 682      37.020  58.010  68.970  1.00  0.00           C
ATOM   1514  O   CYS A 682      36.320  58.520  69.860  1.00  0.00           O
ATOM   1515  N   ARG A 683      38.340  57.880  69.170  1.00  0.00           N
ATOM   1516  HN  ARG A 683      38.940  57.450  68.490  1.00  0.00           H
ATOM   1517  CA  ARG A 683      38.990  58.380  70.330  1.00  0.00           C
ATOM   1518  HA  ARG A 683      38.460  57.950  71.180  1.00  0.00           H
ATOM   1519  CB  ARG A 683      40.470  57.970  70.420  1.00  0.00           C
ATOM   1520  HB1 ARG A 683      40.930  58.380  69.500  1.00  0.00           H
ATOM   1521  HB2 ARG A 683      40.480  56.870  70.210  1.00  0.00           H
ATOM   1522  CG  ARG A 683      41.240  58.450  71.630  1.00  0.00           C
ATOM   1523  HG1 ARG A 683      40.920  57.980  72.580  1.00  0.00           H
ATOM   1524  HG2 ARG A 683      41.180  59.550  71.660  1.00  0.00           H
ATOM   1525  CD  ARG A 683      42.730  58.040  71.410  1.00  0.00           C
ATOM   1526  HD1 ARG A 683      43.160  58.550  70.530  1.00  0.00           H
ATOM   1527  HD2 ARG A 683      42.780  56.960  71.170  1.00  0.00           H
ATOM   1528  NE  ARG A 683      43.570  58.260  72.630  1.00  0.00           N
ATOM   1529  HE  ARG A 683      43.340  57.640  73.370  1.00  0.00           H
ATOM   1530  CZ  ARG A 683      44.570  59.120  72.820  1.00  0.00           C
ATOM   1531  NH1 ARG A 683      45.250  59.160  73.990  1.00  0.00           N
ATOM   1532 HH11 ARG A 683      45.950  59.870  74.160  1.00  0.00           H
ATOM   1533 HH12 ARG A 683      45.020  58.480  74.690  1.00  0.00           H
ATOM   1534  NH2 ARG A 683      44.850  60.090  72.020  1.00  0.00           N
ATOM   1535 HH21 ARG A 683      44.370  60.160  71.150  1.00  0.00           H
ATOM   1536 HH22 ARG A 683      45.600  60.710  72.230  1.00  0.00           H
ATOM   1537  C   ARG A 683      38.850  59.920  70.600  1.00  0.00           C
ATOM   1538  O   ARG A 683      38.410  60.280  71.670  1.00  0.00           O
ATOM   1539  N   ASP A 684      38.970  60.750  69.560  1.00  0.00           N
ATOM   1540  HN  ASP A 684      39.250  60.500  68.640  1.00  0.00           H
ATOM   1541  CA  ASP A 684      38.900  62.200  69.720  1.00  0.00           C
ATOM   1542  HA  ASP A 684      39.470  62.480  70.600  1.00  0.00           H
ATOM   1543  CB  ASP A 684      39.360  62.930  68.380  1.00  0.00           C
ATOM   1544  HB1 ASP A 684      39.070  64.000  68.440  1.00  0.00           H
ATOM   1545  HB2 ASP A 684      38.960  62.460  67.460  1.00  0.00           H
ATOM   1546  CG  ASP A 684      40.830  62.940  68.300  1.00  0.00           C
ATOM   1547  OD1 ASP A 684      41.420  63.130  67.170  1.00  0.00           O
ATOM   1548  OD2 ASP A 684      41.590  62.790  69.270  1.00  0.00           O
ATOM   1549  C   ASP A 684      37.510  62.650  70.070  1.00  0.00           C
ATOM   1550  O   ASP A 684      37.430  63.500  70.940  1.00  0.00           O
ATOM   1551  N   TYR A 685      36.440  62.110  69.360  1.00  0.00           N
ATOM   1552  HN  TYR A 685      36.700  61.390  68.720  1.00  0.00           H
ATOM   1553  CA  TYR A 685      35.050  62.530  69.510  1.00  0.00           C
ATOM   1554  HA  TYR A 685      35.020  63.540  69.880  1.00  0.00           H
ATOM   1555  CB  TYR A 685      34.460  62.530  68.050  1.00  0.00           C
ATOM   1556  HB1 TYR A 685      33.370  62.750  68.120  1.00  0.00           H
ATOM   1557  HB2 TYR A 685      34.540  61.570  67.490  1.00  0.00           H
ATOM   1558  CG  TYR A 685      35.060  63.630  67.270  1.00  0.00           C
ATOM   1559  CD1 TYR A 685      36.250  63.440  66.450  1.00  0.00           C
ATOM   1560  HD1 TYR A 685      36.640  62.430  66.380  1.00  0.00           H
ATOM   1561  CE1 TYR A 685      36.810  64.470  65.690  1.00  0.00           C
ATOM   1562  HE1 TYR A 685      37.640  64.210  65.050  1.00  0.00           H
ATOM   1563  CZ  TYR A 685      36.240  65.750  65.700  1.00  0.00           C
ATOM   1564  OH  TYR A 685      36.770  66.820  65.030  1.00  0.00           O
ATOM   1565  HH  TYR A 685      36.270  67.640  65.080  1.00  0.00           H
ATOM   1566  CD2 TYR A 685      34.490  64.890  67.150  1.00  0.00           C
ATOM   1567  HD2 TYR A 685      33.560  65.110  67.650  1.00  0.00           H
ATOM   1568  CE2 TYR A 685      35.140  65.960  66.510  1.00  0.00           C
ATOM   1569  HE2 TYR A 685      34.690  66.940  66.410  1.00  0.00           H
ATOM   1570  C   TYR A 685      34.260  61.620  70.470  1.00  0.00           C
ATOM   1571  O   TYR A 685      33.030  61.820  70.620  1.00  0.00           O
ATOM   1572  N   GLN A 686      34.850  60.660  71.170  1.00  0.00           N
ATOM   1573  HN  GLN A 686      35.810  60.470  71.000  1.00  0.00           H
ATOM   1574  CA  GLN A 686      34.310  60.010  72.420  1.00  0.00           C
ATOM   1575  HA  GLN A 686      35.180  59.620  72.940  1.00  0.00           H
ATOM   1576  CB  GLN A 686      33.560  61.010  73.350  1.00  0.00           C
ATOM   1577  HB1 GLN A 686      33.170  60.360  74.160  1.00  0.00           H
ATOM   1578  HB2 GLN A 686      32.640  61.400  72.850  1.00  0.00           H
ATOM   1579  CG  GLN A 686      34.490  62.110  73.790  1.00  0.00           C
ATOM   1580  HG1 GLN A 686      33.950  62.680  74.570  1.00  0.00           H
ATOM   1581  HG2 GLN A 686      34.710  62.820  72.970  1.00  0.00           H
ATOM   1582  CD  GLN A 686      35.790  61.560  74.400  1.00  0.00           C
ATOM   1583  OE1 GLN A 686      35.870  60.690  75.300  1.00  0.00           O
ATOM   1584  NE2 GLN A 686      36.900  62.210  74.020  1.00  0.00           N
ATOM   1585 HE21 GLN A 686      36.750  62.810  73.230  1.00  0.00           H
ATOM   1586 HE22 GLN A 686      37.800  62.020  74.400  1.00  0.00           H
ATOM   1587  C   GLN A 686      33.470  58.750  72.080  1.00  0.00           C
ATOM   1588  O   GLN A 686      32.540  58.360  72.750  1.00  0.00           O
ATOM   1589  N   LEU A 687      33.910  58.010  71.040  1.00  0.00           N
ATOM   1590  HN  LEU A 687      34.740  58.290  70.560  1.00  0.00           H
ATOM   1591  CA  LEU A 687      33.230  56.960  70.430  1.00  0.00           C
ATOM   1592  HA  LEU A 687      32.310  56.850  71.000  1.00  0.00           H
ATOM   1593  CB  LEU A 687      32.740  57.250  69.020  1.00  0.00           C
ATOM   1594  HB1 LEU A 687      31.880  56.590  68.770  1.00  0.00           H
ATOM   1595  HB2 LEU A 687      33.510  56.940  68.270  1.00  0.00           H
ATOM   1596  CG  LEU A 687      32.230  58.700  68.710  1.00  0.00           C
ATOM   1597  HG  LEU A 687      32.940  59.410  69.200  1.00  0.00           H
ATOM   1598  CD1 LEU A 687      32.190  58.950  67.230  1.00  0.00           C
ATOM   1599 HD11 LEU A 687      31.510  58.220  66.750  1.00  0.00           H
ATOM   1600 HD12 LEU A 687      33.210  58.760  66.820  1.00  0.00           H
ATOM   1601 HD13 LEU A 687      31.820  59.980  67.040  1.00  0.00           H
ATOM   1602  CD2 LEU A 687      30.890  58.680  69.480  1.00  0.00           C
ATOM   1603 HD21 LEU A 687      30.220  59.530  69.220  1.00  0.00           H
ATOM   1604 HD22 LEU A 687      31.050  58.620  70.570  1.00  0.00           H
ATOM   1605 HD23 LEU A 687      30.370  57.770  69.100  1.00  0.00           H
ATOM   1606  C   LEU A 687      33.940  55.690  70.510  1.00  0.00           C
ATOM   1607  O   LEU A 687      35.170  55.640  70.540  1.00  0.00           O
ATOM   1608  N   SER A 688      33.230  54.590  70.740  1.00  0.00           N
ATOM   1609  HN  SER A 688      32.260  54.640  70.960  1.00  0.00           H
ATOM   1610  CA  SER A 688      33.790  53.230  70.710  1.00  0.00           C
ATOM   1611  HA  SER A 688      34.630  53.230  71.390  1.00  0.00           H
ATOM   1612  CB  SER A 688      32.730  52.320  71.380  1.00  0.00           C
ATOM   1613  HB1 SER A 688      32.990  51.240  71.480  1.00  0.00           H
ATOM   1614  HB2 SER A 688      31.850  52.140  70.710  1.00  0.00           H
ATOM   1615  OG  SER A 688      32.310  52.760  72.640  1.00  0.00           O
ATOM   1616  HG1 SER A 688      31.790  53.560  72.530  1.00  0.00           H
ATOM   1617  C   SER A 688      34.140  52.720  69.300  1.00  0.00           C
ATOM   1618  O   SER A 688      33.280  52.340  68.510  1.00  0.00           O
ATOM   1619  N   TYR A 689      35.490  52.620  68.960  1.00  0.00           N
ATOM   1620  HN  TYR A 689      36.220  52.830  69.600  1.00  0.00           H
ATOM   1621  CA  TYR A 689      35.910  52.120  67.690  1.00  0.00           C
ATOM   1622  HA  TYR A 689      35.680  52.850  66.920  1.00  0.00           H
ATOM   1623  CB  TYR A 689      37.440  52.270  67.660  1.00  0.00           C
ATOM   1624  HB1 TYR A 689      37.840  51.710  68.530  1.00  0.00           H
ATOM   1625  HB2 TYR A 689      37.770  53.320  67.560  1.00  0.00           H
ATOM   1626  CG  TYR A 689      38.180  51.710  66.470  1.00  0.00           C
ATOM   1627  CD1 TYR A 689      39.280  50.820  66.660  1.00  0.00           C
ATOM   1628  HD1 TYR A 689      39.530  50.610  67.690  1.00  0.00           H
ATOM   1629  CE1 TYR A 689      40.000  50.360  65.570  1.00  0.00           C
ATOM   1630  HE1 TYR A 689      40.930  49.800  65.520  1.00  0.00           H
ATOM   1631  CZ  TYR A 689      39.680  50.770  64.270  1.00  0.00           C
ATOM   1632  OH  TYR A 689      40.370  50.230  63.210  1.00  0.00           O
ATOM   1633  HH  TYR A 689      39.880  50.280  62.390  1.00  0.00           H
ATOM   1634  CD2 TYR A 689      37.820  51.990  65.150  1.00  0.00           C
ATOM   1635  HD2 TYR A 689      36.910  52.520  64.940  1.00  0.00           H
ATOM   1636  CE2 TYR A 689      38.500  51.460  64.080  1.00  0.00           C
ATOM   1637  HE2 TYR A 689      38.100  51.580  63.090  1.00  0.00           H
ATOM   1638  C   TYR A 689      35.470  50.820  67.220  1.00  0.00           C
ATOM   1639  O   TYR A 689      34.990  50.720  66.070  1.00  0.00           O
ATOM   1640  N   LEU A 690      35.600  49.660  68.010  1.00  0.00           N
ATOM   1641  HN  LEU A 690      36.100  49.820  68.860  1.00  0.00           H
ATOM   1642  CA  LEU A 690      35.390  48.340  67.430  1.00  0.00           C
ATOM   1643  HA  LEU A 690      36.000  48.240  66.540  1.00  0.00           H
ATOM   1644  CB  LEU A 690      35.950  47.240  68.450  1.00  0.00           C
ATOM   1645  HB1 LEU A 690      35.760  46.260  67.970  1.00  0.00           H
ATOM   1646  HB2 LEU A 690      35.200  47.210  69.280  1.00  0.00           H
ATOM   1647  CG  LEU A 690      37.450  47.420  68.810  1.00  0.00           C
ATOM   1648  HG  LEU A 690      37.600  48.440  69.210  1.00  0.00           H
ATOM   1649  CD1 LEU A 690      37.910  46.490  69.940  1.00  0.00           C
ATOM   1650 HD11 LEU A 690      38.660  47.020  70.550  1.00  0.00           H
ATOM   1651 HD12 LEU A 690      38.170  45.470  69.580  1.00  0.00           H
ATOM   1652 HD13 LEU A 690      36.940  46.450  70.480  1.00  0.00           H
ATOM   1653  CD2 LEU A 690      38.360  47.220  67.570  1.00  0.00           C
ATOM   1654 HD21 LEU A 690      37.950  46.390  66.950  1.00  0.00           H
ATOM   1655 HD22 LEU A 690      39.430  47.040  67.790  1.00  0.00           H
ATOM   1656 HD23 LEU A 690      38.310  48.150  66.970  1.00  0.00           H
ATOM   1657  C   LEU A 690      33.900  48.140  67.030  1.00  0.00           C
ATOM   1658  O   LEU A 690      33.530  47.800  65.920  1.00  0.00           O
ATOM   1659  N   SER A 691      32.960  48.470  67.930  1.00  0.00           N
ATOM   1660  HN  SER A 691      33.240  48.720  68.860  1.00  0.00           H
ATOM   1661  CA  SER A 691      31.540  48.490  67.690  1.00  0.00           C
ATOM   1662  HA  SER A 691      31.300  47.470  67.400  1.00  0.00           H
ATOM   1663  CB  SER A 691      30.850  49.030  68.930  1.00  0.00           C
ATOM   1664  HB1 SER A 691      29.760  48.910  68.760  1.00  0.00           H
ATOM   1665  HB2 SER A 691      31.190  50.050  69.200  1.00  0.00           H
ATOM   1666  OG  SER A 691      31.050  48.170  70.100  1.00  0.00           O
ATOM   1667  HG1 SER A 691      31.890  48.510  70.430  1.00  0.00           H
ATOM   1668  C   SER A 691      31.180  49.390  66.500  1.00  0.00           C
ATOM   1669  O   SER A 691      30.410  49.030  65.670  1.00  0.00           O
ATOM   1670  N   LEU A 692      31.740  50.590  66.410  1.00  0.00           N
ATOM   1671  HN  LEU A 692      32.390  50.970  67.070  1.00  0.00           H
ATOM   1672  CA  LEU A 692      31.300  51.500  65.330  1.00  0.00           C
ATOM   1673  HA  LEU A 692      30.230  51.390  65.400  1.00  0.00           H
ATOM   1674  CB  LEU A 692      31.870  52.960  65.670  1.00  0.00           C
ATOM   1675  HB1 LEU A 692      32.970  52.850  65.830  1.00  0.00           H
ATOM   1676  HB2 LEU A 692      31.370  53.210  66.620  1.00  0.00           H
ATOM   1677  CG  LEU A 692      31.510  54.070  64.620  1.00  0.00           C
ATOM   1678  HG  LEU A 692      32.220  54.040  63.770  1.00  0.00           H
ATOM   1679  CD1 LEU A 692      30.050  53.930  64.190  1.00  0.00           C
ATOM   1680 HD11 LEU A 692      29.960  52.900  63.800  1.00  0.00           H
ATOM   1681 HD12 LEU A 692      29.840  54.800  63.510  1.00  0.00           H
ATOM   1682 HD13 LEU A 692      29.360  54.170  65.030  1.00  0.00           H
ATOM   1683  CD2 LEU A 692      31.800  55.540  65.030  1.00  0.00           C
ATOM   1684 HD21 LEU A 692      31.460  56.190  64.200  1.00  0.00           H
ATOM   1685 HD22 LEU A 692      32.880  55.770  65.150  1.00  0.00           H
ATOM   1686 HD23 LEU A 692      31.240  55.860  65.940  1.00  0.00           H
ATOM   1687  C   LEU A 692      31.760  50.930  63.940  1.00  0.00           C
ATOM   1688  O   LEU A 692      31.120  50.980  62.880  1.00  0.00           O
ATOM   1689  N   ARG A 693      32.970  50.460  63.980  1.00  0.00           N
ATOM   1690  HN  ARG A 693      33.460  50.480  64.850  1.00  0.00           H
ATOM   1691  CA  ARG A 693      33.660  49.950  62.790  1.00  0.00           C
ATOM   1692  HA  ARG A 693      33.640  50.680  61.990  1.00  0.00           H
ATOM   1693  CB  ARG A 693      35.080  49.540  63.210  1.00  0.00           C
ATOM   1694  HB1 ARG A 693      35.080  48.990  64.180  1.00  0.00           H
ATOM   1695  HB2 ARG A 693      35.640  50.470  63.470  1.00  0.00           H
ATOM   1696  CG  ARG A 693      36.070  48.810  62.310  1.00  0.00           C
ATOM   1697  HG1 ARG A 693      37.040  49.090  62.770  1.00  0.00           H
ATOM   1698  HG2 ARG A 693      36.000  49.180  61.270  1.00  0.00           H
ATOM   1699  CD  ARG A 693      36.020  47.270  62.320  1.00  0.00           C
ATOM   1700  HD1 ARG A 693      35.010  46.880  62.090  1.00  0.00           H
ATOM   1701  HD2 ARG A 693      36.270  46.910  63.350  1.00  0.00           H
ATOM   1702  NE  ARG A 693      37.140  46.870  61.390  1.00  0.00           N
ATOM   1703  HE  ARG A 693      37.750  47.560  61.000  1.00  0.00           H
ATOM   1704  CZ  ARG A 693      37.410  45.640  60.930  1.00  0.00           C
ATOM   1705  NH1 ARG A 693      36.730  44.550  61.140  1.00  0.00           N
ATOM   1706 HH11 ARG A 693      36.000  44.590  61.820  1.00  0.00           H
ATOM   1707 HH12 ARG A 693      37.220  43.730  60.820  1.00  0.00           H
ATOM   1708  NH2 ARG A 693      38.480  45.560  60.100  1.00  0.00           N
ATOM   1709 HH21 ARG A 693      38.760  46.460  59.760  1.00  0.00           H
ATOM   1710 HH22 ARG A 693      38.540  44.670  59.650  1.00  0.00           H
ATOM   1711  C   ARG A 693      32.940  48.700  62.250  1.00  0.00           C
ATOM   1712  O   ARG A 693      32.600  48.610  61.070  1.00  0.00           O
ATOM   1713  N   THR A 694      32.500  47.830  63.160  1.00  0.00           N
ATOM   1714  HN  THR A 694      32.820  48.010  64.100  1.00  0.00           H
ATOM   1715  CA  THR A 694      31.650  46.720  62.870  1.00  0.00           C
ATOM   1716  HA  THR A 694      32.200  46.090  62.190  1.00  0.00           H
ATOM   1717  CB  THR A 694      31.300  45.900  64.170  1.00  0.00           C
ATOM   1718  HB  THR A 694      30.700  46.540  64.850  1.00  0.00           H
ATOM   1719  OG1 THR A 694      32.540  45.450  64.810  1.00  0.00           O
ATOM   1720  HG1 THR A 694      33.010  46.210  65.160  1.00  0.00           H
ATOM   1721  CG2 THR A 694      30.400  44.740  63.940  1.00  0.00           C
ATOM   1722 HG21 THR A 694      29.510  44.840  63.290  1.00  0.00           H
ATOM   1723 HG22 THR A 694      29.960  44.440  64.910  1.00  0.00           H
ATOM   1724 HG23 THR A 694      31.010  43.890  63.580  1.00  0.00           H
ATOM   1725  C   THR A 694      30.390  47.150  62.180  1.00  0.00           C
ATOM   1726  O   THR A 694      29.980  46.710  61.050  1.00  0.00           O
ATOM   1727  N   SER A 695      29.690  48.220  62.750  1.00  0.00           N
ATOM   1728  HN  SER A 695      29.990  48.690  63.570  1.00  0.00           H
ATOM   1729  CA  SER A 695      28.510  48.760  62.030  1.00  0.00           C
ATOM   1730  HA  SER A 695      27.810  47.960  61.830  1.00  0.00           H
ATOM   1731  CB  SER A 695      27.790  49.820  62.880  1.00  0.00           C
ATOM   1732  HB1 SER A 695      27.080  50.470  62.320  1.00  0.00           H
ATOM   1733  HB2 SER A 695      28.540  50.500  63.330  1.00  0.00           H
ATOM   1734  OG  SER A 695      27.190  49.340  64.110  1.00  0.00           O
ATOM   1735  HG1 SER A 695      27.520  49.920  64.790  1.00  0.00           H
ATOM   1736  C   SER A 695      28.780  49.340  60.660  1.00  0.00           C
ATOM   1737  O   SER A 695      27.990  49.160  59.770  1.00  0.00           O
ATOM   1738  N   ILE A 696      29.900  50.040  60.480  1.00  0.00           N
ATOM   1739  HN  ILE A 696      30.330  50.230  61.350  1.00  0.00           H
ATOM   1740  CA  ILE A 696      30.410  50.680  59.270  1.00  0.00           C
ATOM   1741  HA  ILE A 696      29.660  51.390  58.980  1.00  0.00           H
ATOM   1742  CB  ILE A 696      31.720  51.460  59.510  1.00  0.00           C
ATOM   1743  HB  ILE A 696      32.090  51.150  60.510  1.00  0.00           H
ATOM   1744  CG2 ILE A 696      32.690  51.490  58.330  1.00  0.00           C
ATOM   1745 HG21 ILE A 696      33.190  50.530  58.100  1.00  0.00           H
ATOM   1746 HG22 ILE A 696      33.380  52.360  58.290  1.00  0.00           H
ATOM   1747 HG23 ILE A 696      32.080  51.800  57.450  1.00  0.00           H
ATOM   1748  CG1 ILE A 696      31.360  52.950  59.750  1.00  0.00           C
ATOM   1749 HG11 ILE A 696      30.460  53.020  60.380  1.00  0.00           H
ATOM   1750 HG12 ILE A 696      31.320  53.530  58.820  1.00  0.00           H
ATOM   1751  CD  ILE A 696      32.410  53.680  60.570  1.00  0.00           C
ATOM   1752  HD1 ILE A 696      32.250  53.540  61.670  1.00  0.00           H
ATOM   1753  HD2 ILE A 696      32.240  54.750  60.360  1.00  0.00           H
ATOM   1754  HD3 ILE A 696      33.440  53.440  60.220  1.00  0.00           H
ATOM   1755  C   ILE A 696      30.750  49.590  58.240  1.00  0.00           C
ATOM   1756  O   ILE A 696      30.650  49.780  57.000  1.00  0.00           O
ATOM   1757  N   GLY A 697      31.250  48.410  58.760  1.00  0.00           N
ATOM   1758  HN  GLY A 697      31.450  48.360  59.740  1.00  0.00           H
ATOM   1759  CA  GLY A 697      31.510  47.250  57.950  1.00  0.00           C
ATOM   1760  HA1 GLY A 697      32.170  46.530  58.400  1.00  0.00           H
ATOM   1761  HA2 GLY A 697      31.980  47.560  57.030  1.00  0.00           H
ATOM   1762  C   GLY A 697      30.270  46.430  57.550  1.00  0.00           C
ATOM   1763  O   GLY A 697      30.120  45.920  56.420  1.00  0.00           O
ATOM   1764  N   LEU A 698      29.260  46.210  58.400  1.00  0.00           N
ATOM   1765  HN  LEU A 698      29.400  46.640  59.290  1.00  0.00           H
ATOM   1766  CA  LEU A 698      27.980  45.630  58.060  1.00  0.00           C
ATOM   1767  HA  LEU A 698      28.140  44.640  57.630  1.00  0.00           H
ATOM   1768  CB  LEU A 698      27.110  45.520  59.260  1.00  0.00           C
ATOM   1769  HB1 LEU A 698      26.050  45.330  58.950  1.00  0.00           H
ATOM   1770  HB2 LEU A 698      27.050  46.510  59.760  1.00  0.00           H
ATOM   1771  CG  LEU A 698      27.720  44.420  60.300  1.00  0.00           C
ATOM   1772  HG  LEU A 698      28.830  44.480  60.310  1.00  0.00           H
ATOM   1773  CD1 LEU A 698      27.040  44.640  61.670  1.00  0.00           C
ATOM   1774 HD11 LEU A 698      27.310  45.660  62.020  1.00  0.00           H
ATOM   1775 HD12 LEU A 698      27.260  43.810  62.370  1.00  0.00           H
ATOM   1776 HD13 LEU A 698      25.960  44.460  61.530  1.00  0.00           H
ATOM   1777  CD2 LEU A 698      27.450  42.920  59.910  1.00  0.00           C
ATOM   1778 HD21 LEU A 698      27.500  42.130  60.690  1.00  0.00           H
ATOM   1779 HD22 LEU A 698      27.960  42.710  58.950  1.00  0.00           H
ATOM   1780 HD23 LEU A 698      26.360  42.800  59.740  1.00  0.00           H
ATOM   1781  C   LEU A 698      27.210  46.560  57.070  1.00  0.00           C
ATOM   1782  O   LEU A 698      26.560  46.040  56.130  1.00  0.00           O
ATOM   1783  N   TRP A 699      27.220  47.890  57.250  1.00  0.00           N
ATOM   1784  HN  TRP A 699      27.620  48.260  58.080  1.00  0.00           H
ATOM   1785  CA  TRP A 699      26.740  48.820  56.220  1.00  0.00           C
ATOM   1786  HA  TRP A 699      25.700  48.560  56.160  1.00  0.00           H
ATOM   1787  CB  TRP A 699      26.690  50.350  56.560  1.00  0.00           C
ATOM   1788  HB1 TRP A 699      26.430  50.840  55.600  1.00  0.00           H
ATOM   1789  HB2 TRP A 699      27.660  50.660  57.000  1.00  0.00           H
ATOM   1790  CG  TRP A 699      25.540  50.750  57.450  1.00  0.00           C
ATOM   1791  CD1 TRP A 699      25.620  51.290  58.700  1.00  0.00           C
ATOM   1792  HD1 TRP A 699      26.440  51.210  59.410  1.00  0.00           H
ATOM   1793  NE1 TRP A 699      24.330  51.530  59.210  1.00  0.00           N
ATOM   1794  HE1 TRP A 699      24.200  52.140  59.950  1.00  0.00           H
ATOM   1795  CE2 TRP A 699      23.400  51.260  58.210  1.00  0.00           C
ATOM   1796  CD2 TRP A 699      24.130  50.880  57.100  1.00  0.00           C
ATOM   1797  CE3 TRP A 699      23.420  50.810  55.800  1.00  0.00           C
ATOM   1798  HE3 TRP A 699      23.900  50.600  54.860  1.00  0.00           H
ATOM   1799  CZ3 TRP A 699      22.050  51.040  55.790  1.00  0.00           C
ATOM   1800  HZ3 TRP A 699      21.480  50.930  54.870  1.00  0.00           H
ATOM   1801  CZ2 TRP A 699      21.990  51.360  58.180  1.00  0.00           C
ATOM   1802  HZ2 TRP A 699      21.380  51.660  59.010  1.00  0.00           H
ATOM   1803  CH2 TRP A 699      21.330  51.260  56.950  1.00  0.00           C
ATOM   1804  HH2 TRP A 699      20.270  51.290  56.760  1.00  0.00           H
ATOM   1805  C   TRP A 699      27.390  48.710  54.880  1.00  0.00           C
ATOM   1806  O   TRP A 699      26.720  48.720  53.860  1.00  0.00           O
ATOM   1807  N   THR A 700      28.770  48.590  54.910  1.00  0.00           N
ATOM   1808  HN  THR A 700      29.310  48.730  55.740  1.00  0.00           H
ATOM   1809  CA  THR A 700      29.480  48.420  53.630  1.00  0.00           C
ATOM   1810  HA  THR A 700      29.170  49.180  52.950  1.00  0.00           H
ATOM   1811  CB  THR A 700      31.030  48.440  53.780  1.00  0.00           C
ATOM   1812  HB  THR A 700      31.310  47.580  54.430  1.00  0.00           H
ATOM   1813  OG1 THR A 700      31.430  49.660  54.330  1.00  0.00           O
ATOM   1814  HG1 THR A 700      31.080  49.830  55.200  1.00  0.00           H
ATOM   1815  CG2 THR A 700      31.710  48.210  52.450  1.00  0.00           C
ATOM   1816 HG21 THR A 700      31.410  47.350  51.820  1.00  0.00           H
ATOM   1817 HG22 THR A 700      32.800  48.240  52.630  1.00  0.00           H
ATOM   1818 HG23 THR A 700      31.610  49.080  51.770  1.00  0.00           H
ATOM   1819  C   THR A 700      29.080  47.160  53.030  1.00  0.00           C
ATOM   1820  O   THR A 700      28.840  47.130  51.800  1.00  0.00           O
ATOM   1821  N   SER A 701      28.930  46.100  53.850  1.00  0.00           N
ATOM   1822  HN  SER A 701      29.310  46.190  54.770  1.00  0.00           H
ATOM   1823  CA  SER A 701      28.420  44.790  53.460  1.00  0.00           C
ATOM   1824  HA  SER A 701      29.180  44.550  52.720  1.00  0.00           H
ATOM   1825  CB  SER A 701      28.420  43.790  54.690  1.00  0.00           C
ATOM   1826  HB1 SER A 701      27.630  44.070  55.420  1.00  0.00           H
ATOM   1827  HB2 SER A 701      29.350  43.700  55.290  1.00  0.00           H
ATOM   1828  OG  SER A 701      28.260  42.460  54.130  1.00  0.00           O
ATOM   1829  HG1 SER A 701      28.810  42.430  53.350  1.00  0.00           H
ATOM   1830  C   SER A 701      27.060  44.740  52.780  1.00  0.00           C
ATOM   1831  O   SER A 701      26.990  44.230  51.650  1.00  0.00           O
ATOM   1832  N   PHE A 702      26.060  45.510  53.430  1.00  0.00           N
ATOM   1833  HN  PHE A 702      26.340  45.990  54.250  1.00  0.00           H
ATOM   1834  CA  PHE A 702      24.810  45.830  52.800  1.00  0.00           C
ATOM   1835  HA  PHE A 702      24.310  44.900  52.580  1.00  0.00           H
ATOM   1836  CB  PHE A 702      24.000  46.490  54.000  1.00  0.00           C
ATOM   1837  HB1 PHE A 702      24.500  47.340  54.520  1.00  0.00           H
ATOM   1838  HB2 PHE A 702      23.830  45.740  54.800  1.00  0.00           H
ATOM   1839  CG  PHE A 702      22.590  46.970  53.560  1.00  0.00           C
ATOM   1840  CD1 PHE A 702      22.470  48.280  53.210  1.00  0.00           C
ATOM   1841  HD1 PHE A 702      23.340  48.910  53.180  1.00  0.00           H
ATOM   1842  CE1 PHE A 702      21.280  48.810  52.740  1.00  0.00           C
ATOM   1843  HE1 PHE A 702      21.160  49.800  52.310  1.00  0.00           H
ATOM   1844  CZ  PHE A 702      20.160  48.000  52.670  1.00  0.00           C
ATOM   1845  HZ  PHE A 702      19.250  48.420  52.250  1.00  0.00           H
ATOM   1846  CD2 PHE A 702      21.470  46.100  53.440  1.00  0.00           C
ATOM   1847  HD2 PHE A 702      21.450  45.030  53.610  1.00  0.00           H
ATOM   1848  CE2 PHE A 702      20.260  46.610  53.020  1.00  0.00           C
ATOM   1849  HE2 PHE A 702      19.450  45.930  52.800  1.00  0.00           H
ATOM   1850  C   PHE A 702      24.900  46.780  51.570  1.00  0.00           C
ATOM   1851  O   PHE A 702      24.270  46.520  50.550  1.00  0.00           O
ATOM   1852  N   LEU A 703      25.720  47.820  51.580  1.00  0.00           N
ATOM   1853  HN  LEU A 703      26.210  48.080  52.410  1.00  0.00           H
ATOM   1854  CA  LEU A 703      25.820  48.690  50.430  1.00  0.00           C
ATOM   1855  HA  LEU A 703      24.850  49.130  50.210  1.00  0.00           H
ATOM   1856  CB  LEU A 703      26.680  49.870  50.840  1.00  0.00           C
ATOM   1857  HB1 LEU A 703      26.990  50.360  49.890  1.00  0.00           H
ATOM   1858  HB2 LEU A 703      27.620  49.490  51.290  1.00  0.00           H
ATOM   1859  CG  LEU A 703      25.890  51.020  51.600  1.00  0.00           C
ATOM   1860  HG  LEU A 703      25.190  50.530  52.320  1.00  0.00           H
ATOM   1861  CD1 LEU A 703      26.880  51.990  52.260  1.00  0.00           C
ATOM   1862 HD11 LEU A 703      27.640  51.470  52.860  1.00  0.00           H
ATOM   1863 HD12 LEU A 703      26.500  52.870  52.840  1.00  0.00           H
ATOM   1864 HD13 LEU A 703      27.410  52.530  51.450  1.00  0.00           H
ATOM   1865  CD2 LEU A 703      24.910  51.620  50.620  1.00  0.00           C
ATOM   1866 HD21 LEU A 703      24.540  52.540  51.120  1.00  0.00           H
ATOM   1867 HD22 LEU A 703      23.960  51.050  50.450  1.00  0.00           H
ATOM   1868 HD23 LEU A 703      25.370  51.720  49.620  1.00  0.00           H
ATOM   1869  C   LEU A 703      26.360  48.040  49.200  1.00  0.00           C
ATOM   1870  O   LEU A 703      25.930  48.280  48.040  1.00  0.00           O
ATOM   1871  N   CYS A 704      27.280  47.080  49.370  1.00  0.00           N
ATOM   1872  HN  CYS A 704      27.540  46.770  50.280  1.00  0.00           H
ATOM   1873  CA  CYS A 704      27.870  46.250  48.300  1.00  0.00           C
ATOM   1874  HA  CYS A 704      28.280  46.870  47.510  1.00  0.00           H
ATOM   1875  CB  CYS A 704      28.960  45.360  48.790  1.00  0.00           C
ATOM   1876  HB1 CYS A 704      29.170  44.610  48.000  1.00  0.00           H
ATOM   1877  HB2 CYS A 704      28.730  44.770  49.710  1.00  0.00           H
ATOM   1878  SG  CYS A 704      30.610  46.140  49.130  1.00  0.00           S
ATOM   1879  HG1 CYS A 704      30.420  46.720  50.300  1.00  0.00           H
ATOM   1880  C   CYS A 704      26.800  45.360  47.680  1.00  0.00           C
ATOM   1881  O   CYS A 704      26.810  45.070  46.500  1.00  0.00           O
ATOM   1882  N   ILE A 705      25.870  44.890  48.540  1.00  0.00           N
ATOM   1883  HN  ILE A 705      25.840  44.970  49.530  1.00  0.00           H
ATOM   1884  CA  ILE A 705      24.690  44.060  48.160  1.00  0.00           C
ATOM   1885  HA  ILE A 705      25.060  43.320  47.450  1.00  0.00           H
ATOM   1886  CB  ILE A 705      24.000  43.330  49.320  1.00  0.00           C
ATOM   1887  HB  ILE A 705      23.910  43.990  50.210  1.00  0.00           H
ATOM   1888  CG2 ILE A 705      22.610  42.850  48.830  1.00  0.00           C
ATOM   1889 HG21 ILE A 705      22.620  42.480  47.780  1.00  0.00           H
ATOM   1890 HG22 ILE A 705      21.820  43.640  48.870  1.00  0.00           H
ATOM   1891 HG23 ILE A 705      22.360  42.020  49.520  1.00  0.00           H
ATOM   1892  CG1 ILE A 705      24.820  42.160  49.830  1.00  0.00           C
ATOM   1893 HG11 ILE A 705      25.910  42.330  49.700  1.00  0.00           H
ATOM   1894 HG12 ILE A 705      24.580  41.330  49.130  1.00  0.00           H
ATOM   1895  CD  ILE A 705      24.620  41.710  51.300  1.00  0.00           C
ATOM   1896  HD1 ILE A 705      25.400  40.960  51.530  1.00  0.00           H
ATOM   1897  HD2 ILE A 705      23.700  41.120  51.460  1.00  0.00           H
ATOM   1898  HD3 ILE A 705      24.810  42.570  51.970  1.00  0.00           H
ATOM   1899  C   ILE A 705      23.720  44.940  47.290  1.00  0.00           C
ATOM   1900  O   ILE A 705      23.290  44.570  46.230  1.00  0.00           O
ATOM   1901  N   VAL A 706      23.510  46.210  47.750  1.00  0.00           N
ATOM   1902  HN  VAL A 706      23.870  46.400  48.660  1.00  0.00           H
ATOM   1903  CA  VAL A 706      22.690  47.160  47.030  1.00  0.00           C
ATOM   1904  HA  VAL A 706      21.640  46.860  47.050  1.00  0.00           H
ATOM   1905  CB  VAL A 706      22.600  48.440  47.880  1.00  0.00           C
ATOM   1906  HB  VAL A 706      23.620  48.820  48.060  1.00  0.00           H
ATOM   1907  CG1 VAL A 706      21.800  49.560  47.120  1.00  0.00           C
ATOM   1908 HG11 VAL A 706      21.680  50.430  47.810  1.00  0.00           H
ATOM   1909 HG12 VAL A 706      20.710  49.400  46.960  1.00  0.00           H
ATOM   1910 HG13 VAL A 706      22.340  49.890  46.210  1.00  0.00           H
ATOM   1911  CG2 VAL A 706      21.910  48.200  49.200  1.00  0.00           C
ATOM   1912 HG21 VAL A 706      20.860  47.960  48.940  1.00  0.00           H
ATOM   1913 HG22 VAL A 706      22.100  49.040  49.900  1.00  0.00           H
ATOM   1914 HG23 VAL A 706      22.290  47.260  49.650  1.00  0.00           H
ATOM   1915  C   VAL A 706      23.210  47.570  45.610  1.00  0.00           C
ATOM   1916  O   VAL A 706      22.500  47.630  44.610  1.00  0.00           O
ATOM   1917  N   LEU A 707      24.520  47.850  45.630  1.00  0.00           N
ATOM   1918  HN  LEU A 707      25.030  47.710  46.470  1.00  0.00           H
ATOM   1919  CA  LEU A 707      25.240  48.290  44.500  1.00  0.00           C
ATOM   1920  HA  LEU A 707      24.620  49.090  44.140  1.00  0.00           H
ATOM   1921  CB  LEU A 707      26.600  48.880  44.890  1.00  0.00           C
ATOM   1922  HB1 LEU A 707      27.170  48.110  45.450  1.00  0.00           H
ATOM   1923  HB2 LEU A 707      26.390  49.660  45.670  1.00  0.00           H
ATOM   1924  CG  LEU A 707      27.400  49.690  43.830  1.00  0.00           C
ATOM   1925  HG  LEU A 707      27.610  48.960  43.010  1.00  0.00           H
ATOM   1926  CD1 LEU A 707      26.740  50.970  43.230  1.00  0.00           C
ATOM   1927 HD11 LEU A 707      27.500  51.400  42.530  1.00  0.00           H
ATOM   1928 HD12 LEU A 707      26.550  51.670  44.080  1.00  0.00           H
ATOM   1929 HD13 LEU A 707      25.790  50.680  42.750  1.00  0.00           H
ATOM   1930  CD2 LEU A 707      28.760  50.100  44.360  1.00  0.00           C
ATOM   1931 HD21 LEU A 707      29.550  49.350  44.540  1.00  0.00           H
ATOM   1932 HD22 LEU A 707      28.590  50.640  45.320  1.00  0.00           H
ATOM   1933 HD23 LEU A 707      29.140  50.910  43.720  1.00  0.00           H
ATOM   1934  C   LEU A 707      25.400  47.240  43.420  1.00  0.00           C
ATOM   1935  O   LEU A 707      24.970  47.460  42.330  1.00  0.00           O
ATOM   1936  N   VAL A 708      25.850  46.030  43.750  1.00  0.00           N
ATOM   1937  HN  VAL A 708      26.220  45.710  44.620  1.00  0.00           H
ATOM   1938  CA  VAL A 708      25.880  44.950  42.780  1.00  0.00           C
ATOM   1939  HA  VAL A 708      26.510  45.350  41.990  1.00  0.00           H
ATOM   1940  CB  VAL A 708      26.560  43.750  43.380  1.00  0.00           C
ATOM   1941  HB  VAL A 708      26.140  43.420  44.350  1.00  0.00           H
ATOM   1942  CG1 VAL A 708      26.580  42.480  42.340  1.00  0.00           C
ATOM   1943 HG11 VAL A 708      27.110  41.570  42.690  1.00  0.00           H
ATOM   1944 HG12 VAL A 708      27.020  42.890  41.400  1.00  0.00           H
ATOM   1945 HG13 VAL A 708      25.520  42.300  42.090  1.00  0.00           H
ATOM   1946  CG2 VAL A 708      28.070  44.110  43.660  1.00  0.00           C
ATOM   1947 HG21 VAL A 708      28.510  43.320  44.310  1.00  0.00           H
ATOM   1948 HG22 VAL A 708      28.180  45.090  44.180  1.00  0.00           H
ATOM   1949 HG23 VAL A 708      28.560  44.190  42.660  1.00  0.00           H
ATOM   1950  C   VAL A 708      24.570  44.590  42.090  1.00  0.00           C
ATOM   1951  O   VAL A 708      24.570  44.570  40.850  1.00  0.00           O
ATOM   1952  N   ALA A 709      23.530  44.430  42.900  1.00  0.00           N
ATOM   1953  HN  ALA A 709      23.650  44.690  43.850  1.00  0.00           H
ATOM   1954  CA  ALA A 709      22.140  44.190  42.550  1.00  0.00           C
ATOM   1955  HA  ALA A 709      22.050  43.180  42.180  1.00  0.00           H
ATOM   1956  CB  ALA A 709      21.230  44.340  43.820  1.00  0.00           C
ATOM   1957  HB1 ALA A 709      20.200  44.110  43.460  1.00  0.00           H
ATOM   1958  HB2 ALA A 709      21.200  45.410  44.090  1.00  0.00           H
ATOM   1959  HB3 ALA A 709      21.560  43.750  44.710  1.00  0.00           H
ATOM   1960  C   ALA A 709      21.670  45.250  41.540  1.00  0.00           C
ATOM   1961  O   ALA A 709      21.040  44.860  40.530  1.00  0.00           O
ATOM   1962  N   THR A 710      21.930  46.490  41.690  1.00  0.00           N
ATOM   1963  HN  THR A 710      22.500  46.810  42.440  1.00  0.00           H
ATOM   1964  CA  THR A 710      21.400  47.560  40.880  1.00  0.00           C
ATOM   1965  HA  THR A 710      20.510  47.360  40.320  1.00  0.00           H
ATOM   1966  CB  THR A 710      21.030  48.820  41.680  1.00  0.00           C
ATOM   1967  HB  THR A 710      20.590  49.660  41.110  1.00  0.00           H
ATOM   1968  OG1 THR A 710      22.030  49.220  42.570  1.00  0.00           O
ATOM   1969  HG1 THR A 710      22.250  48.650  43.300  1.00  0.00           H
ATOM   1970  CG2 THR A 710      19.920  48.390  42.630  1.00  0.00           C
ATOM   1971 HG21 THR A 710      20.190  47.860  43.570  1.00  0.00           H
ATOM   1972 HG22 THR A 710      19.170  47.860  41.990  1.00  0.00           H
ATOM   1973 HG23 THR A 710      19.390  49.280  43.030  1.00  0.00           H
ATOM   1974  C   THR A 710      22.430  47.940  39.850  1.00  0.00           C
ATOM   1975  O   THR A 710      22.370  49.000  39.240  1.00  0.00           O
ATOM   1976  N   ASP A 711      23.390  47.040  39.610  1.00  0.00           N
ATOM   1977  HN  ASP A 711      23.560  46.270  40.210  1.00  0.00           H
ATOM   1978  CA  ASP A 711      24.470  47.130  38.610  1.00  0.00           C
ATOM   1979  HA  ASP A 711      25.000  46.210  38.790  1.00  0.00           H
ATOM   1980  CB  ASP A 711      23.930  46.940  37.130  1.00  0.00           C
ATOM   1981  HB1 ASP A 711      23.120  47.650  36.840  1.00  0.00           H
ATOM   1982  HB2 ASP A 711      23.590  45.880  37.080  1.00  0.00           H
ATOM   1983  CG  ASP A 711      24.870  47.050  35.980  1.00  0.00           C
ATOM   1984  OD1 ASP A 711      24.450  47.260  34.810  1.00  0.00           O
ATOM   1985  OD2 ASP A 711      26.100  46.870  36.160  1.00  0.00           O
ATOM   1986  C   ASP A 711      25.450  48.270  38.860  1.00  0.00           C
ATOM   1987  O   ASP A 711      25.180  49.460  39.080  1.00  0.00           O
ATOM   1988  N   ALA A 712      26.740  47.890  38.850  1.00  0.00           N
ATOM   1989  HN  ALA A 712      27.010  47.070  38.360  1.00  0.00           H
ATOM   1990  CA  ALA A 712      27.930  48.690  39.230  1.00  0.00           C
ATOM   1991  HA  ALA A 712      27.590  49.490  39.870  1.00  0.00           H
ATOM   1992  CB  ALA A 712      28.870  47.650  39.970  1.00  0.00           C
ATOM   1993  HB1 ALA A 712      29.390  46.980  39.240  1.00  0.00           H
ATOM   1994  HB2 ALA A 712      28.350  47.040  40.710  1.00  0.00           H
ATOM   1995  HB3 ALA A 712      29.660  48.240  40.490  1.00  0.00           H
ATOM   1996  C   ALA A 712      28.740  49.210  38.030  1.00  0.00           C
ATOM   1997  O   ALA A 712      29.880  49.680  38.150  1.00  0.00           O
ATOM   1998  N   SER A 713      28.140  49.100  36.840  1.00  0.00           N
ATOM   1999  HN  SER A 713      27.300  48.570  36.700  1.00  0.00           H
ATOM   2000  CA  SER A 713      28.740  49.470  35.580  1.00  0.00           C
ATOM   2001  HA  SER A 713      29.740  49.060  35.570  1.00  0.00           H
ATOM   2002  CB  SER A 713      28.060  49.050  34.280  1.00  0.00           C
ATOM   2003  HB1 SER A 713      28.730  49.230  33.410  1.00  0.00           H
ATOM   2004  HB2 SER A 713      27.170  49.710  34.100  1.00  0.00           H
ATOM   2005  OG  SER A 713      27.750  47.680  34.150  1.00  0.00           O
ATOM   2006  HG1 SER A 713      26.860  47.580  34.500  1.00  0.00           H
ATOM   2007  C   SER A 713      29.120  50.870  35.420  1.00  0.00           C
ATOM   2008  O   SER A 713      30.220  51.200  34.890  1.00  0.00           O
ATOM   2009  N   SER A 714      28.280  51.900  35.790  1.00  0.00           N
ATOM   2010  HN  SER A 714      27.430  51.590  36.200  1.00  0.00           H
ATOM   2011  CA  SER A 714      28.540  53.280  35.620  1.00  0.00           C
ATOM   2012  HA  SER A 714      28.640  53.380  34.560  1.00  0.00           H
ATOM   2013  CB  SER A 714      27.210  54.080  35.780  1.00  0.00           C
ATOM   2014  HB1 SER A 714      26.500  53.740  34.990  1.00  0.00           H
ATOM   2015  HB2 SER A 714      27.340  55.180  35.660  1.00  0.00           H
ATOM   2016  OG  SER A 714      26.630  53.850  37.020  1.00  0.00           O
ATOM   2017  HG1 SER A 714      26.300  52.950  36.980  1.00  0.00           H
ATOM   2018  C   SER A 714      29.730  53.900  36.420  1.00  0.00           C
ATOM   2019  O   SER A 714      30.440  54.710  35.820  1.00  0.00           O
ATOM   2020  N   LEU A 715      30.010  53.470  37.660  1.00  0.00           N
ATOM   2021  HN  LEU A 715      29.500  52.720  38.090  1.00  0.00           H
ATOM   2022  CA  LEU A 715      30.940  54.070  38.520  1.00  0.00           C
ATOM   2023  HA  LEU A 715      30.610  55.080  38.670  1.00  0.00           H
ATOM   2024  CB  LEU A 715      30.910  53.430  39.920  1.00  0.00           C
ATOM   2025  HB1 LEU A 715      31.770  53.850  40.490  1.00  0.00           H
ATOM   2026  HB2 LEU A 715      31.110  52.360  39.750  1.00  0.00           H
ATOM   2027  CG  LEU A 715      29.650  53.670  40.820  1.00  0.00           C
ATOM   2028  HG  LEU A 715      29.280  54.680  40.560  1.00  0.00           H
ATOM   2029  CD1 LEU A 715      28.420  52.790  40.560  1.00  0.00           C
ATOM   2030 HD11 LEU A 715      28.050  53.060  39.550  1.00  0.00           H
ATOM   2031 HD12 LEU A 715      27.570  53.010  41.220  1.00  0.00           H
ATOM   2032 HD13 LEU A 715      28.670  51.710  40.560  1.00  0.00           H
ATOM   2033  CD2 LEU A 715      30.030  53.530  42.230  1.00  0.00           C
ATOM   2034 HD21 LEU A 715      29.180  53.730  42.930  1.00  0.00           H
ATOM   2035 HD22 LEU A 715      30.940  54.080  42.550  1.00  0.00           H
ATOM   2036 HD23 LEU A 715      30.340  52.490  42.480  1.00  0.00           H
ATOM   2037  C   LEU A 715      32.380  53.910  38.030  1.00  0.00           C
ATOM   2038  O   LEU A 715      33.170  54.830  38.060  1.00  0.00           O
ATOM   2039  N   VAL A 716      32.700  52.740  37.500  1.00  0.00           N
ATOM   2040  HN  VAL A 716      32.070  51.980  37.430  1.00  0.00           H
ATOM   2041  CA  VAL A 716      34.110  52.670  37.040  1.00  0.00           C
ATOM   2042  HA  VAL A 716      34.750  53.170  37.750  1.00  0.00           H
ATOM   2043  CB  VAL A 716      34.660  51.250  37.070  1.00  0.00           C
ATOM   2044  HB  VAL A 716      34.480  50.930  38.120  1.00  0.00           H
ATOM   2045  CG1 VAL A 716      33.800  50.420  36.120  1.00  0.00           C
ATOM   2046 HG11 VAL A 716      34.170  49.380  36.200  1.00  0.00           H
ATOM   2047 HG12 VAL A 716      33.850  50.740  35.060  1.00  0.00           H
ATOM   2048 HG13 VAL A 716      32.730  50.440  36.430  1.00  0.00           H
ATOM   2049  CG2 VAL A 716      36.160  51.080  36.720  1.00  0.00           C
ATOM   2050 HG21 VAL A 716      36.390  50.830  35.680  1.00  0.00           H
ATOM   2051 HG22 VAL A 716      36.590  50.210  37.270  1.00  0.00           H
ATOM   2052 HG23 VAL A 716      36.690  51.980  37.100  1.00  0.00           H
ATOM   2053  C   VAL A 716      34.410  53.350  35.670  1.00  0.00           C
ATOM   2054  O   VAL A 716      35.500  53.890  35.340  1.00  0.00           O
ATOM   2055  N   CYS A 717      33.330  53.640  34.830  1.00  0.00           N
ATOM   2056  HN  CYS A 717      32.580  53.090  35.210  1.00  0.00           H
ATOM   2057  CA  CYS A 717      33.330  54.490  33.700  1.00  0.00           C
ATOM   2058  HA  CYS A 717      34.220  54.270  33.140  1.00  0.00           H
ATOM   2059  CB  CYS A 717      32.200  54.300  32.700  1.00  0.00           C
ATOM   2060  HB1 CYS A 717      32.430  55.060  31.920  1.00  0.00           H
ATOM   2061  HB2 CYS A 717      31.230  54.510  33.190  1.00  0.00           H
ATOM   2062  SG  CYS A 717      32.310  52.580  31.960  1.00  0.00           S
ATOM   2063  HG1 CYS A 717      31.790  52.010  33.030  1.00  0.00           H
ATOM   2064  C   CYS A 717      33.570  55.990  34.000  1.00  0.00           C
ATOM   2065  O   CYS A 717      34.170  56.780  33.200  1.00  0.00           O
ATOM   2066  N   TYR A 718      33.010  56.470  35.180  1.00  0.00           N
ATOM   2067  HN  TYR A 718      32.500  55.880  35.800  1.00  0.00           H
ATOM   2068  CA  TYR A 718      33.380  57.790  35.720  1.00  0.00           C
ATOM   2069  HA  TYR A 718      33.120  58.520  34.980  1.00  0.00           H
ATOM   2070  CB  TYR A 718      32.570  58.010  37.000  1.00  0.00           C
ATOM   2071  HB1 TYR A 718      32.680  59.090  37.190  1.00  0.00           H
ATOM   2072  HB2 TYR A 718      33.010  57.380  37.790  1.00  0.00           H
ATOM   2073  CG  TYR A 718      31.060  57.890  36.960  1.00  0.00           C
ATOM   2074  CD1 TYR A 718      30.480  57.740  38.200  1.00  0.00           C
ATOM   2075  HD1 TYR A 718      31.100  57.770  39.090  1.00  0.00           H
ATOM   2076  CE1 TYR A 718      29.130  57.500  38.230  1.00  0.00           C
ATOM   2077  HE1 TYR A 718      28.610  57.210  39.140  1.00  0.00           H
ATOM   2078  CZ  TYR A 718      28.310  57.590  37.070  1.00  0.00           C
ATOM   2079  OH  TYR A 718      26.970  57.290  37.190  1.00  0.00           O
ATOM   2080  HH  TYR A 718      26.940  56.690  37.940  1.00  0.00           H
ATOM   2081  CD2 TYR A 718      30.310  58.010  35.770  1.00  0.00           C
ATOM   2082  HD2 TYR A 718      30.860  58.050  34.840  1.00  0.00           H
ATOM   2083  CE2 TYR A 718      28.870  57.980  35.850  1.00  0.00           C
ATOM   2084  HE2 TYR A 718      28.300  58.100  34.940  1.00  0.00           H
ATOM   2085  C   TYR A 718      34.940  57.980  35.850  1.00  0.00           C
ATOM   2086  O   TYR A 718      35.410  59.110  35.730  1.00  0.00           O
ATOM   2087  N   ILE A 719      35.720  56.980  36.250  1.00  0.00           N
ATOM   2088  HN  ILE A 719      35.300  56.090  36.350  1.00  0.00           H
ATOM   2089  CA  ILE A 719      37.120  56.990  36.530  1.00  0.00           C
ATOM   2090  HA  ILE A 719      37.400  57.880  37.050  1.00  0.00           H
ATOM   2091  CB  ILE A 719      37.410  55.840  37.490  1.00  0.00           C
ATOM   2092  HB  ILE A 719      37.360  54.870  36.970  1.00  0.00           H
ATOM   2093  CG2 ILE A 719      38.850  55.870  38.040  1.00  0.00           C
ATOM   2094 HG21 ILE A 719      38.850  56.560  38.910  1.00  0.00           H
ATOM   2095 HG22 ILE A 719      39.660  56.220  37.380  1.00  0.00           H
ATOM   2096 HG23 ILE A 719      39.080  54.860  38.430  1.00  0.00           H
ATOM   2097  CG1 ILE A 719      36.530  55.740  38.750  1.00  0.00           C
ATOM   2098 HG11 ILE A 719      36.950  54.950  39.410  1.00  0.00           H
ATOM   2099 HG12 ILE A 719      35.550  55.370  38.380  1.00  0.00           H
ATOM   2100  CD  ILE A 719      36.240  57.130  39.470  1.00  0.00           C
ATOM   2101  HD1 ILE A 719      35.730  56.930  40.440  1.00  0.00           H
ATOM   2102  HD2 ILE A 719      35.700  57.730  38.720  1.00  0.00           H
ATOM   2103  HD3 ILE A 719      37.160  57.660  39.790  1.00  0.00           H
ATOM   2104  C   ILE A 719      38.020  57.020  35.330  1.00  0.00           C
ATOM   2105  O   ILE A 719      38.230  55.970  34.650  1.00  0.00           O
ATOM   2106  N   THR A 720      38.740  58.080  35.220  1.00  0.00           N
ATOM   2107  HN  THR A 720      38.710  58.830  35.880  1.00  0.00           H
ATOM   2108  CA  THR A 720      39.810  58.380  34.220  1.00  0.00           C
ATOM   2109  HA  THR A 720      39.810  57.590  33.490  1.00  0.00           H
ATOM   2110  CB  THR A 720      39.510  59.640  33.480  1.00  0.00           C
ATOM   2111  HB  THR A 720      40.110  59.650  32.540  1.00  0.00           H
ATOM   2112  OG1 THR A 720      39.860  60.840  34.230  1.00  0.00           O
ATOM   2113  HG1 THR A 720      40.580  61.240  33.730  1.00  0.00           H
ATOM   2114  CG2 THR A 720      38.000  59.680  33.140  1.00  0.00           C
ATOM   2115 HG21 THR A 720      37.380  59.970  34.020  1.00  0.00           H
ATOM   2116 HG22 THR A 720      37.700  58.720  32.680  1.00  0.00           H
ATOM   2117 HG23 THR A 720      37.830  60.380  32.290  1.00  0.00           H
ATOM   2118  C   THR A 720      41.110  58.490  34.990  1.00  0.00           C
ATOM   2119  O   THR A 720      41.160  58.430  36.200  1.00  0.00           O
ATOM   2120  N   ARG A 721      42.210  58.590  34.250  1.00  0.00           N
ATOM   2121  HN  ARG A 721      42.140  58.690  33.260  1.00  0.00           H
ATOM   2122  CA  ARG A 721      43.590  58.700  34.740  1.00  0.00           C
ATOM   2123  HA  ARG A 721      43.740  57.840  35.360  1.00  0.00           H
ATOM   2124  CB  ARG A 721      44.630  58.700  33.610  1.00  0.00           C
ATOM   2125  HB1 ARG A 721      45.570  59.140  33.980  1.00  0.00           H
ATOM   2126  HB2 ARG A 721      44.400  59.360  32.740  1.00  0.00           H
ATOM   2127  CG  ARG A 721      44.940  57.300  33.000  1.00  0.00           C
ATOM   2128  HG1 ARG A 721      45.660  57.450  32.170  1.00  0.00           H
ATOM   2129  HG2 ARG A 721      44.020  56.850  32.580  1.00  0.00           H
ATOM   2130  CD  ARG A 721      45.350  56.220  33.940  1.00  0.00           C
ATOM   2131  HD1 ARG A 721      45.690  55.380  33.300  1.00  0.00           H
ATOM   2132  HD2 ARG A 721      44.470  55.800  34.480  1.00  0.00           H
ATOM   2133  NE  ARG A 721      46.550  56.840  34.720  1.00  0.00           N
ATOM   2134  HE  ARG A 721      47.060  57.580  34.300  1.00  0.00           H
ATOM   2135  CZ  ARG A 721      47.050  56.280  35.810  1.00  0.00           C
ATOM   2136  NH1 ARG A 721      46.500  55.300  36.370  1.00  0.00           N
ATOM   2137 HH11 ARG A 721      45.580  55.100  36.020  1.00  0.00           H
ATOM   2138 HH12 ARG A 721      46.840  55.060  37.280  1.00  0.00           H
ATOM   2139  NH2 ARG A 721      48.270  56.630  36.250  1.00  0.00           N
ATOM   2140 HH21 ARG A 721      48.760  57.230  35.630  1.00  0.00           H
ATOM   2141 HH22 ARG A 721      48.650  56.220  37.080  1.00  0.00           H
ATOM   2142  C   ARG A 721      43.850  59.840  35.700  1.00  0.00           C
ATOM   2143  O   ARG A 721      44.680  59.770  36.630  1.00  0.00           O
ATOM   2144  N   PHE A 722      43.120  60.970  35.580  1.00  0.00           N
ATOM   2145  HN  PHE A 722      42.470  60.950  34.810  1.00  0.00           H
ATOM   2146  CA  PHE A 722      43.210  62.100  36.460  1.00  0.00           C
ATOM   2147  HA  PHE A 722      44.230  62.450  36.420  1.00  0.00           H
ATOM   2148  CB  PHE A 722      42.130  63.050  35.920  1.00  0.00           C
ATOM   2149  HB1 PHE A 722      41.080  62.690  36.000  1.00  0.00           H
ATOM   2150  HB2 PHE A 722      42.340  63.270  34.850  1.00  0.00           H
ATOM   2151  CG  PHE A 722      42.160  64.320  36.650  1.00  0.00           C
ATOM   2152  CD1 PHE A 722      41.330  64.500  37.720  1.00  0.00           C
ATOM   2153  HD1 PHE A 722      40.760  63.640  38.040  1.00  0.00           H
ATOM   2154  CE1 PHE A 722      41.360  65.640  38.510  1.00  0.00           C
ATOM   2155  HE1 PHE A 722      40.650  65.810  39.310  1.00  0.00           H
ATOM   2156  CZ  PHE A 722      42.100  66.680  37.990  1.00  0.00           C
ATOM   2157  HZ  PHE A 722      42.150  67.630  38.510  1.00  0.00           H
ATOM   2158  CD2 PHE A 722      42.960  65.320  36.200  1.00  0.00           C
ATOM   2159  HD2 PHE A 722      43.570  65.210  35.320  1.00  0.00           H
ATOM   2160  CE2 PHE A 722      42.890  66.510  36.860  1.00  0.00           C
ATOM   2161  HE2 PHE A 722      43.470  67.390  36.580  1.00  0.00           H
ATOM   2162  C   PHE A 722      42.920  61.750  37.980  1.00  0.00           C
ATOM   2163  O   PHE A 722      43.730  61.900  38.850  1.00  0.00           O
ATOM   2164  N   THR A 723      41.760  61.030  38.170  1.00  0.00           N
ATOM   2165  HN  THR A 723      41.180  60.710  37.420  1.00  0.00           H
ATOM   2166  CA  THR A 723      41.430  60.460  39.470  1.00  0.00           C
ATOM   2167  HA  THR A 723      41.570  61.250  40.190  1.00  0.00           H
ATOM   2168  CB  THR A 723      40.000  59.900  39.560  1.00  0.00           C
ATOM   2169  HB  THR A 723      39.830  59.230  38.700  1.00  0.00           H
ATOM   2170  OG1 THR A 723      39.110  60.950  39.470  1.00  0.00           O
ATOM   2171  HG1 THR A 723      39.120  61.170  38.540  1.00  0.00           H
ATOM   2172  CG2 THR A 723      39.720  59.230  40.940  1.00  0.00           C
ATOM   2173 HG21 THR A 723      40.020  59.920  41.760  1.00  0.00           H
ATOM   2174 HG22 THR A 723      40.280  58.290  41.130  1.00  0.00           H
ATOM   2175 HG23 THR A 723      38.680  58.850  40.980  1.00  0.00           H
ATOM   2176  C   THR A 723      42.390  59.400  39.970  1.00  0.00           C
ATOM   2177  O   THR A 723      42.820  59.470  41.110  1.00  0.00           O
ATOM   2178  N   GLU A 724      42.690  58.370  39.040  1.00  0.00           N
ATOM   2179  HN  GLU A 724      42.170  58.440  38.190  1.00  0.00           H
ATOM   2180  CA  GLU A 724      43.560  57.280  39.390  1.00  0.00           C
ATOM   2181  HA  GLU A 724      43.050  56.770  40.200  1.00  0.00           H
ATOM   2182  CB  GLU A 724      43.670  56.360  38.140  1.00  0.00           C
ATOM   2183  HB1 GLU A 724      44.580  55.760  38.380  1.00  0.00           H
ATOM   2184  HB2 GLU A 724      43.870  56.950  37.210  1.00  0.00           H
ATOM   2185  CG  GLU A 724      42.550  55.480  37.690  1.00  0.00           C
ATOM   2186  HG1 GLU A 724      41.700  56.120  37.370  1.00  0.00           H
ATOM   2187  HG2 GLU A 724      42.150  54.850  38.510  1.00  0.00           H
ATOM   2188  CD  GLU A 724      42.780  54.500  36.570  1.00  0.00           C
ATOM   2189  OE1 GLU A 724      43.950  54.460  36.160  1.00  0.00           O
ATOM   2190  OE2 GLU A 724      41.790  53.950  36.000  1.00  0.00           O
ATOM   2191  C   GLU A 724      44.930  57.640  39.870  1.00  0.00           C
ATOM   2192  O   GLU A 724      45.460  57.160  40.860  1.00  0.00           O
ATOM   2193  N   GLU A 725      45.580  58.440  39.130  1.00  0.00           N
ATOM   2194  HN  GLU A 725      45.180  58.860  38.330  1.00  0.00           H
ATOM   2195  CA  GLU A 725      46.930  58.780  39.420  1.00  0.00           C
ATOM   2196  HA  GLU A 725      47.630  57.950  39.540  1.00  0.00           H
ATOM   2197  CB  GLU A 725      47.460  59.610  38.260  1.00  0.00           C
ATOM   2198  HB1 GLU A 725      47.020  60.590  38.040  1.00  0.00           H
ATOM   2199  HB2 GLU A 725      47.290  58.900  37.420  1.00  0.00           H
ATOM   2200  CG  GLU A 725      49.000  59.670  38.270  1.00  0.00           C
ATOM   2201  HG1 GLU A 725      49.410  58.710  38.660  1.00  0.00           H
ATOM   2202  HG2 GLU A 725      49.360  60.480  38.950  1.00  0.00           H
ATOM   2203  CD  GLU A 725      49.760  60.010  36.980  1.00  0.00           C
ATOM   2204  OE1 GLU A 725      49.030  60.460  36.070  1.00  0.00           O
ATOM   2205  OE2 GLU A 725      50.950  59.700  36.850  1.00  0.00           O
ATOM   2206  C   GLU A 725      47.130  59.770  40.620  1.00  0.00           C
ATOM   2207  O   GLU A 725      48.170  59.750  41.270  1.00  0.00           O
ATOM   2208  N   ALA A 726      46.070  60.520  40.900  1.00  0.00           N
ATOM   2209  HN  ALA A 726      45.130  60.560  40.570  1.00  0.00           H
ATOM   2210  CA  ALA A 726      46.160  61.530  41.950  1.00  0.00           C
ATOM   2211  HA  ALA A 726      47.130  62.010  42.000  1.00  0.00           H
ATOM   2212  CB  ALA A 726      45.200  62.630  41.560  1.00  0.00           C
ATOM   2213  HB1 ALA A 726      45.380  63.370  42.380  1.00  0.00           H
ATOM   2214  HB2 ALA A 726      44.120  62.380  41.500  1.00  0.00           H
ATOM   2215  HB3 ALA A 726      45.460  63.160  40.620  1.00  0.00           H
ATOM   2216  C   ALA A 726      45.900  61.050  43.280  1.00  0.00           C
ATOM   2217  O   ALA A 726      46.640  61.410  44.270  1.00  0.00           O
ATOM   2218  N   PHE A 727      44.850  60.340  43.490  1.00  0.00           N
ATOM   2219  HN  PHE A 727      44.180  60.230  42.750  1.00  0.00           H
ATOM   2220  CA  PHE A 727      44.650  59.610  44.650  1.00  0.00           C
ATOM   2221  HA  PHE A 727      44.530  60.320  45.450  1.00  0.00           H
ATOM   2222  CB  PHE A 727      43.280  58.860  44.540  1.00  0.00           C
ATOM   2223  HB1 PHE A 727      43.190  58.110  43.730  1.00  0.00           H
ATOM   2224  HB2 PHE A 727      42.510  59.620  44.260  1.00  0.00           H
ATOM   2225  CG  PHE A 727      42.880  58.310  45.940  1.00  0.00           C
ATOM   2226  CD1 PHE A 727      42.850  56.910  46.170  1.00  0.00           C
ATOM   2227  HD1 PHE A 727      43.010  56.250  45.330  1.00  0.00           H
ATOM   2228  CE1 PHE A 727      42.440  56.360  47.410  1.00  0.00           C
ATOM   2229  HE1 PHE A 727      42.320  55.310  47.580  1.00  0.00           H
ATOM   2230  CZ  PHE A 727      41.970  57.190  48.430  1.00  0.00           C
ATOM   2231  HZ  PHE A 727      41.670  56.650  49.320  1.00  0.00           H
ATOM   2232  CD2 PHE A 727      42.390  59.170  46.970  1.00  0.00           C
ATOM   2233  HD2 PHE A 727      42.270  60.230  46.930  1.00  0.00           H
ATOM   2234  CE2 PHE A 727      41.930  58.590  48.230  1.00  0.00           C
ATOM   2235  HE2 PHE A 727      41.550  59.200  49.030  1.00  0.00           H
ATOM   2236  C   PHE A 727      45.760  58.700  45.010  1.00  0.00           C
ATOM   2237  O   PHE A 727      46.090  58.550  46.170  1.00  0.00           O
ATOM   2238  N   ALA A 728      46.300  57.990  44.000  1.00  0.00           N
ATOM   2239  HN  ALA A 728      46.060  58.050  43.030  1.00  0.00           H
ATOM   2240  CA  ALA A 728      47.460  57.220  44.170  1.00  0.00           C
ATOM   2241  HA  ALA A 728      47.200  56.500  44.930  1.00  0.00           H
ATOM   2242  CB  ALA A 728      47.880  56.550  42.830  1.00  0.00           C
ATOM   2243  HB1 ALA A 728      48.800  55.910  42.880  1.00  0.00           H
ATOM   2244  HB2 ALA A 728      48.030  57.240  41.980  1.00  0.00           H
ATOM   2245  HB3 ALA A 728      47.090  55.870  42.460  1.00  0.00           H
ATOM   2246  C   ALA A 728      48.600  58.040  44.660  1.00  0.00           C
ATOM   2247  O   ALA A 728      49.330  57.540  45.540  1.00  0.00           O
ATOM   2248  N   ALA A 729      48.800  59.220  44.120  1.00  0.00           N
ATOM   2249  HN  ALA A 729      48.310  59.560  43.320  1.00  0.00           H
ATOM   2250  CA  ALA A 729      49.820  60.170  44.610  1.00  0.00           C
ATOM   2251  HA  ALA A 729      50.730  59.600  44.570  1.00  0.00           H
ATOM   2252  CB  ALA A 729      49.960  61.330  43.620  1.00  0.00           C
ATOM   2253  HB1 ALA A 729      50.040  60.760  42.670  1.00  0.00           H
ATOM   2254  HB2 ALA A 729      50.970  61.790  43.750  1.00  0.00           H
ATOM   2255  HB3 ALA A 729      49.130  62.070  43.590  1.00  0.00           H
ATOM   2256  C   ALA A 729      49.710  60.690  46.030  1.00  0.00           C
ATOM   2257  O   ALA A 729      50.650  60.680  46.790  1.00  0.00           O
ATOM   2258  N   LEU A 730      48.480  60.990  46.470  1.00  0.00           N
ATOM   2259  HN  LEU A 730      47.700  60.960  45.860  1.00  0.00           H
ATOM   2260  CA  LEU A 730      48.150  61.260  47.860  1.00  0.00           C
ATOM   2261  HA  LEU A 730      48.810  62.080  48.120  1.00  0.00           H
ATOM   2262  CB  LEU A 730      46.610  61.750  47.980  1.00  0.00           C
ATOM   2263  HB1 LEU A 730      46.010  61.000  47.400  1.00  0.00           H
ATOM   2264  HB2 LEU A 730      46.550  62.690  47.380  1.00  0.00           H
ATOM   2265  CG  LEU A 730      46.150  61.860  49.390  1.00  0.00           C
ATOM   2266  HG  LEU A 730      46.360  60.890  49.890  1.00  0.00           H
ATOM   2267  CD1 LEU A 730      46.840  62.910  50.230  1.00  0.00           C
ATOM   2268 HD11 LEU A 730      47.910  62.690  50.470  1.00  0.00           H
ATOM   2269 HD12 LEU A 730      46.270  62.950  51.180  1.00  0.00           H
ATOM   2270 HD13 LEU A 730      46.580  63.830  49.670  1.00  0.00           H
ATOM   2271  CD2 LEU A 730      44.580  61.970  49.350  1.00  0.00           C
ATOM   2272 HD21 LEU A 730      44.160  61.200  48.670  1.00  0.00           H
ATOM   2273 HD22 LEU A 730      44.150  62.950  49.060  1.00  0.00           H
ATOM   2274 HD23 LEU A 730      44.120  61.780  50.350  1.00  0.00           H
ATOM   2275  C   LEU A 730      48.420  60.080  48.800  1.00  0.00           C
ATOM   2276  O   LEU A 730      48.860  60.230  49.920  1.00  0.00           O
ATOM   2277  N   ILE A 731      48.060  58.870  48.400  1.00  0.00           N
ATOM   2278  HN  ILE A 731      47.470  58.740  47.610  1.00  0.00           H
ATOM   2279  CA  ILE A 731      48.500  57.680  49.190  1.00  0.00           C
ATOM   2280  HA  ILE A 731      48.360  57.720  50.260  1.00  0.00           H
ATOM   2281  CB  ILE A 731      47.850  56.410  48.600  1.00  0.00           C
ATOM   2282  HB  ILE A 731      48.050  56.350  47.510  1.00  0.00           H
ATOM   2283  CG2 ILE A 731      48.460  55.180  49.210  1.00  0.00           C
ATOM   2284 HG21 ILE A 731      48.690  55.380  50.290  1.00  0.00           H
ATOM   2285 HG22 ILE A 731      49.420  54.940  48.700  1.00  0.00           H
ATOM   2286 HG23 ILE A 731      47.850  54.250  49.180  1.00  0.00           H
ATOM   2287  CG1 ILE A 731      46.320  56.330  48.780  1.00  0.00           C
ATOM   2288 HG11 ILE A 731      46.000  55.420  48.230  1.00  0.00           H
ATOM   2289 HG12 ILE A 731      45.830  57.210  48.320  1.00  0.00           H
ATOM   2290  CD  ILE A 731      45.910  56.290  50.270  1.00  0.00           C
ATOM   2291  HD1 ILE A 731      44.820  56.110  50.360  1.00  0.00           H
ATOM   2292  HD2 ILE A 731      46.070  57.200  50.880  1.00  0.00           H
ATOM   2293  HD3 ILE A 731      46.410  55.370  50.650  1.00  0.00           H
ATOM   2294  C   ILE A 731      50.000  57.510  49.250  1.00  0.00           C
ATOM   2295  O   ILE A 731      50.560  57.140  50.280  1.00  0.00           O
ATOM   2296  N   CYS A 732      50.770  57.870  48.190  1.00  0.00           N
ATOM   2297  HN  CYS A 732      50.290  57.930  47.310  1.00  0.00           H
ATOM   2298  CA  CYS A 732      52.230  57.830  48.270  1.00  0.00           C
ATOM   2299  HA  CYS A 732      52.550  56.860  48.630  1.00  0.00           H
ATOM   2300  CB  CYS A 732      52.760  58.220  46.870  1.00  0.00           C
ATOM   2301  HB1 CYS A 732      53.820  58.530  46.900  1.00  0.00           H
ATOM   2302  HB2 CYS A 732      52.140  59.030  46.440  1.00  0.00           H
ATOM   2303  SG  CYS A 732      52.660  56.810  45.690  1.00  0.00           S
ATOM   2304  HG1 CYS A 732      51.360  56.930  45.510  1.00  0.00           H
ATOM   2305  C   CYS A 732      52.730  58.910  49.260  1.00  0.00           C
ATOM   2306  O   CYS A 732      53.720  58.600  50.000  1.00  0.00           O
ATOM   2307  N   ILE A 733      52.120  60.150  49.350  1.00  0.00           N
ATOM   2308  HN  ILE A 733      51.280  60.280  48.830  1.00  0.00           H
ATOM   2309  CA  ILE A 733      52.350  61.090  50.390  1.00  0.00           C
ATOM   2310  HA  ILE A 733      53.380  61.420  50.420  1.00  0.00           H
ATOM   2311  CB  ILE A 733      51.440  62.370  50.080  1.00  0.00           C
ATOM   2312  HB  ILE A 733      50.410  62.070  49.800  1.00  0.00           H
ATOM   2313  CG2 ILE A 733      51.370  63.190  51.310  1.00  0.00           C
ATOM   2314 HG21 ILE A 733      50.720  62.700  52.070  1.00  0.00           H
ATOM   2315 HG22 ILE A 733      51.000  64.190  51.020  1.00  0.00           H
ATOM   2316 HG23 ILE A 733      52.410  63.350  51.670  1.00  0.00           H
ATOM   2317  CG1 ILE A 733      51.940  63.170  48.860  1.00  0.00           C
ATOM   2318 HG11 ILE A 733      52.380  62.430  48.170  1.00  0.00           H
ATOM   2319 HG12 ILE A 733      52.720  63.790  49.360  1.00  0.00           H
ATOM   2320  CD  ILE A 733      50.920  64.130  48.180  1.00  0.00           C
ATOM   2321  HD1 ILE A 733      50.430  64.700  48.990  1.00  0.00           H
ATOM   2322  HD2 ILE A 733      50.140  63.550  47.630  1.00  0.00           H
ATOM   2323  HD3 ILE A 733      51.590  64.740  47.530  1.00  0.00           H
ATOM   2324  C   ILE A 733      52.030  60.500  51.780  1.00  0.00           C
ATOM   2325  O   ILE A 733      52.870  60.560  52.640  1.00  0.00           O
ATOM   2326  N   ILE A 734      50.830  59.820  51.920  1.00  0.00           N
ATOM   2327  HN  ILE A 734      50.120  59.880  51.230  1.00  0.00           H
ATOM   2328  CA  ILE A 734      50.550  59.150  53.170  1.00  0.00           C
ATOM   2329  HA  ILE A 734      50.600  59.890  53.950  1.00  0.00           H
ATOM   2330  CB  ILE A 734      49.140  58.690  53.300  1.00  0.00           C
ATOM   2331  HB  ILE A 734      48.990  58.020  52.420  1.00  0.00           H
ATOM   2332  CG2 ILE A 734      48.890  57.660  54.430  1.00  0.00           C
ATOM   2333 HG21 ILE A 734      49.190  56.650  54.090  1.00  0.00           H
ATOM   2334 HG22 ILE A 734      47.800  57.520  54.660  1.00  0.00           H
ATOM   2335 HG23 ILE A 734      49.400  57.850  55.410  1.00  0.00           H
ATOM   2336  CG1 ILE A 734      48.130  59.840  53.180  1.00  0.00           C
ATOM   2337 HG11 ILE A 734      48.510  60.720  52.600  1.00  0.00           H
ATOM   2338 HG12 ILE A 734      48.130  60.090  54.270  1.00  0.00           H
ATOM   2339  CD  ILE A 734      46.650  59.530  52.880  1.00  0.00           C
ATOM   2340  HD1 ILE A 734      46.490  59.100  51.870  1.00  0.00           H
ATOM   2341  HD2 ILE A 734      45.960  60.390  53.050  1.00  0.00           H
ATOM   2342  HD3 ILE A 734      46.400  58.720  53.580  1.00  0.00           H
ATOM   2343  C   ILE A 734      51.470  58.080  53.690  1.00  0.00           C
ATOM   2344  O   ILE A 734      51.780  57.960  54.850  1.00  0.00           O
ATOM   2345  N   PHE A 735      52.020  57.310  52.720  1.00  0.00           N
ATOM   2346  HN  PHE A 735      51.680  57.350  51.780  1.00  0.00           H
ATOM   2347  CA  PHE A 735      53.070  56.350  53.070  1.00  0.00           C
ATOM   2348  HA  PHE A 735      52.640  55.710  53.810  1.00  0.00           H
ATOM   2349  CB  PHE A 735      53.400  55.550  51.780  1.00  0.00           C
ATOM   2350  HB1 PHE A 735      54.310  54.990  52.080  1.00  0.00           H
ATOM   2351  HB2 PHE A 735      53.780  56.220  50.980  1.00  0.00           H
ATOM   2352  CG  PHE A 735      52.220  54.670  51.150  1.00  0.00           C
ATOM   2353  CD1 PHE A 735      52.430  53.930  49.950  1.00  0.00           C
ATOM   2354  HD1 PHE A 735      53.380  53.970  49.430  1.00  0.00           H
ATOM   2355  CE1 PHE A 735      51.460  53.030  49.490  1.00  0.00           C
ATOM   2356  HE1 PHE A 735      51.710  52.340  48.690  1.00  0.00           H
ATOM   2357  CZ  PHE A 735      50.380  52.620  50.290  1.00  0.00           C
ATOM   2358  HZ  PHE A 735      49.640  51.890  50.000  1.00  0.00           H
ATOM   2359  CD2 PHE A 735      51.070  54.320  51.890  1.00  0.00           C
ATOM   2360  HD2 PHE A 735      50.860  54.750  52.850  1.00  0.00           H
ATOM   2361  CE2 PHE A 735      50.250  53.340  51.460  1.00  0.00           C
ATOM   2362  HE2 PHE A 735      49.510  52.980  52.180  1.00  0.00           H
ATOM   2363  C   PHE A 735      54.370  56.890  53.650  1.00  0.00           C
ATOM   2364  O   PHE A 735      54.950  56.410  54.630  1.00  0.00           O
ATOM   2365  N   ILE A 736      54.910  58.030  53.030  1.00  0.00           N
ATOM   2366  HN  ILE A 736      54.400  58.340  52.240  1.00  0.00           H
ATOM   2367  CA  ILE A 736      56.030  58.820  53.510  1.00  0.00           C
ATOM   2368  HA  ILE A 736      56.910  58.210  53.510  1.00  0.00           H
ATOM   2369  CB  ILE A 736      56.250  59.950  52.480  1.00  0.00           C
ATOM   2370  HB  ILE A 736      55.280  60.370  52.160  1.00  0.00           H
ATOM   2371  CG2 ILE A 736      56.920  61.200  53.080  1.00  0.00           C
ATOM   2372 HG21 ILE A 736      57.260  62.000  52.390  1.00  0.00           H
ATOM   2373 HG22 ILE A 736      57.780  60.930  53.730  1.00  0.00           H
ATOM   2374 HG23 ILE A 736      56.260  61.670  53.850  1.00  0.00           H
ATOM   2375  CG1 ILE A 736      56.900  59.300  51.160  1.00  0.00           C
ATOM   2376 HG11 ILE A 736      56.850  60.120  50.400  1.00  0.00           H
ATOM   2377 HG12 ILE A 736      56.240  58.510  50.730  1.00  0.00           H
ATOM   2378  CD  ILE A 736      58.380  58.850  51.350  1.00  0.00           C
ATOM   2379  HD1 ILE A 736      59.040  59.420  52.030  1.00  0.00           H
ATOM   2380  HD2 ILE A 736      58.790  58.790  50.320  1.00  0.00           H
ATOM   2381  HD3 ILE A 736      58.350  57.810  51.710  1.00  0.00           H
ATOM   2382  C   ILE A 736      55.770  59.320  54.900  1.00  0.00           C
ATOM   2383  O   ILE A 736      56.620  59.270  55.780  1.00  0.00           O
ATOM   2384  N   TYR A 737      54.580  59.880  55.130  1.00  0.00           N
ATOM   2385  HN  TYR A 737      53.800  59.680  54.550  1.00  0.00           H
ATOM   2386  CA  TYR A 737      54.180  60.410  56.440  1.00  0.00           C
ATOM   2387  HA  TYR A 737      55.050  60.960  56.760  1.00  0.00           H
ATOM   2388  CB  TYR A 737      52.980  61.320  56.360  1.00  0.00           C
ATOM   2389  HB1 TYR A 737      52.420  61.230  57.310  1.00  0.00           H
ATOM   2390  HB2 TYR A 737      52.330  61.040  55.500  1.00  0.00           H
ATOM   2391  CG  TYR A 737      53.330  62.780  56.130  1.00  0.00           C
ATOM   2392  CD1 TYR A 737      53.380  63.380  54.910  1.00  0.00           C
ATOM   2393  HD1 TYR A 737      53.050  62.850  54.030  1.00  0.00           H
ATOM   2394  CE1 TYR A 737      53.630  64.690  54.790  1.00  0.00           C
ATOM   2395  HE1 TYR A 737      53.620  65.230  53.850  1.00  0.00           H
ATOM   2396  CZ  TYR A 737      53.970  65.510  55.900  1.00  0.00           C
ATOM   2397  OH  TYR A 737      54.410  66.820  55.700  1.00  0.00           O
ATOM   2398  HH  TYR A 737      54.460  67.210  56.590  1.00  0.00           H
ATOM   2399  CD2 TYR A 737      53.560  63.530  57.300  1.00  0.00           C
ATOM   2400  HD2 TYR A 737      53.550  63.100  58.300  1.00  0.00           H
ATOM   2401  CE2 TYR A 737      53.970  64.930  57.150  1.00  0.00           C
ATOM   2402  HE2 TYR A 737      54.190  65.340  58.130  1.00  0.00           H
ATOM   2403  C   TYR A 737      54.250  59.380  57.560  1.00  0.00           C
ATOM   2404  O   TYR A 737      54.690  59.700  58.650  1.00  0.00           O
ATOM   2405  N   GLU A 738      53.800  58.070  57.250  1.00  0.00           N
ATOM   2406  HN  GLU A 738      53.510  57.810  56.330  1.00  0.00           H
ATOM   2407  CA  GLU A 738      53.830  56.960  58.230  1.00  0.00           C
ATOM   2408  HA  GLU A 738      53.360  57.280  59.160  1.00  0.00           H
ATOM   2409  CB  GLU A 738      53.030  55.770  57.660  1.00  0.00           C
ATOM   2410  HB1 GLU A 738      53.150  54.900  58.350  1.00  0.00           H
ATOM   2411  HB2 GLU A 738      53.590  55.500  56.740  1.00  0.00           H
ATOM   2412  CG  GLU A 738      51.540  56.100  57.600  1.00  0.00           C
ATOM   2413  HG1 GLU A 738      50.940  55.270  57.170  1.00  0.00           H
ATOM   2414  HG2 GLU A 738      51.260  56.970  56.970  1.00  0.00           H
ATOM   2415  CD  GLU A 738      50.910  56.330  59.030  1.00  0.00           C
ATOM   2416  OE1 GLU A 738      50.940  57.520  59.480  1.00  0.00           O
ATOM   2417  OE2 GLU A 738      50.300  55.470  59.700  1.00  0.00           O
ATOM   2418  C   GLU A 738      55.220  56.440  58.510  1.00  0.00           C
ATOM   2419  O   GLU A 738      55.460  55.830  59.540  1.00  0.00           O
ATOM   2420  N   ALA A 739      56.140  56.610  57.490  1.00  0.00           N
ATOM   2421  HN  ALA A 739      55.850  56.940  56.580  1.00  0.00           H
ATOM   2422  CA  ALA A 739      57.570  56.370  57.800  1.00  0.00           C
ATOM   2423  HA  ALA A 739      57.640  55.330  58.080  1.00  0.00           H
ATOM   2424  CB  ALA A 739      58.520  56.580  56.590  1.00  0.00           C
ATOM   2425  HB1 ALA A 739      59.550  56.210  56.780  1.00  0.00           H
ATOM   2426  HB2 ALA A 739      58.470  57.680  56.440  1.00  0.00           H
ATOM   2427  HB3 ALA A 739      58.060  56.080  55.720  1.00  0.00           H
ATOM   2428  C   ALA A 739      58.150  57.380  58.850  1.00  0.00           C
ATOM   2429  O   ALA A 739      58.610  57.000  59.900  1.00  0.00           O
ATOM   2430  N   LEU A 740      57.920  58.730  58.660  1.00  0.00           N
ATOM   2431  HN  LEU A 740      57.480  59.000  57.810  1.00  0.00           H
ATOM   2432  CA  LEU A 740      58.350  59.730  59.500  1.00  0.00           C
ATOM   2433  HA  LEU A 740      59.400  59.520  59.640  1.00  0.00           H
ATOM   2434  CB  LEU A 740      58.260  61.080  58.720  1.00  0.00           C
ATOM   2435  HB1 LEU A 740      58.840  61.850  59.290  1.00  0.00           H
ATOM   2436  HB2 LEU A 740      57.170  61.310  58.660  1.00  0.00           H
ATOM   2437  CG  LEU A 740      58.830  61.040  57.240  1.00  0.00           C
ATOM   2438  HG  LEU A 740      58.740  60.030  56.780  1.00  0.00           H
ATOM   2439  CD1 LEU A 740      58.270  62.210  56.420  1.00  0.00           C
ATOM   2440 HD11 LEU A 740      58.560  63.130  56.960  1.00  0.00           H
ATOM   2441 HD12 LEU A 740      57.160  62.080  56.330  1.00  0.00           H
ATOM   2442 HD13 LEU A 740      58.770  62.150  55.430  1.00  0.00           H
ATOM   2443  CD2 LEU A 740      60.350  61.130  57.400  1.00  0.00           C
ATOM   2444 HD21 LEU A 740      60.780  60.140  57.670  1.00  0.00           H
ATOM   2445 HD22 LEU A 740      60.650  61.920  58.120  1.00  0.00           H
ATOM   2446 HD23 LEU A 740      60.740  61.420  56.400  1.00  0.00           H
ATOM   2447  C   LEU A 740      57.820  59.670  60.940  1.00  0.00           C
ATOM   2448  O   LEU A 740      58.580  59.840  61.910  1.00  0.00           O
ATOM   2449  N   GLU A 741      56.480  59.430  61.120  1.00  0.00           N
ATOM   2450  HN  GLU A 741      55.960  59.250  60.290  1.00  0.00           H
ATOM   2451  CA  GLU A 741      55.860  59.090  62.410  1.00  0.00           C
ATOM   2452  HA  GLU A 741      56.000  59.990  62.990  1.00  0.00           H
ATOM   2453  CB  GLU A 741      54.320  58.860  62.270  1.00  0.00           C
ATOM   2454  HB1 GLU A 741      54.220  57.910  61.700  1.00  0.00           H
ATOM   2455  HB2 GLU A 741      53.810  59.730  61.800  1.00  0.00           H
ATOM   2456  CG  GLU A 741      53.570  58.650  63.610  1.00  0.00           C
ATOM   2457  HG1 GLU A 741      53.630  59.610  64.170  1.00  0.00           H
ATOM   2458  HG2 GLU A 741      54.180  58.010  64.280  1.00  0.00           H
ATOM   2459  CD  GLU A 741      52.170  58.100  63.480  1.00  0.00           C
ATOM   2460  OE1 GLU A 741      51.960  56.950  63.820  1.00  0.00           O
ATOM   2461  OE2 GLU A 741      51.190  58.830  63.100  1.00  0.00           O
ATOM   2462  C   GLU A 741      56.510  58.000  63.300  1.00  0.00           C
ATOM   2463  O   GLU A 741      56.820  58.300  64.460  1.00  0.00           O
ATOM   2464  N   LYS A 742      56.710  56.830  62.720  1.00  0.00           N
ATOM   2465  HN  LYS A 742      56.280  56.600  61.860  1.00  0.00           H
ATOM   2466  CA  LYS A 742      57.420  55.740  63.320  1.00  0.00           C
ATOM   2467  HA  LYS A 742      57.040  55.530  64.310  1.00  0.00           H
ATOM   2468  CB  LYS A 742      57.150  54.440  62.590  1.00  0.00           C
ATOM   2469  HB1 LYS A 742      57.410  54.650  61.530  1.00  0.00           H
ATOM   2470  HB2 LYS A 742      56.060  54.270  62.600  1.00  0.00           H
ATOM   2471  CG  LYS A 742      58.000  53.190  63.140  1.00  0.00           C
ATOM   2472  HG1 LYS A 742      59.080  53.410  63.040  1.00  0.00           H
ATOM   2473  HG2 LYS A 742      57.730  52.380  62.430  1.00  0.00           H
ATOM   2474  CD  LYS A 742      57.660  52.770  64.580  1.00  0.00           C
ATOM   2475  HD1 LYS A 742      57.870  53.660  65.220  1.00  0.00           H
ATOM   2476  HD2 LYS A 742      58.330  51.940  64.900  1.00  0.00           H
ATOM   2477  CE  LYS A 742      56.270  52.370  64.920  1.00  0.00           C
ATOM   2478  HE1 LYS A 742      56.000  51.590  64.180  1.00  0.00           H
ATOM   2479  HE2 LYS A 742      55.650  53.260  64.690  1.00  0.00           H
ATOM   2480  NZ  LYS A 742      56.190  51.940  66.310  1.00  0.00           N
ATOM   2481  HZ1 LYS A 742      56.970  51.280  66.470  1.00  0.00           H
ATOM   2482  HZ2 LYS A 742      55.260  51.480  66.410  1.00  0.00           H
ATOM   2483  HZ3 LYS A 742      56.280  52.770  66.920  1.00  0.00           H
ATOM   2484  C   LYS A 742      58.880  55.950  63.670  1.00  0.00           C
ATOM   2485  O   LYS A 742      59.380  55.630  64.760  1.00  0.00           O
ATOM   2486  N   LEU A 743      59.670  56.640  62.760  1.00  0.00           N
ATOM   2487  HN  LEU A 743      59.420  56.770  61.800  1.00  0.00           H
ATOM   2488  CA  LEU A 743      60.940  57.240  63.180  1.00  0.00           C
ATOM   2489  HA  LEU A 743      61.590  56.430  63.460  1.00  0.00           H
ATOM   2490  CB  LEU A 743      61.570  58.050  61.960  1.00  0.00           C
ATOM   2491  HB1 LEU A 743      62.360  58.740  62.350  1.00  0.00           H
ATOM   2492  HB2 LEU A 743      60.770  58.740  61.600  1.00  0.00           H
ATOM   2493  CG  LEU A 743      62.020  57.190  60.770  1.00  0.00           C
ATOM   2494  HG  LEU A 743      61.270  56.520  60.310  1.00  0.00           H
ATOM   2495  CD1 LEU A 743      62.500  58.100  59.580  1.00  0.00           C
ATOM   2496 HD11 LEU A 743      63.190  58.870  59.970  1.00  0.00           H
ATOM   2497 HD12 LEU A 743      61.610  58.640  59.180  1.00  0.00           H
ATOM   2498 HD13 LEU A 743      62.810  57.580  58.650  1.00  0.00           H
ATOM   2499  CD2 LEU A 743      63.260  56.500  61.340  1.00  0.00           C
ATOM   2500 HD21 LEU A 743      63.990  56.090  60.610  1.00  0.00           H
ATOM   2501 HD22 LEU A 743      62.990  55.590  61.910  1.00  0.00           H
ATOM   2502 HD23 LEU A 743      63.840  57.100  62.080  1.00  0.00           H
ATOM   2503  C   LEU A 743      60.920  58.040  64.480  1.00  0.00           C
ATOM   2504  O   LEU A 743      61.680  57.800  65.410  1.00  0.00           O
ATOM   2505  N   PHE A 744      59.980  58.980  64.590  1.00  0.00           N
ATOM   2506  HN  PHE A 744      59.470  59.230  63.790  1.00  0.00           H
ATOM   2507  CA  PHE A 744      59.920  59.780  65.830  1.00  0.00           C
ATOM   2508  HA  PHE A 744      60.920  60.190  65.900  1.00  0.00           H
ATOM   2509  CB  PHE A 744      59.000  61.010  65.740  1.00  0.00           C
ATOM   2510  HB1 PHE A 744      58.860  61.630  66.650  1.00  0.00           H
ATOM   2511  HB2 PHE A 744      57.970  60.700  65.500  1.00  0.00           H
ATOM   2512  CG  PHE A 744      59.460  62.090  64.770  1.00  0.00           C
ATOM   2513  CD1 PHE A 744      60.550  62.920  65.030  1.00  0.00           C
ATOM   2514  HD1 PHE A 744      61.030  62.740  65.980  1.00  0.00           H
ATOM   2515  CE1 PHE A 744      60.800  64.070  64.220  1.00  0.00           C
ATOM   2516  HE1 PHE A 744      61.640  64.690  64.460  1.00  0.00           H
ATOM   2517  CZ  PHE A 744      60.060  64.290  63.120  1.00  0.00           C
ATOM   2518  HZ  PHE A 744      60.430  65.070  62.450  1.00  0.00           H
ATOM   2519  CD2 PHE A 744      58.620  62.470  63.710  1.00  0.00           C
ATOM   2520  HD2 PHE A 744      57.750  61.850  63.500  1.00  0.00           H
ATOM   2521  CE2 PHE A 744      58.900  63.510  62.870  1.00  0.00           C
ATOM   2522  HE2 PHE A 744      58.450  63.620  61.890  1.00  0.00           H
ATOM   2523  C   PHE A 744      59.590  59.040  67.170  1.00  0.00           C
ATOM   2524  O   PHE A 744      60.100  59.310  68.260  1.00  0.00           O
ATOM   2525  N   ASP A 745      58.740  58.000  67.020  1.00  0.00           N
ATOM   2526  HN  ASP A 745      58.300  57.930  66.120  1.00  0.00           H
ATOM   2527  CA  ASP A 745      58.400  57.080  67.980  1.00  0.00           C
ATOM   2528  HA  ASP A 745      57.960  57.580  68.830  1.00  0.00           H
ATOM   2529  CB  ASP A 745      57.350  56.180  67.430  1.00  0.00           C
ATOM   2530  HB1 ASP A 745      57.790  55.620  66.570  1.00  0.00           H
ATOM   2531  HB2 ASP A 745      56.460  56.720  67.030  1.00  0.00           H
ATOM   2532  CG  ASP A 745      56.900  55.090  68.370  1.00  0.00           C
ATOM   2533  OD1 ASP A 745      56.410  55.530  69.470  1.00  0.00           O
ATOM   2534  OD2 ASP A 745      56.980  53.870  68.180  1.00  0.00           O
ATOM   2535  C   ASP A 745      59.610  56.260  68.410  1.00  0.00           C
ATOM   2536  O   ASP A 745      59.910  56.140  69.600  1.00  0.00           O
ATOM   2537  N   LEU A 746      60.380  55.740  67.420  1.00  0.00           N
ATOM   2538  HN  LEU A 746      60.090  55.880  66.470  1.00  0.00           H
ATOM   2539  CA  LEU A 746      61.660  55.030  67.690  1.00  0.00           C
ATOM   2540  HA  LEU A 746      61.250  54.210  68.250  1.00  0.00           H
ATOM   2541  CB  LEU A 746      62.250  54.570  66.340  1.00  0.00           C
ATOM   2542  HB1 LEU A 746      63.290  54.230  66.540  1.00  0.00           H
ATOM   2543  HB2 LEU A 746      62.320  55.430  65.640  1.00  0.00           H
ATOM   2544  CG  LEU A 746      61.750  53.300  65.640  1.00  0.00           C
ATOM   2545  HG  LEU A 746      60.680  53.480  65.400  1.00  0.00           H
ATOM   2546  CD1 LEU A 746      62.520  53.080  64.300  1.00  0.00           C
ATOM   2547 HD11 LEU A 746      62.310  52.140  63.760  1.00  0.00           H
ATOM   2548 HD12 LEU A 746      63.600  53.250  64.510  1.00  0.00           H
ATOM   2549 HD13 LEU A 746      62.170  53.920  63.670  1.00  0.00           H
ATOM   2550  CD2 LEU A 746      61.780  52.120  66.640  1.00  0.00           C
ATOM   2551 HD21 LEU A 746      61.040  52.210  67.450  1.00  0.00           H
ATOM   2552 HD22 LEU A 746      62.800  52.050  67.070  1.00  0.00           H
ATOM   2553 HD23 LEU A 746      61.490  51.270  65.980  1.00  0.00           H
ATOM   2554  C   LEU A 746      62.650  55.810  68.530  1.00  0.00           C
ATOM   2555  O   LEU A 746      63.310  55.260  69.470  1.00  0.00           O
ATOM   2556  N   GLY A 747      62.750  57.110  68.160  1.00  0.00           N
ATOM   2557  HN  GLY A 747      62.110  57.330  67.420  1.00  0.00           H
ATOM   2558  CA  GLY A 747      63.730  58.090  68.670  1.00  0.00           C
ATOM   2559  HA1 GLY A 747      63.710  59.030  68.150  1.00  0.00           H
ATOM   2560  HA2 GLY A 747      64.710  57.640  68.560  1.00  0.00           H
ATOM   2561  C   GLY A 747      63.460  58.220  70.140  1.00  0.00           C
ATOM   2562  O   GLY A 747      64.320  58.100  71.010  1.00  0.00           O
ATOM   2563  N   GLU A 748      62.210  58.470  70.500  1.00  0.00           N
ATOM   2564  HN  GLU A 748      61.430  58.540  69.890  1.00  0.00           H
ATOM   2565  CA  GLU A 748      61.670  58.620  71.820  1.00  0.00           C
ATOM   2566  HA  GLU A 748      62.320  59.350  72.280  1.00  0.00           H
ATOM   2567  CB  GLU A 748      60.240  59.230  71.840  1.00  0.00           C
ATOM   2568  HB1 GLU A 748      59.540  58.630  71.230  1.00  0.00           H
ATOM   2569  HB2 GLU A 748      60.440  60.230  71.420  1.00  0.00           H
ATOM   2570  CG  GLU A 748      59.730  59.320  73.230  1.00  0.00           C
ATOM   2571  HG1 GLU A 748      60.580  59.490  73.930  1.00  0.00           H
ATOM   2572  HG2 GLU A 748      59.220  58.360  73.450  1.00  0.00           H
ATOM   2573  CD  GLU A 748      58.740  60.500  73.420  1.00  0.00           C
ATOM   2574  OE1 GLU A 748      59.170  61.580  73.870  1.00  0.00           O
ATOM   2575  OE2 GLU A 748      57.540  60.380  73.150  1.00  0.00           O
ATOM   2576  C   GLU A 748      61.700  57.380  72.750  1.00  0.00           C
ATOM   2577  O   GLU A 748      62.070  57.490  73.880  1.00  0.00           O
ATOM   2578  N   THR A 749      61.300  56.260  72.200  1.00  0.00           N
ATOM   2579  HN  THR A 749      60.900  56.270  71.290  1.00  0.00           H
ATOM   2580  CA  THR A 749      61.370  54.950  72.830  1.00  0.00           C
ATOM   2581  HA  THR A 749      60.730  55.110  73.700  1.00  0.00           H
ATOM   2582  CB  THR A 749      60.590  53.810  72.130  1.00  0.00           C
ATOM   2583  HB  THR A 749      61.060  53.510  71.170  1.00  0.00           H
ATOM   2584  OG1 THR A 749      59.250  54.230  71.890  1.00  0.00           O
ATOM   2585  HG1 THR A 749      59.300  54.950  71.250  1.00  0.00           H
ATOM   2586  CG2 THR A 749      60.460  52.670  73.050  1.00  0.00           C
ATOM   2587 HG21 THR A 749      60.230  52.990  74.090  1.00  0.00           H
ATOM   2588 HG22 THR A 749      61.420  52.100  73.050  1.00  0.00           H
ATOM   2589 HG23 THR A 749      59.650  52.010  72.700  1.00  0.00           H
ATOM   2590  C   THR A 749      62.700  54.410  73.230  1.00  0.00           C
ATOM   2591  O   THR A 749      62.920  53.910  74.340  1.00  0.00           O
ATOM   2592  N   TYR A 750      63.710  54.500  72.320  1.00  0.00           N
ATOM   2593  HN  TYR A 750      63.560  54.910  71.420  1.00  0.00           H
ATOM   2594  CA  TYR A 750      64.950  53.690  72.470  1.00  0.00           C
ATOM   2595  HA  TYR A 750      64.930  53.030  73.320  1.00  0.00           H
ATOM   2596  CB  TYR A 750      65.100  52.860  71.200  1.00  0.00           C
ATOM   2597  HB1 TYR A 750      66.040  52.270  71.300  1.00  0.00           H
ATOM   2598  HB2 TYR A 750      65.020  53.420  70.240  1.00  0.00           H
ATOM   2599  CG  TYR A 750      64.010  51.730  71.230  1.00  0.00           C
ATOM   2600  CD1 TYR A 750      64.050  50.800  72.280  1.00  0.00           C
ATOM   2601  HD1 TYR A 750      64.740  50.930  73.100  1.00  0.00           H
ATOM   2602  CE1 TYR A 750      63.220  49.690  72.310  1.00  0.00           C
ATOM   2603  HE1 TYR A 750      63.290  48.930  73.080  1.00  0.00           H
ATOM   2604  CZ  TYR A 750      62.230  49.550  71.320  1.00  0.00           C
ATOM   2605  OH  TYR A 750      61.310  48.460  71.240  1.00  0.00           O
ATOM   2606  HH  TYR A 750      61.310  47.900  72.030  1.00  0.00           H
ATOM   2607  CD2 TYR A 750      63.160  51.580  70.190  1.00  0.00           C
ATOM   2608  HD2 TYR A 750      63.080  52.260  69.360  1.00  0.00           H
ATOM   2609  CE2 TYR A 750      62.190  50.550  70.290  1.00  0.00           C
ATOM   2610  HE2 TYR A 750      61.530  50.450  69.450  1.00  0.00           H
ATOM   2611  C   TYR A 750      66.080  54.620  72.630  1.00  0.00           C
ATOM   2612  O   TYR A 750      66.180  55.700  72.020  1.00  0.00           O
ATOM   2613  N   ALA A 751      67.040  54.220  73.470  1.00  0.00           N
ATOM   2614  HN  ALA A 751      67.000  53.330  73.930  1.00  0.00           H
ATOM   2615  CA  ALA A 751      68.300  54.870  73.760  1.00  0.00           C
ATOM   2616  HA  ALA A 751      68.020  55.910  73.860  1.00  0.00           H
ATOM   2617  CB  ALA A 751      68.870  54.480  75.080  1.00  0.00           C
ATOM   2618  HB1 ALA A 751      68.020  54.560  75.800  1.00  0.00           H
ATOM   2619  HB2 ALA A 751      69.730  55.140  75.310  1.00  0.00           H
ATOM   2620  HB3 ALA A 751      69.180  53.410  74.980  1.00  0.00           H
ATOM   2621  C   ALA A 751      69.230  54.800  72.620  1.00  0.00           C
ATOM   2622  O   ALA A 751      69.180  53.890  71.810  1.00  0.00           O
ATOM   2623  N   PHE A 752      70.050  55.860  72.500  1.00  0.00           N
ATOM   2624  HN  PHE A 752      69.980  56.630  73.120  1.00  0.00           H
ATOM   2625  CA  PHE A 752      71.050  55.910  71.460  1.00  0.00           C
ATOM   2626  HA  PHE A 752      70.960  55.110  70.750  1.00  0.00           H
ATOM   2627  CB  PHE A 752      70.850  57.250  70.740  1.00  0.00           C
ATOM   2628  HB1 PHE A 752      71.130  58.100  71.390  1.00  0.00           H
ATOM   2629  HB2 PHE A 752      69.790  57.440  70.470  1.00  0.00           H
ATOM   2630  CG  PHE A 752      71.670  57.360  69.470  1.00  0.00           C
ATOM   2631  CD1 PHE A 752      71.330  56.720  68.240  1.00  0.00           C
ATOM   2632  HD1 PHE A 752      70.440  56.120  68.120  1.00  0.00           H
ATOM   2633  CE1 PHE A 752      72.050  56.960  67.090  1.00  0.00           C
ATOM   2634  HE1 PHE A 752      71.780  56.470  66.170  1.00  0.00           H
ATOM   2635  CZ  PHE A 752      73.080  57.870  67.160  1.00  0.00           C
ATOM   2636  HZ  PHE A 752      73.710  58.130  66.320  1.00  0.00           H
ATOM   2637  CD2 PHE A 752      72.760  58.220  69.510  1.00  0.00           C
ATOM   2638  HD2 PHE A 752      72.970  58.680  70.470  1.00  0.00           H
ATOM   2639  CE2 PHE A 752      73.460  58.490  68.300  1.00  0.00           C
ATOM   2640  HE2 PHE A 752      74.240  59.240  68.250  1.00  0.00           H
ATOM   2641  C   PHE A 752      72.430  55.750  72.040  1.00  0.00           C
ATOM   2642  O   PHE A 752      72.660  56.380  73.070  1.00  0.00           O
ATOM   2643  N   PRO A 822      73.350  55.050  71.390  1.00  0.00           N
ATOM   2644  CD  PRO A 822      74.790  55.200  71.820  1.00  0.00           C
ATOM   2645  HD1 PRO A 822      74.990  54.350  72.520  1.00  0.00           H
ATOM   2646  HD2 PRO A 822      75.110  56.190  72.210  1.00  0.00           H
ATOM   2647  CA  PRO A 822      73.250  54.430  70.020  1.00  0.00           C
ATOM   2648  HA  PRO A 822      72.900  55.090  69.220  1.00  0.00           H
ATOM   2649  CB  PRO A 822      74.700  54.050  69.650  1.00  0.00           C
ATOM   2650  HB1 PRO A 822      74.940  54.150  68.570  1.00  0.00           H
ATOM   2651  HB2 PRO A 822      74.910  53.000  69.970  1.00  0.00           H
ATOM   2652  CG  PRO A 822      75.560  55.020  70.520  1.00  0.00           C
ATOM   2653  HG1 PRO A 822      76.560  54.540  70.600  1.00  0.00           H
ATOM   2654  HG2 PRO A 822      75.690  55.970  69.960  1.00  0.00           H
ATOM   2655  C   PRO A 822      72.360  53.230  69.940  1.00  0.00           C
ATOM   2656  O   PRO A 822      71.410  53.160  69.180  1.00  0.00           O
ATOM   2657  N   ASP A 823      72.590  52.200  70.830  1.00  0.00           N
ATOM   2658  HN  ASP A 823      73.220  52.320  71.590  1.00  0.00           H
ATOM   2659  CA  ASP A 823      71.950  51.010  71.060  1.00  0.00           C
ATOM   2660  HA  ASP A 823      72.750  50.290  70.960  1.00  0.00           H
ATOM   2661  CB  ASP A 823      71.480  51.040  72.540  1.00  0.00           C
ATOM   2662  HB1 ASP A 823      71.040  50.040  72.730  1.00  0.00           H
ATOM   2663  HB2 ASP A 823      70.760  51.830  72.810  1.00  0.00           H
ATOM   2664  CG  ASP A 823      72.590  51.240  73.600  1.00  0.00           C
ATOM   2665  OD1 ASP A 823      73.780  51.500  73.230  1.00  0.00           O
ATOM   2666  OD2 ASP A 823      72.370  51.150  74.790  1.00  0.00           O
ATOM   2667  C   ASP A 823      70.910  50.440  70.060  1.00  0.00           C
ATOM   2668  O   ASP A 823      71.080  50.340  68.820  1.00  0.00           O
ATOM   2669  N   VAL A 824      69.670  50.160  70.540  1.00  0.00           N
ATOM   2670  HN  VAL A 824      69.480  50.300  71.510  1.00  0.00           H
ATOM   2671  CA  VAL A 824      68.500  49.690  69.870  1.00  0.00           C
ATOM   2672  HA  VAL A 824      68.760  48.780  69.360  1.00  0.00           H
ATOM   2673  CB  VAL A 824      67.390  49.490  70.910  1.00  0.00           C
ATOM   2674  HB  VAL A 824      67.130  50.440  71.440  1.00  0.00           H
ATOM   2675  CG1 VAL A 824      66.130  48.970  70.190  1.00  0.00           C
ATOM   2676 HG11 VAL A 824      65.570  49.740  69.620  1.00  0.00           H
ATOM   2677 HG12 VAL A 824      65.370  48.600  70.920  1.00  0.00           H
ATOM   2678 HG13 VAL A 824      66.380  48.260  69.390  1.00  0.00           H
ATOM   2679  CG2 VAL A 824      67.760  48.380  71.920  1.00  0.00           C
ATOM   2680 HG21 VAL A 824      67.080  48.510  72.790  1.00  0.00           H
ATOM   2681 HG22 VAL A 824      68.770  48.610  72.330  1.00  0.00           H
ATOM   2682 HG23 VAL A 824      67.530  47.380  71.500  1.00  0.00           H
ATOM   2683  C   VAL A 824      68.010  50.740  68.800  1.00  0.00           C
ATOM   2684  O   VAL A 824      67.560  50.290  67.740  1.00  0.00           O
ATOM   2685  N   LEU A 825      68.130  52.040  68.950  1.00  0.00           N
ATOM   2686  HN  LEU A 825      68.770  52.280  69.680  1.00  0.00           H
ATOM   2687  CA  LEU A 825      67.770  53.060  68.010  1.00  0.00           C
ATOM   2688  HA  LEU A 825      66.790  52.770  67.680  1.00  0.00           H
ATOM   2689  CB  LEU A 825      67.880  54.490  68.540  1.00  0.00           C
ATOM   2690  HB1 LEU A 825      68.870  54.690  69.030  1.00  0.00           H
ATOM   2691  HB2 LEU A 825      67.220  54.330  69.410  1.00  0.00           H
ATOM   2692  CG  LEU A 825      67.430  55.660  67.750  1.00  0.00           C
ATOM   2693  HG  LEU A 825      68.250  55.820  67.010  1.00  0.00           H
ATOM   2694  CD1 LEU A 825      66.060  55.430  67.090  1.00  0.00           C
ATOM   2695 HD11 LEU A 825      65.220  55.270  67.800  1.00  0.00           H
ATOM   2696 HD12 LEU A 825      66.060  54.480  66.500  1.00  0.00           H
ATOM   2697 HD13 LEU A 825      65.770  56.220  66.360  1.00  0.00           H
ATOM   2698  CD2 LEU A 825      67.350  56.860  68.570  1.00  0.00           C
ATOM   2699 HD21 LEU A 825      67.100  57.750  67.960  1.00  0.00           H
ATOM   2700 HD22 LEU A 825      68.220  56.890  69.270  1.00  0.00           H
ATOM   2701 HD23 LEU A 825      66.550  56.780  69.340  1.00  0.00           H
ATOM   2702  C   LEU A 825      68.640  53.070  66.750  1.00  0.00           C
ATOM   2703  O   LEU A 825      68.020  53.120  65.690  1.00  0.00           O
ATOM   2704  N   PHE A 826      69.990  52.940  66.760  1.00  0.00           N
ATOM   2705  HN  PHE A 826      70.590  53.060  67.550  1.00  0.00           H
ATOM   2706  CA  PHE A 826      70.850  52.610  65.620  1.00  0.00           C
ATOM   2707  HA  PHE A 826      70.750  53.340  64.820  1.00  0.00           H
ATOM   2708  CB  PHE A 826      72.290  52.770  66.230  1.00  0.00           C
ATOM   2709  HB1 PHE A 826      72.370  51.970  66.990  1.00  0.00           H
ATOM   2710  HB2 PHE A 826      72.310  53.740  66.770  1.00  0.00           H
ATOM   2711  CG  PHE A 826      73.430  52.560  65.250  1.00  0.00           C
ATOM   2712  CD1 PHE A 826      73.970  53.710  64.560  1.00  0.00           C
ATOM   2713  HD1 PHE A 826      73.630  54.720  64.670  1.00  0.00           H
ATOM   2714  CE1 PHE A 826      74.830  53.460  63.520  1.00  0.00           C
ATOM   2715  HE1 PHE A 826      75.160  54.250  62.870  1.00  0.00           H
ATOM   2716  CZ  PHE A 826      75.290  52.150  63.210  1.00  0.00           C
ATOM   2717  HZ  PHE A 826      75.820  52.030  62.270  1.00  0.00           H
ATOM   2718  CD2 PHE A 826      73.870  51.230  64.910  1.00  0.00           C
ATOM   2719  HD2 PHE A 826      73.240  50.420  65.230  1.00  0.00           H
ATOM   2720  CE2 PHE A 826      74.850  51.060  63.980  1.00  0.00           C
ATOM   2721  HE2 PHE A 826      75.240  50.080  63.710  1.00  0.00           H
ATOM   2722  C   PHE A 826      70.650  51.310  64.930  1.00  0.00           C
ATOM   2723  O   PHE A 826      70.430  51.280  63.750  1.00  0.00           O
ATOM   2724  N   TRP A 827      70.500  50.210  65.680  1.00  0.00           N
ATOM   2725  HN  TRP A 827      70.710  50.340  66.650  1.00  0.00           H
ATOM   2726  CA  TRP A 827      70.120  48.920  65.100  1.00  0.00           C
ATOM   2727  HA  TRP A 827      70.810  48.800  64.290  1.00  0.00           H
ATOM   2728  CB  TRP A 827      70.250  47.730  66.060  1.00  0.00           C
ATOM   2729  HB1 TRP A 827      69.930  46.820  65.500  1.00  0.00           H
ATOM   2730  HB2 TRP A 827      69.650  47.870  66.970  1.00  0.00           H
ATOM   2731  CG  TRP A 827      71.670  47.570  66.320  1.00  0.00           C
ATOM   2732  CD1 TRP A 827      72.330  47.440  67.550  1.00  0.00           C
ATOM   2733  HD1 TRP A 827      71.880  47.580  68.520  1.00  0.00           H
ATOM   2734  NE1 TRP A 827      73.700  47.490  67.340  1.00  0.00           N
ATOM   2735  HE1 TRP A 827      74.290  47.640  68.100  1.00  0.00           H
ATOM   2736  CE2 TRP A 827      73.970  47.560  65.990  1.00  0.00           C
ATOM   2737  CD2 TRP A 827      72.740  47.450  65.250  1.00  0.00           C
ATOM   2738  CE3 TRP A 827      72.840  47.280  63.870  1.00  0.00           C
ATOM   2739  HE3 TRP A 827      71.970  47.120  63.260  1.00  0.00           H
ATOM   2740  CZ3 TRP A 827      74.080  47.400  63.210  1.00  0.00           C
ATOM   2741  HZ3 TRP A 827      74.220  47.180  62.150  1.00  0.00           H
ATOM   2742  CZ2 TRP A 827      75.270  47.490  65.390  1.00  0.00           C
ATOM   2743  HZ2 TRP A 827      76.110  47.710  66.040  1.00  0.00           H
ATOM   2744  CH2 TRP A 827      75.230  47.530  63.990  1.00  0.00           C
ATOM   2745  HH2 TRP A 827      76.210  47.550  63.540  1.00  0.00           H
ATOM   2746  C   TRP A 827      68.780  48.910  64.420  1.00  0.00           C
ATOM   2747  O   TRP A 827      68.580  48.410  63.340  1.00  0.00           O
ATOM   2748  N   CYS A 828      67.780  49.510  64.940  1.00  0.00           N
ATOM   2749  HN  CYS A 828      67.870  49.920  65.850  1.00  0.00           H
ATOM   2750  CA  CYS A 828      66.490  49.700  64.240  1.00  0.00           C
ATOM   2751  HA  CYS A 828      66.120  48.700  64.090  1.00  0.00           H
ATOM   2752  CB  CYS A 828      65.310  50.380  65.080  1.00  0.00           C
ATOM   2753  HB1 CYS A 828      64.450  50.630  64.420  1.00  0.00           H
ATOM   2754  HB2 CYS A 828      65.690  51.310  65.550  1.00  0.00           H
ATOM   2755  SG  CYS A 828      64.600  49.320  66.450  1.00  0.00           S
ATOM   2756  HG1 CYS A 828      65.630  49.690  67.200  1.00  0.00           H
ATOM   2757  C   CYS A 828      66.640  50.350  62.880  1.00  0.00           C
ATOM   2758  O   CYS A 828      65.980  49.930  61.920  1.00  0.00           O
ATOM   2759  N   VAL A 829      67.390  51.490  62.870  1.00  0.00           N
ATOM   2760  HN  VAL A 829      67.850  51.730  63.720  1.00  0.00           H
ATOM   2761  CA  VAL A 829      67.520  52.270  61.660  1.00  0.00           C
ATOM   2762  HA  VAL A 829      66.570  52.300  61.160  1.00  0.00           H
ATOM   2763  CB  VAL A 829      67.990  53.680  61.880  1.00  0.00           C
ATOM   2764  HB  VAL A 829      68.750  53.700  62.690  1.00  0.00           H
ATOM   2765  CG1 VAL A 829      68.390  54.450  60.640  1.00  0.00           C
ATOM   2766 HG11 VAL A 829      69.160  53.900  60.060  1.00  0.00           H
ATOM   2767 HG12 VAL A 829      68.780  55.460  60.900  1.00  0.00           H
ATOM   2768 HG13 VAL A 829      67.500  54.540  59.980  1.00  0.00           H
ATOM   2769  CG2 VAL A 829      66.730  54.310  62.590  1.00  0.00           C
ATOM   2770 HG21 VAL A 829      66.480  53.830  63.560  1.00  0.00           H
ATOM   2771 HG22 VAL A 829      65.820  54.050  62.000  1.00  0.00           H
ATOM   2772 HG23 VAL A 829      66.890  55.390  62.730  1.00  0.00           H
ATOM   2773  C   VAL A 829      68.350  51.520  60.620  1.00  0.00           C
ATOM   2774  O   VAL A 829      67.980  51.420  59.430  1.00  0.00           O
ATOM   2775  N   ILE A 830      69.460  50.920  61.090  1.00  0.00           N
ATOM   2776  HN  ILE A 830      69.690  51.090  62.040  1.00  0.00           H
ATOM   2777  CA  ILE A 830      70.220  49.980  60.270  1.00  0.00           C
ATOM   2778  HA  ILE A 830      70.610  50.500  59.410  1.00  0.00           H
ATOM   2779  CB  ILE A 830      71.480  49.470  60.920  1.00  0.00           C
ATOM   2780  HB  ILE A 830      71.210  49.260  61.990  1.00  0.00           H
ATOM   2781  CG2 ILE A 830      72.140  48.240  60.180  1.00  0.00           C
ATOM   2782 HG21 ILE A 830      73.050  48.030  60.790  1.00  0.00           H
ATOM   2783 HG22 ILE A 830      72.420  48.560  59.150  1.00  0.00           H
ATOM   2784 HG23 ILE A 830      71.480  47.350  60.140  1.00  0.00           H
ATOM   2785  CG1 ILE A 830      72.480  50.640  60.930  1.00  0.00           C
ATOM   2786 HG11 ILE A 830      73.270  50.180  61.570  1.00  0.00           H
ATOM   2787 HG12 ILE A 830      72.030  51.450  61.530  1.00  0.00           H
ATOM   2788  CD  ILE A 830      72.990  51.200  59.660  1.00  0.00           C
ATOM   2789  HD1 ILE A 830      73.920  51.760  59.880  1.00  0.00           H
ATOM   2790  HD2 ILE A 830      72.260  51.880  59.190  1.00  0.00           H
ATOM   2791  HD3 ILE A 830      73.200  50.350  58.970  1.00  0.00           H
ATOM   2792  C   ILE A 830      69.440  48.790  59.750  1.00  0.00           C
ATOM   2793  O   ILE A 830      69.420  48.520  58.570  1.00  0.00           O
ATOM   2794  N   LEU A 831      68.680  48.160  60.610  1.00  0.00           N
ATOM   2795  HN  LEU A 831      68.770  48.350  61.580  1.00  0.00           H
ATOM   2796  CA  LEU A 831      67.930  46.970  60.320  1.00  0.00           C
ATOM   2797  HA  LEU A 831      68.680  46.320  59.900  1.00  0.00           H
ATOM   2798  CB  LEU A 831      67.320  46.340  61.600  1.00  0.00           C
ATOM   2799  HB1 LEU A 831      66.730  47.160  62.070  1.00  0.00           H
ATOM   2800  HB2 LEU A 831      68.140  46.070  62.300  1.00  0.00           H
ATOM   2801  CG  LEU A 831      66.400  45.150  61.440  1.00  0.00           C
ATOM   2802  HG  LEU A 831      65.560  45.530  60.830  1.00  0.00           H
ATOM   2803  CD1 LEU A 831      67.150  44.080  60.720  1.00  0.00           C
ATOM   2804 HD11 LEU A 831      67.980  43.760  61.400  1.00  0.00           H
ATOM   2805 HD12 LEU A 831      67.540  44.540  59.790  1.00  0.00           H
ATOM   2806 HD13 LEU A 831      66.500  43.280  60.340  1.00  0.00           H
ATOM   2807  CD2 LEU A 831      65.840  44.740  62.790  1.00  0.00           C
ATOM   2808 HD21 LEU A 831      65.560  43.660  62.820  1.00  0.00           H
ATOM   2809 HD22 LEU A 831      64.930  45.320  63.000  1.00  0.00           H
ATOM   2810 HD23 LEU A 831      66.450  44.940  63.680  1.00  0.00           H
ATOM   2811  C   LEU A 831      66.890  47.310  59.300  1.00  0.00           C
ATOM   2812  O   LEU A 831      66.660  46.450  58.420  1.00  0.00           O
ATOM   2813  N   PHE A 832      66.220  48.540  59.440  1.00  0.00           N
ATOM   2814  HN  PHE A 832      66.520  49.060  60.240  1.00  0.00           H
ATOM   2815  CA  PHE A 832      65.260  49.040  58.440  1.00  0.00           C
ATOM   2816  HA  PHE A 832      64.520  48.260  58.320  1.00  0.00           H
ATOM   2817  CB  PHE A 832      64.650  50.380  59.130  1.00  0.00           C
ATOM   2818  HB1 PHE A 832      65.500  50.840  59.680  1.00  0.00           H
ATOM   2819  HB2 PHE A 832      63.940  50.150  59.950  1.00  0.00           H
ATOM   2820  CG  PHE A 832      63.960  51.320  58.240  1.00  0.00           C
ATOM   2821  CD1 PHE A 832      64.200  52.710  58.270  1.00  0.00           C
ATOM   2822  HD1 PHE A 832      64.940  53.020  59.000  1.00  0.00           H
ATOM   2823  CE1 PHE A 832      63.540  53.660  57.520  1.00  0.00           C
ATOM   2824  HE1 PHE A 832      63.600  54.730  57.650  1.00  0.00           H
ATOM   2825  CZ  PHE A 832      62.600  53.250  56.610  1.00  0.00           C
ATOM   2826  HZ  PHE A 832      62.160  53.980  55.930  1.00  0.00           H
ATOM   2827  CD2 PHE A 832      62.980  50.920  57.390  1.00  0.00           C
ATOM   2828  HD2 PHE A 832      62.680  49.890  57.430  1.00  0.00           H
ATOM   2829  CE2 PHE A 832      62.420  51.840  56.510  1.00  0.00           C
ATOM   2830  HE2 PHE A 832      61.670  51.440  55.850  1.00  0.00           H
ATOM   2831  C   PHE A 832      65.780  49.260  57.050  1.00  0.00           C
ATOM   2832  O   PHE A 832      65.200  48.730  56.070  1.00  0.00           O
ATOM   2833  N   PHE A 833      66.940  49.970  57.010  1.00  0.00           N
ATOM   2834  HN  PHE A 833      67.410  50.380  57.790  1.00  0.00           H
ATOM   2835  CA  PHE A 833      67.670  50.330  55.790  1.00  0.00           C
ATOM   2836  HA  PHE A 833      66.890  50.660  55.120  1.00  0.00           H
ATOM   2837  CB  PHE A 833      68.650  51.460  56.230  1.00  0.00           C
ATOM   2838  HB1 PHE A 833      69.290  51.100  57.060  1.00  0.00           H
ATOM   2839  HB2 PHE A 833      68.150  52.380  56.590  1.00  0.00           H
ATOM   2840  CG  PHE A 833      69.570  51.890  55.190  1.00  0.00           C
ATOM   2841  CD1 PHE A 833      69.170  52.010  53.940  1.00  0.00           C
ATOM   2842  HD1 PHE A 833      68.170  51.770  53.620  1.00  0.00           H
ATOM   2843  CE1 PHE A 833      69.950  52.540  52.870  1.00  0.00           C
ATOM   2844  HE1 PHE A 833      69.540  52.750  51.890  1.00  0.00           H
ATOM   2845  CZ  PHE A 833      71.350  52.770  53.100  1.00  0.00           C
ATOM   2846  HZ  PHE A 833      71.960  53.170  52.310  1.00  0.00           H
ATOM   2847  CD2 PHE A 833      70.890  52.230  55.460  1.00  0.00           C
ATOM   2848  HD2 PHE A 833      71.300  52.140  56.460  1.00  0.00           H
ATOM   2849  CE2 PHE A 833      71.820  52.610  54.430  1.00  0.00           C
ATOM   2850  HE2 PHE A 833      72.840  52.830  54.660  1.00  0.00           H
ATOM   2851  C   PHE A 833      68.350  49.160  55.070  1.00  0.00           C
ATOM   2852  O   PHE A 833      68.070  48.870  53.910  1.00  0.00           O
ATOM   2853  N   THR A 834      68.980  48.280  55.920  1.00  0.00           N
ATOM   2854  HN  THR A 834      69.080  48.600  56.860  1.00  0.00           H
ATOM   2855  CA  THR A 834      69.410  46.960  55.500  1.00  0.00           C
ATOM   2856  HA  THR A 834      69.960  47.320  54.630  1.00  0.00           H
ATOM   2857  CB  THR A 834      70.510  46.140  56.290  1.00  0.00           C
ATOM   2858  HB  THR A 834      70.710  45.170  55.780  1.00  0.00           H
ATOM   2859  OG1 THR A 834      70.070  45.960  57.640  1.00  0.00           O
ATOM   2860  HG1 THR A 834      69.580  46.740  57.890  1.00  0.00           H
ATOM   2861  CG2 THR A 834      71.790  46.980  56.380  1.00  0.00           C
ATOM   2862 HG21 THR A 834      72.080  47.030  55.310  1.00  0.00           H
ATOM   2863 HG22 THR A 834      72.670  46.600  56.950  1.00  0.00           H
ATOM   2864 HG23 THR A 834      71.570  48.030  56.680  1.00  0.00           H
ATOM   2865  C   THR A 834      68.360  46.110  54.860  1.00  0.00           C
ATOM   2866  O   THR A 834      68.620  45.500  53.850  1.00  0.00           O
ATOM   2867  N   THR A 835      67.160  46.150  55.380  1.00  0.00           N
ATOM   2868  HN  THR A 835      67.060  46.570  56.280  1.00  0.00           H
ATOM   2869  CA  THR A 835      66.030  45.390  54.770  1.00  0.00           C
ATOM   2870  HA  THR A 835      66.290  44.370  54.530  1.00  0.00           H
ATOM   2871  CB  THR A 835      64.800  45.310  55.690  1.00  0.00           C
ATOM   2872  HB  THR A 835      64.440  46.310  56.020  1.00  0.00           H
ATOM   2873  OG1 THR A 835      65.140  44.580  56.880  1.00  0.00           O
ATOM   2874  HG1 THR A 835      65.710  45.180  57.380  1.00  0.00           H
ATOM   2875  CG2 THR A 835      63.650  44.600  54.950  1.00  0.00           C
ATOM   2876 HG21 THR A 835      63.240  45.190  54.110  1.00  0.00           H
ATOM   2877 HG22 THR A 835      62.860  44.620  55.730  1.00  0.00           H
ATOM   2878 HG23 THR A 835      63.910  43.600  54.520  1.00  0.00           H
ATOM   2879  C   THR A 835      65.640  46.030  53.400  1.00  0.00           C
ATOM   2880  O   THR A 835      65.310  45.310  52.470  1.00  0.00           O
ATOM   2881  N   PHE A 836      65.620  47.320  53.380  1.00  0.00           N
ATOM   2882  HN  PHE A 836      65.910  47.950  54.090  1.00  0.00           H
ATOM   2883  CA  PHE A 836      65.320  47.970  52.060  1.00  0.00           C
ATOM   2884  HA  PHE A 836      64.510  47.440  51.570  1.00  0.00           H
ATOM   2885  CB  PHE A 836      65.190  49.510  52.200  1.00  0.00           C
ATOM   2886  HB1 PHE A 836      66.090  49.900  52.730  1.00  0.00           H
ATOM   2887  HB2 PHE A 836      64.280  49.770  52.780  1.00  0.00           H
ATOM   2888  CG  PHE A 836      65.020  50.110  50.830  1.00  0.00           C
ATOM   2889  CD1 PHE A 836      63.820  49.850  50.120  1.00  0.00           C
ATOM   2890  HD1 PHE A 836      62.980  49.330  50.560  1.00  0.00           H
ATOM   2891  CE1 PHE A 836      63.610  50.330  48.870  1.00  0.00           C
ATOM   2892  HE1 PHE A 836      62.680  50.170  48.340  1.00  0.00           H
ATOM   2893  CZ  PHE A 836      64.600  51.150  48.270  1.00  0.00           C
ATOM   2894  HZ  PHE A 836      64.620  51.490  47.250  1.00  0.00           H
ATOM   2895  CD2 PHE A 836      65.970  50.940  50.200  1.00  0.00           C
ATOM   2896  HD2 PHE A 836      66.910  51.030  50.730  1.00  0.00           H
ATOM   2897  CE2 PHE A 836      65.790  51.440  48.940  1.00  0.00           C
ATOM   2898  HE2 PHE A 836      66.580  52.060  48.520  1.00  0.00           H
ATOM   2899  C   PHE A 836      66.440  47.600  51.010  1.00  0.00           C
ATOM   2900  O   PHE A 836      66.240  47.320  49.850  1.00  0.00           O
ATOM   2901  N   PHE A 837      67.750  47.750  51.460  1.00  0.00           N
ATOM   2902  HN  PHE A 837      67.880  47.990  52.420  1.00  0.00           H
ATOM   2903  CA  PHE A 837      68.870  47.680  50.580  1.00  0.00           C
ATOM   2904  HA  PHE A 837      68.660  48.300  49.720  1.00  0.00           H
ATOM   2905  CB  PHE A 837      70.160  48.100  51.380  1.00  0.00           C
ATOM   2906  HB1 PHE A 837      70.390  47.480  52.280  1.00  0.00           H
ATOM   2907  HB2 PHE A 837      69.910  49.090  51.820  1.00  0.00           H
ATOM   2908  CG  PHE A 837      71.450  48.380  50.590  1.00  0.00           C
ATOM   2909  CD1 PHE A 837      72.100  47.350  49.880  1.00  0.00           C
ATOM   2910  HD1 PHE A 837      71.610  46.390  49.980  1.00  0.00           H
ATOM   2911  CE1 PHE A 837      73.280  47.540  49.210  1.00  0.00           C
ATOM   2912  HE1 PHE A 837      73.680  46.680  48.710  1.00  0.00           H
ATOM   2913  CZ  PHE A 837      73.920  48.820  49.170  1.00  0.00           C
ATOM   2914  HZ  PHE A 837      74.790  49.040  48.580  1.00  0.00           H
ATOM   2915  CD2 PHE A 837      72.020  49.700  50.550  1.00  0.00           C
ATOM   2916  HD2 PHE A 837      71.660  50.570  51.060  1.00  0.00           H
ATOM   2917  CE2 PHE A 837      73.240  49.880  49.830  1.00  0.00           C
ATOM   2918  HE2 PHE A 837      73.680  50.860  49.880  1.00  0.00           H
ATOM   2919  C   PHE A 837      68.970  46.240  50.060  1.00  0.00           C
ATOM   2920  O   PHE A 837      69.180  46.040  48.840  1.00  0.00           O
ATOM   2921  N   LEU A 838      68.650  45.300  50.990  1.00  0.00           N
ATOM   2922  HN  LEU A 838      68.530  45.600  51.930  1.00  0.00           H
ATOM   2923  CA  LEU A 838      68.800  43.850  50.720  1.00  0.00           C
ATOM   2924  HA  LEU A 838      69.660  43.720  50.070  1.00  0.00           H
ATOM   2925  CB  LEU A 838      68.920  42.990  52.010  1.00  0.00           C
ATOM   2926  HB1 LEU A 838      68.050  43.230  52.660  1.00  0.00           H
ATOM   2927  HB2 LEU A 838      69.720  43.400  52.660  1.00  0.00           H
ATOM   2928  CG  LEU A 838      69.120  41.500  51.750  1.00  0.00           C
ATOM   2929  HG  LEU A 838      68.260  41.110  51.160  1.00  0.00           H
ATOM   2930  CD1 LEU A 838      70.370  41.080  51.000  1.00  0.00           C
ATOM   2931 HD11 LEU A 838      70.360  41.580  50.000  1.00  0.00           H
ATOM   2932 HD12 LEU A 838      70.250  39.990  50.820  1.00  0.00           H
ATOM   2933 HD13 LEU A 838      71.300  41.270  51.590  1.00  0.00           H
ATOM   2934  CD2 LEU A 838      69.150  40.760  53.080  1.00  0.00           C
ATOM   2935 HD21 LEU A 838      69.960  41.170  53.730  1.00  0.00           H
ATOM   2936 HD22 LEU A 838      69.390  39.690  52.910  1.00  0.00           H
ATOM   2937 HD23 LEU A 838      68.240  40.850  53.700  1.00  0.00           H
ATOM   2938  C   LEU A 838      67.800  43.300  49.730  1.00  0.00           C
ATOM   2939  O   LEU A 838      68.140  42.670  48.700  1.00  0.00           O
ATOM   2940  N   SER A 839      66.530  43.610  49.980  1.00  0.00           N
ATOM   2941  HN  SER A 839      66.320  44.020  50.860  1.00  0.00           H
ATOM   2942  CA  SER A 839      65.450  43.380  49.020  1.00  0.00           C
ATOM   2943  HA  SER A 839      65.520  42.330  48.790  1.00  0.00           H
ATOM   2944  CB  SER A 839      64.060  43.740  49.480  1.00  0.00           C
ATOM   2945  HB1 SER A 839      63.800  42.970  50.250  1.00  0.00           H
ATOM   2946  HB2 SER A 839      63.210  43.670  48.770  1.00  0.00           H
ATOM   2947  OG  SER A 839      63.980  44.970  50.200  1.00  0.00           O
ATOM   2948  HG1 SER A 839      64.460  44.980  51.030  1.00  0.00           H
ATOM   2949  C   SER A 839      65.590  43.980  47.700  1.00  0.00           C
ATOM   2950  O   SER A 839      65.410  43.420  46.580  1.00  0.00           O
ATOM   2951  N   SER A 840      66.080  45.290  47.650  1.00  0.00           N
ATOM   2952  HN  SER A 840      66.280  45.720  48.520  1.00  0.00           H
ATOM   2953  CA  SER A 840      66.480  46.050  46.520  1.00  0.00           C
ATOM   2954  HA  SER A 840      65.670  46.000  45.800  1.00  0.00           H
ATOM   2955  CB  SER A 840      66.810  47.490  46.860  1.00  0.00           C
ATOM   2956  HB1 SER A 840      67.700  47.500  47.530  1.00  0.00           H
ATOM   2957  HB2 SER A 840      65.940  47.810  47.480  1.00  0.00           H
ATOM   2958  OG  SER A 840      66.910  48.370  45.750  1.00  0.00           O
ATOM   2959  HG1 SER A 840      67.230  49.180  46.160  1.00  0.00           H
ATOM   2960  C   SER A 840      67.610  45.450  45.710  1.00  0.00           C
ATOM   2961  O   SER A 840      67.420  45.260  44.510  1.00  0.00           O
ATOM   2962  N   PHE A 841      68.720  44.980  46.330  1.00  0.00           N
ATOM   2963  HN  PHE A 841      68.950  45.370  47.230  1.00  0.00           H
ATOM   2964  CA  PHE A 841      69.720  44.140  45.650  1.00  0.00           C
ATOM   2965  HA  PHE A 841      70.010  44.710  44.770  1.00  0.00           H
ATOM   2966  CB  PHE A 841      71.040  44.010  46.600  1.00  0.00           C
ATOM   2967  HB1 PHE A 841      70.620  43.810  47.610  1.00  0.00           H
ATOM   2968  HB2 PHE A 841      71.630  44.950  46.660  1.00  0.00           H
ATOM   2969  CG  PHE A 841      72.000  42.920  46.210  1.00  0.00           C
ATOM   2970  CD1 PHE A 841      71.740  41.580  46.670  1.00  0.00           C
ATOM   2971  HD1 PHE A 841      70.820  41.330  47.160  1.00  0.00           H
ATOM   2972  CE1 PHE A 841      72.690  40.570  46.420  1.00  0.00           C
ATOM   2973  HE1 PHE A 841      72.610  39.550  46.770  1.00  0.00           H
ATOM   2974  CZ  PHE A 841      73.910  40.850  45.820  1.00  0.00           C
ATOM   2975  HZ  PHE A 841      74.680  40.100  45.670  1.00  0.00           H
ATOM   2976  CD2 PHE A 841      73.200  43.160  45.610  1.00  0.00           C
ATOM   2977  HD2 PHE A 841      73.500  44.180  45.420  1.00  0.00           H
ATOM   2978  CE2 PHE A 841      74.220  42.170  45.450  1.00  0.00           C
ATOM   2979  HE2 PHE A 841      75.160  42.490  45.030  1.00  0.00           H
ATOM   2980  C   PHE A 841      69.190  42.830  45.090  1.00  0.00           C
ATOM   2981  O   PHE A 841      69.370  42.580  43.890  1.00  0.00           O
ATOM   2982  N   LEU A 842      68.460  42.080  45.890  1.00  0.00           N
ATOM   2983  HN  LEU A 842      68.370  42.260  46.870  1.00  0.00           H
ATOM   2984  CA  LEU A 842      68.010  40.750  45.490  1.00  0.00           C
ATOM   2985  HA  LEU A 842      68.910  40.200  45.270  1.00  0.00           H
ATOM   2986  CB  LEU A 842      67.420  40.040  46.740  1.00  0.00           C
ATOM   2987  HB1 LEU A 842      66.930  39.070  46.470  1.00  0.00           H
ATOM   2988  HB2 LEU A 842      66.690  40.750  47.170  1.00  0.00           H
ATOM   2989  CG  LEU A 842      68.320  39.650  47.860  1.00  0.00           C
ATOM   2990  HG  LEU A 842      68.950  40.500  48.180  1.00  0.00           H
ATOM   2991  CD1 LEU A 842      67.490  39.060  48.980  1.00  0.00           C
ATOM   2992 HD11 LEU A 842      67.070  39.830  49.650  1.00  0.00           H
ATOM   2993 HD12 LEU A 842      68.200  38.460  49.590  1.00  0.00           H
ATOM   2994 HD13 LEU A 842      66.770  38.250  48.710  1.00  0.00           H
ATOM   2995  CD2 LEU A 842      69.290  38.550  47.350  1.00  0.00           C
ATOM   2996 HD21 LEU A 842      69.940  39.010  46.560  1.00  0.00           H
ATOM   2997 HD22 LEU A 842      68.710  37.760  46.840  1.00  0.00           H
ATOM   2998 HD23 LEU A 842      69.880  38.040  48.140  1.00  0.00           H
ATOM   2999  C   LEU A 842      67.090  40.640  44.310  1.00  0.00           C
ATOM   3000  O   LEU A 842      67.250  39.830  43.450  1.00  0.00           O
ATOM   3001  N   LYS A 843      66.250  41.660  44.240  1.00  0.00           N
ATOM   3002  HN  LYS A 843      66.100  42.460  44.810  1.00  0.00           H
ATOM   3003  CA  LYS A 843      65.410  41.840  43.050  1.00  0.00           C
ATOM   3004  HA  LYS A 843      64.860  40.920  42.870  1.00  0.00           H
ATOM   3005  CB  LYS A 843      64.430  42.970  43.380  1.00  0.00           C
ATOM   3006  HB1 LYS A 843      64.980  43.900  43.670  1.00  0.00           H
ATOM   3007  HB2 LYS A 843      63.830  42.790  44.290  1.00  0.00           H
ATOM   3008  CG  LYS A 843      63.560  43.420  42.240  1.00  0.00           C
ATOM   3009  HG1 LYS A 843      64.130  43.920  41.430  1.00  0.00           H
ATOM   3010  HG2 LYS A 843      62.830  44.140  42.670  1.00  0.00           H
ATOM   3011  CD  LYS A 843      62.510  42.360  41.710  1.00  0.00           C
ATOM   3012  HD1 LYS A 843      62.210  41.700  42.560  1.00  0.00           H
ATOM   3013  HD2 LYS A 843      63.130  41.620  41.150  1.00  0.00           H
ATOM   3014  CE  LYS A 843      61.260  42.820  41.030  1.00  0.00           C
ATOM   3015  HE1 LYS A 843      60.570  43.550  41.500  1.00  0.00           H
ATOM   3016  HE2 LYS A 843      60.660  41.920  40.770  1.00  0.00           H
ATOM   3017  NZ  LYS A 843      61.650  43.500  39.800  1.00  0.00           N
ATOM   3018  HZ1 LYS A 843      60.990  43.190  39.060  1.00  0.00           H
ATOM   3019  HZ2 LYS A 843      62.620  43.240  39.540  1.00  0.00           H
ATOM   3020  HZ3 LYS A 843      61.610  44.530  39.900  1.00  0.00           H
ATOM   3021  C   LYS A 843      66.090  42.190  41.770  1.00  0.00           C
ATOM   3022  O   LYS A 843      65.620  41.890  40.690  1.00  0.00           O
ATOM   3023  N   GLN A 844      67.290  42.890  41.850  1.00  0.00           N
ATOM   3024  HN  GLN A 844      67.570  43.310  42.710  1.00  0.00           H
ATOM   3025  CA  GLN A 844      68.210  43.250  40.790  1.00  0.00           C
ATOM   3026  HA  GLN A 844      67.590  43.270  39.910  1.00  0.00           H
ATOM   3027  CB  GLN A 844      68.730  44.620  41.100  1.00  0.00           C
ATOM   3028  HB1 GLN A 844      69.480  44.850  40.310  1.00  0.00           H
ATOM   3029  HB2 GLN A 844      69.330  44.680  42.030  1.00  0.00           H
ATOM   3030  CG  GLN A 844      67.760  45.790  40.910  1.00  0.00           C
ATOM   3031  HG1 GLN A 844      68.190  46.810  40.860  1.00  0.00           H
ATOM   3032  HG2 GLN A 844      67.110  45.780  41.820  1.00  0.00           H
ATOM   3033  CD  GLN A 844      66.900  45.680  39.720  1.00  0.00           C
ATOM   3034  OE1 GLN A 844      67.450  45.630  38.590  1.00  0.00           O
ATOM   3035  NE2 GLN A 844      65.530  45.730  39.900  1.00  0.00           N
ATOM   3036 HE21 GLN A 844      64.940  45.690  39.080  1.00  0.00           H
ATOM   3037 HE22 GLN A 844      65.160  45.680  40.820  1.00  0.00           H
ATOM   3038  C   GLN A 844      69.260  42.180  40.630  1.00  0.00           C
ATOM   3039  O   GLN A 844      70.180  42.360  39.790  1.00  0.00           O
ATOM   3040  N   PHE A 845      69.160  41.040  41.390  1.00  0.00           N
ATOM   3041  HN  PHE A 845      68.500  41.000  42.130  1.00  0.00           H
ATOM   3042  CA  PHE A 845      70.120  39.960  41.140  1.00  0.00           C
ATOM   3043  HA  PHE A 845      71.130  40.360  41.190  1.00  0.00           H
ATOM   3044  CB  PHE A 845      69.950  38.920  42.280  1.00  0.00           C
ATOM   3045  HB1 PHE A 845      69.000  38.380  42.110  1.00  0.00           H
ATOM   3046  HB2 PHE A 845      69.720  39.560  43.160  1.00  0.00           H
ATOM   3047  CG  PHE A 845      71.080  38.020  42.590  1.00  0.00           C
ATOM   3048  CD1 PHE A 845      70.870  36.750  42.170  1.00  0.00           C
ATOM   3049  HD1 PHE A 845      70.000  36.460  41.580  1.00  0.00           H
ATOM   3050  CE1 PHE A 845      71.780  35.780  42.400  1.00  0.00           C
ATOM   3051  HE1 PHE A 845      71.490  34.750  42.370  1.00  0.00           H
ATOM   3052  CZ  PHE A 845      73.030  36.160  42.970  1.00  0.00           C
ATOM   3053  HZ  PHE A 845      73.700  35.330  43.170  1.00  0.00           H
ATOM   3054  CD2 PHE A 845      72.260  38.430  43.160  1.00  0.00           C
ATOM   3055  HD2 PHE A 845      72.440  39.430  43.530  1.00  0.00           H
ATOM   3056  CE2 PHE A 845      73.280  37.500  43.410  1.00  0.00           C
ATOM   3057  HE2 PHE A 845      74.110  37.760  44.050  1.00  0.00           H
ATOM   3058  C   PHE A 845      70.090  39.420  39.710  1.00  0.00           C
ATOM   3059  O   PHE A 845      71.040  38.940  39.130  1.00  0.00           O
ATOM   3060  N   LYS A 846      68.930  39.300  39.100  1.00  0.00           N
ATOM   3061  HN  LYS A 846      68.130  39.480  39.680  1.00  0.00           H
ATOM   3062  CA  LYS A 846      68.670  38.810  37.740  1.00  0.00           C
ATOM   3063  HA  LYS A 846      68.850  37.750  37.890  1.00  0.00           H
ATOM   3064  CB  LYS A 846      67.210  38.990  37.300  1.00  0.00           C
ATOM   3065  HB1 LYS A 846      66.770  40.000  37.370  1.00  0.00           H
ATOM   3066  HB2 LYS A 846      66.500  38.440  37.950  1.00  0.00           H
ATOM   3067  CG  LYS A 846      67.020  38.530  35.810  1.00  0.00           C
ATOM   3068  HG1 LYS A 846      67.510  37.540  35.830  1.00  0.00           H
ATOM   3069  HG2 LYS A 846      67.650  39.250  35.250  1.00  0.00           H
ATOM   3070  CD  LYS A 846      65.590  38.540  35.230  1.00  0.00           C
ATOM   3071  HD1 LYS A 846      65.230  39.600  35.250  1.00  0.00           H
ATOM   3072  HD2 LYS A 846      64.880  38.100  35.970  1.00  0.00           H
ATOM   3073  CE  LYS A 846      65.460  37.860  33.860  1.00  0.00           C
ATOM   3074  HE1 LYS A 846      66.330  37.850  33.180  1.00  0.00           H
ATOM   3075  HE2 LYS A 846      64.660  38.480  33.400  1.00  0.00           H
ATOM   3076  NZ  LYS A 846      65.040  36.450  33.950  1.00  0.00           N
ATOM   3077  HZ1 LYS A 846      64.050  36.470  34.240  1.00  0.00           H
ATOM   3078  HZ2 LYS A 846      65.620  35.880  34.600  1.00  0.00           H
ATOM   3079  HZ3 LYS A 846      64.950  36.040  32.990  1.00  0.00           H
ATOM   3080  C   LYS A 846      69.650  39.340  36.670  1.00  0.00           C
ATOM   3081  O   LYS A 846      70.020  38.580  35.760  1.00  0.00           O
ATOM   3082  N   THR A 847      70.120  40.620  36.710  1.00  0.00           N
ATOM   3083  HN  THR A 847      69.790  41.250  37.410  1.00  0.00           H
ATOM   3084  CA  THR A 847      71.020  41.280  35.760  1.00  0.00           C
ATOM   3085  HA  THR A 847      70.910  40.780  34.810  1.00  0.00           H
ATOM   3086  CB  THR A 847      70.600  42.700  35.570  1.00  0.00           C
ATOM   3087  HB  THR A 847      71.330  43.410  35.140  1.00  0.00           H
ATOM   3088  OG1 THR A 847      70.040  43.320  36.680  1.00  0.00           O
ATOM   3089  HG1 THR A 847      70.710  43.490  37.340  1.00  0.00           H
ATOM   3090  CG2 THR A 847      69.470  42.730  34.580  1.00  0.00           C
ATOM   3091 HG21 THR A 847      68.720  42.000  34.930  1.00  0.00           H
ATOM   3092 HG22 THR A 847      69.670  42.540  33.510  1.00  0.00           H
ATOM   3093 HG23 THR A 847      69.060  43.760  34.670  1.00  0.00           H
ATOM   3094  C   THR A 847      72.540  41.230  36.120  1.00  0.00           C
ATOM   3095  O   THR A 847      73.420  41.890  35.510  1.00  0.00           O
ATOM   3096  N   LYS A 848      72.880  40.450  37.180  1.00  0.00           N
ATOM   3097  HN  LYS A 848      72.190  39.990  37.730  1.00  0.00           H
ATOM   3098  CA  LYS A 848      74.250  40.280  37.570  1.00  0.00           C
ATOM   3099  HA  LYS A 848      74.760  41.180  37.270  1.00  0.00           H
ATOM   3100  CB  LYS A 848      74.380  40.000  39.110  1.00  0.00           C
ATOM   3101  HB1 LYS A 848      75.410  39.680  39.340  1.00  0.00           H
ATOM   3102  HB2 LYS A 848      73.610  39.290  39.480  1.00  0.00           H
ATOM   3103  CG  LYS A 848      74.180  41.250  40.020  1.00  0.00           C
ATOM   3104  HG1 LYS A 848      74.170  40.990  41.100  1.00  0.00           H
ATOM   3105  HG2 LYS A 848      73.180  41.660  39.790  1.00  0.00           H
ATOM   3106  CD  LYS A 848      75.210  42.430  39.860  1.00  0.00           C
ATOM   3107  HD1 LYS A 848      75.180  42.690  38.780  1.00  0.00           H
ATOM   3108  HD2 LYS A 848      76.240  42.020  40.010  1.00  0.00           H
ATOM   3109  CE  LYS A 848      74.810  43.700  40.730  1.00  0.00           C
ATOM   3110  HE1 LYS A 848      75.210  43.430  41.720  1.00  0.00           H
ATOM   3111  HE2 LYS A 848      73.730  43.840  40.960  1.00  0.00           H
ATOM   3112  NZ  LYS A 848      75.430  44.920  40.220  1.00  0.00           N
ATOM   3113  HZ1 LYS A 848      75.210  45.600  40.970  1.00  0.00           H
ATOM   3114  HZ2 LYS A 848      74.920  45.190  39.350  1.00  0.00           H
ATOM   3115  HZ3 LYS A 848      76.430  44.670  40.060  1.00  0.00           H
ATOM   3116  C   LYS A 848      74.870  39.120  36.790  1.00  0.00           C
ATOM   3117  O   LYS A 848      74.150  38.290  36.260  1.00  0.00           O
ATOM   3118  N   ARG A 849      76.190  39.010  36.640  1.00  0.00           N
ATOM   3119  HN  ARG A 849      76.800  39.610  37.150  1.00  0.00           H
ATOM   3120  CA  ARG A 849      76.680  37.950  35.690  1.00  0.00           C
ATOM   3121  HA  ARG A 849      75.890  37.870  34.960  1.00  0.00           H
ATOM   3122  CB  ARG A 849      77.990  38.310  34.960  1.00  0.00           C
ATOM   3123  HB1 ARG A 849      78.150  37.450  34.260  1.00  0.00           H
ATOM   3124  HB2 ARG A 849      78.820  38.470  35.660  1.00  0.00           H
ATOM   3125  CG  ARG A 849      77.850  39.690  34.230  1.00  0.00           C
ATOM   3126  HG1 ARG A 849      77.660  40.510  34.950  1.00  0.00           H
ATOM   3127  HG2 ARG A 849      77.000  39.610  33.510  1.00  0.00           H
ATOM   3128  CD  ARG A 849      78.990  40.220  33.380  1.00  0.00           C
ATOM   3129  HD1 ARG A 849      79.880  40.500  33.980  1.00  0.00           H
ATOM   3130  HD2 ARG A 849      78.520  41.070  32.840  1.00  0.00           H
ATOM   3131  NE  ARG A 849      79.280  39.150  32.380  1.00  0.00           N
ATOM   3132  HE  ARG A 849      78.530  38.550  32.130  1.00  0.00           H
ATOM   3133  CZ  ARG A 849      80.390  39.150  31.580  1.00  0.00           C
ATOM   3134  NH1 ARG A 849      80.290  38.580  30.380  1.00  0.00           N
ATOM   3135 HH11 ARG A 849      79.410  38.160  30.170  1.00  0.00           H
ATOM   3136 HH12 ARG A 849      81.160  38.400  29.910  1.00  0.00           H
ATOM   3137  NH2 ARG A 849      81.520  39.700  31.890  1.00  0.00           N
ATOM   3138 HH21 ARG A 849      81.590  40.090  32.810  1.00  0.00           H
ATOM   3139 HH22 ARG A 849      82.300  39.530  31.290  1.00  0.00           H
ATOM   3140  C   ARG A 849      76.700  36.510  36.300  1.00  0.00           C
ATOM   3141  O   ARG A 849      76.320  35.530  35.630  1.00  0.00           O
ATOM   3142  N   TYR A 850      77.140  36.450  37.590  1.00  0.00           N
ATOM   3143  HN  TYR A 850      77.370  37.300  38.050  1.00  0.00           H
ATOM   3144  CA  TYR A 850      77.230  35.260  38.460  1.00  0.00           C
ATOM   3145  HA  TYR A 850      77.910  34.620  37.920  1.00  0.00           H
ATOM   3146  CB  TYR A 850      77.950  35.480  39.810  1.00  0.00           C
ATOM   3147  HB1 TYR A 850      79.040  35.490  39.570  1.00  0.00           H
ATOM   3148  HB2 TYR A 850      77.800  34.780  40.640  1.00  0.00           H
ATOM   3149  CG  TYR A 850      77.670  36.830  40.390  1.00  0.00           C
ATOM   3150  CD1 TYR A 850      78.680  37.850  40.390  1.00  0.00           C
ATOM   3151  HD1 TYR A 850      79.710  37.660  40.170  1.00  0.00           H
ATOM   3152  CE1 TYR A 850      78.400  39.130  40.870  1.00  0.00           C
ATOM   3153  HE1 TYR A 850      79.090  39.950  40.790  1.00  0.00           H
ATOM   3154  CZ  TYR A 850      77.170  39.340  41.540  1.00  0.00           C
ATOM   3155  OH  TYR A 850      76.840  40.610  42.150  1.00  0.00           O
ATOM   3156  HH  TYR A 850      77.570  41.220  42.030  1.00  0.00           H
ATOM   3157  CD2 TYR A 850      76.500  37.070  41.040  1.00  0.00           C
ATOM   3158  HD2 TYR A 850      75.790  36.270  41.160  1.00  0.00           H
ATOM   3159  CE2 TYR A 850      76.220  38.340  41.630  1.00  0.00           C
ATOM   3160  HE2 TYR A 850      75.380  38.590  42.260  1.00  0.00           H
ATOM   3161  C   TYR A 850      75.940  34.480  38.620  1.00  0.00           C
ATOM   3162  O   TYR A 850      74.870  35.070  38.620  1.00  0.00           O
ATOM   3163  N   PHE A 851      76.050  33.210  38.770  1.00  0.00           N
ATOM   3164  HN  PHE A 851      76.990  32.860  38.790  1.00  0.00           H
ATOM   3165  CA  PHE A 851      74.910  32.220  38.880  1.00  0.00           C
ATOM   3166  HA  PHE A 851      75.430  31.360  39.280  1.00  0.00           H
ATOM   3167  CB  PHE A 851      73.720  32.530  39.930  1.00  0.00           C
ATOM   3168  HB1 PHE A 851      72.840  31.910  39.630  1.00  0.00           H
ATOM   3169  HB2 PHE A 851      73.390  33.580  39.850  1.00  0.00           H
ATOM   3170  CG  PHE A 851      74.120  32.260  41.360  1.00  0.00           C
ATOM   3171  CD1 PHE A 851      74.880  33.210  42.050  1.00  0.00           C
ATOM   3172  HD1 PHE A 851      75.150  34.140  41.600  1.00  0.00           H
ATOM   3173  CE1 PHE A 851      75.130  32.950  43.460  1.00  0.00           C
ATOM   3174  HE1 PHE A 851      75.670  33.730  43.990  1.00  0.00           H
ATOM   3175  CZ  PHE A 851      74.440  31.920  44.100  1.00  0.00           C
ATOM   3176  HZ  PHE A 851      74.390  31.860  45.180  1.00  0.00           H
ATOM   3177  CD2 PHE A 851      73.610  31.080  42.040  1.00  0.00           C
ATOM   3178  HD2 PHE A 851      73.050  30.320  41.510  1.00  0.00           H
ATOM   3179  CE2 PHE A 851      73.640  31.010  43.400  1.00  0.00           C
ATOM   3180  HE2 PHE A 851      73.060  30.310  43.980  1.00  0.00           H
ATOM   3181  C   PHE A 851      74.260  31.780  37.530  1.00  0.00           C
ATOM   3182  O   PHE A 851      74.140  32.670  36.680  1.00  0.00           O
ATOM   3183  N   PRO A 852      73.800  30.440  37.270  1.00  0.00           N
ATOM   3184  CD  PRO A 852      73.970  29.290  38.130  1.00  0.00           C
ATOM   3185  HD1 PRO A 852      73.170  29.310  38.900  1.00  0.00           H
ATOM   3186  HD2 PRO A 852      74.920  29.200  38.710  1.00  0.00           H
ATOM   3187  CA  PRO A 852      72.940  30.160  36.090  1.00  0.00           C
ATOM   3188  HA  PRO A 852      73.590  30.360  35.240  1.00  0.00           H
ATOM   3189  CB  PRO A 852      72.840  28.610  36.120  1.00  0.00           C
ATOM   3190  HB1 PRO A 852      72.960  28.040  35.180  1.00  0.00           H
ATOM   3191  HB2 PRO A 852      71.860  28.270  36.530  1.00  0.00           H
ATOM   3192  CG  PRO A 852      73.960  28.100  37.090  1.00  0.00           C
ATOM   3193  HG1 PRO A 852      73.610  27.100  37.400  1.00  0.00           H
ATOM   3194  HG2 PRO A 852      74.850  28.090  36.420  1.00  0.00           H
ATOM   3195  C   PRO A 852      71.700  30.960  36.010  1.00  0.00           C
ATOM   3196  O   PRO A 852      71.140  31.410  37.040  1.00  0.00           O
ATOM   3197  N   THR A 853      71.160  31.180  34.830  1.00  0.00           N
ATOM   3198  HN  THR A 853      71.350  30.670  34.000  1.00  0.00           H
ATOM   3199  CA  THR A 853      70.090  32.160  34.610  1.00  0.00           C
ATOM   3200  HA  THR A 853      70.470  33.020  35.140  1.00  0.00           H
ATOM   3201  CB  THR A 853      69.820  32.380  33.050  1.00  0.00           C
ATOM   3202  HB  THR A 853      69.000  33.110  32.830  1.00  0.00           H
ATOM   3203  OG1 THR A 853      69.620  31.180  32.300  1.00  0.00           O
ATOM   3204  HG1 THR A 853      68.710  31.210  31.990  1.00  0.00           H
ATOM   3205  CG2 THR A 853      71.040  33.080  32.470  1.00  0.00           C
ATOM   3206 HG21 THR A 853      71.190  34.040  33.030  1.00  0.00           H
ATOM   3207 HG22 THR A 853      70.840  33.410  31.430  1.00  0.00           H
ATOM   3208 HG23 THR A 853      72.020  32.570  32.530  1.00  0.00           H
ATOM   3209  C   THR A 853      68.760  31.850  35.240  1.00  0.00           C
ATOM   3210  O   THR A 853      68.170  32.780  35.780  1.00  0.00           O
ATOM   3211  N   LYS A 854      68.210  30.560  35.290  1.00  0.00           N
ATOM   3212  HN  LYS A 854      68.730  29.780  34.940  1.00  0.00           H
ATOM   3213  CA  LYS A 854      66.980  30.240  36.040  1.00  0.00           C
ATOM   3214  HA  LYS A 854      66.210  30.990  35.920  1.00  0.00           H
ATOM   3215  CB  LYS A 854      66.390  28.760  35.870  1.00  0.00           C
ATOM   3216  HB1 LYS A 854      65.480  28.480  36.440  1.00  0.00           H
ATOM   3217  HB2 LYS A 854      67.180  28.120  36.320  1.00  0.00           H
ATOM   3218  CG  LYS A 854      66.180  28.450  34.360  1.00  0.00           C
ATOM   3219  HG1 LYS A 854      65.850  27.390  34.470  1.00  0.00           H
ATOM   3220  HG2 LYS A 854      67.160  28.410  33.870  1.00  0.00           H
ATOM   3221  CD  LYS A 854      65.120  29.330  33.740  1.00  0.00           C
ATOM   3222  HD1 LYS A 854      65.470  30.390  33.780  1.00  0.00           H
ATOM   3223  HD2 LYS A 854      64.210  29.300  34.370  1.00  0.00           H
ATOM   3224  CE  LYS A 854      64.810  28.970  32.270  1.00  0.00           C
ATOM   3225  HE1 LYS A 854      65.860  28.910  31.880  1.00  0.00           H
ATOM   3226  HE2 LYS A 854      64.280  29.790  31.750  1.00  0.00           H
ATOM   3227  NZ  LYS A 854      64.260  27.680  32.160  1.00  0.00           N
ATOM   3228  HZ1 LYS A 854      64.910  26.900  32.360  1.00  0.00           H
ATOM   3229  HZ2 LYS A 854      63.950  27.600  31.170  1.00  0.00           H
ATOM   3230  HZ3 LYS A 854      63.380  27.630  32.730  1.00  0.00           H
ATOM   3231  C   LYS A 854      67.230  30.370  37.500  1.00  0.00           C
ATOM   3232  O   LYS A 854      66.390  30.860  38.270  1.00  0.00           O
ATOM   3233  N   VAL A 855      68.450  30.020  37.950  1.00  0.00           N
ATOM   3234  HN  VAL A 855      69.100  29.810  37.220  1.00  0.00           H
ATOM   3235  CA  VAL A 855      68.750  29.990  39.410  1.00  0.00           C
ATOM   3236  HA  VAL A 855      67.900  29.620  39.950  1.00  0.00           H
ATOM   3237  CB  VAL A 855      70.030  29.170  39.610  1.00  0.00           C
ATOM   3238  HB  VAL A 855      70.800  29.620  38.950  1.00  0.00           H
ATOM   3239  CG1 VAL A 855      70.440  29.260  41.130  1.00  0.00           C
ATOM   3240 HG11 VAL A 855      71.310  28.580  41.170  1.00  0.00           H
ATOM   3241 HG12 VAL A 855      69.540  29.170  41.790  1.00  0.00           H
ATOM   3242 HG13 VAL A 855      70.860  30.260  41.360  1.00  0.00           H
ATOM   3243  CG2 VAL A 855      69.850  27.750  39.200  1.00  0.00           C
ATOM   3244 HG21 VAL A 855      69.000  27.250  39.710  1.00  0.00           H
ATOM   3245 HG22 VAL A 855      70.770  27.160  39.420  1.00  0.00           H
ATOM   3246 HG23 VAL A 855      69.790  27.720  38.090  1.00  0.00           H
ATOM   3247  C   VAL A 855      68.830  31.350  39.960  1.00  0.00           C
ATOM   3248  O   VAL A 855      68.410  31.680  41.080  1.00  0.00           O
ATOM   3249  N   ARG A 856      69.570  32.230  39.170  1.00  0.00           N
ATOM   3250  HN  ARG A 856      70.020  31.900  38.350  1.00  0.00           H
ATOM   3251  CA  ARG A 856      69.890  33.610  39.510  1.00  0.00           C
ATOM   3252  HA  ARG A 856      70.400  33.700  40.470  1.00  0.00           H
ATOM   3253  CB  ARG A 856      70.860  34.120  38.430  1.00  0.00           C
ATOM   3254  HB1 ARG A 856      70.340  34.250  37.460  1.00  0.00           H
ATOM   3255  HB2 ARG A 856      71.630  33.340  38.230  1.00  0.00           H
ATOM   3256  CG  ARG A 856      71.460  35.540  38.840  1.00  0.00           C
ATOM   3257  HG1 ARG A 856      72.220  35.470  39.650  1.00  0.00           H
ATOM   3258  HG2 ARG A 856      70.640  36.110  39.320  1.00  0.00           H
ATOM   3259  CD  ARG A 856      72.060  36.340  37.680  1.00  0.00           C
ATOM   3260  HD1 ARG A 856      72.680  37.230  37.920  1.00  0.00           H
ATOM   3261  HD2 ARG A 856      71.170  36.810  37.200  1.00  0.00           H
ATOM   3262  NE  ARG A 856      72.730  35.380  36.820  1.00  0.00           N
ATOM   3263  HE  ARG A 856      73.520  34.930  37.220  1.00  0.00           H
ATOM   3264  CZ  ARG A 856      72.830  35.410  35.520  1.00  0.00           C
ATOM   3265  NH1 ARG A 856      72.110  36.260  34.830  1.00  0.00           N
ATOM   3266 HH11 ARG A 856      71.660  36.990  35.340  1.00  0.00           H
ATOM   3267 HH12 ARG A 856      72.370  36.330  33.880  1.00  0.00           H
ATOM   3268  NH2 ARG A 856      73.480  34.500  34.860  1.00  0.00           N
ATOM   3269 HH21 ARG A 856      73.630  34.780  33.930  1.00  0.00           H
ATOM   3270 HH22 ARG A 856      73.890  33.760  35.400  1.00  0.00           H
ATOM   3271  C   ARG A 856      68.690  34.390  39.590  1.00  0.00           C
ATOM   3272  O   ARG A 856      68.400  35.110  40.550  1.00  0.00           O
ATOM   3273  N   SER A 857      67.820  34.190  38.620  1.00  0.00           N
ATOM   3274  HN  SER A 857      68.110  33.470  38.000  1.00  0.00           H
ATOM   3275  CA  SER A 857      66.420  34.690  38.510  1.00  0.00           C
ATOM   3276  HA  SER A 857      66.440  35.760  38.690  1.00  0.00           H
ATOM   3277  CB  SER A 857      65.780  34.400  37.070  1.00  0.00           C
ATOM   3278  HB1 SER A 857      64.790  34.910  37.140  1.00  0.00           H
ATOM   3279  HB2 SER A 857      65.870  33.320  36.830  1.00  0.00           H
ATOM   3280  OG  SER A 857      66.500  35.160  36.110  1.00  0.00           O
ATOM   3281  HG1 SER A 857      67.400  34.830  36.110  1.00  0.00           H
ATOM   3282  C   SER A 857      65.550  34.220  39.630  1.00  0.00           C
ATOM   3283  O   SER A 857      64.870  35.030  40.200  1.00  0.00           O
ATOM   3284  N   THR A 858      65.620  32.920  40.070  1.00  0.00           N
ATOM   3285  HN  THR A 858      66.200  32.280  39.560  1.00  0.00           H
ATOM   3286  CA  THR A 858      64.820  32.370  41.140  1.00  0.00           C
ATOM   3287  HA  THR A 858      63.790  32.350  40.830  1.00  0.00           H
ATOM   3288  CB  THR A 858      65.000  30.900  41.370  1.00  0.00           C
ATOM   3289  HB  THR A 858      66.020  30.680  41.720  1.00  0.00           H
ATOM   3290  OG1 THR A 858      64.790  30.130  40.210  1.00  0.00           O
ATOM   3291  HG1 THR A 858      65.540  30.250  39.630  1.00  0.00           H
ATOM   3292  CG2 THR A 858      63.920  30.440  42.400  1.00  0.00           C
ATOM   3293 HG21 THR A 858      62.870  30.510  42.070  1.00  0.00           H
ATOM   3294 HG22 THR A 858      63.970  31.120  43.280  1.00  0.00           H
ATOM   3295 HG23 THR A 858      64.150  29.380  42.660  1.00  0.00           H
ATOM   3296  C   THR A 858      64.990  33.200  42.430  1.00  0.00           C
ATOM   3297  O   THR A 858      64.090  33.630  43.040  1.00  0.00           O
ATOM   3298  N   ILE A 859      66.260  33.560  42.680  1.00  0.00           N
ATOM   3299  HN  ILE A 859      66.910  33.240  42.000  1.00  0.00           H
ATOM   3300  CA  ILE A 859      66.730  34.410  43.780  1.00  0.00           C
ATOM   3301  HA  ILE A 859      66.460  33.920  44.710  1.00  0.00           H
ATOM   3302  CB  ILE A 859      68.290  34.340  43.810  1.00  0.00           C
ATOM   3303  HB  ILE A 859      68.610  34.340  42.750  1.00  0.00           H
ATOM   3304  CG2 ILE A 859      68.910  35.540  44.510  1.00  0.00           C
ATOM   3305 HG21 ILE A 859      70.020  35.510  44.610  1.00  0.00           H
ATOM   3306 HG22 ILE A 859      68.460  35.570  45.520  1.00  0.00           H
ATOM   3307 HG23 ILE A 859      68.630  36.440  43.930  1.00  0.00           H
ATOM   3308  CG1 ILE A 859      68.640  32.990  44.380  1.00  0.00           C
ATOM   3309 HG11 ILE A 859      68.080  32.170  43.880  1.00  0.00           H
ATOM   3310 HG12 ILE A 859      68.380  32.880  45.450  1.00  0.00           H
ATOM   3311  CD  ILE A 859      70.110  32.650  44.260  1.00  0.00           C
ATOM   3312  HD1 ILE A 859      70.790  33.130  44.990  1.00  0.00           H
ATOM   3313  HD2 ILE A 859      70.380  32.980  43.230  1.00  0.00           H
ATOM   3314  HD3 ILE A 859      70.300  31.580  44.440  1.00  0.00           H
ATOM   3315  C   ILE A 859      66.100  35.750  43.730  1.00  0.00           C
ATOM   3316  O   ILE A 859      65.680  36.160  44.790  1.00  0.00           O
ATOM   3317  N   SER A 860      65.990  36.400  42.570  1.00  0.00           N
ATOM   3318  HN  SER A 860      66.530  36.180  41.760  1.00  0.00           H
ATOM   3319  CA  SER A 860      65.150  37.600  42.340  1.00  0.00           C
ATOM   3320  HA  SER A 860      65.490  38.300  43.090  1.00  0.00           H
ATOM   3321  CB  SER A 860      65.360  38.280  40.960  1.00  0.00           C
ATOM   3322  HB1 SER A 860      64.710  39.110  40.630  1.00  0.00           H
ATOM   3323  HB2 SER A 860      65.390  37.490  40.170  1.00  0.00           H
ATOM   3324  OG  SER A 860      66.680  38.660  40.840  1.00  0.00           O
ATOM   3325  HG1 SER A 860      66.820  39.170  41.640  1.00  0.00           H
ATOM   3326  C   SER A 860      63.660  37.430  42.520  1.00  0.00           C
ATOM   3327  O   SER A 860      63.060  38.260  43.200  1.00  0.00           O
ATOM   3328  N   ASP A 861      63.040  36.320  42.010  1.00  0.00           N
ATOM   3329  HN  ASP A 861      63.590  35.640  41.540  1.00  0.00           H
ATOM   3330  CA  ASP A 861      61.630  36.060  42.100  1.00  0.00           C
ATOM   3331  HA  ASP A 861      61.050  36.920  41.810  1.00  0.00           H
ATOM   3332  CB  ASP A 861      61.160  34.890  41.170  1.00  0.00           C
ATOM   3333  HB1 ASP A 861      60.080  34.730  41.400  1.00  0.00           H
ATOM   3334  HB2 ASP A 861      61.740  33.970  41.370  1.00  0.00           H
ATOM   3335  CG  ASP A 861      61.240  35.200  39.710  1.00  0.00           C
ATOM   3336  OD1 ASP A 861      61.050  34.200  38.980  1.00  0.00           O
ATOM   3337  OD2 ASP A 861      61.320  36.380  39.380  1.00  0.00           O
ATOM   3338  C   ASP A 861      61.070  35.820  43.450  1.00  0.00           C
ATOM   3339  O   ASP A 861      59.890  36.050  43.650  1.00  0.00           O
ATOM   3340  N   PHE A 862      61.940  35.410  44.340  1.00  0.00           N
ATOM   3341  HN  PHE A 862      62.830  35.200  43.960  1.00  0.00           H
ATOM   3342  CA  PHE A 862      61.760  35.140  45.740  1.00  0.00           C
ATOM   3343  HA  PHE A 862      60.700  35.100  45.990  1.00  0.00           H
ATOM   3344  CB  PHE A 862      62.170  33.690  46.140  1.00  0.00           C
ATOM   3345  HB1 PHE A 862      62.310  33.540  47.230  1.00  0.00           H
ATOM   3346  HB2 PHE A 862      63.140  33.560  45.620  1.00  0.00           H
ATOM   3347  CG  PHE A 862      61.250  32.710  45.570  1.00  0.00           C
ATOM   3348  CD1 PHE A 862      60.130  32.360  46.390  1.00  0.00           C
ATOM   3349  HD1 PHE A 862      60.030  32.860  47.340  1.00  0.00           H
ATOM   3350  CE1 PHE A 862      59.290  31.290  46.030  1.00  0.00           C
ATOM   3351  HE1 PHE A 862      58.570  30.950  46.770  1.00  0.00           H
ATOM   3352  CZ  PHE A 862      59.560  30.590  44.880  1.00  0.00           C
ATOM   3353  HZ  PHE A 862      58.890  29.820  44.520  1.00  0.00           H
ATOM   3354  CD2 PHE A 862      61.510  31.980  44.400  1.00  0.00           C
ATOM   3355  HD2 PHE A 862      62.360  32.200  43.770  1.00  0.00           H
ATOM   3356  CE2 PHE A 862      60.610  30.930  44.060  1.00  0.00           C
ATOM   3357  HE2 PHE A 862      60.820  30.330  43.190  1.00  0.00           H
ATOM   3358  C   PHE A 862      62.420  36.210  46.820  1.00  0.00           C
ATOM   3359  O   PHE A 862      62.330  35.990  47.990  1.00  0.00           O
ATOM   3360  N   ALA A 863      62.960  37.310  46.320  1.00  0.00           N
ATOM   3361  HN  ALA A 863      62.960  37.470  45.330  1.00  0.00           H
ATOM   3362  CA  ALA A 863      63.800  38.290  47.000  1.00  0.00           C
ATOM   3363  HA  ALA A 863      64.760  37.830  47.150  1.00  0.00           H
ATOM   3364  CB  ALA A 863      64.050  39.430  45.980  1.00  0.00           C
ATOM   3365  HB1 ALA A 863      63.090  39.840  45.600  1.00  0.00           H
ATOM   3366  HB2 ALA A 863      64.640  39.080  45.110  1.00  0.00           H
ATOM   3367  HB3 ALA A 863      64.660  40.210  46.470  1.00  0.00           H
ATOM   3368  C   ALA A 863      63.230  38.960  48.280  1.00  0.00           C
ATOM   3369  O   ALA A 863      63.960  39.250  49.200  1.00  0.00           O
ATOM   3370  N   VAL A 864      61.910  39.330  48.250  1.00  0.00           N
ATOM   3371  HN  VAL A 864      61.170  38.950  47.690  1.00  0.00           H
ATOM   3372  CA  VAL A 864      61.300  39.990  49.440  1.00  0.00           C
ATOM   3373  HA  VAL A 864      61.980  40.680  49.920  1.00  0.00           H
ATOM   3374  CB  VAL A 864      59.960  40.560  49.230  1.00  0.00           C
ATOM   3375  HB  VAL A 864      59.200  39.800  48.980  1.00  0.00           H
ATOM   3376  CG1 VAL A 864      59.520  41.450  50.410  1.00  0.00           C
ATOM   3377 HG11 VAL A 864      58.590  42.020  50.220  1.00  0.00           H
ATOM   3378 HG12 VAL A 864      60.270  42.250  50.610  1.00  0.00           H
ATOM   3379 HG13 VAL A 864      59.430  40.980  51.410  1.00  0.00           H
ATOM   3380  CG2 VAL A 864      59.980  41.540  48.020  1.00  0.00           C
ATOM   3381 HG21 VAL A 864      60.180  41.190  46.980  1.00  0.00           H
ATOM   3382 HG22 VAL A 864      60.820  42.230  48.210  1.00  0.00           H
ATOM   3383 HG23 VAL A 864      59.000  42.040  47.920  1.00  0.00           H
ATOM   3384  C   VAL A 864      61.140  38.990  50.540  1.00  0.00           C
ATOM   3385  O   VAL A 864      61.480  39.250  51.720  1.00  0.00           O
ATOM   3386  N   PHE A 865      60.700  37.800  50.260  1.00  0.00           N
ATOM   3387  HN  PHE A 865      60.380  37.530  49.340  1.00  0.00           H
ATOM   3388  CA  PHE A 865      60.470  36.790  51.260  1.00  0.00           C
ATOM   3389  HA  PHE A 865      60.000  37.120  52.180  1.00  0.00           H
ATOM   3390  CB  PHE A 865      59.650  35.570  50.720  1.00  0.00           C
ATOM   3391  HB1 PHE A 865      60.180  35.220  49.810  1.00  0.00           H
ATOM   3392  HB2 PHE A 865      58.710  36.000  50.270  1.00  0.00           H
ATOM   3393  CG  PHE A 865      59.270  34.360  51.630  1.00  0.00           C
ATOM   3394  CD1 PHE A 865      60.280  33.410  51.920  1.00  0.00           C
ATOM   3395  HD1 PHE A 865      61.240  33.560  51.450  1.00  0.00           H
ATOM   3396  CE1 PHE A 865      59.920  32.360  52.890  1.00  0.00           C
ATOM   3397  HE1 PHE A 865      60.740  31.750  53.220  1.00  0.00           H
ATOM   3398  CZ  PHE A 865      58.690  32.360  53.490  1.00  0.00           C
ATOM   3399  HZ  PHE A 865      58.400  31.610  54.210  1.00  0.00           H
ATOM   3400  CD2 PHE A 865      57.950  34.250  52.100  1.00  0.00           C
ATOM   3401  HD2 PHE A 865      57.160  34.970  51.950  1.00  0.00           H
ATOM   3402  CE2 PHE A 865      57.670  33.320  53.090  1.00  0.00           C
ATOM   3403  HE2 PHE A 865      56.630  33.170  53.360  1.00  0.00           H
ATOM   3404  C   PHE A 865      61.860  36.270  51.800  1.00  0.00           C
ATOM   3405  O   PHE A 865      62.010  36.130  52.970  1.00  0.00           O
ATOM   3406  N   LEU A 866      62.890  36.130  50.880  1.00  0.00           N
ATOM   3407  HN  LEU A 866      62.620  36.220  49.930  1.00  0.00           H
ATOM   3408  CA  LEU A 866      64.310  35.780  51.070  1.00  0.00           C
ATOM   3409  HA  LEU A 866      64.350  34.810  51.550  1.00  0.00           H
ATOM   3410  CB  LEU A 866      65.120  35.680  49.770  1.00  0.00           C
ATOM   3411  HB1 LEU A 866      65.220  36.620  49.190  1.00  0.00           H
ATOM   3412  HB2 LEU A 866      64.680  34.890  49.100  1.00  0.00           H
ATOM   3413  CG  LEU A 866      66.630  35.260  49.960  1.00  0.00           C
ATOM   3414  HG  LEU A 866      67.330  36.060  50.280  1.00  0.00           H
ATOM   3415  CD1 LEU A 866      66.810  34.050  50.900  1.00  0.00           C
ATOM   3416 HD11 LEU A 866      66.300  34.180  51.880  1.00  0.00           H
ATOM   3417 HD12 LEU A 866      67.900  33.900  51.110  1.00  0.00           H
ATOM   3418 HD13 LEU A 866      66.540  33.120  50.340  1.00  0.00           H
ATOM   3419  CD2 LEU A 866      67.120  34.750  48.530  1.00  0.00           C
ATOM   3420 HD21 LEU A 866      68.220  34.610  48.450  1.00  0.00           H
ATOM   3421 HD22 LEU A 866      66.750  35.470  47.780  1.00  0.00           H
ATOM   3422 HD23 LEU A 866      66.590  33.820  48.250  1.00  0.00           H
ATOM   3423  C   LEU A 866      64.930  36.810  51.940  1.00  0.00           C
ATOM   3424  O   LEU A 866      65.830  36.470  52.670  1.00  0.00           O
ATOM   3425  N   THR A 867      64.540  38.090  51.790  1.00  0.00           N
ATOM   3426  HN  THR A 867      63.860  38.240  51.070  1.00  0.00           H
ATOM   3427  CA  THR A 867      65.070  39.160  52.640  1.00  0.00           C
ATOM   3428  HA  THR A 867      66.150  39.130  52.620  1.00  0.00           H
ATOM   3429  CB  THR A 867      64.590  40.550  52.170  1.00  0.00           C
ATOM   3430  HB  THR A 867      63.490  40.410  52.140  1.00  0.00           H
ATOM   3431  OG1 THR A 867      65.190  40.820  50.950  1.00  0.00           O
ATOM   3432  HG1 THR A 867      64.840  40.190  50.310  1.00  0.00           H
ATOM   3433  CG2 THR A 867      65.120  41.680  53.080  1.00  0.00           C
ATOM   3434 HG21 THR A 867      65.000  42.630  52.500  1.00  0.00           H
ATOM   3435 HG22 THR A 867      66.190  41.550  53.330  1.00  0.00           H
ATOM   3436 HG23 THR A 867      64.560  41.730  54.040  1.00  0.00           H
ATOM   3437  C   THR A 867      64.780  38.990  54.090  1.00  0.00           C
ATOM   3438  O   THR A 867      65.670  38.970  54.960  1.00  0.00           O
ATOM   3439  N   ILE A 868      63.540  38.600  54.390  1.00  0.00           N
ATOM   3440  HN  ILE A 868      62.840  38.530  53.680  1.00  0.00           H
ATOM   3441  CA  ILE A 868      63.090  38.190  55.670  1.00  0.00           C
ATOM   3442  HA  ILE A 868      63.310  39.020  56.310  1.00  0.00           H
ATOM   3443  CB  ILE A 868      61.630  38.140  55.650  1.00  0.00           C
ATOM   3444  HB  ILE A 868      61.310  37.260  55.040  1.00  0.00           H
ATOM   3445  CG2 ILE A 868      61.060  37.860  57.060  1.00  0.00           C
ATOM   3446 HG21 ILE A 868      61.380  36.890  57.480  1.00  0.00           H
ATOM   3447 HG22 ILE A 868      59.960  37.930  56.980  1.00  0.00           H
ATOM   3448 HG23 ILE A 868      61.400  38.710  57.700  1.00  0.00           H
ATOM   3449  CG1 ILE A 868      61.000  39.530  55.100  1.00  0.00           C
ATOM   3450 HG11 ILE A 868      61.420  39.800  54.110  1.00  0.00           H
ATOM   3451 HG12 ILE A 868      61.180  40.350  55.830  1.00  0.00           H
ATOM   3452  CD  ILE A 868      59.440  39.490  54.840  1.00  0.00           C
ATOM   3453  HD1 ILE A 868      58.940  39.470  55.830  1.00  0.00           H
ATOM   3454  HD2 ILE A 868      59.050  38.550  54.390  1.00  0.00           H
ATOM   3455  HD3 ILE A 868      59.120  40.370  54.240  1.00  0.00           H
ATOM   3456  C   ILE A 868      63.710  36.940  56.230  1.00  0.00           C
ATOM   3457  O   ILE A 868      64.050  36.910  57.450  1.00  0.00           O
ATOM   3458  N   VAL A 869      64.000  35.870  55.340  1.00  0.00           N
ATOM   3459  HN  VAL A 869      63.680  35.950  54.400  1.00  0.00           H
ATOM   3460  CA  VAL A 869      64.830  34.690  55.620  1.00  0.00           C
ATOM   3461  HA  VAL A 869      64.390  34.140  56.440  1.00  0.00           H
ATOM   3462  CB  VAL A 869      64.860  33.690  54.410  1.00  0.00           C
ATOM   3463  HB  VAL A 869      65.340  34.250  53.570  1.00  0.00           H
ATOM   3464  CG1 VAL A 869      65.770  32.510  54.730  1.00  0.00           C
ATOM   3465 HG11 VAL A 869      66.810  32.800  54.450  1.00  0.00           H
ATOM   3466 HG12 VAL A 869      65.570  31.690  54.000  1.00  0.00           H
ATOM   3467 HG13 VAL A 869      65.770  32.190  55.790  1.00  0.00           H
ATOM   3468  CG2 VAL A 869      63.420  33.170  54.050  1.00  0.00           C
ATOM   3469 HG21 VAL A 869      62.640  33.940  54.090  1.00  0.00           H
ATOM   3470 HG22 VAL A 869      63.230  32.260  54.660  1.00  0.00           H
ATOM   3471 HG23 VAL A 869      63.420  32.790  53.000  1.00  0.00           H
ATOM   3472  C   VAL A 869      66.180  34.950  56.090  1.00  0.00           C
ATOM   3473  O   VAL A 869      66.500  34.440  57.130  1.00  0.00           O
ATOM   3474  N   ILE A 870      66.990  35.750  55.400  1.00  0.00           N
ATOM   3475  HN  ILE A 870      66.590  36.360  54.710  1.00  0.00           H
ATOM   3476  CA  ILE A 870      68.290  36.210  55.870  1.00  0.00           C
ATOM   3477  HA  ILE A 870      68.840  35.330  56.160  1.00  0.00           H
ATOM   3478  CB  ILE A 870      69.080  37.040  54.770  1.00  0.00           C
ATOM   3479  HB  ILE A 870      68.380  37.870  54.480  1.00  0.00           H
ATOM   3480  CG2 ILE A 870      70.320  37.690  55.260  1.00  0.00           C
ATOM   3481 HG21 ILE A 870      70.600  38.490  54.540  1.00  0.00           H
ATOM   3482 HG22 ILE A 870      71.110  36.960  55.510  1.00  0.00           H
ATOM   3483 HG23 ILE A 870      70.040  38.270  56.170  1.00  0.00           H
ATOM   3484  CG1 ILE A 870      69.350  36.180  53.510  1.00  0.00           C
ATOM   3485 HG11 ILE A 870      68.440  35.660  53.130  1.00  0.00           H
ATOM   3486 HG12 ILE A 870      70.080  35.390  53.800  1.00  0.00           H
ATOM   3487  CD  ILE A 870      69.890  36.900  52.260  1.00  0.00           C
ATOM   3488  HD1 ILE A 870      70.680  37.590  52.620  1.00  0.00           H
ATOM   3489  HD2 ILE A 870      69.070  37.500  51.810  1.00  0.00           H
ATOM   3490  HD3 ILE A 870      70.430  36.200  51.580  1.00  0.00           H
ATOM   3491  C   ILE A 870      68.080  37.010  57.150  1.00  0.00           C
ATOM   3492  O   ILE A 870      68.790  36.790  58.120  1.00  0.00           O
ATOM   3493  N   MET A 871      67.150  37.910  57.290  1.00  0.00           N
ATOM   3494  HN  MET A 871      66.620  38.180  56.500  1.00  0.00           H
ATOM   3495  CA  MET A 871      66.990  38.620  58.460  1.00  0.00           C
ATOM   3496  HA  MET A 871      67.790  39.260  58.800  1.00  0.00           H
ATOM   3497  CB  MET A 871      65.820  39.640  58.260  1.00  0.00           C
ATOM   3498  HB1 MET A 871      65.560  40.000  59.280  1.00  0.00           H
ATOM   3499  HB2 MET A 871      64.870  39.130  57.980  1.00  0.00           H
ATOM   3500  CG  MET A 871      66.250  40.930  57.420  1.00  0.00           C
ATOM   3501  HG1 MET A 871      65.370  41.550  57.140  1.00  0.00           H
ATOM   3502  HG2 MET A 871      66.550  40.530  56.420  1.00  0.00           H
ATOM   3503  SD  MET A 871      67.660  41.900  58.120  1.00  0.00           S
ATOM   3504  CE  MET A 871      68.370  42.740  56.690  1.00  0.00           C
ATOM   3505  HE1 MET A 871      69.390  43.130  56.930  1.00  0.00           H
ATOM   3506  HE2 MET A 871      67.700  43.600  56.470  1.00  0.00           H
ATOM   3507  HE3 MET A 871      68.400  42.110  55.780  1.00  0.00           H
ATOM   3508  C   MET A 871      66.610  37.870  59.750  1.00  0.00           C
ATOM   3509  O   MET A 871      67.180  38.100  60.800  1.00  0.00           O
ATOM   3510  N   VAL A 872      65.750  36.860  59.670  1.00  0.00           N
ATOM   3511  HN  VAL A 872      65.380  36.660  58.770  1.00  0.00           H
ATOM   3512  CA  VAL A 872      65.430  35.990  60.770  1.00  0.00           C
ATOM   3513  HA  VAL A 872      65.240  36.630  61.610  1.00  0.00           H
ATOM   3514  CB  VAL A 872      64.070  35.200  60.550  1.00  0.00           C
ATOM   3515  HB  VAL A 872      63.940  34.530  61.440  1.00  0.00           H
ATOM   3516  CG1 VAL A 872      63.010  36.230  60.550  1.00  0.00           C
ATOM   3517 HG11 VAL A 872      61.990  35.820  60.370  1.00  0.00           H
ATOM   3518 HG12 VAL A 872      63.190  37.050  59.830  1.00  0.00           H
ATOM   3519 HG13 VAL A 872      62.930  36.700  61.560  1.00  0.00           H
ATOM   3520  CG2 VAL A 872      64.020  34.290  59.350  1.00  0.00           C
ATOM   3521 HG21 VAL A 872      63.920  34.900  58.430  1.00  0.00           H
ATOM   3522 HG22 VAL A 872      63.140  33.630  59.510  1.00  0.00           H
ATOM   3523 HG23 VAL A 872      64.860  33.590  59.200  1.00  0.00           H
ATOM   3524  C   VAL A 872      66.630  35.030  61.120  1.00  0.00           C
ATOM   3525  O   VAL A 872      66.930  34.670  62.310  1.00  0.00           O
ATOM   3526  N   THR A 873      67.360  34.680  60.110  1.00  0.00           N
ATOM   3527  HN  THR A 873      67.180  34.850  59.140  1.00  0.00           H
ATOM   3528  CA  THR A 873      68.650  34.010  60.310  1.00  0.00           C
ATOM   3529  HA  THR A 873      68.510  33.100  60.890  1.00  0.00           H
ATOM   3530  CB  THR A 873      69.390  33.610  58.990  1.00  0.00           C
ATOM   3531  HB  THR A 873      69.780  34.460  58.410  1.00  0.00           H
ATOM   3532  OG1 THR A 873      68.420  32.840  58.240  1.00  0.00           O
ATOM   3533  HG1 THR A 873      67.930  33.550  57.820  1.00  0.00           H
ATOM   3534  CG2 THR A 873      70.570  32.640  59.290  1.00  0.00           C
ATOM   3535 HG21 THR A 873      70.280  31.810  59.970  1.00  0.00           H
ATOM   3536 HG22 THR A 873      71.510  33.170  59.550  1.00  0.00           H
ATOM   3537 HG23 THR A 873      70.790  32.170  58.310  1.00  0.00           H
ATOM   3538  C   THR A 873      69.730  34.850  61.110  1.00  0.00           C
ATOM   3539  O   THR A 873      70.450  34.290  61.920  1.00  0.00           O
ATOM   3540  N   ILE A 874      69.910  36.120  60.750  1.00  0.00           N
ATOM   3541  HN  ILE A 874      69.400  36.440  59.960  1.00  0.00           H
ATOM   3542  CA  ILE A 874      70.750  37.090  61.430  1.00  0.00           C
ATOM   3543  HA  ILE A 874      71.680  36.550  61.510  1.00  0.00           H
ATOM   3544  CB  ILE A 874      70.870  38.430  60.560  1.00  0.00           C
ATOM   3545  HB  ILE A 874      69.830  38.750  60.380  1.00  0.00           H
ATOM   3546  CG2 ILE A 874      71.740  39.480  61.380  1.00  0.00           C
ATOM   3547 HG21 ILE A 874      71.850  40.400  60.780  1.00  0.00           H
ATOM   3548 HG22 ILE A 874      72.740  39.090  61.660  1.00  0.00           H
ATOM   3549 HG23 ILE A 874      71.290  39.800  62.340  1.00  0.00           H
ATOM   3550  CG1 ILE A 874      71.660  38.240  59.280  1.00  0.00           C
ATOM   3551 HG11 ILE A 874      71.400  37.270  58.800  1.00  0.00           H
ATOM   3552 HG12 ILE A 874      72.730  38.170  59.570  1.00  0.00           H
ATOM   3553  CD  ILE A 874      71.440  39.460  58.350  1.00  0.00           C
ATOM   3554  HD1 ILE A 874      70.350  39.540  58.120  1.00  0.00           H
ATOM   3555  HD2 ILE A 874      72.000  39.290  57.400  1.00  0.00           H
ATOM   3556  HD3 ILE A 874      71.800  40.370  58.850  1.00  0.00           H
ATOM   3557  C   ILE A 874      70.400  37.190  62.900  1.00  0.00           C
ATOM   3558  O   ILE A 874      71.250  37.250  63.790  1.00  0.00           O
ATOM   3559  N   ASP A 875      69.050  37.270  63.230  1.00  0.00           N
ATOM   3560  HN  ASP A 875      68.410  37.320  62.470  1.00  0.00           H
ATOM   3561  CA  ASP A 875      68.400  37.290  64.560  1.00  0.00           C
ATOM   3562  HA  ASP A 875      68.970  38.010  65.130  1.00  0.00           H
ATOM   3563  CB  ASP A 875      66.930  37.750  64.630  1.00  0.00           C
ATOM   3564  HB1 ASP A 875      66.240  36.990  64.210  1.00  0.00           H
ATOM   3565  HB2 ASP A 875      66.850  38.710  64.070  1.00  0.00           H
ATOM   3566  CG  ASP A 875      66.480  38.200  66.000  1.00  0.00           C
ATOM   3567  OD1 ASP A 875      67.310  38.770  66.730  1.00  0.00           O
ATOM   3568  OD2 ASP A 875      65.310  38.070  66.340  1.00  0.00           O
ATOM   3569  C   ASP A 875      68.600  35.960  65.240  1.00  0.00           C
ATOM   3570  O   ASP A 875      68.810  35.950  66.460  1.00  0.00           O
ATOM   3571  N   TYR A 876      68.600  34.830  64.580  1.00  0.00           N
ATOM   3572  HN  TYR A 876      68.430  34.910  63.610  1.00  0.00           H
ATOM   3573  CA  TYR A 876      69.020  33.500  64.960  1.00  0.00           C
ATOM   3574  HA  TYR A 876      68.560  33.400  65.930  1.00  0.00           H
ATOM   3575  CB  TYR A 876      68.360  32.390  64.120  1.00  0.00           C
ATOM   3576  HB1 TYR A 876      68.460  32.680  63.040  1.00  0.00           H
ATOM   3577  HB2 TYR A 876      67.260  32.430  64.260  1.00  0.00           H
ATOM   3578  CG  TYR A 876      68.830  31.000  64.320  1.00  0.00           C
ATOM   3579  CD1 TYR A 876      68.090  30.080  65.020  1.00  0.00           C
ATOM   3580  HD1 TYR A 876      67.080  30.360  65.260  1.00  0.00           H
ATOM   3581  CE1 TYR A 876      68.490  28.780  65.240  1.00  0.00           C
ATOM   3582  HE1 TYR A 876      67.920  28.020  65.740  1.00  0.00           H
ATOM   3583  CZ  TYR A 876      69.800  28.340  64.790  1.00  0.00           C
ATOM   3584  OH  TYR A 876      70.450  27.090  64.990  1.00  0.00           O
ATOM   3585  HH  TYR A 876      70.060  26.660  65.750  1.00  0.00           H
ATOM   3586  CD2 TYR A 876      70.030  30.530  63.660  1.00  0.00           C
ATOM   3587  HD2 TYR A 876      70.630  31.240  63.100  1.00  0.00           H
ATOM   3588  CE2 TYR A 876      70.450  29.190  63.880  1.00  0.00           C
ATOM   3589  HE2 TYR A 876      71.230  28.870  63.210  1.00  0.00           H
ATOM   3590  C   TYR A 876      70.490  33.330  65.330  1.00  0.00           C
ATOM   3591  O   TYR A 876      70.830  32.950  66.450  1.00  0.00           O
ATOM   3592  N   LEU A 877      71.420  33.800  64.520  1.00  0.00           N
ATOM   3593  HN  LEU A 877      71.130  34.090  63.610  1.00  0.00           H
ATOM   3594  CA  LEU A 877      72.800  33.570  64.690  1.00  0.00           C
ATOM   3595  HA  LEU A 877      73.010  32.530  64.900  1.00  0.00           H
ATOM   3596  CB  LEU A 877      73.560  33.750  63.260  1.00  0.00           C
ATOM   3597  HB1 LEU A 877      74.640  33.670  63.520  1.00  0.00           H
ATOM   3598  HB2 LEU A 877      73.310  34.750  62.840  1.00  0.00           H
ATOM   3599  CG  LEU A 877      73.240  32.680  62.190  1.00  0.00           C
ATOM   3600  HG  LEU A 877      72.130  32.760  62.100  1.00  0.00           H
ATOM   3601  CD1 LEU A 877      73.970  33.090  60.930  1.00  0.00           C
ATOM   3602 HD11 LEU A 877      75.030  33.080  61.250  1.00  0.00           H
ATOM   3603 HD12 LEU A 877      73.700  34.140  60.660  1.00  0.00           H
ATOM   3604 HD13 LEU A 877      73.880  32.290  60.160  1.00  0.00           H
ATOM   3605  CD2 LEU A 877      73.710  31.250  62.600  1.00  0.00           C
ATOM   3606 HD21 LEU A 877      73.330  30.920  63.580  1.00  0.00           H
ATOM   3607 HD22 LEU A 877      74.810  31.150  62.750  1.00  0.00           H
ATOM   3608 HD23 LEU A 877      73.390  30.450  61.900  1.00  0.00           H
ATOM   3609  C   LEU A 877      73.470  34.340  65.720  1.00  0.00           C
ATOM   3610  O   LEU A 877      74.310  33.780  66.440  1.00  0.00           O
ATOM   3611  N   VAL A 878      73.110  35.730  65.670  1.00  0.00           N
ATOM   3612  HN  VAL A 878      72.330  35.970  65.100  1.00  0.00           H
ATOM   3613  CA  VAL A 878      73.880  36.730  66.440  1.00  0.00           C
ATOM   3614  HA  VAL A 878      74.510  36.210  67.140  1.00  0.00           H
ATOM   3615  CB  VAL A 878      74.820  37.560  65.550  1.00  0.00           C
ATOM   3616  HB  VAL A 878      75.390  36.790  65.000  1.00  0.00           H
ATOM   3617  CG1 VAL A 878      74.050  38.510  64.510  1.00  0.00           C
ATOM   3618 HG11 VAL A 878      73.300  39.190  64.980  1.00  0.00           H
ATOM   3619 HG12 VAL A 878      73.620  37.820  63.750  1.00  0.00           H
ATOM   3620 HG13 VAL A 878      74.870  39.050  64.000  1.00  0.00           H
ATOM   3621  CG2 VAL A 878      75.780  38.340  66.500  1.00  0.00           C
ATOM   3622 HG21 VAL A 878      76.240  37.590  67.160  1.00  0.00           H
ATOM   3623 HG22 VAL A 878      75.240  39.090  67.110  1.00  0.00           H
ATOM   3624 HG23 VAL A 878      76.550  38.850  65.890  1.00  0.00           H
ATOM   3625  C   VAL A 878      72.910  37.570  67.250  1.00  0.00           C
ATOM   3626  O   VAL A 878      73.200  37.860  68.480  1.00  0.00           O
ATOM   3627  N   GLY A 879      71.720  37.880  66.690  1.00  0.00           N
ATOM   3628  HN  GLY A 879      71.560  37.600  65.750  1.00  0.00           H
ATOM   3629  CA  GLY A 879      70.660  38.560  67.430  1.00  0.00           C
ATOM   3630  HA1 GLY A 879      70.840  38.530  68.490  1.00  0.00           H
ATOM   3631  HA2 GLY A 879      69.710  38.090  67.180  1.00  0.00           H
ATOM   3632  C   GLY A 879      70.630  40.040  67.050  1.00  0.00           C
ATOM   3633  O   GLY A 879      71.600  40.730  66.930  1.00  0.00           O
ATOM   3634  N   VAL A 880      69.420  40.590  66.780  1.00  0.00           N
ATOM   3635  HN  VAL A 880      68.550  40.160  67.000  1.00  0.00           H
ATOM   3636  CA  VAL A 880      69.280  42.010  66.420  1.00  0.00           C
ATOM   3637  HA  VAL A 880      70.210  42.490  66.200  1.00  0.00           H
ATOM   3638  CB  VAL A 880      68.520  42.290  65.130  1.00  0.00           C
ATOM   3639  HB  VAL A 880      67.420  42.140  65.170  1.00  0.00           H
ATOM   3640  CG1 VAL A 880      68.810  43.710  64.680  1.00  0.00           C
ATOM   3641 HG11 VAL A 880      68.260  44.430  65.330  1.00  0.00           H
ATOM   3642 HG12 VAL A 880      68.360  43.880  63.680  1.00  0.00           H
ATOM   3643 HG13 VAL A 880      69.920  43.860  64.600  1.00  0.00           H
ATOM   3644  CG2 VAL A 880      69.010  41.260  64.050  1.00  0.00           C
ATOM   3645 HG21 VAL A 880      68.680  40.210  64.170  1.00  0.00           H
ATOM   3646 HG22 VAL A 880      70.110  41.140  63.970  1.00  0.00           H
ATOM   3647 HG23 VAL A 880      68.610  41.630  63.090  1.00  0.00           H
ATOM   3648  C   VAL A 880      68.580  42.710  67.520  1.00  0.00           C
ATOM   3649  O   VAL A 880      67.480  42.340  67.840  1.00  0.00           O
ATOM   3650  N   PRO A 881      69.160  43.700  68.210  1.00  0.00           N
ATOM   3651  CD  PRO A 881      70.590  43.890  68.370  1.00  0.00           C
ATOM   3652  HD1 PRO A 881      70.990  44.330  67.440  1.00  0.00           H
ATOM   3653  HD2 PRO A 881      71.130  42.930  68.470  1.00  0.00           H
ATOM   3654  CA  PRO A 881      68.390  44.690  68.970  1.00  0.00           C
ATOM   3655  HA  PRO A 881      67.810  44.210  69.750  1.00  0.00           H
ATOM   3656  CB  PRO A 881      69.430  45.660  69.460  1.00  0.00           C
ATOM   3657  HB1 PRO A 881      69.230  46.070  70.470  1.00  0.00           H
ATOM   3658  HB2 PRO A 881      69.610  46.490  68.740  1.00  0.00           H
ATOM   3659  CG  PRO A 881      70.660  44.770  69.570  1.00  0.00           C
ATOM   3660  HG1 PRO A 881      71.510  45.480  69.670  1.00  0.00           H
ATOM   3661  HG2 PRO A 881      70.550  44.120  70.470  1.00  0.00           H
ATOM   3662  C   PRO A 881      67.250  45.340  68.110  1.00  0.00           C
ATOM   3663  O   PRO A 881      67.580  45.930  67.060  1.00  0.00           O
ATOM   3664  N   SER A 882      65.960  45.420  68.570  1.00  0.00           N
ATOM   3665  HN  SER A 882      65.790  45.230  69.530  1.00  0.00           H
ATOM   3666  CA  SER A 882      64.790  45.820  67.870  1.00  0.00           C
ATOM   3667  HA  SER A 882      64.750  46.890  67.880  1.00  0.00           H
ATOM   3668  CB  SER A 882      64.620  45.160  66.520  1.00  0.00           C
ATOM   3669  HB1 SER A 882      64.750  44.070  66.710  1.00  0.00           H
ATOM   3670  HB2 SER A 882      65.530  45.450  65.960  1.00  0.00           H
ATOM   3671  OG  SER A 882      63.450  45.510  65.820  1.00  0.00           O
ATOM   3672  HG1 SER A 882      62.700  45.030  66.150  1.00  0.00           H
ATOM   3673  C   SER A 882      63.580  45.290  68.640  1.00  0.00           C
ATOM   3674  O   SER A 882      63.510  44.140  69.050  1.00  0.00           O
ATOM   3675  N   PRO A 883      62.360  45.980  68.670  1.00  0.00           N
ATOM   3676  CD  PRO A 883      62.120  47.350  68.110  1.00  0.00           C
ATOM   3677  HD1 PRO A 883      62.730  47.500  67.190  1.00  0.00           H
ATOM   3678  HD2 PRO A 883      62.390  48.020  68.950  1.00  0.00           H
ATOM   3679  CA  PRO A 883      61.120  45.250  68.910  1.00  0.00           C
ATOM   3680  HA  PRO A 883      61.150  44.860  69.920  1.00  0.00           H
ATOM   3681  CB  PRO A 883      60.100  46.390  68.740  1.00  0.00           C
ATOM   3682  HB1 PRO A 883      60.130  47.090  69.600  1.00  0.00           H
ATOM   3683  HB2 PRO A 883      59.110  46.110  68.320  1.00  0.00           H
ATOM   3684  CG  PRO A 883      60.700  47.290  67.660  1.00  0.00           C
ATOM   3685  HG1 PRO A 883      60.770  46.870  66.630  1.00  0.00           H
ATOM   3686  HG2 PRO A 883      60.120  48.230  67.650  1.00  0.00           H
ATOM   3687  C   PRO A 883      60.860  44.040  67.950  1.00  0.00           C
ATOM   3688  O   PRO A 883      61.090  44.140  66.740  1.00  0.00           O
ATOM   3689  N   LYS A 884      60.410  42.920  68.520  1.00  0.00           N
ATOM   3690  HN  LYS A 884      60.560  42.840  69.510  1.00  0.00           H
ATOM   3691  CA  LYS A 884      59.870  41.770  67.760  1.00  0.00           C
ATOM   3692  HA  LYS A 884      60.330  41.740  66.780  1.00  0.00           H
ATOM   3693  CB  LYS A 884      60.290  40.510  68.520  1.00  0.00           C
ATOM   3694  HB1 LYS A 884      59.930  39.660  67.910  1.00  0.00           H
ATOM   3695  HB2 LYS A 884      59.700  40.480  69.460  1.00  0.00           H
ATOM   3696  CG  LYS A 884      61.770  40.270  68.860  1.00  0.00           C
ATOM   3697  HG1 LYS A 884      61.840  39.170  69.050  1.00  0.00           H
ATOM   3698  HG2 LYS A 884      62.030  40.890  69.740  1.00  0.00           H
ATOM   3699  CD  LYS A 884      62.780  40.440  67.720  1.00  0.00           C
ATOM   3700  HD1 LYS A 884      62.500  41.420  67.280  1.00  0.00           H
ATOM   3701  HD2 LYS A 884      62.600  39.770  66.840  1.00  0.00           H
ATOM   3702  CE  LYS A 884      64.230  40.540  68.200  1.00  0.00           C
ATOM   3703  HE1 LYS A 884      64.310  41.350  68.960  1.00  0.00           H
ATOM   3704  HE2 LYS A 884      64.860  40.790  67.330  1.00  0.00           H
ATOM   3705  NZ  LYS A 884      64.740  39.310  68.720  1.00  0.00           N
ATOM   3706  HZ1 LYS A 884      64.830  38.590  67.970  1.00  0.00           H
ATOM   3707  HZ2 LYS A 884      64.240  38.920  69.540  1.00  0.00           H
ATOM   3708  HZ3 LYS A 884      65.750  39.400  68.990  1.00  0.00           H
ATOM   3709  C   LYS A 884      58.330  41.970  67.570  1.00  0.00           C
ATOM   3710  O   LYS A 884      57.580  42.650  68.300  1.00  0.00           O
ATOM   3711  N   LEU A 885      57.800  41.360  66.540  1.00  0.00           N
ATOM   3712  HN  LEU A 885      58.460  40.930  65.920  1.00  0.00           H
ATOM   3713  CA  LEU A 885      56.420  41.270  66.090  1.00  0.00           C
ATOM   3714  HA  LEU A 885      56.140  42.300  65.960  1.00  0.00           H
ATOM   3715  CB  LEU A 885      56.350  40.510  64.710  1.00  0.00           C
ATOM   3716  HB1 LEU A 885      56.850  39.520  64.790  1.00  0.00           H
ATOM   3717  HB2 LEU A 885      56.950  40.960  63.880  1.00  0.00           H
ATOM   3718  CG  LEU A 885      54.970  40.340  64.090  1.00  0.00           C
ATOM   3719  HG  LEU A 885      54.290  39.950  64.870  1.00  0.00           H
ATOM   3720  CD1 LEU A 885      54.510  41.700  63.540  1.00  0.00           C
ATOM   3721 HD11 LEU A 885      55.030  42.080  62.640  1.00  0.00           H
ATOM   3722 HD12 LEU A 885      54.510  42.450  64.350  1.00  0.00           H
ATOM   3723 HD13 LEU A 885      53.440  41.550  63.290  1.00  0.00           H
ATOM   3724  CD2 LEU A 885      54.960  39.270  62.960  1.00  0.00           C
ATOM   3725 HD21 LEU A 885      55.310  38.320  63.400  1.00  0.00           H
ATOM   3726 HD22 LEU A 885      55.790  39.560  62.290  1.00  0.00           H
ATOM   3727 HD23 LEU A 885      53.930  39.150  62.540  1.00  0.00           H
ATOM   3728  C   LEU A 885      55.470  40.630  67.080  1.00  0.00           C
ATOM   3729  O   LEU A 885      55.700  39.510  67.530  1.00  0.00           O
ATOM   3730  N   HSD A 886      54.440  41.340  67.500  1.00  0.00           N
ATOM   3731  HN  HSD A 886      54.260  42.280  67.210  1.00  0.00           H
ATOM   3732  CA  HSD A 886      53.500  40.790  68.450  1.00  0.00           C
ATOM   3733  HA  HSD A 886      54.050  40.340  69.260  1.00  0.00           H
ATOM   3734  CB  HSD A 886      52.570  41.800  69.210  1.00  0.00           C
ATOM   3735  HB1 HSD A 886      51.840  41.270  69.850  1.00  0.00           H
ATOM   3736  HB2 HSD A 886      52.030  42.460  68.490  1.00  0.00           H
ATOM   3737  ND1 HSD A 886      53.510  42.420  71.450  1.00  0.00           N
ATOM   3738  HD1 HSD A 886      53.130  41.660  71.970  1.00  0.00           H
ATOM   3739  CG  HSD A 886      53.380  42.680  70.170  1.00  0.00           C
ATOM   3740  CE1 HSD A 886      54.370  43.350  71.920  1.00  0.00           C
ATOM   3741  HE1 HSD A 886      54.590  43.320  73.000  1.00  0.00           H
ATOM   3742  NE2 HSD A 886      54.800  44.130  70.980  1.00  0.00           N
ATOM   3743  CD2 HSD A 886      54.150  43.750  69.840  1.00  0.00           C
ATOM   3744  HD2 HSD A 886      54.420  44.260  68.930  1.00  0.00           H
ATOM   3745  C   HSD A 886      52.540  39.830  67.750  1.00  0.00           C
ATOM   3746  O   HSD A 886      51.990  40.140  66.720  1.00  0.00           O
ATOM   3747  N   VAL A 887      52.400  38.680  68.190  1.00  0.00           N
ATOM   3748  HN  VAL A 887      52.670  38.380  69.100  1.00  0.00           H
ATOM   3749  CA  VAL A 887      51.640  37.650  67.550  1.00  0.00           C
ATOM   3750  HA  VAL A 887      51.100  37.950  66.660  1.00  0.00           H
ATOM   3751  CB  VAL A 887      52.540  36.550  67.120  1.00  0.00           C
ATOM   3752  HB  VAL A 887      53.410  36.420  67.800  1.00  0.00           H
ATOM   3753  CG1 VAL A 887      51.840  35.200  66.920  1.00  0.00           C
ATOM   3754 HG11 VAL A 887      52.440  34.400  66.430  1.00  0.00           H
ATOM   3755 HG12 VAL A 887      50.960  35.350  66.270  1.00  0.00           H
ATOM   3756 HG13 VAL A 887      51.410  34.800  67.870  1.00  0.00           H
ATOM   3757  CG2 VAL A 887      53.220  37.030  65.730  1.00  0.00           C
ATOM   3758 HG21 VAL A 887      53.990  36.280  65.460  1.00  0.00           H
ATOM   3759 HG22 VAL A 887      53.750  38.000  65.770  1.00  0.00           H
ATOM   3760 HG23 VAL A 887      52.510  37.070  64.870  1.00  0.00           H
ATOM   3761  C   VAL A 887      50.770  37.170  68.720  1.00  0.00           C
ATOM   3762  O   VAL A 887      51.360  36.790  69.730  1.00  0.00           O
ATOM   3763  N   PRO A 888      49.400  37.190  68.770  1.00  0.00           N
ATOM   3764  CD  PRO A 888      48.620  37.550  67.570  1.00  0.00           C
ATOM   3765  HD1 PRO A 888      49.020  36.910  66.760  1.00  0.00           H
ATOM   3766  HD2 PRO A 888      48.880  38.610  67.390  1.00  0.00           H
ATOM   3767  CA  PRO A 888      48.600  36.590  69.800  1.00  0.00           C
ATOM   3768  HA  PRO A 888      49.050  36.770  70.750  1.00  0.00           H
ATOM   3769  CB  PRO A 888      47.170  37.060  69.410  1.00  0.00           C
ATOM   3770  HB1 PRO A 888      47.080  38.060  69.870  1.00  0.00           H
ATOM   3771  HB2 PRO A 888      46.360  36.420  69.830  1.00  0.00           H
ATOM   3772  CG  PRO A 888      47.180  37.270  67.890  1.00  0.00           C
ATOM   3773  HG1 PRO A 888      46.810  36.370  67.350  1.00  0.00           H
ATOM   3774  HG2 PRO A 888      46.650  38.230  67.640  1.00  0.00           H
ATOM   3775  C   PRO A 888      48.800  35.090  69.550  1.00  0.00           C
ATOM   3776  O   PRO A 888      48.870  34.640  68.400  1.00  0.00           O
ATOM   3777  N   GLU A 889      49.020  34.260  70.630  1.00  0.00           N
ATOM   3778  HN  GLU A 889      49.010  34.690  71.520  1.00  0.00           H
ATOM   3779  CA  GLU A 889      49.220  32.830  70.600  1.00  0.00           C
ATOM   3780  HA  GLU A 889      49.470  32.490  69.610  1.00  0.00           H
ATOM   3781  CB  GLU A 889      50.400  32.450  71.530  1.00  0.00           C
ATOM   3782  HB1 GLU A 889      50.370  31.370  71.790  1.00  0.00           H
ATOM   3783  HB2 GLU A 889      50.270  33.120  72.410  1.00  0.00           H
ATOM   3784  CG  GLU A 889      51.830  32.750  70.940  1.00  0.00           C
ATOM   3785  HG1 GLU A 889      51.740  33.770  70.500  1.00  0.00           H
ATOM   3786  HG2 GLU A 889      52.120  32.060  70.120  1.00  0.00           H
ATOM   3787  CD  GLU A 889      52.860  32.640  72.050  1.00  0.00           C
ATOM   3788  OE1 GLU A 889      53.180  33.650  72.770  1.00  0.00           O
ATOM   3789  OE2 GLU A 889      53.260  31.510  72.450  1.00  0.00           O
ATOM   3790  C   GLU A 889      47.880  32.110  70.960  1.00  0.00           C
ATOM   3791  O   GLU A 889      46.870  32.590  71.510  1.00  0.00           O
ATOM   3792  N   LYS A 890      47.870  30.890  70.470  1.00  0.00           N
ATOM   3793  HN  LYS A 890      48.460  30.520  69.760  1.00  0.00           H
ATOM   3794  CA  LYS A 890      46.870  29.870  70.890  1.00  0.00           C
ATOM   3795  HA  LYS A 890      47.050  28.950  70.350  1.00  0.00           H
ATOM   3796  CB  LYS A 890      46.790  29.500  72.390  1.00  0.00           C
ATOM   3797  HB1 LYS A 890      46.010  28.740  72.640  1.00  0.00           H
ATOM   3798  HB2 LYS A 890      46.510  30.380  73.010  1.00  0.00           H
ATOM   3799  CG  LYS A 890      48.100  28.960  72.830  1.00  0.00           C
ATOM   3800  HG1 LYS A 890      48.900  29.700  72.630  1.00  0.00           H
ATOM   3801  HG2 LYS A 890      48.240  28.130  72.110  1.00  0.00           H
ATOM   3802  CD  LYS A 890      48.030  28.340  74.260  1.00  0.00           C
ATOM   3803  HD1 LYS A 890      47.210  27.590  74.200  1.00  0.00           H
ATOM   3804  HD2 LYS A 890      47.720  29.060  75.040  1.00  0.00           H
ATOM   3805  CE  LYS A 890      49.440  27.830  74.690  1.00  0.00           C
ATOM   3806  HE1 LYS A 890      49.740  27.150  73.870  1.00  0.00           H
ATOM   3807  HE2 LYS A 890      49.340  27.160  75.560  1.00  0.00           H
ATOM   3808  NZ  LYS A 890      50.450  28.900  74.930  1.00  0.00           N
ATOM   3809  HZ1 LYS A 890      51.050  28.760  75.770  1.00  0.00           H
ATOM   3810  HZ2 LYS A 890      49.940  29.800  74.940  1.00  0.00           H
ATOM   3811  HZ3 LYS A 890      51.110  28.940  74.120  1.00  0.00           H
ATOM   3812  C   LYS A 890      45.480  30.100  70.240  1.00  0.00           C
ATOM   3813  O   LYS A 890      44.530  29.360  70.620  1.00  0.00           O
ATOM   3814  N   PHE A 891      45.350  31.000  69.260  1.00  0.00           N
ATOM   3815  HN  PHE A 891      46.160  31.530  69.040  1.00  0.00           H
ATOM   3816  CA  PHE A 891      44.110  31.150  68.490  1.00  0.00           C
ATOM   3817  HA  PHE A 891      44.420  31.790  67.680  1.00  0.00           H
ATOM   3818  CB  PHE A 891      43.660  29.900  67.820  1.00  0.00           C
ATOM   3819  HB1 PHE A 891      43.210  29.190  68.560  1.00  0.00           H
ATOM   3820  HB2 PHE A 891      44.550  29.380  67.420  1.00  0.00           H
ATOM   3821  CG  PHE A 891      42.680  30.130  66.710  1.00  0.00           C
ATOM   3822  CD1 PHE A 891      43.150  30.470  65.410  1.00  0.00           C
ATOM   3823  HD1 PHE A 891      44.210  30.540  65.200  1.00  0.00           H
ATOM   3824  CE1 PHE A 891      42.150  30.750  64.460  1.00  0.00           C
ATOM   3825  HE1 PHE A 891      42.400  30.820  63.400  1.00  0.00           H
ATOM   3826  CZ  PHE A 891      40.740  30.710  64.740  1.00  0.00           C
ATOM   3827  HZ  PHE A 891      40.060  31.000  63.950  1.00  0.00           H
ATOM   3828  CD2 PHE A 891      41.310  29.940  66.980  1.00  0.00           C
ATOM   3829  HD2 PHE A 891      40.960  29.550  67.920  1.00  0.00           H
ATOM   3830  CE2 PHE A 891      40.350  30.290  66.050  1.00  0.00           C
ATOM   3831  HE2 PHE A 891      39.290  30.190  66.230  1.00  0.00           H
ATOM   3832  C   PHE A 891      43.120  32.010  69.220  1.00  0.00           C
ATOM   3833  O   PHE A 891      42.010  31.520  69.550  1.00  0.00           O
ATOM   3834  N   GLU A 892      43.430  33.300  69.410  1.00  0.00           N
ATOM   3835  HN  GLU A 892      44.340  33.690  69.250  1.00  0.00           H
ATOM   3836  CA  GLU A 892      42.500  34.220  69.990  1.00  0.00           C
ATOM   3837  HA  GLU A 892      41.520  33.850  69.700  1.00  0.00           H
ATOM   3838  CB  GLU A 892      42.530  34.160  71.540  1.00  0.00           C
ATOM   3839  HB1 GLU A 892      41.880  34.980  71.900  1.00  0.00           H
ATOM   3840  HB2 GLU A 892      43.600  34.370  71.720  1.00  0.00           H
ATOM   3841  CG  GLU A 892      42.170  32.890  72.290  1.00  0.00           C
ATOM   3842  HG1 GLU A 892      42.960  32.120  72.080  1.00  0.00           H
ATOM   3843  HG2 GLU A 892      41.200  32.550  71.890  1.00  0.00           H
ATOM   3844  CD  GLU A 892      41.960  33.160  73.760  1.00  0.00           C
ATOM   3845  OE1 GLU A 892      40.750  33.210  74.130  1.00  0.00           O
ATOM   3846  OE2 GLU A 892      42.940  33.400  74.480  1.00  0.00           O
ATOM   3847  C   GLU A 892      42.610  35.560  69.390  1.00  0.00           C
ATOM   3848  O   GLU A 892      43.620  35.900  68.720  1.00  0.00           O
ATOM   3849  N   PRO A 893      41.650  36.490  69.440  1.00  0.00           N
ATOM   3850  CD  PRO A 893      40.250  36.200  69.840  1.00  0.00           C
ATOM   3851  HD1 PRO A 893      40.140  35.990  70.930  1.00  0.00           H
ATOM   3852  HD2 PRO A 893      39.920  35.220  69.460  1.00  0.00           H
ATOM   3853  CA  PRO A 893      41.840  37.940  69.190  1.00  0.00           C
ATOM   3854  HA  PRO A 893      42.160  37.960  68.150  1.00  0.00           H
ATOM   3855  CB  PRO A 893      40.510  38.600  69.620  1.00  0.00           C
ATOM   3856  HB1 PRO A 893      40.240  39.470  69.000  1.00  0.00           H
ATOM   3857  HB2 PRO A 893      40.560  38.940  70.680  1.00  0.00           H
ATOM   3858  CG  PRO A 893      39.450  37.500  69.600  1.00  0.00           C
ATOM   3859  HG1 PRO A 893      38.660  37.590  70.380  1.00  0.00           H
ATOM   3860  HG2 PRO A 893      38.990  37.450  68.590  1.00  0.00           H
ATOM   3861  C   PRO A 893      43.080  38.590  69.830  1.00  0.00           C
ATOM   3862  O   PRO A 893      43.380  38.180  70.970  1.00  0.00           O
ATOM   3863  N   THR A 894      43.750  39.590  69.210  1.00  0.00           N
ATOM   3864  HN  THR A 894      43.560  39.740  68.230  1.00  0.00           H
ATOM   3865  CA  THR A 894      44.680  40.490  69.860  1.00  0.00           C
ATOM   3866  HA  THR A 894      45.430  39.860  70.310  1.00  0.00           H
ATOM   3867  CB  THR A 894      45.330  41.500  68.920  1.00  0.00           C
ATOM   3868  HB  THR A 894      44.590  41.870  68.180  1.00  0.00           H
ATOM   3869  OG1 THR A 894      46.310  40.750  68.140  1.00  0.00           O
ATOM   3870  HG1 THR A 894      45.870  40.680  67.300  1.00  0.00           H
ATOM   3871  CG2 THR A 894      46.250  42.520  69.590  1.00  0.00           C
ATOM   3872 HG21 THR A 894      47.070  42.070  70.210  1.00  0.00           H
ATOM   3873 HG22 THR A 894      45.680  43.170  70.290  1.00  0.00           H
ATOM   3874 HG23 THR A 894      46.730  43.230  68.880  1.00  0.00           H
ATOM   3875  C   THR A 894      44.060  41.340  71.010  1.00  0.00           C
ATOM   3876  O   THR A 894      44.650  41.540  72.080  1.00  0.00           O
ATOM   3877  N   HSD A 895      42.840  41.820  70.810  1.00  0.00           N
ATOM   3878  HN  HSD A 895      42.500  41.610  69.900  1.00  0.00           H
ATOM   3879  CA  HSD A 895      42.120  42.540  71.890  1.00  0.00           C
ATOM   3880  HA  HSD A 895      42.820  43.270  72.240  1.00  0.00           H
ATOM   3881  CB  HSD A 895      40.880  43.180  71.270  1.00  0.00           C
ATOM   3882  HB1 HSD A 895      40.440  42.560  70.460  1.00  0.00           H
ATOM   3883  HB2 HSD A 895      41.170  44.100  70.720  1.00  0.00           H
ATOM   3884  ND1 HSD A 895      39.700  44.810  72.760  1.00  0.00           N
ATOM   3885  HD1 HSD A 895      40.320  45.600  72.740  1.00  0.00           H
ATOM   3886  CG  HSD A 895      39.740  43.590  72.200  1.00  0.00           C
ATOM   3887  CE1 HSD A 895      38.480  44.940  73.310  1.00  0.00           C
ATOM   3888  HE1 HSD A 895      38.130  45.790  73.880  1.00  0.00           H
ATOM   3889  NE2 HSD A 895      37.680  43.880  73.070  1.00  0.00           N
ATOM   3890  CD2 HSD A 895      38.530  43.030  72.380  1.00  0.00           C
ATOM   3891  HD2 HSD A 895      38.030  42.150  71.970  1.00  0.00           H
ATOM   3892  C   HSD A 895      41.630  41.610  73.070  1.00  0.00           C
ATOM   3893  O   HSD A 895      41.160  40.500  72.810  1.00  0.00           O
ATOM   3894  N   PRO A 896      41.690  42.020  74.370  1.00  0.00           N
ATOM   3895  CD  PRO A 896      42.480  43.160  74.810  1.00  0.00           C
ATOM   3896  HD1 PRO A 896      42.020  44.150  74.610  1.00  0.00           H
ATOM   3897  HD2 PRO A 896      43.490  43.080  74.340  1.00  0.00           H
ATOM   3898  CA  PRO A 896      41.540  40.990  75.390  1.00  0.00           C
ATOM   3899  HA  PRO A 896      41.900  40.090  74.910  1.00  0.00           H
ATOM   3900  CB  PRO A 896      42.670  41.350  76.330  1.00  0.00           C
ATOM   3901  HB1 PRO A 896      43.630  40.990  75.890  1.00  0.00           H
ATOM   3902  HB2 PRO A 896      42.500  41.100  77.400  1.00  0.00           H
ATOM   3903  CG  PRO A 896      42.690  42.930  76.370  1.00  0.00           C
ATOM   3904  HG1 PRO A 896      41.770  43.170  76.950  1.00  0.00           H
ATOM   3905  HG2 PRO A 896      43.680  43.330  76.680  1.00  0.00           H
ATOM   3906  C   PRO A 896      40.270  40.970  76.070  1.00  0.00           C
ATOM   3907  O   PRO A 896      40.070  40.150  76.990  1.00  0.00           O
ATOM   3908  N   GLU A 897      39.340  41.780  75.690  1.00  0.00           N
ATOM   3909  HN  GLU A 897      39.480  42.290  74.840  1.00  0.00           H
ATOM   3910  CA  GLU A 897      38.230  42.270  76.600  1.00  0.00           C
ATOM   3911  HA  GLU A 897      38.450  41.900  77.590  1.00  0.00           H
ATOM   3912  CB  GLU A 897      37.910  43.760  76.600  1.00  0.00           C
ATOM   3913  HB1 GLU A 897      37.060  43.940  77.300  1.00  0.00           H
ATOM   3914  HB2 GLU A 897      37.540  44.220  75.660  1.00  0.00           H
ATOM   3915  CG  GLU A 897      39.070  44.570  77.150  1.00  0.00           C
ATOM   3916  HG1 GLU A 897      40.070  44.390  76.710  1.00  0.00           H
ATOM   3917  HG2 GLU A 897      39.160  44.280  78.210  1.00  0.00           H
ATOM   3918  CD  GLU A 897      38.690  46.010  77.160  1.00  0.00           C
ATOM   3919  OE1 GLU A 897      39.500  46.860  76.770  1.00  0.00           O
ATOM   3920  OE2 GLU A 897      37.550  46.330  77.630  1.00  0.00           O
ATOM   3921  C   GLU A 897      36.980  41.480  76.210  1.00  0.00           C
ATOM   3922  O   GLU A 897      35.900  41.680  76.730  1.00  0.00           O
ATOM   3923  N   ARG A 898      37.000  40.610  75.120  1.00  0.00           N
ATOM   3924  HN  ARG A 898      37.840  40.370  74.630  1.00  0.00           H
ATOM   3925  CA  ARG A 898      35.860  39.840  74.700  1.00  0.00           C
ATOM   3926  HA  ARG A 898      35.580  39.300  75.590  1.00  0.00           H
ATOM   3927  CB  ARG A 898      34.650  40.590  74.080  1.00  0.00           C
ATOM   3928  HB1 ARG A 898      34.190  41.260  74.830  1.00  0.00           H
ATOM   3929  HB2 ARG A 898      33.860  39.890  73.750  1.00  0.00           H
ATOM   3930  CG  ARG A 898      34.980  41.400  72.860  1.00  0.00           C
ATOM   3931  HG1 ARG A 898      35.870  42.030  73.110  1.00  0.00           H
ATOM   3932  HG2 ARG A 898      34.070  42.020  72.700  1.00  0.00           H
ATOM   3933  CD  ARG A 898      35.340  40.560  71.580  1.00  0.00           C
ATOM   3934  HD1 ARG A 898      34.570  39.800  71.320  1.00  0.00           H
ATOM   3935  HD2 ARG A 898      36.290  40.000  71.690  1.00  0.00           H
ATOM   3936  NE  ARG A 898      35.460  41.540  70.470  1.00  0.00           N
ATOM   3937  HE  ARG A 898      35.020  42.360  70.830  1.00  0.00           H
ATOM   3938  CZ  ARG A 898      36.240  41.550  69.450  1.00  0.00           C
ATOM   3939  NH1 ARG A 898      36.660  40.340  69.040  1.00  0.00           N
ATOM   3940 HH11 ARG A 898      37.150  40.130  68.200  1.00  0.00           H
ATOM   3941 HH12 ARG A 898      36.400  39.580  69.630  1.00  0.00           H
ATOM   3942  NH2 ARG A 898      36.550  42.660  68.820  1.00  0.00           N
ATOM   3943 HH21 ARG A 898      37.400  42.590  68.320  1.00  0.00           H
ATOM   3944 HH22 ARG A 898      36.300  43.490  69.320  1.00  0.00           H
ATOM   3945  C   ARG A 898      36.430  38.690  73.810  1.00  0.00           C
ATOM   3946  O   ARG A 898      37.610  38.790  73.450  1.00  0.00           O
ATOM   3947  N   GLY A 899      35.680  37.660  73.530  1.00  0.00           N
ATOM   3948  HN  GLY A 899      34.760  37.620  73.900  1.00  0.00           H
ATOM   3949  CA  GLY A 899      36.110  36.650  72.560  1.00  0.00           C
ATOM   3950  HA1 GLY A 899      35.320  35.950  72.730  1.00  0.00           H
ATOM   3951  HA2 GLY A 899      37.150  36.410  72.740  1.00  0.00           H
ATOM   3952  C   GLY A 899      36.070  36.950  71.080  1.00  0.00           C
ATOM   3953  O   GLY A 899      36.210  38.060  70.580  1.00  0.00           O
ATOM   3954  N   TRP A 900      35.930  35.910  70.230  1.00  0.00           N
ATOM   3955  HN  TRP A 900      35.750  35.000  70.590  1.00  0.00           H
ATOM   3956  CA  TRP A 900      35.910  36.180  68.830  1.00  0.00           C
ATOM   3957  HA  TRP A 900      36.800  36.750  68.610  1.00  0.00           H
ATOM   3958  CB  TRP A 900      35.910  34.850  68.020  1.00  0.00           C
ATOM   3959  HB1 TRP A 900      35.540  34.990  66.970  1.00  0.00           H
ATOM   3960  HB2 TRP A 900      35.190  34.100  68.410  1.00  0.00           H
ATOM   3961  CG  TRP A 900      37.300  34.200  67.720  1.00  0.00           C
ATOM   3962  CD1 TRP A 900      37.720  33.030  68.390  1.00  0.00           C
ATOM   3963  HD1 TRP A 900      37.090  32.350  68.950  1.00  0.00           H
ATOM   3964  NE1 TRP A 900      39.020  32.710  67.980  1.00  0.00           N
ATOM   3965  HE1 TRP A 900      39.470  31.870  68.140  1.00  0.00           H
ATOM   3966  CE2 TRP A 900      39.460  33.660  67.180  1.00  0.00           C
ATOM   3967  CD2 TRP A 900      38.480  34.660  67.010  1.00  0.00           C
ATOM   3968  CE3 TRP A 900      38.780  35.810  66.310  1.00  0.00           C
ATOM   3969  HE3 TRP A 900      38.020  36.540  66.060  1.00  0.00           H
ATOM   3970  CZ3 TRP A 900      40.060  35.830  65.610  1.00  0.00           C
ATOM   3971  HZ3 TRP A 900      40.360  36.680  65.020  1.00  0.00           H
ATOM   3972  CZ2 TRP A 900      40.710  33.740  66.600  1.00  0.00           C
ATOM   3973  HZ2 TRP A 900      41.550  33.080  66.710  1.00  0.00           H
ATOM   3974  CH2 TRP A 900      40.990  34.820  65.810  1.00  0.00           C
ATOM   3975  HH2 TRP A 900      42.000  34.940  65.420  1.00  0.00           H
ATOM   3976  C   TRP A 900      34.700  36.970  68.300  1.00  0.00           C
ATOM   3977  O   TRP A 900      34.910  37.740  67.440  1.00  0.00           O
ATOM   3978  N   ILE A 901      33.450  36.750  68.760  1.00  0.00           N
ATOM   3979  HN  ILE A 901      33.280  36.030  69.430  1.00  0.00           H
ATOM   3980  CA  ILE A 901      32.280  37.370  68.150  1.00  0.00           C
ATOM   3981  HA  ILE A 901      32.460  37.510  67.090  1.00  0.00           H
ATOM   3982  CB  ILE A 901      31.080  36.460  68.160  1.00  0.00           C
ATOM   3983  HB  ILE A 901      30.640  36.270  69.170  1.00  0.00           H
ATOM   3984  CG2 ILE A 901      29.920  37.120  67.350  1.00  0.00           C
ATOM   3985 HG21 ILE A 901      29.020  36.500  67.200  1.00  0.00           H
ATOM   3986 HG22 ILE A 901      30.220  37.450  66.340  1.00  0.00           H
ATOM   3987 HG23 ILE A 901      29.640  38.030  67.920  1.00  0.00           H
ATOM   3988  CG1 ILE A 901      31.490  35.080  67.590  1.00  0.00           C
ATOM   3989 HG11 ILE A 901      30.590  34.430  67.580  1.00  0.00           H
ATOM   3990 HG12 ILE A 901      32.150  34.560  68.320  1.00  0.00           H
ATOM   3991  CD  ILE A 901      32.140  35.150  66.190  1.00  0.00           C
ATOM   3992  HD1 ILE A 901      31.680  35.940  65.550  1.00  0.00           H
ATOM   3993  HD2 ILE A 901      32.160  34.220  65.570  1.00  0.00           H
ATOM   3994  HD3 ILE A 901      33.190  35.480  66.330  1.00  0.00           H
ATOM   3995  C   ILE A 901      31.950  38.720  68.720  1.00  0.00           C
ATOM   3996  O   ILE A 901      31.850  38.930  69.950  1.00  0.00           O
ATOM   3997  N   ILE A 902      31.660  39.760  67.930  1.00  0.00           N
ATOM   3998  HN  ILE A 902      31.770  39.590  66.950  1.00  0.00           H
ATOM   3999  CA  ILE A 902      31.440  41.120  68.290  1.00  0.00           C
ATOM   4000  HA  ILE A 902      31.510  41.210  69.360  1.00  0.00           H
ATOM   4001  CB  ILE A 902      32.490  41.990  67.740  1.00  0.00           C
ATOM   4002  HB  ILE A 902      33.360  41.790  68.400  1.00  0.00           H
ATOM   4003  CG2 ILE A 902      32.830  41.640  66.310  1.00  0.00           C
ATOM   4004 HG21 ILE A 902      33.240  40.620  66.300  1.00  0.00           H
ATOM   4005 HG22 ILE A 902      33.600  42.310  65.890  1.00  0.00           H
ATOM   4006 HG23 ILE A 902      31.950  41.730  65.640  1.00  0.00           H
ATOM   4007  CG1 ILE A 902      32.280  43.540  67.910  1.00  0.00           C
ATOM   4008 HG11 ILE A 902      31.760  43.680  68.890  1.00  0.00           H
ATOM   4009 HG12 ILE A 902      31.620  43.910  67.100  1.00  0.00           H
ATOM   4010  CD  ILE A 902      33.540  44.430  68.080  1.00  0.00           C
ATOM   4011  HD1 ILE A 902      33.750  44.770  67.040  1.00  0.00           H
ATOM   4012  HD2 ILE A 902      34.360  43.860  68.560  1.00  0.00           H
ATOM   4013  HD3 ILE A 902      33.340  45.280  68.770  1.00  0.00           H
ATOM   4014  C   ILE A 902      29.980  41.590  67.780  1.00  0.00           C
ATOM   4015  O   ILE A 902      29.580  41.610  66.610  1.00  0.00           O
ATOM   4016  N   SER A 903      29.230  42.080  68.740  1.00  0.00           N
ATOM   4017  HN  SER A 903      29.600  42.300  69.650  1.00  0.00           H
ATOM   4018  CA  SER A 903      27.990  42.770  68.570  1.00  0.00           C
ATOM   4019  HA  SER A 903      27.340  42.210  67.910  1.00  0.00           H
ATOM   4020  CB  SER A 903      27.400  42.940  70.010  1.00  0.00           C
ATOM   4021  HB1 SER A 903      27.950  43.660  70.640  1.00  0.00           H
ATOM   4022  HB2 SER A 903      27.320  41.890  70.370  1.00  0.00           H
ATOM   4023  OG  SER A 903      26.090  43.510  70.060  1.00  0.00           O
ATOM   4024  HG1 SER A 903      25.860  43.400  70.990  1.00  0.00           H
ATOM   4025  C   SER A 903      28.210  44.190  68.110  1.00  0.00           C
ATOM   4026  O   SER A 903      29.010  44.880  68.740  1.00  0.00           O
ATOM   4027  N   PRO A 904      27.520  44.700  67.080  1.00  0.00           N
ATOM   4028  CD  PRO A 904      26.570  43.940  66.260  1.00  0.00           C
ATOM   4029  HD1 PRO A 904      25.650  43.520  66.750  1.00  0.00           H
ATOM   4030  HD2 PRO A 904      27.090  43.130  65.710  1.00  0.00           H
ATOM   4031  CA  PRO A 904      27.620  46.080  66.650  1.00  0.00           C
ATOM   4032  HA  PRO A 904      28.670  46.330  66.680  1.00  0.00           H
ATOM   4033  CB  PRO A 904      27.010  46.080  65.260  1.00  0.00           C
ATOM   4034  HB1 PRO A 904      27.830  45.950  64.520  1.00  0.00           H
ATOM   4035  HB2 PRO A 904      26.510  47.050  65.040  1.00  0.00           H
ATOM   4036  CG  PRO A 904      26.040  44.930  65.180  1.00  0.00           C
ATOM   4037  HG1 PRO A 904      25.030  45.340  65.410  1.00  0.00           H
ATOM   4038  HG2 PRO A 904      25.900  44.320  64.270  1.00  0.00           H
ATOM   4039  C   PRO A 904      26.860  47.000  67.620  1.00  0.00           C
ATOM   4040  O   PRO A 904      27.150  48.180  67.660  1.00  0.00           O
ATOM   4041  N   LEU A 905      26.020  46.400  68.500  1.00  0.00           N
ATOM   4042  HN  LEU A 905      25.810  45.430  68.410  1.00  0.00           H
ATOM   4043  CA  LEU A 905      25.210  47.040  69.530  1.00  0.00           C
ATOM   4044  HA  LEU A 905      25.100  48.080  69.220  1.00  0.00           H
ATOM   4045  CB  LEU A 905      23.770  46.540  69.610  1.00  0.00           C
ATOM   4046  HB1 LEU A 905      23.210  47.260  70.240  1.00  0.00           H
ATOM   4047  HB2 LEU A 905      23.650  45.560  70.110  1.00  0.00           H
ATOM   4048  CG  LEU A 905      23.090  46.320  68.190  1.00  0.00           C
ATOM   4049  HG  LEU A 905      23.710  45.520  67.740  1.00  0.00           H
ATOM   4050  CD1 LEU A 905      21.640  45.910  68.360  1.00  0.00           C
ATOM   4051 HD11 LEU A 905      21.090  46.730  68.860  1.00  0.00           H
ATOM   4052 HD12 LEU A 905      21.550  44.940  68.920  1.00  0.00           H
ATOM   4053 HD13 LEU A 905      21.340  45.770  67.290  1.00  0.00           H
ATOM   4054  CD2 LEU A 905      23.110  47.550  67.310  1.00  0.00           C
ATOM   4055 HD21 LEU A 905      22.390  47.470  66.460  1.00  0.00           H
ATOM   4056 HD22 LEU A 905      24.110  47.660  66.860  1.00  0.00           H
ATOM   4057 HD23 LEU A 905      22.760  48.460  67.850  1.00  0.00           H
ATOM   4058  C   LEU A 905      25.890  46.930  70.900  1.00  0.00           C
ATOM   4059  O   LEU A 905      25.410  47.320  71.960  1.00  0.00           O
ATOM   4060  N   GLY A 906      27.100  46.390  70.910  1.00  0.00           N
ATOM   4061  HN  GLY A 906      27.510  46.130  70.040  1.00  0.00           H
ATOM   4062  CA  GLY A 906      27.780  46.110  72.190  1.00  0.00           C
ATOM   4063  HA1 GLY A 906      28.610  45.440  72.030  1.00  0.00           H
ATOM   4064  HA2 GLY A 906      27.150  45.610  72.890  1.00  0.00           H
ATOM   4065  C   GLY A 906      28.190  47.320  72.950  1.00  0.00           C
ATOM   4066  O   GLY A 906      27.780  47.380  74.060  1.00  0.00           O
ATOM   4067  N   ASP A 907      29.010  48.210  72.330  1.00  0.00           N
ATOM   4068  HN  ASP A 907      29.420  48.060  71.430  1.00  0.00           H
ATOM   4069  CA  ASP A 907      29.390  49.430  73.120  1.00  0.00           C
ATOM   4070  HA  ASP A 907      29.160  49.300  74.170  1.00  0.00           H
ATOM   4071  CB  ASP A 907      30.950  49.590  73.030  1.00  0.00           C
ATOM   4072  HB1 ASP A 907      31.260  50.440  73.670  1.00  0.00           H
ATOM   4073  HB2 ASP A 907      31.350  49.660  71.990  1.00  0.00           H
ATOM   4074  CG  ASP A 907      31.640  48.380  73.610  1.00  0.00           C
ATOM   4075  OD1 ASP A 907      32.850  48.200  73.290  1.00  0.00           O
ATOM   4076  OD2 ASP A 907      31.050  47.790  74.570  1.00  0.00           O
ATOM   4077  C   ASP A 907      28.740  50.690  72.530  1.00  0.00           C
ATOM   4078  O   ASP A 907      28.950  51.810  72.930  1.00  0.00           O
ATOM   4079  N   ASN A 908      27.900  50.480  71.480  1.00  0.00           N
ATOM   4080  HN  ASN A 908      27.660  49.590  71.090  1.00  0.00           H
ATOM   4081  CA  ASN A 908      27.170  51.570  70.840  1.00  0.00           C
ATOM   4082  HA  ASN A 908      27.420  52.530  71.260  1.00  0.00           H
ATOM   4083  CB  ASN A 908      27.470  51.710  69.370  1.00  0.00           C
ATOM   4084  HB1 ASN A 908      26.760  52.490  69.020  1.00  0.00           H
ATOM   4085  HB2 ASN A 908      27.210  50.770  68.850  1.00  0.00           H
ATOM   4086  CG  ASN A 908      28.840  52.080  68.940  1.00  0.00           C
ATOM   4087  OD1 ASN A 908      29.210  51.700  67.850  1.00  0.00           O
ATOM   4088  ND2 ASN A 908      29.690  52.790  69.750  1.00  0.00           N
ATOM   4089 HD21 ASN A 908      30.390  53.330  69.310  1.00  0.00           H
ATOM   4090 HD22 ASN A 908      29.420  52.980  70.700  1.00  0.00           H
ATOM   4091  C   ASN A 908      25.720  51.330  71.060  1.00  0.00           C
ATOM   4092  O   ASN A 908      25.280  50.210  71.000  1.00  0.00           O
ATOM   4093  N   PRO A 909      24.860  52.340  71.450  1.00  0.00           N
ATOM   4094  CD  PRO A 909      25.130  53.740  71.600  1.00  0.00           C
ATOM   4095  HD1 PRO A 909      25.630  54.020  70.650  1.00  0.00           H
ATOM   4096  HD2 PRO A 909      25.780  53.970  72.460  1.00  0.00           H
ATOM   4097  CA  PRO A 909      23.420  52.190  71.400  1.00  0.00           C
ATOM   4098  HA  PRO A 909      23.180  51.300  71.970  1.00  0.00           H
ATOM   4099  CB  PRO A 909      22.790  53.440  71.990  1.00  0.00           C
ATOM   4100  HB1 PRO A 909      22.900  53.320  73.090  1.00  0.00           H
ATOM   4101  HB2 PRO A 909      21.760  53.680  71.650  1.00  0.00           H
ATOM   4102  CG  PRO A 909      23.820  54.480  71.660  1.00  0.00           C
ATOM   4103  HG1 PRO A 909      23.350  54.920  70.760  1.00  0.00           H
ATOM   4104  HG2 PRO A 909      23.740  55.170  72.530  1.00  0.00           H
ATOM   4105  C   PRO A 909      22.850  51.860  70.030  1.00  0.00           C
ATOM   4106  O   PRO A 909      23.620  52.070  69.100  1.00  0.00           O
ATOM   4107  N   TRP A 910      21.660  51.300  69.860  1.00  0.00           N
ATOM   4108  HN  TRP A 910      21.250  50.800  70.640  1.00  0.00           H
ATOM   4109  CA  TRP A 910      21.180  50.960  68.520  1.00  0.00           C
ATOM   4110  HA  TRP A 910      22.020  50.430  68.100  1.00  0.00           H
ATOM   4111  CB  TRP A 910      19.940  50.110  68.630  1.00  0.00           C
ATOM   4112  HB1 TRP A 910      19.200  50.610  69.290  1.00  0.00           H
ATOM   4113  HB2 TRP A 910      20.380  49.260  69.200  1.00  0.00           H
ATOM   4114  CG  TRP A 910      19.310  49.740  67.300  1.00  0.00           C
ATOM   4115  CD1 TRP A 910      19.710  48.670  66.520  1.00  0.00           C
ATOM   4116  HD1 TRP A 910      20.520  47.980  66.750  1.00  0.00           H
ATOM   4117  NE1 TRP A 910      18.970  48.810  65.330  1.00  0.00           N
ATOM   4118  HE1 TRP A 910      18.990  48.070  64.690  1.00  0.00           H
ATOM   4119  CE2 TRP A 910      18.130  49.890  65.410  1.00  0.00           C
ATOM   4120  CD2 TRP A 910      18.260  50.460  66.660  1.00  0.00           C
ATOM   4121  CE3 TRP A 910      17.650  51.650  66.950  1.00  0.00           C
ATOM   4122  HE3 TRP A 910      17.960  52.090  67.890  1.00  0.00           H
ATOM   4123  CZ3 TRP A 910      16.720  52.150  66.110  1.00  0.00           C
ATOM   4124  HZ3 TRP A 910      16.340  53.100  66.430  1.00  0.00           H
ATOM   4125  CZ2 TRP A 910      17.140  50.310  64.490  1.00  0.00           C
ATOM   4126  HZ2 TRP A 910      17.070  49.840  63.520  1.00  0.00           H
ATOM   4127  CH2 TRP A 910      16.430  51.480  64.920  1.00  0.00           C
ATOM   4128  HH2 TRP A 910      15.650  51.950  64.330  1.00  0.00           H
ATOM   4129  C   TRP A 910      21.050  52.130  67.540  1.00  0.00           C
ATOM   4130  O   TRP A 910      21.390  51.990  66.400  1.00  0.00           O
ATOM   4131  N   TRP A 911      20.620  53.380  68.000  1.00  0.00           N
ATOM   4132  HN  TRP A 911      20.380  53.520  68.960  1.00  0.00           H
ATOM   4133  CA  TRP A 911      20.490  54.490  67.030  1.00  0.00           C
ATOM   4134  HA  TRP A 911      19.700  54.290  66.320  1.00  0.00           H
ATOM   4135  CB  TRP A 911      19.870  55.690  67.840  1.00  0.00           C
ATOM   4136  HB1 TRP A 911      18.870  55.370  68.180  1.00  0.00           H
ATOM   4137  HB2 TRP A 911      19.610  56.530  67.150  1.00  0.00           H
ATOM   4138  CG  TRP A 911      20.660  56.260  68.970  1.00  0.00           C
ATOM   4139  CD1 TRP A 911      20.560  56.030  70.320  1.00  0.00           C
ATOM   4140  HD1 TRP A 911      19.900  55.330  70.820  1.00  0.00           H
ATOM   4141  NE1 TRP A 911      21.340  56.890  71.010  1.00  0.00           N
ATOM   4142  HE1 TRP A 911      21.570  56.890  71.950  1.00  0.00           H
ATOM   4143  CE2 TRP A 911      21.960  57.700  70.180  1.00  0.00           C
ATOM   4144  CD2 TRP A 911      21.560  57.400  68.860  1.00  0.00           C
ATOM   4145  CE3 TRP A 911      22.120  58.090  67.820  1.00  0.00           C
ATOM   4146  HE3 TRP A 911      21.830  58.110  66.780  1.00  0.00           H
ATOM   4147  CZ3 TRP A 911      23.130  59.100  68.180  1.00  0.00           C
ATOM   4148  HZ3 TRP A 911      23.620  59.690  67.410  1.00  0.00           H
ATOM   4149  CZ2 TRP A 911      22.960  58.660  70.470  1.00  0.00           C
ATOM   4150  HZ2 TRP A 911      23.250  58.810  71.510  1.00  0.00           H
ATOM   4151  CH2 TRP A 911      23.570  59.370  69.460  1.00  0.00           C
ATOM   4152  HH2 TRP A 911      24.300  60.150  69.600  1.00  0.00           H
ATOM   4153  C   TRP A 911      21.740  54.930  66.340  1.00  0.00           C
ATOM   4154  O   TRP A 911      21.660  55.380  65.180  1.00  0.00           O
ATOM   4155  N   THR A 912      23.000  54.710  66.850  1.00  0.00           N
ATOM   4156  HN  THR A 912      23.040  54.420  67.810  1.00  0.00           H
ATOM   4157  CA  THR A 912      24.270  55.070  66.100  1.00  0.00           C
ATOM   4158  HA  THR A 912      24.020  56.090  65.890  1.00  0.00           H
ATOM   4159  CB  THR A 912      25.620  55.140  66.830  1.00  0.00           C
ATOM   4160  HB  THR A 912      26.350  55.510  66.090  1.00  0.00           H
ATOM   4161  OG1 THR A 912      26.090  53.850  67.260  1.00  0.00           O
ATOM   4162  HG1 THR A 912      25.440  53.380  67.790  1.00  0.00           H
ATOM   4163  CG2 THR A 912      25.530  56.080  68.050  1.00  0.00           C
ATOM   4164 HG21 THR A 912      26.420  56.050  68.710  1.00  0.00           H
ATOM   4165 HG22 THR A 912      24.700  55.740  68.710  1.00  0.00           H
ATOM   4166 HG23 THR A 912      25.250  57.120  67.780  1.00  0.00           H
ATOM   4167  C   THR A 912      24.410  54.150  64.930  1.00  0.00           C
ATOM   4168  O   THR A 912      25.160  54.500  63.980  1.00  0.00           O
ATOM   4169  N   LEU A 913      23.730  52.970  64.830  1.00  0.00           N
ATOM   4170  HN  LEU A 913      23.110  52.600  65.510  1.00  0.00           H
ATOM   4171  CA  LEU A 913      23.760  52.120  63.660  1.00  0.00           C
ATOM   4172  HA  LEU A 913      24.820  51.960  63.560  1.00  0.00           H
ATOM   4173  CB  LEU A 913      23.150  50.710  63.820  1.00  0.00           C
ATOM   4174  HB1 LEU A 913      22.330  50.710  64.560  1.00  0.00           H
ATOM   4175  HB2 LEU A 913      23.900  50.190  64.440  1.00  0.00           H
ATOM   4176  CG  LEU A 913      22.940  49.880  62.510  1.00  0.00           C
ATOM   4177  HG  LEU A 913      23.820  50.060  61.850  1.00  0.00           H
ATOM   4178  CD1 LEU A 913      22.790  48.390  62.810  1.00  0.00           C
ATOM   4179 HD11 LEU A 913      23.660  47.830  63.200  1.00  0.00           H
ATOM   4180 HD12 LEU A 913      22.460  47.710  62.000  1.00  0.00           H
ATOM   4181 HD13 LEU A 913      21.900  48.350  63.480  1.00  0.00           H
ATOM   4182  CD2 LEU A 913      21.620  50.230  61.840  1.00  0.00           C
ATOM   4183 HD21 LEU A 913      20.880  50.330  62.670  1.00  0.00           H
ATOM   4184 HD22 LEU A 913      21.190  49.450  61.190  1.00  0.00           H
ATOM   4185 HD23 LEU A 913      21.750  51.160  61.250  1.00  0.00           H
ATOM   4186  C   LEU A 913      23.240  52.860  62.460  1.00  0.00           C
ATOM   4187  O   LEU A 913      23.790  52.870  61.380  1.00  0.00           O
ATOM   4188  N   LEU A 914      22.180  53.650  62.600  1.00  0.00           N
ATOM   4189  HN  LEU A 914      21.780  53.670  63.520  1.00  0.00           H
ATOM   4190  CA  LEU A 914      21.390  54.220  61.510  1.00  0.00           C
ATOM   4191  HA  LEU A 914      21.260  53.420  60.800  1.00  0.00           H
ATOM   4192  CB  LEU A 914      20.070  55.010  61.920  1.00  0.00           C
ATOM   4193  HB1 LEU A 914      19.730  55.730  61.150  1.00  0.00           H
ATOM   4194  HB2 LEU A 914      20.380  55.620  62.800  1.00  0.00           H
ATOM   4195  CG  LEU A 914      18.950  54.070  62.230  1.00  0.00           C
ATOM   4196  HG  LEU A 914      19.040  53.180  61.570  1.00  0.00           H
ATOM   4197  CD1 LEU A 914      19.040  53.470  63.650  1.00  0.00           C
ATOM   4198 HD11 LEU A 914      18.880  54.150  64.510  1.00  0.00           H
ATOM   4199 HD12 LEU A 914      20.050  53.060  63.810  1.00  0.00           H
ATOM   4200 HD13 LEU A 914      18.470  52.520  63.770  1.00  0.00           H
ATOM   4201  CD2 LEU A 914      17.580  54.710  62.040  1.00  0.00           C
ATOM   4202 HD21 LEU A 914      17.460  55.130  61.010  1.00  0.00           H
ATOM   4203 HD22 LEU A 914      17.530  55.690  62.560  1.00  0.00           H
ATOM   4204 HD23 LEU A 914      16.780  53.970  62.250  1.00  0.00           H
ATOM   4205  C   LEU A 914      22.240  55.210  60.720  1.00  0.00           C
ATOM   4206  O   LEU A 914      22.150  55.400  59.510  1.00  0.00           O
ATOM   4207  N   ILE A 915      23.110  55.930  61.540  1.00  0.00           N
ATOM   4208  HN  ILE A 915      23.030  55.690  62.510  1.00  0.00           H
ATOM   4209  CA  ILE A 915      23.810  57.130  61.060  1.00  0.00           C
ATOM   4210  HA  ILE A 915      23.330  57.580  60.220  1.00  0.00           H
ATOM   4211  CB  ILE A 915      23.850  58.230  62.150  1.00  0.00           C
ATOM   4212  HB  ILE A 915      24.340  59.120  61.690  1.00  0.00           H
ATOM   4213  CG2 ILE A 915      22.390  58.730  62.200  1.00  0.00           C
ATOM   4214 HG21 ILE A 915      22.200  59.400  63.060  1.00  0.00           H
ATOM   4215 HG22 ILE A 915      21.610  57.940  62.320  1.00  0.00           H
ATOM   4216 HG23 ILE A 915      22.140  59.310  61.280  1.00  0.00           H
ATOM   4217  CG1 ILE A 915      24.370  57.710  63.510  1.00  0.00           C
ATOM   4218 HG11 ILE A 915      25.140  56.920  63.330  1.00  0.00           H
ATOM   4219 HG12 ILE A 915      23.590  57.260  64.160  1.00  0.00           H
ATOM   4220  CD  ILE A 915      25.080  58.800  64.270  1.00  0.00           C
ATOM   4221  HD1 ILE A 915      25.830  58.490  65.040  1.00  0.00           H
ATOM   4222  HD2 ILE A 915      24.500  59.660  64.650  1.00  0.00           H
ATOM   4223  HD3 ILE A 915      25.890  59.200  63.610  1.00  0.00           H
ATOM   4224  C   ILE A 915      25.250  56.810  60.590  1.00  0.00           C
ATOM   4225  O   ILE A 915      25.930  57.750  60.110  1.00  0.00           O
ATOM   4226  N   ALA A 916      25.740  55.540  60.670  1.00  0.00           N
ATOM   4227  HN  ALA A 916      25.260  54.760  61.080  1.00  0.00           H
ATOM   4228  CA  ALA A 916      27.010  55.050  60.190  1.00  0.00           C
ATOM   4229  HA  ALA A 916      27.850  55.710  60.350  1.00  0.00           H
ATOM   4230  CB  ALA A 916      27.360  53.750  60.870  1.00  0.00           C
ATOM   4231  HB1 ALA A 916      26.590  52.940  60.900  1.00  0.00           H
ATOM   4232  HB2 ALA A 916      27.500  54.020  61.930  1.00  0.00           H
ATOM   4233  HB3 ALA A 916      28.370  53.500  60.490  1.00  0.00           H
ATOM   4234  C   ALA A 916      26.850  54.810  58.690  1.00  0.00           C
ATOM   4235  O   ALA A 916      27.770  54.370  57.990  1.00  0.00           O
ATOM   4236  N   ALA A 917      25.670  55.080  58.140  1.00  0.00           N
ATOM   4237  HN  ALA A 917      24.830  55.210  58.660  1.00  0.00           H
ATOM   4238  CA  ALA A 917      25.460  55.020  56.640  1.00  0.00           C
ATOM   4239  HA  ALA A 917      25.840  54.090  56.270  1.00  0.00           H
ATOM   4240  CB  ALA A 917      23.920  55.060  56.220  1.00  0.00           C
ATOM   4241  HB1 ALA A 917      23.340  54.240  56.690  1.00  0.00           H
ATOM   4242  HB2 ALA A 917      23.910  54.910  55.130  1.00  0.00           H
ATOM   4243  HB3 ALA A 917      23.430  56.020  56.460  1.00  0.00           H
ATOM   4244  C   ALA A 917      26.270  56.070  55.940  1.00  0.00           C
ATOM   4245  O   ALA A 917      26.820  55.740  54.920  1.00  0.00           O
ATOM   4246  N   ILE A 918      26.420  57.300  56.430  1.00  0.00           N
ATOM   4247  HN  ILE A 918      25.930  57.540  57.260  1.00  0.00           H
ATOM   4248  CA  ILE A 918      27.350  58.230  55.790  1.00  0.00           C
ATOM   4249  HA  ILE A 918      27.140  58.380  54.740  1.00  0.00           H
ATOM   4250  CB  ILE A 918      27.200  59.640  56.470  1.00  0.00           C
ATOM   4251  HB  ILE A 918      27.360  59.710  57.570  1.00  0.00           H
ATOM   4252  CG2 ILE A 918      28.150  60.620  55.760  1.00  0.00           C
ATOM   4253 HG21 ILE A 918      28.130  61.610  56.260  1.00  0.00           H
ATOM   4254 HG22 ILE A 918      27.740  60.840  54.750  1.00  0.00           H
ATOM   4255 HG23 ILE A 918      29.180  60.400  55.430  1.00  0.00           H
ATOM   4256  CG1 ILE A 918      25.730  60.100  56.350  1.00  0.00           C
ATOM   4257 HG11 ILE A 918      25.060  59.420  56.930  1.00  0.00           H
ATOM   4258 HG12 ILE A 918      25.470  59.920  55.290  1.00  0.00           H
ATOM   4259  CD  ILE A 918      25.410  61.570  56.630  1.00  0.00           C
ATOM   4260  HD1 ILE A 918      25.930  62.250  55.930  1.00  0.00           H
ATOM   4261  HD2 ILE A 918      25.730  61.800  57.670  1.00  0.00           H
ATOM   4262  HD3 ILE A 918      24.320  61.810  56.580  1.00  0.00           H
ATOM   4263  C   ILE A 918      28.870  57.870  55.690  1.00  0.00           C
ATOM   4264  O   ILE A 918      29.400  58.130  54.630  1.00  0.00           O
ATOM   4265  N   PRO A 919      29.580  57.450  56.700  1.00  0.00           N
ATOM   4266  CD  PRO A 919      29.210  57.610  58.150  1.00  0.00           C
ATOM   4267  HD1 PRO A 919      28.210  57.170  58.350  1.00  0.00           H
ATOM   4268  HD2 PRO A 919      29.180  58.690  58.410  1.00  0.00           H
ATOM   4269  CA  PRO A 919      30.900  57.030  56.460  1.00  0.00           C
ATOM   4270  HA  PRO A 919      31.410  57.780  55.850  1.00  0.00           H
ATOM   4271  CB  PRO A 919      31.550  57.060  57.890  1.00  0.00           C
ATOM   4272  HB1 PRO A 919      31.900  58.100  58.030  1.00  0.00           H
ATOM   4273  HB2 PRO A 919      32.300  56.280  58.160  1.00  0.00           H
ATOM   4274  CG  PRO A 919      30.330  56.940  58.890  1.00  0.00           C
ATOM   4275  HG1 PRO A 919      30.180  55.870  59.120  1.00  0.00           H
ATOM   4276  HG2 PRO A 919      30.460  57.500  59.840  1.00  0.00           H
ATOM   4277  C   PRO A 919      31.010  55.780  55.730  1.00  0.00           C
ATOM   4278  O   PRO A 919      32.010  55.590  55.060  1.00  0.00           O
ATOM   4279  N   ALA A 920      29.990  54.910  55.780  1.00  0.00           N
ATOM   4280  HN  ALA A 920      29.130  55.110  56.250  1.00  0.00           H
ATOM   4281  CA  ALA A 920      30.030  53.660  55.160  1.00  0.00           C
ATOM   4282  HA  ALA A 920      30.940  53.150  55.430  1.00  0.00           H
ATOM   4283  CB  ALA A 920      28.860  52.790  55.540  1.00  0.00           C
ATOM   4284  HB1 ALA A 920      28.900  52.860  56.650  1.00  0.00           H
ATOM   4285  HB2 ALA A 920      29.040  51.730  55.250  1.00  0.00           H
ATOM   4286  HB3 ALA A 920      27.890  53.220  55.240  1.00  0.00           H
ATOM   4287  C   ALA A 920      29.910  53.770  53.650  1.00  0.00           C
ATOM   4288  O   ALA A 920      30.430  53.030  52.870  1.00  0.00           O
ATOM   4289  N   LEU A 921      29.130  54.780  53.120  1.00  0.00           N
ATOM   4290  HN  LEU A 921      28.640  55.300  53.810  1.00  0.00           H
ATOM   4291  CA  LEU A 921      29.160  55.110  51.680  1.00  0.00           C
ATOM   4292  HA  LEU A 921      28.910  54.230  51.110  1.00  0.00           H
ATOM   4293  CB  LEU A 921      28.170  56.290  51.390  1.00  0.00           C
ATOM   4294  HB1 LEU A 921      28.500  56.600  50.370  1.00  0.00           H
ATOM   4295  HB2 LEU A 921      28.350  57.110  52.120  1.00  0.00           H
ATOM   4296  CG  LEU A 921      26.730  55.990  51.390  1.00  0.00           C
ATOM   4297  HG  LEU A 921      26.420  55.220  52.150  1.00  0.00           H
ATOM   4298  CD1 LEU A 921      25.880  57.260  51.520  1.00  0.00           C
ATOM   4299 HD11 LEU A 921      24.790  57.060  51.580  1.00  0.00           H
ATOM   4300 HD12 LEU A 921      26.140  58.040  50.770  1.00  0.00           H
ATOM   4301 HD13 LEU A 921      26.260  57.840  52.400  1.00  0.00           H
ATOM   4302  CD2 LEU A 921      26.420  55.260  50.060  1.00  0.00           C
ATOM   4303 HD21 LEU A 921      25.390  54.870  50.010  1.00  0.00           H
ATOM   4304 HD22 LEU A 921      27.180  54.460  49.890  1.00  0.00           H
ATOM   4305 HD23 LEU A 921      26.550  55.990  49.240  1.00  0.00           H
ATOM   4306  C   LEU A 921      30.550  55.490  51.170  1.00  0.00           C
ATOM   4307  O   LEU A 921      31.110  54.840  50.290  1.00  0.00           O
ATOM   4308  N   LEU A 922      31.290  56.320  51.940  1.00  0.00           N
ATOM   4309  HN  LEU A 922      30.940  56.490  52.850  1.00  0.00           H
ATOM   4310  CA  LEU A 922      32.600  56.790  51.650  1.00  0.00           C
ATOM   4311  HA  LEU A 922      32.650  57.300  50.710  1.00  0.00           H
ATOM   4312  CB  LEU A 922      32.840  57.840  52.750  1.00  0.00           C
ATOM   4313  HB1 LEU A 922      33.930  57.940  52.960  1.00  0.00           H
ATOM   4314  HB2 LEU A 922      32.460  57.490  53.740  1.00  0.00           H
ATOM   4315  CG  LEU A 922      32.260  59.310  52.550  1.00  0.00           C
ATOM   4316  HG  LEU A 922      31.180  59.190  52.290  1.00  0.00           H
ATOM   4317  CD1 LEU A 922      32.350  60.080  53.850  1.00  0.00           C
ATOM   4318 HD11 LEU A 922      31.930  61.110  53.770  1.00  0.00           H
ATOM   4319 HD12 LEU A 922      33.360  60.300  54.210  1.00  0.00           H
ATOM   4320 HD13 LEU A 922      31.770  59.590  54.660  1.00  0.00           H
ATOM   4321  CD2 LEU A 922      32.860  59.900  51.310  1.00  0.00           C
ATOM   4322 HD21 LEU A 922      33.930  60.170  51.380  1.00  0.00           H
ATOM   4323 HD22 LEU A 922      32.410  60.870  51.010  1.00  0.00           H
ATOM   4324 HD23 LEU A 922      32.640  59.310  50.390  1.00  0.00           H
ATOM   4325  C   LEU A 922      33.520  55.560  51.710  1.00  0.00           C
ATOM   4326  O   LEU A 922      34.340  55.420  50.840  1.00  0.00           O
ATOM   4327  N   CYS A 923      33.400  54.600  52.710  1.00  0.00           N
ATOM   4328  HN  CYS A 923      32.740  54.790  53.430  1.00  0.00           H
ATOM   4329  CA  CYS A 923      34.210  53.420  52.860  1.00  0.00           C
ATOM   4330  HA  CYS A 923      35.260  53.640  52.990  1.00  0.00           H
ATOM   4331  CB  CYS A 923      33.580  52.740  54.150  1.00  0.00           C
ATOM   4332  HB1 CYS A 923      32.580  52.410  53.820  1.00  0.00           H
ATOM   4333  HB2 CYS A 923      33.460  53.520  54.930  1.00  0.00           H
ATOM   4334  SG  CYS A 923      34.590  51.330  54.770  1.00  0.00           S
ATOM   4335  HG1 CYS A 923      33.730  50.400  54.350  1.00  0.00           H
ATOM   4336  C   CYS A 923      33.990  52.530  51.580  1.00  0.00           C
ATOM   4337  O   CYS A 923      34.930  52.090  50.960  1.00  0.00           O
ATOM   4338  N   THR A 924      32.730  52.370  51.150  1.00  0.00           N
ATOM   4339  HN  THR A 924      31.940  52.830  51.540  1.00  0.00           H
ATOM   4340  CA  THR A 924      32.360  51.500  50.070  1.00  0.00           C
ATOM   4341  HA  THR A 924      32.680  50.510  50.350  1.00  0.00           H
ATOM   4342  CB  THR A 924      30.850  51.380  49.840  1.00  0.00           C
ATOM   4343  HB  THR A 924      30.450  52.390  49.640  1.00  0.00           H
ATOM   4344  OG1 THR A 924      30.220  50.890  51.020  1.00  0.00           O
ATOM   4345  HG1 THR A 924      30.110  51.550  51.700  1.00  0.00           H
ATOM   4346  CG2 THR A 924      30.540  50.430  48.710  1.00  0.00           C
ATOM   4347 HG21 THR A 924      30.720  49.360  48.920  1.00  0.00           H
ATOM   4348 HG22 THR A 924      30.990  50.900  47.810  1.00  0.00           H
ATOM   4349 HG23 THR A 924      29.430  50.470  48.630  1.00  0.00           H
ATOM   4350  C   THR A 924      33.000  51.970  48.790  1.00  0.00           C
ATOM   4351  O   THR A 924      33.520  51.240  48.000  1.00  0.00           O
ATOM   4352  N   ILE A 925      32.970  53.320  48.580  1.00  0.00           N
ATOM   4353  HN  ILE A 925      32.340  53.820  49.180  1.00  0.00           H
ATOM   4354  CA  ILE A 925      33.600  54.010  47.480  1.00  0.00           C
ATOM   4355  HA  ILE A 925      33.370  53.470  46.570  1.00  0.00           H
ATOM   4356  CB  ILE A 925      33.090  55.510  47.310  1.00  0.00           C
ATOM   4357  HB  ILE A 925      33.240  56.020  48.290  1.00  0.00           H
ATOM   4358  CG2 ILE A 925      34.030  56.310  46.410  1.00  0.00           C
ATOM   4359 HG21 ILE A 925      33.420  57.210  46.130  1.00  0.00           H
ATOM   4360 HG22 ILE A 925      34.360  55.790  45.480  1.00  0.00           H
ATOM   4361 HG23 ILE A 925      34.950  56.640  46.930  1.00  0.00           H
ATOM   4362  CG1 ILE A 925      31.560  55.510  47.010  1.00  0.00           C
ATOM   4363 HG11 ILE A 925      31.240  56.560  47.170  1.00  0.00           H
ATOM   4364 HG12 ILE A 925      31.020  55.040  47.860  1.00  0.00           H
ATOM   4365  CD  ILE A 925      31.140  54.870  45.660  1.00  0.00           C
ATOM   4366  HD1 ILE A 925      30.840  53.820  45.830  1.00  0.00           H
ATOM   4367  HD2 ILE A 925      31.950  54.850  44.890  1.00  0.00           H
ATOM   4368  HD3 ILE A 925      30.260  55.420  45.280  1.00  0.00           H
ATOM   4369  C   ILE A 925      35.080  53.910  47.420  1.00  0.00           C
ATOM   4370  O   ILE A 925      35.600  53.580  46.330  1.00  0.00           O
ATOM   4371  N   LEU A 926      35.770  53.970  48.540  1.00  0.00           N
ATOM   4372  HN  LEU A 926      35.320  54.380  49.320  1.00  0.00           H
ATOM   4373  CA  LEU A 926      37.150  53.580  48.670  1.00  0.00           C
ATOM   4374  HA  LEU A 926      37.680  54.010  47.840  1.00  0.00           H
ATOM   4375  CB  LEU A 926      37.740  53.800  50.080  1.00  0.00           C
ATOM   4376  HB1 LEU A 926      38.780  53.410  50.120  1.00  0.00           H
ATOM   4377  HB2 LEU A 926      37.330  53.180  50.900  1.00  0.00           H
ATOM   4378  CG  LEU A 926      37.820  55.280  50.500  1.00  0.00           C
ATOM   4379  HG  LEU A 926      36.820  55.720  50.640  1.00  0.00           H
ATOM   4380  CD1 LEU A 926      38.410  55.540  51.900  1.00  0.00           C
ATOM   4381 HD11 LEU A 926      39.210  54.830  52.190  1.00  0.00           H
ATOM   4382 HD12 LEU A 926      37.630  55.250  52.650  1.00  0.00           H
ATOM   4383 HD13 LEU A 926      38.680  56.590  52.100  1.00  0.00           H
ATOM   4384  CD2 LEU A 926      38.550  56.250  49.480  1.00  0.00           C
ATOM   4385 HD21 LEU A 926      37.980  56.570  48.600  1.00  0.00           H
ATOM   4386 HD22 LEU A 926      39.490  55.730  49.170  1.00  0.00           H
ATOM   4387 HD23 LEU A 926      38.900  57.160  50.020  1.00  0.00           H
ATOM   4388  C   LEU A 926      37.480  52.140  48.320  1.00  0.00           C
ATOM   4389  O   LEU A 926      38.420  51.780  47.550  1.00  0.00           O
ATOM   4390  N   ILE A 927      36.680  51.300  48.820  1.00  0.00           N
ATOM   4391  HN  ILE A 927      35.920  51.570  49.410  1.00  0.00           H
ATOM   4392  CA  ILE A 927      36.910  49.860  48.670  1.00  0.00           C
ATOM   4393  HA  ILE A 927      37.900  49.500  48.940  1.00  0.00           H
ATOM   4394  CB  ILE A 927      35.950  49.150  49.600  1.00  0.00           C
ATOM   4395  HB  ILE A 927      35.020  49.750  49.540  1.00  0.00           H
ATOM   4396  CG2 ILE A 927      35.710  47.670  49.150  1.00  0.00           C
ATOM   4397 HG21 ILE A 927      35.330  47.630  48.100  1.00  0.00           H
ATOM   4398 HG22 ILE A 927      34.980  47.140  49.800  1.00  0.00           H
ATOM   4399 HG23 ILE A 927      36.680  47.110  49.160  1.00  0.00           H
ATOM   4400  CG1 ILE A 927      36.530  49.280  51.110  1.00  0.00           C
ATOM   4401 HG11 ILE A 927      36.880  50.300  51.380  1.00  0.00           H
ATOM   4402 HG12 ILE A 927      37.460  48.670  51.120  1.00  0.00           H
ATOM   4403  CD  ILE A 927      35.520  48.850  52.220  1.00  0.00           C
ATOM   4404  HD1 ILE A 927      36.050  48.630  53.170  1.00  0.00           H
ATOM   4405  HD2 ILE A 927      35.140  47.850  51.900  1.00  0.00           H
ATOM   4406  HD3 ILE A 927      34.770  49.660  52.350  1.00  0.00           H
ATOM   4407  C   ILE A 927      36.830  49.430  47.210  1.00  0.00           C
ATOM   4408  O   ILE A 927      37.670  48.650  46.720  1.00  0.00           O
ATOM   4409  N   PHE A 928      35.840  49.960  46.550  1.00  0.00           N
ATOM   4410  HN  PHE A 928      35.150  50.500  47.030  1.00  0.00           H
ATOM   4411  CA  PHE A 928      35.590  49.730  45.110  1.00  0.00           C
ATOM   4412  HA  PHE A 928      35.530  48.690  44.860  1.00  0.00           H
ATOM   4413  CB  PHE A 928      34.240  50.500  44.810  1.00  0.00           C
ATOM   4414  HB1 PHE A 928      34.290  51.580  45.070  1.00  0.00           H
ATOM   4415  HB2 PHE A 928      33.380  50.190  45.430  1.00  0.00           H
ATOM   4416  CG  PHE A 928      33.700  50.290  43.410  1.00  0.00           C
ATOM   4417  CD1 PHE A 928      32.560  49.500  43.110  1.00  0.00           C
ATOM   4418  HD1 PHE A 928      32.090  48.900  43.880  1.00  0.00           H
ATOM   4419  CE1 PHE A 928      31.960  49.610  41.840  1.00  0.00           C
ATOM   4420  HE1 PHE A 928      31.100  49.010  41.610  1.00  0.00           H
ATOM   4421  CZ  PHE A 928      32.560  50.270  40.810  1.00  0.00           C
ATOM   4422  HZ  PHE A 928      32.260  50.110  39.780  1.00  0.00           H
ATOM   4423  CD2 PHE A 928      34.230  51.200  42.410  1.00  0.00           C
ATOM   4424  HD2 PHE A 928      35.080  51.810  42.680  1.00  0.00           H
ATOM   4425  CE2 PHE A 928      33.640  51.180  41.110  1.00  0.00           C
ATOM   4426  HE2 PHE A 928      34.080  51.770  40.320  1.00  0.00           H
ATOM   4427  C   PHE A 928      36.740  50.240  44.280  1.00  0.00           C
ATOM   4428  O   PHE A 928      37.060  49.590  43.260  1.00  0.00           O
ATOM   4429  N   MET A 929      37.330  51.370  44.640  1.00  0.00           N
ATOM   4430  HN  MET A 929      36.870  51.880  45.370  1.00  0.00           H
ATOM   4431  CA  MET A 929      38.410  51.990  43.890  1.00  0.00           C
ATOM   4432  HA  MET A 929      38.130  52.040  42.850  1.00  0.00           H
ATOM   4433  CB  MET A 929      38.760  53.420  44.450  1.00  0.00           C
ATOM   4434  HB1 MET A 929      39.270  53.260  45.410  1.00  0.00           H
ATOM   4435  HB2 MET A 929      37.870  54.050  44.640  1.00  0.00           H
ATOM   4436  CG  MET A 929      39.670  54.200  43.510  1.00  0.00           C
ATOM   4437  HG1 MET A 929      40.730  53.870  43.530  1.00  0.00           H
ATOM   4438  HG2 MET A 929      39.610  55.220  43.960  1.00  0.00           H
ATOM   4439  SD  MET A 929      39.170  54.470  41.770  1.00  0.00           S
ATOM   4440  CE  MET A 929      40.560  55.550  41.370  1.00  0.00           C
ATOM   4441  HE1 MET A 929      41.480  55.120  41.810  1.00  0.00           H
ATOM   4442  HE2 MET A 929      40.350  56.410  42.040  1.00  0.00           H
ATOM   4443  HE3 MET A 929      40.750  55.830  40.310  1.00  0.00           H
ATOM   4444  C   MET A 929      39.680  51.090  43.910  1.00  0.00           C
ATOM   4445  O   MET A 929      40.200  50.890  42.840  1.00  0.00           O
ATOM   4446  N   ASP A 930      40.140  50.560  45.050  1.00  0.00           N
ATOM   4447  HN  ASP A 930      39.550  50.620  45.860  1.00  0.00           H
ATOM   4448  CA  ASP A 930      41.180  49.490  45.210  1.00  0.00           C
ATOM   4449  HA  ASP A 930      42.030  50.000  44.790  1.00  0.00           H
ATOM   4450  CB  ASP A 930      41.510  49.340  46.740  1.00  0.00           C
ATOM   4451  HB1 ASP A 930      40.850  48.630  47.280  1.00  0.00           H
ATOM   4452  HB2 ASP A 930      41.550  50.210  47.420  1.00  0.00           H
ATOM   4453  CG  ASP A 930      42.960  48.810  46.830  1.00  0.00           C
ATOM   4454  OD1 ASP A 930      43.570  48.500  45.740  1.00  0.00           O
ATOM   4455  OD2 ASP A 930      43.500  48.730  47.920  1.00  0.00           O
ATOM   4456  C   ASP A 930      40.780  48.290  44.440  1.00  0.00           C
ATOM   4457  O   ASP A 930      41.520  47.700  43.670  1.00  0.00           O
ATOM   4458  N   GLN A 931      39.620  47.720  44.670  1.00  0.00           N
ATOM   4459  HN  GLN A 931      38.980  48.070  45.370  1.00  0.00           H
ATOM   4460  CA  GLN A 931      39.290  46.390  44.150  1.00  0.00           C
ATOM   4461  HA  GLN A 931      40.160  45.780  44.330  1.00  0.00           H
ATOM   4462  CB  GLN A 931      38.080  45.960  45.050  1.00  0.00           C
ATOM   4463  HB1 GLN A 931      37.400  46.850  45.090  1.00  0.00           H
ATOM   4464  HB2 GLN A 931      38.480  45.860  46.080  1.00  0.00           H
ATOM   4465  CG  GLN A 931      37.280  44.750  44.690  1.00  0.00           C
ATOM   4466  HG1 GLN A 931      36.770  44.810  43.700  1.00  0.00           H
ATOM   4467  HG2 GLN A 931      36.430  44.640  45.410  1.00  0.00           H
ATOM   4468  CD  GLN A 931      38.160  43.480  44.730  1.00  0.00           C
ATOM   4469  OE1 GLN A 931      38.920  43.400  45.710  1.00  0.00           O
ATOM   4470  NE2 GLN A 931      38.040  42.460  43.800  1.00  0.00           N
ATOM   4471 HE21 GLN A 931      38.400  41.590  44.130  1.00  0.00           H
ATOM   4472 HE22 GLN A 931      37.260  42.490  43.180  1.00  0.00           H
ATOM   4473  C   GLN A 931      38.890  46.280  42.680  1.00  0.00           C
ATOM   4474  O   GLN A 931      39.400  45.410  41.910  1.00  0.00           O
ATOM   4475  N   GLN A 932      37.950  47.180  42.280  1.00  0.00           N
ATOM   4476  HN  GLN A 932      37.670  47.900  42.900  1.00  0.00           H
ATOM   4477  CA  GLN A 932      37.490  47.070  40.940  1.00  0.00           C
ATOM   4478  HA  GLN A 932      37.210  46.050  40.730  1.00  0.00           H
ATOM   4479  CB  GLN A 932      36.140  47.770  40.630  1.00  0.00           C
ATOM   4480  HB1 GLN A 932      35.820  47.730  39.560  1.00  0.00           H
ATOM   4481  HB2 GLN A 932      36.310  48.850  40.820  1.00  0.00           H
ATOM   4482  CG  GLN A 932      34.860  47.390  41.380  1.00  0.00           C
ATOM   4483  HG1 GLN A 932      34.020  48.080  41.140  1.00  0.00           H
ATOM   4484  HG2 GLN A 932      34.960  47.570  42.470  1.00  0.00           H
ATOM   4485  CD  GLN A 932      34.510  45.960  41.160  1.00  0.00           C
ATOM   4486  OE1 GLN A 932      35.160  44.920  41.410  1.00  0.00           O
ATOM   4487  NE2 GLN A 932      33.250  45.770  40.610  1.00  0.00           N
ATOM   4488 HE21 GLN A 932      32.660  46.570  40.470  1.00  0.00           H
ATOM   4489 HE22 GLN A 932      32.850  44.860  40.500  1.00  0.00           H
ATOM   4490  C   GLN A 932      38.410  47.470  39.810  1.00  0.00           C
ATOM   4491  O   GLN A 932      38.390  46.760  38.780  1.00  0.00           O
ATOM   4492  N   ILE A 933      39.270  48.580  40.020  1.00  0.00           N
ATOM   4493  HN  ILE A 933      39.230  49.190  40.810  1.00  0.00           H
ATOM   4494  CA  ILE A 933      40.420  48.940  39.180  1.00  0.00           C
ATOM   4495  HA  ILE A 933      39.850  49.010  38.270  1.00  0.00           H
ATOM   4496  CB  ILE A 933      40.970  50.230  39.750  1.00  0.00           C
ATOM   4497  HB  ILE A 933      41.360  50.030  40.770  1.00  0.00           H
ATOM   4498  CG2 ILE A 933      42.150  50.760  38.780  1.00  0.00           C
ATOM   4499 HG21 ILE A 933      43.160  50.360  38.990  1.00  0.00           H
ATOM   4500 HG22 ILE A 933      42.340  51.840  38.970  1.00  0.00           H
ATOM   4501 HG23 ILE A 933      41.930  50.680  37.690  1.00  0.00           H
ATOM   4502  CG1 ILE A 933      39.900  51.340  39.750  1.00  0.00           C
ATOM   4503 HG11 ILE A 933      40.550  52.150  40.150  1.00  0.00           H
ATOM   4504 HG12 ILE A 933      39.070  51.240  40.490  1.00  0.00           H
ATOM   4505  CD  ILE A 933      39.310  51.780  38.360  1.00  0.00           C
ATOM   4506  HD1 ILE A 933      40.170  52.230  37.830  1.00  0.00           H
ATOM   4507  HD2 ILE A 933      38.540  52.560  38.580  1.00  0.00           H
ATOM   4508  HD3 ILE A 933      38.790  50.930  37.890  1.00  0.00           H
ATOM   4509  C   ILE A 933      41.420  47.810  39.020  1.00  0.00           C
ATOM   4510  O   ILE A 933      42.020  47.640  37.970  1.00  0.00           O
ATOM   4511  N   THR A 934      41.610  46.860  40.050  1.00  0.00           N
ATOM   4512  HN  THR A 934      41.240  47.060  40.950  1.00  0.00           H
ATOM   4513  CA  THR A 934      42.520  45.730  39.900  1.00  0.00           C
ATOM   4514  HA  THR A 934      43.430  45.940  39.370  1.00  0.00           H
ATOM   4515  CB  THR A 934      42.810  45.000  41.270  1.00  0.00           C
ATOM   4516  HB  THR A 934      41.850  44.880  41.810  1.00  0.00           H
ATOM   4517  OG1 THR A 934      43.670  45.920  41.970  1.00  0.00           O
ATOM   4518  HG1 THR A 934      44.420  46.080  41.400  1.00  0.00           H
ATOM   4519  CG2 THR A 934      43.750  43.720  41.210  1.00  0.00           C
ATOM   4520 HG21 THR A 934      44.090  43.580  42.260  1.00  0.00           H
ATOM   4521 HG22 THR A 934      44.710  43.870  40.680  1.00  0.00           H
ATOM   4522 HG23 THR A 934      43.320  42.780  40.770  1.00  0.00           H
ATOM   4523  C   THR A 934      41.950  44.710  39.020  1.00  0.00           C
ATOM   4524  O   THR A 934      42.670  44.280  38.130  1.00  0.00           O
ATOM   4525  N   ALA A 935      40.610  44.460  39.110  1.00  0.00           N
ATOM   4526  HN  ALA A 935      40.180  44.840  39.930  1.00  0.00           H
ATOM   4527  CA  ALA A 935      39.870  43.570  38.220  1.00  0.00           C
ATOM   4528  HA  ALA A 935      40.360  42.600  38.240  1.00  0.00           H
ATOM   4529  CB  ALA A 935      38.430  43.410  38.760  1.00  0.00           C
ATOM   4530  HB1 ALA A 935      38.430  43.370  39.870  1.00  0.00           H
ATOM   4531  HB2 ALA A 935      37.850  42.540  38.390  1.00  0.00           H
ATOM   4532  HB3 ALA A 935      37.740  44.240  38.480  1.00  0.00           H
ATOM   4533  C   ALA A 935      39.890  44.170  36.840  1.00  0.00           C
ATOM   4534  O   ALA A 935      40.170  43.400  35.910  1.00  0.00           O
ATOM   4535  N   VAL A 936      39.700  45.480  36.630  1.00  0.00           N
ATOM   4536  HN  VAL A 936      39.300  46.080  37.310  1.00  0.00           H
ATOM   4537  CA  VAL A 936      39.800  46.040  35.290  1.00  0.00           C
ATOM   4538  HA  VAL A 936      39.110  45.630  34.570  1.00  0.00           H
ATOM   4539  CB  VAL A 936      39.540  47.510  35.220  1.00  0.00           C
ATOM   4540  HB  VAL A 936      40.120  48.000  36.030  1.00  0.00           H
ATOM   4541  CG1 VAL A 936      39.860  48.070  33.840  1.00  0.00           C
ATOM   4542 HG11 VAL A 936      39.650  49.170  33.760  1.00  0.00           H
ATOM   4543 HG12 VAL A 936      39.120  47.670  33.110  1.00  0.00           H
ATOM   4544 HG13 VAL A 936      40.900  47.910  33.470  1.00  0.00           H
ATOM   4545  CG2 VAL A 936      37.970  47.790  35.470  1.00  0.00           C
ATOM   4546 HG21 VAL A 936      37.900  48.900  35.410  1.00  0.00           H
ATOM   4547 HG22 VAL A 936      37.610  47.450  36.470  1.00  0.00           H
ATOM   4548 HG23 VAL A 936      37.400  47.280  34.670  1.00  0.00           H
ATOM   4549  C   VAL A 936      41.200  45.780  34.650  1.00  0.00           C
ATOM   4550  O   VAL A 936      41.320  45.330  33.530  1.00  0.00           O
ATOM   4551  N   ILE A 937      42.260  45.980  35.460  1.00  0.00           N
ATOM   4552  HN  ILE A 937      42.120  46.350  36.370  1.00  0.00           H
ATOM   4553  CA  ILE A 937      43.680  45.800  35.030  1.00  0.00           C
ATOM   4554  HA  ILE A 937      43.750  46.420  34.160  1.00  0.00           H
ATOM   4555  CB  ILE A 937      44.700  46.270  36.030  1.00  0.00           C
ATOM   4556  HB  ILE A 937      44.420  45.990  37.080  1.00  0.00           H
ATOM   4557  CG2 ILE A 937      46.130  45.780  35.730  1.00  0.00           C
ATOM   4558 HG21 ILE A 937      46.380  44.720  35.980  1.00  0.00           H
ATOM   4559 HG22 ILE A 937      46.850  46.490  36.170  1.00  0.00           H
ATOM   4560 HG23 ILE A 937      46.380  45.760  34.640  1.00  0.00           H
ATOM   4561  CG1 ILE A 937      44.700  47.820  36.230  1.00  0.00           C
ATOM   4562 HG11 ILE A 937      43.650  48.200  36.170  1.00  0.00           H
ATOM   4563 HG12 ILE A 937      45.220  48.310  35.380  1.00  0.00           H
ATOM   4564  CD  ILE A 937      45.250  48.240  37.510  1.00  0.00           C
ATOM   4565  HD1 ILE A 937      46.340  48.080  37.630  1.00  0.00           H
ATOM   4566  HD2 ILE A 937      44.770  47.810  38.410  1.00  0.00           H
ATOM   4567  HD3 ILE A 937      45.260  49.360  37.520  1.00  0.00           H
ATOM   4568  C   ILE A 937      44.000  44.310  34.490  1.00  0.00           C
ATOM   4569  O   ILE A 937      44.660  43.980  33.470  1.00  0.00           O
ATOM   4570  N   ILE A 938      43.360  43.350  35.180  1.00  0.00           N
ATOM   4571  HN  ILE A 938      42.850  43.650  35.980  1.00  0.00           H
ATOM   4572  CA  ILE A 938      43.200  41.930  34.750  1.00  0.00           C
ATOM   4573  HA  ILE A 938      44.240  41.670  34.730  1.00  0.00           H
ATOM   4574  CB  ILE A 938      42.590  41.050  35.980  1.00  0.00           C
ATOM   4575  HB  ILE A 938      42.000  41.800  36.560  1.00  0.00           H
ATOM   4576  CG2 ILE A 938      41.670  39.870  35.520  1.00  0.00           C
ATOM   4577 HG21 ILE A 938      41.330  39.240  36.370  1.00  0.00           H
ATOM   4578 HG22 ILE A 938      42.160  39.090  34.900  1.00  0.00           H
ATOM   4579 HG23 ILE A 938      40.810  40.350  35.020  1.00  0.00           H
ATOM   4580  CG1 ILE A 938      43.760  40.570  36.950  1.00  0.00           C
ATOM   4581 HG11 ILE A 938      43.250  40.180  37.850  1.00  0.00           H
ATOM   4582 HG12 ILE A 938      44.290  41.500  37.220  1.00  0.00           H
ATOM   4583  CD  ILE A 938      44.710  39.510  36.400  1.00  0.00           C
ATOM   4584  HD1 ILE A 938      44.960  39.610  35.330  1.00  0.00           H
ATOM   4585  HD2 ILE A 938      44.240  38.520  36.620  1.00  0.00           H
ATOM   4586  HD3 ILE A 938      45.720  39.570  36.880  1.00  0.00           H
ATOM   4587  C   ILE A 938      42.430  41.650  33.440  1.00  0.00           C
ATOM   4588  O   ILE A 938      42.850  40.720  32.740  1.00  0.00           O
ATOM   4589  N   ASN A 939      41.270  42.280  33.110  1.00  0.00           N
ATOM   4590  HN  ASN A 939      40.980  43.090  33.620  1.00  0.00           H
ATOM   4591  CA  ASN A 939      40.240  41.710  32.200  1.00  0.00           C
ATOM   4592  HA  ASN A 939      40.680  40.810  31.800  1.00  0.00           H
ATOM   4593  CB  ASN A 939      38.920  41.300  32.960  1.00  0.00           C
ATOM   4594  HB1 ASN A 939      38.680  42.120  33.670  1.00  0.00           H
ATOM   4595  HB2 ASN A 939      39.140  40.400  33.570  1.00  0.00           H
ATOM   4596  CG  ASN A 939      37.720  40.990  32.100  1.00  0.00           C
ATOM   4597  OD1 ASN A 939      37.800  40.110  31.200  1.00  0.00           O
ATOM   4598  ND2 ASN A 939      36.590  41.660  32.250  1.00  0.00           N
ATOM   4599 HD21 ASN A 939      36.760  42.600  32.540  1.00  0.00           H
ATOM   4600 HD22 ASN A 939      35.910  41.450  31.540  1.00  0.00           H
ATOM   4601  C   ASN A 939      40.120  42.600  31.000  1.00  0.00           C
ATOM   4602  O   ASN A 939      39.360  42.220  30.080  1.00  0.00           O
ATOM   4603  N   ARG A 940      40.950  43.640  30.840  1.00  0.00           N
ATOM   4604  HN  ARG A 940      41.610  43.830  31.550  1.00  0.00           H
ATOM   4605  CA  ARG A 940      40.650  44.820  29.950  1.00  0.00           C
ATOM   4606  HA  ARG A 940      39.600  45.040  29.880  1.00  0.00           H
ATOM   4607  CB  ARG A 940      41.180  46.120  30.540  1.00  0.00           C
ATOM   4608  HB1 ARG A 940      40.650  46.230  31.500  1.00  0.00           H
ATOM   4609  HB2 ARG A 940      40.820  46.980  29.930  1.00  0.00           H
ATOM   4610  CG  ARG A 940      42.710  46.150  30.810  1.00  0.00           C
ATOM   4611  HG1 ARG A 940      43.320  45.960  29.900  1.00  0.00           H
ATOM   4612  HG2 ARG A 940      42.990  45.530  31.680  1.00  0.00           H
ATOM   4613  CD  ARG A 940      43.090  47.500  31.260  1.00  0.00           C
ATOM   4614  HD1 ARG A 940      42.500  47.800  32.150  1.00  0.00           H
ATOM   4615  HD2 ARG A 940      42.890  48.240  30.460  1.00  0.00           H
ATOM   4616  NE  ARG A 940      44.520  47.590  31.420  1.00  0.00           N
ATOM   4617  HE  ARG A 940      45.080  46.820  31.140  1.00  0.00           H
ATOM   4618  CZ  ARG A 940      45.130  48.680  31.880  1.00  0.00           C
ATOM   4619  NH1 ARG A 940      46.450  48.670  32.050  1.00  0.00           N
ATOM   4620 HH11 ARG A 940      46.830  47.870  31.580  1.00  0.00           H
ATOM   4621 HH12 ARG A 940      47.000  49.460  32.330  1.00  0.00           H
ATOM   4622  NH2 ARG A 940      44.480  49.770  32.170  1.00  0.00           N
ATOM   4623 HH21 ARG A 940      43.500  49.870  32.030  1.00  0.00           H
ATOM   4624 HH22 ARG A 940      44.940  50.640  32.370  1.00  0.00           H
ATOM   4625  C   ARG A 940      41.230  44.670  28.550  1.00  0.00           C
ATOM   4626  O   ARG A 940      41.350  45.550  27.740  1.00  0.00           O
ATOM   4627  N   LYS A 941      41.610  43.380  28.250  1.00  0.00           N
ATOM   4628  HN  LYS A 941      41.540  42.790  29.040  1.00  0.00           H
ATOM   4629  CA  LYS A 941      41.840  42.820  26.970  1.00  0.00           C
ATOM   4630  HA  LYS A 941      41.860  41.740  27.090  1.00  0.00           H
ATOM   4631  CB  LYS A 941      40.660  43.060  25.980  1.00  0.00           C
ATOM   4632  HB1 LYS A 941      41.050  42.630  25.030  1.00  0.00           H
ATOM   4633  HB2 LYS A 941      40.500  44.140  25.760  1.00  0.00           H
ATOM   4634  CG  LYS A 941      39.360  42.270  26.340  1.00  0.00           C
ATOM   4635  HG1 LYS A 941      39.540  41.400  27.000  1.00  0.00           H
ATOM   4636  HG2 LYS A 941      39.010  41.840  25.380  1.00  0.00           H
ATOM   4637  CD  LYS A 941      38.220  43.240  26.920  1.00  0.00           C
ATOM   4638  HD1 LYS A 941      38.000  43.920  26.080  1.00  0.00           H
ATOM   4639  HD2 LYS A 941      38.510  43.870  27.790  1.00  0.00           H
ATOM   4640  CE  LYS A 941      36.970  42.470  27.270  1.00  0.00           C
ATOM   4641  HE1 LYS A 941      37.270  41.560  27.830  1.00  0.00           H
ATOM   4642  HE2 LYS A 941      36.390  42.060  26.420  1.00  0.00           H
ATOM   4643  NZ  LYS A 941      36.030  43.310  28.100  1.00  0.00           N
ATOM   4644  HZ1 LYS A 941      36.600  43.940  28.690  1.00  0.00           H
ATOM   4645  HZ2 LYS A 941      35.410  42.720  28.700  1.00  0.00           H
ATOM   4646  HZ3 LYS A 941      35.510  43.930  27.440  1.00  0.00           H
ATOM   4647  C   LYS A 941      43.280  43.020  26.460  1.00  0.00           C
ATOM   4648  O   LYS A 941      43.580  42.890  25.250  1.00  0.00           O
ATOM   4649  N   GLU A 942      44.270  43.220  27.300  1.00  0.00           N
ATOM   4650  HN  GLU A 942      44.040  43.380  28.270  1.00  0.00           H
ATOM   4651  CA  GLU A 942      45.690  43.160  26.950  1.00  0.00           C
ATOM   4652  HA  GLU A 942      45.870  43.750  26.060  1.00  0.00           H
ATOM   4653  CB  GLU A 942      46.570  43.770  28.020  1.00  0.00           C
ATOM   4654  HB1 GLU A 942      47.630  43.600  27.710  1.00  0.00           H
ATOM   4655  HB2 GLU A 942      46.360  43.170  28.930  1.00  0.00           H
ATOM   4656  CG  GLU A 942      46.400  45.300  28.320  1.00  0.00           C
ATOM   4657  HG1 GLU A 942      45.330  45.600  28.290  1.00  0.00           H
ATOM   4658  HG2 GLU A 942      46.810  45.880  27.470  1.00  0.00           H
ATOM   4659  CD  GLU A 942      47.160  45.630  29.630  1.00  0.00           C
ATOM   4660  OE1 GLU A 942      48.380  45.660  29.610  1.00  0.00           O
ATOM   4661  OE2 GLU A 942      46.460  45.920  30.660  1.00  0.00           O
ATOM   4662  C   GLU A 942      46.140  41.660  26.610  1.00  0.00           C
ATOM   4663  O   GLU A 942      46.550  41.300  25.500  1.00  0.00           O
ATOM   4664  N   HSD A 943      45.820  40.720  27.540  1.00  0.00           N
ATOM   4665  HN  HSD A 943      45.580  41.050  28.450  1.00  0.00           H
ATOM   4666  CA  HSD A 943      45.770  39.270  27.290  1.00  0.00           C
ATOM   4667  HA  HSD A 943      45.880  39.100  26.220  1.00  0.00           H
ATOM   4668  CB  HSD A 943      46.930  38.520  28.050  1.00  0.00           C
ATOM   4669  HB1 HSD A 943      46.730  37.430  28.040  1.00  0.00           H
ATOM   4670  HB2 HSD A 943      46.830  38.870  29.100  1.00  0.00           H
ATOM   4671  ND1 HSD A 943      49.080  39.710  28.020  1.00  0.00           N
ATOM   4672  HD1 HSD A 943      49.010  40.150  28.920  1.00  0.00           H
ATOM   4673  CG  HSD A 943      48.260  38.840  27.430  1.00  0.00           C
ATOM   4674  CE1 HSD A 943      49.970  40.140  27.030  1.00  0.00           C
ATOM   4675  HE1 HSD A 943      50.780  40.880  27.050  1.00  0.00           H
ATOM   4676  NE2 HSD A 943      49.760  39.560  25.900  1.00  0.00           N
ATOM   4677  CD2 HSD A 943      48.690  38.720  26.150  1.00  0.00           C
ATOM   4678  HD2 HSD A 943      48.320  38.200  25.260  1.00  0.00           H
ATOM   4679  C   HSD A 943      44.350  38.840  27.710  1.00  0.00           C
ATOM   4680  O   HSD A 943      43.980  39.030  28.880  1.00  0.00           O
ATOM   4681  N   LYS A 944      43.460  38.330  26.760  1.00  0.00           N
ATOM   4682  HN  LYS A 944      43.680  38.200  25.800  1.00  0.00           H
ATOM   4683  CA  LYS A 944      42.150  37.790  26.970  1.00  0.00           C
ATOM   4684  HA  LYS A 944      41.610  38.570  27.490  1.00  0.00           H
ATOM   4685  CB  LYS A 944      41.470  37.550  25.580  1.00  0.00           C
ATOM   4686  HB1 LYS A 944      40.600  36.870  25.740  1.00  0.00           H
ATOM   4687  HB2 LYS A 944      42.190  37.030  24.930  1.00  0.00           H
ATOM   4688  CG  LYS A 944      41.080  38.830  24.830  1.00  0.00           C
ATOM   4689  HG1 LYS A 944      41.810  39.660  24.820  1.00  0.00           H
ATOM   4690  HG2 LYS A 944      40.190  39.160  25.430  1.00  0.00           H
ATOM   4691  CD  LYS A 944      40.720  38.590  23.340  1.00  0.00           C
ATOM   4692  HD1 LYS A 944      41.570  37.930  23.100  1.00  0.00           H
ATOM   4693  HD2 LYS A 944      40.650  39.540  22.760  1.00  0.00           H
ATOM   4694  CE  LYS A 944      39.470  37.660  23.160  1.00  0.00           C
ATOM   4695  HE1 LYS A 944      38.640  38.340  23.460  1.00  0.00           H
ATOM   4696  HE2 LYS A 944      39.530  36.760  23.800  1.00  0.00           H
ATOM   4697  NZ  LYS A 944      39.440  37.290  21.740  1.00  0.00           N
ATOM   4698  HZ1 LYS A 944      38.540  36.850  21.470  1.00  0.00           H
ATOM   4699  HZ2 LYS A 944      40.250  36.670  21.580  1.00  0.00           H
ATOM   4700  HZ3 LYS A 944      39.660  38.100  21.120  1.00  0.00           H
ATOM   4701  C   LYS A 944      42.020  36.610  27.990  1.00  0.00           C
ATOM   4702  O   LYS A 944      42.620  35.540  27.760  1.00  0.00           O
ATOM   4703  N   LEU A 945      41.200  36.690  28.990  1.00  0.00           N
ATOM   4704  HN  LEU A 945      40.760  37.580  29.080  1.00  0.00           H
ATOM   4705  CA  LEU A 945      40.920  35.700  29.980  1.00  0.00           C
ATOM   4706  HA  LEU A 945      41.390  34.750  29.770  1.00  0.00           H
ATOM   4707  CB  LEU A 945      41.240  36.280  31.370  1.00  0.00           C
ATOM   4708  HB1 LEU A 945      41.000  35.560  32.170  1.00  0.00           H
ATOM   4709  HB2 LEU A 945      40.620  37.140  31.720  1.00  0.00           H
ATOM   4710  CG  LEU A 945      42.740  36.700  31.700  1.00  0.00           C
ATOM   4711  HG  LEU A 945      42.890  37.620  31.090  1.00  0.00           H
ATOM   4712  CD1 LEU A 945      42.940  37.060  33.160  1.00  0.00           C
ATOM   4713 HD11 LEU A 945      43.570  37.970  33.250  1.00  0.00           H
ATOM   4714 HD12 LEU A 945      43.490  36.340  33.800  1.00  0.00           H
ATOM   4715 HD13 LEU A 945      41.920  37.170  33.590  1.00  0.00           H
ATOM   4716  CD2 LEU A 945      43.850  35.730  31.260  1.00  0.00           C
ATOM   4717 HD21 LEU A 945      44.740  36.370  31.080  1.00  0.00           H
ATOM   4718 HD22 LEU A 945      43.680  35.230  30.280  1.00  0.00           H
ATOM   4719 HD23 LEU A 945      44.170  34.930  31.960  1.00  0.00           H
ATOM   4720  C   LEU A 945      39.430  35.410  29.940  1.00  0.00           C
ATOM   4721  O   LEU A 945      38.540  36.270  29.930  1.00  0.00           O
ATOM   4722  N   LYS A 946      39.040  34.080  29.950  1.00  0.00           N
ATOM   4723  HN  LYS A 946      39.700  33.410  30.280  1.00  0.00           H
ATOM   4724  CA  LYS A 946      37.760  33.540  29.470  1.00  0.00           C
ATOM   4725  HA  LYS A 946      37.220  34.420  29.160  1.00  0.00           H
ATOM   4726  CB  LYS A 946      38.090  32.570  28.290  1.00  0.00           C
ATOM   4727  HB1 LYS A 946      38.900  33.030  27.710  1.00  0.00           H
ATOM   4728  HB2 LYS A 946      37.240  32.620  27.560  1.00  0.00           H
ATOM   4729  CG  LYS A 946      38.560  31.160  28.850  1.00  0.00           C
ATOM   4730  HG1 LYS A 946      37.620  30.670  29.190  1.00  0.00           H
ATOM   4731  HG2 LYS A 946      39.290  31.460  29.640  1.00  0.00           H
ATOM   4732  CD  LYS A 946      39.120  30.250  27.780  1.00  0.00           C
ATOM   4733  HD1 LYS A 946      38.580  30.310  26.810  1.00  0.00           H
ATOM   4734  HD2 LYS A 946      39.100  29.180  28.080  1.00  0.00           H
ATOM   4735  CE  LYS A 946      40.600  30.500  27.320  1.00  0.00           C
ATOM   4736  HE1 LYS A 946      40.750  31.540  26.980  1.00  0.00           H
ATOM   4737  HE2 LYS A 946      40.790  29.680  26.580  1.00  0.00           H
ATOM   4738  NZ  LYS A 946      41.550  30.380  28.450  1.00  0.00           N
ATOM   4739  HZ1 LYS A 946      41.450  29.460  28.910  1.00  0.00           H
ATOM   4740  HZ2 LYS A 946      41.340  31.130  29.140  1.00  0.00           H
ATOM   4741  HZ3 LYS A 946      42.490  30.610  28.050  1.00  0.00           H
ATOM   4742  C   LYS A 946      37.030  32.800  30.510  1.00  0.00           C
ATOM   4743  O   LYS A 946      35.850  32.520  30.340  1.00  0.00           O
ATOM   4744  N   LYS A 947      37.590  32.540  31.740  1.00  0.00           N
ATOM   4745  HN  LYS A 947      38.590  32.550  31.840  1.00  0.00           H
ATOM   4746  CA  LYS A 947      36.970  31.780  32.760  1.00  0.00           C
ATOM   4747  HA  LYS A 947      36.260  31.060  32.380  1.00  0.00           H
ATOM   4748  CB  LYS A 947      38.020  30.920  33.540  1.00  0.00           C
ATOM   4749  HB1 LYS A 947      37.550  30.420  34.400  1.00  0.00           H
ATOM   4750  HB2 LYS A 947      38.860  31.610  33.780  1.00  0.00           H
ATOM   4751  CG  LYS A 947      38.710  29.810  32.770  1.00  0.00           C
ATOM   4752  HG1 LYS A 947      39.610  29.490  33.320  1.00  0.00           H
ATOM   4753  HG2 LYS A 947      39.030  30.090  31.750  1.00  0.00           H
ATOM   4754  CD  LYS A 947      37.890  28.520  32.540  1.00  0.00           C
ATOM   4755  HD1 LYS A 947      37.100  28.620  31.770  1.00  0.00           H
ATOM   4756  HD2 LYS A 947      37.370  28.370  33.520  1.00  0.00           H
ATOM   4757  CE  LYS A 947      38.730  27.250  32.180  1.00  0.00           C
ATOM   4758  HE1 LYS A 947      39.330  27.560  31.310  1.00  0.00           H
ATOM   4759  HE2 LYS A 947      38.010  26.610  31.630  1.00  0.00           H
ATOM   4760  NZ  LYS A 947      39.430  26.710  33.330  1.00  0.00           N
ATOM   4761  HZ1 LYS A 947      38.770  26.610  34.130  1.00  0.00           H
ATOM   4762  HZ2 LYS A 947      40.320  27.220  33.510  1.00  0.00           H
ATOM   4763  HZ3 LYS A 947      39.630  25.730  33.000  1.00  0.00           H
ATOM   4764  C   LYS A 947      36.250  32.610  33.790  1.00  0.00           C
ATOM   4765  O   LYS A 947      35.510  32.130  34.680  1.00  0.00           O
ATOM   4766  N   GLY A 948      36.440  33.990  33.650  1.00  0.00           N
ATOM   4767  HN  GLY A 948      37.140  34.330  33.020  1.00  0.00           H
ATOM   4768  CA  GLY A 948      35.810  35.030  34.430  1.00  0.00           C
ATOM   4769  HA1 GLY A 948      36.570  35.800  34.540  1.00  0.00           H
ATOM   4770  HA2 GLY A 948      35.520  34.550  35.360  1.00  0.00           H
ATOM   4771  C   GLY A 948      34.530  35.560  33.810  1.00  0.00           C
ATOM   4772  O   GLY A 948      34.360  35.470  32.590  1.00  0.00           O
ATOM   4773  N   ALA A 949      33.670  36.280  34.600  1.00  0.00           N
ATOM   4774  HN  ALA A 949      33.910  36.410  35.560  1.00  0.00           H
ATOM   4775  CA  ALA A 949      32.540  36.970  34.120  1.00  0.00           C
ATOM   4776  HA  ALA A 949      32.880  37.320  33.150  1.00  0.00           H
ATOM   4777  CB  ALA A 949      31.350  35.980  33.860  1.00  0.00           C
ATOM   4778  HB1 ALA A 949      31.770  35.290  33.110  1.00  0.00           H
ATOM   4779  HB2 ALA A 949      30.430  36.480  33.490  1.00  0.00           H
ATOM   4780  HB3 ALA A 949      31.220  35.410  34.800  1.00  0.00           H
ATOM   4781  C   ALA A 949      32.310  38.290  34.900  1.00  0.00           C
ATOM   4782  O   ALA A 949      32.130  38.310  36.090  1.00  0.00           O
ATOM   4783  N   GLY A 950      32.360  39.390  34.040  1.00  0.00           N
ATOM   4784  HN  GLY A 950      32.440  39.070  33.100  1.00  0.00           H
ATOM   4785  CA  GLY A 950      32.210  40.830  34.330  1.00  0.00           C
ATOM   4786  HA1 GLY A 950      31.140  40.970  34.400  1.00  0.00           H
ATOM   4787  HA2 GLY A 950      32.710  41.280  33.470  1.00  0.00           H
ATOM   4788  C   GLY A 950      32.960  41.350  35.470  1.00  0.00           C
ATOM   4789  O   GLY A 950      34.000  40.820  35.870  1.00  0.00           O
ATOM   4790  N   TYR A 951      32.400  42.340  36.180  1.00  0.00           N
ATOM   4791  HN  TYR A 951      31.500  42.670  35.870  1.00  0.00           H
ATOM   4792  CA  TYR A 951      32.940  43.010  37.340  1.00  0.00           C
ATOM   4793  HA  TYR A 951      33.880  42.540  37.580  1.00  0.00           H
ATOM   4794  CB  TYR A 951      33.290  44.480  37.180  1.00  0.00           C
ATOM   4795  HB1 TYR A 951      33.770  44.860  38.110  1.00  0.00           H
ATOM   4796  HB2 TYR A 951      32.340  45.030  36.980  1.00  0.00           H
ATOM   4797  CG  TYR A 951      34.260  44.670  36.130  1.00  0.00           C
ATOM   4798  CD1 TYR A 951      34.090  45.390  34.860  1.00  0.00           C
ATOM   4799  HD1 TYR A 951      33.230  46.040  34.690  1.00  0.00           H
ATOM   4800  CE1 TYR A 951      35.100  45.390  33.930  1.00  0.00           C
ATOM   4801  HE1 TYR A 951      35.090  45.850  32.950  1.00  0.00           H
ATOM   4802  CZ  TYR A 951      36.250  44.730  34.120  1.00  0.00           C
ATOM   4803  OH  TYR A 951      37.330  44.630  33.280  1.00  0.00           O
ATOM   4804  HH  TYR A 951      37.520  45.430  32.790  1.00  0.00           H
ATOM   4805  CD2 TYR A 951      35.550  44.060  36.330  1.00  0.00           C
ATOM   4806  HD2 TYR A 951      35.740  43.470  37.220  1.00  0.00           H
ATOM   4807  CE2 TYR A 951      36.420  44.070  35.320  1.00  0.00           C
ATOM   4808  HE2 TYR A 951      37.390  43.660  35.580  1.00  0.00           H
ATOM   4809  C   TYR A 951      32.090  42.820  38.600  1.00  0.00           C
ATOM   4810  O   TYR A 951      32.540  43.110  39.710  1.00  0.00           O
ATOM   4811  N   HSD A 952      30.830  42.360  38.380  1.00  0.00           N
ATOM   4812  HN  HSD A 952      30.480  42.180  37.460  1.00  0.00           H
ATOM   4813  CA  HSD A 952      29.750  42.200  39.340  1.00  0.00           C
ATOM   4814  HA  HSD A 952      29.730  43.140  39.870  1.00  0.00           H
ATOM   4815  CB  HSD A 952      28.340  41.780  38.720  1.00  0.00           C
ATOM   4816  HB1 HSD A 952      27.820  42.520  38.090  1.00  0.00           H
ATOM   4817  HB2 HSD A 952      27.580  41.600  39.510  1.00  0.00           H
ATOM   4818  ND1 HSD A 952      28.380  40.440  36.560  1.00  0.00           N
ATOM   4819  HD1 HSD A 952      28.200  41.260  36.000  1.00  0.00           H
ATOM   4820  CG  HSD A 952      28.480  40.450  37.910  1.00  0.00           C
ATOM   4821  CE1 HSD A 952      28.280  39.130  36.150  1.00  0.00           C
ATOM   4822  HE1 HSD A 952      28.380  38.770  35.130  1.00  0.00           H
ATOM   4823  NE2 HSD A 952      28.270  38.310  37.180  1.00  0.00           N
ATOM   4824  CD2 HSD A 952      28.340  39.170  38.290  1.00  0.00           C
ATOM   4825  HD2 HSD A 952      28.340  38.730  39.270  1.00  0.00           H
ATOM   4826  C   HSD A 952      30.020  41.250  40.510  1.00  0.00           C
ATOM   4827  O   HSD A 952      29.650  41.450  41.650  1.00  0.00           O
ATOM   4828  N   LEU A 953      30.640  40.070  40.260  1.00  0.00           N
ATOM   4829  HN  LEU A 953      31.210  40.010  39.440  1.00  0.00           H
ATOM   4830  CA  LEU A 953      30.710  38.980  41.220  1.00  0.00           C
ATOM   4831  HA  LEU A 953      29.870  39.100  41.880  1.00  0.00           H
ATOM   4832  CB  LEU A 953      30.530  37.490  40.540  1.00  0.00           C
ATOM   4833  HB1 LEU A 953      31.380  37.310  39.840  1.00  0.00           H
ATOM   4834  HB2 LEU A 953      29.630  37.500  39.890  1.00  0.00           H
ATOM   4835  CG  LEU A 953      30.510  36.270  41.450  1.00  0.00           C
ATOM   4836  HG  LEU A 953      31.360  36.200  42.170  1.00  0.00           H
ATOM   4837  CD1 LEU A 953      29.320  36.430  42.430  1.00  0.00           C
ATOM   4838 HD11 LEU A 953      28.360  36.430  41.880  1.00  0.00           H
ATOM   4839 HD12 LEU A 953      29.350  37.330  43.070  1.00  0.00           H
ATOM   4840 HD13 LEU A 953      29.320  35.500  43.040  1.00  0.00           H
ATOM   4841  CD2 LEU A 953      30.380  34.990  40.670  1.00  0.00           C
ATOM   4842 HD21 LEU A 953      31.120  35.050  39.850  1.00  0.00           H
ATOM   4843 HD22 LEU A 953      29.380  34.880  40.190  1.00  0.00           H
ATOM   4844 HD23 LEU A 953      30.580  34.090  41.270  1.00  0.00           H
ATOM   4845  C   LEU A 953      31.940  38.940  42.150  1.00  0.00           C
ATOM   4846  O   LEU A 953      31.810  38.650  43.330  1.00  0.00           O
ATOM   4847  N   ASP A 954      33.090  39.320  41.590  1.00  0.00           N
ATOM   4848  HN  ASP A 954      33.160  39.320  40.600  1.00  0.00           H
ATOM   4849  CA  ASP A 954      34.330  39.450  42.400  1.00  0.00           C
ATOM   4850  HA  ASP A 954      34.430  38.500  42.910  1.00  0.00           H
ATOM   4851  CB  ASP A 954      35.530  39.750  41.430  1.00  0.00           C
ATOM   4852  HB1 ASP A 954      35.540  38.950  40.660  1.00  0.00           H
ATOM   4853  HB2 ASP A 954      36.520  39.750  41.920  1.00  0.00           H
ATOM   4854  CG  ASP A 954      35.460  41.160  40.720  1.00  0.00           C
ATOM   4855  OD1 ASP A 954      34.970  41.380  39.640  1.00  0.00           O
ATOM   4856  OD2 ASP A 954      35.990  42.230  41.480  1.00  0.00           O
ATOM   4857  HD2 ASP A 954      35.740  43.080  41.130  1.00  0.00           H
ATOM   4858  C   ASP A 954      34.040  40.550  43.590  1.00  0.00           C
ATOM   4859  O   ASP A 954      34.440  40.270  44.700  1.00  0.00           O
ATOM   4860  N   LEU A 955      33.400  41.740  43.290  1.00  0.00           N
ATOM   4861  HN  LEU A 955      33.100  41.930  42.360  1.00  0.00           H
ATOM   4862  CA  LEU A 955      32.830  42.680  44.250  1.00  0.00           C
ATOM   4863  HA  LEU A 955      33.690  43.020  44.810  1.00  0.00           H
ATOM   4864  CB  LEU A 955      32.240  43.860  43.470  1.00  0.00           C
ATOM   4865  HB1 LEU A 955      31.320  43.650  42.890  1.00  0.00           H
ATOM   4866  HB2 LEU A 955      32.990  44.150  42.720  1.00  0.00           H
ATOM   4867  CG  LEU A 955      31.860  45.120  44.260  1.00  0.00           C
ATOM   4868  HG  LEU A 955      31.170  44.810  45.080  1.00  0.00           H
ATOM   4869  CD1 LEU A 955      33.100  45.700  44.940  1.00  0.00           C
ATOM   4870 HD11 LEU A 955      33.940  45.870  44.250  1.00  0.00           H
ATOM   4871 HD12 LEU A 955      33.370  45.030  45.790  1.00  0.00           H
ATOM   4872 HD13 LEU A 955      32.910  46.660  45.460  1.00  0.00           H
ATOM   4873  CD2 LEU A 955      31.300  46.190  43.370  1.00  0.00           C
ATOM   4874 HD21 LEU A 955      32.170  46.700  42.910  1.00  0.00           H
ATOM   4875 HD22 LEU A 955      30.630  46.940  43.860  1.00  0.00           H
ATOM   4876 HD23 LEU A 955      30.600  45.730  42.640  1.00  0.00           H
ATOM   4877  C   LEU A 955      31.830  42.120  45.290  1.00  0.00           C
ATOM   4878  O   LEU A 955      31.970  42.460  46.450  1.00  0.00           O
ATOM   4879  N   LEU A 956      30.910  41.270  44.900  1.00  0.00           N
ATOM   4880  HN  LEU A 956      30.640  41.080  43.960  1.00  0.00           H
ATOM   4881  CA  LEU A 956      30.030  40.640  45.910  1.00  0.00           C
ATOM   4882  HA  LEU A 956      29.520  41.360  46.520  1.00  0.00           H
ATOM   4883  CB  LEU A 956      28.930  40.010  45.080  1.00  0.00           C
ATOM   4884  HB1 LEU A 956      29.440  39.300  44.390  1.00  0.00           H
ATOM   4885  HB2 LEU A 956      28.510  40.740  44.350  1.00  0.00           H
ATOM   4886  CG  LEU A 956      27.810  39.420  45.850  1.00  0.00           C
ATOM   4887  HG  LEU A 956      28.220  38.710  46.600  1.00  0.00           H
ATOM   4888  CD1 LEU A 956      27.070  40.440  46.740  1.00  0.00           C
ATOM   4889 HD11 LEU A 956      27.620  40.870  47.610  1.00  0.00           H
ATOM   4890 HD12 LEU A 956      26.340  39.820  47.300  1.00  0.00           H
ATOM   4891 HD13 LEU A 956      26.670  41.270  46.120  1.00  0.00           H
ATOM   4892  CD2 LEU A 956      26.850  38.540  45.110  1.00  0.00           C
ATOM   4893 HD21 LEU A 956      26.310  39.100  44.310  1.00  0.00           H
ATOM   4894 HD22 LEU A 956      26.160  38.100  45.860  1.00  0.00           H
ATOM   4895 HD23 LEU A 956      27.340  37.640  44.690  1.00  0.00           H
ATOM   4896  C   LEU A 956      30.690  39.640  46.920  1.00  0.00           C
ATOM   4897  O   LEU A 956      30.290  39.450  48.050  1.00  0.00           O
ATOM   4898  N   MET A 957      31.750  38.830  46.430  1.00  0.00           N
ATOM   4899  HN  MET A 957      32.080  38.910  45.490  1.00  0.00           H
ATOM   4900  CA  MET A 957      32.500  37.940  47.350  1.00  0.00           C
ATOM   4901  HA  MET A 957      31.760  37.360  47.880  1.00  0.00           H
ATOM   4902  CB  MET A 957      33.250  36.830  46.680  1.00  0.00           C
ATOM   4903  HB1 MET A 957      33.970  36.260  47.300  1.00  0.00           H
ATOM   4904  HB2 MET A 957      33.940  37.260  45.910  1.00  0.00           H
ATOM   4905  CG  MET A 957      32.370  35.740  45.940  1.00  0.00           C
ATOM   4906  HG1 MET A 957      33.200  35.070  45.630  1.00  0.00           H
ATOM   4907  HG2 MET A 957      31.840  36.170  45.060  1.00  0.00           H
ATOM   4908  SD  MET A 957      31.250  34.830  47.130  1.00  0.00           S
ATOM   4909  CE  MET A 957      29.690  35.800  46.920  1.00  0.00           C
ATOM   4910  HE1 MET A 957      29.330  35.960  45.880  1.00  0.00           H
ATOM   4911  HE2 MET A 957      29.750  36.780  47.460  1.00  0.00           H
ATOM   4912  HE3 MET A 957      28.860  35.240  47.410  1.00  0.00           H
ATOM   4913  C   MET A 957      33.260  38.690  48.410  1.00  0.00           C
ATOM   4914  O   MET A 957      33.040  38.460  49.610  1.00  0.00           O
ATOM   4915  N   VAL A 958      34.040  39.710  48.070  1.00  0.00           N
ATOM   4916  HN  VAL A 958      34.340  39.850  47.130  1.00  0.00           H
ATOM   4917  CA  VAL A 958      34.420  40.810  48.960  1.00  0.00           C
ATOM   4918  HA  VAL A 958      35.100  40.440  49.700  1.00  0.00           H
ATOM   4919  CB  VAL A 958      35.100  41.870  48.170  1.00  0.00           C
ATOM   4920  HB  VAL A 958      34.440  42.220  47.340  1.00  0.00           H
ATOM   4921  CG1 VAL A 958      35.420  43.190  48.910  1.00  0.00           C
ATOM   4922 HG11 VAL A 958      34.490  43.450  49.470  1.00  0.00           H
ATOM   4923 HG12 VAL A 958      35.860  44.030  48.330  1.00  0.00           H
ATOM   4924 HG13 VAL A 958      36.110  42.970  49.740  1.00  0.00           H
ATOM   4925  CG2 VAL A 958      36.410  41.360  47.590  1.00  0.00           C
ATOM   4926 HG21 VAL A 958      36.990  40.910  48.420  1.00  0.00           H
ATOM   4927 HG22 VAL A 958      37.110  42.140  47.220  1.00  0.00           H
ATOM   4928 HG23 VAL A 958      36.380  40.560  46.820  1.00  0.00           H
ATOM   4929  C   VAL A 958      33.230  41.390  49.910  1.00  0.00           C
ATOM   4930  O   VAL A 958      33.280  41.230  51.110  1.00  0.00           O
ATOM   4931  N   GLY A 959      32.070  41.840  49.310  1.00  0.00           N
ATOM   4932  HN  GLY A 959      31.970  41.890  48.320  1.00  0.00           H
ATOM   4933  CA  GLY A 959      30.930  42.400  50.140  1.00  0.00           C
ATOM   4934  HA1 GLY A 959      30.170  42.710  49.430  1.00  0.00           H
ATOM   4935  HA2 GLY A 959      31.320  43.270  50.640  1.00  0.00           H
ATOM   4936  C   GLY A 959      30.290  41.550  51.150  1.00  0.00           C
ATOM   4937  O   GLY A 959      29.890  42.020  52.220  1.00  0.00           O
ATOM   4938  N   VAL A 960      30.010  40.200  50.960  1.00  0.00           N
ATOM   4939  HN  VAL A 960      30.170  39.850  50.040  1.00  0.00           H
ATOM   4940  CA  VAL A 960      29.390  39.350  51.970  1.00  0.00           C
ATOM   4941  HA  VAL A 960      28.650  39.900  52.530  1.00  0.00           H
ATOM   4942  CB  VAL A 960      28.650  38.110  51.430  1.00  0.00           C
ATOM   4943  HB  VAL A 960      28.280  37.470  52.250  1.00  0.00           H
ATOM   4944  CG1 VAL A 960      27.450  38.600  50.510  1.00  0.00           C
ATOM   4945 HG11 VAL A 960      26.510  38.800  51.080  1.00  0.00           H
ATOM   4946 HG12 VAL A 960      27.230  37.860  49.720  1.00  0.00           H
ATOM   4947 HG13 VAL A 960      27.590  39.590  50.020  1.00  0.00           H
ATOM   4948  CG2 VAL A 960      29.660  37.270  50.730  1.00  0.00           C
ATOM   4949 HG21 VAL A 960      30.610  37.080  51.280  1.00  0.00           H
ATOM   4950 HG22 VAL A 960      29.970  37.630  49.730  1.00  0.00           H
ATOM   4951 HG23 VAL A 960      29.110  36.310  50.610  1.00  0.00           H
ATOM   4952  C   VAL A 960      30.430  38.970  52.990  1.00  0.00           C
ATOM   4953  O   VAL A 960      30.140  38.800  54.160  1.00  0.00           O
ATOM   4954  N   MET A 961      31.760  38.810  52.700  1.00  0.00           N
ATOM   4955  HN  MET A 961      32.060  38.970  51.750  1.00  0.00           H
ATOM   4956  CA  MET A 961      32.850  38.480  53.600  1.00  0.00           C
ATOM   4957  HA  MET A 961      32.410  37.760  54.280  1.00  0.00           H
ATOM   4958  CB  MET A 961      33.990  37.800  52.820  1.00  0.00           C
ATOM   4959  HB1 MET A 961      34.880  37.700  53.480  1.00  0.00           H
ATOM   4960  HB2 MET A 961      34.300  38.460  51.980  1.00  0.00           H
ATOM   4961  CG  MET A 961      33.560  36.470  52.140  1.00  0.00           C
ATOM   4962  HG1 MET A 961      34.530  36.070  51.750  1.00  0.00           H
ATOM   4963  HG2 MET A 961      32.820  36.580  51.320  1.00  0.00           H
ATOM   4964  SD  MET A 961      32.820  35.360  53.400  1.00  0.00           S
ATOM   4965  CE  MET A 961      34.310  34.900  54.210  1.00  0.00           C
ATOM   4966  HE1 MET A 961      34.070  34.360  55.160  1.00  0.00           H
ATOM   4967  HE2 MET A 961      34.990  35.710  54.540  1.00  0.00           H
ATOM   4968  HE3 MET A 961      34.760  34.090  53.610  1.00  0.00           H
ATOM   4969  C   MET A 961      33.310  39.630  54.400  1.00  0.00           C
ATOM   4970  O   MET A 961      33.650  39.450  55.570  1.00  0.00           O
ATOM   4971  N   LEU A 962      33.050  40.890  53.920  1.00  0.00           N
ATOM   4972  HN  LEU A 962      32.770  41.020  52.970  1.00  0.00           H
ATOM   4973  CA  LEU A 962      33.000  42.120  54.740  1.00  0.00           C
ATOM   4974  HA  LEU A 962      34.010  42.340  55.050  1.00  0.00           H
ATOM   4975  CB  LEU A 962      32.600  43.390  53.890  1.00  0.00           C
ATOM   4976  HB1 LEU A 962      31.740  43.970  54.290  1.00  0.00           H
ATOM   4977  HB2 LEU A 962      32.210  43.090  52.900  1.00  0.00           H
ATOM   4978  CG  LEU A 962      33.780  44.390  53.750  1.00  0.00           C
ATOM   4979  HG  LEU A 962      33.300  45.210  53.180  1.00  0.00           H
ATOM   4980  CD1 LEU A 962      34.160  45.070  55.080  1.00  0.00           C
ATOM   4981 HD11 LEU A 962      34.680  44.390  55.790  1.00  0.00           H
ATOM   4982 HD12 LEU A 962      33.330  45.540  55.650  1.00  0.00           H
ATOM   4983 HD13 LEU A 962      34.850  45.910  54.870  1.00  0.00           H
ATOM   4984  CD2 LEU A 962      34.960  43.910  52.890  1.00  0.00           C
ATOM   4985 HD21 LEU A 962      35.300  42.900  53.200  1.00  0.00           H
ATOM   4986 HD22 LEU A 962      35.820  44.600  52.970  1.00  0.00           H
ATOM   4987 HD23 LEU A 962      34.500  43.750  51.880  1.00  0.00           H
ATOM   4988  C   LEU A 962      32.120  41.980  56.010  1.00  0.00           C
ATOM   4989  O   LEU A 962      32.460  42.460  57.110  1.00  0.00           O
ATOM   4990  N   GLY A 963      30.950  41.400  55.810  1.00  0.00           N
ATOM   4991  HN  GLY A 963      30.850  41.010  54.900  1.00  0.00           H
ATOM   4992  CA  GLY A 963      29.950  41.190  56.840  1.00  0.00           C
ATOM   4993  HA1 GLY A 963      29.050  40.780  56.410  1.00  0.00           H
ATOM   4994  HA2 GLY A 963      29.790  42.040  57.470  1.00  0.00           H
ATOM   4995  C   GLY A 963      30.370  40.100  57.800  1.00  0.00           C
ATOM   4996  O   GLY A 963      30.380  40.250  59.010  1.00  0.00           O
ATOM   4997  N   VAL A 964      30.840  38.900  57.300  1.00  0.00           N
ATOM   4998  HN  VAL A 964      30.850  38.630  56.340  1.00  0.00           H
ATOM   4999  CA  VAL A 964      31.350  37.850  58.150  1.00  0.00           C
ATOM   5000  HA  VAL A 964      30.600  37.620  58.890  1.00  0.00           H
ATOM   5001  CB  VAL A 964      31.670  36.520  57.380  1.00  0.00           C
ATOM   5002  HB  VAL A 964      32.410  36.780  56.590  1.00  0.00           H
ATOM   5003  CG1 VAL A 964      32.150  35.490  58.360  1.00  0.00           C
ATOM   5004 HG11 VAL A 964      33.180  35.600  58.760  1.00  0.00           H
ATOM   5005 HG12 VAL A 964      32.190  34.520  57.830  1.00  0.00           H
ATOM   5006 HG13 VAL A 964      31.340  35.450  59.130  1.00  0.00           H
ATOM   5007  CG2 VAL A 964      30.360  36.110  56.660  1.00  0.00           C
ATOM   5008 HG21 VAL A 964      29.540  36.230  57.380  1.00  0.00           H
ATOM   5009 HG22 VAL A 964      30.430  35.030  56.370  1.00  0.00           H
ATOM   5010 HG23 VAL A 964      30.320  36.670  55.690  1.00  0.00           H
ATOM   5011  C   VAL A 964      32.630  38.300  58.880  1.00  0.00           C
ATOM   5012  O   VAL A 964      32.790  38.050  60.090  1.00  0.00           O
ATOM   5013  N   CYS A 965      33.540  38.960  58.220  1.00  0.00           N
ATOM   5014  HN  CYS A 965      33.480  39.240  57.260  1.00  0.00           H
ATOM   5015  CA  CYS A 965      34.790  39.450  58.700  1.00  0.00           C
ATOM   5016  HA  CYS A 965      35.320  38.600  59.070  1.00  0.00           H
ATOM   5017  CB  CYS A 965      35.720  40.090  57.670  1.00  0.00           C
ATOM   5018  HB1 CYS A 965      36.500  40.670  58.210  1.00  0.00           H
ATOM   5019  HB2 CYS A 965      35.110  40.770  57.040  1.00  0.00           H
ATOM   5020  SG  CYS A 965      36.680  38.950  56.630  1.00  0.00           S
ATOM   5021  HG1 CYS A 965      35.790  38.880  55.660  1.00  0.00           H
ATOM   5022  C   CYS A 965      34.540  40.420  59.860  1.00  0.00           C
ATOM   5023  O   CYS A 965      35.140  40.260  60.890  1.00  0.00           O
ATOM   5024  N   SER A 966      33.590  41.420  59.720  1.00  0.00           N
ATOM   5025  HN  SER A 966      33.220  41.640  58.810  1.00  0.00           H
ATOM   5026  CA  SER A 966      33.310  42.440  60.750  1.00  0.00           C
ATOM   5027  HA  SER A 966      34.220  43.010  60.910  1.00  0.00           H
ATOM   5028  CB  SER A 966      32.310  43.520  60.230  1.00  0.00           C
ATOM   5029  HB1 SER A 966      32.110  44.270  61.040  1.00  0.00           H
ATOM   5030  HB2 SER A 966      31.400  43.010  59.830  1.00  0.00           H
ATOM   5031  OG  SER A 966      32.860  44.160  59.080  1.00  0.00           O
ATOM   5032  HG1 SER A 966      32.500  43.590  58.390  1.00  0.00           H
ATOM   5033  C   SER A 966      32.750  41.930  62.130  1.00  0.00           C
ATOM   5034  O   SER A 966      33.130  42.440  63.150  1.00  0.00           O
ATOM   5035  N   VAL A 967      31.960  40.830  62.100  1.00  0.00           N
ATOM   5036  HN  VAL A 967      31.620  40.530  61.220  1.00  0.00           H
ATOM   5037  CA  VAL A 967      31.370  40.230  63.280  1.00  0.00           C
ATOM   5038  HA  VAL A 967      31.240  41.060  63.950  1.00  0.00           H
ATOM   5039  CB  VAL A 967      29.930  39.700  63.070  1.00  0.00           C
ATOM   5040  HB  VAL A 967      29.530  39.380  64.060  1.00  0.00           H
ATOM   5041  CG1 VAL A 967      29.150  40.870  62.470  1.00  0.00           C
ATOM   5042 HG11 VAL A 967      28.120  40.490  62.250  1.00  0.00           H
ATOM   5043 HG12 VAL A 967      29.560  41.140  61.470  1.00  0.00           H
ATOM   5044 HG13 VAL A 967      29.160  41.750  63.140  1.00  0.00           H
ATOM   5045  CG2 VAL A 967      30.010  38.520  62.080  1.00  0.00           C
ATOM   5046 HG21 VAL A 967      29.110  37.910  62.270  1.00  0.00           H
ATOM   5047 HG22 VAL A 967      30.900  37.870  62.250  1.00  0.00           H
ATOM   5048 HG23 VAL A 967      30.080  38.930  61.050  1.00  0.00           H
ATOM   5049  C   VAL A 967      32.320  39.240  63.970  1.00  0.00           C
ATOM   5050  O   VAL A 967      32.020  38.820  65.110  1.00  0.00           O
ATOM   5051  N   MET A 968      33.470  38.820  63.400  1.00  0.00           N
ATOM   5052  HN  MET A 968      33.610  39.110  62.450  1.00  0.00           H
ATOM   5053  CA  MET A 968      34.490  38.150  64.130  1.00  0.00           C
ATOM   5054  HA  MET A 968      34.180  37.700  65.060  1.00  0.00           H
ATOM   5055  CB  MET A 968      34.990  36.970  63.160  1.00  0.00           C
ATOM   5056  HB1 MET A 968      35.870  36.510  63.660  1.00  0.00           H
ATOM   5057  HB2 MET A 968      35.300  37.420  62.200  1.00  0.00           H
ATOM   5058  CG  MET A 968      33.940  35.880  62.950  1.00  0.00           C
ATOM   5059  HG1 MET A 968      33.150  36.270  62.280  1.00  0.00           H
ATOM   5060  HG2 MET A 968      33.380  35.740  63.890  1.00  0.00           H
[truncated: 6,873,249 more chars]
