# Supplementary material for: CryoEM and computational modeling structural insights into the pH regulator NBCn1
Source: Nat Commun. 2025 Nov 11;16:9932. doi: 10.1038/s41467-025-64868-z (PMC12606367; doi:10.1038/s41467-025-64868-z)
Supplement: Supplementary file 7 — Supplementary Data 5 [file 41467_2025_64868_MOESM7_ESM.zip › 100ns_z_restr_MD_NBCn1_2NaCO3/hNBCn1_IF/z-restr_hNBCn1_IF_2NaCO3_last_step_16.pdb]

REMARK    GENERATED BY TRJCONV
TITLE     Title t= 101000.00000 step= 50500000
REMARK    THIS IS A SIMULATION BOX
CRYST1   93.264   93.264  103.029  90.00  90.00  90.00 P 1           1
MODEL        1
ATOM      1  N   LEU A 585      25.520  37.450  36.730  1.00  0.00           N
ATOM      2  HT1 LEU A 585      24.640  37.720  36.240  1.00  0.00           H
ATOM      3  HT2 LEU A 585      25.820  36.530  36.320  1.00  0.00           H
ATOM      4  HT3 LEU A 585      26.160  38.240  36.500  1.00  0.00           H
ATOM      5  CA  LEU A 585      25.280  37.300  38.140  1.00  0.00           C
ATOM      6  HA  LEU A 585      26.240  37.290  38.640  1.00  0.00           H
ATOM      7  CB  LEU A 585      24.440  38.570  38.620  1.00  0.00           C
ATOM      8  HB1 LEU A 585      24.020  38.400  39.630  1.00  0.00           H
ATOM      9  HB2 LEU A 585      23.670  38.920  37.900  1.00  0.00           H
ATOM     10  CG  LEU A 585      25.380  39.730  38.790  1.00  0.00           C
ATOM     11  HG  LEU A 585      26.150  39.740  38.000  1.00  0.00           H
ATOM     12  CD1 LEU A 585      24.510  41.060  38.660  1.00  0.00           C
ATOM     13 HD11 LEU A 585      23.850  41.020  37.760  1.00  0.00           H
ATOM     14 HD12 LEU A 585      25.250  41.860  38.490  1.00  0.00           H
ATOM     15 HD13 LEU A 585      23.990  41.280  39.610  1.00  0.00           H
ATOM     16  CD2 LEU A 585      26.130  39.710  40.130  1.00  0.00           C
ATOM     17 HD21 LEU A 585      26.920  40.470  40.270  1.00  0.00           H
ATOM     18 HD22 LEU A 585      26.750  38.780  40.150  1.00  0.00           H
ATOM     19 HD23 LEU A 585      25.420  39.740  40.990  1.00  0.00           H
ATOM     20  C   LEU A 585      24.660  35.910  38.480  1.00  0.00           C
ATOM     21  O   LEU A 585      25.380  35.030  38.920  1.00  0.00           O
ATOM     22  N   ILE A 586      23.400  35.740  38.390  1.00  0.00           N
ATOM     23  HN  ILE A 586      22.800  36.490  38.100  1.00  0.00           H
ATOM     24  CA  ILE A 586      22.780  34.520  39.060  1.00  0.00           C
ATOM     25  HA  ILE A 586      23.300  34.340  39.990  1.00  0.00           H
ATOM     26  CB  ILE A 586      21.330  34.720  39.420  1.00  0.00           C
ATOM     27  HB  ILE A 586      20.790  34.870  38.460  1.00  0.00           H
ATOM     28  CG2 ILE A 586      20.720  33.420  39.960  1.00  0.00           C
ATOM     29 HG21 ILE A 586      21.240  33.050  40.870  1.00  0.00           H
ATOM     30 HG22 ILE A 586      20.580  32.640  39.180  1.00  0.00           H
ATOM     31 HG23 ILE A 586      19.690  33.640  40.330  1.00  0.00           H
ATOM     32  CG1 ILE A 586      21.080  35.950  40.400  1.00  0.00           C
ATOM     33 HG11 ILE A 586      19.990  36.130  40.460  1.00  0.00           H
ATOM     34 HG12 ILE A 586      21.560  36.890  40.050  1.00  0.00           H
ATOM     35  CD  ILE A 586      21.640  35.660  41.830  1.00  0.00           C
ATOM     36  HD1 ILE A 586      21.390  36.500  42.510  1.00  0.00           H
ATOM     37  HD2 ILE A 586      22.750  35.620  41.750  1.00  0.00           H
ATOM     38  HD3 ILE A 586      21.280  34.670  42.160  1.00  0.00           H
ATOM     39  C   ILE A 586      22.950  33.240  38.210  1.00  0.00           C
ATOM     40  O   ILE A 586      23.250  32.200  38.780  1.00  0.00           O
ATOM     41  N   LEU A 587      22.940  33.330  36.910  1.00  0.00           N
ATOM     42  HN  LEU A 587      22.630  34.160  36.440  1.00  0.00           H
ATOM     43  CA  LEU A 587      23.160  32.280  36.020  1.00  0.00           C
ATOM     44  HA  LEU A 587      22.460  31.480  36.230  1.00  0.00           H
ATOM     45  CB  LEU A 587      22.860  32.700  34.560  1.00  0.00           C
ATOM     46  HB1 LEU A 587      23.410  33.660  34.380  1.00  0.00           H
ATOM     47  HB2 LEU A 587      21.780  32.990  34.500  1.00  0.00           H
ATOM     48  CG  LEU A 587      23.180  31.730  33.440  1.00  0.00           C
ATOM     49  HG  LEU A 587      24.280  31.650  33.550  1.00  0.00           H
ATOM     50  CD1 LEU A 587      22.530  30.340  33.460  1.00  0.00           C
ATOM     51 HD11 LEU A 587      22.980  29.640  32.720  1.00  0.00           H
ATOM     52 HD12 LEU A 587      21.460  30.390  33.150  1.00  0.00           H
ATOM     53 HD13 LEU A 587      22.690  29.830  34.430  1.00  0.00           H
ATOM     54  CD2 LEU A 587      22.910  32.380  32.090  1.00  0.00           C
ATOM     55 HD21 LEU A 587      21.820  32.570  31.980  1.00  0.00           H
ATOM     56 HD22 LEU A 587      23.320  31.810  31.230  1.00  0.00           H
ATOM     57 HD23 LEU A 587      23.420  33.370  32.180  1.00  0.00           H
ATOM     58  C   LEU A 587      24.590  31.720  36.240  1.00  0.00           C
ATOM     59  O   LEU A 587      24.790  30.490  36.270  1.00  0.00           O
ATOM     60  N   ASP A 588      25.610  32.540  36.490  1.00  0.00           N
ATOM     61  HN  ASP A 588      25.550  33.510  36.280  1.00  0.00           H
ATOM     62  CA  ASP A 588      26.940  32.200  36.910  1.00  0.00           C
ATOM     63  HA  ASP A 588      27.360  31.560  36.130  1.00  0.00           H
ATOM     64  CB  ASP A 588      27.830  33.450  36.950  1.00  0.00           C
ATOM     65  HB1 ASP A 588      28.900  33.180  36.900  1.00  0.00           H
ATOM     66  HB2 ASP A 588      27.780  34.050  37.890  1.00  0.00           H
ATOM     67  CG  ASP A 588      27.450  34.470  35.910  1.00  0.00           C
ATOM     68  OD1 ASP A 588      26.230  34.910  35.750  1.00  0.00           O
ATOM     69  OD2 ASP A 588      28.300  35.020  35.190  1.00  0.00           O
ATOM     70  C   ASP A 588      26.990  31.610  38.230  1.00  0.00           C
ATOM     71  O   ASP A 588      27.630  30.600  38.490  1.00  0.00           O
ATOM     72  N   ILE A 589      26.300  32.160  39.250  1.00  0.00           N
ATOM     73  HN  ILE A 589      25.900  33.060  39.150  1.00  0.00           H
ATOM     74  CA  ILE A 589      26.310  31.530  40.560  1.00  0.00           C
ATOM     75  HA  ILE A 589      27.330  31.320  40.840  1.00  0.00           H
ATOM     76  CB  ILE A 589      25.520  32.450  41.520  1.00  0.00           C
ATOM     77  HB  ILE A 589      24.490  32.700  41.180  1.00  0.00           H
ATOM     78  CG2 ILE A 589      25.320  31.670  42.880  1.00  0.00           C
ATOM     79 HG21 ILE A 589      26.280  31.280  43.280  1.00  0.00           H
ATOM     80 HG22 ILE A 589      24.570  30.860  42.810  1.00  0.00           H
ATOM     81 HG23 ILE A 589      24.900  32.400  43.610  1.00  0.00           H
ATOM     82  CG1 ILE A 589      26.400  33.760  41.740  1.00  0.00           C
ATOM     83 HG11 ILE A 589      26.810  34.170  40.800  1.00  0.00           H
ATOM     84 HG12 ILE A 589      27.290  33.370  42.280  1.00  0.00           H
ATOM     85  CD  ILE A 589      25.670  34.950  42.390  1.00  0.00           C
ATOM     86  HD1 ILE A 589      24.920  35.470  41.760  1.00  0.00           H
ATOM     87  HD2 ILE A 589      26.430  35.640  42.820  1.00  0.00           H
ATOM     88  HD3 ILE A 589      25.190  34.580  43.330  1.00  0.00           H
ATOM     89  C   ILE A 589      25.780  30.180  40.570  1.00  0.00           C
ATOM     90  O   ILE A 589      26.290  29.140  41.080  1.00  0.00           O
ATOM     91  N   LYS A 590      24.700  30.030  39.810  1.00  0.00           N
ATOM     92  HN  LYS A 590      24.070  30.690  39.390  1.00  0.00           H
ATOM     93  CA  LYS A 590      24.110  28.690  39.590  1.00  0.00           C
ATOM     94  HA  LYS A 590      24.140  28.050  40.470  1.00  0.00           H
ATOM     95  CB  LYS A 590      22.630  28.810  39.140  1.00  0.00           C
ATOM     96  HB1 LYS A 590      22.270  27.880  38.670  1.00  0.00           H
ATOM     97  HB2 LYS A 590      22.590  29.600  38.350  1.00  0.00           H
ATOM     98  CG  LYS A 590      21.540  29.210  40.250  1.00  0.00           C
ATOM     99  HG1 LYS A 590      22.180  29.780  40.950  1.00  0.00           H
ATOM    100  HG2 LYS A 590      21.260  28.250  40.740  1.00  0.00           H
ATOM    101  CD  LYS A 590      20.280  29.880  39.640  1.00  0.00           C
ATOM    102  HD1 LYS A 590      20.600  30.630  38.880  1.00  0.00           H
ATOM    103  HD2 LYS A 590      19.780  30.480  40.420  1.00  0.00           H
ATOM    104  CE  LYS A 590      19.310  28.830  39.060  1.00  0.00           C
ATOM    105  HE1 LYS A 590      19.750  28.100  38.340  1.00  0.00           H
ATOM    106  HE2 LYS A 590      18.740  29.430  38.330  1.00  0.00           H
ATOM    107  NZ  LYS A 590      18.430  28.200  40.010  1.00  0.00           N
ATOM    108  HZ1 LYS A 590      17.730  27.590  39.560  1.00  0.00           H
ATOM    109  HZ2 LYS A 590      18.110  28.990  40.620  1.00  0.00           H
ATOM    110  HZ3 LYS A 590      19.050  27.660  40.650  1.00  0.00           H
ATOM    111  C   LYS A 590      24.920  27.710  38.700  1.00  0.00           C
ATOM    112  O   LYS A 590      25.040  26.500  39.030  1.00  0.00           O
ATOM    113  N   ARG A 591      25.540  28.150  37.600  1.00  0.00           N
ATOM    114  HN  ARG A 591      25.380  29.100  37.350  1.00  0.00           H
ATOM    115  CA  ARG A 591      26.160  27.260  36.580  1.00  0.00           C
ATOM    116  HA  ARG A 591      26.030  26.220  36.830  1.00  0.00           H
ATOM    117  CB  ARG A 591      25.390  27.510  35.240  1.00  0.00           C
ATOM    118  HB1 ARG A 591      25.810  26.800  34.500  1.00  0.00           H
ATOM    119  HB2 ARG A 591      25.770  28.500  34.910  1.00  0.00           H
ATOM    120  CG  ARG A 591      23.920  27.570  35.440  1.00  0.00           C
ATOM    121  HG1 ARG A 591      23.520  27.520  34.410  1.00  0.00           H
ATOM    122  HG2 ARG A 591      23.500  28.470  35.910  1.00  0.00           H
ATOM    123  CD  ARG A 591      23.220  26.230  35.920  1.00  0.00           C
ATOM    124  HD1 ARG A 591      23.330  25.970  36.990  1.00  0.00           H
ATOM    125  HD2 ARG A 591      23.590  25.330  35.360  1.00  0.00           H
ATOM    126  NE  ARG A 591      21.740  26.260  35.650  1.00  0.00           N
ATOM    127  HE  ARG A 591      21.080  26.540  36.330  1.00  0.00           H
ATOM    128  CZ  ARG A 591      21.200  25.880  34.510  1.00  0.00           C
ATOM    129  NH1 ARG A 591      21.860  25.280  33.560  1.00  0.00           N
ATOM    130 HH11 ARG A 591      22.810  25.550  33.420  1.00  0.00           H
ATOM    131 HH12 ARG A 591      21.280  25.330  32.740  1.00  0.00           H
ATOM    132  NH2 ARG A 591      19.960  26.040  34.360  1.00  0.00           N
ATOM    133 HH21 ARG A 591      19.420  25.680  33.600  1.00  0.00           H
ATOM    134 HH22 ARG A 591      19.580  26.670  35.030  1.00  0.00           H
ATOM    135  C   ARG A 591      27.660  27.500  36.430  1.00  0.00           C
ATOM    136  O   ARG A 591      28.240  26.840  35.490  1.00  0.00           O
ATOM    137  N   LYS A 592      28.350  28.360  37.140  1.00  0.00           N
ATOM    138  HN  LYS A 592      27.830  28.920  37.790  1.00  0.00           H
ATOM    139  CA  LYS A 592      29.680  28.660  36.760  1.00  0.00           C
ATOM    140  HA  LYS A 592      30.000  27.950  36.000  1.00  0.00           H
ATOM    141  CB  LYS A 592      29.970  30.080  36.260  1.00  0.00           C
ATOM    142  HB1 LYS A 592      31.010  30.460  36.340  1.00  0.00           H
ATOM    143  HB2 LYS A 592      29.420  30.830  36.870  1.00  0.00           H
ATOM    144  CG  LYS A 592      29.470  30.370  34.810  1.00  0.00           C
ATOM    145  HG1 LYS A 592      29.380  31.470  34.740  1.00  0.00           H
ATOM    146  HG2 LYS A 592      28.450  29.940  34.680  1.00  0.00           H
ATOM    147  CD  LYS A 592      30.380  29.890  33.640  1.00  0.00           C
ATOM    148  HD1 LYS A 592      30.280  28.780  33.700  1.00  0.00           H
ATOM    149  HD2 LYS A 592      31.470  30.120  33.730  1.00  0.00           H
ATOM    150  CE  LYS A 592      29.860  30.330  32.290  1.00  0.00           C
ATOM    151  HE1 LYS A 592      28.800  30.010  32.160  1.00  0.00           H
ATOM    152  HE2 LYS A 592      30.490  29.850  31.520  1.00  0.00           H
ATOM    153  NZ  LYS A 592      29.980  31.760  32.090  1.00  0.00           N
ATOM    154  HZ1 LYS A 592      30.990  32.030  32.170  1.00  0.00           H
ATOM    155  HZ2 LYS A 592      29.320  32.400  32.560  1.00  0.00           H
ATOM    156  HZ3 LYS A 592      29.850  31.980  31.080  1.00  0.00           H
ATOM    157  C   LYS A 592      30.640  28.470  37.960  1.00  0.00           C
ATOM    158  O   LYS A 592      31.670  27.780  37.880  1.00  0.00           O
ATOM    159  N   ALA A 593      30.270  28.920  39.100  1.00  0.00           N
ATOM    160  HN  ALA A 593      29.390  29.380  39.080  1.00  0.00           H
ATOM    161  CA  ALA A 593      30.910  28.920  40.400  1.00  0.00           C
ATOM    162  HA  ALA A 593      31.960  29.180  40.280  1.00  0.00           H
ATOM    163  CB  ALA A 593      30.180  29.950  41.420  1.00  0.00           C
ATOM    164  HB1 ALA A 593      30.810  29.990  42.340  1.00  0.00           H
ATOM    165  HB2 ALA A 593      29.130  29.690  41.680  1.00  0.00           H
ATOM    166  HB3 ALA A 593      30.210  30.950  40.940  1.00  0.00           H
ATOM    167  C   ALA A 593      30.940  27.460  41.020  1.00  0.00           C
ATOM    168  O   ALA A 593      31.930  27.120  41.670  1.00  0.00           O
ATOM    169  N   PRO A 594      29.950  26.550  40.930  1.00  0.00           N
ATOM    170  CD  PRO A 594      28.530  26.860  40.700  1.00  0.00           C
ATOM    171  HD1 PRO A 594      28.330  26.920  39.610  1.00  0.00           H
ATOM    172  HD2 PRO A 594      28.280  27.760  41.290  1.00  0.00           H
ATOM    173  CA  PRO A 594      30.110  25.100  41.330  1.00  0.00           C
ATOM    174  HA  PRO A 594      30.390  25.160  42.370  1.00  0.00           H
ATOM    175  CB  PRO A 594      28.770  24.580  41.010  1.00  0.00           C
ATOM    176  HB1 PRO A 594      28.530  23.580  41.420  1.00  0.00           H
ATOM    177  HB2 PRO A 594      28.740  24.430  39.910  1.00  0.00           H
ATOM    178  CG  PRO A 594      27.800  25.700  41.340  1.00  0.00           C
ATOM    179  HG1 PRO A 594      26.770  25.540  40.990  1.00  0.00           H
ATOM    180  HG2 PRO A 594      27.850  25.750  42.460  1.00  0.00           H
ATOM    181  C   PRO A 594      31.220  24.290  40.560  1.00  0.00           C
ATOM    182  O   PRO A 594      31.830  23.380  41.140  1.00  0.00           O
ATOM    183  N   PHE A 595      31.570  24.600  39.310  1.00  0.00           N
ATOM    184  HN  PHE A 595      31.250  25.440  38.900  1.00  0.00           H
ATOM    185  CA  PHE A 595      32.380  23.660  38.560  1.00  0.00           C
ATOM    186  HA  PHE A 595      32.210  22.640  38.860  1.00  0.00           H
ATOM    187  CB  PHE A 595      31.940  23.680  37.100  1.00  0.00           C
ATOM    188  HB1 PHE A 595      32.410  22.950  36.420  1.00  0.00           H
ATOM    189  HB2 PHE A 595      32.140  24.710  36.750  1.00  0.00           H
ATOM    190  CG  PHE A 595      30.380  23.480  36.890  1.00  0.00           C
ATOM    191  CD1 PHE A 595      29.620  22.660  37.710  1.00  0.00           C
ATOM    192  HD1 PHE A 595      30.190  22.210  38.510  1.00  0.00           H
ATOM    193  CE1 PHE A 595      28.210  22.570  37.560  1.00  0.00           C
ATOM    194  HE1 PHE A 595      27.580  22.130  38.330  1.00  0.00           H
ATOM    195  CZ  PHE A 595      27.570  23.100  36.480  1.00  0.00           C
ATOM    196  HZ  PHE A 595      26.500  23.000  36.340  1.00  0.00           H
ATOM    197  CD2 PHE A 595      29.680  24.140  35.780  1.00  0.00           C
ATOM    198  HD2 PHE A 595      30.190  24.920  35.210  1.00  0.00           H
ATOM    199  CE2 PHE A 595      28.270  23.950  35.650  1.00  0.00           C
ATOM    200  HE2 PHE A 595      27.740  24.480  34.870  1.00  0.00           H
ATOM    201  C   PHE A 595      33.880  23.950  38.550  1.00  0.00           C
ATOM    202  O   PHE A 595      34.410  25.050  38.240  1.00  0.00           O
ATOM    203  N   PHE A 596      34.620  22.960  39.060  1.00  0.00           N
ATOM    204  HN  PHE A 596      34.280  22.030  39.160  1.00  0.00           H
ATOM    205  CA  PHE A 596      36.000  23.130  39.430  1.00  0.00           C
ATOM    206  HA  PHE A 596      36.300  24.160  39.340  1.00  0.00           H
ATOM    207  CB  PHE A 596      35.970  22.710  40.930  1.00  0.00           C
ATOM    208  HB1 PHE A 596      35.770  21.610  40.980  1.00  0.00           H
ATOM    209  HB2 PHE A 596      35.120  23.270  41.360  1.00  0.00           H
ATOM    210  CG  PHE A 596      37.160  23.090  41.660  1.00  0.00           C
ATOM    211  CD1 PHE A 596      38.030  22.100  42.220  1.00  0.00           C
ATOM    212  HD1 PHE A 596      37.790  21.050  42.190  1.00  0.00           H
ATOM    213  CE1 PHE A 596      39.110  22.480  43.040  1.00  0.00           C
ATOM    214  HE1 PHE A 596      39.690  21.740  43.560  1.00  0.00           H
ATOM    215  CZ  PHE A 596      39.270  23.790  43.380  1.00  0.00           C
ATOM    216  HZ  PHE A 596      40.140  24.000  43.990  1.00  0.00           H
ATOM    217  CD2 PHE A 596      37.440  24.390  41.920  1.00  0.00           C
ATOM    218  HD2 PHE A 596      36.850  25.160  41.470  1.00  0.00           H
ATOM    219  CE2 PHE A 596      38.500  24.780  42.720  1.00  0.00           C
ATOM    220  HE2 PHE A 596      38.770  25.790  43.010  1.00  0.00           H
ATOM    221  C   PHE A 596      36.950  22.210  38.660  1.00  0.00           C
ATOM    222  O   PHE A 596      38.160  22.350  38.760  1.00  0.00           O
ATOM    223  N   LEU A 597      36.440  21.190  37.950  1.00  0.00           N
ATOM    224  HN  LEU A 597      35.500  20.930  37.840  1.00  0.00           H
ATOM    225  CA  LEU A 597      37.310  20.020  37.590  1.00  0.00           C
ATOM    226  HA  LEU A 597      38.140  19.860  38.250  1.00  0.00           H
ATOM    227  CB  LEU A 597      36.440  18.690  37.700  1.00  0.00           C
ATOM    228  HB1 LEU A 597      36.960  17.750  37.410  1.00  0.00           H
ATOM    229  HB2 LEU A 597      35.530  18.760  37.070  1.00  0.00           H
ATOM    230  CG  LEU A 597      36.090  18.390  39.120  1.00  0.00           C
ATOM    231  HG  LEU A 597      35.310  19.130  39.420  1.00  0.00           H
ATOM    232  CD1 LEU A 597      35.410  17.000  39.170  1.00  0.00           C
ATOM    233 HD11 LEU A 597      36.110  16.260  38.740  1.00  0.00           H
ATOM    234 HD12 LEU A 597      34.440  17.160  38.660  1.00  0.00           H
ATOM    235 HD13 LEU A 597      35.230  16.630  40.210  1.00  0.00           H
ATOM    236  CD2 LEU A 597      37.290  18.470  40.130  1.00  0.00           C
ATOM    237 HD21 LEU A 597      38.010  17.670  39.880  1.00  0.00           H
ATOM    238 HD22 LEU A 597      36.870  18.300  41.150  1.00  0.00           H
ATOM    239 HD23 LEU A 597      37.790  19.450  40.240  1.00  0.00           H
ATOM    240  C   LEU A 597      37.940  20.150  36.200  1.00  0.00           C
ATOM    241  O   LEU A 597      39.060  19.670  36.080  1.00  0.00           O
ATOM    242  N   SER A 598      37.370  20.900  35.250  1.00  0.00           N
ATOM    243  HN  SER A 598      36.440  21.260  35.290  1.00  0.00           H
ATOM    244  CA  SER A 598      38.170  21.530  34.260  1.00  0.00           C
ATOM    245  HA  SER A 598      38.740  20.770  33.750  1.00  0.00           H
ATOM    246  CB  SER A 598      37.250  22.330  33.380  1.00  0.00           C
ATOM    247  HB1 SER A 598      37.710  22.890  32.550  1.00  0.00           H
ATOM    248  HB2 SER A 598      36.620  23.000  34.010  1.00  0.00           H
ATOM    249  OG  SER A 598      36.400  21.360  32.760  1.00  0.00           O
ATOM    250  HG1 SER A 598      37.020  20.950  32.150  1.00  0.00           H
ATOM    251  C   SER A 598      39.240  22.480  34.710  1.00  0.00           C
ATOM    252  O   SER A 598      40.340  22.380  34.120  1.00  0.00           O
ATOM    253  N   ASP A 599      39.050  23.400  35.740  1.00  0.00           N
ATOM    254  HN  ASP A 599      38.120  23.550  36.060  1.00  0.00           H
ATOM    255  CA  ASP A 599      40.150  24.250  36.190  1.00  0.00           C
ATOM    256  HA  ASP A 599      40.760  24.570  35.360  1.00  0.00           H
ATOM    257  CB  ASP A 599      39.530  25.560  36.830  1.00  0.00           C
ATOM    258  HB1 ASP A 599      40.270  26.010  37.510  1.00  0.00           H
ATOM    259  HB2 ASP A 599      38.590  25.230  37.340  1.00  0.00           H
ATOM    260  CG  ASP A 599      39.060  26.490  35.700  1.00  0.00           C
ATOM    261  OD1 ASP A 599      39.030  26.090  34.530  1.00  0.00           O
ATOM    262  OD2 ASP A 599      38.510  27.550  36.050  1.00  0.00           O
ATOM    263  C   ASP A 599      41.230  23.570  36.980  1.00  0.00           C
ATOM    264  O   ASP A 599      42.380  23.850  36.620  1.00  0.00           O
ATOM    265  N   PHE A 600      40.880  22.570  37.820  1.00  0.00           N
ATOM    266  HN  PHE A 600      39.970  22.210  37.870  1.00  0.00           H
ATOM    267  CA  PHE A 600      41.900  21.760  38.570  1.00  0.00           C
ATOM    268  HA  PHE A 600      42.530  22.450  39.090  1.00  0.00           H
ATOM    269  CB  PHE A 600      41.110  20.810  39.490  1.00  0.00           C
ATOM    270  HB1 PHE A 600      40.560  20.110  38.830  1.00  0.00           H
ATOM    271  HB2 PHE A 600      40.520  21.470  40.180  1.00  0.00           H
ATOM    272  CG  PHE A 600      42.010  20.030  40.390  1.00  0.00           C
ATOM    273  CD1 PHE A 600      42.310  20.480  41.660  1.00  0.00           C
ATOM    274  HD1 PHE A 600      42.050  21.500  41.910  1.00  0.00           H
ATOM    275  CE1 PHE A 600      42.980  19.710  42.570  1.00  0.00           C
ATOM    276  HE1 PHE A 600      43.280  20.010  43.570  1.00  0.00           H
ATOM    277  CZ  PHE A 600      43.510  18.470  42.170  1.00  0.00           C
ATOM    278  HZ  PHE A 600      44.070  17.900  42.900  1.00  0.00           H
ATOM    279  CD2 PHE A 600      42.380  18.700  40.060  1.00  0.00           C
ATOM    280  HD2 PHE A 600      42.000  18.280  39.140  1.00  0.00           H
ATOM    281  CE2 PHE A 600      43.070  17.880  40.960  1.00  0.00           C
ATOM    282  HE2 PHE A 600      43.490  16.930  40.640  1.00  0.00           H
ATOM    283  C   PHE A 600      42.870  20.960  37.730  1.00  0.00           C
ATOM    284  O   PHE A 600      44.070  21.030  38.040  1.00  0.00           O
ATOM    285  N   LYS A 601      42.370  20.280  36.720  1.00  0.00           N
ATOM    286  HN  LYS A 601      41.380  20.380  36.550  1.00  0.00           H
ATOM    287  CA  LYS A 601      43.170  19.610  35.730  1.00  0.00           C
ATOM    288  HA  LYS A 601      43.850  18.920  36.230  1.00  0.00           H
ATOM    289  CB  LYS A 601      42.300  18.720  34.790  1.00  0.00           C
ATOM    290  HB1 LYS A 601      42.980  18.460  33.950  1.00  0.00           H
ATOM    291  HB2 LYS A 601      41.470  19.290  34.320  1.00  0.00           H
ATOM    292  CG  LYS A 601      41.730  17.490  35.460  1.00  0.00           C
ATOM    293  HG1 LYS A 601      41.100  17.760  36.340  1.00  0.00           H
ATOM    294  HG2 LYS A 601      42.560  16.920  35.930  1.00  0.00           H
ATOM    295  CD  LYS A 601      40.870  16.630  34.550  1.00  0.00           C
ATOM    296  HD1 LYS A 601      40.640  15.660  35.060  1.00  0.00           H
ATOM    297  HD2 LYS A 601      41.410  16.380  33.620  1.00  0.00           H
ATOM    298  CE  LYS A 601      39.450  17.190  34.350  1.00  0.00           C
ATOM    299  HE1 LYS A 601      39.460  18.170  33.830  1.00  0.00           H
ATOM    300  HE2 LYS A 601      38.820  17.280  35.260  1.00  0.00           H
ATOM    301  NZ  LYS A 601      38.670  16.230  33.470  1.00  0.00           N
ATOM    302  HZ1 LYS A 601      38.950  15.240  33.550  1.00  0.00           H
ATOM    303  HZ2 LYS A 601      38.790  16.490  32.470  1.00  0.00           H
ATOM    304  HZ3 LYS A 601      37.690  16.340  33.780  1.00  0.00           H
ATOM    305  C   LYS A 601      44.100  20.490  34.840  1.00  0.00           C
ATOM    306  O   LYS A 601      45.150  20.150  34.390  1.00  0.00           O
ATOM    307  N   ASP A 602      43.790  21.730  34.570  1.00  0.00           N
ATOM    308  HN  ASP A 602      42.980  22.170  34.940  1.00  0.00           H
ATOM    309  CA  ASP A 602      44.680  22.690  34.020  1.00  0.00           C
ATOM    310  HA  ASP A 602      45.120  22.170  33.170  1.00  0.00           H
ATOM    311  CB  ASP A 602      43.890  23.950  33.600  1.00  0.00           C
ATOM    312  HB1 ASP A 602      44.580  24.820  33.530  1.00  0.00           H
ATOM    313  HB2 ASP A 602      43.160  24.150  34.410  1.00  0.00           H
ATOM    314  CG  ASP A 602      43.200  23.850  32.320  1.00  0.00           C
ATOM    315  OD1 ASP A 602      42.560  24.830  31.870  1.00  0.00           O
ATOM    316  OD2 ASP A 602      43.240  22.750  31.630  1.00  0.00           O
ATOM    317  C   ASP A 602      45.790  23.090  34.990  1.00  0.00           C
ATOM    318  O   ASP A 602      46.880  23.560  34.580  1.00  0.00           O
ATOM    319  N   ALA A 603      45.600  23.030  36.360  1.00  0.00           N
ATOM    320  HN  ALA A 603      44.690  22.990  36.740  1.00  0.00           H
ATOM    321  CA  ALA A 603      46.530  23.500  37.330  1.00  0.00           C
ATOM    322  HA  ALA A 603      47.180  24.290  36.980  1.00  0.00           H
ATOM    323  CB  ALA A 603      45.590  24.050  38.510  1.00  0.00           C
ATOM    324  HB1 ALA A 603      46.260  24.320  39.340  1.00  0.00           H
ATOM    325  HB2 ALA A 603      44.990  23.170  38.850  1.00  0.00           H
ATOM    326  HB3 ALA A 603      44.900  24.780  38.040  1.00  0.00           H
ATOM    327  C   ALA A 603      47.450  22.390  37.880  1.00  0.00           C
ATOM    328  O   ALA A 603      48.250  22.600  38.820  1.00  0.00           O
ATOM    329  N   LEU A 604      47.360  21.180  37.300  1.00  0.00           N
ATOM    330  HN  LEU A 604      46.650  21.090  36.620  1.00  0.00           H
ATOM    331  CA  LEU A 604      48.320  20.090  37.520  1.00  0.00           C
ATOM    332  HA  LEU A 604      48.610  20.250  38.550  1.00  0.00           H
ATOM    333  CB  LEU A 604      47.770  18.600  37.230  1.00  0.00           C
ATOM    334  HB1 LEU A 604      48.540  17.900  37.620  1.00  0.00           H
ATOM    335  HB2 LEU A 604      47.810  18.440  36.140  1.00  0.00           H
ATOM    336  CG  LEU A 604      46.400  18.200  37.650  1.00  0.00           C
ATOM    337  HG  LEU A 604      45.670  19.010  37.420  1.00  0.00           H
ATOM    338  CD1 LEU A 604      45.930  16.900  36.830  1.00  0.00           C
ATOM    339 HD11 LEU A 604      45.720  17.170  35.780  1.00  0.00           H
ATOM    340 HD12 LEU A 604      44.970  16.580  37.300  1.00  0.00           H
ATOM    341 HD13 LEU A 604      46.770  16.190  36.920  1.00  0.00           H
ATOM    342  CD2 LEU A 604      46.280  17.820  39.140  1.00  0.00           C
ATOM    343 HD21 LEU A 604      46.620  16.820  39.490  1.00  0.00           H
ATOM    344 HD22 LEU A 604      45.200  17.920  39.390  1.00  0.00           H
ATOM    345 HD23 LEU A 604      46.780  18.610  39.740  1.00  0.00           H
ATOM    346  C   LEU A 604      49.530  20.310  36.690  1.00  0.00           C
ATOM    347  O   LEU A 604      49.680  19.780  35.570  1.00  0.00           O
ATOM    348  N   SER A 605      50.540  21.050  37.270  1.00  0.00           N
ATOM    349  HN  SER A 605      50.360  21.410  38.180  1.00  0.00           H
ATOM    350  CA  SER A 605      51.830  21.350  36.720  1.00  0.00           C
ATOM    351  HA  SER A 605      52.310  20.470  36.310  1.00  0.00           H
ATOM    352  CB  SER A 605      51.730  22.540  35.730  1.00  0.00           C
ATOM    353  HB1 SER A 605      51.600  23.500  36.280  1.00  0.00           H
ATOM    354  HB2 SER A 605      50.910  22.470  34.980  1.00  0.00           H
ATOM    355  OG  SER A 605      52.960  22.640  34.930  1.00  0.00           O
ATOM    356  HG1 SER A 605      53.040  21.890  34.350  1.00  0.00           H
ATOM    357  C   SER A 605      52.790  21.720  37.850  1.00  0.00           C
ATOM    358  O   SER A 605      52.410  22.170  38.940  1.00  0.00           O
ATOM    359  N   LEU A 606      54.120  21.610  37.620  1.00  0.00           N
ATOM    360  HN  LEU A 606      54.470  21.120  36.820  1.00  0.00           H
ATOM    361  CA  LEU A 606      55.070  22.240  38.500  1.00  0.00           C
ATOM    362  HA  LEU A 606      54.870  22.100  39.550  1.00  0.00           H
ATOM    363  CB  LEU A 606      56.520  21.630  38.280  1.00  0.00           C
ATOM    364  HB1 LEU A 606      57.180  22.260  38.910  1.00  0.00           H
ATOM    365  HB2 LEU A 606      56.900  21.850  37.260  1.00  0.00           H
ATOM    366  CG  LEU A 606      56.670  20.120  38.590  1.00  0.00           C
ATOM    367  HG  LEU A 606      56.150  19.480  37.840  1.00  0.00           H
ATOM    368  CD1 LEU A 606      58.170  19.660  38.620  1.00  0.00           C
ATOM    369 HD11 LEU A 606      58.270  18.550  38.680  1.00  0.00           H
ATOM    370 HD12 LEU A 606      58.640  20.210  39.460  1.00  0.00           H
ATOM    371 HD13 LEU A 606      58.650  19.960  37.670  1.00  0.00           H
ATOM    372  CD2 LEU A 606      56.190  19.810  40.050  1.00  0.00           C
ATOM    373 HD21 LEU A 606      55.070  19.690  40.050  1.00  0.00           H
ATOM    374 HD22 LEU A 606      56.430  20.700  40.670  1.00  0.00           H
ATOM    375 HD23 LEU A 606      56.540  18.890  40.550  1.00  0.00           H
ATOM    376  C   LEU A 606      55.320  23.690  38.300  1.00  0.00           C
ATOM    377  O   LEU A 606      55.540  24.450  39.210  1.00  0.00           O
ATOM    378  N   GLN A 607      55.070  24.190  37.100  1.00  0.00           N
ATOM    379  HN  GLN A 607      54.920  23.510  36.390  1.00  0.00           H
ATOM    380  CA  GLN A 607      54.950  25.610  36.890  1.00  0.00           C
ATOM    381  HA  GLN A 607      55.760  26.070  37.440  1.00  0.00           H
ATOM    382  CB  GLN A 607      55.120  25.950  35.380  1.00  0.00           C
ATOM    383  HB1 GLN A 607      54.290  25.360  34.920  1.00  0.00           H
ATOM    384  HB2 GLN A 607      56.120  25.570  35.090  1.00  0.00           H
ATOM    385  CG  GLN A 607      54.760  27.380  34.940  1.00  0.00           C
ATOM    386  HG1 GLN A 607      53.650  27.520  34.910  1.00  0.00           H
ATOM    387  HG2 GLN A 607      55.140  27.490  33.900  1.00  0.00           H
ATOM    388  CD  GLN A 607      55.380  28.590  35.680  1.00  0.00           C
ATOM    389  OE1 GLN A 607      56.280  28.470  36.500  1.00  0.00           O
ATOM    390  NE2 GLN A 607      54.890  29.870  35.400  1.00  0.00           N
ATOM    391 HE21 GLN A 607      55.320  30.640  35.880  1.00  0.00           H
ATOM    392 HE22 GLN A 607      54.150  29.970  34.740  1.00  0.00           H
ATOM    393  C   GLN A 607      53.830  26.340  37.550  1.00  0.00           C
ATOM    394  O   GLN A 607      54.020  27.360  38.220  1.00  0.00           O
ATOM    395  N   CYS A 608      52.590  25.760  37.550  1.00  0.00           N
ATOM    396  HN  CYS A 608      52.310  25.050  36.920  1.00  0.00           H
ATOM    397  CA  CYS A 608      51.460  26.210  38.340  1.00  0.00           C
ATOM    398  HA  CYS A 608      51.180  27.220  38.100  1.00  0.00           H
ATOM    399  CB  CYS A 608      50.070  25.450  38.100  1.00  0.00           C
ATOM    400  HB1 CYS A 608      49.310  25.860  38.790  1.00  0.00           H
ATOM    401  HB2 CYS A 608      50.180  24.340  38.170  1.00  0.00           H
ATOM    402  SG  CYS A 608      49.520  25.690  36.360  1.00  0.00           S
ATOM    403  HG1 CYS A 608      50.010  24.630  35.730  1.00  0.00           H
ATOM    404  C   CYS A 608      51.780  26.200  39.800  1.00  0.00           C
ATOM    405  O   CYS A 608      51.800  27.200  40.490  1.00  0.00           O
ATOM    406  N   LEU A 609      52.270  25.000  40.260  1.00  0.00           N
ATOM    407  HN  LEU A 609      52.480  24.220  39.660  1.00  0.00           H
ATOM    408  CA  LEU A 609      52.680  24.940  41.680  1.00  0.00           C
ATOM    409  HA  LEU A 609      51.820  25.210  42.270  1.00  0.00           H
ATOM    410  CB  LEU A 609      52.920  23.390  41.990  1.00  0.00           C
ATOM    411  HB1 LEU A 609      53.880  23.110  41.490  1.00  0.00           H
ATOM    412  HB2 LEU A 609      52.130  22.760  41.530  1.00  0.00           H
ATOM    413  CG  LEU A 609      52.980  23.070  43.520  1.00  0.00           C
ATOM    414  HG  LEU A 609      53.660  23.760  44.050  1.00  0.00           H
ATOM    415  CD1 LEU A 609      51.590  23.040  44.190  1.00  0.00           C
ATOM    416 HD11 LEU A 609      51.740  22.930  45.270  1.00  0.00           H
ATOM    417 HD12 LEU A 609      50.970  22.210  43.770  1.00  0.00           H
ATOM    418 HD13 LEU A 609      50.970  23.920  43.900  1.00  0.00           H
ATOM    419  CD2 LEU A 609      53.550  21.620  43.730  1.00  0.00           C
ATOM    420 HD21 LEU A 609      54.370  21.440  43.000  1.00  0.00           H
ATOM    421 HD22 LEU A 609      52.770  20.950  43.340  1.00  0.00           H
ATOM    422 HD23 LEU A 609      53.750  21.360  44.780  1.00  0.00           H
ATOM    423  C   LEU A 609      53.780  25.900  42.080  1.00  0.00           C
ATOM    424  O   LEU A 609      53.790  26.480  43.190  1.00  0.00           O
ATOM    425  N   ALA A 610      54.780  26.130  41.240  1.00  0.00           N
ATOM    426  HN  ALA A 610      54.890  25.590  40.410  1.00  0.00           H
ATOM    427  CA  ALA A 610      55.780  27.200  41.440  1.00  0.00           C
ATOM    428  HA  ALA A 610      56.260  26.990  42.380  1.00  0.00           H
ATOM    429  CB  ALA A 610      56.850  27.240  40.330  1.00  0.00           C
ATOM    430  HB1 ALA A 610      56.420  27.550  39.360  1.00  0.00           H
ATOM    431  HB2 ALA A 610      57.280  26.240  40.150  1.00  0.00           H
ATOM    432  HB3 ALA A 610      57.650  27.980  40.530  1.00  0.00           H
ATOM    433  C   ALA A 610      55.230  28.650  41.560  1.00  0.00           C
ATOM    434  O   ALA A 610      55.580  29.410  42.460  1.00  0.00           O
ATOM    435  N   SER A 611      54.250  29.050  40.700  1.00  0.00           N
ATOM    436  HN  SER A 611      54.060  28.380  39.980  1.00  0.00           H
ATOM    437  CA  SER A 611      53.480  30.260  40.660  1.00  0.00           C
ATOM    438  HA  SER A 611      54.140  31.120  40.580  1.00  0.00           H
ATOM    439  CB  SER A 611      52.520  30.400  39.400  1.00  0.00           C
ATOM    440  HB1 SER A 611      52.140  31.440  39.430  1.00  0.00           H
ATOM    441  HB2 SER A 611      51.650  29.710  39.470  1.00  0.00           H
ATOM    442  OG  SER A 611      53.120  30.220  38.150  1.00  0.00           O
ATOM    443  HG1 SER A 611      53.210  29.280  38.120  1.00  0.00           H
ATOM    444  C   SER A 611      52.690  30.450  41.920  1.00  0.00           C
ATOM    445  O   SER A 611      52.640  31.530  42.550  1.00  0.00           O
ATOM    446  N   ILE A 612      52.060  29.380  42.460  1.00  0.00           N
ATOM    447  HN  ILE A 612      52.070  28.490  42.020  1.00  0.00           H
ATOM    448  CA  ILE A 612      51.420  29.390  43.740  1.00  0.00           C
ATOM    449  HA  ILE A 612      50.700  30.190  43.640  1.00  0.00           H
ATOM    450  CB  ILE A 612      50.720  28.100  44.060  1.00  0.00           C
ATOM    451  HB  ILE A 612      51.500  27.320  43.860  1.00  0.00           H
ATOM    452  CG2 ILE A 612      50.400  27.950  45.550  1.00  0.00           C
ATOM    453 HG21 ILE A 612      49.590  28.620  45.910  1.00  0.00           H
ATOM    454 HG22 ILE A 612      51.300  27.980  46.210  1.00  0.00           H
ATOM    455 HG23 ILE A 612      49.980  26.960  45.830  1.00  0.00           H
ATOM    456  CG1 ILE A 612      49.560  27.840  43.090  1.00  0.00           C
ATOM    457 HG11 ILE A 612      49.860  28.410  42.190  1.00  0.00           H
ATOM    458 HG12 ILE A 612      48.670  28.450  43.390  1.00  0.00           H
ATOM    459  CD  ILE A 612      49.180  26.370  42.760  1.00  0.00           C
ATOM    460  HD1 ILE A 612      49.970  25.730  42.290  1.00  0.00           H
ATOM    461  HD2 ILE A 612      48.270  26.360  42.130  1.00  0.00           H
ATOM    462  HD3 ILE A 612      48.950  25.860  43.710  1.00  0.00           H
ATOM    463  C   ILE A 612      52.330  29.890  44.870  1.00  0.00           C
ATOM    464  O   ILE A 612      51.930  30.780  45.620  1.00  0.00           O
ATOM    465  N   LEU A 613      53.560  29.420  44.950  1.00  0.00           N
ATOM    466  HN  LEU A 613      53.820  28.620  44.400  1.00  0.00           H
ATOM    467  CA  LEU A 613      54.520  29.870  45.940  1.00  0.00           C
ATOM    468  HA  LEU A 613      54.050  29.960  46.910  1.00  0.00           H
ATOM    469  CB  LEU A 613      55.720  28.820  46.070  1.00  0.00           C
ATOM    470  HB1 LEU A 613      56.000  28.490  45.040  1.00  0.00           H
ATOM    471  HB2 LEU A 613      55.220  27.950  46.560  1.00  0.00           H
ATOM    472  CG  LEU A 613      56.900  29.180  46.940  1.00  0.00           C
ATOM    473  HG  LEU A 613      57.320  30.100  46.490  1.00  0.00           H
ATOM    474  CD1 LEU A 613      56.530  29.350  48.430  1.00  0.00           C
ATOM    475 HD11 LEU A 613      56.350  28.300  48.760  1.00  0.00           H
ATOM    476 HD12 LEU A 613      55.550  29.880  48.470  1.00  0.00           H
ATOM    477 HD13 LEU A 613      57.340  29.780  49.050  1.00  0.00           H
ATOM    478  CD2 LEU A 613      57.980  28.200  46.810  1.00  0.00           C
ATOM    479 HD21 LEU A 613      58.280  27.920  45.780  1.00  0.00           H
ATOM    480 HD22 LEU A 613      57.730  27.250  47.310  1.00  0.00           H
ATOM    481 HD23 LEU A 613      58.890  28.540  47.350  1.00  0.00           H
ATOM    482  C   LEU A 613      55.070  31.280  45.680  1.00  0.00           C
ATOM    483  O   LEU A 613      55.140  32.090  46.570  1.00  0.00           O
ATOM    484  N   PHE A 614      55.430  31.620  44.420  1.00  0.00           N
ATOM    485  HN  PHE A 614      55.500  31.000  43.640  1.00  0.00           H
ATOM    486  CA  PHE A 614      55.790  32.970  44.090  1.00  0.00           C
ATOM    487  HA  PHE A 614      56.520  33.210  44.850  1.00  0.00           H
ATOM    488  CB  PHE A 614      56.300  32.990  42.600  1.00  0.00           C
ATOM    489  HB1 PHE A 614      56.130  34.020  42.220  1.00  0.00           H
ATOM    490  HB2 PHE A 614      55.700  32.320  41.940  1.00  0.00           H
ATOM    491  CG  PHE A 614      57.740  32.540  42.400  1.00  0.00           C
ATOM    492  CD1 PHE A 614      58.810  33.180  43.080  1.00  0.00           C
ATOM    493  HD1 PHE A 614      58.770  34.100  43.640  1.00  0.00           H
ATOM    494  CE1 PHE A 614      60.100  32.690  43.000  1.00  0.00           C
ATOM    495  HE1 PHE A 614      60.900  33.120  43.600  1.00  0.00           H
ATOM    496  CZ  PHE A 614      60.320  31.530  42.220  1.00  0.00           C
ATOM    497  HZ  PHE A 614      61.310  31.100  42.200  1.00  0.00           H
ATOM    498  CD2 PHE A 614      58.050  31.460  41.520  1.00  0.00           C
ATOM    499  HD2 PHE A 614      57.270  31.020  40.930  1.00  0.00           H
ATOM    500  CE2 PHE A 614      59.290  30.910  41.510  1.00  0.00           C
ATOM    501  HE2 PHE A 614      59.550  30.100  40.840  1.00  0.00           H
ATOM    502  C   PHE A 614      54.810  34.090  44.360  1.00  0.00           C
ATOM    503  O   PHE A 614      55.110  35.080  45.000  1.00  0.00           O
ATOM    504  N   LEU A 615      53.580  33.860  43.890  1.00  0.00           N
ATOM    505  HN  LEU A 615      53.390  33.030  43.360  1.00  0.00           H
ATOM    506  CA  LEU A 615      52.520  34.740  44.290  1.00  0.00           C
ATOM    507  HA  LEU A 615      52.910  35.760  44.290  1.00  0.00           H
ATOM    508  CB  LEU A 615      51.310  34.770  43.350  1.00  0.00           C
ATOM    509  HB1 LEU A 615      50.400  35.200  43.830  1.00  0.00           H
ATOM    510  HB2 LEU A 615      51.040  33.750  43.020  1.00  0.00           H
ATOM    511  CG  LEU A 615      51.530  35.560  42.080  1.00  0.00           C
ATOM    512  HG  LEU A 615      50.660  35.430  41.390  1.00  0.00           H
ATOM    513  CD1 LEU A 615      51.410  37.060  42.310  1.00  0.00           C
ATOM    514 HD11 LEU A 615      50.340  37.350  42.460  1.00  0.00           H
ATOM    515 HD12 LEU A 615      51.790  37.680  41.470  1.00  0.00           H
ATOM    516 HD13 LEU A 615      52.070  37.360  43.160  1.00  0.00           H
ATOM    517  CD2 LEU A 615      52.870  35.280  41.300  1.00  0.00           C
ATOM    518 HD21 LEU A 615      53.030  35.790  40.330  1.00  0.00           H
ATOM    519 HD22 LEU A 615      52.920  34.200  41.050  1.00  0.00           H
ATOM    520 HD23 LEU A 615      53.740  35.520  41.940  1.00  0.00           H
ATOM    521  C   LEU A 615      52.180  34.740  45.750  1.00  0.00           C
ATOM    522  O   LEU A 615      51.900  35.800  46.310  1.00  0.00           O
ATOM    523  N   TYR A 616      52.330  33.600  46.490  1.00  0.00           N
ATOM    524  HN  TYR A 616      52.590  32.780  46.000  1.00  0.00           H
ATOM    525  CA  TYR A 616      52.190  33.510  47.960  1.00  0.00           C
ATOM    526  HA  TYR A 616      51.200  33.890  48.130  1.00  0.00           H
ATOM    527  CB  TYR A 616      52.310  32.000  48.440  1.00  0.00           C
ATOM    528  HB1 TYR A 616      53.120  31.450  47.920  1.00  0.00           H
ATOM    529  HB2 TYR A 616      51.310  31.550  48.220  1.00  0.00           H
ATOM    530  CG  TYR A 616      52.500  31.770  49.890  1.00  0.00           C
ATOM    531  CD1 TYR A 616      53.730  31.380  50.360  1.00  0.00           C
ATOM    532  HD1 TYR A 616      54.480  31.030  49.670  1.00  0.00           H
ATOM    533  CE1 TYR A 616      54.000  31.230  51.690  1.00  0.00           C
ATOM    534  HE1 TYR A 616      54.980  31.090  52.120  1.00  0.00           H
ATOM    535  CZ  TYR A 616      52.990  31.560  52.690  1.00  0.00           C
ATOM    536  OH  TYR A 616      53.220  31.370  54.110  1.00  0.00           O
ATOM    537  HH  TYR A 616      52.480  31.790  54.560  1.00  0.00           H
ATOM    538  CD2 TYR A 616      51.520  32.070  50.790  1.00  0.00           C
ATOM    539  HD2 TYR A 616      50.570  32.420  50.430  1.00  0.00           H
ATOM    540  CE2 TYR A 616      51.780  31.920  52.210  1.00  0.00           C
ATOM    541  HE2 TYR A 616      51.060  32.280  52.930  1.00  0.00           H
ATOM    542  C   TYR A 616      53.080  34.380  48.740  1.00  0.00           C
ATOM    543  O   TYR A 616      52.740  35.330  49.460  1.00  0.00           O
ATOM    544  N   CYS A 617      54.400  34.110  48.670  1.00  0.00           N
ATOM    545  HN  CYS A 617      54.680  33.350  48.080  1.00  0.00           H
ATOM    546  CA  CYS A 617      55.490  34.890  49.140  1.00  0.00           C
ATOM    547  HA  CYS A 617      55.570  34.870  50.220  1.00  0.00           H
ATOM    548  CB  CYS A 617      56.870  34.370  48.680  1.00  0.00           C
ATOM    549  HB1 CYS A 617      57.640  35.150  48.890  1.00  0.00           H
ATOM    550  HB2 CYS A 617      56.800  34.380  47.570  1.00  0.00           H
ATOM    551  SG  CYS A 617      57.250  32.770  49.390  1.00  0.00           S
ATOM    552  HG1 CYS A 617      57.660  33.430  50.470  1.00  0.00           H
ATOM    553  C   CYS A 617      55.350  36.380  48.910  1.00  0.00           C
ATOM    554  O   CYS A 617      55.300  37.080  49.930  1.00  0.00           O
ATOM    555  N   ALA A 618      55.140  36.960  47.680  1.00  0.00           N
ATOM    556  HN  ALA A 618      55.030  36.420  46.840  1.00  0.00           H
ATOM    557  CA  ALA A 618      54.780  38.360  47.410  1.00  0.00           C
ATOM    558  HA  ALA A 618      55.650  38.930  47.700  1.00  0.00           H
ATOM    559  CB  ALA A 618      54.420  38.380  45.840  1.00  0.00           C
ATOM    560  HB1 ALA A 618      53.670  37.660  45.450  1.00  0.00           H
ATOM    561  HB2 ALA A 618      55.430  38.200  45.440  1.00  0.00           H
ATOM    562  HB3 ALA A 618      54.060  39.410  45.620  1.00  0.00           H
ATOM    563  C   ALA A 618      53.430  38.970  48.060  1.00  0.00           C
ATOM    564  O   ALA A 618      53.410  40.130  48.390  1.00  0.00           O
ATOM    565  N   CYS A 619      52.310  38.220  48.170  1.00  0.00           N
ATOM    566  HN  CYS A 619      52.390  37.240  47.970  1.00  0.00           H
ATOM    567  CA  CYS A 619      51.170  38.690  48.930  1.00  0.00           C
ATOM    568  HA  CYS A 619      50.980  39.730  48.690  1.00  0.00           H
ATOM    569  CB  CYS A 619      49.870  37.900  48.570  1.00  0.00           C
ATOM    570  HB1 CYS A 619      50.020  36.840  48.850  1.00  0.00           H
ATOM    571  HB2 CYS A 619      49.820  38.040  47.470  1.00  0.00           H
ATOM    572  SG  CYS A 619      48.190  38.500  49.210  1.00  0.00           S
ATOM    573  HG1 CYS A 619      47.550  38.680  48.070  1.00  0.00           H
ATOM    574  C   CYS A 619      51.290  38.710  50.440  1.00  0.00           C
ATOM    575  O   CYS A 619      51.070  39.740  51.020  1.00  0.00           O
ATOM    576  N   MET A 620      51.860  37.540  51.020  1.00  0.00           N
ATOM    577  HN  MET A 620      52.170  36.840  50.380  1.00  0.00           H
ATOM    578  CA  MET A 620      52.140  37.270  52.430  1.00  0.00           C
ATOM    579  HA  MET A 620      51.180  37.240  52.920  1.00  0.00           H
ATOM    580  CB  MET A 620      52.860  35.910  52.470  1.00  0.00           C
ATOM    581  HB1 MET A 620      53.760  35.850  51.820  1.00  0.00           H
ATOM    582  HB2 MET A 620      52.250  35.080  52.070  1.00  0.00           H
ATOM    583  CG  MET A 620      53.240  35.430  53.940  1.00  0.00           C
ATOM    584  HG1 MET A 620      53.850  36.190  54.490  1.00  0.00           H
ATOM    585  HG2 MET A 620      53.910  34.550  54.050  1.00  0.00           H
ATOM    586  SD  MET A 620      51.630  35.070  54.800  1.00  0.00           S
ATOM    587  CE  MET A 620      52.490  34.620  56.380  1.00  0.00           C
ATOM    588  HE1 MET A 620      51.760  34.350  57.190  1.00  0.00           H
ATOM    589  HE2 MET A 620      53.130  35.480  56.670  1.00  0.00           H
ATOM    590  HE3 MET A 620      53.160  33.740  56.300  1.00  0.00           H
ATOM    591  C   MET A 620      52.930  38.330  53.140  1.00  0.00           C
ATOM    592  O   MET A 620      52.510  38.870  54.130  1.00  0.00           O
ATOM    593  N   SER A 621      54.120  38.650  52.620  1.00  0.00           N
ATOM    594  HN  SER A 621      54.240  38.210  51.740  1.00  0.00           H
ATOM    595  CA  SER A 621      55.030  39.620  53.190  1.00  0.00           C
ATOM    596  HA  SER A 621      55.180  39.320  54.220  1.00  0.00           H
ATOM    597  CB  SER A 621      56.440  39.620  52.460  1.00  0.00           C
ATOM    598  HB1 SER A 621      56.950  38.740  52.910  1.00  0.00           H
ATOM    599  HB2 SER A 621      57.030  40.520  52.750  1.00  0.00           H
ATOM    600  OG  SER A 621      56.420  39.510  51.030  1.00  0.00           O
ATOM    601  HG1 SER A 621      55.940  38.740  50.740  1.00  0.00           H
ATOM    602  C   SER A 621      54.570  41.080  53.410  1.00  0.00           C
ATOM    603  O   SER A 621      54.770  41.530  54.500  1.00  0.00           O
ATOM    604  N   PRO A 622      53.960  41.830  52.510  1.00  0.00           N
ATOM    605  CD  PRO A 622      53.980  41.590  51.030  1.00  0.00           C
ATOM    606  HD1 PRO A 622      53.420  40.660  50.770  1.00  0.00           H
ATOM    607  HD2 PRO A 622      55.020  41.480  50.680  1.00  0.00           H
ATOM    608  CA  PRO A 622      53.040  42.890  52.850  1.00  0.00           C
ATOM    609  HA  PRO A 622      53.660  43.690  53.200  1.00  0.00           H
ATOM    610  CB  PRO A 622      52.420  43.330  51.570  1.00  0.00           C
ATOM    611  HB1 PRO A 622      52.190  44.410  51.640  1.00  0.00           H
ATOM    612  HB2 PRO A 622      51.460  42.800  51.350  1.00  0.00           H
ATOM    613  CG  PRO A 622      53.320  42.850  50.420  1.00  0.00           C
ATOM    614  HG1 PRO A 622      52.760  42.690  49.470  1.00  0.00           H
ATOM    615  HG2 PRO A 622      54.220  43.480  50.310  1.00  0.00           H
ATOM    616  C   PRO A 622      51.960  42.610  53.870  1.00  0.00           C
ATOM    617  O   PRO A 622      51.830  43.570  54.660  1.00  0.00           O
ATOM    618  N   VAL A 623      51.210  41.480  53.940  1.00  0.00           N
ATOM    619  HN  VAL A 623      51.380  40.730  53.320  1.00  0.00           H
ATOM    620  CA  VAL A 623      50.040  41.360  54.780  1.00  0.00           C
ATOM    621  HA  VAL A 623      49.380  42.210  54.670  1.00  0.00           H
ATOM    622  CB  VAL A 623      49.230  40.130  54.330  1.00  0.00           C
ATOM    623  HB  VAL A 623      49.820  39.200  54.220  1.00  0.00           H
ATOM    624  CG1 VAL A 623      48.090  39.950  55.320  1.00  0.00           C
ATOM    625 HG11 VAL A 623      48.480  39.750  56.340  1.00  0.00           H
ATOM    626 HG12 VAL A 623      47.430  39.090  55.080  1.00  0.00           H
ATOM    627 HG13 VAL A 623      47.420  40.830  55.340  1.00  0.00           H
ATOM    628  CG2 VAL A 623      48.590  40.500  52.930  1.00  0.00           C
ATOM    629 HG21 VAL A 623      48.940  41.520  52.640  1.00  0.00           H
ATOM    630 HG22 VAL A 623      47.500  40.640  52.930  1.00  0.00           H
ATOM    631 HG23 VAL A 623      48.950  39.860  52.080  1.00  0.00           H
ATOM    632  C   VAL A 623      50.400  41.430  56.220  1.00  0.00           C
ATOM    633  O   VAL A 623      49.720  42.120  56.970  1.00  0.00           O
ATOM    634  N   ILE A 624      51.460  40.820  56.580  1.00  0.00           N
ATOM    635  HN  ILE A 624      51.820  40.210  55.880  1.00  0.00           H
ATOM    636  CA  ILE A 624      52.130  40.950  57.880  1.00  0.00           C
ATOM    637  HA  ILE A 624      51.340  40.680  58.570  1.00  0.00           H
ATOM    638  CB  ILE A 624      53.210  39.850  57.960  1.00  0.00           C
ATOM    639  HB  ILE A 624      53.980  39.970  57.180  1.00  0.00           H
ATOM    640  CG2 ILE A 624      53.950  40.080  59.350  1.00  0.00           C
ATOM    641 HG21 ILE A 624      53.220  40.060  60.190  1.00  0.00           H
ATOM    642 HG22 ILE A 624      54.550  41.020  59.460  1.00  0.00           H
ATOM    643 HG23 ILE A 624      54.550  39.160  59.530  1.00  0.00           H
ATOM    644  CG1 ILE A 624      52.600  38.480  57.700  1.00  0.00           C
ATOM    645 HG11 ILE A 624      53.480  37.810  57.600  1.00  0.00           H
ATOM    646 HG12 ILE A 624      52.200  38.470  56.660  1.00  0.00           H
ATOM    647  CD  ILE A 624      51.680  37.940  58.760  1.00  0.00           C
ATOM    648  HD1 ILE A 624      51.600  36.840  58.640  1.00  0.00           H
ATOM    649  HD2 ILE A 624      50.740  38.540  58.700  1.00  0.00           H
ATOM    650  HD3 ILE A 624      52.070  38.120  59.780  1.00  0.00           H
ATOM    651  C   ILE A 624      52.630  42.350  58.290  1.00  0.00           C
ATOM    652  O   ILE A 624      52.400  42.880  59.380  1.00  0.00           O
ATOM    653  N   THR A 625      53.340  43.010  57.340  1.00  0.00           N
ATOM    654  HN  THR A 625      53.560  42.760  56.390  1.00  0.00           H
ATOM    655  CA  THR A 625      53.710  44.460  57.600  1.00  0.00           C
ATOM    656  HA  THR A 625      54.280  44.560  58.500  1.00  0.00           H
ATOM    657  CB  THR A 625      54.500  44.960  56.420  1.00  0.00           C
ATOM    658  HB  THR A 625      53.880  44.780  55.520  1.00  0.00           H
ATOM    659  OG1 THR A 625      55.660  44.300  56.390  1.00  0.00           O
ATOM    660  HG1 THR A 625      55.450  43.540  55.850  1.00  0.00           H
ATOM    661  CG2 THR A 625      54.750  46.480  56.540  1.00  0.00           C
ATOM    662 HG21 THR A 625      55.460  46.730  57.350  1.00  0.00           H
ATOM    663 HG22 THR A 625      53.810  47.030  56.800  1.00  0.00           H
ATOM    664 HG23 THR A 625      55.110  46.780  55.530  1.00  0.00           H
ATOM    665  C   THR A 625      52.400  45.390  57.710  1.00  0.00           C
ATOM    666  O   THR A 625      52.330  46.280  58.570  1.00  0.00           O
ATOM    667  N   PHE A 626      51.420  45.200  56.870  1.00  0.00           N
ATOM    668  HN  PHE A 626      51.450  44.460  56.210  1.00  0.00           H
ATOM    669  CA  PHE A 626      50.140  45.750  56.990  1.00  0.00           C
ATOM    670  HA  PHE A 626      50.130  46.830  56.990  1.00  0.00           H
ATOM    671  CB  PHE A 626      49.130  45.340  55.880  1.00  0.00           C
ATOM    672  HB1 PHE A 626      49.110  44.230  55.890  1.00  0.00           H
ATOM    673  HB2 PHE A 626      49.460  45.650  54.860  1.00  0.00           H
ATOM    674  CG  PHE A 626      47.730  45.940  55.980  1.00  0.00           C
ATOM    675  CD1 PHE A 626      46.670  45.070  56.300  1.00  0.00           C
ATOM    676  HD1 PHE A 626      46.740  44.040  56.600  1.00  0.00           H
ATOM    677  CE1 PHE A 626      45.370  45.540  56.360  1.00  0.00           C
ATOM    678  HE1 PHE A 626      44.610  44.840  56.670  1.00  0.00           H
ATOM    679  CZ  PHE A 626      45.140  46.910  56.030  1.00  0.00           C
ATOM    680  HZ  PHE A 626      44.120  47.240  56.150  1.00  0.00           H
ATOM    681  CD2 PHE A 626      47.490  47.300  55.750  1.00  0.00           C
ATOM    682  HD2 PHE A 626      48.300  48.000  55.590  1.00  0.00           H
ATOM    683  CE2 PHE A 626      46.160  47.810  55.830  1.00  0.00           C
ATOM    684  HE2 PHE A 626      45.910  48.860  55.810  1.00  0.00           H
ATOM    685  C   PHE A 626      49.520  45.600  58.350  1.00  0.00           C
ATOM    686  O   PHE A 626      49.350  46.620  59.040  1.00  0.00           O
ATOM    687  N   GLY A 627      49.290  44.340  58.800  1.00  0.00           N
ATOM    688  HN  GLY A 627      49.350  43.590  58.150  1.00  0.00           H
ATOM    689  CA  GLY A 627      48.850  43.950  60.120  1.00  0.00           C
ATOM    690  HA1 GLY A 627      48.930  42.880  60.130  1.00  0.00           H
ATOM    691  HA2 GLY A 627      47.880  44.300  60.460  1.00  0.00           H
ATOM    692  C   GLY A 627      49.780  44.440  61.230  1.00  0.00           C
ATOM    693  O   GLY A 627      49.240  44.850  62.320  1.00  0.00           O
ATOM    694  N   GLY A 628      51.080  44.460  61.030  1.00  0.00           N
ATOM    695  HN  GLY A 628      51.440  43.950  60.250  1.00  0.00           H
ATOM    696  CA  GLY A 628      51.980  45.230  61.840  1.00  0.00           C
ATOM    697  HA1 GLY A 628      52.900  45.140  61.290  1.00  0.00           H
ATOM    698  HA2 GLY A 628      51.960  44.770  62.820  1.00  0.00           H
ATOM    699  C   GLY A 628      51.810  46.700  62.000  1.00  0.00           C
ATOM    700  O   GLY A 628      51.660  47.210  63.110  1.00  0.00           O
ATOM    701  N   LEU A 629      51.800  47.480  60.940  1.00  0.00           N
ATOM    702  HN  LEU A 629      51.860  47.090  60.030  1.00  0.00           H
ATOM    703  CA  LEU A 629      51.540  48.880  61.060  1.00  0.00           C
ATOM    704  HA  LEU A 629      52.240  49.320  61.750  1.00  0.00           H
ATOM    705  CB  LEU A 629      51.870  49.570  59.700  1.00  0.00           C
ATOM    706  HB1 LEU A 629      51.250  50.480  59.560  1.00  0.00           H
ATOM    707  HB2 LEU A 629      51.680  48.910  58.830  1.00  0.00           H
ATOM    708  CG  LEU A 629      53.300  50.120  59.640  1.00  0.00           C
ATOM    709  HG  LEU A 629      53.420  50.560  58.630  1.00  0.00           H
ATOM    710  CD1 LEU A 629      53.810  51.170  60.690  1.00  0.00           C
ATOM    711 HD11 LEU A 629      53.090  51.960  60.990  1.00  0.00           H
ATOM    712 HD12 LEU A 629      54.730  51.670  60.290  1.00  0.00           H
ATOM    713 HD13 LEU A 629      53.930  50.640  61.650  1.00  0.00           H
ATOM    714  CD2 LEU A 629      54.340  48.960  59.550  1.00  0.00           C
ATOM    715 HD21 LEU A 629      54.050  48.380  58.650  1.00  0.00           H
ATOM    716 HD22 LEU A 629      54.320  48.290  60.440  1.00  0.00           H
ATOM    717 HD23 LEU A 629      55.350  49.380  59.440  1.00  0.00           H
ATOM    718  C   LEU A 629      50.110  49.130  61.600  1.00  0.00           C
ATOM    719  O   LEU A 629      49.810  50.040  62.370  1.00  0.00           O
ATOM    720  N   LEU A 630      49.080  48.380  61.210  1.00  0.00           N
ATOM    721  HN  LEU A 630      49.320  47.600  60.640  1.00  0.00           H
ATOM    722  CA  LEU A 630      47.800  48.550  61.790  1.00  0.00           C
ATOM    723  HA  LEU A 630      47.460  49.570  61.700  1.00  0.00           H
ATOM    724  CB  LEU A 630      46.910  47.590  60.930  1.00  0.00           C
ATOM    725  HB1 LEU A 630      47.280  46.550  60.960  1.00  0.00           H
ATOM    726  HB2 LEU A 630      47.000  47.900  59.860  1.00  0.00           H
ATOM    727  CG  LEU A 630      45.370  47.640  61.240  1.00  0.00           C
ATOM    728  HG  LEU A 630      45.120  47.540  62.330  1.00  0.00           H
ATOM    729  CD1 LEU A 630      44.690  48.920  60.610  1.00  0.00           C
ATOM    730 HD11 LEU A 630      45.230  49.850  60.930  1.00  0.00           H
ATOM    731 HD12 LEU A 630      43.610  48.930  60.890  1.00  0.00           H
ATOM    732 HD13 LEU A 630      44.600  48.800  59.510  1.00  0.00           H
ATOM    733  CD2 LEU A 630      44.660  46.530  60.480  1.00  0.00           C
ATOM    734 HD21 LEU A 630      45.120  45.540  60.650  1.00  0.00           H
ATOM    735 HD22 LEU A 630      44.770  46.720  59.390  1.00  0.00           H
ATOM    736 HD23 LEU A 630      43.560  46.590  60.600  1.00  0.00           H
ATOM    737  C   LEU A 630      47.780  48.190  63.270  1.00  0.00           C
ATOM    738  O   LEU A 630      47.150  48.950  64.040  1.00  0.00           O
ATOM    739  N   GLY A 631      48.450  47.160  63.750  1.00  0.00           N
ATOM    740  HN  GLY A 631      49.160  46.620  63.300  1.00  0.00           H
ATOM    741  CA  GLY A 631      48.570  46.910  65.210  1.00  0.00           C
ATOM    742  HA1 GLY A 631      49.240  46.080  65.400  1.00  0.00           H
ATOM    743  HA2 GLY A 631      47.550  46.800  65.540  1.00  0.00           H
ATOM    744  C   GLY A 631      49.210  48.110  65.990  1.00  0.00           C
ATOM    745  O   GLY A 631      48.750  48.380  67.050  1.00  0.00           O
ATOM    746  N   GLU A 632      50.380  48.670  65.490  1.00  0.00           N
ATOM    747  HN  GLU A 632      50.920  48.270  64.750  1.00  0.00           H
ATOM    748  CA  GLU A 632      51.010  49.850  65.980  1.00  0.00           C
ATOM    749  HA  GLU A 632      51.170  49.740  67.040  1.00  0.00           H
ATOM    750  CB  GLU A 632      52.360  50.190  65.270  1.00  0.00           C
ATOM    751  HB1 GLU A 632      52.770  51.140  65.650  1.00  0.00           H
ATOM    752  HB2 GLU A 632      52.250  50.150  64.180  1.00  0.00           H
ATOM    753  CG  GLU A 632      53.380  49.050  65.460  1.00  0.00           C
ATOM    754  HG1 GLU A 632      54.400  49.390  65.200  1.00  0.00           H
ATOM    755  HG2 GLU A 632      53.010  48.190  64.870  1.00  0.00           H
ATOM    756  CD  GLU A 632      53.320  48.640  66.940  1.00  0.00           C
ATOM    757  OE1 GLU A 632      53.710  49.460  67.780  1.00  0.00           O
ATOM    758  OE2 GLU A 632      52.800  47.540  67.200  1.00  0.00           O
ATOM    759  C   GLU A 632      50.240  51.150  66.060  1.00  0.00           C
ATOM    760  O   GLU A 632      50.130  51.900  67.110  1.00  0.00           O
ATOM    761  N   ALA A 633      49.540  51.500  64.960  1.00  0.00           N
ATOM    762  HN  ALA A 633      49.550  50.980  64.110  1.00  0.00           H
ATOM    763  CA  ALA A 633      48.560  52.530  64.920  1.00  0.00           C
ATOM    764  HA  ALA A 633      49.060  53.450  65.190  1.00  0.00           H
ATOM    765  CB  ALA A 633      48.120  52.630  63.410  1.00  0.00           C
ATOM    766  HB1 ALA A 633      47.480  53.540  63.240  1.00  0.00           H
ATOM    767  HB2 ALA A 633      47.440  51.770  63.210  1.00  0.00           H
ATOM    768  HB3 ALA A 633      48.930  52.570  62.650  1.00  0.00           H
ATOM    769  C   ALA A 633      47.340  52.470  65.760  1.00  0.00           C
ATOM    770  O   ALA A 633      46.980  53.480  66.370  1.00  0.00           O
ATOM    771  N   THR A 634      46.650  51.320  65.830  1.00  0.00           N
ATOM    772  HN  THR A 634      46.910  50.560  65.240  1.00  0.00           H
ATOM    773  CA  THR A 634      45.380  51.150  66.490  1.00  0.00           C
ATOM    774  HA  THR A 634      44.880  52.100  66.480  1.00  0.00           H
ATOM    775  CB  THR A 634      44.500  50.070  65.860  1.00  0.00           C
ATOM    776  HB  THR A 634      43.570  50.060  66.470  1.00  0.00           H
ATOM    777  OG1 THR A 634      45.070  48.740  65.720  1.00  0.00           O
ATOM    778  HG1 THR A 634      45.710  48.750  65.010  1.00  0.00           H
ATOM    779  CG2 THR A 634      44.120  50.530  64.440  1.00  0.00           C
ATOM    780 HG21 THR A 634      43.510  51.460  64.490  1.00  0.00           H
ATOM    781 HG22 THR A 634      43.500  49.780  63.920  1.00  0.00           H
ATOM    782 HG23 THR A 634      45.000  50.690  63.810  1.00  0.00           H
ATOM    783  C   THR A 634      45.530  50.790  67.980  1.00  0.00           C
ATOM    784  O   THR A 634      44.540  50.690  68.720  1.00  0.00           O
ATOM    785  N   GLU A 635      46.800  50.530  68.380  1.00  0.00           N
ATOM    786  HN  GLU A 635      47.460  50.570  67.630  1.00  0.00           H
ATOM    787  CA  GLU A 635      47.270  50.320  69.740  1.00  0.00           C
ATOM    788  HA  GLU A 635      48.330  50.200  69.560  1.00  0.00           H
ATOM    789  CB  GLU A 635      47.070  51.600  70.560  1.00  0.00           C
ATOM    790  HB1 GLU A 635      47.390  51.460  71.610  1.00  0.00           H
ATOM    791  HB2 GLU A 635      46.010  51.910  70.650  1.00  0.00           H
ATOM    792  CG  GLU A 635      47.960  52.790  70.030  1.00  0.00           C
ATOM    793  HG1 GLU A 635      47.580  53.070  69.020  1.00  0.00           H
ATOM    794  HG2 GLU A 635      49.010  52.480  69.860  1.00  0.00           H
ATOM    795  CD  GLU A 635      47.830  53.940  71.030  1.00  0.00           C
ATOM    796  OE1 GLU A 635      46.940  54.870  70.930  1.00  0.00           O
ATOM    797  OE2 GLU A 635      48.670  53.960  71.970  1.00  0.00           O
ATOM    798  C   GLU A 635      46.770  49.000  70.300  1.00  0.00           C
ATOM    799  O   GLU A 635      46.250  48.940  71.410  1.00  0.00           O
ATOM    800  N   GLY A 636      46.990  47.870  69.520  1.00  0.00           N
ATOM    801  HN  GLY A 636      47.490  48.040  68.680  1.00  0.00           H
ATOM    802  CA  GLY A 636      46.760  46.460  69.870  1.00  0.00           C
ATOM    803  HA1 GLY A 636      47.090  46.300  70.890  1.00  0.00           H
ATOM    804  HA2 GLY A 636      47.390  45.900  69.210  1.00  0.00           H
ATOM    805  C   GLY A 636      45.350  46.020  69.640  1.00  0.00           C
ATOM    806  O   GLY A 636      44.910  44.980  70.170  1.00  0.00           O
ATOM    807  N   ARG A 637      44.530  46.810  68.890  1.00  0.00           N
ATOM    808  HN  ARG A 637      44.920  47.660  68.540  1.00  0.00           H
ATOM    809  CA  ARG A 637      43.190  46.500  68.480  1.00  0.00           C
ATOM    810  HA  ARG A 637      42.700  46.080  69.350  1.00  0.00           H
ATOM    811  CB  ARG A 637      42.310  47.790  68.250  1.00  0.00           C
ATOM    812  HB1 ARG A 637      41.290  47.450  67.940  1.00  0.00           H
ATOM    813  HB2 ARG A 637      42.750  48.350  67.390  1.00  0.00           H
ATOM    814  CG  ARG A 637      42.280  48.730  69.520  1.00  0.00           C
ATOM    815  HG1 ARG A 637      43.270  48.870  69.990  1.00  0.00           H
ATOM    816  HG2 ARG A 637      41.810  48.060  70.270  1.00  0.00           H
ATOM    817  CD  ARG A 637      41.600  50.030  69.270  1.00  0.00           C
ATOM    818  HD1 ARG A 637      40.580  49.960  68.840  1.00  0.00           H
ATOM    819  HD2 ARG A 637      42.090  50.770  68.590  1.00  0.00           H
ATOM    820  NE  ARG A 637      41.350  50.550  70.650  1.00  0.00           N
ATOM    821  HE  ARG A 637      40.450  50.350  71.040  1.00  0.00           H
ATOM    822  CZ  ARG A 637      42.190  50.930  71.530  1.00  0.00           C
ATOM    823  NH1 ARG A 637      41.850  50.950  72.780  1.00  0.00           N
ATOM    824 HH11 ARG A 637      40.870  50.950  73.000  1.00  0.00           H
ATOM    825 HH12 ARG A 637      42.580  51.070  73.460  1.00  0.00           H
ATOM    826  NH2 ARG A 637      43.440  51.240  71.260  1.00  0.00           N
ATOM    827 HH21 ARG A 637      43.730  51.180  70.320  1.00  0.00           H
ATOM    828 HH22 ARG A 637      44.120  51.200  71.990  1.00  0.00           H
ATOM    829  C   ARG A 637      43.030  45.380  67.450  1.00  0.00           C
ATOM    830  O   ARG A 637      42.320  44.410  67.580  1.00  0.00           O
ATOM    831  N   ILE A 638      43.730  45.550  66.350  1.00  0.00           N
ATOM    832  HN  ILE A 638      44.200  46.410  66.150  1.00  0.00           H
ATOM    833  CA  ILE A 638      43.770  44.530  65.220  1.00  0.00           C
ATOM    834  HA  ILE A 638      43.690  43.530  65.610  1.00  0.00           H
ATOM    835  CB  ILE A 638      42.630  44.730  64.130  1.00  0.00           C
ATOM    836  HB  ILE A 638      43.040  44.510  63.120  1.00  0.00           H
ATOM    837  CG2 ILE A 638      41.550  43.710  64.280  1.00  0.00           C
ATOM    838 HG21 ILE A 638      40.790  43.750  63.470  1.00  0.00           H
ATOM    839 HG22 ILE A 638      40.990  43.920  65.220  1.00  0.00           H
ATOM    840 HG23 ILE A 638      42.030  42.720  64.150  1.00  0.00           H
ATOM    841  CG1 ILE A 638      42.050  46.170  64.020  1.00  0.00           C
ATOM    842 HG11 ILE A 638      42.800  46.950  63.770  1.00  0.00           H
ATOM    843 HG12 ILE A 638      41.530  46.410  64.970  1.00  0.00           H
ATOM    844  CD  ILE A 638      41.030  46.300  62.890  1.00  0.00           C
ATOM    845  HD1 ILE A 638      40.180  45.610  63.110  1.00  0.00           H
ATOM    846  HD2 ILE A 638      41.490  45.970  61.940  1.00  0.00           H
ATOM    847  HD3 ILE A 638      40.610  47.320  62.740  1.00  0.00           H
ATOM    848  C   ILE A 638      45.050  44.600  64.590  1.00  0.00           C
ATOM    849  O   ILE A 638      45.630  45.670  64.540  1.00  0.00           O
ATOM    850  N   SER A 639      45.520  43.440  64.170  1.00  0.00           N
ATOM    851  HN  SER A 639      44.960  42.630  64.260  1.00  0.00           H
ATOM    852  CA  SER A 639      46.800  43.280  63.480  1.00  0.00           C
ATOM    853  HA  SER A 639      46.970  44.090  62.810  1.00  0.00           H
ATOM    854  CB  SER A 639      47.930  43.100  64.660  1.00  0.00           C
ATOM    855  HB1 SER A 639      47.650  42.200  65.250  1.00  0.00           H
ATOM    856  HB2 SER A 639      47.800  43.950  65.350  1.00  0.00           H
ATOM    857  OG  SER A 639      49.310  43.190  64.300  1.00  0.00           O
ATOM    858  HG1 SER A 639      49.310  44.110  64.030  1.00  0.00           H
ATOM    859  C   SER A 639      46.870  42.180  62.520  1.00  0.00           C
ATOM    860  O   SER A 639      45.880  41.890  61.830  1.00  0.00           O
ATOM    861  N   ALA A 640      48.100  41.590  62.350  1.00  0.00           N
ATOM    862  HN  ALA A 640      48.790  41.760  63.060  1.00  0.00           H
ATOM    863  CA  ALA A 640      48.470  40.600  61.390  1.00  0.00           C
ATOM    864  HA  ALA A 640      48.340  41.040  60.420  1.00  0.00           H
ATOM    865  CB  ALA A 640      49.990  40.310  61.660  1.00  0.00           C
ATOM    866  HB1 ALA A 640      49.990  39.710  62.580  1.00  0.00           H
ATOM    867  HB2 ALA A 640      50.500  41.280  61.820  1.00  0.00           H
ATOM    868  HB3 ALA A 640      50.480  39.810  60.790  1.00  0.00           H
ATOM    869  C   ALA A 640      47.690  39.270  61.340  1.00  0.00           C
ATOM    870  O   ALA A 640      47.240  38.830  60.250  1.00  0.00           O
ATOM    871  N   ILE A 641      47.350  38.530  62.420  1.00  0.00           N
ATOM    872  HN  ILE A 641      47.480  38.850  63.360  1.00  0.00           H
ATOM    873  CA  ILE A 641      46.550  37.250  62.350  1.00  0.00           C
ATOM    874  HA  ILE A 641      47.040  36.500  61.760  1.00  0.00           H
ATOM    875  CB  ILE A 641      46.560  36.570  63.700  1.00  0.00           C
ATOM    876  HB  ILE A 641      46.210  37.320  64.440  1.00  0.00           H
ATOM    877  CG2 ILE A 641      45.610  35.440  63.860  1.00  0.00           C
ATOM    878 HG21 ILE A 641      45.510  35.040  64.880  1.00  0.00           H
ATOM    879 HG22 ILE A 641      45.790  34.690  63.050  1.00  0.00           H
ATOM    880 HG23 ILE A 641      44.590  35.750  63.490  1.00  0.00           H
ATOM    881  CG1 ILE A 641      47.990  36.010  64.060  1.00  0.00           C
ATOM    882 HG11 ILE A 641      47.870  35.320  64.920  1.00  0.00           H
ATOM    883 HG12 ILE A 641      48.610  36.890  64.360  1.00  0.00           H
ATOM    884  CD  ILE A 641      48.710  35.130  63.000  1.00  0.00           C
ATOM    885  HD1 ILE A 641      49.740  35.030  63.410  1.00  0.00           H
ATOM    886  HD2 ILE A 641      48.670  35.520  61.970  1.00  0.00           H
ATOM    887  HD3 ILE A 641      48.210  34.150  62.940  1.00  0.00           H
ATOM    888  C   ILE A 641      45.180  37.480  61.740  1.00  0.00           C
ATOM    889  O   ILE A 641      44.680  36.720  60.860  1.00  0.00           O
ATOM    890  N   GLU A 642      44.460  38.520  62.150  1.00  0.00           N
ATOM    891  HN  GLU A 642      44.830  39.040  62.910  1.00  0.00           H
ATOM    892  CA  GLU A 642      43.190  38.980  61.610  1.00  0.00           C
ATOM    893  HA  GLU A 642      42.470  38.190  61.750  1.00  0.00           H
ATOM    894  CB  GLU A 642      42.770  40.190  62.470  1.00  0.00           C
ATOM    895  HB1 GLU A 642      41.740  40.470  62.170  1.00  0.00           H
ATOM    896  HB2 GLU A 642      43.420  41.060  62.260  1.00  0.00           H
ATOM    897  CG  GLU A 642      42.590  39.900  63.980  1.00  0.00           C
ATOM    898  HG1 GLU A 642      42.680  38.810  64.190  1.00  0.00           H
ATOM    899  HG2 GLU A 642      41.570  40.220  64.290  1.00  0.00           H
ATOM    900  CD  GLU A 642      43.780  40.510  64.800  1.00  0.00           C
ATOM    901  OE1 GLU A 642      44.930  40.200  64.420  1.00  0.00           O
ATOM    902  OE2 GLU A 642      43.570  41.160  65.860  1.00  0.00           O
ATOM    903  C   GLU A 642      43.240  39.380  60.130  1.00  0.00           C
ATOM    904  O   GLU A 642      42.380  39.100  59.290  1.00  0.00           O
ATOM    905  N   SER A 643      44.330  40.020  59.680  1.00  0.00           N
ATOM    906  HN  SER A 643      45.000  40.270  60.380  1.00  0.00           H
ATOM    907  CA  SER A 643      44.740  40.350  58.290  1.00  0.00           C
ATOM    908  HA  SER A 643      43.920  40.890  57.840  1.00  0.00           H
ATOM    909  CB  SER A 643      46.020  41.170  58.220  1.00  0.00           C
ATOM    910  HB1 SER A 643      46.100  41.420  57.150  1.00  0.00           H
ATOM    911  HB2 SER A 643      46.880  40.600  58.650  1.00  0.00           H
ATOM    912  OG  SER A 643      45.790  42.360  58.880  1.00  0.00           O
ATOM    913  HG1 SER A 643      45.560  42.230  59.810  1.00  0.00           H
ATOM    914  C   SER A 643      44.970  39.050  57.410  1.00  0.00           C
ATOM    915  O   SER A 643      44.520  38.920  56.270  1.00  0.00           O
ATOM    916  N   LEU A 644      45.630  38.040  57.940  1.00  0.00           N
ATOM    917  HN  LEU A 644      46.060  38.120  58.840  1.00  0.00           H
ATOM    918  CA  LEU A 644      45.820  36.700  57.290  1.00  0.00           C
ATOM    919  HA  LEU A 644      46.180  36.950  56.310  1.00  0.00           H
ATOM    920  CB  LEU A 644      46.840  35.750  58.020  1.00  0.00           C
ATOM    921  HB1 LEU A 644      46.710  34.700  57.710  1.00  0.00           H
ATOM    922  HB2 LEU A 644      46.570  35.780  59.100  1.00  0.00           H
ATOM    923  CG  LEU A 644      48.350  36.100  57.940  1.00  0.00           C
ATOM    924  HG  LEU A 644      48.440  37.140  58.290  1.00  0.00           H
ATOM    925  CD1 LEU A 644      49.160  35.110  58.720  1.00  0.00           C
ATOM    926 HD11 LEU A 644      49.230  34.120  58.220  1.00  0.00           H
ATOM    927 HD12 LEU A 644      48.600  34.890  59.660  1.00  0.00           H
ATOM    928 HD13 LEU A 644      50.160  35.440  59.050  1.00  0.00           H
ATOM    929  CD2 LEU A 644      48.850  36.190  56.500  1.00  0.00           C
ATOM    930 HD21 LEU A 644      48.090  36.630  55.810  1.00  0.00           H
ATOM    931 HD22 LEU A 644      49.060  35.190  56.070  1.00  0.00           H
ATOM    932 HD23 LEU A 644      49.770  36.810  56.400  1.00  0.00           H
ATOM    933  C   LEU A 644      44.550  35.890  57.060  1.00  0.00           C
ATOM    934  O   LEU A 644      44.290  35.360  55.960  1.00  0.00           O
ATOM    935  N   PHE A 645      43.690  35.890  58.100  1.00  0.00           N
ATOM    936  HN  PHE A 645      44.090  36.410  58.850  1.00  0.00           H
ATOM    937  CA  PHE A 645      42.310  35.410  58.020  1.00  0.00           C
ATOM    938  HA  PHE A 645      42.390  34.420  57.590  1.00  0.00           H
ATOM    939  CB  PHE A 645      41.710  35.460  59.470  1.00  0.00           C
ATOM    940  HB1 PHE A 645      41.650  36.540  59.710  1.00  0.00           H
ATOM    941  HB2 PHE A 645      42.410  34.850  60.080  1.00  0.00           H
ATOM    942  CG  PHE A 645      40.370  34.760  59.490  1.00  0.00           C
ATOM    943  CD1 PHE A 645      39.640  34.930  60.730  1.00  0.00           C
ATOM    944  HD1 PHE A 645      39.990  35.620  61.490  1.00  0.00           H
ATOM    945  CE1 PHE A 645      38.310  34.430  60.840  1.00  0.00           C
ATOM    946  HE1 PHE A 645      37.670  34.700  61.670  1.00  0.00           H
ATOM    947  CZ  PHE A 645      37.850  33.620  59.790  1.00  0.00           C
ATOM    948  HZ  PHE A 645      36.820  33.320  59.840  1.00  0.00           H
ATOM    949  CD2 PHE A 645      39.940  33.830  58.540  1.00  0.00           C
ATOM    950  HD2 PHE A 645      40.640  33.700  57.720  1.00  0.00           H
ATOM    951  CE2 PHE A 645      38.620  33.360  58.650  1.00  0.00           C
ATOM    952  HE2 PHE A 645      38.260  32.770  57.840  1.00  0.00           H
ATOM    953  C   PHE A 645      41.470  36.100  56.970  1.00  0.00           C
ATOM    954  O   PHE A 645      40.830  35.550  56.100  1.00  0.00           O
ATOM    955  N   GLY A 646      41.510  37.480  57.060  1.00  0.00           N
ATOM    956  HN  GLY A 646      42.130  37.910  57.700  1.00  0.00           H
ATOM    957  CA  GLY A 646      40.560  38.410  56.310  1.00  0.00           C
ATOM    958  HA1 GLY A 646      40.660  39.370  56.770  1.00  0.00           H
ATOM    959  HA2 GLY A 646      39.570  38.010  56.470  1.00  0.00           H
ATOM    960  C   GLY A 646      40.810  38.420  54.810  1.00  0.00           C
ATOM    961  O   GLY A 646      39.900  38.410  54.020  1.00  0.00           O
ATOM    962  N   ALA A 647      42.110  38.390  54.460  1.00  0.00           N
ATOM    963  HN  ALA A 647      42.780  38.300  55.190  1.00  0.00           H
ATOM    964  CA  ALA A 647      42.580  37.980  53.070  1.00  0.00           C
ATOM    965  HA  ALA A 647      42.220  38.720  52.380  1.00  0.00           H
ATOM    966  CB  ALA A 647      44.180  37.920  53.150  1.00  0.00           C
ATOM    967  HB1 ALA A 647      44.490  37.370  54.060  1.00  0.00           H
ATOM    968  HB2 ALA A 647      44.640  38.920  53.320  1.00  0.00           H
ATOM    969  HB3 ALA A 647      44.620  37.510  52.220  1.00  0.00           H
ATOM    970  C   ALA A 647      42.210  36.530  52.610  1.00  0.00           C
ATOM    971  O   ALA A 647      41.730  36.420  51.500  1.00  0.00           O
ATOM    972  N   SER A 648      42.440  35.430  53.450  1.00  0.00           N
ATOM    973  HN  SER A 648      42.840  35.550  54.350  1.00  0.00           H
ATOM    974  CA  SER A 648      42.170  34.060  53.000  1.00  0.00           C
ATOM    975  HA  SER A 648      42.620  33.950  52.040  1.00  0.00           H
ATOM    976  CB  SER A 648      42.860  32.930  53.770  1.00  0.00           C
ATOM    977  HB1 SER A 648      43.870  33.040  53.290  1.00  0.00           H
ATOM    978  HB2 SER A 648      42.450  31.920  53.630  1.00  0.00           H
ATOM    979  OG  SER A 648      42.950  33.230  55.170  1.00  0.00           O
ATOM    980  HG1 SER A 648      43.710  33.760  55.390  1.00  0.00           H
ATOM    981  C   SER A 648      40.750  33.790  52.750  1.00  0.00           C
ATOM    982  O   SER A 648      40.410  33.090  51.790  1.00  0.00           O
ATOM    983  N   LEU A 649      39.870  34.320  53.540  1.00  0.00           N
ATOM    984  HN  LEU A 649      40.180  34.760  54.380  1.00  0.00           H
ATOM    985  CA  LEU A 649      38.420  34.210  53.530  1.00  0.00           C
ATOM    986  HA  LEU A 649      38.260  33.160  53.350  1.00  0.00           H
ATOM    987  CB  LEU A 649      37.780  34.840  54.800  1.00  0.00           C
ATOM    988  HB1 LEU A 649      38.210  35.820  55.090  1.00  0.00           H
ATOM    989  HB2 LEU A 649      38.160  34.210  55.630  1.00  0.00           H
ATOM    990  CG  LEU A 649      36.270  34.860  54.910  1.00  0.00           C
ATOM    991  HG  LEU A 649      35.800  35.370  54.040  1.00  0.00           H
ATOM    992  CD1 LEU A 649      35.550  33.490  54.810  1.00  0.00           C
ATOM    993 HD11 LEU A 649      36.050  32.840  54.060  1.00  0.00           H
ATOM    994 HD12 LEU A 649      34.510  33.420  54.440  1.00  0.00           H
ATOM    995 HD13 LEU A 649      35.650  33.040  55.800  1.00  0.00           H
ATOM    996  CD2 LEU A 649      35.900  35.520  56.280  1.00  0.00           C
ATOM    997 HD21 LEU A 649      35.840  36.620  56.190  1.00  0.00           H
ATOM    998 HD22 LEU A 649      36.790  35.280  56.900  1.00  0.00           H
ATOM    999 HD23 LEU A 649      35.030  35.050  56.790  1.00  0.00           H
ATOM   1000  C   LEU A 649      37.890  34.790  52.240  1.00  0.00           C
ATOM   1001  O   LEU A 649      37.170  34.170  51.460  1.00  0.00           O
ATOM   1002  N   THR A 650      38.330  36.020  52.050  1.00  0.00           N
ATOM   1003  HN  THR A 650      39.020  36.470  52.610  1.00  0.00           H
ATOM   1004  CA  THR A 650      37.920  36.810  50.810  1.00  0.00           C
ATOM   1005  HA  THR A 650      36.840  36.860  50.700  1.00  0.00           H
ATOM   1006  CB  THR A 650      38.450  38.260  50.810  1.00  0.00           C
ATOM   1007  HB  THR A 650      39.550  38.360  50.640  1.00  0.00           H
ATOM   1008  OG1 THR A 650      38.210  38.790  52.100  1.00  0.00           O
ATOM   1009  HG1 THR A 650      39.060  38.900  52.510  1.00  0.00           H
ATOM   1010  CG2 THR A 650      37.750  39.100  49.680  1.00  0.00           C
ATOM   1011 HG21 THR A 650      36.640  39.090  49.800  1.00  0.00           H
ATOM   1012 HG22 THR A 650      38.020  38.780  48.650  1.00  0.00           H
ATOM   1013 HG23 THR A 650      38.070  40.160  49.630  1.00  0.00           H
ATOM   1014  C   THR A 650      38.480  36.160  49.570  1.00  0.00           C
ATOM   1015  O   THR A 650      37.730  36.110  48.630  1.00  0.00           O
ATOM   1016  N   GLY A 651      39.770  35.750  49.560  1.00  0.00           N
ATOM   1017  HN  GLY A 651      40.360  35.790  50.360  1.00  0.00           H
ATOM   1018  CA  GLY A 651      40.440  35.130  48.450  1.00  0.00           C
ATOM   1019  HA1 GLY A 651      41.450  35.010  48.810  1.00  0.00           H
ATOM   1020  HA2 GLY A 651      40.460  35.810  47.600  1.00  0.00           H
ATOM   1021  C   GLY A 651      40.020  33.750  47.990  1.00  0.00           C
ATOM   1022  O   GLY A 651      39.970  33.420  46.790  1.00  0.00           O
ATOM   1023  N   ILE A 652      39.650  32.840  48.900  1.00  0.00           N
ATOM   1024  HN  ILE A 652      39.680  32.920  49.900  1.00  0.00           H
ATOM   1025  CA  ILE A 652      39.090  31.570  48.470  1.00  0.00           C
ATOM   1026  HA  ILE A 652      39.860  31.260  47.770  1.00  0.00           H
ATOM   1027  CB  ILE A 652      39.050  30.470  49.630  1.00  0.00           C
ATOM   1028  HB  ILE A 652      38.390  30.840  50.460  1.00  0.00           H
ATOM   1029  CG2 ILE A 652      38.370  29.170  49.030  1.00  0.00           C
ATOM   1030 HG21 ILE A 652      38.970  28.760  48.200  1.00  0.00           H
ATOM   1031 HG22 ILE A 652      37.310  29.420  48.820  1.00  0.00           H
ATOM   1032 HG23 ILE A 652      38.380  28.390  49.820  1.00  0.00           H
ATOM   1033  CG1 ILE A 652      40.400  30.060  50.300  1.00  0.00           C
ATOM   1034 HG11 ILE A 652      41.000  30.950  50.600  1.00  0.00           H
ATOM   1035 HG12 ILE A 652      40.940  29.470  49.540  1.00  0.00           H
ATOM   1036  CD  ILE A 652      40.310  29.300  51.560  1.00  0.00           C
ATOM   1037  HD1 ILE A 652      39.670  29.940  52.210  1.00  0.00           H
ATOM   1038  HD2 ILE A 652      41.270  29.240  52.110  1.00  0.00           H
ATOM   1039  HD3 ILE A 652      39.840  28.310  51.400  1.00  0.00           H
ATOM   1040  C   ILE A 652      37.700  31.690  47.810  1.00  0.00           C
ATOM   1041  O   ILE A 652      37.520  31.210  46.670  1.00  0.00           O
ATOM   1042  N   ALA A 653      36.740  32.490  48.440  1.00  0.00           N
ATOM   1043  HN  ALA A 653      36.950  32.900  49.320  1.00  0.00           H
ATOM   1044  CA  ALA A 653      35.450  32.920  47.980  1.00  0.00           C
ATOM   1045  HA  ALA A 653      34.820  32.070  47.810  1.00  0.00           H
ATOM   1046  CB  ALA A 653      34.720  33.740  49.100  1.00  0.00           C
ATOM   1047  HB1 ALA A 653      35.350  34.590  49.450  1.00  0.00           H
ATOM   1048  HB2 ALA A 653      34.360  33.030  49.890  1.00  0.00           H
ATOM   1049  HB3 ALA A 653      33.810  34.080  48.580  1.00  0.00           H
ATOM   1050  C   ALA A 653      35.590  33.680  46.680  1.00  0.00           C
ATOM   1051  O   ALA A 653      34.920  33.330  45.740  1.00  0.00           O
ATOM   1052  N   TYR A 654      36.580  34.550  46.580  1.00  0.00           N
ATOM   1053  HN  TYR A 654      37.200  34.800  47.340  1.00  0.00           H
ATOM   1054  CA  TYR A 654      36.730  35.300  45.390  1.00  0.00           C
ATOM   1055  HA  TYR A 654      35.700  35.530  45.160  1.00  0.00           H
ATOM   1056  CB  TYR A 654      37.430  36.590  45.880  1.00  0.00           C
ATOM   1057  HB1 TYR A 654      38.400  36.260  46.290  1.00  0.00           H
ATOM   1058  HB2 TYR A 654      36.740  37.000  46.650  1.00  0.00           H
ATOM   1059  CG  TYR A 654      37.720  37.570  44.800  1.00  0.00           C
ATOM   1060  CD1 TYR A 654      38.920  37.330  44.050  1.00  0.00           C
ATOM   1061  HD1 TYR A 654      39.440  36.420  44.290  1.00  0.00           H
ATOM   1062  CE1 TYR A 654      39.420  38.310  43.180  1.00  0.00           C
ATOM   1063  HE1 TYR A 654      40.340  38.070  42.650  1.00  0.00           H
ATOM   1064  CZ  TYR A 654      38.700  39.530  43.020  1.00  0.00           C
ATOM   1065  OH  TYR A 654      39.140  40.530  42.130  1.00  0.00           O
ATOM   1066  HH  TYR A 654      39.890  40.190  41.630  1.00  0.00           H
ATOM   1067  CD2 TYR A 654      37.040  38.720  44.630  1.00  0.00           C
ATOM   1068  HD2 TYR A 654      36.210  38.860  45.300  1.00  0.00           H
ATOM   1069  CE2 TYR A 654      37.520  39.740  43.800  1.00  0.00           C
ATOM   1070  HE2 TYR A 654      37.030  40.700  43.850  1.00  0.00           H
ATOM   1071  C   TYR A 654      37.350  34.630  44.110  1.00  0.00           C
ATOM   1072  O   TYR A 654      37.240  35.110  42.970  1.00  0.00           O
ATOM   1073  N   SER A 655      38.080  33.470  44.260  1.00  0.00           N
ATOM   1074  HN  SER A 655      38.130  33.040  45.160  1.00  0.00           H
ATOM   1075  CA  SER A 655      38.570  32.710  43.170  1.00  0.00           C
ATOM   1076  HA  SER A 655      38.700  33.350  42.310  1.00  0.00           H
ATOM   1077  CB  SER A 655      40.000  32.240  43.530  1.00  0.00           C
ATOM   1078  HB1 SER A 655      40.750  33.060  43.530  1.00  0.00           H
ATOM   1079  HB2 SER A 655      40.280  31.490  42.770  1.00  0.00           H
ATOM   1080  OG  SER A 655      40.080  31.710  44.850  1.00  0.00           O
ATOM   1081  HG1 SER A 655      40.230  32.430  45.460  1.00  0.00           H
ATOM   1082  C   SER A 655      37.600  31.540  42.860  1.00  0.00           C
ATOM   1083  O   SER A 655      37.250  31.340  41.700  1.00  0.00           O
ATOM   1084  N   LEU A 656      37.080  30.880  43.950  1.00  0.00           N
ATOM   1085  HN  LEU A 656      37.440  31.120  44.850  1.00  0.00           H
ATOM   1086  CA  LEU A 656      35.980  29.900  43.900  1.00  0.00           C
ATOM   1087  HA  LEU A 656      36.360  29.010  43.410  1.00  0.00           H
ATOM   1088  CB  LEU A 656      35.510  29.560  45.330  1.00  0.00           C
ATOM   1089  HB1 LEU A 656      35.220  30.440  45.950  1.00  0.00           H
ATOM   1090  HB2 LEU A 656      36.270  28.920  45.810  1.00  0.00           H
ATOM   1091  CG  LEU A 656      34.250  28.660  45.520  1.00  0.00           C
ATOM   1092  HG  LEU A 656      33.310  29.050  45.070  1.00  0.00           H
ATOM   1093  CD1 LEU A 656      34.400  27.190  45.090  1.00  0.00           C
ATOM   1094 HD11 LEU A 656      34.610  27.210  44.000  1.00  0.00           H
ATOM   1095 HD12 LEU A 656      33.460  26.700  45.400  1.00  0.00           H
ATOM   1096 HD13 LEU A 656      35.200  26.620  45.610  1.00  0.00           H
ATOM   1097  CD2 LEU A 656      33.850  28.810  47.010  1.00  0.00           C
ATOM   1098 HD21 LEU A 656      32.960  28.150  47.130  1.00  0.00           H
ATOM   1099 HD22 LEU A 656      33.680  29.850  47.340  1.00  0.00           H
ATOM   1100 HD23 LEU A 656      34.640  28.370  47.650  1.00  0.00           H
ATOM   1101  C   LEU A 656      34.780  30.350  43.040  1.00  0.00           C
ATOM   1102  O   LEU A 656      34.250  29.640  42.250  1.00  0.00           O
ATOM   1103  N   PHE A 657      34.280  31.570  43.220  1.00  0.00           N
ATOM   1104  HN  PHE A 657      34.740  32.140  43.890  1.00  0.00           H
ATOM   1105  CA  PHE A 657      33.170  32.100  42.430  1.00  0.00           C
ATOM   1106  HA  PHE A 657      32.510  31.260  42.300  1.00  0.00           H
ATOM   1107  CB  PHE A 657      32.390  33.180  43.170  1.00  0.00           C
ATOM   1108  HB1 PHE A 657      31.850  33.870  42.490  1.00  0.00           H
ATOM   1109  HB2 PHE A 657      33.140  33.810  43.690  1.00  0.00           H
ATOM   1110  CG  PHE A 657      31.460  32.680  44.240  1.00  0.00           C
ATOM   1111  CD1 PHE A 657      31.870  31.960  45.370  1.00  0.00           C
ATOM   1112  HD1 PHE A 657      32.940  31.870  45.480  1.00  0.00           H
ATOM   1113  CE1 PHE A 657      31.040  31.500  46.360  1.00  0.00           C
ATOM   1114  HE1 PHE A 657      31.450  30.950  47.190  1.00  0.00           H
ATOM   1115  CZ  PHE A 657      29.700  31.730  46.180  1.00  0.00           C
ATOM   1116  HZ  PHE A 657      28.980  31.270  46.860  1.00  0.00           H
ATOM   1117  CD2 PHE A 657      30.070  32.870  44.060  1.00  0.00           C
ATOM   1118  HD2 PHE A 657      29.600  33.440  43.270  1.00  0.00           H
ATOM   1119  CE2 PHE A 657      29.120  32.400  45.120  1.00  0.00           C
ATOM   1120  HE2 PHE A 657      28.040  32.490  45.060  1.00  0.00           H
ATOM   1121  C   PHE A 657      33.500  32.620  41.020  1.00  0.00           C
ATOM   1122  O   PHE A 657      32.650  32.650  40.170  1.00  0.00           O
ATOM   1123  N   ALA A 658      34.810  32.900  40.790  1.00  0.00           N
ATOM   1124  HN  ALA A 658      35.530  32.640  41.440  1.00  0.00           H
ATOM   1125  CA  ALA A 658      35.360  33.130  39.440  1.00  0.00           C
ATOM   1126  HA  ALA A 658      36.390  33.350  39.690  1.00  0.00           H
ATOM   1127  CB  ALA A 658      35.300  31.810  38.600  1.00  0.00           C
ATOM   1128  HB1 ALA A 658      34.230  31.620  38.400  1.00  0.00           H
ATOM   1129  HB2 ALA A 658      35.630  30.910  39.160  1.00  0.00           H
ATOM   1130  HB3 ALA A 658      35.890  31.870  37.670  1.00  0.00           H
ATOM   1131  C   ALA A 658      34.840  34.380  38.640  1.00  0.00           C
ATOM   1132  O   ALA A 658      34.730  34.330  37.450  1.00  0.00           O
ATOM   1133  N   GLY A 659      34.530  35.520  39.330  1.00  0.00           N
ATOM   1134  HN  GLY A 659      34.770  35.740  40.270  1.00  0.00           H
ATOM   1135  CA  GLY A 659      34.280  36.710  38.500  1.00  0.00           C
ATOM   1136  HA1 GLY A 659      34.250  37.620  39.070  1.00  0.00           H
ATOM   1137  HA2 GLY A 659      33.410  36.610  37.880  1.00  0.00           H
ATOM   1138  C   GLY A 659      35.410  37.150  37.530  1.00  0.00           C
ATOM   1139  O   GLY A 659      35.180  37.540  36.360  1.00  0.00           O
ATOM   1140  N   GLN A 660      36.590  37.190  38.070  1.00  0.00           N
ATOM   1141  HN  GLN A 660      36.710  37.200  39.060  1.00  0.00           H
ATOM   1142  CA  GLN A 660      37.740  37.410  37.280  1.00  0.00           C
ATOM   1143  HA  GLN A 660      37.630  36.780  36.400  1.00  0.00           H
ATOM   1144  CB  GLN A 660      37.950  38.910  36.750  1.00  0.00           C
ATOM   1145  HB1 GLN A 660      38.150  39.590  37.610  1.00  0.00           H
ATOM   1146  HB2 GLN A 660      36.990  39.300  36.340  1.00  0.00           H
ATOM   1147  CG  GLN A 660      38.970  39.040  35.550  1.00  0.00           C
ATOM   1148  HG1 GLN A 660      39.750  39.750  35.920  1.00  0.00           H
ATOM   1149  HG2 GLN A 660      38.490  39.560  34.700  1.00  0.00           H
ATOM   1150  CD  GLN A 660      39.840  37.850  34.980  1.00  0.00           C
ATOM   1151  OE1 GLN A 660      41.060  37.790  35.250  1.00  0.00           O
ATOM   1152  NE2 GLN A 660      39.280  37.020  34.200  1.00  0.00           N
ATOM   1153 HE21 GLN A 660      39.910  36.410  33.720  1.00  0.00           H
ATOM   1154 HE22 GLN A 660      38.310  37.030  33.950  1.00  0.00           H
ATOM   1155  C   GLN A 660      39.000  37.010  38.070  1.00  0.00           C
ATOM   1156  O   GLN A 660      39.620  37.900  38.670  1.00  0.00           O
ATOM   1157  N   PRO A 661      39.250  35.690  38.110  1.00  0.00           N
ATOM   1158  CD  PRO A 661      38.500  34.640  37.320  1.00  0.00           C
ATOM   1159  HD1 PRO A 661      38.610  34.760  36.230  1.00  0.00           H
ATOM   1160  HD2 PRO A 661      37.400  34.710  37.530  1.00  0.00           H
ATOM   1161  CA  PRO A 661      39.850  35.090  39.280  1.00  0.00           C
ATOM   1162  HA  PRO A 661      39.660  35.700  40.160  1.00  0.00           H
ATOM   1163  CB  PRO A 661      39.290  33.650  39.290  1.00  0.00           C
ATOM   1164  HB1 PRO A 661      38.280  33.770  39.720  1.00  0.00           H
ATOM   1165  HB2 PRO A 661      39.810  32.900  39.910  1.00  0.00           H
ATOM   1166  CG  PRO A 661      38.980  33.260  37.860  1.00  0.00           C
ATOM   1167  HG1 PRO A 661      39.860  32.930  37.260  1.00  0.00           H
ATOM   1168  HG2 PRO A 661      38.280  32.400  37.750  1.00  0.00           H
ATOM   1169  C   PRO A 661      41.450  35.070  39.180  1.00  0.00           C
ATOM   1170  O   PRO A 661      42.090  34.440  40.000  1.00  0.00           O
ATOM   1171  N   LEU A 662      42.030  35.650  38.100  1.00  0.00           N
ATOM   1172  HN  LEU A 662      41.500  35.830  37.280  1.00  0.00           H
ATOM   1173  CA  LEU A 662      43.470  35.730  37.900  1.00  0.00           C
ATOM   1174  HA  LEU A 662      43.900  34.830  38.320  1.00  0.00           H
ATOM   1175  CB  LEU A 662      43.820  35.900  36.330  1.00  0.00           C
ATOM   1176  HB1 LEU A 662      44.900  36.140  36.290  1.00  0.00           H
ATOM   1177  HB2 LEU A 662      43.270  36.790  35.970  1.00  0.00           H
ATOM   1178  CG  LEU A 662      43.540  34.560  35.570  1.00  0.00           C
ATOM   1179  HG  LEU A 662      44.090  33.790  36.150  1.00  0.00           H
ATOM   1180  CD1 LEU A 662      42.080  34.010  35.360  1.00  0.00           C
ATOM   1181 HD11 LEU A 662      41.290  34.680  34.950  1.00  0.00           H
ATOM   1182 HD12 LEU A 662      41.580  33.730  36.310  1.00  0.00           H
ATOM   1183 HD13 LEU A 662      42.170  33.060  34.790  1.00  0.00           H
ATOM   1184  CD2 LEU A 662      44.330  34.610  34.200  1.00  0.00           C
ATOM   1185 HD21 LEU A 662      44.170  33.660  33.660  1.00  0.00           H
ATOM   1186 HD22 LEU A 662      45.420  34.740  34.410  1.00  0.00           H
ATOM   1187 HD23 LEU A 662      43.940  35.470  33.620  1.00  0.00           H
ATOM   1188  C   LEU A 662      43.950  36.940  38.620  1.00  0.00           C
ATOM   1189  O   LEU A 662      45.120  37.060  38.990  1.00  0.00           O
ATOM   1190  N   THR A 663      43.060  37.920  38.980  1.00  0.00           N
ATOM   1191  HN  THR A 663      42.150  37.830  38.590  1.00  0.00           H
ATOM   1192  CA  THR A 663      43.400  39.000  39.910  1.00  0.00           C
ATOM   1193  HA  THR A 663      44.250  39.490  39.470  1.00  0.00           H
ATOM   1194  CB  THR A 663      42.310  40.030  40.010  1.00  0.00           C
ATOM   1195  HB  THR A 663      42.650  40.890  40.620  1.00  0.00           H
ATOM   1196  OG1 THR A 663      41.100  39.490  40.580  1.00  0.00           O
ATOM   1197  HG1 THR A 663      40.570  39.140  39.850  1.00  0.00           H
ATOM   1198  CG2 THR A 663      41.960  40.590  38.650  1.00  0.00           C
ATOM   1199 HG21 THR A 663      42.850  40.730  37.990  1.00  0.00           H
ATOM   1200 HG22 THR A 663      41.340  41.510  38.680  1.00  0.00           H
ATOM   1201 HG23 THR A 663      41.280  39.860  38.190  1.00  0.00           H
ATOM   1202  C   THR A 663      43.680  38.440  41.330  1.00  0.00           C
ATOM   1203  O   THR A 663      42.980  37.590  41.860  1.00  0.00           O
ATOM   1204  N   ILE A 664      44.860  38.910  41.920  1.00  0.00           N
ATOM   1205  HN  ILE A 664      45.360  39.710  41.620  1.00  0.00           H
ATOM   1206  CA  ILE A 664      45.280  38.410  43.160  1.00  0.00           C
ATOM   1207  HA  ILE A 664      44.610  37.610  43.420  1.00  0.00           H
ATOM   1208  CB  ILE A 664      46.670  37.700  43.040  1.00  0.00           C
ATOM   1209  HB  ILE A 664      47.300  38.380  42.440  1.00  0.00           H
ATOM   1210  CG2 ILE A 664      47.320  37.370  44.390  1.00  0.00           C
ATOM   1211 HG21 ILE A 664      47.640  38.320  44.850  1.00  0.00           H
ATOM   1212 HG22 ILE A 664      48.170  36.690  44.170  1.00  0.00           H
ATOM   1213 HG23 ILE A 664      46.620  36.800  45.050  1.00  0.00           H
ATOM   1214  CG1 ILE A 664      46.590  36.410  42.190  1.00  0.00           C
ATOM   1215 HG11 ILE A 664      47.650  36.130  42.050  1.00  0.00           H
ATOM   1216 HG12 ILE A 664      46.180  36.560  41.170  1.00  0.00           H
ATOM   1217  CD  ILE A 664      45.910  35.220  42.830  1.00  0.00           C
ATOM   1218  HD1 ILE A 664      45.970  35.140  43.930  1.00  0.00           H
ATOM   1219  HD2 ILE A 664      46.290  34.270  42.390  1.00  0.00           H
ATOM   1220  HD3 ILE A 664      44.820  35.250  42.650  1.00  0.00           H
ATOM   1221  C   ILE A 664      45.150  39.540  44.220  1.00  0.00           C
ATOM   1222  O   ILE A 664      45.700  40.620  44.070  1.00  0.00           O
ATOM   1223  N   LEU A 665      44.380  39.300  45.270  1.00  0.00           N
ATOM   1224  HN  LEU A 665      43.760  38.510  45.370  1.00  0.00           H
ATOM   1225  CA  LEU A 665      44.200  40.320  46.190  1.00  0.00           C
ATOM   1226  HA  LEU A 665      43.870  41.170  45.610  1.00  0.00           H
ATOM   1227  CB  LEU A 665      43.180  39.950  47.240  1.00  0.00           C
ATOM   1228  HB1 LEU A 665      42.800  40.830  47.780  1.00  0.00           H
ATOM   1229  HB2 LEU A 665      43.600  39.250  48.000  1.00  0.00           H
ATOM   1230  CG  LEU A 665      41.840  39.270  46.640  1.00  0.00           C
ATOM   1231  HG  LEU A 665      42.000  38.410  45.970  1.00  0.00           H
ATOM   1232  CD1 LEU A 665      41.060  38.690  47.780  1.00  0.00           C
ATOM   1233 HD11 LEU A 665      40.070  38.270  47.520  1.00  0.00           H
ATOM   1234 HD12 LEU A 665      40.820  39.560  48.420  1.00  0.00           H
ATOM   1235 HD13 LEU A 665      41.470  37.850  48.380  1.00  0.00           H
ATOM   1236  CD2 LEU A 665      40.970  40.300  45.900  1.00  0.00           C
ATOM   1237 HD21 LEU A 665      39.990  39.850  45.650  1.00  0.00           H
ATOM   1238 HD22 LEU A 665      41.360  40.600  44.900  1.00  0.00           H
ATOM   1239 HD23 LEU A 665      40.720  41.240  46.420  1.00  0.00           H
ATOM   1240  C   LEU A 665      45.440  40.740  47.010  1.00  0.00           C
ATOM   1241  O   LEU A 665      46.300  39.940  47.220  1.00  0.00           O
ATOM   1242  N   GLY A 666      45.480  41.930  47.540  1.00  0.00           N
ATOM   1243  HN  GLY A 666      44.740  42.590  47.410  1.00  0.00           H
ATOM   1244  CA  GLY A 666      46.490  42.180  48.600  1.00  0.00           C
ATOM   1245  HA1 GLY A 666      47.390  42.240  48.040  1.00  0.00           H
ATOM   1246  HA2 GLY A 666      46.580  41.330  49.260  1.00  0.00           H
ATOM   1247  C   GLY A 666      46.240  43.460  49.310  1.00  0.00           C
ATOM   1248  O   GLY A 666      45.210  44.140  49.060  1.00  0.00           O
ATOM   1249  N   SER A 667      47.070  43.650  50.380  1.00  0.00           N
ATOM   1250  HN  SER A 667      47.930  43.160  50.470  1.00  0.00           H
ATOM   1251  CA  SER A 667      46.990  44.780  51.250  1.00  0.00           C
ATOM   1252  HA  SER A 667      46.000  44.780  51.660  1.00  0.00           H
ATOM   1253  CB  SER A 667      47.910  44.570  52.500  1.00  0.00           C
ATOM   1254  HB1 SER A 667      47.480  43.760  53.120  1.00  0.00           H
ATOM   1255  HB2 SER A 667      48.030  45.500  53.100  1.00  0.00           H
ATOM   1256  OG  SER A 667      49.190  44.020  52.160  1.00  0.00           O
ATOM   1257  HG1 SER A 667      49.710  44.770  51.880  1.00  0.00           H
ATOM   1258  C   SER A 667      47.170  46.040  50.450  1.00  0.00           C
ATOM   1259  O   SER A 667      48.100  45.990  49.630  1.00  0.00           O
ATOM   1260  N   THR A 668      46.440  47.170  50.540  1.00  0.00           N
ATOM   1261  HN  THR A 668      45.640  47.140  51.130  1.00  0.00           H
ATOM   1262  CA  THR A 668      46.520  48.320  49.640  1.00  0.00           C
ATOM   1263  HA  THR A 668      47.420  48.260  49.040  1.00  0.00           H
ATOM   1264  CB  THR A 668      45.240  48.390  48.800  1.00  0.00           C
ATOM   1265  HB  THR A 668      44.980  47.380  48.400  1.00  0.00           H
ATOM   1266  OG1 THR A 668      45.270  49.280  47.730  1.00  0.00           O
ATOM   1267  HG1 THR A 668      46.000  49.040  47.160  1.00  0.00           H
ATOM   1268  CG2 THR A 668      44.100  48.860  49.550  1.00  0.00           C
ATOM   1269 HG21 THR A 668      43.990  48.290  50.490  1.00  0.00           H
ATOM   1270 HG22 THR A 668      43.190  48.740  48.920  1.00  0.00           H
ATOM   1271 HG23 THR A 668      44.150  49.940  49.790  1.00  0.00           H
ATOM   1272  C   THR A 668      46.570  49.660  50.410  1.00  0.00           C
ATOM   1273  O   THR A 668      46.140  49.780  51.500  1.00  0.00           O
ATOM   1274  N   GLY A 669      47.290  50.640  49.790  1.00  0.00           N
ATOM   1275  HN  GLY A 669      47.670  50.470  48.880  1.00  0.00           H
ATOM   1276  CA  GLY A 669      47.800  51.850  50.460  1.00  0.00           C
ATOM   1277  HA1 GLY A 669      48.150  52.550  49.710  1.00  0.00           H
ATOM   1278  HA2 GLY A 669      48.520  51.590  51.210  1.00  0.00           H
ATOM   1279  C   GLY A 669      46.800  52.640  51.210  1.00  0.00           C
ATOM   1280  O   GLY A 669      47.050  52.910  52.390  1.00  0.00           O
ATOM   1281  N   PRO A 670      45.680  53.070  50.670  1.00  0.00           N
ATOM   1282  CD  PRO A 670      45.370  53.140  49.230  1.00  0.00           C
ATOM   1283  HD1 PRO A 670      44.680  52.290  49.040  1.00  0.00           H
ATOM   1284  HD2 PRO A 670      46.280  52.970  48.620  1.00  0.00           H
ATOM   1285  CA  PRO A 670      44.780  54.010  51.250  1.00  0.00           C
ATOM   1286  HA  PRO A 670      45.450  54.750  51.690  1.00  0.00           H
ATOM   1287  CB  PRO A 670      43.890  54.550  50.190  1.00  0.00           C
ATOM   1288  HB1 PRO A 670      43.510  55.540  50.530  1.00  0.00           H
ATOM   1289  HB2 PRO A 670      42.970  53.950  50.020  1.00  0.00           H
ATOM   1290  CG  PRO A 670      44.750  54.530  48.950  1.00  0.00           C
ATOM   1291  HG1 PRO A 670      44.150  54.510  48.010  1.00  0.00           H
ATOM   1292  HG2 PRO A 670      45.490  55.350  48.920  1.00  0.00           H
ATOM   1293  C   PRO A 670      43.960  53.450  52.390  1.00  0.00           C
ATOM   1294  O   PRO A 670      43.460  54.270  53.110  1.00  0.00           O
ATOM   1295  N   VAL A 671      43.730  52.140  52.410  1.00  0.00           N
ATOM   1296  HN  VAL A 671      44.210  51.490  51.830  1.00  0.00           H
ATOM   1297  CA  VAL A 671      43.040  51.640  53.550  1.00  0.00           C
ATOM   1298  HA  VAL A 671      42.140  52.220  53.530  1.00  0.00           H
ATOM   1299  CB  VAL A 671      42.700  50.210  53.380  1.00  0.00           C
ATOM   1300  HB  VAL A 671      43.610  49.610  53.180  1.00  0.00           H
ATOM   1301  CG1 VAL A 671      42.080  49.630  54.650  1.00  0.00           C
ATOM   1302 HG11 VAL A 671      41.030  49.920  54.870  1.00  0.00           H
ATOM   1303 HG12 VAL A 671      42.640  49.690  55.610  1.00  0.00           H
ATOM   1304 HG13 VAL A 671      42.050  48.540  54.390  1.00  0.00           H
ATOM   1305  CG2 VAL A 671      41.790  50.120  52.130  1.00  0.00           C
ATOM   1306 HG21 VAL A 671      42.290  50.490  51.210  1.00  0.00           H
ATOM   1307 HG22 VAL A 671      40.810  50.620  52.190  1.00  0.00           H
ATOM   1308 HG23 VAL A 671      41.550  49.070  51.890  1.00  0.00           H
ATOM   1309  C   VAL A 671      43.680  51.790  54.910  1.00  0.00           C
ATOM   1310  O   VAL A 671      43.050  52.020  55.930  1.00  0.00           O
ATOM   1311  N   LEU A 672      45.040  51.740  54.940  1.00  0.00           N
ATOM   1312  HN  LEU A 672      45.560  51.600  54.100  1.00  0.00           H
ATOM   1313  CA  LEU A 672      45.840  51.850  56.220  1.00  0.00           C
ATOM   1314  HA  LEU A 672      45.410  51.130  56.890  1.00  0.00           H
ATOM   1315  CB  LEU A 672      47.390  51.470  56.070  1.00  0.00           C
ATOM   1316  HB1 LEU A 672      47.910  52.040  55.270  1.00  0.00           H
ATOM   1317  HB2 LEU A 672      47.510  50.470  55.620  1.00  0.00           H
ATOM   1318  CG  LEU A 672      48.230  51.530  57.350  1.00  0.00           C
ATOM   1319  HG  LEU A 672      48.140  52.540  57.820  1.00  0.00           H
ATOM   1320  CD1 LEU A 672      47.980  50.400  58.380  1.00  0.00           C
ATOM   1321 HD11 LEU A 672      46.990  50.480  58.870  1.00  0.00           H
ATOM   1322 HD12 LEU A 672      48.760  50.600  59.150  1.00  0.00           H
ATOM   1323 HD13 LEU A 672      48.130  49.400  57.910  1.00  0.00           H
ATOM   1324  CD2 LEU A 672      49.760  51.590  56.900  1.00  0.00           C
ATOM   1325 HD21 LEU A 672      50.360  51.810  57.810  1.00  0.00           H
ATOM   1326 HD22 LEU A 672      49.880  52.430  56.190  1.00  0.00           H
ATOM   1327 HD23 LEU A 672      50.120  50.620  56.500  1.00  0.00           H
ATOM   1328  C   LEU A 672      45.690  53.240  56.840  1.00  0.00           C
ATOM   1329  O   LEU A 672      45.500  53.410  58.040  1.00  0.00           O
ATOM   1330  N   VAL A 673      45.830  54.310  56.030  1.00  0.00           N
ATOM   1331  HN  VAL A 673      46.070  54.170  55.070  1.00  0.00           H
ATOM   1332  CA  VAL A 673      45.670  55.670  56.350  1.00  0.00           C
ATOM   1333  HA  VAL A 673      46.350  55.880  57.160  1.00  0.00           H
ATOM   1334  CB  VAL A 673      46.080  56.500  55.150  1.00  0.00           C
ATOM   1335  HB  VAL A 673      45.540  56.250  54.220  1.00  0.00           H
ATOM   1336  CG1 VAL A 673      45.770  57.960  55.400  1.00  0.00           C
ATOM   1337 HG11 VAL A 673      44.700  58.210  55.540  1.00  0.00           H
ATOM   1338 HG12 VAL A 673      46.210  58.580  54.590  1.00  0.00           H
ATOM   1339 HG13 VAL A 673      46.260  58.330  56.330  1.00  0.00           H
ATOM   1340  CG2 VAL A 673      47.630  56.400  54.920  1.00  0.00           C
ATOM   1341 HG21 VAL A 673      47.760  55.380  54.490  1.00  0.00           H
ATOM   1342 HG22 VAL A 673      48.310  56.540  55.780  1.00  0.00           H
ATOM   1343 HG23 VAL A 673      47.870  57.210  54.190  1.00  0.00           H
ATOM   1344  C   VAL A 673      44.230  55.950  56.820  1.00  0.00           C
ATOM   1345  O   VAL A 673      44.060  56.660  57.830  1.00  0.00           O
ATOM   1346  N   PHE A 674      43.210  55.420  56.170  1.00  0.00           N
ATOM   1347  HN  PHE A 674      43.350  54.970  55.290  1.00  0.00           H
ATOM   1348  CA  PHE A 674      41.800  55.470  56.540  1.00  0.00           C
ATOM   1349  HA  PHE A 674      41.560  56.510  56.630  1.00  0.00           H
ATOM   1350  CB  PHE A 674      40.970  54.650  55.530  1.00  0.00           C
ATOM   1351  HB1 PHE A 674      41.290  53.590  55.480  1.00  0.00           H
ATOM   1352  HB2 PHE A 674      41.160  54.980  54.480  1.00  0.00           H
ATOM   1353  CG  PHE A 674      39.450  54.640  55.760  1.00  0.00           C
ATOM   1354  CD1 PHE A 674      38.770  55.690  56.360  1.00  0.00           C
ATOM   1355  HD1 PHE A 674      39.280  56.610  56.620  1.00  0.00           H
ATOM   1356  CE1 PHE A 674      37.460  55.540  56.680  1.00  0.00           C
ATOM   1357  HE1 PHE A 674      36.960  56.360  57.170  1.00  0.00           H
ATOM   1358  CZ  PHE A 674      36.740  54.360  56.420  1.00  0.00           C
ATOM   1359  HZ  PHE A 674      35.700  54.270  56.690  1.00  0.00           H
ATOM   1360  CD2 PHE A 674      38.740  53.440  55.440  1.00  0.00           C
ATOM   1361  HD2 PHE A 674      39.330  52.690  54.930  1.00  0.00           H
ATOM   1362  CE2 PHE A 674      37.350  53.290  55.710  1.00  0.00           C
ATOM   1363  HE2 PHE A 674      36.730  52.430  55.480  1.00  0.00           H
ATOM   1364  C   PHE A 674      41.560  54.780  57.910  1.00  0.00           C
ATOM   1365  O   PHE A 674      40.890  55.350  58.770  1.00  0.00           O
ATOM   1366  N   GLU A 675      42.080  53.550  58.200  1.00  0.00           N
ATOM   1367  HN  GLU A 675      42.470  52.860  57.590  1.00  0.00           H
ATOM   1368  CA  GLU A 675      41.830  52.980  59.500  1.00  0.00           C
ATOM   1369  HA  GLU A 675      40.760  52.980  59.720  1.00  0.00           H
ATOM   1370  CB  GLU A 675      42.220  51.470  59.670  1.00  0.00           C
ATOM   1371  HB1 GLU A 675      41.890  51.190  60.690  1.00  0.00           H
ATOM   1372  HB2 GLU A 675      43.330  51.410  59.630  1.00  0.00           H
ATOM   1373  CG  GLU A 675      41.640  50.470  58.650  1.00  0.00           C
ATOM   1374  HG1 GLU A 675      42.360  49.620  58.600  1.00  0.00           H
ATOM   1375  HG2 GLU A 675      41.440  50.810  57.600  1.00  0.00           H
ATOM   1376  CD  GLU A 675      40.310  49.790  59.100  1.00  0.00           C
ATOM   1377  OE1 GLU A 675      39.930  48.690  58.570  1.00  0.00           O
ATOM   1378  OE2 GLU A 675      39.670  50.250  60.100  1.00  0.00           O
ATOM   1379  C   GLU A 675      42.390  53.700  60.660  1.00  0.00           C
ATOM   1380  O   GLU A 675      41.760  53.910  61.680  1.00  0.00           O
ATOM   1381  N   LYS A 676      43.650  54.170  60.500  1.00  0.00           N
ATOM   1382  HN  LYS A 676      44.220  53.910  59.730  1.00  0.00           H
ATOM   1383  CA  LYS A 676      44.470  54.910  61.490  1.00  0.00           C
ATOM   1384  HA  LYS A 676      44.540  54.290  62.360  1.00  0.00           H
ATOM   1385  CB  LYS A 676      45.880  55.040  61.010  1.00  0.00           C
ATOM   1386  HB1 LYS A 676      46.030  55.640  60.090  1.00  0.00           H
ATOM   1387  HB2 LYS A 676      46.390  54.050  60.890  1.00  0.00           H
ATOM   1388  CG  LYS A 676      46.770  55.780  62.010  1.00  0.00           C
ATOM   1389  HG1 LYS A 676      46.670  55.440  63.050  1.00  0.00           H
ATOM   1390  HG2 LYS A 676      46.450  56.850  61.960  1.00  0.00           H
ATOM   1391  CD  LYS A 676      48.200  55.870  61.500  1.00  0.00           C
ATOM   1392  HD1 LYS A 676      48.240  56.360  60.490  1.00  0.00           H
ATOM   1393  HD2 LYS A 676      48.500  54.840  61.230  1.00  0.00           H
ATOM   1394  CE  LYS A 676      49.130  56.680  62.420  1.00  0.00           C
ATOM   1395  HE1 LYS A 676      49.060  56.290  63.450  1.00  0.00           H
ATOM   1396  HE2 LYS A 676      48.800  57.730  62.310  1.00  0.00           H
ATOM   1397  NZ  LYS A 676      50.510  56.470  62.100  1.00  0.00           N
ATOM   1398  HZ1 LYS A 676      50.800  56.890  61.190  1.00  0.00           H
ATOM   1399  HZ2 LYS A 676      50.970  55.540  62.170  1.00  0.00           H
ATOM   1400  HZ3 LYS A 676      50.950  57.100  62.800  1.00  0.00           H
ATOM   1401  C   LYS A 676      43.840  56.220  61.800  1.00  0.00           C
ATOM   1402  O   LYS A 676      43.640  56.650  62.920  1.00  0.00           O
ATOM   1403  N   ILE A 677      43.480  56.930  60.700  1.00  0.00           N
ATOM   1404  HN  ILE A 677      43.700  56.590  59.800  1.00  0.00           H
ATOM   1405  CA  ILE A 677      42.580  58.140  60.720  1.00  0.00           C
ATOM   1406  HA  ILE A 677      43.250  58.860  61.200  1.00  0.00           H
ATOM   1407  CB  ILE A 677      42.350  58.760  59.340  1.00  0.00           C
ATOM   1408  HB  ILE A 677      42.110  58.020  58.550  1.00  0.00           H
ATOM   1409  CG2 ILE A 677      41.310  59.890  59.370  1.00  0.00           C
ATOM   1410 HG21 ILE A 677      40.320  59.640  59.800  1.00  0.00           H
ATOM   1411 HG22 ILE A 677      41.060  60.320  58.370  1.00  0.00           H
ATOM   1412 HG23 ILE A 677      41.740  60.680  60.020  1.00  0.00           H
ATOM   1413  CG1 ILE A 677      43.710  59.400  58.860  1.00  0.00           C
ATOM   1414 HG11 ILE A 677      44.560  58.710  58.950  1.00  0.00           H
ATOM   1415 HG12 ILE A 677      43.930  60.200  59.600  1.00  0.00           H
ATOM   1416  CD  ILE A 677      43.650  60.030  57.500  1.00  0.00           C
ATOM   1417  HD1 ILE A 677      43.220  59.300  56.790  1.00  0.00           H
ATOM   1418  HD2 ILE A 677      44.620  60.400  57.110  1.00  0.00           H
ATOM   1419  HD3 ILE A 677      42.970  60.900  57.640  1.00  0.00           H
ATOM   1420  C   ILE A 677      41.330  57.950  61.420  1.00  0.00           C
ATOM   1421  O   ILE A 677      40.990  58.710  62.360  1.00  0.00           O
ATOM   1422  N   LEU A 678      40.600  56.850  61.170  1.00  0.00           N
ATOM   1423  HN  LEU A 678      40.780  56.140  60.500  1.00  0.00           H
ATOM   1424  CA  LEU A 678      39.360  56.660  61.990  1.00  0.00           C
ATOM   1425  HA  LEU A 678      38.900  57.630  61.940  1.00  0.00           H
ATOM   1426  CB  LEU A 678      38.530  55.500  61.390  1.00  0.00           C
ATOM   1427  HB1 LEU A 678      39.100  54.560  61.550  1.00  0.00           H
ATOM   1428  HB2 LEU A 678      38.440  55.600  60.290  1.00  0.00           H
ATOM   1429  CG  LEU A 678      37.180  55.190  62.050  1.00  0.00           C
ATOM   1430  HG  LEU A 678      37.330  55.090  63.140  1.00  0.00           H
ATOM   1431  CD1 LEU A 678      36.110  56.270  61.700  1.00  0.00           C
ATOM   1432 HD11 LEU A 678      36.420  57.230  62.160  1.00  0.00           H
ATOM   1433 HD12 LEU A 678      35.130  55.970  62.140  1.00  0.00           H
ATOM   1434 HD13 LEU A 678      36.050  56.350  60.600  1.00  0.00           H
ATOM   1435  CD2 LEU A 678      36.600  53.790  61.780  1.00  0.00           C
ATOM   1436 HD21 LEU A 678      35.640  53.680  62.340  1.00  0.00           H
ATOM   1437 HD22 LEU A 678      37.250  52.920  62.000  1.00  0.00           H
ATOM   1438 HD23 LEU A 678      36.260  53.650  60.730  1.00  0.00           H
ATOM   1439  C   LEU A 678      39.620  56.210  63.450  1.00  0.00           C
ATOM   1440  O   LEU A 678      38.860  56.650  64.350  1.00  0.00           O
ATOM   1441  N   TYR A 679      40.710  55.440  63.840  1.00  0.00           N
ATOM   1442  HN  TYR A 679      41.280  54.940  63.190  1.00  0.00           H
ATOM   1443  CA  TYR A 679      41.040  55.270  65.170  1.00  0.00           C
ATOM   1444  HA  TYR A 679      40.170  55.000  65.760  1.00  0.00           H
ATOM   1445  CB  TYR A 679      42.070  54.180  65.410  1.00  0.00           C
ATOM   1446  HB1 TYR A 679      42.820  54.340  64.610  1.00  0.00           H
ATOM   1447  HB2 TYR A 679      41.690  53.170  65.170  1.00  0.00           H
ATOM   1448  CG  TYR A 679      42.760  54.080  66.710  1.00  0.00           C
ATOM   1449  CD1 TYR A 679      42.000  53.650  67.760  1.00  0.00           C
ATOM   1450  HD1 TYR A 679      40.970  53.360  67.710  1.00  0.00           H
ATOM   1451  CE1 TYR A 679      42.470  53.830  69.110  1.00  0.00           C
ATOM   1452  HE1 TYR A 679      41.840  53.530  69.930  1.00  0.00           H
ATOM   1453  CZ  TYR A 679      43.770  54.220  69.270  1.00  0.00           C
ATOM   1454  OH  TYR A 679      44.240  54.330  70.590  1.00  0.00           O
ATOM   1455  HH  TYR A 679      45.170  54.570  70.560  1.00  0.00           H
ATOM   1456  CD2 TYR A 679      44.060  54.530  66.890  1.00  0.00           C
ATOM   1457  HD2 TYR A 679      44.650  54.920  66.080  1.00  0.00           H
ATOM   1458  CE2 TYR A 679      44.540  54.680  68.210  1.00  0.00           C
ATOM   1459  HE2 TYR A 679      45.570  55.020  68.250  1.00  0.00           H
ATOM   1460  C   TYR A 679      41.390  56.610  65.940  1.00  0.00           C
ATOM   1461  O   TYR A 679      41.020  56.830  67.080  1.00  0.00           O
ATOM   1462  N   LYS A 680      42.070  57.550  65.250  1.00  0.00           N
ATOM   1463  HN  LYS A 680      42.640  57.350  64.450  1.00  0.00           H
ATOM   1464  CA  LYS A 680      42.270  58.940  65.720  1.00  0.00           C
ATOM   1465  HA  LYS A 680      42.670  59.010  66.730  1.00  0.00           H
ATOM   1466  CB  LYS A 680      43.240  59.690  64.750  1.00  0.00           C
ATOM   1467  HB1 LYS A 680      42.780  59.540  63.750  1.00  0.00           H
ATOM   1468  HB2 LYS A 680      44.240  59.220  64.830  1.00  0.00           H
ATOM   1469  CG  LYS A 680      43.390  61.160  65.150  1.00  0.00           C
ATOM   1470  HG1 LYS A 680      44.400  61.610  65.100  1.00  0.00           H
ATOM   1471  HG2 LYS A 680      43.190  61.310  66.230  1.00  0.00           H
ATOM   1472  CD  LYS A 680      42.540  62.060  64.300  1.00  0.00           C
ATOM   1473  HD1 LYS A 680      41.480  61.720  64.360  1.00  0.00           H
ATOM   1474  HD2 LYS A 680      42.760  61.990  63.220  1.00  0.00           H
ATOM   1475  CE  LYS A 680      42.840  63.570  64.510  1.00  0.00           C
ATOM   1476  HE1 LYS A 680      42.290  64.100  63.720  1.00  0.00           H
ATOM   1477  HE2 LYS A 680      43.930  63.770  64.430  1.00  0.00           H
ATOM   1478  NZ  LYS A 680      42.450  64.180  65.780  1.00  0.00           N
ATOM   1479  HZ1 LYS A 680      42.410  65.220  65.830  1.00  0.00           H
ATOM   1480  HZ2 LYS A 680      43.050  63.860  66.570  1.00  0.00           H
ATOM   1481  HZ3 LYS A 680      41.480  63.860  65.950  1.00  0.00           H
ATOM   1482  C   LYS A 680      40.900  59.620  65.980  1.00  0.00           C
ATOM   1483  O   LYS A 680      40.710  60.210  67.050  1.00  0.00           O
ATOM   1484  N   PHE A 681      39.900  59.630  65.010  1.00  0.00           N
ATOM   1485  HN  PHE A 681      40.100  59.220  64.120  1.00  0.00           H
ATOM   1486  CA  PHE A 681      38.530  60.040  65.360  1.00  0.00           C
ATOM   1487  HA  PHE A 681      38.540  61.120  65.500  1.00  0.00           H
ATOM   1488  CB  PHE A 681      37.650  60.000  64.050  1.00  0.00           C
ATOM   1489  HB1 PHE A 681      38.000  59.070  63.550  1.00  0.00           H
ATOM   1490  HB2 PHE A 681      38.070  60.870  63.510  1.00  0.00           H
ATOM   1491  CG  PHE A 681      36.130  60.030  64.090  1.00  0.00           C
ATOM   1492  CD1 PHE A 681      35.430  58.880  64.510  1.00  0.00           C
ATOM   1493  HD1 PHE A 681      35.790  57.870  64.670  1.00  0.00           H
ATOM   1494  CE1 PHE A 681      34.050  58.930  64.400  1.00  0.00           C
ATOM   1495  HE1 PHE A 681      33.390  58.120  64.700  1.00  0.00           H
ATOM   1496  CZ  PHE A 681      33.440  60.090  63.970  1.00  0.00           C
ATOM   1497  HZ  PHE A 681      32.390  60.290  64.120  1.00  0.00           H
ATOM   1498  CD2 PHE A 681      35.530  61.250  63.790  1.00  0.00           C
ATOM   1499  HD2 PHE A 681      36.140  62.100  63.520  1.00  0.00           H
ATOM   1500  CE2 PHE A 681      34.160  61.280  63.770  1.00  0.00           C
ATOM   1501  HE2 PHE A 681      33.670  62.210  63.510  1.00  0.00           H
ATOM   1502  C   PHE A 681      37.860  59.410  66.510  1.00  0.00           C
ATOM   1503  O   PHE A 681      37.350  60.100  67.400  1.00  0.00           O
ATOM   1504  N   CYS A 682      37.920  58.060  66.610  1.00  0.00           N
ATOM   1505  HN  CYS A 682      38.220  57.500  65.850  1.00  0.00           H
ATOM   1506  CA  CYS A 682      37.440  57.370  67.790  1.00  0.00           C
ATOM   1507  HA  CYS A 682      36.370  57.580  67.750  1.00  0.00           H
ATOM   1508  CB  CYS A 682      37.570  55.840  67.720  1.00  0.00           C
ATOM   1509  HB1 CYS A 682      37.260  55.520  68.740  1.00  0.00           H
ATOM   1510  HB2 CYS A 682      38.620  55.460  67.620  1.00  0.00           H
ATOM   1511  SG  CYS A 682      36.500  55.110  66.400  1.00  0.00           S
ATOM   1512  HG1 CYS A 682      37.060  55.440  65.240  1.00  0.00           H
ATOM   1513  C   CYS A 682      37.970  57.830  69.160  1.00  0.00           C
ATOM   1514  O   CYS A 682      37.190  57.990  70.130  1.00  0.00           O
ATOM   1515  N   ARG A 683      39.310  58.010  69.320  1.00  0.00           N
ATOM   1516  HN  ARG A 683      39.960  57.660  68.650  1.00  0.00           H
ATOM   1517  CA  ARG A 683      39.910  58.690  70.410  1.00  0.00           C
ATOM   1518  HA  ARG A 683      39.530  58.150  71.270  1.00  0.00           H
ATOM   1519  CB  ARG A 683      41.450  58.560  70.310  1.00  0.00           C
ATOM   1520  HB1 ARG A 683      42.000  59.190  71.050  1.00  0.00           H
ATOM   1521  HB2 ARG A 683      41.710  59.000  69.330  1.00  0.00           H
ATOM   1522  CG  ARG A 683      41.980  57.190  70.620  1.00  0.00           C
ATOM   1523  HG1 ARG A 683      43.090  57.210  70.640  1.00  0.00           H
ATOM   1524  HG2 ARG A 683      41.700  56.560  69.750  1.00  0.00           H
ATOM   1525  CD  ARG A 683      41.610  56.560  72.040  1.00  0.00           C
ATOM   1526  HD1 ARG A 683      40.620  56.070  71.910  1.00  0.00           H
ATOM   1527  HD2 ARG A 683      41.490  57.370  72.770  1.00  0.00           H
ATOM   1528  NE  ARG A 683      42.520  55.490  72.430  1.00  0.00           N
ATOM   1529  HE  ARG A 683      43.380  55.370  71.930  1.00  0.00           H
ATOM   1530  CZ  ARG A 683      42.400  54.750  73.590  1.00  0.00           C
ATOM   1531  NH1 ARG A 683      43.420  54.020  74.060  1.00  0.00           N
ATOM   1532 HH11 ARG A 683      43.280  53.630  74.970  1.00  0.00           H
ATOM   1533 HH12 ARG A 683      44.330  53.960  73.650  1.00  0.00           H
ATOM   1534  NH2 ARG A 683      41.360  54.800  74.360  1.00  0.00           N
ATOM   1535 HH21 ARG A 683      40.670  55.450  74.060  1.00  0.00           H
ATOM   1536 HH22 ARG A 683      41.460  54.670  75.350  1.00  0.00           H
ATOM   1537  C   ARG A 683      39.500  60.150  70.700  1.00  0.00           C
ATOM   1538  O   ARG A 683      39.450  60.610  71.860  1.00  0.00           O
ATOM   1539  N   ASP A 684      39.310  60.940  69.700  1.00  0.00           N
ATOM   1540  HN  ASP A 684      39.550  60.670  68.760  1.00  0.00           H
ATOM   1541  CA  ASP A 684      38.660  62.270  69.920  1.00  0.00           C
ATOM   1542  HA  ASP A 684      39.200  62.910  70.600  1.00  0.00           H
ATOM   1543  CB  ASP A 684      38.450  63.020  68.540  1.00  0.00           C
ATOM   1544  HB1 ASP A 684      37.730  63.860  68.630  1.00  0.00           H
ATOM   1545  HB2 ASP A 684      37.930  62.360  67.810  1.00  0.00           H
ATOM   1546  CG  ASP A 684      39.840  63.430  67.980  1.00  0.00           C
ATOM   1547  OD1 ASP A 684      40.790  63.360  68.750  1.00  0.00           O
ATOM   1548  OD2 ASP A 684      39.840  63.820  66.780  1.00  0.00           O
ATOM   1549  C   ASP A 684      37.250  62.170  70.510  1.00  0.00           C
ATOM   1550  O   ASP A 684      36.960  62.910  71.450  1.00  0.00           O
ATOM   1551  N   TYR A 685      36.310  61.370  69.980  1.00  0.00           N
ATOM   1552  HN  TYR A 685      36.550  60.810  69.180  1.00  0.00           H
ATOM   1553  CA  TYR A 685      34.910  61.490  70.220  1.00  0.00           C
ATOM   1554  HA  TYR A 685      34.700  62.470  70.640  1.00  0.00           H
ATOM   1555  CB  TYR A 685      34.190  61.390  68.890  1.00  0.00           C
ATOM   1556  HB1 TYR A 685      33.090  61.450  69.000  1.00  0.00           H
ATOM   1557  HB2 TYR A 685      34.650  60.560  68.310  1.00  0.00           H
ATOM   1558  CG  TYR A 685      34.340  62.660  68.130  1.00  0.00           C
ATOM   1559  CD1 TYR A 685      33.760  63.850  68.610  1.00  0.00           C
ATOM   1560  HD1 TYR A 685      33.140  63.910  69.490  1.00  0.00           H
ATOM   1561  CE1 TYR A 685      34.110  65.040  68.070  1.00  0.00           C
ATOM   1562  HE1 TYR A 685      33.670  65.910  68.520  1.00  0.00           H
ATOM   1563  CZ  TYR A 685      34.950  65.200  67.000  1.00  0.00           C
ATOM   1564  OH  TYR A 685      35.280  66.440  66.490  1.00  0.00           O
ATOM   1565  HH  TYR A 685      35.610  66.240  65.610  1.00  0.00           H
ATOM   1566  CD2 TYR A 685      35.190  62.810  67.010  1.00  0.00           C
ATOM   1567  HD2 TYR A 685      35.550  61.880  66.610  1.00  0.00           H
ATOM   1568  CE2 TYR A 685      35.470  64.040  66.460  1.00  0.00           C
ATOM   1569  HE2 TYR A 685      36.180  64.070  65.660  1.00  0.00           H
ATOM   1570  C   TYR A 685      34.360  60.560  71.300  1.00  0.00           C
ATOM   1571  O   TYR A 685      33.140  60.520  71.510  1.00  0.00           O
ATOM   1572  N   GLN A 686      35.280  59.770  71.850  1.00  0.00           N
ATOM   1573  HN  GLN A 686      36.190  59.830  71.470  1.00  0.00           H
ATOM   1574  CA  GLN A 686      35.130  58.820  72.950  1.00  0.00           C
ATOM   1575  HA  GLN A 686      36.120  58.410  73.080  1.00  0.00           H
ATOM   1576  CB  GLN A 686      34.480  59.410  74.210  1.00  0.00           C
ATOM   1577  HB1 GLN A 686      34.210  58.540  74.860  1.00  0.00           H
ATOM   1578  HB2 GLN A 686      33.530  59.920  73.940  1.00  0.00           H
ATOM   1579  CG  GLN A 686      35.340  60.340  75.090  1.00  0.00           C
ATOM   1580  HG1 GLN A 686      35.050  60.080  76.140  1.00  0.00           H
ATOM   1581  HG2 GLN A 686      35.110  61.410  74.890  1.00  0.00           H
ATOM   1582  CD  GLN A 686      36.830  59.910  74.870  1.00  0.00           C
ATOM   1583  OE1 GLN A 686      37.220  58.810  75.170  1.00  0.00           O
ATOM   1584  NE2 GLN A 686      37.690  60.820  74.320  1.00  0.00           N
ATOM   1585 HE21 GLN A 686      38.620  60.530  74.070  1.00  0.00           H
ATOM   1586 HE22 GLN A 686      37.410  61.680  73.910  1.00  0.00           H
ATOM   1587  C   GLN A 686      34.340  57.620  72.450  1.00  0.00           C
ATOM   1588  O   GLN A 686      33.400  57.150  73.080  1.00  0.00           O
ATOM   1589  N   LEU A 687      34.730  57.100  71.230  1.00  0.00           N
ATOM   1590  HN  LEU A 687      35.490  57.510  70.730  1.00  0.00           H
ATOM   1591  CA  LEU A 687      34.030  55.960  70.660  1.00  0.00           C
ATOM   1592  HA  LEU A 687      33.130  55.710  71.200  1.00  0.00           H
ATOM   1593  CB  LEU A 687      33.650  56.220  69.200  1.00  0.00           C
ATOM   1594  HB1 LEU A 687      32.900  55.450  68.920  1.00  0.00           H
ATOM   1595  HB2 LEU A 687      34.570  56.160  68.590  1.00  0.00           H
ATOM   1596  CG  LEU A 687      33.090  57.640  69.020  1.00  0.00           C
ATOM   1597  HG  LEU A 687      33.680  58.420  69.550  1.00  0.00           H
ATOM   1598  CD1 LEU A 687      33.060  58.070  67.530  1.00  0.00           C
ATOM   1599 HD11 LEU A 687      34.080  58.280  67.110  1.00  0.00           H
ATOM   1600 HD12 LEU A 687      32.470  59.010  67.530  1.00  0.00           H
ATOM   1601 HD13 LEU A 687      32.450  57.370  66.930  1.00  0.00           H
ATOM   1602  CD2 LEU A 687      31.640  57.720  69.520  1.00  0.00           C
ATOM   1603 HD21 LEU A 687      31.600  57.610  70.630  1.00  0.00           H
ATOM   1604 HD22 LEU A 687      30.940  56.990  69.060  1.00  0.00           H
ATOM   1605 HD23 LEU A 687      31.250  58.740  69.310  1.00  0.00           H
ATOM   1606  C   LEU A 687      35.010  54.780  70.680  1.00  0.00           C
ATOM   1607  O   LEU A 687      36.250  54.930  70.770  1.00  0.00           O
ATOM   1608  N   SER A 688      34.510  53.510  70.490  1.00  0.00           N
ATOM   1609  HN  SER A 688      33.520  53.380  70.450  1.00  0.00           H
ATOM   1610  CA  SER A 688      35.240  52.280  70.260  1.00  0.00           C
ATOM   1611  HA  SER A 688      36.230  52.340  70.680  1.00  0.00           H
ATOM   1612  CB  SER A 688      34.510  51.100  70.980  1.00  0.00           C
ATOM   1613  HB1 SER A 688      33.460  50.980  70.660  1.00  0.00           H
ATOM   1614  HB2 SER A 688      34.550  51.230  72.080  1.00  0.00           H
ATOM   1615  OG  SER A 688      35.020  49.810  70.680  1.00  0.00           O
ATOM   1616  HG1 SER A 688      34.840  49.270  71.450  1.00  0.00           H
ATOM   1617  C   SER A 688      35.320  51.970  68.820  1.00  0.00           C
ATOM   1618  O   SER A 688      34.430  51.810  68.040  1.00  0.00           O
ATOM   1619  N   TYR A 689      36.540  52.050  68.340  1.00  0.00           N
ATOM   1620  HN  TYR A 689      37.180  52.340  69.050  1.00  0.00           H
ATOM   1621  CA  TYR A 689      37.010  51.800  66.970  1.00  0.00           C
ATOM   1622  HA  TYR A 689      36.480  52.410  66.260  1.00  0.00           H
ATOM   1623  CB  TYR A 689      38.560  52.000  66.860  1.00  0.00           C
ATOM   1624  HB1 TYR A 689      38.930  51.540  67.800  1.00  0.00           H
ATOM   1625  HB2 TYR A 689      38.660  53.110  66.910  1.00  0.00           H
ATOM   1626  CG  TYR A 689      39.280  51.500  65.660  1.00  0.00           C
ATOM   1627  CD1 TYR A 689      40.060  50.290  65.700  1.00  0.00           C
ATOM   1628  HD1 TYR A 689      40.110  49.700  66.610  1.00  0.00           H
ATOM   1629  CE1 TYR A 689      40.560  49.790  64.480  1.00  0.00           C
ATOM   1630  HE1 TYR A 689      41.050  48.830  64.440  1.00  0.00           H
ATOM   1631  CZ  TYR A 689      40.430  50.460  63.300  1.00  0.00           C
ATOM   1632  OH  TYR A 689      40.800  49.740  62.270  1.00  0.00           O
ATOM   1633  HH  TYR A 689      40.410  50.200  61.510  1.00  0.00           H
ATOM   1634  CD2 TYR A 689      39.230  52.190  64.500  1.00  0.00           C
ATOM   1635  HD2 TYR A 689      38.880  53.210  64.390  1.00  0.00           H
ATOM   1636  CE2 TYR A 689      39.760  51.690  63.260  1.00  0.00           C
ATOM   1637  HE2 TYR A 689      39.660  52.190  62.310  1.00  0.00           H
ATOM   1638  C   TYR A 689      36.740  50.340  66.450  1.00  0.00           C
ATOM   1639  O   TYR A 689      36.390  50.180  65.230  1.00  0.00           O
ATOM   1640  N   LEU A 690      36.880  49.250  67.300  1.00  0.00           N
ATOM   1641  HN  LEU A 690      37.070  49.420  68.270  1.00  0.00           H
ATOM   1642  CA  LEU A 690      36.550  47.870  66.940  1.00  0.00           C
ATOM   1643  HA  LEU A 690      37.060  47.760  65.990  1.00  0.00           H
ATOM   1644  CB  LEU A 690      37.180  46.790  67.860  1.00  0.00           C
ATOM   1645  HB1 LEU A 690      36.600  45.840  67.780  1.00  0.00           H
ATOM   1646  HB2 LEU A 690      37.170  47.150  68.910  1.00  0.00           H
ATOM   1647  CG  LEU A 690      38.620  46.500  67.690  1.00  0.00           C
ATOM   1648  HG  LEU A 690      39.140  47.470  67.630  1.00  0.00           H
ATOM   1649  CD1 LEU A 690      39.240  45.770  68.860  1.00  0.00           C
ATOM   1650 HD11 LEU A 690      39.220  46.400  69.780  1.00  0.00           H
ATOM   1651 HD12 LEU A 690      40.190  45.250  68.630  1.00  0.00           H
ATOM   1652 HD13 LEU A 690      38.560  44.930  69.150  1.00  0.00           H
ATOM   1653  CD2 LEU A 690      38.820  45.630  66.420  1.00  0.00           C
ATOM   1654 HD21 LEU A 690      37.860  45.270  65.990  1.00  0.00           H
ATOM   1655 HD22 LEU A 690      39.470  44.750  66.650  1.00  0.00           H
ATOM   1656 HD23 LEU A 690      39.360  46.140  65.580  1.00  0.00           H
ATOM   1657  C   LEU A 690      35.080  47.750  66.630  1.00  0.00           C
ATOM   1658  O   LEU A 690      34.630  47.110  65.640  1.00  0.00           O
ATOM   1659  N   SER A 691      34.210  48.440  67.490  1.00  0.00           N
ATOM   1660  HN  SER A 691      34.500  49.130  68.140  1.00  0.00           H
ATOM   1661  CA  SER A 691      32.740  48.480  67.260  1.00  0.00           C
ATOM   1662  HA  SER A 691      32.320  47.500  67.140  1.00  0.00           H
ATOM   1663  CB  SER A 691      32.120  49.130  68.520  1.00  0.00           C
ATOM   1664  HB1 SER A 691      32.370  50.210  68.680  1.00  0.00           H
ATOM   1665  HB2 SER A 691      32.540  48.670  69.440  1.00  0.00           H
ATOM   1666  OG  SER A 691      30.670  48.960  68.510  1.00  0.00           O
ATOM   1667  HG1 SER A 691      30.550  48.020  68.380  1.00  0.00           H
ATOM   1668  C   SER A 691      32.350  49.210  66.020  1.00  0.00           C
ATOM   1669  O   SER A 691      31.490  48.730  65.230  1.00  0.00           O
ATOM   1670  N   LEU A 692      32.970  50.390  65.780  1.00  0.00           N
ATOM   1671  HN  LEU A 692      33.680  50.790  66.350  1.00  0.00           H
ATOM   1672  CA  LEU A 692      32.430  51.400  64.820  1.00  0.00           C
ATOM   1673  HA  LEU A 692      31.350  51.270  64.810  1.00  0.00           H
ATOM   1674  CB  LEU A 692      32.890  52.800  65.280  1.00  0.00           C
ATOM   1675  HB1 LEU A 692      34.000  52.810  65.270  1.00  0.00           H
ATOM   1676  HB2 LEU A 692      32.450  52.820  66.290  1.00  0.00           H
ATOM   1677  CG  LEU A 692      32.340  54.030  64.480  1.00  0.00           C
ATOM   1678  HG  LEU A 692      32.660  53.940  63.420  1.00  0.00           H
ATOM   1679  CD1 LEU A 692      30.790  54.050  64.490  1.00  0.00           C
ATOM   1680 HD11 LEU A 692      30.190  54.030  65.430  1.00  0.00           H
ATOM   1681 HD12 LEU A 692      30.300  53.300  63.830  1.00  0.00           H
ATOM   1682 HD13 LEU A 692      30.590  55.050  64.070  1.00  0.00           H
ATOM   1683  CD2 LEU A 692      32.920  55.350  65.000  1.00  0.00           C
ATOM   1684 HD21 LEU A 692      34.020  55.330  64.810  1.00  0.00           H
ATOM   1685 HD22 LEU A 692      32.710  55.590  66.070  1.00  0.00           H
ATOM   1686 HD23 LEU A 692      32.440  56.190  64.440  1.00  0.00           H
ATOM   1687  C   LEU A 692      32.820  51.140  63.350  1.00  0.00           C
ATOM   1688  O   LEU A 692      32.230  51.520  62.360  1.00  0.00           O
ATOM   1689  N   ARG A 693      33.950  50.410  63.210  1.00  0.00           N
ATOM   1690  HN  ARG A 693      34.470  50.200  64.030  1.00  0.00           H
ATOM   1691  CA  ARG A 693      34.500  50.010  61.940  1.00  0.00           C
ATOM   1692  HA  ARG A 693      34.480  50.800  61.210  1.00  0.00           H
ATOM   1693  CB  ARG A 693      36.030  49.520  61.980  1.00  0.00           C
ATOM   1694  HB1 ARG A 693      36.450  50.330  62.610  1.00  0.00           H
ATOM   1695  HB2 ARG A 693      36.580  49.480  61.000  1.00  0.00           H
ATOM   1696  CG  ARG A 693      36.260  48.190  62.660  1.00  0.00           C
ATOM   1697  HG1 ARG A 693      35.680  47.390  62.140  1.00  0.00           H
ATOM   1698  HG2 ARG A 693      35.870  48.240  63.710  1.00  0.00           H
ATOM   1699  CD  ARG A 693      37.670  47.670  62.620  1.00  0.00           C
ATOM   1700  HD1 ARG A 693      37.700  46.670  63.100  1.00  0.00           H
ATOM   1701  HD2 ARG A 693      38.340  48.460  63.030  1.00  0.00           H
ATOM   1702  NE  ARG A 693      38.110  47.550  61.200  1.00  0.00           N
ATOM   1703  HE  ARG A 693      38.610  48.300  60.780  1.00  0.00           H
ATOM   1704  CZ  ARG A 693      37.980  46.490  60.450  1.00  0.00           C
ATOM   1705  NH1 ARG A 693      37.310  45.410  60.800  1.00  0.00           N
ATOM   1706 HH11 ARG A 693      36.760  45.330  61.640  1.00  0.00           H
ATOM   1707 HH12 ARG A 693      37.290  44.660  60.140  1.00  0.00           H
ATOM   1708  NH2 ARG A 693      38.450  46.520  59.260  1.00  0.00           N
ATOM   1709 HH21 ARG A 693      39.110  47.220  59.000  1.00  0.00           H
ATOM   1710 HH22 ARG A 693      38.160  45.860  58.560  1.00  0.00           H
ATOM   1711  C   ARG A 693      33.630  48.890  61.410  1.00  0.00           C
ATOM   1712  O   ARG A 693      33.300  48.820  60.220  1.00  0.00           O
ATOM   1713  N   THR A 694      33.100  47.950  62.250  1.00  0.00           N
ATOM   1714  HN  THR A 694      33.270  48.050  63.230  1.00  0.00           H
ATOM   1715  CA  THR A 694      32.030  47.040  61.890  1.00  0.00           C
ATOM   1716  HA  THR A 694      32.410  46.470  61.050  1.00  0.00           H
ATOM   1717  CB  THR A 694      31.680  46.130  63.000  1.00  0.00           C
ATOM   1718  HB  THR A 694      31.720  46.700  63.950  1.00  0.00           H
ATOM   1719  OG1 THR A 694      32.570  45.000  62.920  1.00  0.00           O
ATOM   1720  HG1 THR A 694      32.160  44.380  63.510  1.00  0.00           H
ATOM   1721  CG2 THR A 694      30.240  45.430  62.900  1.00  0.00           C
ATOM   1722 HG21 THR A 694      30.310  44.720  63.750  1.00  0.00           H
ATOM   1723 HG22 THR A 694      30.150  44.880  61.930  1.00  0.00           H
ATOM   1724 HG23 THR A 694      29.470  46.200  63.120  1.00  0.00           H
ATOM   1725  C   THR A 694      30.800  47.720  61.330  1.00  0.00           C
ATOM   1726  O   THR A 694      30.330  47.280  60.240  1.00  0.00           O
ATOM   1727  N   SER A 695      30.260  48.790  61.960  1.00  0.00           N
ATOM   1728  HN  SER A 695      30.620  49.040  62.850  1.00  0.00           H
ATOM   1729  CA  SER A 695      29.060  49.530  61.460  1.00  0.00           C
ATOM   1730  HA  SER A 695      28.360  48.730  61.270  1.00  0.00           H
ATOM   1731  CB  SER A 695      28.610  50.610  62.520  1.00  0.00           C
ATOM   1732  HB1 SER A 695      27.710  51.080  62.080  1.00  0.00           H
ATOM   1733  HB2 SER A 695      29.440  51.320  62.730  1.00  0.00           H
ATOM   1734  OG  SER A 695      28.260  49.980  63.740  1.00  0.00           O
ATOM   1735  HG1 SER A 695      28.110  50.640  64.430  1.00  0.00           H
ATOM   1736  C   SER A 695      29.310  50.180  60.060  1.00  0.00           C
ATOM   1737  O   SER A 695      28.490  50.120  59.120  1.00  0.00           O
ATOM   1738  N   ILE A 696      30.570  50.710  59.860  1.00  0.00           N
ATOM   1739  HN  ILE A 696      31.250  50.820  60.580  1.00  0.00           H
ATOM   1740  CA  ILE A 696      31.080  51.180  58.550  1.00  0.00           C
ATOM   1741  HA  ILE A 696      30.380  51.910  58.170  1.00  0.00           H
ATOM   1742  CB  ILE A 696      32.390  52.010  58.670  1.00  0.00           C
ATOM   1743  HB  ILE A 696      33.040  51.410  59.340  1.00  0.00           H
ATOM   1744  CG2 ILE A 696      33.130  52.160  57.290  1.00  0.00           C
ATOM   1745 HG21 ILE A 696      32.420  52.570  56.540  1.00  0.00           H
ATOM   1746 HG22 ILE A 696      33.650  51.310  56.790  1.00  0.00           H
ATOM   1747 HG23 ILE A 696      33.870  52.960  57.490  1.00  0.00           H
ATOM   1748  CG1 ILE A 696      32.160  53.310  59.430  1.00  0.00           C
ATOM   1749 HG11 ILE A 696      31.390  53.140  60.210  1.00  0.00           H
ATOM   1750 HG12 ILE A 696      31.920  54.160  58.750  1.00  0.00           H
ATOM   1751  CD  ILE A 696      33.400  53.800  60.180  1.00  0.00           C
ATOM   1752  HD1 ILE A 696      34.260  53.790  59.480  1.00  0.00           H
ATOM   1753  HD2 ILE A 696      33.710  53.030  60.920  1.00  0.00           H
ATOM   1754  HD3 ILE A 696      33.310  54.790  60.670  1.00  0.00           H
ATOM   1755  C   ILE A 696      31.080  50.100  57.510  1.00  0.00           C
ATOM   1756  O   ILE A 696      30.660  50.260  56.330  1.00  0.00           O
ATOM   1757  N   GLY A 697      31.490  48.910  57.940  1.00  0.00           N
ATOM   1758  HN  GLY A 697      31.760  48.780  58.890  1.00  0.00           H
ATOM   1759  CA  GLY A 697      31.550  47.740  57.040  1.00  0.00           C
ATOM   1760  HA1 GLY A 697      32.010  47.000  57.680  1.00  0.00           H
ATOM   1761  HA2 GLY A 697      32.150  47.860  56.150  1.00  0.00           H
ATOM   1762  C   GLY A 697      30.300  47.150  56.550  1.00  0.00           C
ATOM   1763  O   GLY A 697      30.100  46.960  55.380  1.00  0.00           O
ATOM   1764  N   LEU A 698      29.340  46.940  57.510  1.00  0.00           N
ATOM   1765  HN  LEU A 698      29.590  47.000  58.470  1.00  0.00           H
ATOM   1766  CA  LEU A 698      27.930  46.480  57.280  1.00  0.00           C
ATOM   1767  HA  LEU A 698      28.000  45.620  56.630  1.00  0.00           H
ATOM   1768  CB  LEU A 698      27.190  46.090  58.660  1.00  0.00           C
ATOM   1769  HB1 LEU A 698      26.110  45.980  58.440  1.00  0.00           H
ATOM   1770  HB2 LEU A 698      27.380  46.890  59.400  1.00  0.00           H
ATOM   1771  CG  LEU A 698      27.800  44.770  59.290  1.00  0.00           C
ATOM   1772  HG  LEU A 698      28.910  44.770  59.130  1.00  0.00           H
ATOM   1773  CD1 LEU A 698      27.380  44.490  60.710  1.00  0.00           C
ATOM   1774 HD11 LEU A 698      27.800  45.240  61.420  1.00  0.00           H
ATOM   1775 HD12 LEU A 698      27.650  43.500  61.150  1.00  0.00           H
ATOM   1776 HD13 LEU A 698      26.280  44.550  60.840  1.00  0.00           H
ATOM   1777  CD2 LEU A 698      27.490  43.540  58.390  1.00  0.00           C
ATOM   1778 HD21 LEU A 698      26.420  43.430  58.170  1.00  0.00           H
ATOM   1779 HD22 LEU A 698      27.890  42.570  58.750  1.00  0.00           H
ATOM   1780 HD23 LEU A 698      27.910  43.720  57.380  1.00  0.00           H
ATOM   1781  C   LEU A 698      27.160  47.450  56.410  1.00  0.00           C
ATOM   1782  O   LEU A 698      26.490  46.960  55.560  1.00  0.00           O
ATOM   1783  N   TRP A 699      27.290  48.800  56.630  1.00  0.00           N
ATOM   1784  HN  TRP A 699      27.820  49.100  57.420  1.00  0.00           H
ATOM   1785  CA  TRP A 699      26.870  49.760  55.650  1.00  0.00           C
ATOM   1786  HA  TRP A 699      25.820  49.600  55.520  1.00  0.00           H
ATOM   1787  CB  TRP A 699      27.090  51.290  55.930  1.00  0.00           C
ATOM   1788  HB1 TRP A 699      26.870  51.890  55.030  1.00  0.00           H
ATOM   1789  HB2 TRP A 699      28.160  51.520  56.110  1.00  0.00           H
ATOM   1790  CG  TRP A 699      26.190  51.960  56.940  1.00  0.00           C
ATOM   1791  CD1 TRP A 699      26.430  52.500  58.150  1.00  0.00           C
ATOM   1792  HD1 TRP A 699      27.360  52.300  58.660  1.00  0.00           H
ATOM   1793  NE1 TRP A 699      25.210  52.860  58.790  1.00  0.00           N
ATOM   1794  HE1 TRP A 699      25.150  53.290  59.660  1.00  0.00           H
ATOM   1795  CE2 TRP A 699      24.190  52.590  57.940  1.00  0.00           C
ATOM   1796  CD2 TRP A 699      24.740  52.090  56.730  1.00  0.00           C
ATOM   1797  CE3 TRP A 699      23.940  51.780  55.610  1.00  0.00           C
ATOM   1798  HE3 TRP A 699      24.330  51.540  54.640  1.00  0.00           H
ATOM   1799  CZ3 TRP A 699      22.590  51.980  55.800  1.00  0.00           C
ATOM   1800  HZ3 TRP A 699      21.940  51.840  54.950  1.00  0.00           H
ATOM   1801  CZ2 TRP A 699      22.800  52.730  58.030  1.00  0.00           C
ATOM   1802  HZ2 TRP A 699      22.310  52.970  58.970  1.00  0.00           H
ATOM   1803  CH2 TRP A 699      21.990  52.430  56.940  1.00  0.00           C
ATOM   1804  HH2 TRP A 699      20.930  52.240  57.000  1.00  0.00           H
ATOM   1805  C   TRP A 699      27.420  49.510  54.230  1.00  0.00           C
ATOM   1806  O   TRP A 699      26.700  49.520  53.270  1.00  0.00           O
ATOM   1807  N   THR A 700      28.770  49.270  54.140  1.00  0.00           N
ATOM   1808  HN  THR A 700      29.300  49.360  54.970  1.00  0.00           H
ATOM   1809  CA  THR A 700      29.470  49.140  52.860  1.00  0.00           C
ATOM   1810  HA  THR A 700      29.260  50.040  52.310  1.00  0.00           H
ATOM   1811  CB  THR A 700      30.970  49.040  53.100  1.00  0.00           C
ATOM   1812  HB  THR A 700      31.260  48.180  53.740  1.00  0.00           H
ATOM   1813  OG1 THR A 700      31.540  50.240  53.580  1.00  0.00           O
ATOM   1814  HG1 THR A 700      31.330  50.160  54.510  1.00  0.00           H
ATOM   1815  CG2 THR A 700      31.710  48.830  51.770  1.00  0.00           C
ATOM   1816 HG21 THR A 700      31.890  47.770  51.520  1.00  0.00           H
ATOM   1817 HG22 THR A 700      32.740  49.240  51.690  1.00  0.00           H
ATOM   1818 HG23 THR A 700      31.110  49.300  50.950  1.00  0.00           H
ATOM   1819  C   THR A 700      28.920  47.980  52.040  1.00  0.00           C
ATOM   1820  O   THR A 700      28.480  48.220  50.980  1.00  0.00           O
ATOM   1821  N   SER A 701      28.920  46.800  52.690  1.00  0.00           N
ATOM   1822  HN  SER A 701      29.260  46.870  53.610  1.00  0.00           H
ATOM   1823  CA  SER A 701      28.450  45.460  52.220  1.00  0.00           C
ATOM   1824  HA  SER A 701      29.090  45.170  51.410  1.00  0.00           H
ATOM   1825  CB  SER A 701      28.490  44.410  53.410  1.00  0.00           C
ATOM   1826  HB1 SER A 701      27.800  44.770  54.190  1.00  0.00           H
ATOM   1827  HB2 SER A 701      29.500  44.450  53.850  1.00  0.00           H
ATOM   1828  OG  SER A 701      28.240  43.070  53.070  1.00  0.00           O
ATOM   1829  HG1 SER A 701      28.740  42.810  52.300  1.00  0.00           H
ATOM   1830  C   SER A 701      27.080  45.570  51.720  1.00  0.00           C
ATOM   1831  O   SER A 701      26.650  45.020  50.680  1.00  0.00           O
ATOM   1832  N   PHE A 702      26.220  46.280  52.510  1.00  0.00           N
ATOM   1833  HN  PHE A 702      26.530  46.550  53.420  1.00  0.00           H
ATOM   1834  CA  PHE A 702      24.810  46.410  52.130  1.00  0.00           C
ATOM   1835  HA  PHE A 702      24.430  45.430  51.910  1.00  0.00           H
ATOM   1836  CB  PHE A 702      23.920  46.880  53.350  1.00  0.00           C
ATOM   1837  HB1 PHE A 702      24.420  47.770  53.780  1.00  0.00           H
ATOM   1838  HB2 PHE A 702      23.970  46.130  54.170  1.00  0.00           H
ATOM   1839  CG  PHE A 702      22.450  47.200  52.980  1.00  0.00           C
ATOM   1840  CD1 PHE A 702      21.620  46.210  52.630  1.00  0.00           C
ATOM   1841  HD1 PHE A 702      21.790  45.150  52.520  1.00  0.00           H
ATOM   1842  CE1 PHE A 702      20.280  46.530  52.310  1.00  0.00           C
ATOM   1843  HE1 PHE A 702      19.600  45.820  51.870  1.00  0.00           H
ATOM   1844  CZ  PHE A 702      19.770  47.870  52.430  1.00  0.00           C
ATOM   1845  HZ  PHE A 702      18.790  48.180  52.120  1.00  0.00           H
ATOM   1846  CD2 PHE A 702      21.980  48.490  53.090  1.00  0.00           C
ATOM   1847  HD2 PHE A 702      22.640  49.200  53.590  1.00  0.00           H
ATOM   1848  CE2 PHE A 702      20.640  48.830  52.850  1.00  0.00           C
ATOM   1849  HE2 PHE A 702      20.380  49.870  52.910  1.00  0.00           H
ATOM   1850  C   PHE A 702      24.650  47.250  50.870  1.00  0.00           C
ATOM   1851  O   PHE A 702      23.970  46.910  49.900  1.00  0.00           O
ATOM   1852  N   LEU A 703      25.380  48.400  50.770  1.00  0.00           N
ATOM   1853  HN  LEU A 703      26.040  48.630  51.490  1.00  0.00           H
ATOM   1854  CA  LEU A 703      25.380  49.380  49.720  1.00  0.00           C
ATOM   1855  HA  LEU A 703      24.360  49.710  49.590  1.00  0.00           H
ATOM   1856  CB  LEU A 703      26.080  50.720  50.080  1.00  0.00           C
ATOM   1857  HB1 LEU A 703      26.040  51.370  49.170  1.00  0.00           H
ATOM   1858  HB2 LEU A 703      27.170  50.570  50.240  1.00  0.00           H
ATOM   1859  CG  LEU A 703      25.550  51.460  51.310  1.00  0.00           C
ATOM   1860  HG  LEU A 703      25.250  50.790  52.150  1.00  0.00           H
ATOM   1861  CD1 LEU A 703      26.600  52.430  51.950  1.00  0.00           C
ATOM   1862 HD11 LEU A 703      26.160  52.920  52.830  1.00  0.00           H
ATOM   1863 HD12 LEU A 703      26.950  53.130  51.160  1.00  0.00           H
ATOM   1864 HD13 LEU A 703      27.530  51.970  52.360  1.00  0.00           H
ATOM   1865  CD2 LEU A 703      24.240  52.200  50.920  1.00  0.00           C
ATOM   1866 HD21 LEU A 703      24.470  52.920  50.110  1.00  0.00           H
ATOM   1867 HD22 LEU A 703      23.910  52.840  51.750  1.00  0.00           H
ATOM   1868 HD23 LEU A 703      23.370  51.560  50.660  1.00  0.00           H
ATOM   1869  C   LEU A 703      25.850  48.800  48.370  1.00  0.00           C
ATOM   1870  O   LEU A 703      25.210  49.020  47.380  1.00  0.00           O
ATOM   1871  N   CYS A 704      26.760  47.880  48.370  1.00  0.00           N
ATOM   1872  HN  CYS A 704      27.250  47.660  49.210  1.00  0.00           H
ATOM   1873  CA  CYS A 704      27.210  47.090  47.300  1.00  0.00           C
ATOM   1874  HA  CYS A 704      27.430  47.750  46.480  1.00  0.00           H
ATOM   1875  CB  CYS A 704      28.540  46.310  47.650  1.00  0.00           C
ATOM   1876  HB1 CYS A 704      28.700  45.830  46.660  1.00  0.00           H
ATOM   1877  HB2 CYS A 704      28.310  45.470  48.350  1.00  0.00           H
ATOM   1878  SG  CYS A 704      29.860  47.460  48.160  1.00  0.00           S
ATOM   1879  HG1 CYS A 704      29.230  47.910  49.240  1.00  0.00           H
ATOM   1880  C   CYS A 704      26.170  46.100  46.790  1.00  0.00           C
ATOM   1881  O   CYS A 704      25.900  46.010  45.590  1.00  0.00           O
ATOM   1882  N   ILE A 705      25.420  45.440  47.700  1.00  0.00           N
ATOM   1883  HN  ILE A 705      25.490  45.560  48.700  1.00  0.00           H
ATOM   1884  CA  ILE A 705      24.350  44.500  47.340  1.00  0.00           C
ATOM   1885  HA  ILE A 705      24.730  43.690  46.740  1.00  0.00           H
ATOM   1886  CB  ILE A 705      23.850  43.730  48.600  1.00  0.00           C
ATOM   1887  HB  ILE A 705      23.860  44.570  49.330  1.00  0.00           H
ATOM   1888  CG2 ILE A 705      22.410  43.150  48.550  1.00  0.00           C
ATOM   1889 HG21 ILE A 705      22.380  42.430  47.710  1.00  0.00           H
ATOM   1890 HG22 ILE A 705      21.630  43.930  48.350  1.00  0.00           H
ATOM   1891 HG23 ILE A 705      22.000  42.710  49.480  1.00  0.00           H
ATOM   1892  CG1 ILE A 705      24.860  42.640  48.990  1.00  0.00           C
ATOM   1893 HG11 ILE A 705      25.830  43.190  49.020  1.00  0.00           H
ATOM   1894 HG12 ILE A 705      24.930  41.890  48.190  1.00  0.00           H
ATOM   1895  CD  ILE A 705      24.530  42.100  50.420  1.00  0.00           C
ATOM   1896  HD1 ILE A 705      24.230  42.960  51.050  1.00  0.00           H
ATOM   1897  HD2 ILE A 705      25.470  41.720  50.860  1.00  0.00           H
ATOM   1898  HD3 ILE A 705      23.710  41.360  50.560  1.00  0.00           H
ATOM   1899  C   ILE A 705      23.240  45.220  46.630  1.00  0.00           C
ATOM   1900  O   ILE A 705      22.740  44.800  45.600  1.00  0.00           O
ATOM   1901  N   VAL A 706      22.900  46.470  47.040  1.00  0.00           N
ATOM   1902  HN  VAL A 706      23.450  46.880  47.760  1.00  0.00           H
ATOM   1903  CA  VAL A 706      21.830  47.340  46.470  1.00  0.00           C
ATOM   1904  HA  VAL A 706      20.980  46.710  46.220  1.00  0.00           H
ATOM   1905  CB  VAL A 706      21.470  48.450  47.470  1.00  0.00           C
ATOM   1906  HB  VAL A 706      22.310  49.140  47.680  1.00  0.00           H
ATOM   1907  CG1 VAL A 706      20.260  49.240  46.880  1.00  0.00           C
ATOM   1908 HG11 VAL A 706      19.570  48.520  46.380  1.00  0.00           H
ATOM   1909 HG12 VAL A 706      20.430  50.030  46.120  1.00  0.00           H
ATOM   1910 HG13 VAL A 706      19.790  49.620  47.810  1.00  0.00           H
ATOM   1911  CG2 VAL A 706      20.960  47.810  48.720  1.00  0.00           C
ATOM   1912 HG21 VAL A 706      20.160  47.100  48.380  1.00  0.00           H
ATOM   1913 HG22 VAL A 706      20.600  48.560  49.460  1.00  0.00           H
ATOM   1914 HG23 VAL A 706      21.870  47.360  49.180  1.00  0.00           H
ATOM   1915  C   VAL A 706      22.260  47.870  45.090  1.00  0.00           C
ATOM   1916  O   VAL A 706      21.510  47.880  44.120  1.00  0.00           O
ATOM   1917  N   LEU A 707      23.530  48.340  44.920  1.00  0.00           N
ATOM   1918  HN  LEU A 707      24.120  48.410  45.720  1.00  0.00           H
ATOM   1919  CA  LEU A 707      24.150  48.750  43.680  1.00  0.00           C
ATOM   1920  HA  LEU A 707      23.590  49.580  43.280  1.00  0.00           H
ATOM   1921  CB  LEU A 707      25.620  49.150  43.860  1.00  0.00           C
ATOM   1922  HB1 LEU A 707      26.240  48.330  44.270  1.00  0.00           H
ATOM   1923  HB2 LEU A 707      25.650  49.950  44.640  1.00  0.00           H
ATOM   1924  CG  LEU A 707      26.410  49.740  42.660  1.00  0.00           C
ATOM   1925  HG  LEU A 707      26.660  48.820  42.100  1.00  0.00           H
ATOM   1926  CD1 LEU A 707      25.590  50.780  41.820  1.00  0.00           C
ATOM   1927 HD11 LEU A 707      26.180  51.210  40.980  1.00  0.00           H
ATOM   1928 HD12 LEU A 707      25.470  51.560  42.610  1.00  0.00           H
ATOM   1929 HD13 LEU A 707      24.590  50.370  41.550  1.00  0.00           H
ATOM   1930  CD2 LEU A 707      27.680  50.390  43.340  1.00  0.00           C
ATOM   1931 HD21 LEU A 707      28.420  50.550  42.540  1.00  0.00           H
ATOM   1932 HD22 LEU A 707      28.250  49.800  44.080  1.00  0.00           H
ATOM   1933 HD23 LEU A 707      27.410  51.380  43.790  1.00  0.00           H
ATOM   1934  C   LEU A 707      24.110  47.670  42.590  1.00  0.00           C
ATOM   1935  O   LEU A 707      23.800  47.970  41.420  1.00  0.00           O
ATOM   1936  N   VAL A 708      24.450  46.450  42.890  1.00  0.00           N
ATOM   1937  HN  VAL A 708      24.640  46.350  43.860  1.00  0.00           H
ATOM   1938  CA  VAL A 708      24.450  45.310  41.930  1.00  0.00           C
ATOM   1939  HA  VAL A 708      25.030  45.600  41.050  1.00  0.00           H
ATOM   1940  CB  VAL A 708      25.200  44.070  42.490  1.00  0.00           C
ATOM   1941  HB  VAL A 708      24.590  43.890  43.410  1.00  0.00           H
ATOM   1942  CG1 VAL A 708      25.000  42.900  41.590  1.00  0.00           C
ATOM   1943 HG11 VAL A 708      25.560  42.080  42.090  1.00  0.00           H
ATOM   1944 HG12 VAL A 708      25.490  43.090  40.610  1.00  0.00           H
ATOM   1945 HG13 VAL A 708      23.980  42.520  41.340  1.00  0.00           H
ATOM   1946  CG2 VAL A 708      26.630  44.320  42.820  1.00  0.00           C
ATOM   1947 HG21 VAL A 708      27.160  44.820  41.970  1.00  0.00           H
ATOM   1948 HG22 VAL A 708      27.230  43.480  43.240  1.00  0.00           H
ATOM   1949 HG23 VAL A 708      26.640  45.040  43.670  1.00  0.00           H
ATOM   1950  C   VAL A 708      23.040  45.010  41.460  1.00  0.00           C
ATOM   1951  O   VAL A 708      22.740  44.700  40.290  1.00  0.00           O
ATOM   1952  N   ALA A 709      22.090  45.110  42.410  1.00  0.00           N
ATOM   1953  HN  ALA A 709      22.250  45.260  43.380  1.00  0.00           H
ATOM   1954  CA  ALA A 709      20.720  44.750  42.120  1.00  0.00           C
ATOM   1955  HA  ALA A 709      20.710  43.920  41.430  1.00  0.00           H
ATOM   1956  CB  ALA A 709      20.010  44.600  43.540  1.00  0.00           C
ATOM   1957  HB1 ALA A 709      20.280  45.490  44.140  1.00  0.00           H
ATOM   1958  HB2 ALA A 709      20.320  43.720  44.150  1.00  0.00           H
ATOM   1959  HB3 ALA A 709      18.930  44.440  43.330  1.00  0.00           H
ATOM   1960  C   ALA A 709      19.990  45.910  41.420  1.00  0.00           C
ATOM   1961  O   ALA A 709      19.030  45.620  40.760  1.00  0.00           O
ATOM   1962  N   THR A 710      20.440  47.160  41.500  1.00  0.00           N
ATOM   1963  HN  THR A 710      21.130  47.360  42.180  1.00  0.00           H
ATOM   1964  CA  THR A 710      19.960  48.230  40.620  1.00  0.00           C
ATOM   1965  HA  THR A 710      18.930  48.100  40.310  1.00  0.00           H
ATOM   1966  CB  THR A 710      19.890  49.550  41.320  1.00  0.00           C
ATOM   1967  HB  THR A 710      19.490  50.390  40.700  1.00  0.00           H
ATOM   1968  OG1 THR A 710      21.090  49.890  41.960  1.00  0.00           O
ATOM   1969  HG1 THR A 710      21.160  49.300  42.710  1.00  0.00           H
ATOM   1970  CG2 THR A 710      18.860  49.450  42.400  1.00  0.00           C
ATOM   1971 HG21 THR A 710      18.420  50.440  42.620  1.00  0.00           H
ATOM   1972 HG22 THR A 710      19.300  49.110  43.370  1.00  0.00           H
ATOM   1973 HG23 THR A 710      18.070  48.710  42.180  1.00  0.00           H
ATOM   1974  C   THR A 710      20.770  48.360  39.350  1.00  0.00           C
ATOM   1975  O   THR A 710      20.290  49.000  38.400  1.00  0.00           O
ATOM   1976  N   ASP A 711      21.860  47.600  39.100  1.00  0.00           N
ATOM   1977  HN  ASP A 711      22.300  47.180  39.900  1.00  0.00           H
ATOM   1978  CA  ASP A 711      22.630  47.430  37.940  1.00  0.00           C
ATOM   1979  HA  ASP A 711      23.190  46.540  38.180  1.00  0.00           H
ATOM   1980  CB  ASP A 711      21.770  46.940  36.720  1.00  0.00           C
ATOM   1981  HB1 ASP A 711      20.910  47.630  36.580  1.00  0.00           H
ATOM   1982  HB2 ASP A 711      21.360  45.930  36.910  1.00  0.00           H
ATOM   1983  CG  ASP A 711      22.560  46.780  35.440  1.00  0.00           C
ATOM   1984  OD1 ASP A 711      21.890  46.400  34.480  1.00  0.00           O
ATOM   1985  OD2 ASP A 711      23.740  47.000  35.390  1.00  0.00           O
ATOM   1986  C   ASP A 711      23.560  48.590  37.810  1.00  0.00           C
ATOM   1987  O   ASP A 711      23.140  49.730  37.710  1.00  0.00           O
ATOM   1988  N   ALA A 712      24.890  48.280  37.900  1.00  0.00           N
ATOM   1989  HN  ALA A 712      25.130  47.310  37.940  1.00  0.00           H
ATOM   1990  CA  ALA A 712      25.970  49.200  37.930  1.00  0.00           C
ATOM   1991  HA  ALA A 712      25.490  50.120  38.220  1.00  0.00           H
ATOM   1992  CB  ALA A 712      26.950  48.660  38.960  1.00  0.00           C
ATOM   1993  HB1 ALA A 712      26.460  48.720  39.950  1.00  0.00           H
ATOM   1994  HB2 ALA A 712      27.820  49.340  38.990  1.00  0.00           H
ATOM   1995  HB3 ALA A 712      27.360  47.640  38.730  1.00  0.00           H
ATOM   1996  C   ALA A 712      26.710  49.240  36.630  1.00  0.00           C
ATOM   1997  O   ALA A 712      27.890  49.640  36.600  1.00  0.00           O
ATOM   1998  N   SER A 713      26.110  48.720  35.530  1.00  0.00           N
ATOM   1999  HN  SER A 713      25.240  48.270  35.720  1.00  0.00           H
ATOM   2000  CA  SER A 713      26.740  48.650  34.230  1.00  0.00           C
ATOM   2001  HA  SER A 713      27.790  48.470  34.270  1.00  0.00           H
ATOM   2002  CB  SER A 713      26.140  47.550  33.400  1.00  0.00           C
ATOM   2003  HB1 SER A 713      26.690  47.390  32.450  1.00  0.00           H
ATOM   2004  HB2 SER A 713      25.110  47.690  33.010  1.00  0.00           H
ATOM   2005  OG  SER A 713      25.990  46.330  34.170  1.00  0.00           O
ATOM   2006  HG1 SER A 713      25.230  46.520  34.730  1.00  0.00           H
ATOM   2007  C   SER A 713      26.770  49.980  33.430  1.00  0.00           C
ATOM   2008  O   SER A 713      27.550  50.160  32.480  1.00  0.00           O
ATOM   2009  N   SER A 714      25.950  50.920  33.800  1.00  0.00           N
ATOM   2010  HN  SER A 714      25.280  50.730  34.510  1.00  0.00           H
ATOM   2011  CA  SER A 714      25.940  52.310  33.290  1.00  0.00           C
ATOM   2012  HA  SER A 714      26.170  52.190  32.240  1.00  0.00           H
ATOM   2013  CB  SER A 714      24.580  53.030  33.400  1.00  0.00           C
ATOM   2014  HB1 SER A 714      24.480  54.020  32.890  1.00  0.00           H
ATOM   2015  HB2 SER A 714      24.350  53.320  34.450  1.00  0.00           H
ATOM   2016  OG  SER A 714      23.500  52.210  32.810  1.00  0.00           O
ATOM   2017  HG1 SER A 714      23.350  51.380  33.270  1.00  0.00           H
ATOM   2018  C   SER A 714      27.090  53.070  34.130  1.00  0.00           C
ATOM   2019  O   SER A 714      27.780  53.860  33.530  1.00  0.00           O
ATOM   2020  N   LEU A 715      27.200  52.900  35.400  1.00  0.00           N
ATOM   2021  HN  LEU A 715      26.620  52.220  35.820  1.00  0.00           H
ATOM   2022  CA  LEU A 715      28.130  53.550  36.310  1.00  0.00           C
ATOM   2023  HA  LEU A 715      27.840  54.580  36.210  1.00  0.00           H
ATOM   2024  CB  LEU A 715      27.960  52.970  37.770  1.00  0.00           C
ATOM   2025  HB1 LEU A 715      28.600  52.070  37.900  1.00  0.00           H
ATOM   2026  HB2 LEU A 715      26.890  52.760  38.000  1.00  0.00           H
ATOM   2027  CG  LEU A 715      28.530  53.960  38.800  1.00  0.00           C
ATOM   2028  HG  LEU A 715      29.610  54.170  38.690  1.00  0.00           H
ATOM   2029  CD1 LEU A 715      27.820  55.300  38.780  1.00  0.00           C
ATOM   2030 HD11 LEU A 715      28.040  55.870  39.700  1.00  0.00           H
ATOM   2031 HD12 LEU A 715      26.750  54.980  38.740  1.00  0.00           H
ATOM   2032 HD13 LEU A 715      28.050  55.780  37.800  1.00  0.00           H
ATOM   2033  CD2 LEU A 715      28.330  53.370  40.210  1.00  0.00           C
ATOM   2034 HD21 LEU A 715      28.750  52.350  40.320  1.00  0.00           H
ATOM   2035 HD22 LEU A 715      27.250  53.330  40.480  1.00  0.00           H
ATOM   2036 HD23 LEU A 715      28.890  54.090  40.850  1.00  0.00           H
ATOM   2037  C   LEU A 715      29.630  53.520  35.990  1.00  0.00           C
ATOM   2038  O   LEU A 715      30.400  54.460  36.150  1.00  0.00           O
ATOM   2039  N   VAL A 716      29.990  52.280  35.550  1.00  0.00           N
ATOM   2040  HN  VAL A 716      29.350  51.510  35.540  1.00  0.00           H
ATOM   2041  CA  VAL A 716      31.350  51.870  35.150  1.00  0.00           C
ATOM   2042  HA  VAL A 716      31.840  51.920  36.110  1.00  0.00           H
ATOM   2043  CB  VAL A 716      31.550  50.450  34.640  1.00  0.00           C
ATOM   2044  HB  VAL A 716      32.660  50.400  34.540  1.00  0.00           H
ATOM   2045  CG1 VAL A 716      31.250  49.510  35.810  1.00  0.00           C
ATOM   2046 HG11 VAL A 716      31.670  48.530  35.470  1.00  0.00           H
ATOM   2047 HG12 VAL A 716      30.150  49.430  35.850  1.00  0.00           H
ATOM   2048 HG13 VAL A 716      31.830  49.790  36.720  1.00  0.00           H
ATOM   2049  CG2 VAL A 716      30.900  50.120  33.350  1.00  0.00           C
ATOM   2050 HG21 VAL A 716      31.280  49.140  32.970  1.00  0.00           H
ATOM   2051 HG22 VAL A 716      31.070  50.850  32.540  1.00  0.00           H
ATOM   2052 HG23 VAL A 716      29.800  50.110  33.470  1.00  0.00           H
ATOM   2053  C   VAL A 716      32.000  52.800  34.170  1.00  0.00           C
ATOM   2054  O   VAL A 716      33.220  53.120  34.330  1.00  0.00           O
ATOM   2055  N   CYS A 717      31.240  53.400  33.160  1.00  0.00           N
ATOM   2056  HN  CYS A 717      30.260  53.180  33.130  1.00  0.00           H
ATOM   2057  CA  CYS A 717      31.660  54.320  32.130  1.00  0.00           C
ATOM   2058  HA  CYS A 717      32.530  53.910  31.650  1.00  0.00           H
ATOM   2059  CB  CYS A 717      30.590  54.380  30.980  1.00  0.00           C
ATOM   2060  HB1 CYS A 717      30.780  55.220  30.280  1.00  0.00           H
ATOM   2061  HB2 CYS A 717      29.660  54.560  31.570  1.00  0.00           H
ATOM   2062  SG  CYS A 717      30.580  52.830  30.110  1.00  0.00           S
ATOM   2063  HG1 CYS A 717      29.370  52.380  30.390  1.00  0.00           H
ATOM   2064  C   CYS A 717      32.080  55.700  32.570  1.00  0.00           C
ATOM   2065  O   CYS A 717      32.630  56.400  31.740  1.00  0.00           O
ATOM   2066  N   TYR A 718      31.840  56.140  33.830  1.00  0.00           N
ATOM   2067  HN  TYR A 718      31.310  55.500  34.400  1.00  0.00           H
ATOM   2068  CA  TYR A 718      32.050  57.530  34.270  1.00  0.00           C
ATOM   2069  HA  TYR A 718      32.120  58.120  33.370  1.00  0.00           H
ATOM   2070  CB  TYR A 718      30.810  58.100  35.070  1.00  0.00           C
ATOM   2071  HB1 TYR A 718      30.890  59.120  35.490  1.00  0.00           H
ATOM   2072  HB2 TYR A 718      30.690  57.420  35.930  1.00  0.00           H
ATOM   2073  CG  TYR A 718      29.630  58.130  34.160  1.00  0.00           C
ATOM   2074  CD1 TYR A 718      29.540  59.080  33.140  1.00  0.00           C
ATOM   2075  HD1 TYR A 718      30.390  59.710  32.940  1.00  0.00           H
ATOM   2076  CE1 TYR A 718      28.400  59.210  32.380  1.00  0.00           C
ATOM   2077  HE1 TYR A 718      28.230  59.940  31.610  1.00  0.00           H
ATOM   2078  CZ  TYR A 718      27.290  58.310  32.530  1.00  0.00           C
ATOM   2079  OH  TYR A 718      26.130  58.250  31.720  1.00  0.00           O
ATOM   2080  HH  TYR A 718      26.280  58.710  30.890  1.00  0.00           H
ATOM   2081  CD2 TYR A 718      28.620  57.160  34.210  1.00  0.00           C
ATOM   2082  HD2 TYR A 718      28.550  56.270  34.810  1.00  0.00           H
ATOM   2083  CE2 TYR A 718      27.460  57.250  33.430  1.00  0.00           C
ATOM   2084  HE2 TYR A 718      26.670  56.520  33.460  1.00  0.00           H
ATOM   2085  C   TYR A 718      33.310  57.740  35.070  1.00  0.00           C
ATOM   2086  O   TYR A 718      33.660  58.810  35.490  1.00  0.00           O
ATOM   2087  N   ILE A 719      34.070  56.670  35.250  1.00  0.00           N
ATOM   2088  HN  ILE A 719      33.690  55.780  35.010  1.00  0.00           H
ATOM   2089  CA  ILE A 719      35.260  56.590  35.980  1.00  0.00           C
ATOM   2090  HA  ILE A 719      35.080  57.200  36.850  1.00  0.00           H
ATOM   2091  CB  ILE A 719      35.650  55.210  36.410  1.00  0.00           C
ATOM   2092  HB  ILE A 719      35.790  54.590  35.500  1.00  0.00           H
ATOM   2093  CG2 ILE A 719      36.950  55.290  37.380  1.00  0.00           C
ATOM   2094 HG21 ILE A 719      37.810  55.840  36.930  1.00  0.00           H
ATOM   2095 HG22 ILE A 719      37.290  54.260  37.600  1.00  0.00           H
ATOM   2096 HG23 ILE A 719      36.590  55.570  38.380  1.00  0.00           H
ATOM   2097  CG1 ILE A 719      34.500  54.530  37.180  1.00  0.00           C
ATOM   2098 HG11 ILE A 719      33.520  54.580  36.670  1.00  0.00           H
ATOM   2099 HG12 ILE A 719      34.360  55.110  38.120  1.00  0.00           H
ATOM   2100  CD  ILE A 719      34.750  52.980  37.500  1.00  0.00           C
ATOM   2101  HD1 ILE A 719      34.430  52.310  36.670  1.00  0.00           H
ATOM   2102  HD2 ILE A 719      34.120  52.680  38.370  1.00  0.00           H
ATOM   2103  HD3 ILE A 719      35.840  52.820  37.650  1.00  0.00           H
ATOM   2104  C   ILE A 719      36.450  57.320  35.300  1.00  0.00           C
ATOM   2105  O   ILE A 719      36.960  56.840  34.230  1.00  0.00           O
ATOM   2106  N   THR A 720      37.080  58.260  36.010  1.00  0.00           N
ATOM   2107  HN  THR A 720      36.710  58.440  36.920  1.00  0.00           H
ATOM   2108  CA  THR A 720      38.240  59.040  35.610  1.00  0.00           C
ATOM   2109  HA  THR A 720      38.420  58.850  34.550  1.00  0.00           H
ATOM   2110  CB  THR A 720      38.090  60.610  35.690  1.00  0.00           C
ATOM   2111  HB  THR A 720      37.360  60.910  34.910  1.00  0.00           H
ATOM   2112  OG1 THR A 720      39.340  61.240  35.470  1.00  0.00           O
ATOM   2113  HG1 THR A 720      39.780  60.910  34.690  1.00  0.00           H
ATOM   2114  CG2 THR A 720      37.600  60.990  37.070  1.00  0.00           C
ATOM   2115 HG21 THR A 720      37.540  62.100  37.130  1.00  0.00           H
ATOM   2116 HG22 THR A 720      38.240  60.490  37.820  1.00  0.00           H
ATOM   2117 HG23 THR A 720      36.580  60.640  37.360  1.00  0.00           H
ATOM   2118  C   THR A 720      39.380  58.560  36.490  1.00  0.00           C
ATOM   2119  O   THR A 720      39.170  58.140  37.660  1.00  0.00           O
ATOM   2120  N   ARG A 721      40.630  58.440  35.930  1.00  0.00           N
ATOM   2121  HN  ARG A 721      40.790  58.860  35.050  1.00  0.00           H
ATOM   2122  CA  ARG A 721      41.830  57.950  36.580  1.00  0.00           C
ATOM   2123  HA  ARG A 721      41.510  57.290  37.370  1.00  0.00           H
ATOM   2124  CB  ARG A 721      42.800  57.160  35.770  1.00  0.00           C
ATOM   2125  HB1 ARG A 721      43.640  56.760  36.380  1.00  0.00           H
ATOM   2126  HB2 ARG A 721      43.240  57.880  35.040  1.00  0.00           H
ATOM   2127  CG  ARG A 721      42.070  55.980  35.020  1.00  0.00           C
ATOM   2128  HG1 ARG A 721      42.790  55.410  34.400  1.00  0.00           H
ATOM   2129  HG2 ARG A 721      41.250  56.370  34.380  1.00  0.00           H
ATOM   2130  CD  ARG A 721      41.180  54.970  35.840  1.00  0.00           C
ATOM   2131  HD1 ARG A 721      40.880  54.170  35.130  1.00  0.00           H
ATOM   2132  HD2 ARG A 721      40.350  55.510  36.340  1.00  0.00           H
ATOM   2133  NE  ARG A 721      42.010  54.260  36.810  1.00  0.00           N
ATOM   2134  HE  ARG A 721      42.940  54.570  36.980  1.00  0.00           H
ATOM   2135  CZ  ARG A 721      41.580  53.630  37.890  1.00  0.00           C
ATOM   2136  NH1 ARG A 721      40.360  53.430  38.280  1.00  0.00           N
ATOM   2137 HH11 ARG A 721      39.800  53.230  37.480  1.00  0.00           H
ATOM   2138 HH12 ARG A 721      40.420  52.890  39.120  1.00  0.00           H
ATOM   2139  NH2 ARG A 721      42.510  53.510  38.790  1.00  0.00           N
ATOM   2140 HH21 ARG A 721      43.420  53.790  38.510  1.00  0.00           H
ATOM   2141 HH22 ARG A 721      42.240  53.460  39.740  1.00  0.00           H
ATOM   2142  C   ARG A 721      42.540  58.990  37.400  1.00  0.00           C
ATOM   2143  O   ARG A 721      43.320  58.710  38.270  1.00  0.00           O
ATOM   2144  N   PHE A 722      42.180  60.280  37.170  1.00  0.00           N
ATOM   2145  HN  PHE A 722      41.400  60.410  36.550  1.00  0.00           H
ATOM   2146  CA  PHE A 722      42.850  61.460  37.760  1.00  0.00           C
ATOM   2147  HA  PHE A 722      43.860  61.580  37.420  1.00  0.00           H
ATOM   2148  CB  PHE A 722      42.240  62.700  37.010  1.00  0.00           C
ATOM   2149  HB1 PHE A 722      41.120  62.610  37.070  1.00  0.00           H
ATOM   2150  HB2 PHE A 722      42.420  62.790  35.920  1.00  0.00           H
ATOM   2151  CG  PHE A 722      42.600  64.030  37.620  1.00  0.00           C
ATOM   2152  CD1 PHE A 722      41.980  64.430  38.820  1.00  0.00           C
ATOM   2153  HD1 PHE A 722      41.190  63.890  39.320  1.00  0.00           H
ATOM   2154  CE1 PHE A 722      42.370  65.650  39.470  1.00  0.00           C
ATOM   2155  HE1 PHE A 722      41.850  65.970  40.350  1.00  0.00           H
ATOM   2156  CZ  PHE A 722      43.360  66.470  38.840  1.00  0.00           C
ATOM   2157  HZ  PHE A 722      43.640  67.410  39.300  1.00  0.00           H
ATOM   2158  CD2 PHE A 722      43.480  64.870  36.980  1.00  0.00           C
ATOM   2159  HD2 PHE A 722      43.950  64.420  36.110  1.00  0.00           H
ATOM   2160  CE2 PHE A 722      43.850  66.080  37.560  1.00  0.00           C
ATOM   2161  HE2 PHE A 722      44.510  66.640  36.910  1.00  0.00           H
ATOM   2162  C   PHE A 722      42.840  61.540  39.320  1.00  0.00           C
ATOM   2163  O   PHE A 722      43.840  61.840  40.030  1.00  0.00           O
ATOM   2164  N   THR A 723      41.650  61.360  39.930  1.00  0.00           N
ATOM   2165  HN  THR A 723      40.800  61.310  39.400  1.00  0.00           H
ATOM   2166  CA  THR A 723      41.560  61.310  41.430  1.00  0.00           C
ATOM   2167  HA  THR A 723      42.080  62.170  41.840  1.00  0.00           H
ATOM   2168  CB  THR A 723      40.140  61.370  42.010  1.00  0.00           C
ATOM   2169  HB  THR A 723      39.700  62.300  41.600  1.00  0.00           H
ATOM   2170  OG1 THR A 723      40.060  61.260  43.460  1.00  0.00           O
ATOM   2171  HG1 THR A 723      40.360  60.360  43.550  1.00  0.00           H
ATOM   2172  CG2 THR A 723      39.250  60.220  41.460  1.00  0.00           C
ATOM   2173 HG21 THR A 723      39.040  60.310  40.370  1.00  0.00           H
ATOM   2174 HG22 THR A 723      38.250  60.160  41.930  1.00  0.00           H
ATOM   2175 HG23 THR A 723      39.600  59.180  41.690  1.00  0.00           H
ATOM   2176  C   THR A 723      42.290  60.240  42.060  1.00  0.00           C
ATOM   2177  O   THR A 723      42.960  60.400  43.040  1.00  0.00           O
ATOM   2178  N   GLU A 724      42.330  59.090  41.400  1.00  0.00           N
ATOM   2179  HN  GLU A 724      41.910  58.940  40.520  1.00  0.00           H
ATOM   2180  CA  GLU A 724      43.020  57.910  41.890  1.00  0.00           C
ATOM   2181  HA  GLU A 724      42.810  57.860  42.950  1.00  0.00           H
ATOM   2182  CB  GLU A 724      42.490  56.620  41.160  1.00  0.00           C
ATOM   2183  HB1 GLU A 724      43.310  55.930  41.410  1.00  0.00           H
ATOM   2184  HB2 GLU A 724      42.400  56.810  40.060  1.00  0.00           H
ATOM   2185  CG  GLU A 724      41.120  56.160  41.700  1.00  0.00           C
ATOM   2186  HG1 GLU A 724      40.780  55.360  41.000  1.00  0.00           H
ATOM   2187  HG2 GLU A 724      40.370  56.980  41.730  1.00  0.00           H
ATOM   2188  CD  GLU A 724      41.130  55.650  43.160  1.00  0.00           C
ATOM   2189  OE1 GLU A 724      41.520  56.350  44.120  1.00  0.00           O
ATOM   2190  OE2 GLU A 724      40.690  54.450  43.270  1.00  0.00           O
ATOM   2191  C   GLU A 724      44.570  58.020  41.800  1.00  0.00           C
ATOM   2192  O   GLU A 724      45.290  57.730  42.780  1.00  0.00           O
ATOM   2193  N   GLU A 725      45.140  58.510  40.670  1.00  0.00           N
ATOM   2194  HN  GLU A 725      44.710  58.590  39.770  1.00  0.00           H
ATOM   2195  CA  GLU A 725      46.580  58.790  40.530  1.00  0.00           C
ATOM   2196  HA  GLU A 725      47.160  57.900  40.680  1.00  0.00           H
ATOM   2197  CB  GLU A 725      46.950  59.390  39.100  1.00  0.00           C
ATOM   2198  HB1 GLU A 725      47.980  59.800  39.220  1.00  0.00           H
ATOM   2199  HB2 GLU A 725      46.270  60.250  38.900  1.00  0.00           H
ATOM   2200  CG  GLU A 725      46.940  58.290  38.010  1.00  0.00           C
ATOM   2201  HG1 GLU A 725      46.040  57.990  37.430  1.00  0.00           H
ATOM   2202  HG2 GLU A 725      47.320  57.360  38.500  1.00  0.00           H
ATOM   2203  CD  GLU A 725      47.860  58.660  36.880  1.00  0.00           C
ATOM   2204  OE1 GLU A 725      47.440  58.660  35.700  1.00  0.00           O
ATOM   2205  OE2 GLU A 725      49.060  58.900  37.200  1.00  0.00           O
ATOM   2206  C   GLU A 725      47.110  59.770  41.510  1.00  0.00           C
ATOM   2207  O   GLU A 725      48.060  59.440  42.220  1.00  0.00           O
ATOM   2208  N   ALA A 726      46.430  60.980  41.710  1.00  0.00           N
ATOM   2209  HN  ALA A 726      45.640  61.120  41.110  1.00  0.00           H
ATOM   2210  CA  ALA A 726      46.680  62.040  42.710  1.00  0.00           C
ATOM   2211  HA  ALA A 726      47.670  62.450  42.540  1.00  0.00           H
ATOM   2212  CB  ALA A 726      45.580  63.130  42.440  1.00  0.00           C
ATOM   2213  HB1 ALA A 726      44.580  62.670  42.370  1.00  0.00           H
ATOM   2214  HB2 ALA A 726      45.770  63.660  41.480  1.00  0.00           H
ATOM   2215  HB3 ALA A 726      45.570  63.960  43.180  1.00  0.00           H
ATOM   2216  C   ALA A 726      46.600  61.530  44.150  1.00  0.00           C
ATOM   2217  O   ALA A 726      47.510  61.740  44.980  1.00  0.00           O
ATOM   2218  N   PHE A 727      45.560  60.730  44.530  1.00  0.00           N
ATOM   2219  HN  PHE A 727      44.770  60.740  43.910  1.00  0.00           H
ATOM   2220  CA  PHE A 727      45.310  60.090  45.800  1.00  0.00           C
ATOM   2221  HA  PHE A 727      45.440  60.880  46.530  1.00  0.00           H
ATOM   2222  CB  PHE A 727      43.850  59.460  45.800  1.00  0.00           C
ATOM   2223  HB1 PHE A 727      43.820  58.560  45.140  1.00  0.00           H
ATOM   2224  HB2 PHE A 727      43.110  60.200  45.450  1.00  0.00           H
ATOM   2225  CG  PHE A 727      43.340  58.990  47.160  1.00  0.00           C
ATOM   2226  CD1 PHE A 727      42.820  57.720  47.270  1.00  0.00           C
ATOM   2227  HD1 PHE A 727      42.920  56.960  46.500  1.00  0.00           H
ATOM   2228  CE1 PHE A 727      42.020  57.410  48.440  1.00  0.00           C
ATOM   2229  HE1 PHE A 727      41.610  56.450  48.720  1.00  0.00           H
ATOM   2230  CZ  PHE A 727      41.940  58.390  49.450  1.00  0.00           C
ATOM   2231  HZ  PHE A 727      41.440  58.120  50.370  1.00  0.00           H
ATOM   2232  CD2 PHE A 727      43.210  59.940  48.220  1.00  0.00           C
ATOM   2233  HD2 PHE A 727      43.520  60.970  48.150  1.00  0.00           H
ATOM   2234  CE2 PHE A 727      42.470  59.690  49.330  1.00  0.00           C
ATOM   2235  HE2 PHE A 727      42.400  60.410  50.130  1.00  0.00           H
ATOM   2236  C   PHE A 727      46.320  59.060  46.180  1.00  0.00           C
ATOM   2237  O   PHE A 727      46.820  59.080  47.310  1.00  0.00           O
ATOM   2238  N   ALA A 728      46.760  58.190  45.240  1.00  0.00           N
ATOM   2239  HN  ALA A 728      46.320  58.270  44.340  1.00  0.00           H
ATOM   2240  CA  ALA A 728      47.850  57.370  45.410  1.00  0.00           C
ATOM   2241  HA  ALA A 728      47.570  56.730  46.230  1.00  0.00           H
ATOM   2242  CB  ALA A 728      47.960  56.450  44.220  1.00  0.00           C
ATOM   2243  HB1 ALA A 728      48.440  57.020  43.390  1.00  0.00           H
ATOM   2244  HB2 ALA A 728      46.980  56.050  43.890  1.00  0.00           H
ATOM   2245  HB3 ALA A 728      48.610  55.590  44.460  1.00  0.00           H
ATOM   2246  C   ALA A 728      49.230  58.040  45.610  1.00  0.00           C
ATOM   2247  O   ALA A 728      50.050  57.670  46.460  1.00  0.00           O
ATOM   2248  N   ALA A 729      49.580  59.160  44.860  1.00  0.00           N
ATOM   2249  HN  ALA A 729      48.920  59.520  44.200  1.00  0.00           H
ATOM   2250  CA  ALA A 729      50.780  59.860  45.050  1.00  0.00           C
ATOM   2251  HA  ALA A 729      51.530  59.100  44.890  1.00  0.00           H
ATOM   2252  CB  ALA A 729      50.970  60.920  43.940  1.00  0.00           C
ATOM   2253  HB1 ALA A 729      51.820  61.620  44.110  1.00  0.00           H
ATOM   2254  HB2 ALA A 729      50.030  61.500  43.810  1.00  0.00           H
ATOM   2255  HB3 ALA A 729      51.100  60.310  43.030  1.00  0.00           H
ATOM   2256  C   ALA A 729      50.860  60.520  46.430  1.00  0.00           C
ATOM   2257  O   ALA A 729      51.820  60.390  47.190  1.00  0.00           O
ATOM   2258  N   LEU A 730      49.790  61.180  46.870  1.00  0.00           N
ATOM   2259  HN  LEU A 730      49.110  61.320  46.160  1.00  0.00           H
ATOM   2260  CA  LEU A 730      49.620  61.630  48.280  1.00  0.00           C
ATOM   2261  HA  LEU A 730      50.440  62.280  48.540  1.00  0.00           H
ATOM   2262  CB  LEU A 730      48.300  62.430  48.360  1.00  0.00           C
ATOM   2263  HB1 LEU A 730      47.440  61.760  48.140  1.00  0.00           H
ATOM   2264  HB2 LEU A 730      48.370  63.130  47.500  1.00  0.00           H
ATOM   2265  CG  LEU A 730      48.130  63.080  49.720  1.00  0.00           C
ATOM   2266  HG  LEU A 730      48.370  62.290  50.460  1.00  0.00           H
ATOM   2267  CD1 LEU A 730      49.080  64.280  49.970  1.00  0.00           C
ATOM   2268 HD11 LEU A 730      50.090  63.870  49.760  1.00  0.00           H
ATOM   2269 HD12 LEU A 730      49.090  64.520  51.060  1.00  0.00           H
ATOM   2270 HD13 LEU A 730      48.680  65.160  49.420  1.00  0.00           H
ATOM   2271  CD2 LEU A 730      46.640  63.520  49.910  1.00  0.00           C
ATOM   2272 HD21 LEU A 730      46.420  64.410  49.270  1.00  0.00           H
ATOM   2273 HD22 LEU A 730      46.440  63.740  50.990  1.00  0.00           H
ATOM   2274 HD23 LEU A 730      45.910  62.730  49.640  1.00  0.00           H
ATOM   2275  C   LEU A 730      49.740  60.590  49.320  1.00  0.00           C
ATOM   2276  O   LEU A 730      50.530  60.720  50.270  1.00  0.00           O
ATOM   2277  N   ILE A 731      49.110  59.440  49.180  1.00  0.00           N
ATOM   2278  HN  ILE A 731      48.320  59.350  48.590  1.00  0.00           H
ATOM   2279  CA  ILE A 731      49.220  58.370  50.170  1.00  0.00           C
ATOM   2280  HA  ILE A 731      49.140  58.770  51.170  1.00  0.00           H
ATOM   2281  CB  ILE A 731      48.130  57.410  49.870  1.00  0.00           C
ATOM   2282  HB  ILE A 731      48.130  57.220  48.760  1.00  0.00           H
ATOM   2283  CG2 ILE A 731      48.170  56.080  50.650  1.00  0.00           C
ATOM   2284 HG21 ILE A 731      47.140  55.710  50.790  1.00  0.00           H
ATOM   2285 HG22 ILE A 731      48.520  56.220  51.710  1.00  0.00           H
ATOM   2286 HG23 ILE A 731      48.810  55.270  50.210  1.00  0.00           H
ATOM   2287  CG1 ILE A 731      46.730  58.030  50.330  1.00  0.00           C
ATOM   2288 HG11 ILE A 731      45.960  57.230  50.390  1.00  0.00           H
ATOM   2289 HG12 ILE A 731      46.310  58.700  49.550  1.00  0.00           H
ATOM   2290  CD  ILE A 731      46.680  58.750  51.650  1.00  0.00           C
ATOM   2291  HD1 ILE A 731      45.650  59.050  51.960  1.00  0.00           H
ATOM   2292  HD2 ILE A 731      47.430  59.560  51.580  1.00  0.00           H
ATOM   2293  HD3 ILE A 731      46.860  58.060  52.510  1.00  0.00           H
ATOM   2294  C   ILE A 731      50.590  57.730  50.130  1.00  0.00           C
ATOM   2295  O   ILE A 731      51.190  57.420  51.150  1.00  0.00           O
ATOM   2296  N   CYS A 732      51.260  57.590  48.950  1.00  0.00           N
ATOM   2297  HN  CYS A 732      50.940  57.970  48.090  1.00  0.00           H
ATOM   2298  CA  CYS A 732      52.640  57.180  49.030  1.00  0.00           C
ATOM   2299  HA  CYS A 732      52.740  56.300  49.660  1.00  0.00           H
ATOM   2300  CB  CYS A 732      53.070  56.880  47.600  1.00  0.00           C
ATOM   2301  HB1 CYS A 732      54.150  56.740  47.460  1.00  0.00           H
ATOM   2302  HB2 CYS A 732      52.870  57.770  46.980  1.00  0.00           H
ATOM   2303  SG  CYS A 732      52.200  55.440  46.930  1.00  0.00           S
ATOM   2304  HG1 CYS A 732      51.270  56.180  46.340  1.00  0.00           H
ATOM   2305  C   CYS A 732      53.570  58.240  49.820  1.00  0.00           C
ATOM   2306  O   CYS A 732      54.460  57.810  50.600  1.00  0.00           O
ATOM   2307  N   ILE A 733      53.390  59.530  49.660  1.00  0.00           N
ATOM   2308  HN  ILE A 733      52.680  60.000  49.140  1.00  0.00           H
ATOM   2309  CA  ILE A 733      54.000  60.500  50.530  1.00  0.00           C
ATOM   2310  HA  ILE A 733      55.070  60.350  50.480  1.00  0.00           H
ATOM   2311  CB  ILE A 733      53.730  61.990  50.070  1.00  0.00           C
ATOM   2312  HB  ILE A 733      52.690  62.350  50.190  1.00  0.00           H
ATOM   2313  CG2 ILE A 733      54.610  62.870  50.970  1.00  0.00           C
ATOM   2314 HG21 ILE A 733      54.020  62.910  51.910  1.00  0.00           H
ATOM   2315 HG22 ILE A 733      54.610  63.960  50.770  1.00  0.00           H
ATOM   2316 HG23 ILE A 733      55.630  62.470  51.150  1.00  0.00           H
ATOM   2317  CG1 ILE A 733      54.080  62.270  48.600  1.00  0.00           C
ATOM   2318 HG11 ILE A 733      53.820  61.490  47.870  1.00  0.00           H
ATOM   2319 HG12 ILE A 733      55.180  62.440  48.580  1.00  0.00           H
ATOM   2320  CD  ILE A 733      53.470  63.560  48.150  1.00  0.00           C
ATOM   2321  HD1 ILE A 733      52.500  63.780  48.630  1.00  0.00           H
ATOM   2322  HD2 ILE A 733      53.350  63.460  47.050  1.00  0.00           H
ATOM   2323  HD3 ILE A 733      54.170  64.420  48.300  1.00  0.00           H
ATOM   2324  C   ILE A 733      53.670  60.340  51.980  1.00  0.00           C
ATOM   2325  O   ILE A 733      54.470  60.440  52.900  1.00  0.00           O
ATOM   2326  N   ILE A 734      52.390  59.980  52.330  1.00  0.00           N
ATOM   2327  HN  ILE A 734      51.740  59.790  51.610  1.00  0.00           H
ATOM   2328  CA  ILE A 734      52.040  59.620  53.760  1.00  0.00           C
ATOM   2329  HA  ILE A 734      52.410  60.490  54.290  1.00  0.00           H
ATOM   2330  CB  ILE A 734      50.550  59.500  53.950  1.00  0.00           C
ATOM   2331  HB  ILE A 734      50.160  58.890  53.110  1.00  0.00           H
ATOM   2332  CG2 ILE A 734      50.160  58.640  55.130  1.00  0.00           C
ATOM   2333 HG21 ILE A 734      50.390  58.980  56.160  1.00  0.00           H
ATOM   2334 HG22 ILE A 734      50.640  57.640  55.170  1.00  0.00           H
ATOM   2335 HG23 ILE A 734      49.060  58.540  55.190  1.00  0.00           H
ATOM   2336  CG1 ILE A 734      49.880  60.920  53.980  1.00  0.00           C
ATOM   2337 HG11 ILE A 734      48.810  60.670  54.140  1.00  0.00           H
ATOM   2338 HG12 ILE A 734      50.060  61.390  52.990  1.00  0.00           H
ATOM   2339  CD  ILE A 734      50.500  61.830  55.000  1.00  0.00           C
ATOM   2340  HD1 ILE A 734      50.530  61.230  55.940  1.00  0.00           H
ATOM   2341  HD2 ILE A 734      49.830  62.700  55.210  1.00  0.00           H
ATOM   2342  HD3 ILE A 734      51.530  62.140  54.710  1.00  0.00           H
ATOM   2343  C   ILE A 734      52.870  58.460  54.240  1.00  0.00           C
ATOM   2344  O   ILE A 734      53.390  58.490  55.390  1.00  0.00           O
ATOM   2345  N   PHE A 735      53.050  57.440  53.380  1.00  0.00           N
ATOM   2346  HN  PHE A 735      52.630  57.480  52.480  1.00  0.00           H
ATOM   2347  CA  PHE A 735      53.900  56.200  53.690  1.00  0.00           C
ATOM   2348  HA  PHE A 735      53.580  55.750  54.620  1.00  0.00           H
ATOM   2349  CB  PHE A 735      53.790  55.140  52.590  1.00  0.00           C
ATOM   2350  HB1 PHE A 735      54.610  54.390  52.620  1.00  0.00           H
ATOM   2351  HB2 PHE A 735      53.700  55.630  51.600  1.00  0.00           H
ATOM   2352  CG  PHE A 735      52.490  54.230  52.710  1.00  0.00           C
ATOM   2353  CD1 PHE A 735      52.570  52.960  52.230  1.00  0.00           C
ATOM   2354  HD1 PHE A 735      53.460  52.740  51.650  1.00  0.00           H
ATOM   2355  CE1 PHE A 735      51.500  52.030  52.410  1.00  0.00           C
ATOM   2356  HE1 PHE A 735      51.580  51.010  52.080  1.00  0.00           H
ATOM   2357  CZ  PHE A 735      50.390  52.480  53.140  1.00  0.00           C
ATOM   2358  HZ  PHE A 735      49.570  51.790  53.330  1.00  0.00           H
ATOM   2359  CD2 PHE A 735      51.380  54.640  53.470  1.00  0.00           C
ATOM   2360  HD2 PHE A 735      51.400  55.530  54.080  1.00  0.00           H
ATOM   2361  CE2 PHE A 735      50.380  53.720  53.730  1.00  0.00           C
ATOM   2362  HE2 PHE A 735      49.510  54.050  54.280  1.00  0.00           H
ATOM   2363  C   PHE A 735      55.360  56.500  54.000  1.00  0.00           C
ATOM   2364  O   PHE A 735      55.990  55.870  54.850  1.00  0.00           O
ATOM   2365  N   ILE A 736      55.980  57.390  53.190  1.00  0.00           N
ATOM   2366  HN  ILE A 736      55.520  57.750  52.380  1.00  0.00           H
ATOM   2367  CA  ILE A 736      57.430  57.820  53.420  1.00  0.00           C
ATOM   2368  HA  ILE A 736      58.000  56.900  53.470  1.00  0.00           H
ATOM   2369  CB  ILE A 736      57.890  58.550  52.140  1.00  0.00           C
ATOM   2370  HB  ILE A 736      57.170  59.280  51.710  1.00  0.00           H
ATOM   2371  CG2 ILE A 736      59.200  59.300  52.320  1.00  0.00           C
ATOM   2372 HG21 ILE A 736      59.530  59.710  51.330  1.00  0.00           H
ATOM   2373 HG22 ILE A 736      60.050  58.730  52.770  1.00  0.00           H
ATOM   2374 HG23 ILE A 736      59.180  60.240  52.890  1.00  0.00           H
ATOM   2375  CG1 ILE A 736      58.030  57.540  50.950  1.00  0.00           C
ATOM   2376 HG11 ILE A 736      57.190  56.800  50.930  1.00  0.00           H
ATOM   2377 HG12 ILE A 736      58.970  56.990  51.160  1.00  0.00           H
ATOM   2378  CD  ILE A 736      57.990  58.310  49.570  1.00  0.00           C
ATOM   2379  HD1 ILE A 736      58.780  59.090  49.470  1.00  0.00           H
ATOM   2380  HD2 ILE A 736      56.970  58.760  49.480  1.00  0.00           H
ATOM   2381  HD3 ILE A 736      58.070  57.580  48.740  1.00  0.00           H
ATOM   2382  C   ILE A 736      57.540  58.640  54.710  1.00  0.00           C
ATOM   2383  O   ILE A 736      58.480  58.530  55.440  1.00  0.00           O
ATOM   2384  N   TYR A 737      56.500  59.490  55.000  1.00  0.00           N
ATOM   2385  HN  TYR A 737      55.890  59.640  54.230  1.00  0.00           H
ATOM   2386  CA  TYR A 737      56.350  60.320  56.220  1.00  0.00           C
ATOM   2387  HA  TYR A 737      57.280  60.810  56.450  1.00  0.00           H
ATOM   2388  CB  TYR A 737      55.180  61.320  55.930  1.00  0.00           C
ATOM   2389  HB1 TYR A 737      54.210  60.820  55.750  1.00  0.00           H
ATOM   2390  HB2 TYR A 737      55.470  61.840  54.990  1.00  0.00           H
ATOM   2391  CG  TYR A 737      55.030  62.370  57.040  1.00  0.00           C
ATOM   2392  CD1 TYR A 737      54.340  62.240  58.250  1.00  0.00           C
ATOM   2393  HD1 TYR A 737      53.890  61.270  58.390  1.00  0.00           H
ATOM   2394  CE1 TYR A 737      54.250  63.290  59.240  1.00  0.00           C
ATOM   2395  HE1 TYR A 737      53.670  63.070  60.130  1.00  0.00           H
ATOM   2396  CZ  TYR A 737      54.890  64.510  58.890  1.00  0.00           C
ATOM   2397  OH  TYR A 737      54.650  65.470  59.820  1.00  0.00           O
ATOM   2398  HH  TYR A 737      54.440  65.070  60.670  1.00  0.00           H
ATOM   2399  CD2 TYR A 737      55.660  63.620  56.770  1.00  0.00           C
ATOM   2400  HD2 TYR A 737      56.350  63.720  55.920  1.00  0.00           H
ATOM   2401  CE2 TYR A 737      55.590  64.670  57.700  1.00  0.00           C
ATOM   2402  HE2 TYR A 737      55.940  65.660  57.410  1.00  0.00           H
ATOM   2403  C   TYR A 737      56.220  59.430  57.480  1.00  0.00           C
ATOM   2404  O   TYR A 737      56.990  59.480  58.440  1.00  0.00           O
ATOM   2405  N   GLU A 738      55.270  58.480  57.490  1.00  0.00           N
ATOM   2406  HN  GLU A 738      54.600  58.490  56.740  1.00  0.00           H
ATOM   2407  CA  GLU A 738      54.980  57.460  58.420  1.00  0.00           C
ATOM   2408  HA  GLU A 738      54.770  57.980  59.340  1.00  0.00           H
ATOM   2409  CB  GLU A 738      53.830  56.610  58.010  1.00  0.00           C
ATOM   2410  HB1 GLU A 738      53.840  55.640  58.550  1.00  0.00           H
ATOM   2411  HB2 GLU A 738      54.020  56.350  56.950  1.00  0.00           H
ATOM   2412  CG  GLU A 738      52.380  57.190  57.840  1.00  0.00           C
ATOM   2413  HG1 GLU A 738      51.920  56.690  56.950  1.00  0.00           H
ATOM   2414  HG2 GLU A 738      52.470  58.260  57.590  1.00  0.00           H
ATOM   2415  CD  GLU A 738      51.540  56.950  59.070  1.00  0.00           C
ATOM   2416  OE1 GLU A 738      50.980  57.890  59.650  1.00  0.00           O
ATOM   2417  OE2 GLU A 738      51.390  55.770  59.500  1.00  0.00           O
ATOM   2418  C   GLU A 738      56.160  56.530  58.780  1.00  0.00           C
ATOM   2419  O   GLU A 738      56.380  56.220  59.980  1.00  0.00           O
ATOM   2420  N   ALA A 739      56.950  56.150  57.740  1.00  0.00           N
ATOM   2421  HN  ALA A 739      56.760  56.440  56.800  1.00  0.00           H
ATOM   2422  CA  ALA A 739      58.150  55.360  57.960  1.00  0.00           C
ATOM   2423  HA  ALA A 739      57.830  54.530  58.560  1.00  0.00           H
ATOM   2424  CB  ALA A 739      58.600  54.780  56.570  1.00  0.00           C
ATOM   2425  HB1 ALA A 739      57.750  54.260  56.070  1.00  0.00           H
ATOM   2426  HB2 ALA A 739      59.410  54.030  56.670  1.00  0.00           H
ATOM   2427  HB3 ALA A 739      58.700  55.530  55.760  1.00  0.00           H
ATOM   2428  C   ALA A 739      59.290  56.090  58.700  1.00  0.00           C
ATOM   2429  O   ALA A 739      60.080  55.540  59.520  1.00  0.00           O
ATOM   2430  N   LEU A 740      59.390  57.410  58.550  1.00  0.00           N
ATOM   2431  HN  LEU A 740      58.810  57.920  57.930  1.00  0.00           H
ATOM   2432  CA  LEU A 740      60.440  58.200  59.260  1.00  0.00           C
ATOM   2433  HA  LEU A 740      61.360  57.670  59.430  1.00  0.00           H
ATOM   2434  CB  LEU A 740      60.770  59.480  58.370  1.00  0.00           C
ATOM   2435  HB1 LEU A 740      61.220  60.240  59.040  1.00  0.00           H
ATOM   2436  HB2 LEU A 740      59.830  59.830  57.910  1.00  0.00           H
ATOM   2437  CG  LEU A 740      61.650  59.340  57.100  1.00  0.00           C
ATOM   2438  HG  LEU A 740      61.080  58.700  56.400  1.00  0.00           H
ATOM   2439  CD1 LEU A 740      61.620  60.680  56.400  1.00  0.00           C
ATOM   2440 HD11 LEU A 740      62.070  60.560  55.390  1.00  0.00           H
ATOM   2441 HD12 LEU A 740      62.110  61.500  57.000  1.00  0.00           H
ATOM   2442 HD13 LEU A 740      60.540  60.880  56.230  1.00  0.00           H
ATOM   2443  CD2 LEU A 740      63.090  58.780  57.370  1.00  0.00           C
ATOM   2444 HD21 LEU A 740      63.090  57.710  57.660  1.00  0.00           H
ATOM   2445 HD22 LEU A 740      63.520  59.340  58.230  1.00  0.00           H
ATOM   2446 HD23 LEU A 740      63.700  58.970  56.460  1.00  0.00           H
ATOM   2447  C   LEU A 740      59.900  58.690  60.660  1.00  0.00           C
ATOM   2448  O   LEU A 740      60.740  58.990  61.540  1.00  0.00           O
ATOM   2449  N   GLU A 741      58.530  58.770  60.890  1.00  0.00           N
ATOM   2450  HN  GLU A 741      57.930  58.690  60.100  1.00  0.00           H
ATOM   2451  CA  GLU A 741      57.950  59.070  62.210  1.00  0.00           C
ATOM   2452  HA  GLU A 741      58.540  59.890  62.610  1.00  0.00           H
ATOM   2453  CB  GLU A 741      56.450  59.400  62.170  1.00  0.00           C
ATOM   2454  HB1 GLU A 741      55.970  59.340  63.160  1.00  0.00           H
ATOM   2455  HB2 GLU A 741      55.900  58.630  61.600  1.00  0.00           H
ATOM   2456  CG  GLU A 741      56.030  60.790  61.660  1.00  0.00           C
ATOM   2457  HG1 GLU A 741      56.080  60.760  60.560  1.00  0.00           H
ATOM   2458  HG2 GLU A 741      56.690  61.560  62.120  1.00  0.00           H
ATOM   2459  CD  GLU A 741      54.570  61.090  61.970  1.00  0.00           C
ATOM   2460  OE1 GLU A 741      54.290  61.730  62.980  1.00  0.00           O
ATOM   2461  OE2 GLU A 741      53.720  60.600  61.170  1.00  0.00           O
ATOM   2462  C   GLU A 741      58.160  58.010  63.280  1.00  0.00           C
ATOM   2463  O   GLU A 741      58.330  58.270  64.460  1.00  0.00           O
ATOM   2464  N   LYS A 742      58.290  56.690  62.820  1.00  0.00           N
ATOM   2465  HN  LYS A 742      58.180  56.530  61.840  1.00  0.00           H
ATOM   2466  CA  LYS A 742      58.740  55.670  63.770  1.00  0.00           C
ATOM   2467  HA  LYS A 742      58.060  55.690  64.610  1.00  0.00           H
ATOM   2468  CB  LYS A 742      58.740  54.250  63.110  1.00  0.00           C
ATOM   2469  HB1 LYS A 742      58.860  53.380  63.800  1.00  0.00           H
ATOM   2470  HB2 LYS A 742      59.470  54.130  62.280  1.00  0.00           H
ATOM   2471  CG  LYS A 742      57.390  53.830  62.400  1.00  0.00           C
ATOM   2472  HG1 LYS A 742      57.540  52.780  62.070  1.00  0.00           H
ATOM   2473  HG2 LYS A 742      57.280  54.450  61.480  1.00  0.00           H
ATOM   2474  CD  LYS A 742      56.040  54.070  63.160  1.00  0.00           C
ATOM   2475  HD1 LYS A 742      55.230  53.850  62.440  1.00  0.00           H
ATOM   2476  HD2 LYS A 742      55.960  55.150  63.370  1.00  0.00           H
ATOM   2477  CE  LYS A 742      55.970  53.310  64.480  1.00  0.00           C
ATOM   2478  HE1 LYS A 742      56.910  53.340  65.080  1.00  0.00           H
ATOM   2479  HE2 LYS A 742      55.780  52.220  64.360  1.00  0.00           H
ATOM   2480  NZ  LYS A 742      54.930  53.940  65.350  1.00  0.00           N
ATOM   2481  HZ1 LYS A 742      55.470  54.730  65.740  1.00  0.00           H
ATOM   2482  HZ2 LYS A 742      54.500  53.310  66.060  1.00  0.00           H
ATOM   2483  HZ3 LYS A 742      54.160  54.280  64.740  1.00  0.00           H
ATOM   2484  C   LYS A 742      60.150  55.900  64.360  1.00  0.00           C
ATOM   2485  O   LYS A 742      60.470  55.480  65.470  1.00  0.00           O
ATOM   2486  N   LEU A 743      60.990  56.660  63.650  1.00  0.00           N
ATOM   2487  HN  LEU A 743      60.840  56.980  62.720  1.00  0.00           H
ATOM   2488  CA  LEU A 743      62.300  57.050  64.260  1.00  0.00           C
ATOM   2489  HA  LEU A 743      62.730  56.110  64.590  1.00  0.00           H
ATOM   2490  CB  LEU A 743      63.260  57.680  63.250  1.00  0.00           C
ATOM   2491  HB1 LEU A 743      64.260  57.970  63.610  1.00  0.00           H
ATOM   2492  HB2 LEU A 743      62.760  58.570  62.800  1.00  0.00           H
ATOM   2493  CG  LEU A 743      63.620  56.680  62.050  1.00  0.00           C
ATOM   2494  HG  LEU A 743      62.640  56.370  61.640  1.00  0.00           H
ATOM   2495  CD1 LEU A 743      64.410  57.380  60.900  1.00  0.00           C
ATOM   2496 HD11 LEU A 743      65.500  57.530  61.110  1.00  0.00           H
ATOM   2497 HD12 LEU A 743      64.030  58.410  60.710  1.00  0.00           H
ATOM   2498 HD13 LEU A 743      64.420  56.750  59.990  1.00  0.00           H
ATOM   2499  CD2 LEU A 743      64.400  55.400  62.460  1.00  0.00           C
ATOM   2500 HD21 LEU A 743      65.410  55.630  62.850  1.00  0.00           H
ATOM   2501 HD22 LEU A 743      64.520  54.780  61.550  1.00  0.00           H
ATOM   2502 HD23 LEU A 743      63.850  54.810  63.210  1.00  0.00           H
ATOM   2503  C   LEU A 743      62.170  57.930  65.480  1.00  0.00           C
ATOM   2504  O   LEU A 743      63.000  57.850  66.440  1.00  0.00           O
ATOM   2505  N   PHE A 744      61.190  58.810  65.510  1.00  0.00           N
ATOM   2506  HN  PHE A 744      60.580  58.860  64.730  1.00  0.00           H
ATOM   2507  CA  PHE A 744      60.870  59.540  66.710  1.00  0.00           C
ATOM   2508  HA  PHE A 744      61.740  59.960  67.180  1.00  0.00           H
ATOM   2509  CB  PHE A 744      59.840  60.700  66.390  1.00  0.00           C
ATOM   2510  HB1 PHE A 744      59.390  61.090  67.330  1.00  0.00           H
ATOM   2511  HB2 PHE A 744      59.010  60.170  65.860  1.00  0.00           H
ATOM   2512  CG  PHE A 744      60.390  61.860  65.590  1.00  0.00           C
ATOM   2513  CD1 PHE A 744      61.160  62.980  66.060  1.00  0.00           C
ATOM   2514  HD1 PHE A 744      61.460  63.010  67.100  1.00  0.00           H
ATOM   2515  CE1 PHE A 744      61.470  64.080  65.240  1.00  0.00           C
ATOM   2516  HE1 PHE A 744      62.050  64.890  65.660  1.00  0.00           H
ATOM   2517  CZ  PHE A 744      61.090  64.050  63.910  1.00  0.00           C
ATOM   2518  HZ  PHE A 744      61.340  64.810  63.180  1.00  0.00           H
ATOM   2519  CD2 PHE A 744      60.110  61.850  64.200  1.00  0.00           C
ATOM   2520  HD2 PHE A 744      59.580  60.960  63.880  1.00  0.00           H
ATOM   2521  CE2 PHE A 744      60.470  62.910  63.390  1.00  0.00           C
ATOM   2522  HE2 PHE A 744      60.070  62.990  62.390  1.00  0.00           H
ATOM   2523  C   PHE A 744      60.390  58.720  67.820  1.00  0.00           C
ATOM   2524  O   PHE A 744      60.850  58.770  68.980  1.00  0.00           O
ATOM   2525  N   ASP A 745      59.460  57.800  67.550  1.00  0.00           N
ATOM   2526  HN  ASP A 745      59.190  57.640  66.600  1.00  0.00           H
ATOM   2527  CA  ASP A 745      58.850  56.880  68.480  1.00  0.00           C
ATOM   2528  HA  ASP A 745      58.370  57.560  69.160  1.00  0.00           H
ATOM   2529  CB  ASP A 745      57.850  55.910  67.690  1.00  0.00           C
ATOM   2530  HB1 ASP A 745      57.550  54.990  68.250  1.00  0.00           H
ATOM   2531  HB2 ASP A 745      58.400  55.570  66.780  1.00  0.00           H
ATOM   2532  CG  ASP A 745      56.550  56.620  67.350  1.00  0.00           C
ATOM   2533  OD1 ASP A 745      55.910  56.160  66.360  1.00  0.00           O
ATOM   2534  OD2 ASP A 745      56.040  57.430  68.140  1.00  0.00           O
ATOM   2535  C   ASP A 745      59.770  55.820  69.070  1.00  0.00           C
ATOM   2536  O   ASP A 745      59.740  55.690  70.270  1.00  0.00           O
ATOM   2537  N   LEU A 746      60.700  55.200  68.230  1.00  0.00           N
ATOM   2538  HN  LEU A 746      60.530  55.190  67.250  1.00  0.00           H
ATOM   2539  CA  LEU A 746      61.860  54.420  68.760  1.00  0.00           C
ATOM   2540  HA  LEU A 746      61.480  53.680  69.450  1.00  0.00           H
ATOM   2541  CB  LEU A 746      62.610  53.780  67.480  1.00  0.00           C
ATOM   2542  HB1 LEU A 746      63.380  53.160  68.000  1.00  0.00           H
ATOM   2543  HB2 LEU A 746      63.190  54.500  66.870  1.00  0.00           H
ATOM   2544  CG  LEU A 746      61.860  52.830  66.580  1.00  0.00           C
ATOM   2545  HG  LEU A 746      60.830  53.230  66.550  1.00  0.00           H
ATOM   2546  CD1 LEU A 746      62.600  52.770  65.180  1.00  0.00           C
ATOM   2547 HD11 LEU A 746      63.680  52.710  65.450  1.00  0.00           H
ATOM   2548 HD12 LEU A 746      62.370  53.660  64.560  1.00  0.00           H
ATOM   2549 HD13 LEU A 746      62.320  51.790  64.740  1.00  0.00           H
ATOM   2550  CD2 LEU A 746      61.820  51.460  67.320  1.00  0.00           C
ATOM   2551 HD21 LEU A 746      61.540  51.560  68.400  1.00  0.00           H
ATOM   2552 HD22 LEU A 746      62.790  50.940  67.160  1.00  0.00           H
ATOM   2553 HD23 LEU A 746      61.100  50.720  66.890  1.00  0.00           H
ATOM   2554  C   LEU A 746      62.780  55.210  69.520  1.00  0.00           C
ATOM   2555  O   LEU A 746      63.160  54.890  70.640  1.00  0.00           O
ATOM   2556  N   GLY A 747      63.020  56.420  69.040  1.00  0.00           N
ATOM   2557  HN  GLY A 747      62.720  56.680  68.130  1.00  0.00           H
ATOM   2558  CA  GLY A 747      63.800  57.430  69.860  1.00  0.00           C
ATOM   2559  HA1 GLY A 747      63.900  58.350  69.300  1.00  0.00           H
ATOM   2560  HA2 GLY A 747      64.780  57.030  70.090  1.00  0.00           H
ATOM   2561  C   GLY A 747      63.220  57.740  71.240  1.00  0.00           C
ATOM   2562  O   GLY A 747      63.930  58.080  72.190  1.00  0.00           O
ATOM   2563  N   GLU A 748      61.840  57.700  71.420  1.00  0.00           N
ATOM   2564  HN  GLU A 748      61.310  57.340  70.650  1.00  0.00           H
ATOM   2565  CA  GLU A 748      61.240  57.980  72.730  1.00  0.00           C
ATOM   2566  HA  GLU A 748      61.800  58.840  73.110  1.00  0.00           H
ATOM   2567  CB  GLU A 748      59.670  58.310  72.660  1.00  0.00           C
ATOM   2568  HB1 GLU A 748      59.330  58.320  73.720  1.00  0.00           H
ATOM   2569  HB2 GLU A 748      59.050  57.660  72.010  1.00  0.00           H
ATOM   2570  CG  GLU A 748      59.400  59.800  72.170  1.00  0.00           C
ATOM   2571  HG1 GLU A 748      59.680  59.930  71.110  1.00  0.00           H
ATOM   2572  HG2 GLU A 748      60.050  60.470  72.770  1.00  0.00           H
ATOM   2573  CD  GLU A 748      58.010  60.190  72.480  1.00  0.00           C
ATOM   2574  OE1 GLU A 748      57.090  59.760  71.770  1.00  0.00           O
ATOM   2575  OE2 GLU A 748      57.840  60.990  73.420  1.00  0.00           O
ATOM   2576  C   GLU A 748      61.430  56.780  73.780  1.00  0.00           C
ATOM   2577  O   GLU A 748      61.440  57.030  74.970  1.00  0.00           O
ATOM   2578  N   THR A 749      61.640  55.470  73.290  1.00  0.00           N
ATOM   2579  HN  THR A 749      61.770  55.270  72.310  1.00  0.00           H
ATOM   2580  CA  THR A 749      61.800  54.320  74.150  1.00  0.00           C
ATOM   2581  HA  THR A 749      61.440  54.570  75.140  1.00  0.00           H
ATOM   2582  CB  THR A 749      60.920  53.150  73.650  1.00  0.00           C
ATOM   2583  HB  THR A 749      61.120  53.030  72.560  1.00  0.00           H
ATOM   2584  OG1 THR A 749      59.550  53.580  73.570  1.00  0.00           O
ATOM   2585  HG1 THR A 749      59.610  54.350  74.150  1.00  0.00           H
ATOM   2586  CG2 THR A 749      61.030  51.890  74.440  1.00  0.00           C
ATOM   2587 HG21 THR A 749      60.160  51.190  74.390  1.00  0.00           H
ATOM   2588 HG22 THR A 749      61.120  52.230  75.500  1.00  0.00           H
ATOM   2589 HG23 THR A 749      61.960  51.350  74.150  1.00  0.00           H
ATOM   2590  C   THR A 749      63.190  53.800  74.360  1.00  0.00           C
ATOM   2591  O   THR A 749      63.550  53.300  75.430  1.00  0.00           O
ATOM   2592  N   TYR A 750      64.040  53.710  73.270  1.00  0.00           N
ATOM   2593  HN  TYR A 750      63.730  54.130  72.420  1.00  0.00           H
ATOM   2594  CA  TYR A 750      65.280  53.030  73.060  1.00  0.00           C
ATOM   2595  HA  TYR A 750      65.440  52.430  73.950  1.00  0.00           H
ATOM   2596  CB  TYR A 750      65.370  52.190  71.730  1.00  0.00           C
ATOM   2597  HB1 TYR A 750      66.310  51.600  71.690  1.00  0.00           H
ATOM   2598  HB2 TYR A 750      65.380  52.860  70.840  1.00  0.00           H
ATOM   2599  CG  TYR A 750      64.270  51.100  71.750  1.00  0.00           C
ATOM   2600  CD1 TYR A 750      64.330  50.160  72.730  1.00  0.00           C
ATOM   2601  HD1 TYR A 750      65.140  50.160  73.450  1.00  0.00           H
ATOM   2602  CE1 TYR A 750      63.440  49.150  72.770  1.00  0.00           C
ATOM   2603  HE1 TYR A 750      63.480  48.330  73.470  1.00  0.00           H
ATOM   2604  CZ  TYR A 750      62.300  49.180  71.920  1.00  0.00           C
ATOM   2605  OH  TYR A 750      61.260  48.320  72.020  1.00  0.00           O
ATOM   2606  HH  TYR A 750      61.380  47.670  72.710  1.00  0.00           H
ATOM   2607  CD2 TYR A 750      63.150  51.170  70.870  1.00  0.00           C
ATOM   2608  HD2 TYR A 750      63.070  51.870  70.050  1.00  0.00           H
ATOM   2609  CE2 TYR A 750      62.140  50.180  70.990  1.00  0.00           C
ATOM   2610  HE2 TYR A 750      61.270  50.280  70.350  1.00  0.00           H
ATOM   2611  C   TYR A 750      66.490  53.920  73.170  1.00  0.00           C
ATOM   2612  O   TYR A 750      66.410  55.050  72.770  1.00  0.00           O
ATOM   2613  N   ALA A 751      67.530  53.410  73.750  1.00  0.00           N
ATOM   2614  HN  ALA A 751      67.530  52.430  73.910  1.00  0.00           H
ATOM   2615  CA  ALA A 751      68.720  54.170  74.040  1.00  0.00           C
ATOM   2616  HA  ALA A 751      68.500  55.220  74.020  1.00  0.00           H
ATOM   2617  CB  ALA A 751      69.140  53.560  75.430  1.00  0.00           C
ATOM   2618  HB1 ALA A 751      68.410  53.460  76.260  1.00  0.00           H
ATOM   2619  HB2 ALA A 751      70.040  54.110  75.800  1.00  0.00           H
ATOM   2620  HB3 ALA A 751      69.530  52.520  75.290  1.00  0.00           H
ATOM   2621  C   ALA A 751      69.940  54.010  73.100  1.00  0.00           C
ATOM   2622  O   ALA A 751      69.970  53.010  72.460  1.00  0.00           O
ATOM   2623  N   PHE A 752      70.860  55.010  73.040  1.00  0.00           N
ATOM   2624  HN  PHE A 752      70.770  55.740  73.710  1.00  0.00           H
ATOM   2625  CA  PHE A 752      71.990  55.070  72.120  1.00  0.00           C
ATOM   2626  HA  PHE A 752      71.620  54.450  71.330  1.00  0.00           H
ATOM   2627  CB  PHE A 752      72.190  56.520  71.610  1.00  0.00           C
ATOM   2628  HB1 PHE A 752      72.670  57.200  72.340  1.00  0.00           H
ATOM   2629  HB2 PHE A 752      71.210  56.970  71.340  1.00  0.00           H
ATOM   2630  CG  PHE A 752      73.130  56.470  70.410  1.00  0.00           C
ATOM   2631  CD1 PHE A 752      72.680  56.080  69.170  1.00  0.00           C
ATOM   2632  HD1 PHE A 752      71.710  55.640  69.020  1.00  0.00           H
ATOM   2633  CE1 PHE A 752      73.590  56.130  68.090  1.00  0.00           C
ATOM   2634  HE1 PHE A 752      73.290  55.660  67.180  1.00  0.00           H
ATOM   2635  CZ  PHE A 752      74.910  56.480  68.270  1.00  0.00           C
ATOM   2636  HZ  PHE A 752      75.490  56.500  67.360  1.00  0.00           H
ATOM   2637  CD2 PHE A 752      74.500  56.880  70.590  1.00  0.00           C
ATOM   2638  HD2 PHE A 752      74.900  57.190  71.540  1.00  0.00           H
ATOM   2639  CE2 PHE A 752      75.390  56.960  69.480  1.00  0.00           C
ATOM   2640  HE2 PHE A 752      76.410  57.320  69.570  1.00  0.00           H
ATOM   2641  C   PHE A 752      73.260  54.490  72.810  1.00  0.00           C
ATOM   2642  O   PHE A 752      73.510  54.860  73.950  1.00  0.00           O
ATOM   2643  N   PRO A 822      74.080  53.650  72.250  1.00  0.00           N
ATOM   2644  CD  PRO A 822      75.340  53.230  72.970  1.00  0.00           C
ATOM   2645  HD1 PRO A 822      75.130  52.780  73.970  1.00  0.00           H
ATOM   2646  HD2 PRO A 822      76.100  54.030  73.050  1.00  0.00           H
ATOM   2647  CA  PRO A 822      73.970  53.150  70.890  1.00  0.00           C
ATOM   2648  HA  PRO A 822      73.740  53.930  70.170  1.00  0.00           H
ATOM   2649  CB  PRO A 822      75.400  52.550  70.720  1.00  0.00           C
ATOM   2650  HB1 PRO A 822      76.150  53.310  70.410  1.00  0.00           H
ATOM   2651  HB2 PRO A 822      75.460  51.720  69.980  1.00  0.00           H
ATOM   2652  CG  PRO A 822      75.960  52.180  72.100  1.00  0.00           C
ATOM   2653  HG1 PRO A 822      75.560  51.200  72.430  1.00  0.00           H
ATOM   2654  HG2 PRO A 822      77.070  52.220  72.140  1.00  0.00           H
ATOM   2655  C   PRO A 822      72.900  52.120  70.740  1.00  0.00           C
ATOM   2656  O   PRO A 822      72.000  52.470  70.000  1.00  0.00           O
ATOM   2657  N   ASP A 823      73.060  51.000  71.510  1.00  0.00           N
ATOM   2658  HN  ASP A 823      73.780  51.050  72.200  1.00  0.00           H
ATOM   2659  CA  ASP A 823      72.390  49.710  71.660  1.00  0.00           C
ATOM   2660  HA  ASP A 823      73.160  48.990  71.430  1.00  0.00           H
ATOM   2661  CB  ASP A 823      71.770  49.720  73.070  1.00  0.00           C
ATOM   2662  HB1 ASP A 823      71.350  48.730  73.360  1.00  0.00           H
ATOM   2663  HB2 ASP A 823      70.930  50.440  73.110  1.00  0.00           H
ATOM   2664  CG  ASP A 823      72.710  50.100  74.210  1.00  0.00           C
ATOM   2665  OD1 ASP A 823      72.140  50.520  75.250  1.00  0.00           O
ATOM   2666  OD2 ASP A 823      73.970  49.990  74.140  1.00  0.00           O
ATOM   2667  C   ASP A 823      71.330  49.460  70.580  1.00  0.00           C
ATOM   2668  O   ASP A 823      71.670  49.380  69.390  1.00  0.00           O
ATOM   2669  N   VAL A 824      70.050  49.130  71.040  1.00  0.00           N
ATOM   2670  HN  VAL A 824      69.990  48.970  72.030  1.00  0.00           H
ATOM   2671  CA  VAL A 824      68.800  49.060  70.320  1.00  0.00           C
ATOM   2672  HA  VAL A 824      68.850  48.210  69.650  1.00  0.00           H
ATOM   2673  CB  VAL A 824      67.580  48.830  71.340  1.00  0.00           C
ATOM   2674  HB  VAL A 824      67.460  49.760  71.950  1.00  0.00           H
ATOM   2675  CG1 VAL A 824      66.280  48.350  70.590  1.00  0.00           C
ATOM   2676 HG11 VAL A 824      65.410  48.160  71.260  1.00  0.00           H
ATOM   2677 HG12 VAL A 824      66.450  47.370  70.100  1.00  0.00           H
ATOM   2678 HG13 VAL A 824      66.020  49.050  69.780  1.00  0.00           H
ATOM   2679  CG2 VAL A 824      67.980  47.710  72.370  1.00  0.00           C
ATOM   2680 HG21 VAL A 824      68.400  46.840  71.830  1.00  0.00           H
ATOM   2681 HG22 VAL A 824      67.090  47.350  72.950  1.00  0.00           H
ATOM   2682 HG23 VAL A 824      68.700  48.120  73.120  1.00  0.00           H
ATOM   2683  C   VAL A 824      68.610  50.230  69.340  1.00  0.00           C
ATOM   2684  O   VAL A 824      68.230  50.020  68.180  1.00  0.00           O
ATOM   2685  N   LEU A 825      68.870  51.510  69.770  1.00  0.00           N
ATOM   2686  HN  LEU A 825      69.180  51.790  70.680  1.00  0.00           H
ATOM   2687  CA  LEU A 825      68.520  52.650  68.940  1.00  0.00           C
ATOM   2688  HA  LEU A 825      67.480  52.580  68.600  1.00  0.00           H
ATOM   2689  CB  LEU A 825      68.610  53.980  69.680  1.00  0.00           C
ATOM   2690  HB1 LEU A 825      69.720  54.020  69.810  1.00  0.00           H
ATOM   2691  HB2 LEU A 825      68.220  54.000  70.710  1.00  0.00           H
ATOM   2692  CG  LEU A 825      68.090  55.250  68.890  1.00  0.00           C
ATOM   2693  HG  LEU A 825      68.690  55.470  67.970  1.00  0.00           H
ATOM   2694  CD1 LEU A 825      66.580  55.020  68.550  1.00  0.00           C
ATOM   2695 HD11 LEU A 825      66.170  55.950  68.080  1.00  0.00           H
ATOM   2696 HD12 LEU A 825      65.980  54.860  69.460  1.00  0.00           H
ATOM   2697 HD13 LEU A 825      66.450  54.190  67.820  1.00  0.00           H
ATOM   2698  CD2 LEU A 825      68.190  56.520  69.750  1.00  0.00           C
ATOM   2699 HD21 LEU A 825      67.670  56.300  70.700  1.00  0.00           H
ATOM   2700 HD22 LEU A 825      67.700  57.310  69.130  1.00  0.00           H
ATOM   2701 HD23 LEU A 825      69.250  56.710  69.980  1.00  0.00           H
ATOM   2702  C   LEU A 825      69.200  52.780  67.580  1.00  0.00           C
ATOM   2703  O   LEU A 825      68.590  53.130  66.520  1.00  0.00           O
ATOM   2704  N   PHE A 826      70.530  52.550  67.580  1.00  0.00           N
ATOM   2705  HN  PHE A 826      70.990  52.360  68.440  1.00  0.00           H
ATOM   2706  CA  PHE A 826      71.430  52.340  66.390  1.00  0.00           C
ATOM   2707  HA  PHE A 826      71.490  53.270  65.850  1.00  0.00           H
ATOM   2708  CB  PHE A 826      72.890  52.140  66.930  1.00  0.00           C
ATOM   2709  HB1 PHE A 826      73.000  51.350  67.700  1.00  0.00           H
ATOM   2710  HB2 PHE A 826      73.180  53.110  67.380  1.00  0.00           H
ATOM   2711  CG  PHE A 826      73.920  51.900  65.820  1.00  0.00           C
ATOM   2712  CD1 PHE A 826      74.610  50.720  65.810  1.00  0.00           C
ATOM   2713  HD1 PHE A 826      74.410  49.960  66.550  1.00  0.00           H
ATOM   2714  CE1 PHE A 826      75.490  50.450  64.780  1.00  0.00           C
ATOM   2715  HE1 PHE A 826      75.880  49.460  64.590  1.00  0.00           H
ATOM   2716  CZ  PHE A 826      75.820  51.390  63.800  1.00  0.00           C
ATOM   2717  HZ  PHE A 826      76.450  51.190  62.950  1.00  0.00           H
ATOM   2718  CD2 PHE A 826      74.280  52.840  64.870  1.00  0.00           C
ATOM   2719  HD2 PHE A 826      73.680  53.740  64.900  1.00  0.00           H
ATOM   2720  CE2 PHE A 826      75.260  52.660  63.900  1.00  0.00           C
ATOM   2721  HE2 PHE A 826      75.520  53.410  63.180  1.00  0.00           H
ATOM   2722  C   PHE A 826      71.060  51.220  65.500  1.00  0.00           C
ATOM   2723  O   PHE A 826      70.890  51.430  64.310  1.00  0.00           O
ATOM   2724  N   TRP A 827      70.920  49.970  66.120  1.00  0.00           N
ATOM   2725  HN  TRP A 827      71.040  49.870  67.110  1.00  0.00           H
ATOM   2726  CA  TRP A 827      70.590  48.840  65.310  1.00  0.00           C
ATOM   2727  HA  TRP A 827      71.160  48.890  64.410  1.00  0.00           H
ATOM   2728  CB  TRP A 827      70.840  47.470  66.020  1.00  0.00           C
ATOM   2729  HB1 TRP A 827      70.250  46.660  65.570  1.00  0.00           H
ATOM   2730  HB2 TRP A 827      70.550  47.720  67.060  1.00  0.00           H
ATOM   2731  CG  TRP A 827      72.260  46.910  66.070  1.00  0.00           C
ATOM   2732  CD1 TRP A 827      73.060  46.860  67.170  1.00  0.00           C
ATOM   2733  HD1 TRP A 827      72.920  47.350  68.120  1.00  0.00           H
ATOM   2734  NE1 TRP A 827      74.340  46.670  66.710  1.00  0.00           N
ATOM   2735  HE1 TRP A 827      75.220  46.780  67.100  1.00  0.00           H
ATOM   2736  CE2 TRP A 827      74.350  46.550  65.340  1.00  0.00           C
ATOM   2737  CD2 TRP A 827      73.010  46.630  64.950  1.00  0.00           C
ATOM   2738  CE3 TRP A 827      72.700  46.610  63.540  1.00  0.00           C
ATOM   2739  HE3 TRP A 827      71.710  46.820  63.160  1.00  0.00           H
ATOM   2740  CZ3 TRP A 827      73.730  46.300  62.600  1.00  0.00           C
ATOM   2741  HZ3 TRP A 827      73.520  46.380  61.540  1.00  0.00           H
ATOM   2742  CZ2 TRP A 827      75.380  46.480  64.410  1.00  0.00           C
ATOM   2743  HZ2 TRP A 827      76.390  46.410  64.780  1.00  0.00           H
ATOM   2744  CH2 TRP A 827      75.010  46.270  62.990  1.00  0.00           C
ATOM   2745  HH2 TRP A 827      75.720  46.090  62.200  1.00  0.00           H
ATOM   2746  C   TRP A 827      69.310  49.040  64.590  1.00  0.00           C
ATOM   2747  O   TRP A 827      69.260  48.840  63.440  1.00  0.00           O
ATOM   2748  N   CYS A 828      68.290  49.440  65.360  1.00  0.00           N
ATOM   2749  HN  CYS A 828      68.340  49.470  66.360  1.00  0.00           H
ATOM   2750  CA  CYS A 828      67.040  49.770  64.760  1.00  0.00           C
ATOM   2751  HA  CYS A 828      66.690  48.900  64.230  1.00  0.00           H
ATOM   2752  CB  CYS A 828      66.030  50.190  65.890  1.00  0.00           C
ATOM   2753  HB1 CYS A 828      65.100  50.440  65.310  1.00  0.00           H
ATOM   2754  HB2 CYS A 828      66.440  51.000  66.520  1.00  0.00           H
ATOM   2755  SG  CYS A 828      65.560  48.800  66.980  1.00  0.00           S
ATOM   2756  HG1 CYS A 828      66.430  48.950  67.970  1.00  0.00           H
ATOM   2757  C   CYS A 828      67.060  50.820  63.660  1.00  0.00           C
ATOM   2758  O   CYS A 828      66.400  50.640  62.590  1.00  0.00           O
ATOM   2759  N   VAL A 829      67.840  51.870  63.810  1.00  0.00           N
ATOM   2760  HN  VAL A 829      68.340  52.130  64.630  1.00  0.00           H
ATOM   2761  CA  VAL A 829      68.060  52.850  62.670  1.00  0.00           C
ATOM   2762  HA  VAL A 829      67.110  53.270  62.360  1.00  0.00           H
ATOM   2763  CB  VAL A 829      68.860  54.070  63.030  1.00  0.00           C
ATOM   2764  HB  VAL A 829      69.780  53.840  63.610  1.00  0.00           H
ATOM   2765  CG1 VAL A 829      69.400  54.770  61.790  1.00  0.00           C
ATOM   2766 HG11 VAL A 829      70.170  54.130  61.320  1.00  0.00           H
ATOM   2767 HG12 VAL A 829      69.940  55.700  62.070  1.00  0.00           H
ATOM   2768 HG13 VAL A 829      68.590  54.990  61.040  1.00  0.00           H
ATOM   2769  CG2 VAL A 829      68.190  55.090  63.950  1.00  0.00           C
ATOM   2770 HG21 VAL A 829      67.380  55.600  63.370  1.00  0.00           H
ATOM   2771 HG22 VAL A 829      68.960  55.790  64.340  1.00  0.00           H
ATOM   2772 HG23 VAL A 829      67.690  54.670  64.850  1.00  0.00           H
ATOM   2773  C   VAL A 829      68.640  52.220  61.450  1.00  0.00           C
ATOM   2774  O   VAL A 829      68.160  52.300  60.290  1.00  0.00           O
ATOM   2775  N   ILE A 830      69.790  51.490  61.650  1.00  0.00           N
ATOM   2776  HN  ILE A 830      70.120  51.480  62.590  1.00  0.00           H
ATOM   2777  CA  ILE A 830      70.460  50.840  60.540  1.00  0.00           C
ATOM   2778  HA  ILE A 830      70.540  51.560  59.740  1.00  0.00           H
ATOM   2779  CB  ILE A 830      71.810  50.300  60.980  1.00  0.00           C
ATOM   2780  HB  ILE A 830      71.630  49.640  61.850  1.00  0.00           H
ATOM   2781  CG2 ILE A 830      72.520  49.390  60.030  1.00  0.00           C
ATOM   2782 HG21 ILE A 830      73.350  48.920  60.590  1.00  0.00           H
ATOM   2783 HG22 ILE A 830      72.840  49.880  59.090  1.00  0.00           H
ATOM   2784 HG23 ILE A 830      71.840  48.570  59.720  1.00  0.00           H
ATOM   2785  CG1 ILE A 830      72.760  51.380  61.560  1.00  0.00           C
ATOM   2786 HG11 ILE A 830      73.440  50.790  62.190  1.00  0.00           H
ATOM   2787 HG12 ILE A 830      72.070  52.000  62.160  1.00  0.00           H
ATOM   2788  CD  ILE A 830      73.480  52.300  60.520  1.00  0.00           C
ATOM   2789  HD1 ILE A 830      72.830  52.620  59.680  1.00  0.00           H
ATOM   2790  HD2 ILE A 830      74.370  51.760  60.150  1.00  0.00           H
ATOM   2791  HD3 ILE A 830      73.770  53.280  60.960  1.00  0.00           H
ATOM   2792  C   ILE A 830      69.620  49.760  59.880  1.00  0.00           C
ATOM   2793  O   ILE A 830      69.420  49.800  58.680  1.00  0.00           O
ATOM   2794  N   LEU A 831      68.970  48.820  60.640  1.00  0.00           N
ATOM   2795  HN  LEU A 831      69.170  48.820  61.600  1.00  0.00           H
ATOM   2796  CA  LEU A 831      68.160  47.710  60.240  1.00  0.00           C
ATOM   2797  HA  LEU A 831      68.780  46.930  59.820  1.00  0.00           H
ATOM   2798  CB  LEU A 831      67.660  47.080  61.550  1.00  0.00           C
ATOM   2799  HB1 LEU A 831      66.930  47.770  62.020  1.00  0.00           H
ATOM   2800  HB2 LEU A 831      68.520  46.930  62.250  1.00  0.00           H
ATOM   2801  CG  LEU A 831      67.040  45.680  61.450  1.00  0.00           C
ATOM   2802  HG  LEU A 831      66.090  45.650  60.870  1.00  0.00           H
ATOM   2803  CD1 LEU A 831      67.950  44.540  60.920  1.00  0.00           C
ATOM   2804 HD11 LEU A 831      68.840  44.530  61.590  1.00  0.00           H
ATOM   2805 HD12 LEU A 831      68.240  44.720  59.870  1.00  0.00           H
ATOM   2806 HD13 LEU A 831      67.480  43.530  61.000  1.00  0.00           H
ATOM   2807  CD2 LEU A 831      66.590  45.170  62.850  1.00  0.00           C
ATOM   2808 HD21 LEU A 831      65.900  45.860  63.390  1.00  0.00           H
ATOM   2809 HD22 LEU A 831      67.520  45.060  63.440  1.00  0.00           H
ATOM   2810 HD23 LEU A 831      66.180  44.140  62.750  1.00  0.00           H
ATOM   2811  C   LEU A 831      66.930  48.150  59.450  1.00  0.00           C
ATOM   2812  O   LEU A 831      66.570  47.420  58.520  1.00  0.00           O
ATOM   2813  N   PHE A 832      66.270  49.200  59.870  1.00  0.00           N
ATOM   2814  HN  PHE A 832      66.420  49.670  60.730  1.00  0.00           H
ATOM   2815  CA  PHE A 832      65.300  49.920  59.000  1.00  0.00           C
ATOM   2816  HA  PHE A 832      64.420  49.310  58.980  1.00  0.00           H
ATOM   2817  CB  PHE A 832      64.890  51.260  59.700  1.00  0.00           C
ATOM   2818  HB1 PHE A 832      65.820  51.770  60.040  1.00  0.00           H
ATOM   2819  HB2 PHE A 832      64.400  50.930  60.650  1.00  0.00           H
ATOM   2820  CG  PHE A 832      63.970  52.140  58.950  1.00  0.00           C
ATOM   2821  CD1 PHE A 832      64.300  53.480  58.870  1.00  0.00           C
ATOM   2822  HD1 PHE A 832      65.090  53.980  59.390  1.00  0.00           H
ATOM   2823  CE1 PHE A 832      63.410  54.370  58.230  1.00  0.00           C
ATOM   2824  HE1 PHE A 832      63.650  55.410  58.260  1.00  0.00           H
ATOM   2825  CZ  PHE A 832      62.200  53.850  57.640  1.00  0.00           C
ATOM   2826  HZ  PHE A 832      61.570  54.560  57.140  1.00  0.00           H
ATOM   2827  CD2 PHE A 832      62.800  51.630  58.380  1.00  0.00           C
ATOM   2828  HD2 PHE A 832      62.550  50.590  58.470  1.00  0.00           H
ATOM   2829  CE2 PHE A 832      61.870  52.480  57.690  1.00  0.00           C
ATOM   2830  HE2 PHE A 832      60.930  52.090  57.360  1.00  0.00           H
ATOM   2831  C   PHE A 832      65.780  50.090  57.550  1.00  0.00           C
ATOM   2832  O   PHE A 832      65.380  49.400  56.630  1.00  0.00           O
ATOM   2833  N   PHE A 833      66.770  51.110  57.250  1.00  0.00           N
ATOM   2834  HN  PHE A 833      67.150  51.760  57.910  1.00  0.00           H
ATOM   2835  CA  PHE A 833      67.210  51.360  55.870  1.00  0.00           C
ATOM   2836  HA  PHE A 833      66.330  51.590  55.280  1.00  0.00           H
ATOM   2837  CB  PHE A 833      68.090  52.650  55.850  1.00  0.00           C
ATOM   2838  HB1 PHE A 833      68.380  52.970  54.820  1.00  0.00           H
ATOM   2839  HB2 PHE A 833      69.000  52.570  56.470  1.00  0.00           H
ATOM   2840  CG  PHE A 833      67.340  53.780  56.480  1.00  0.00           C
ATOM   2841  CD1 PHE A 833      66.290  54.500  55.830  1.00  0.00           C
ATOM   2842  HD1 PHE A 833      65.920  54.160  54.880  1.00  0.00           H
ATOM   2843  CE1 PHE A 833      65.820  55.710  56.360  1.00  0.00           C
ATOM   2844  HE1 PHE A 833      65.140  56.320  55.820  1.00  0.00           H
ATOM   2845  CZ  PHE A 833      66.330  56.190  57.580  1.00  0.00           C
ATOM   2846  HZ  PHE A 833      66.020  57.150  57.980  1.00  0.00           H
ATOM   2847  CD2 PHE A 833      67.760  54.280  57.760  1.00  0.00           C
ATOM   2848  HD2 PHE A 833      68.520  53.720  58.270  1.00  0.00           H
ATOM   2849  CE2 PHE A 833      67.240  55.430  58.250  1.00  0.00           C
ATOM   2850  HE2 PHE A 833      67.510  55.750  59.240  1.00  0.00           H
ATOM   2851  C   PHE A 833      67.810  50.170  55.180  1.00  0.00           C
ATOM   2852  O   PHE A 833      67.730  50.110  53.920  1.00  0.00           O
ATOM   2853  N   THR A 834      68.610  49.260  55.790  1.00  0.00           N
ATOM   2854  HN  THR A 834      68.710  49.310  56.790  1.00  0.00           H
ATOM   2855  CA  THR A 834      69.300  48.100  55.260  1.00  0.00           C
ATOM   2856  HA  THR A 834      69.840  48.530  54.430  1.00  0.00           H
ATOM   2857  CB  THR A 834      70.300  47.360  56.190  1.00  0.00           C
ATOM   2858  HB  THR A 834      70.460  46.330  55.800  1.00  0.00           H
ATOM   2859  OG1 THR A 834      69.930  47.240  57.530  1.00  0.00           O
ATOM   2860  HG1 THR A 834      69.890  48.120  57.900  1.00  0.00           H
ATOM   2861  CG2 THR A 834      71.630  48.200  56.060  1.00  0.00           C
ATOM   2862 HG21 THR A 834      71.440  49.290  56.140  1.00  0.00           H
ATOM   2863 HG22 THR A 834      72.270  47.900  55.190  1.00  0.00           H
ATOM   2864 HG23 THR A 834      72.250  47.950  56.950  1.00  0.00           H
ATOM   2865  C   THR A 834      68.250  47.130  54.670  1.00  0.00           C
ATOM   2866  O   THR A 834      68.400  46.660  53.580  1.00  0.00           O
ATOM   2867  N   THR A 835      67.120  46.930  55.380  1.00  0.00           N
ATOM   2868  HN  THR A 835      67.040  47.320  56.300  1.00  0.00           H
ATOM   2869  CA  THR A 835      65.910  46.150  54.960  1.00  0.00           C
ATOM   2870  HA  THR A 835      66.120  45.100  54.790  1.00  0.00           H
ATOM   2871  CB  THR A 835      64.780  46.020  56.010  1.00  0.00           C
ATOM   2872  HB  THR A 835      64.370  47.030  56.230  1.00  0.00           H
ATOM   2873  OG1 THR A 835      65.260  45.290  57.140  1.00  0.00           O
ATOM   2874  HG1 THR A 835      65.790  45.900  57.650  1.00  0.00           H
ATOM   2875  CG2 THR A 835      63.530  45.210  55.500  1.00  0.00           C
ATOM   2876 HG21 THR A 835      63.680  44.110  55.450  1.00  0.00           H
ATOM   2877 HG22 THR A 835      63.290  45.550  54.470  1.00  0.00           H
ATOM   2878 HG23 THR A 835      62.670  45.480  56.150  1.00  0.00           H
ATOM   2879  C   THR A 835      65.360  46.770  53.710  1.00  0.00           C
ATOM   2880  O   THR A 835      65.060  46.030  52.750  1.00  0.00           O
ATOM   2881  N   PHE A 836      65.300  48.080  53.670  1.00  0.00           N
ATOM   2882  HN  PHE A 836      65.520  48.680  54.440  1.00  0.00           H
ATOM   2883  CA  PHE A 836      64.910  48.730  52.490  1.00  0.00           C
ATOM   2884  HA  PHE A 836      64.040  48.190  52.100  1.00  0.00           H
ATOM   2885  CB  PHE A 836      64.480  50.190  52.910  1.00  0.00           C
ATOM   2886  HB1 PHE A 836      65.320  50.570  53.520  1.00  0.00           H
ATOM   2887  HB2 PHE A 836      63.530  50.270  53.490  1.00  0.00           H
ATOM   2888  CG  PHE A 836      64.260  51.110  51.690  1.00  0.00           C
ATOM   2889  CD1 PHE A 836      65.340  51.860  51.280  1.00  0.00           C
ATOM   2890  HD1 PHE A 836      66.200  51.810  51.920  1.00  0.00           H
ATOM   2891  CE1 PHE A 836      65.270  52.670  50.140  1.00  0.00           C
ATOM   2892  HE1 PHE A 836      66.070  53.230  49.690  1.00  0.00           H
ATOM   2893  CZ  PHE A 836      64.030  52.750  49.470  1.00  0.00           C
ATOM   2894  HZ  PHE A 836      63.910  53.440  48.640  1.00  0.00           H
ATOM   2895  CD2 PHE A 836      62.980  51.220  51.030  1.00  0.00           C
ATOM   2896  HD2 PHE A 836      62.150  50.700  51.490  1.00  0.00           H
ATOM   2897  CE2 PHE A 836      62.890  52.100  49.950  1.00  0.00           C
ATOM   2898  HE2 PHE A 836      61.890  52.270  49.580  1.00  0.00           H
ATOM   2899  C   PHE A 836      65.860  48.790  51.300  1.00  0.00           C
ATOM   2900  O   PHE A 836      65.480  48.630  50.130  1.00  0.00           O
ATOM   2901  N   PHE A 837      67.120  48.970  51.540  1.00  0.00           N
ATOM   2902  HN  PHE A 837      67.480  49.280  52.420  1.00  0.00           H
ATOM   2903  CA  PHE A 837      68.080  48.920  50.490  1.00  0.00           C
ATOM   2904  HA  PHE A 837      67.670  49.480  49.660  1.00  0.00           H
ATOM   2905  CB  PHE A 837      69.460  49.550  51.020  1.00  0.00           C
ATOM   2906  HB1 PHE A 837      70.310  49.280  50.350  1.00  0.00           H
ATOM   2907  HB2 PHE A 837      69.820  49.240  52.020  1.00  0.00           H
ATOM   2908  CG  PHE A 837      69.440  51.060  51.130  1.00  0.00           C
ATOM   2909  CD1 PHE A 837      68.890  51.820  50.050  1.00  0.00           C
ATOM   2910  HD1 PHE A 837      68.510  51.310  49.160  1.00  0.00           H
ATOM   2911  CE1 PHE A 837      69.060  53.250  50.030  1.00  0.00           C
ATOM   2912  HE1 PHE A 837      68.920  53.780  49.100  1.00  0.00           H
ATOM   2913  CZ  PHE A 837      69.630  53.880  51.090  1.00  0.00           C
ATOM   2914  HZ  PHE A 837      69.900  54.930  51.120  1.00  0.00           H
ATOM   2915  CD2 PHE A 837      70.030  51.730  52.220  1.00  0.00           C
ATOM   2916  HD2 PHE A 837      70.320  51.220  53.110  1.00  0.00           H
ATOM   2917  CE2 PHE A 837      70.000  53.160  52.210  1.00  0.00           C
ATOM   2918  HE2 PHE A 837      70.470  53.660  53.050  1.00  0.00           H
ATOM   2919  C   PHE A 837      68.370  47.540  50.030  1.00  0.00           C
ATOM   2920  O   PHE A 837      68.710  47.350  48.840  1.00  0.00           O
ATOM   2921  N   LEU A 838      68.250  46.510  50.880  1.00  0.00           N
ATOM   2922  HN  LEU A 838      68.060  46.590  51.860  1.00  0.00           H
ATOM   2923  CA  LEU A 838      68.420  45.110  50.460  1.00  0.00           C
ATOM   2924  HA  LEU A 838      69.320  45.100  49.870  1.00  0.00           H
ATOM   2925  CB  LEU A 838      68.510  44.130  51.690  1.00  0.00           C
ATOM   2926  HB1 LEU A 838      67.580  44.200  52.310  1.00  0.00           H
ATOM   2927  HB2 LEU A 838      69.360  44.410  52.350  1.00  0.00           H
ATOM   2928  CG  LEU A 838      68.790  42.660  51.270  1.00  0.00           C
ATOM   2929  HG  LEU A 838      67.880  42.250  50.780  1.00  0.00           H
ATOM   2930  CD1 LEU A 838      69.920  42.450  50.200  1.00  0.00           C
ATOM   2931 HD11 LEU A 838      70.190  41.380  50.090  1.00  0.00           H
ATOM   2932 HD12 LEU A 838      70.830  42.990  50.530  1.00  0.00           H
ATOM   2933 HD13 LEU A 838      69.660  42.800  49.180  1.00  0.00           H
ATOM   2934  CD2 LEU A 838      69.150  41.730  52.470  1.00  0.00           C
ATOM   2935 HD21 LEU A 838      68.180  41.560  52.980  1.00  0.00           H
ATOM   2936 HD22 LEU A 838      69.900  42.330  53.010  1.00  0.00           H
ATOM   2937 HD23 LEU A 838      69.560  40.730  52.180  1.00  0.00           H
ATOM   2938  C   LEU A 838      67.320  44.630  49.490  1.00  0.00           C
ATOM   2939  O   LEU A 838      67.610  43.980  48.460  1.00  0.00           O
ATOM   2940  N   SER A 839      66.060  44.930  49.810  1.00  0.00           N
ATOM   2941  HN  SER A 839      65.850  45.380  50.680  1.00  0.00           H
ATOM   2942  CA  SER A 839      64.880  44.540  49.020  1.00  0.00           C
ATOM   2943  HA  SER A 839      64.900  43.480  48.790  1.00  0.00           H
ATOM   2944  CB  SER A 839      63.480  44.800  49.730  1.00  0.00           C
ATOM   2945  HB1 SER A 839      63.390  44.090  50.580  1.00  0.00           H
ATOM   2946  HB2 SER A 839      62.570  44.700  49.100  1.00  0.00           H
ATOM   2947  OG  SER A 839      63.530  46.110  50.310  1.00  0.00           O
ATOM   2948  HG1 SER A 839      64.090  46.100  51.100  1.00  0.00           H
ATOM   2949  C   SER A 839      64.890  45.240  47.700  1.00  0.00           C
ATOM   2950  O   SER A 839      64.750  44.680  46.630  1.00  0.00           O
ATOM   2951  N   SER A 840      65.310  46.520  47.680  1.00  0.00           N
ATOM   2952  HN  SER A 840      65.670  46.890  48.530  1.00  0.00           H
ATOM   2953  CA  SER A 840      65.470  47.380  46.530  1.00  0.00           C
ATOM   2954  HA  SER A 840      64.560  47.290  45.960  1.00  0.00           H
ATOM   2955  CB  SER A 840      65.690  48.850  46.870  1.00  0.00           C
ATOM   2956  HB1 SER A 840      65.780  49.470  45.960  1.00  0.00           H
ATOM   2957  HB2 SER A 840      66.630  48.850  47.470  1.00  0.00           H
ATOM   2958  OG  SER A 840      64.650  49.550  47.600  1.00  0.00           O
ATOM   2959  HG1 SER A 840      64.580  49.060  48.420  1.00  0.00           H
ATOM   2960  C   SER A 840      66.510  46.780  45.660  1.00  0.00           C
ATOM   2961  O   SER A 840      66.270  46.590  44.480  1.00  0.00           O
ATOM   2962  N   PHE A 841      67.670  46.360  46.220  1.00  0.00           N
ATOM   2963  HN  PHE A 841      67.910  46.580  47.170  1.00  0.00           H
ATOM   2964  CA  PHE A 841      68.760  45.690  45.480  1.00  0.00           C
ATOM   2965  HA  PHE A 841      69.210  46.290  44.720  1.00  0.00           H
ATOM   2966  CB  PHE A 841      69.930  45.400  46.490  1.00  0.00           C
ATOM   2967  HB1 PHE A 841      69.660  44.710  47.320  1.00  0.00           H
ATOM   2968  HB2 PHE A 841      70.160  46.270  47.130  1.00  0.00           H
ATOM   2969  CG  PHE A 841      71.170  44.970  45.890  1.00  0.00           C
ATOM   2970  CD1 PHE A 841      71.710  43.670  46.060  1.00  0.00           C
ATOM   2971  HD1 PHE A 841      71.080  42.870  46.410  1.00  0.00           H
ATOM   2972  CE1 PHE A 841      72.930  43.410  45.530  1.00  0.00           C
ATOM   2973  HE1 PHE A 841      73.470  42.510  45.750  1.00  0.00           H
ATOM   2974  CZ  PHE A 841      73.550  44.320  44.650  1.00  0.00           C
ATOM   2975  HZ  PHE A 841      74.340  43.940  44.010  1.00  0.00           H
ATOM   2976  CD2 PHE A 841      71.840  45.940  45.150  1.00  0.00           C
ATOM   2977  HD2 PHE A 841      71.430  46.940  45.130  1.00  0.00           H
ATOM   2978  CE2 PHE A 841      72.960  45.540  44.390  1.00  0.00           C
ATOM   2979  HE2 PHE A 841      73.500  46.250  43.800  1.00  0.00           H
ATOM   2980  C   PHE A 841      68.290  44.440  44.810  1.00  0.00           C
ATOM   2981  O   PHE A 841      68.590  44.170  43.660  1.00  0.00           O
ATOM   2982  N   LEU A 842      67.560  43.540  45.550  1.00  0.00           N
ATOM   2983  HN  LEU A 842      67.470  43.640  46.540  1.00  0.00           H
ATOM   2984  CA  LEU A 842      67.200  42.240  45.080  1.00  0.00           C
ATOM   2985  HA  LEU A 842      68.060  41.760  44.640  1.00  0.00           H
ATOM   2986  CB  LEU A 842      66.590  41.390  46.230  1.00  0.00           C
ATOM   2987  HB1 LEU A 842      66.280  40.400  45.820  1.00  0.00           H
ATOM   2988  HB2 LEU A 842      65.760  41.920  46.730  1.00  0.00           H
ATOM   2989  CG  LEU A 842      67.620  40.970  47.290  1.00  0.00           C
ATOM   2990  HG  LEU A 842      68.130  41.840  47.750  1.00  0.00           H
ATOM   2991  CD1 LEU A 842      66.910  40.210  48.360  1.00  0.00           C
ATOM   2992 HD11 LEU A 842      66.440  39.270  48.000  1.00  0.00           H
ATOM   2993 HD12 LEU A 842      66.130  40.900  48.770  1.00  0.00           H
ATOM   2994 HD13 LEU A 842      67.630  39.960  49.160  1.00  0.00           H
ATOM   2995  CD2 LEU A 842      68.660  39.970  46.740  1.00  0.00           C
ATOM   2996 HD21 LEU A 842      68.150  39.140  46.220  1.00  0.00           H
ATOM   2997 HD22 LEU A 842      69.280  39.540  47.550  1.00  0.00           H
ATOM   2998 HD23 LEU A 842      69.310  40.510  46.010  1.00  0.00           H
ATOM   2999  C   LEU A 842      66.200  42.380  43.950  1.00  0.00           C
ATOM   3000  O   LEU A 842      66.370  41.850  42.900  1.00  0.00           O
ATOM   3001  N   LYS A 843      65.130  43.280  44.090  1.00  0.00           N
ATOM   3002  HN  LYS A 843      65.090  43.720  44.980  1.00  0.00           H
ATOM   3003  CA  LYS A 843      64.190  43.640  43.050  1.00  0.00           C
ATOM   3004  HA  LYS A 843      63.650  42.760  42.710  1.00  0.00           H
ATOM   3005  CB  LYS A 843      63.130  44.650  43.460  1.00  0.00           C
ATOM   3006  HB1 LYS A 843      63.510  45.570  43.960  1.00  0.00           H
ATOM   3007  HB2 LYS A 843      62.420  44.140  44.130  1.00  0.00           H
ATOM   3008  CG  LYS A 843      62.260  45.140  42.310  1.00  0.00           C
ATOM   3009  HG1 LYS A 843      62.920  45.710  41.620  1.00  0.00           H
ATOM   3010  HG2 LYS A 843      61.570  45.870  42.790  1.00  0.00           H
ATOM   3011  CD  LYS A 843      61.320  44.170  41.550  1.00  0.00           C
ATOM   3012  HD1 LYS A 843      60.750  43.650  42.340  1.00  0.00           H
ATOM   3013  HD2 LYS A 843      61.930  43.490  40.920  1.00  0.00           H
ATOM   3014  CE  LYS A 843      60.330  44.860  40.610  1.00  0.00           C
ATOM   3015  HE1 LYS A 843      60.820  45.270  39.710  1.00  0.00           H
ATOM   3016  HE2 LYS A 843      59.900  45.770  41.050  1.00  0.00           H
ATOM   3017  NZ  LYS A 843      59.230  43.980  40.180  1.00  0.00           N
ATOM   3018  HZ1 LYS A 843      59.690  43.110  39.830  1.00  0.00           H
ATOM   3019  HZ2 LYS A 843      58.750  44.500  39.410  1.00  0.00           H
ATOM   3020  HZ3 LYS A 843      58.530  43.760  40.920  1.00  0.00           H
ATOM   3021  C   LYS A 843      64.840  44.130  41.800  1.00  0.00           C
ATOM   3022  O   LYS A 843      64.560  43.620  40.700  1.00  0.00           O
ATOM   3023  N   GLN A 844      65.830  45.080  41.950  1.00  0.00           N
ATOM   3024  HN  GLN A 844      66.120  45.560  42.770  1.00  0.00           H
ATOM   3025  CA  GLN A 844      66.540  45.560  40.750  1.00  0.00           C
ATOM   3026  HA  GLN A 844      65.850  45.510  39.920  1.00  0.00           H
ATOM   3027  CB  GLN A 844      67.030  46.940  40.950  1.00  0.00           C
ATOM   3028  HB1 GLN A 844      67.690  47.320  40.150  1.00  0.00           H
ATOM   3029  HB2 GLN A 844      67.670  46.920  41.850  1.00  0.00           H
ATOM   3030  CG  GLN A 844      65.940  47.980  41.370  1.00  0.00           C
ATOM   3031  HG1 GLN A 844      66.390  48.940  41.700  1.00  0.00           H
ATOM   3032  HG2 GLN A 844      65.360  47.570  42.220  1.00  0.00           H
ATOM   3033  CD  GLN A 844      64.900  48.120  40.280  1.00  0.00           C
ATOM   3034  OE1 GLN A 844      63.680  47.940  40.490  1.00  0.00           O
ATOM   3035  NE2 GLN A 844      65.360  48.600  39.100  1.00  0.00           N
ATOM   3036 HE21 GLN A 844      64.750  48.750  38.320  1.00  0.00           H
ATOM   3037 HE22 GLN A 844      66.330  48.440  38.910  1.00  0.00           H
ATOM   3038  C   GLN A 844      67.750  44.660  40.340  1.00  0.00           C
ATOM   3039  O   GLN A 844      68.450  44.970  39.360  1.00  0.00           O
ATOM   3040  N   PHE A 845      67.980  43.480  40.930  1.00  0.00           N
ATOM   3041  HN  PHE A 845      67.460  43.160  41.720  1.00  0.00           H
ATOM   3042  CA  PHE A 845      69.030  42.560  40.460  1.00  0.00           C
ATOM   3043  HA  PHE A 845      69.960  43.120  40.490  1.00  0.00           H
ATOM   3044  CB  PHE A 845      69.110  41.520  41.490  1.00  0.00           C
ATOM   3045  HB1 PHE A 845      68.240  40.830  41.430  1.00  0.00           H
ATOM   3046  HB2 PHE A 845      68.990  41.890  42.520  1.00  0.00           H
ATOM   3047  CG  PHE A 845      70.430  40.720  41.550  1.00  0.00           C
ATOM   3048  CD1 PHE A 845      70.560  39.420  41.000  1.00  0.00           C
ATOM   3049  HD1 PHE A 845      69.700  39.050  40.460  1.00  0.00           H
ATOM   3050  CE1 PHE A 845      71.760  38.780  41.050  1.00  0.00           C
ATOM   3051  HE1 PHE A 845      72.020  37.970  40.390  1.00  0.00           H
ATOM   3052  CZ  PHE A 845      72.840  39.290  41.840  1.00  0.00           C
ATOM   3053  HZ  PHE A 845      73.700  38.710  42.130  1.00  0.00           H
ATOM   3054  CD2 PHE A 845      71.510  41.260  42.280  1.00  0.00           C
ATOM   3055  HD2 PHE A 845      71.360  42.200  42.810  1.00  0.00           H
ATOM   3056  CE2 PHE A 845      72.670  40.550  42.470  1.00  0.00           C
ATOM   3057  HE2 PHE A 845      73.450  40.900  43.140  1.00  0.00           H
ATOM   3058  C   PHE A 845      68.800  41.980  38.990  1.00  0.00           C
ATOM   3059  O   PHE A 845      69.760  41.440  38.440  1.00  0.00           O
ATOM   3060  N   LYS A 846      67.580  42.170  38.440  1.00  0.00           N
ATOM   3061  HN  LYS A 846      66.900  42.690  38.960  1.00  0.00           H
ATOM   3062  CA  LYS A 846      67.300  41.800  37.060  1.00  0.00           C
ATOM   3063  HA  LYS A 846      67.200  40.720  37.020  1.00  0.00           H
ATOM   3064  CB  LYS A 846      65.930  42.350  36.690  1.00  0.00           C
ATOM   3065  HB1 LYS A 846      65.050  41.860  37.170  1.00  0.00           H
ATOM   3066  HB2 LYS A 846      65.790  42.220  35.600  1.00  0.00           H
ATOM   3067  CG  LYS A 846      65.720  43.780  37.030  1.00  0.00           C
ATOM   3068  HG1 LYS A 846      66.610  44.440  37.110  1.00  0.00           H
ATOM   3069  HG2 LYS A 846      65.350  43.790  38.080  1.00  0.00           H
ATOM   3070  CD  LYS A 846      64.700  44.630  36.170  1.00  0.00           C
ATOM   3071  HD1 LYS A 846      63.840  43.930  36.070  1.00  0.00           H
ATOM   3072  HD2 LYS A 846      65.170  44.870  35.190  1.00  0.00           H
ATOM   3073  CE  LYS A 846      64.250  45.860  36.940  1.00  0.00           C
ATOM   3074  HE1 LYS A 846      65.050  46.630  37.000  1.00  0.00           H
ATOM   3075  HE2 LYS A 846      64.020  45.610  38.010  1.00  0.00           H
ATOM   3076  NZ  LYS A 846      62.990  46.620  36.430  1.00  0.00           N
ATOM   3077  HZ1 LYS A 846      62.600  47.220  37.180  1.00  0.00           H
ATOM   3078  HZ2 LYS A 846      62.280  45.970  36.040  1.00  0.00           H
ATOM   3079  HZ3 LYS A 846      63.240  47.170  35.580  1.00  0.00           H
ATOM   3080  C   LYS A 846      68.300  42.050  36.030  1.00  0.00           C
ATOM   3081  O   LYS A 846      68.730  41.130  35.360  1.00  0.00           O
ATOM   3082  N   THR A 847      68.780  43.260  35.840  1.00  0.00           N
ATOM   3083  HN  THR A 847      68.380  43.970  36.410  1.00  0.00           H
ATOM   3084  CA  THR A 847      69.720  43.850  34.800  1.00  0.00           C
ATOM   3085  HA  THR A 847      69.760  43.100  34.030  1.00  0.00           H
ATOM   3086  CB  THR A 847      69.180  45.200  34.230  1.00  0.00           C
ATOM   3087  HB  THR A 847      69.910  45.720  33.580  1.00  0.00           H
ATOM   3088  OG1 THR A 847      69.040  46.120  35.320  1.00  0.00           O
ATOM   3089  HG1 THR A 847      69.840  46.640  35.290  1.00  0.00           H
ATOM   3090  CG2 THR A 847      67.880  44.890  33.440  1.00  0.00           C
ATOM   3091 HG21 THR A 847      67.050  44.520  34.090  1.00  0.00           H
ATOM   3092 HG22 THR A 847      68.050  44.230  32.570  1.00  0.00           H
ATOM   3093 HG23 THR A 847      67.500  45.800  32.920  1.00  0.00           H
ATOM   3094  C   THR A 847      71.170  43.950  35.260  1.00  0.00           C
ATOM   3095  O   THR A 847      72.000  44.480  34.570  1.00  0.00           O
ATOM   3096  N   LYS A 848      71.560  43.420  36.470  1.00  0.00           N
ATOM   3097  HN  LYS A 848      70.920  43.010  37.110  1.00  0.00           H
ATOM   3098  CA  LYS A 848      72.960  43.000  36.620  1.00  0.00           C
ATOM   3099  HA  LYS A 848      73.610  43.860  36.650  1.00  0.00           H
ATOM   3100  CB  LYS A 848      73.090  42.070  37.890  1.00  0.00           C
ATOM   3101  HB1 LYS A 848      74.080  41.590  37.980  1.00  0.00           H
ATOM   3102  HB2 LYS A 848      72.360  41.230  37.750  1.00  0.00           H
ATOM   3103  CG  LYS A 848      72.610  42.790  39.160  1.00  0.00           C
ATOM   3104  HG1 LYS A 848      72.370  42.110  40.010  1.00  0.00           H
ATOM   3105  HG2 LYS A 848      71.810  43.540  39.030  1.00  0.00           H
ATOM   3106  CD  LYS A 848      73.810  43.470  39.690  1.00  0.00           C
ATOM   3107  HD1 LYS A 848      74.380  43.960  38.880  1.00  0.00           H
ATOM   3108  HD2 LYS A 848      74.460  42.710  40.190  1.00  0.00           H
ATOM   3109  CE  LYS A 848      73.550  44.430  40.830  1.00  0.00           C
ATOM   3110  HE1 LYS A 848      74.510  44.700  41.320  1.00  0.00           H
ATOM   3111  HE2 LYS A 848      72.900  43.980  41.620  1.00  0.00           H
ATOM   3112  NZ  LYS A 848      72.910  45.700  40.490  1.00  0.00           N
ATOM   3113  HZ1 LYS A 848      73.530  46.440  40.880  1.00  0.00           H
ATOM   3114  HZ2 LYS A 848      71.950  45.820  40.890  1.00  0.00           H
ATOM   3115  HZ3 LYS A 848      72.770  45.790  39.460  1.00  0.00           H
ATOM   3116  C   LYS A 848      73.420  42.010  35.520  1.00  0.00           C
ATOM   3117  O   LYS A 848      72.710  41.480  34.670  1.00  0.00           O
ATOM   3118  N   ARG A 849      74.760  41.820  35.370  1.00  0.00           N
ATOM   3119  HN  ARG A 849      75.400  42.310  35.950  1.00  0.00           H
ATOM   3120  CA  ARG A 849      75.330  40.930  34.400  1.00  0.00           C
ATOM   3121  HA  ARG A 849      74.530  40.580  33.760  1.00  0.00           H
ATOM   3122  CB  ARG A 849      76.330  41.650  33.540  1.00  0.00           C
ATOM   3123  HB1 ARG A 849      75.790  42.260  32.800  1.00  0.00           H
ATOM   3124  HB2 ARG A 849      76.870  40.980  32.820  1.00  0.00           H
ATOM   3125  CG  ARG A 849      77.340  42.520  34.270  1.00  0.00           C
ATOM   3126  HG1 ARG A 849      77.860  41.900  35.030  1.00  0.00           H
ATOM   3127  HG2 ARG A 849      76.840  43.320  34.840  1.00  0.00           H
ATOM   3128  CD  ARG A 849      78.360  43.290  33.430  1.00  0.00           C
ATOM   3129  HD1 ARG A 849      77.840  44.110  32.880  1.00  0.00           H
ATOM   3130  HD2 ARG A 849      78.910  42.590  32.780  1.00  0.00           H
ATOM   3131  NE  ARG A 849      79.450  43.820  34.320  1.00  0.00           N
ATOM   3132  HE  ARG A 849      79.560  43.490  35.260  1.00  0.00           H
ATOM   3133  CZ  ARG A 849      80.510  44.540  33.950  1.00  0.00           C
ATOM   3134  NH1 ARG A 849      81.310  44.990  34.930  1.00  0.00           N
ATOM   3135 HH11 ARG A 849      80.890  45.240  35.810  1.00  0.00           H
ATOM   3136 HH12 ARG A 849      82.080  45.490  34.540  1.00  0.00           H
ATOM   3137  NH2 ARG A 849      80.740  44.960  32.700  1.00  0.00           N
ATOM   3138 HH21 ARG A 849      80.160  44.690  31.930  1.00  0.00           H
ATOM   3139 HH22 ARG A 849      81.670  45.260  32.490  1.00  0.00           H
ATOM   3140  C   ARG A 849      75.940  39.650  34.990  1.00  0.00           C
ATOM   3141  O   ARG A 849      76.620  38.870  34.370  1.00  0.00           O
ATOM   3142  N   TYR A 850      75.730  39.340  36.280  1.00  0.00           N
ATOM   3143  HN  TYR A 850      75.250  39.940  36.910  1.00  0.00           H
ATOM   3144  CA  TYR A 850      76.200  38.140  36.900  1.00  0.00           C
ATOM   3145  HA  TYR A 850      76.530  37.520  36.080  1.00  0.00           H
ATOM   3146  CB  TYR A 850      77.360  38.310  37.950  1.00  0.00           C
ATOM   3147  HB1 TYR A 850      78.230  38.580  37.330  1.00  0.00           H
ATOM   3148  HB2 TYR A 850      77.650  37.370  38.490  1.00  0.00           H
ATOM   3149  CG  TYR A 850      77.090  39.390  39.000  1.00  0.00           C
ATOM   3150  CD1 TYR A 850      77.740  40.660  38.970  1.00  0.00           C
ATOM   3151  HD1 TYR A 850      78.430  40.810  38.130  1.00  0.00           H
ATOM   3152  CE1 TYR A 850      77.520  41.590  39.940  1.00  0.00           C
ATOM   3153  HE1 TYR A 850      78.080  42.510  39.870  1.00  0.00           H
ATOM   3154  CZ  TYR A 850      76.730  41.270  41.030  1.00  0.00           C
ATOM   3155  OH  TYR A 850      76.530  42.240  41.990  1.00  0.00           O
ATOM   3156  HH  TYR A 850      76.990  43.040  41.710  1.00  0.00           H
ATOM   3157  CD2 TYR A 850      76.320  39.100  40.170  1.00  0.00           C
ATOM   3158  HD2 TYR A 850      75.910  38.110  40.320  1.00  0.00           H
ATOM   3159  CE2 TYR A 850      76.220  40.020  41.260  1.00  0.00           C
ATOM   3160  HE2 TYR A 850      75.620  39.880  42.150  1.00  0.00           H
ATOM   3161  C   TYR A 850      74.970  37.330  37.330  1.00  0.00           C
ATOM   3162  O   TYR A 850      74.040  37.920  37.780  1.00  0.00           O
ATOM   3163  N   PHE A 851      75.080  36.000  37.200  1.00  0.00           N
ATOM   3164  HN  PHE A 851      75.970  35.640  36.970  1.00  0.00           H
ATOM   3165  CA  PHE A 851      74.000  35.020  37.180  1.00  0.00           C
ATOM   3166  HA  PHE A 851      74.740  34.240  37.100  1.00  0.00           H
ATOM   3167  CB  PHE A 851      73.190  34.900  38.540  1.00  0.00           C
ATOM   3168  HB1 PHE A 851      72.540  34.030  38.340  1.00  0.00           H
ATOM   3169  HB2 PHE A 851      72.420  35.660  38.780  1.00  0.00           H
ATOM   3170  CG  PHE A 851      74.210  34.570  39.720  1.00  0.00           C
ATOM   3171  CD1 PHE A 851      75.240  33.600  39.780  1.00  0.00           C
ATOM   3172  HD1 PHE A 851      75.460  32.980  38.920  1.00  0.00           H
ATOM   3173  CE1 PHE A 851      75.740  33.250  41.030  1.00  0.00           C
ATOM   3174  HE1 PHE A 851      76.410  32.400  41.040  1.00  0.00           H
ATOM   3175  CZ  PHE A 851      75.360  33.940  42.150  1.00  0.00           C
ATOM   3176  HZ  PHE A 851      75.790  33.720  43.110  1.00  0.00           H
ATOM   3177  CD2 PHE A 851      74.010  35.370  40.820  1.00  0.00           C
ATOM   3178  HD2 PHE A 851      73.130  36.010  40.870  1.00  0.00           H
ATOM   3179  CE2 PHE A 851      74.490  34.960  42.050  1.00  0.00           C
ATOM   3180  HE2 PHE A 851      74.170  35.550  42.900  1.00  0.00           H
ATOM   3181  C   PHE A 851      73.060  34.880  35.950  1.00  0.00           C
ATOM   3182  O   PHE A 851      72.880  35.830  35.200  1.00  0.00           O
ATOM   3183  N   PRO A 852      72.560  33.730  35.610  1.00  0.00           N
ATOM   3184  CD  PRO A 852      73.010  32.380  36.140  1.00  0.00           C
ATOM   3185  HD1 PRO A 852      72.410  32.290  37.080  1.00  0.00           H
ATOM   3186  HD2 PRO A 852      74.080  32.220  36.390  1.00  0.00           H
ATOM   3187  CA  PRO A 852      71.620  33.530  34.490  1.00  0.00           C
ATOM   3188  HA  PRO A 852      72.280  33.740  33.660  1.00  0.00           H
ATOM   3189  CB  PRO A 852      71.270  31.970  34.500  1.00  0.00           C
ATOM   3190  HB1 PRO A 852      71.130  31.530  33.490  1.00  0.00           H
ATOM   3191  HB2 PRO A 852      70.350  31.800  35.100  1.00  0.00           H
ATOM   3192  CG  PRO A 852      72.520  31.360  35.160  1.00  0.00           C
ATOM   3193  HG1 PRO A 852      72.360  30.340  35.580  1.00  0.00           H
ATOM   3194  HG2 PRO A 852      73.250  31.260  34.340  1.00  0.00           H
ATOM   3195  C   PRO A 852      70.410  34.420  34.580  1.00  0.00           C
ATOM   3196  O   PRO A 852      69.950  34.780  35.620  1.00  0.00           O
ATOM   3197  N   THR A 853      69.770  34.750  33.420  1.00  0.00           N
ATOM   3198  HN  THR A 853      70.020  34.350  32.540  1.00  0.00           H
ATOM   3199  CA  THR A 853      68.660  35.720  33.440  1.00  0.00           C
ATOM   3200  HA  THR A 853      69.050  36.580  33.960  1.00  0.00           H
ATOM   3201  CB  THR A 853      68.210  36.260  32.110  1.00  0.00           C
ATOM   3202  HB  THR A 853      67.620  35.510  31.530  1.00  0.00           H
ATOM   3203  OG1 THR A 853      69.260  36.660  31.320  1.00  0.00           O
ATOM   3204  HG1 THR A 853      69.680  35.850  31.040  1.00  0.00           H
ATOM   3205  CG2 THR A 853      67.290  37.490  32.410  1.00  0.00           C
ATOM   3206 HG21 THR A 853      66.980  38.000  31.470  1.00  0.00           H
ATOM   3207 HG22 THR A 853      67.800  38.230  33.050  1.00  0.00           H
ATOM   3208 HG23 THR A 853      66.310  37.270  32.890  1.00  0.00           H
ATOM   3209  C   THR A 853      67.410  35.250  34.180  1.00  0.00           C
ATOM   3210  O   THR A 853      66.860  35.950  34.940  1.00  0.00           O
ATOM   3211  N   LYS A 854      67.020  33.950  34.050  1.00  0.00           N
ATOM   3212  HN  LYS A 854      67.500  33.380  33.390  1.00  0.00           H
ATOM   3213  CA  LYS A 854      65.980  33.290  34.770  1.00  0.00           C
ATOM   3214  HA  LYS A 854      65.070  33.820  34.590  1.00  0.00           H
ATOM   3215  CB  LYS A 854      65.770  31.890  34.200  1.00  0.00           C
ATOM   3216  HB1 LYS A 854      65.050  31.280  34.790  1.00  0.00           H
ATOM   3217  HB2 LYS A 854      66.810  31.500  34.230  1.00  0.00           H
ATOM   3218  CG  LYS A 854      65.240  31.790  32.820  1.00  0.00           C
ATOM   3219  HG1 LYS A 854      65.010  30.700  32.750  1.00  0.00           H
ATOM   3220  HG2 LYS A 854      66.140  31.830  32.170  1.00  0.00           H
ATOM   3221  CD  LYS A 854      64.240  32.790  32.320  1.00  0.00           C
ATOM   3222  HD1 LYS A 854      64.720  33.790  32.250  1.00  0.00           H
ATOM   3223  HD2 LYS A 854      63.380  32.840  33.020  1.00  0.00           H
ATOM   3224  CE  LYS A 854      63.850  32.510  30.870  1.00  0.00           C
ATOM   3225  HE1 LYS A 854      64.630  32.640  30.080  1.00  0.00           H
ATOM   3226  HE2 LYS A 854      63.010  33.170  30.590  1.00  0.00           H
ATOM   3227  NZ  LYS A 854      63.280  31.160  30.720  1.00  0.00           N
ATOM   3228  HZ1 LYS A 854      63.850  30.410  30.270  1.00  0.00           H
ATOM   3229  HZ2 LYS A 854      62.370  31.260  30.240  1.00  0.00           H
ATOM   3230  HZ3 LYS A 854      63.080  30.750  31.650  1.00  0.00           H
ATOM   3231  C   LYS A 854      66.220  33.220  36.300  1.00  0.00           C
ATOM   3232  O   LYS A 854      65.260  33.420  37.070  1.00  0.00           O
ATOM   3233  N   VAL A 855      67.510  33.090  36.740  1.00  0.00           N
ATOM   3234  HN  VAL A 855      68.240  33.070  36.070  1.00  0.00           H
ATOM   3235  CA  VAL A 855      67.920  33.320  38.120  1.00  0.00           C
ATOM   3236  HA  VAL A 855      67.140  32.780  38.650  1.00  0.00           H
ATOM   3237  CB  VAL A 855      69.370  32.750  38.390  1.00  0.00           C
ATOM   3238  HB  VAL A 855      70.080  33.040  37.590  1.00  0.00           H
ATOM   3239  CG1 VAL A 855      69.990  33.140  39.770  1.00  0.00           C
ATOM   3240 HG11 VAL A 855      69.250  32.950  40.570  1.00  0.00           H
ATOM   3241 HG12 VAL A 855      70.290  34.210  39.770  1.00  0.00           H
ATOM   3242 HG13 VAL A 855      70.910  32.540  39.970  1.00  0.00           H
ATOM   3243  CG2 VAL A 855      69.240  31.240  38.330  1.00  0.00           C
ATOM   3244 HG21 VAL A 855      70.260  30.810  38.420  1.00  0.00           H
ATOM   3245 HG22 VAL A 855      68.810  31.030  37.320  1.00  0.00           H
ATOM   3246 HG23 VAL A 855      68.590  30.830  39.130  1.00  0.00           H
ATOM   3247  C   VAL A 855      67.840  34.750  38.510  1.00  0.00           C
ATOM   3248  O   VAL A 855      67.180  35.110  39.510  1.00  0.00           O
ATOM   3249  N   ARG A 856      68.360  35.660  37.730  1.00  0.00           N
ATOM   3250  HN  ARG A 856      68.890  35.340  36.950  1.00  0.00           H
ATOM   3251  CA  ARG A 856      68.200  37.060  37.990  1.00  0.00           C
ATOM   3252  HA  ARG A 856      68.780  37.190  38.900  1.00  0.00           H
ATOM   3253  CB  ARG A 856      68.990  37.910  36.960  1.00  0.00           C
ATOM   3254  HB1 ARG A 856      68.580  38.930  37.140  1.00  0.00           H
ATOM   3255  HB2 ARG A 856      68.850  37.650  35.900  1.00  0.00           H
ATOM   3256  CG  ARG A 856      70.480  37.960  37.360  1.00  0.00           C
ATOM   3257  HG1 ARG A 856      70.900  36.940  37.290  1.00  0.00           H
ATOM   3258  HG2 ARG A 856      70.510  38.350  38.400  1.00  0.00           H
ATOM   3259  CD  ARG A 856      71.240  38.910  36.430  1.00  0.00           C
ATOM   3260  HD1 ARG A 856      72.160  39.110  37.020  1.00  0.00           H
ATOM   3261  HD2 ARG A 856      70.790  39.920  36.340  1.00  0.00           H
ATOM   3262  NE  ARG A 856      71.670  38.320  35.160  1.00  0.00           N
ATOM   3263  HE  ARG A 856      72.360  37.610  35.260  1.00  0.00           H
ATOM   3264  CZ  ARG A 856      71.190  38.510  33.940  1.00  0.00           C
ATOM   3265  NH1 ARG A 856      70.380  39.480  33.650  1.00  0.00           N
ATOM   3266 HH11 ARG A 856      70.100  40.120  34.360  1.00  0.00           H
ATOM   3267 HH12 ARG A 856      70.170  39.660  32.690  1.00  0.00           H
ATOM   3268  NH2 ARG A 856      71.640  37.730  32.930  1.00  0.00           N
ATOM   3269 HH21 ARG A 856      71.290  37.930  32.020  1.00  0.00           H
ATOM   3270 HH22 ARG A 856      72.230  36.930  32.970  1.00  0.00           H
ATOM   3271  C   ARG A 856      66.790  37.620  38.170  1.00  0.00           C
ATOM   3272  O   ARG A 856      66.520  38.430  39.080  1.00  0.00           O
ATOM   3273  N   SER A 857      65.890  37.140  37.240  1.00  0.00           N
ATOM   3274  HN  SER A 857      66.190  36.620  36.450  1.00  0.00           H
ATOM   3275  CA  SER A 857      64.450  37.380  37.180  1.00  0.00           C
ATOM   3276  HA  SER A 857      64.180  38.430  37.220  1.00  0.00           H
ATOM   3277  CB  SER A 857      63.850  36.700  35.910  1.00  0.00           C
ATOM   3278  HB1 SER A 857      62.770  36.900  35.850  1.00  0.00           H
ATOM   3279  HB2 SER A 857      64.050  35.610  35.860  1.00  0.00           H
ATOM   3280  OG  SER A 857      64.440  37.280  34.720  1.00  0.00           O
ATOM   3281  HG1 SER A 857      65.240  36.790  34.540  1.00  0.00           H
ATOM   3282  C   SER A 857      63.720  36.800  38.450  1.00  0.00           C
ATOM   3283  O   SER A 857      62.920  37.460  39.070  1.00  0.00           O
ATOM   3284  N   THR A 858      64.060  35.590  38.920  1.00  0.00           N
ATOM   3285  HN  THR A 858      64.600  35.050  38.280  1.00  0.00           H
ATOM   3286  CA  THR A 858      63.640  34.970  40.110  1.00  0.00           C
ATOM   3287  HA  THR A 858      62.560  34.930  40.010  1.00  0.00           H
ATOM   3288  CB  THR A 858      64.260  33.620  40.300  1.00  0.00           C
ATOM   3289  HB  THR A 858      65.360  33.610  40.100  1.00  0.00           H
ATOM   3290  OG1 THR A 858      63.670  32.720  39.370  1.00  0.00           O
ATOM   3291  HG1 THR A 858      64.170  32.860  38.560  1.00  0.00           H
ATOM   3292  CG2 THR A 858      63.940  32.940  41.680  1.00  0.00           C
ATOM   3293 HG21 THR A 858      64.420  31.940  41.700  1.00  0.00           H
ATOM   3294 HG22 THR A 858      62.830  32.890  41.830  1.00  0.00           H
ATOM   3295 HG23 THR A 858      64.330  33.570  42.500  1.00  0.00           H
ATOM   3296  C   THR A 858      64.000  35.810  41.360  1.00  0.00           C
ATOM   3297  O   THR A 858      63.280  36.010  42.340  1.00  0.00           O
ATOM   3298  N   ILE A 859      65.300  36.270  41.420  1.00  0.00           N
ATOM   3299  HN  ILE A 859      65.960  36.070  40.700  1.00  0.00           H
ATOM   3300  CA  ILE A 859      65.800  37.080  42.530  1.00  0.00           C
ATOM   3301  HA  ILE A 859      65.550  36.650  43.490  1.00  0.00           H
ATOM   3302  CB  ILE A 859      67.270  37.300  42.530  1.00  0.00           C
ATOM   3303  HB  ILE A 859      67.510  37.570  41.480  1.00  0.00           H
ATOM   3304  CG2 ILE A 859      67.730  38.600  43.310  1.00  0.00           C
ATOM   3305 HG21 ILE A 859      67.280  38.440  44.310  1.00  0.00           H
ATOM   3306 HG22 ILE A 859      67.320  39.520  42.830  1.00  0.00           H
ATOM   3307 HG23 ILE A 859      68.810  38.670  43.540  1.00  0.00           H
ATOM   3308  CG1 ILE A 859      68.120  35.930  42.820  1.00  0.00           C
ATOM   3309 HG11 ILE A 859      67.470  35.070  42.500  1.00  0.00           H
ATOM   3310 HG12 ILE A 859      68.260  35.890  43.920  1.00  0.00           H
ATOM   3311  CD  ILE A 859      69.370  35.900  42.020  1.00  0.00           C
ATOM   3312  HD1 ILE A 859      69.940  34.960  42.150  1.00  0.00           H
ATOM   3313  HD2 ILE A 859      70.010  36.710  42.410  1.00  0.00           H
ATOM   3314  HD3 ILE A 859      69.090  36.120  40.960  1.00  0.00           H
ATOM   3315  C   ILE A 859      65.080  38.290  42.710  1.00  0.00           C
ATOM   3316  O   ILE A 859      64.820  38.690  43.860  1.00  0.00           O
ATOM   3317  N   SER A 860      64.770  39.000  41.620  1.00  0.00           N
ATOM   3318  HN  SER A 860      65.150  38.670  40.750  1.00  0.00           H
ATOM   3319  CA  SER A 860      63.940  40.170  41.530  1.00  0.00           C
ATOM   3320  HA  SER A 860      64.380  40.960  42.110  1.00  0.00           H
ATOM   3321  CB  SER A 860      63.720  40.510  40.100  1.00  0.00           C
ATOM   3322  HB1 SER A 860      63.110  39.800  39.500  1.00  0.00           H
ATOM   3323  HB2 SER A 860      64.720  40.550  39.620  1.00  0.00           H
ATOM   3324  OG  SER A 860      62.990  41.710  39.890  1.00  0.00           O
ATOM   3325  HG1 SER A 860      63.600  42.420  40.110  1.00  0.00           H
ATOM   3326  C   SER A 860      62.510  39.830  42.120  1.00  0.00           C
ATOM   3327  O   SER A 860      61.990  40.540  42.960  1.00  0.00           O
ATOM   3328  N   ASP A 861      61.850  38.770  41.670  1.00  0.00           N
ATOM   3329  HN  ASP A 861      62.220  38.190  40.950  1.00  0.00           H
ATOM   3330  CA  ASP A 861      60.560  38.320  42.140  1.00  0.00           C
ATOM   3331  HA  ASP A 861      59.960  39.210  42.090  1.00  0.00           H
ATOM   3332  CB  ASP A 861      60.020  37.130  41.280  1.00  0.00           C
ATOM   3333  HB1 ASP A 861      59.090  36.730  41.750  1.00  0.00           H
ATOM   3334  HB2 ASP A 861      60.800  36.330  41.280  1.00  0.00           H
ATOM   3335  CG  ASP A 861      59.710  37.500  39.860  1.00  0.00           C
ATOM   3336  OD1 ASP A 861      59.500  38.700  39.510  1.00  0.00           O
ATOM   3337  OD2 ASP A 861      59.520  36.540  39.110  1.00  0.00           O
ATOM   3338  C   ASP A 861      60.550  37.890  43.640  1.00  0.00           C
ATOM   3339  O   ASP A 861      59.560  38.300  44.300  1.00  0.00           O
ATOM   3340  N   PHE A 862      61.590  37.240  44.160  1.00  0.00           N
ATOM   3341  HN  PHE A 862      62.300  36.920  43.530  1.00  0.00           H
ATOM   3342  CA  PHE A 862      61.440  36.680  45.530  1.00  0.00           C
ATOM   3343  HA  PHE A 862      60.390  36.510  45.710  1.00  0.00           H
ATOM   3344  CB  PHE A 862      62.230  35.340  45.400  1.00  0.00           C
ATOM   3345  HB1 PHE A 862      63.320  35.560  45.420  1.00  0.00           H
ATOM   3346  HB2 PHE A 862      61.920  34.970  44.400  1.00  0.00           H
ATOM   3347  CG  PHE A 862      62.040  34.290  46.440  1.00  0.00           C
ATOM   3348  CD1 PHE A 862      63.070  33.960  47.370  1.00  0.00           C
ATOM   3349  HD1 PHE A 862      64.000  34.500  47.360  1.00  0.00           H
ATOM   3350  CE1 PHE A 862      62.760  33.160  48.470  1.00  0.00           C
ATOM   3351  HE1 PHE A 862      63.550  33.000  49.190  1.00  0.00           H
ATOM   3352  CZ  PHE A 862      61.550  32.510  48.600  1.00  0.00           C
ATOM   3353  HZ  PHE A 862      61.340  31.700  49.290  1.00  0.00           H
ATOM   3354  CD2 PHE A 862      60.770  33.710  46.600  1.00  0.00           C
ATOM   3355  HD2 PHE A 862      59.980  33.900  45.880  1.00  0.00           H
ATOM   3356  CE2 PHE A 862      60.550  32.790  47.590  1.00  0.00           C
ATOM   3357  HE2 PHE A 862      59.630  32.240  47.650  1.00  0.00           H
ATOM   3358  C   PHE A 862      61.970  37.670  46.580  1.00  0.00           C
ATOM   3359  O   PHE A 862      61.810  37.440  47.820  1.00  0.00           O
ATOM   3360  N   ALA A 863      62.480  38.850  46.090  1.00  0.00           N
ATOM   3361  HN  ALA A 863      62.250  38.980  45.130  1.00  0.00           H
ATOM   3362  CA  ALA A 863      63.150  39.930  46.840  1.00  0.00           C
ATOM   3363  HA  ALA A 863      64.160  39.600  47.060  1.00  0.00           H
ATOM   3364  CB  ALA A 863      63.270  41.140  45.940  1.00  0.00           C
ATOM   3365  HB1 ALA A 863      62.270  41.480  45.610  1.00  0.00           H
ATOM   3366  HB2 ALA A 863      63.840  40.930  45.010  1.00  0.00           H
ATOM   3367  HB3 ALA A 863      63.700  41.960  46.550  1.00  0.00           H
ATOM   3368  C   ALA A 863      62.600  40.390  48.200  1.00  0.00           C
ATOM   3369  O   ALA A 863      63.290  40.360  49.250  1.00  0.00           O
ATOM   3370  N   VAL A 864      61.330  40.970  48.290  1.00  0.00           N
ATOM   3371  HN  VAL A 864      60.810  41.190  47.460  1.00  0.00           H
ATOM   3372  CA  VAL A 864      60.750  41.370  49.610  1.00  0.00           C
ATOM   3373  HA  VAL A 864      61.310  42.180  50.060  1.00  0.00           H
ATOM   3374  CB  VAL A 864      59.290  41.810  49.290  1.00  0.00           C
ATOM   3375  HB  VAL A 864      58.820  41.040  48.640  1.00  0.00           H
ATOM   3376  CG1 VAL A 864      58.460  41.930  50.580  1.00  0.00           C
ATOM   3377 HG11 VAL A 864      59.030  42.680  51.160  1.00  0.00           H
ATOM   3378 HG12 VAL A 864      58.420  41.000  51.190  1.00  0.00           H
ATOM   3379 HG13 VAL A 864      57.450  42.340  50.380  1.00  0.00           H
ATOM   3380  CG2 VAL A 864      59.420  43.200  48.620  1.00  0.00           C
ATOM   3381 HG21 VAL A 864      58.420  43.680  48.650  1.00  0.00           H
ATOM   3382 HG22 VAL A 864      59.800  43.060  47.590  1.00  0.00           H
ATOM   3383 HG23 VAL A 864      60.150  43.790  49.200  1.00  0.00           H
ATOM   3384  C   VAL A 864      60.700  40.140  50.540  1.00  0.00           C
ATOM   3385  O   VAL A 864      61.050  40.220  51.720  1.00  0.00           O
ATOM   3386  N   PHE A 865      60.300  38.970  50.070  1.00  0.00           N
ATOM   3387  HN  PHE A 865      60.060  38.850  49.100  1.00  0.00           H
ATOM   3388  CA  PHE A 865      60.080  37.850  51.030  1.00  0.00           C
ATOM   3389  HA  PHE A 865      59.650  38.270  51.930  1.00  0.00           H
ATOM   3390  CB  PHE A 865      59.220  36.760  50.370  1.00  0.00           C
ATOM   3391  HB1 PHE A 865      59.620  36.290  49.460  1.00  0.00           H
ATOM   3392  HB2 PHE A 865      58.180  37.080  50.140  1.00  0.00           H
ATOM   3393  CG  PHE A 865      58.780  35.700  51.360  1.00  0.00           C
ATOM   3394  CD1 PHE A 865      59.580  34.530  51.550  1.00  0.00           C
ATOM   3395  HD1 PHE A 865      60.450  34.350  50.920  1.00  0.00           H
ATOM   3396  CE1 PHE A 865      59.150  33.440  52.280  1.00  0.00           C
ATOM   3397  HE1 PHE A 865      59.600  32.470  52.180  1.00  0.00           H
ATOM   3398  CZ  PHE A 865      57.980  33.510  52.970  1.00  0.00           C
ATOM   3399  HZ  PHE A 865      57.500  32.630  53.380  1.00  0.00           H
ATOM   3400  CD2 PHE A 865      57.520  35.670  52.070  1.00  0.00           C
ATOM   3401  HD2 PHE A 865      56.960  36.610  52.060  1.00  0.00           H
ATOM   3402  CE2 PHE A 865      57.130  34.620  52.890  1.00  0.00           C
ATOM   3403  HE2 PHE A 865      56.280  34.650  53.560  1.00  0.00           H
ATOM   3404  C   PHE A 865      61.430  37.230  51.380  1.00  0.00           C
ATOM   3405  O   PHE A 865      61.670  36.830  52.540  1.00  0.00           O
ATOM   3406  N   LEU A 866      62.360  37.110  50.400  1.00  0.00           N
ATOM   3407  HN  LEU A 866      62.130  37.230  49.430  1.00  0.00           H
ATOM   3408  CA  LEU A 866      63.740  36.810  50.650  1.00  0.00           C
ATOM   3409  HA  LEU A 866      63.760  35.840  51.110  1.00  0.00           H
ATOM   3410  CB  LEU A 866      64.470  36.830  49.260  1.00  0.00           C
ATOM   3411  HB1 LEU A 866      64.430  37.820  48.770  1.00  0.00           H
ATOM   3412  HB2 LEU A 866      63.950  36.140  48.580  1.00  0.00           H
ATOM   3413  CG  LEU A 866      65.930  36.320  49.300  1.00  0.00           C
ATOM   3414  HG  LEU A 866      66.520  37.050  49.890  1.00  0.00           H
ATOM   3415  CD1 LEU A 866      66.200  34.950  49.910  1.00  0.00           C
ATOM   3416 HD11 LEU A 866      66.360  35.070  51.000  1.00  0.00           H
ATOM   3417 HD12 LEU A 866      67.100  34.410  49.530  1.00  0.00           H
ATOM   3418 HD13 LEU A 866      65.340  34.340  49.520  1.00  0.00           H
ATOM   3419  CD2 LEU A 866      66.380  36.240  47.830  1.00  0.00           C
ATOM   3420 HD21 LEU A 866      65.770  35.470  47.300  1.00  0.00           H
ATOM   3421 HD22 LEU A 866      67.400  35.800  47.860  1.00  0.00           H
ATOM   3422 HD23 LEU A 866      66.310  37.180  47.230  1.00  0.00           H
ATOM   3423  C   LEU A 866      64.380  37.760  51.630  1.00  0.00           C
ATOM   3424  O   LEU A 866      65.170  37.360  52.450  1.00  0.00           O
ATOM   3425  N   THR A 867      64.190  39.050  51.530  1.00  0.00           N
ATOM   3426  HN  THR A 867      63.600  39.460  50.830  1.00  0.00           H
ATOM   3427  CA  THR A 867      64.730  40.060  52.470  1.00  0.00           C
ATOM   3428  HA  THR A 867      65.800  40.050  52.360  1.00  0.00           H
ATOM   3429  CB  THR A 867      64.360  41.470  52.160  1.00  0.00           C
ATOM   3430  HB  THR A 867      63.250  41.540  52.080  1.00  0.00           H
ATOM   3431  OG1 THR A 867      64.820  41.920  50.880  1.00  0.00           O
ATOM   3432  HG1 THR A 867      64.380  41.390  50.210  1.00  0.00           H
ATOM   3433  CG2 THR A 867      64.850  42.420  53.250  1.00  0.00           C
ATOM   3434 HG21 THR A 867      65.950  42.280  53.420  1.00  0.00           H
ATOM   3435 HG22 THR A 867      64.430  42.270  54.260  1.00  0.00           H
ATOM   3436 HG23 THR A 867      64.780  43.490  52.940  1.00  0.00           H
ATOM   3437  C   THR A 867      64.350  39.720  53.870  1.00  0.00           C
ATOM   3438  O   THR A 867      65.240  39.660  54.720  1.00  0.00           O
ATOM   3439  N   ILE A 868      63.110  39.510  54.210  1.00  0.00           N
ATOM   3440  HN  ILE A 868      62.330  39.560  53.590  1.00  0.00           H
ATOM   3441  CA  ILE A 868      62.690  39.130  55.510  1.00  0.00           C
ATOM   3442  HA  ILE A 868      63.030  39.860  56.240  1.00  0.00           H
ATOM   3443  CB  ILE A 868      61.170  39.100  55.720  1.00  0.00           C
ATOM   3444  HB  ILE A 868      60.760  38.360  54.990  1.00  0.00           H
ATOM   3445  CG2 ILE A 868      60.860  38.610  57.160  1.00  0.00           C
ATOM   3446 HG21 ILE A 868      59.770  38.620  57.400  1.00  0.00           H
ATOM   3447 HG22 ILE A 868      61.480  39.080  57.950  1.00  0.00           H
ATOM   3448 HG23 ILE A 868      61.080  37.510  57.240  1.00  0.00           H
ATOM   3449  CG1 ILE A 868      60.520  40.420  55.340  1.00  0.00           C
ATOM   3450 HG11 ILE A 868      60.960  40.820  54.400  1.00  0.00           H
ATOM   3451 HG12 ILE A 868      60.720  41.210  56.090  1.00  0.00           H
ATOM   3452  CD  ILE A 868      58.970  40.330  55.110  1.00  0.00           C
ATOM   3453  HD1 ILE A 868      58.790  41.380  54.770  1.00  0.00           H
ATOM   3454  HD2 ILE A 868      58.390  40.160  56.040  1.00  0.00           H
ATOM   3455  HD3 ILE A 868      58.770  39.520  54.370  1.00  0.00           H
ATOM   3456  C   ILE A 868      63.240  37.750  55.900  1.00  0.00           C
ATOM   3457  O   ILE A 868      63.810  37.670  56.980  1.00  0.00           O
ATOM   3458  N   VAL A 869      63.220  36.710  55.110  1.00  0.00           N
ATOM   3459  HN  VAL A 869      62.960  36.880  54.160  1.00  0.00           H
ATOM   3460  CA  VAL A 869      63.880  35.450  55.400  1.00  0.00           C
ATOM   3461  HA  VAL A 869      63.460  35.100  56.330  1.00  0.00           H
ATOM   3462  CB  VAL A 869      63.560  34.360  54.330  1.00  0.00           C
ATOM   3463  HB  VAL A 869      63.780  34.740  53.310  1.00  0.00           H
ATOM   3464  CG1 VAL A 869      64.400  33.060  54.420  1.00  0.00           C
ATOM   3465 HG11 VAL A 869      64.160  32.410  53.570  1.00  0.00           H
ATOM   3466 HG12 VAL A 869      63.980  32.540  55.320  1.00  0.00           H
ATOM   3467 HG13 VAL A 869      65.500  33.170  54.550  1.00  0.00           H
ATOM   3468  CG2 VAL A 869      62.050  34.020  54.440  1.00  0.00           C
ATOM   3469 HG21 VAL A 869      61.670  33.790  55.450  1.00  0.00           H
ATOM   3470 HG22 VAL A 869      61.730  33.280  53.670  1.00  0.00           H
ATOM   3471 HG23 VAL A 869      61.500  34.940  54.120  1.00  0.00           H
ATOM   3472  C   VAL A 869      65.380  35.580  55.770  1.00  0.00           C
ATOM   3473  O   VAL A 869      65.910  34.970  56.720  1.00  0.00           O
ATOM   3474  N   ILE A 870      66.100  36.370  54.960  1.00  0.00           N
ATOM   3475  HN  ILE A 870      65.660  36.640  54.100  1.00  0.00           H
ATOM   3476  CA  ILE A 870      67.510  36.710  55.150  1.00  0.00           C
ATOM   3477  HA  ILE A 870      68.020  35.760  55.200  1.00  0.00           H
ATOM   3478  CB  ILE A 870      68.080  37.490  53.990  1.00  0.00           C
ATOM   3479  HB  ILE A 870      67.520  38.400  53.700  1.00  0.00           H
ATOM   3480  CG2 ILE A 870      69.510  38.020  54.330  1.00  0.00           C
ATOM   3481 HG21 ILE A 870      69.460  38.950  54.940  1.00  0.00           H
ATOM   3482 HG22 ILE A 870      70.000  38.390  53.400  1.00  0.00           H
ATOM   3483 HG23 ILE A 870      70.070  37.270  54.910  1.00  0.00           H
ATOM   3484  CG1 ILE A 870      68.220  36.460  52.880  1.00  0.00           C
ATOM   3485 HG11 ILE A 870      67.260  35.940  52.690  1.00  0.00           H
ATOM   3486 HG12 ILE A 870      68.870  35.610  53.160  1.00  0.00           H
ATOM   3487  CD  ILE A 870      68.900  36.990  51.600  1.00  0.00           C
ATOM   3488  HD1 ILE A 870      69.990  37.120  51.760  1.00  0.00           H
ATOM   3489  HD2 ILE A 870      68.580  38.000  51.250  1.00  0.00           H
ATOM   3490  HD3 ILE A 870      68.850  36.250  50.790  1.00  0.00           H
ATOM   3491  C   ILE A 870      67.580  37.450  56.430  1.00  0.00           C
ATOM   3492  O   ILE A 870      68.360  36.980  57.230  1.00  0.00           O
ATOM   3493  N   MET A 871      66.840  38.560  56.830  1.00  0.00           N
ATOM   3494  HN  MET A 871      66.180  38.870  56.140  1.00  0.00           H
ATOM   3495  CA  MET A 871      66.910  39.190  58.090  1.00  0.00           C
ATOM   3496  HA  MET A 871      67.920  39.520  58.280  1.00  0.00           H
ATOM   3497  CB  MET A 871      66.000  40.510  58.210  1.00  0.00           C
ATOM   3498  HB1 MET A 871      66.010  40.940  59.240  1.00  0.00           H
ATOM   3499  HB2 MET A 871      64.930  40.250  58.070  1.00  0.00           H
ATOM   3500  CG  MET A 871      66.420  41.620  57.210  1.00  0.00           C
ATOM   3501  HG1 MET A 871      65.630  42.400  57.170  1.00  0.00           H
ATOM   3502  HG2 MET A 871      66.500  41.170  56.200  1.00  0.00           H
ATOM   3503  SD  MET A 871      68.050  42.280  57.690  1.00  0.00           S
ATOM   3504  CE  MET A 871      68.200  42.900  55.960  1.00  0.00           C
ATOM   3505  HE1 MET A 871      69.020  43.640  55.870  1.00  0.00           H
ATOM   3506  HE2 MET A 871      67.260  43.350  55.560  1.00  0.00           H
ATOM   3507  HE3 MET A 871      68.310  42.040  55.270  1.00  0.00           H
ATOM   3508  C   MET A 871      66.610  38.240  59.240  1.00  0.00           C
ATOM   3509  O   MET A 871      67.310  38.270  60.280  1.00  0.00           O
ATOM   3510  N   VAL A 872      65.560  37.350  59.130  1.00  0.00           N
ATOM   3511  HN  VAL A 872      65.070  37.240  58.270  1.00  0.00           H
ATOM   3512  CA  VAL A 872      65.420  36.320  60.230  1.00  0.00           C
ATOM   3513  HA  VAL A 872      65.430  37.070  61.000  1.00  0.00           H
ATOM   3514  CB  VAL A 872      64.120  35.580  60.300  1.00  0.00           C
ATOM   3515  HB  VAL A 872      64.050  35.150  61.320  1.00  0.00           H
ATOM   3516  CG1 VAL A 872      62.970  36.630  60.340  1.00  0.00           C
ATOM   3517 HG11 VAL A 872      61.960  36.190  60.440  1.00  0.00           H
ATOM   3518 HG12 VAL A 872      62.990  37.350  59.480  1.00  0.00           H
ATOM   3519 HG13 VAL A 872      63.060  37.230  61.270  1.00  0.00           H
ATOM   3520  CG2 VAL A 872      63.850  34.470  59.260  1.00  0.00           C
ATOM   3521 HG21 VAL A 872      63.390  34.910  58.340  1.00  0.00           H
ATOM   3522 HG22 VAL A 872      63.010  33.850  59.620  1.00  0.00           H
ATOM   3523 HG23 VAL A 872      64.710  33.840  58.950  1.00  0.00           H
ATOM   3524  C   VAL A 872      66.590  35.320  60.360  1.00  0.00           C
ATOM   3525  O   VAL A 872      66.990  34.920  61.480  1.00  0.00           O
ATOM   3526  N   THR A 873      67.180  34.900  59.240  1.00  0.00           N
ATOM   3527  HN  THR A 873      66.750  35.090  58.360  1.00  0.00           H
ATOM   3528  CA  THR A 873      68.410  34.120  59.310  1.00  0.00           C
ATOM   3529  HA  THR A 873      68.220  33.340  60.040  1.00  0.00           H
ATOM   3530  CB  THR A 873      69.040  33.390  58.030  1.00  0.00           C
ATOM   3531  HB  THR A 873      70.150  33.490  58.060  1.00  0.00           H
ATOM   3532  OG1 THR A 873      68.420  33.920  56.850  1.00  0.00           O
ATOM   3533  HG1 THR A 873      67.530  34.100  57.160  1.00  0.00           H
ATOM   3534  CG2 THR A 873      68.700  31.910  58.250  1.00  0.00           C
ATOM   3535 HG21 THR A 873      67.710  31.760  58.710  1.00  0.00           H
ATOM   3536 HG22 THR A 873      69.430  31.460  58.960  1.00  0.00           H
ATOM   3537 HG23 THR A 873      68.800  31.370  57.270  1.00  0.00           H
ATOM   3538  C   THR A 873      69.540  34.770  60.050  1.00  0.00           C
ATOM   3539  O   THR A 873      70.150  34.130  60.910  1.00  0.00           O
ATOM   3540  N   ILE A 874      69.820  36.100  59.730  1.00  0.00           N
ATOM   3541  HN  ILE A 874      69.260  36.480  59.000  1.00  0.00           H
ATOM   3542  CA  ILE A 874      70.700  36.970  60.440  1.00  0.00           C
ATOM   3543  HA  ILE A 874      71.720  36.630  60.330  1.00  0.00           H
ATOM   3544  CB  ILE A 874      70.880  38.380  60.000  1.00  0.00           C
ATOM   3545  HB  ILE A 874      69.890  38.890  60.040  1.00  0.00           H
ATOM   3546  CG2 ILE A 874      71.800  39.210  60.870  1.00  0.00           C
ATOM   3547 HG21 ILE A 874      72.840  38.830  61.000  1.00  0.00           H
ATOM   3548 HG22 ILE A 874      71.280  39.250  61.840  1.00  0.00           H
ATOM   3549 HG23 ILE A 874      71.760  40.260  60.510  1.00  0.00           H
ATOM   3550  CG1 ILE A 874      71.440  38.410  58.510  1.00  0.00           C
ATOM   3551 HG11 ILE A 874      71.120  37.570  57.850  1.00  0.00           H
ATOM   3552 HG12 ILE A 874      72.460  37.980  58.540  1.00  0.00           H
ATOM   3553  CD  ILE A 874      71.300  39.690  57.740  1.00  0.00           C
ATOM   3554  HD1 ILE A 874      72.130  40.330  58.100  1.00  0.00           H
ATOM   3555  HD2 ILE A 874      70.300  40.040  58.090  1.00  0.00           H
ATOM   3556  HD3 ILE A 874      71.620  39.550  56.690  1.00  0.00           H
ATOM   3557  C   ILE A 874      70.420  36.860  61.940  1.00  0.00           C
ATOM   3558  O   ILE A 874      71.310  36.500  62.710  1.00  0.00           O
ATOM   3559  N   ASP A 875      69.130  37.160  62.300  1.00  0.00           N
ATOM   3560  HN  ASP A 875      68.410  37.440  61.670  1.00  0.00           H
ATOM   3561  CA  ASP A 875      68.790  37.210  63.710  1.00  0.00           C
ATOM   3562  HA  ASP A 875      69.570  37.830  64.120  1.00  0.00           H
ATOM   3563  CB  ASP A 875      67.330  37.810  63.940  1.00  0.00           C
ATOM   3564  HB1 ASP A 875      66.580  36.990  63.800  1.00  0.00           H
ATOM   3565  HB2 ASP A 875      67.090  38.480  63.110  1.00  0.00           H
ATOM   3566  CG  ASP A 875      67.040  38.500  65.240  1.00  0.00           C
ATOM   3567  OD1 ASP A 875      67.890  38.570  66.180  1.00  0.00           O
ATOM   3568  OD2 ASP A 875      65.890  39.020  65.340  1.00  0.00           O
ATOM   3569  C   ASP A 875      68.850  35.900  64.480  1.00  0.00           C
ATOM   3570  O   ASP A 875      69.260  35.780  65.650  1.00  0.00           O
ATOM   3571  N   TYR A 876      68.460  34.840  63.830  1.00  0.00           N
ATOM   3572  HN  TYR A 876      68.230  34.920  62.860  1.00  0.00           H
ATOM   3573  CA  TYR A 876      68.480  33.450  64.290  1.00  0.00           C
ATOM   3574  HA  TYR A 876      67.940  33.430  65.220  1.00  0.00           H
ATOM   3575  CB  TYR A 876      67.730  32.530  63.280  1.00  0.00           C
ATOM   3576  HB1 TYR A 876      68.250  32.620  62.310  1.00  0.00           H
ATOM   3577  HB2 TYR A 876      66.700  32.930  63.090  1.00  0.00           H
ATOM   3578  CG  TYR A 876      67.580  31.060  63.680  1.00  0.00           C
ATOM   3579  CD1 TYR A 876      67.820  30.170  62.700  1.00  0.00           C
ATOM   3580  HD1 TYR A 876      68.120  30.560  61.740  1.00  0.00           H
ATOM   3581  CE1 TYR A 876      67.660  28.800  62.800  1.00  0.00           C
ATOM   3582  HE1 TYR A 876      67.940  28.060  62.060  1.00  0.00           H
ATOM   3583  CZ  TYR A 876      67.270  28.300  64.110  1.00  0.00           C
ATOM   3584  OH  TYR A 876      67.210  26.850  64.320  1.00  0.00           O
ATOM   3585  HH  TYR A 876      66.840  26.620  65.170  1.00  0.00           H
ATOM   3586  CD2 TYR A 876      67.100  30.640  64.950  1.00  0.00           C
ATOM   3587  HD2 TYR A 876      66.790  31.380  65.680  1.00  0.00           H
ATOM   3588  CE2 TYR A 876      67.000  29.270  65.190  1.00  0.00           C
ATOM   3589  HE2 TYR A 876      66.610  29.010  66.150  1.00  0.00           H
ATOM   3590  C   TYR A 876      69.910  32.910  64.530  1.00  0.00           C
ATOM   3591  O   TYR A 876      70.240  32.280  65.520  1.00  0.00           O
ATOM   3592  N   LEU A 877      70.870  33.270  63.610  1.00  0.00           N
ATOM   3593  HN  LEU A 877      70.620  33.650  62.730  1.00  0.00           H
ATOM   3594  CA  LEU A 877      72.320  32.950  63.770  1.00  0.00           C
ATOM   3595  HA  LEU A 877      72.420  31.990  64.250  1.00  0.00           H
ATOM   3596  CB  LEU A 877      73.010  32.920  62.370  1.00  0.00           C
ATOM   3597  HB1 LEU A 877      72.770  33.790  61.720  1.00  0.00           H
ATOM   3598  HB2 LEU A 877      72.500  32.070  61.880  1.00  0.00           H
ATOM   3599  CG  LEU A 877      74.480  32.760  62.350  1.00  0.00           C
ATOM   3600  HG  LEU A 877      74.910  33.520  63.030  1.00  0.00           H
ATOM   3601  CD1 LEU A 877      74.880  31.340  62.620  1.00  0.00           C
ATOM   3602 HD11 LEU A 877      74.810  31.090  63.700  1.00  0.00           H
ATOM   3603 HD12 LEU A 877      75.940  31.300  62.290  1.00  0.00           H
ATOM   3604 HD13 LEU A 877      74.290  30.620  61.990  1.00  0.00           H
ATOM   3605  CD2 LEU A 877      74.920  33.040  60.810  1.00  0.00           C
ATOM   3606 HD21 LEU A 877      74.340  32.500  60.020  1.00  0.00           H
ATOM   3607 HD22 LEU A 877      76.000  32.870  60.640  1.00  0.00           H
ATOM   3608 HD23 LEU A 877      74.780  34.110  60.560  1.00  0.00           H
ATOM   3609  C   LEU A 877      72.990  33.940  64.750  1.00  0.00           C
ATOM   3610  O   LEU A 877      73.480  33.560  65.820  1.00  0.00           O
ATOM   3611  N   VAL A 878      73.140  35.190  64.300  1.00  0.00           N
ATOM   3612  HN  VAL A 878      72.690  35.440  63.440  1.00  0.00           H
ATOM   3613  CA  VAL A 878      73.980  36.180  64.930  1.00  0.00           C
ATOM   3614  HA  VAL A 878      74.850  35.690  65.310  1.00  0.00           H
ATOM   3615  CB  VAL A 878      74.470  37.270  63.980  1.00  0.00           C
ATOM   3616  HB  VAL A 878      73.720  37.810  63.380  1.00  0.00           H
ATOM   3617  CG1 VAL A 878      75.400  38.260  64.820  1.00  0.00           C
ATOM   3618 HG11 VAL A 878      76.130  37.540  65.240  1.00  0.00           H
ATOM   3619 HG12 VAL A 878      74.770  38.800  65.570  1.00  0.00           H
ATOM   3620 HG13 VAL A 878      76.040  38.920  64.210  1.00  0.00           H
ATOM   3621  CG2 VAL A 878      75.230  36.600  62.820  1.00  0.00           C
ATOM   3622 HG21 VAL A 878      75.800  37.430  62.340  1.00  0.00           H
ATOM   3623 HG22 VAL A 878      74.600  36.060  62.070  1.00  0.00           H
ATOM   3624 HG23 VAL A 878      76.010  35.890  63.170  1.00  0.00           H
ATOM   3625  C   VAL A 878      73.260  36.760  66.090  1.00  0.00           C
ATOM   3626  O   VAL A 878      73.690  36.580  67.220  1.00  0.00           O
ATOM   3627  N   GLY A 879      72.120  37.320  65.870  1.00  0.00           N
ATOM   3628  HN  GLY A 879      71.730  37.260  64.950  1.00  0.00           H
ATOM   3629  CA  GLY A 879      71.280  38.040  66.830  1.00  0.00           C
ATOM   3630  HA1 GLY A 879      71.580  37.720  67.820  1.00  0.00           H
ATOM   3631  HA2 GLY A 879      70.280  37.740  66.610  1.00  0.00           H
ATOM   3632  C   GLY A 879      71.380  39.560  66.860  1.00  0.00           C
ATOM   3633  O   GLY A 879      72.460  40.080  67.160  1.00  0.00           O
ATOM   3634  N   VAL A 880      70.280  40.150  66.410  1.00  0.00           N
ATOM   3635  HN  VAL A 880      69.450  39.610  66.270  1.00  0.00           H
ATOM   3636  CA  VAL A 880      70.120  41.560  66.230  1.00  0.00           C
ATOM   3637  HA  VAL A 880      71.090  42.040  66.210  1.00  0.00           H
ATOM   3638  CB  VAL A 880      69.490  41.750  64.870  1.00  0.00           C
ATOM   3639  HB  VAL A 880      68.460  41.300  64.850  1.00  0.00           H
ATOM   3640  CG1 VAL A 880      69.340  43.240  64.650  1.00  0.00           C
ATOM   3641 HG11 VAL A 880      70.350  43.670  64.740  1.00  0.00           H
ATOM   3642 HG12 VAL A 880      68.720  43.790  65.380  1.00  0.00           H
ATOM   3643 HG13 VAL A 880      69.010  43.470  63.620  1.00  0.00           H
ATOM   3644  CG2 VAL A 880      70.340  41.250  63.730  1.00  0.00           C
ATOM   3645 HG21 VAL A 880      69.740  41.490  62.830  1.00  0.00           H
ATOM   3646 HG22 VAL A 880      70.250  40.140  63.700  1.00  0.00           H
ATOM   3647 HG23 VAL A 880      71.360  41.680  63.710  1.00  0.00           H
ATOM   3648  C   VAL A 880      69.180  42.160  67.290  1.00  0.00           C
ATOM   3649  O   VAL A 880      67.940  41.920  67.290  1.00  0.00           O
ATOM   3650  N   PRO A 881      69.650  43.050  68.190  1.00  0.00           N
ATOM   3651  CD  PRO A 881      71.040  43.320  68.440  1.00  0.00           C
ATOM   3652  HD1 PRO A 881      71.440  43.890  67.570  1.00  0.00           H
ATOM   3653  HD2 PRO A 881      71.610  42.400  68.650  1.00  0.00           H
ATOM   3654  CA  PRO A 881      68.820  44.020  68.890  1.00  0.00           C
ATOM   3655  HA  PRO A 881      68.410  43.460  69.710  1.00  0.00           H
ATOM   3656  CB  PRO A 881      69.780  45.120  69.390  1.00  0.00           C
ATOM   3657  HB1 PRO A 881      69.540  45.500  70.400  1.00  0.00           H
ATOM   3658  HB2 PRO A 881      69.880  45.920  68.630  1.00  0.00           H
ATOM   3659  CG  PRO A 881      71.100  44.370  69.580  1.00  0.00           C
ATOM   3660  HG1 PRO A 881      71.970  45.040  69.450  1.00  0.00           H
ATOM   3661  HG2 PRO A 881      71.110  43.770  70.510  1.00  0.00           H
ATOM   3662  C   PRO A 881      67.630  44.620  68.110  1.00  0.00           C
ATOM   3663  O   PRO A 881      67.830  45.210  67.020  1.00  0.00           O
ATOM   3664  N   SER A 882      66.400  44.690  68.690  1.00  0.00           N
ATOM   3665  HN  SER A 882      66.350  44.280  69.610  1.00  0.00           H
ATOM   3666  CA  SER A 882      65.210  45.310  68.050  1.00  0.00           C
ATOM   3667  HA  SER A 882      65.180  46.350  68.330  1.00  0.00           H
ATOM   3668  CB  SER A 882      65.080  45.010  66.540  1.00  0.00           C
ATOM   3669  HB1 SER A 882      65.760  45.740  66.070  1.00  0.00           H
ATOM   3670  HB2 SER A 882      64.070  45.150  66.110  1.00  0.00           H
ATOM   3671  OG  SER A 882      65.520  43.740  66.100  1.00  0.00           O
ATOM   3672  HG1 SER A 882      66.430  43.940  66.320  1.00  0.00           H
ATOM   3673  C   SER A 882      64.030  44.640  68.670  1.00  0.00           C
ATOM   3674  O   SER A 882      64.180  43.500  69.180  1.00  0.00           O
ATOM   3675  N   PRO A 883      62.840  45.300  68.580  1.00  0.00           N
ATOM   3676  CD  PRO A 883      62.640  46.720  68.410  1.00  0.00           C
ATOM   3677  HD1 PRO A 883      63.150  47.040  67.470  1.00  0.00           H
ATOM   3678  HD2 PRO A 883      63.180  47.240  69.230  1.00  0.00           H
ATOM   3679  CA  PRO A 883      61.680  44.690  69.060  1.00  0.00           C
ATOM   3680  HA  PRO A 883      61.930  44.100  69.930  1.00  0.00           H
ATOM   3681  CB  PRO A 883      60.760  45.880  69.540  1.00  0.00           C
ATOM   3682  HB1 PRO A 883      61.030  46.210  70.560  1.00  0.00           H
ATOM   3683  HB2 PRO A 883      59.700  45.570  69.420  1.00  0.00           H
ATOM   3684  CG  PRO A 883      61.190  47.000  68.530  1.00  0.00           C
ATOM   3685  HG1 PRO A 883      60.640  46.820  67.580  1.00  0.00           H
ATOM   3686  HG2 PRO A 883      61.040  48.020  68.950  1.00  0.00           H
ATOM   3687  C   PRO A 883      61.000  43.910  68.030  1.00  0.00           C
ATOM   3688  O   PRO A 883      61.050  44.320  66.860  1.00  0.00           O
ATOM   3689  N   LYS A 884      60.550  42.660  68.400  1.00  0.00           N
ATOM   3690  HN  LYS A 884      60.680  42.330  69.320  1.00  0.00           H
ATOM   3691  CA  LYS A 884      60.070  41.590  67.460  1.00  0.00           C
ATOM   3692  HA  LYS A 884      60.430  41.800  66.460  1.00  0.00           H
ATOM   3693  CB  LYS A 884      60.630  40.280  68.060  1.00  0.00           C
ATOM   3694  HB1 LYS A 884      60.450  39.550  67.240  1.00  0.00           H
ATOM   3695  HB2 LYS A 884      59.970  39.840  68.840  1.00  0.00           H
ATOM   3696  CG  LYS A 884      62.090  40.240  68.390  1.00  0.00           C
ATOM   3697  HG1 LYS A 884      62.330  39.180  68.630  1.00  0.00           H
ATOM   3698  HG2 LYS A 884      62.260  40.800  69.330  1.00  0.00           H
ATOM   3699  CD  LYS A 884      63.080  40.830  67.350  1.00  0.00           C
ATOM   3700  HD1 LYS A 884      62.930  41.930  67.200  1.00  0.00           H
ATOM   3701  HD2 LYS A 884      62.920  40.350  66.360  1.00  0.00           H
ATOM   3702  CE  LYS A 884      64.500  40.600  67.880  1.00  0.00           C
ATOM   3703  HE1 LYS A 884      64.690  39.550  68.190  1.00  0.00           H
ATOM   3704  HE2 LYS A 884      64.700  41.200  68.800  1.00  0.00           H
ATOM   3705  NZ  LYS A 884      65.460  40.950  66.900  1.00  0.00           N
ATOM   3706  HZ1 LYS A 884      65.270  41.800  66.330  1.00  0.00           H
ATOM   3707  HZ2 LYS A 884      65.660  40.160  66.250  1.00  0.00           H
ATOM   3708  HZ3 LYS A 884      66.390  41.060  67.380  1.00  0.00           H
ATOM   3709  C   LYS A 884      58.490  41.760  67.350  1.00  0.00           C
ATOM   3710  O   LYS A 884      57.740  42.180  68.200  1.00  0.00           O
ATOM   3711  N   LEU A 885      57.960  41.360  66.170  1.00  0.00           N
ATOM   3712  HN  LEU A 885      58.600  41.110  65.440  1.00  0.00           H
ATOM   3713  CA  LEU A 885      56.470  41.370  65.890  1.00  0.00           C
ATOM   3714  HA  LEU A 885      56.150  42.400  65.910  1.00  0.00           H
ATOM   3715  CB  LEU A 885      56.080  40.800  64.470  1.00  0.00           C
ATOM   3716  HB1 LEU A 885      56.540  39.790  64.400  1.00  0.00           H
ATOM   3717  HB2 LEU A 885      56.510  41.440  63.680  1.00  0.00           H
ATOM   3718  CG  LEU A 885      54.520  40.720  64.210  1.00  0.00           C
ATOM   3719  HG  LEU A 885      54.110  40.050  64.990  1.00  0.00           H
ATOM   3720  CD1 LEU A 885      53.760  42.060  64.350  1.00  0.00           C
ATOM   3721 HD11 LEU A 885      54.200  42.840  63.690  1.00  0.00           H
ATOM   3722 HD12 LEU A 885      53.710  42.370  65.410  1.00  0.00           H
ATOM   3723 HD13 LEU A 885      52.690  41.960  64.070  1.00  0.00           H
ATOM   3724  CD2 LEU A 885      54.090  40.010  62.890  1.00  0.00           C
ATOM   3725 HD21 LEU A 885      54.490  39.000  62.770  1.00  0.00           H
ATOM   3726 HD22 LEU A 885      54.330  40.710  62.050  1.00  0.00           H
ATOM   3727 HD23 LEU A 885      52.980  40.020  62.960  1.00  0.00           H
ATOM   3728  C   LEU A 885      55.610  40.690  66.930  1.00  0.00           C
ATOM   3729  O   LEU A 885      55.890  39.510  67.180  1.00  0.00           O
ATOM   3730  N   HSD A 886      54.580  41.310  67.480  1.00  0.00           N
ATOM   3731  HN  HSD A 886      54.360  42.250  67.230  1.00  0.00           H
ATOM   3732  CA  HSD A 886      53.620  40.720  68.410  1.00  0.00           C
ATOM   3733  HA  HSD A 886      54.200  40.220  69.170  1.00  0.00           H
ATOM   3734  CB  HSD A 886      52.760  41.760  69.210  1.00  0.00           C
ATOM   3735  HB1 HSD A 886      52.290  42.470  68.500  1.00  0.00           H
ATOM   3736  HB2 HSD A 886      53.440  42.370  69.850  1.00  0.00           H
ATOM   3737  ND1 HSD A 886      51.830  40.380  71.180  1.00  0.00           N
ATOM   3738  HD1 HSD A 886      52.690  40.080  71.570  1.00  0.00           H
ATOM   3739  CG  HSD A 886      51.640  41.150  70.030  1.00  0.00           C
ATOM   3740  CE1 HSD A 886      50.590  39.940  71.580  1.00  0.00           C
ATOM   3741  HE1 HSD A 886      50.480  39.160  72.320  1.00  0.00           H
ATOM   3742  NE2 HSD A 886      49.630  40.380  70.770  1.00  0.00           N
ATOM   3743  CD2 HSD A 886      50.320  41.110  69.770  1.00  0.00           C
ATOM   3744  HD2 HSD A 886      49.680  41.610  69.060  1.00  0.00           H
ATOM   3745  C   HSD A 886      52.710  39.780  67.630  1.00  0.00           C
ATOM   3746  O   HSD A 886      51.860  40.260  66.860  1.00  0.00           O
ATOM   3747  N   VAL A 887      52.790  38.470  67.780  1.00  0.00           N
ATOM   3748  HN  VAL A 887      53.490  37.990  68.320  1.00  0.00           H
ATOM   3749  CA  VAL A 887      51.880  37.550  67.130  1.00  0.00           C
ATOM   3750  HA  VAL A 887      51.180  38.000  66.440  1.00  0.00           H
ATOM   3751  CB  VAL A 887      52.680  36.560  66.340  1.00  0.00           C
ATOM   3752  HB  VAL A 887      53.310  36.040  67.080  1.00  0.00           H
ATOM   3753  CG1 VAL A 887      51.770  35.530  65.620  1.00  0.00           C
ATOM   3754 HG11 VAL A 887      51.330  35.900  64.660  1.00  0.00           H
ATOM   3755 HG12 VAL A 887      51.030  35.080  66.320  1.00  0.00           H
ATOM   3756 HG13 VAL A 887      52.540  34.790  65.340  1.00  0.00           H
ATOM   3757  CG2 VAL A 887      53.620  37.240  65.330  1.00  0.00           C
ATOM   3758 HG21 VAL A 887      52.950  37.670  64.550  1.00  0.00           H
ATOM   3759 HG22 VAL A 887      54.330  36.480  64.940  1.00  0.00           H
ATOM   3760 HG23 VAL A 887      54.210  38.030  65.830  1.00  0.00           H
ATOM   3761  C   VAL A 887      50.960  36.860  68.100  1.00  0.00           C
ATOM   3762  O   VAL A 887      51.520  36.040  68.880  1.00  0.00           O
ATOM   3763  N   PRO A 888      49.640  36.970  68.140  1.00  0.00           N
ATOM   3764  CD  PRO A 888      48.960  38.140  67.650  1.00  0.00           C
ATOM   3765  HD1 PRO A 888      48.790  38.030  66.560  1.00  0.00           H
ATOM   3766  HD2 PRO A 888      49.490  39.100  67.880  1.00  0.00           H
ATOM   3767  CA  PRO A 888      48.760  36.050  68.850  1.00  0.00           C
ATOM   3768  HA  PRO A 888      48.910  36.120  69.910  1.00  0.00           H
ATOM   3769  CB  PRO A 888      47.340  36.600  68.520  1.00  0.00           C
ATOM   3770  HB1 PRO A 888      46.660  36.390  69.390  1.00  0.00           H
ATOM   3771  HB2 PRO A 888      46.850  36.090  67.660  1.00  0.00           H
ATOM   3772  CG  PRO A 888      47.480  38.080  68.220  1.00  0.00           C
ATOM   3773  HG1 PRO A 888      46.850  38.670  67.550  1.00  0.00           H
ATOM   3774  HG2 PRO A 888      47.540  38.730  69.120  1.00  0.00           H
ATOM   3775  C   PRO A 888      48.840  34.620  68.420  1.00  0.00           C
ATOM   3776  O   PRO A 888      48.880  34.380  67.240  1.00  0.00           O
ATOM   3777  N   GLU A 889      48.800  33.620  69.370  1.00  0.00           N
ATOM   3778  HN  GLU A 889      48.930  33.890  70.310  1.00  0.00           H
ATOM   3779  CA  GLU A 889      48.990  32.220  69.100  1.00  0.00           C
ATOM   3780  HA  GLU A 889      49.710  32.320  68.300  1.00  0.00           H
ATOM   3781  CB  GLU A 889      49.670  31.490  70.310  1.00  0.00           C
ATOM   3782  HB1 GLU A 889      49.530  30.390  70.300  1.00  0.00           H
ATOM   3783  HB2 GLU A 889      49.170  31.960  71.190  1.00  0.00           H
ATOM   3784  CG  GLU A 889      51.190  31.720  70.440  1.00  0.00           C
ATOM   3785  HG1 GLU A 889      51.540  31.420  71.450  1.00  0.00           H
ATOM   3786  HG2 GLU A 889      51.350  32.800  70.260  1.00  0.00           H
ATOM   3787  CD  GLU A 889      52.070  31.040  69.420  1.00  0.00           C
ATOM   3788  OE1 GLU A 889      53.310  31.030  69.630  1.00  0.00           O
ATOM   3789  OE2 GLU A 889      51.540  30.340  68.570  1.00  0.00           O
ATOM   3790  C   GLU A 889      47.810  31.410  68.470  1.00  0.00           C
ATOM   3791  O   GLU A 889      46.670  31.710  68.650  1.00  0.00           O
ATOM   3792  N   LYS A 890      48.160  30.360  67.610  1.00  0.00           N
ATOM   3793  HN  LYS A 890      49.130  30.210  67.500  1.00  0.00           H
ATOM   3794  CA  LYS A 890      47.320  29.340  67.010  1.00  0.00           C
ATOM   3795  HA  LYS A 890      47.800  29.230  66.050  1.00  0.00           H
ATOM   3796  CB  LYS A 890      47.540  27.930  67.570  1.00  0.00           C
ATOM   3797  HB1 LYS A 890      47.000  27.180  66.940  1.00  0.00           H
ATOM   3798  HB2 LYS A 890      47.030  27.920  68.550  1.00  0.00           H
ATOM   3799  CG  LYS A 890      48.990  27.630  67.790  1.00  0.00           C
ATOM   3800  HG1 LYS A 890      49.050  26.590  68.160  1.00  0.00           H
ATOM   3801  HG2 LYS A 890      49.480  28.340  68.480  1.00  0.00           H
ATOM   3802  CD  LYS A 890      49.880  27.520  66.510  1.00  0.00           C
ATOM   3803  HD1 LYS A 890      49.930  28.520  66.050  1.00  0.00           H
ATOM   3804  HD2 LYS A 890      49.450  26.750  65.830  1.00  0.00           H
ATOM   3805  CE  LYS A 890      51.360  27.030  66.800  1.00  0.00           C
ATOM   3806  HE1 LYS A 890      51.990  27.440  65.990  1.00  0.00           H
ATOM   3807  HE2 LYS A 890      51.400  25.940  66.970  1.00  0.00           H
ATOM   3808  NZ  LYS A 890      51.980  27.670  67.940  1.00  0.00           N
ATOM   3809  HZ1 LYS A 890      51.750  28.690  68.000  1.00  0.00           H
ATOM   3810  HZ2 LYS A 890      53.010  27.690  67.800  1.00  0.00           H
ATOM   3811  HZ3 LYS A 890      51.710  27.210  68.830  1.00  0.00           H
ATOM   3812  C   LYS A 890      45.950  29.750  66.670  1.00  0.00           C
ATOM   3813  O   LYS A 890      45.040  28.960  66.850  1.00  0.00           O
ATOM   3814  N   PHE A 891      45.750  30.910  65.940  1.00  0.00           N
ATOM   3815  HN  PHE A 891      46.570  31.480  65.890  1.00  0.00           H
ATOM   3816  CA  PHE A 891      44.410  31.370  65.430  1.00  0.00           C
ATOM   3817  HA  PHE A 891      44.710  32.180  64.790  1.00  0.00           H
ATOM   3818  CB  PHE A 891      43.670  30.320  64.600  1.00  0.00           C
ATOM   3819  HB1 PHE A 891      43.240  29.570  65.300  1.00  0.00           H
ATOM   3820  HB2 PHE A 891      44.310  29.750  63.900  1.00  0.00           H
ATOM   3821  CG  PHE A 891      42.590  30.870  63.690  1.00  0.00           C
ATOM   3822  CD1 PHE A 891      41.280  30.620  63.970  1.00  0.00           C
ATOM   3823  HD1 PHE A 891      40.980  29.950  64.750  1.00  0.00           H
ATOM   3824  CE1 PHE A 891      40.280  31.130  63.080  1.00  0.00           C
ATOM   3825  HE1 PHE A 891      39.230  30.910  63.230  1.00  0.00           H
ATOM   3826  CZ  PHE A 891      40.630  31.850  61.910  1.00  0.00           C
ATOM   3827  HZ  PHE A 891      39.920  32.180  61.160  1.00  0.00           H
ATOM   3828  CD2 PHE A 891      42.930  31.720  62.640  1.00  0.00           C
ATOM   3829  HD2 PHE A 891      43.970  31.930  62.430  1.00  0.00           H
ATOM   3830  CE2 PHE A 891      42.010  32.100  61.700  1.00  0.00           C
ATOM   3831  HE2 PHE A 891      42.380  32.630  60.840  1.00  0.00           H
ATOM   3832  C   PHE A 891      43.560  32.030  66.510  1.00  0.00           C
ATOM   3833  O   PHE A 891      42.520  31.520  66.980  1.00  0.00           O
ATOM   3834  N   GLU A 892      43.900  33.280  66.960  1.00  0.00           N
ATOM   3835  HN  GLU A 892      44.810  33.610  66.690  1.00  0.00           H
ATOM   3836  CA  GLU A 892      43.180  34.100  67.870  1.00  0.00           C
ATOM   3837  HA  GLU A 892      42.140  33.900  67.680  1.00  0.00           H
ATOM   3838  CB  GLU A 892      43.640  33.700  69.300  1.00  0.00           C
ATOM   3839  HB1 GLU A 892      44.710  33.890  69.500  1.00  0.00           H
ATOM   3840  HB2 GLU A 892      43.380  32.630  69.310  1.00  0.00           H
ATOM   3841  CG  GLU A 892      42.770  34.320  70.490  1.00  0.00           C
ATOM   3842  HG1 GLU A 892      41.740  33.900  70.480  1.00  0.00           H
ATOM   3843  HG2 GLU A 892      42.670  35.420  70.450  1.00  0.00           H
ATOM   3844  CD  GLU A 892      43.410  33.990  71.850  1.00  0.00           C
ATOM   3845  OE1 GLU A 892      43.120  32.940  72.430  1.00  0.00           O
ATOM   3846  OE2 GLU A 892      44.130  34.900  72.370  1.00  0.00           O
ATOM   3847  C   GLU A 892      43.530  35.530  67.390  1.00  0.00           C
ATOM   3848  O   GLU A 892      44.680  35.710  66.960  1.00  0.00           O
ATOM   3849  N   PRO A 893      42.580  36.480  67.370  1.00  0.00           N
ATOM   3850  CD  PRO A 893      41.250  36.180  67.790  1.00  0.00           C
ATOM   3851  HD1 PRO A 893      41.220  35.700  68.790  1.00  0.00           H
ATOM   3852  HD2 PRO A 893      40.710  35.530  67.080  1.00  0.00           H
ATOM   3853  CA  PRO A 893      42.840  37.870  67.370  1.00  0.00           C
ATOM   3854  HA  PRO A 893      43.470  38.050  66.520  1.00  0.00           H
ATOM   3855  CB  PRO A 893      41.390  38.460  67.190  1.00  0.00           C
ATOM   3856  HB1 PRO A 893      41.080  38.440  66.120  1.00  0.00           H
ATOM   3857  HB2 PRO A 893      41.300  39.470  67.640  1.00  0.00           H
ATOM   3858  CG  PRO A 893      40.540  37.590  67.970  1.00  0.00           C
ATOM   3859  HG1 PRO A 893      40.640  37.900  69.020  1.00  0.00           H
ATOM   3860  HG2 PRO A 893      39.450  37.530  67.790  1.00  0.00           H
ATOM   3861  C   PRO A 893      43.610  38.490  68.470  1.00  0.00           C
ATOM   3862  O   PRO A 893      43.770  37.940  69.550  1.00  0.00           O
ATOM   3863  N   THR A 894      44.130  39.680  68.180  1.00  0.00           N
ATOM   3864  HN  THR A 894      43.910  40.180  67.350  1.00  0.00           H
ATOM   3865  CA  THR A 894      44.850  40.580  69.090  1.00  0.00           C
ATOM   3866  HA  THR A 894      45.710  40.140  69.560  1.00  0.00           H
ATOM   3867  CB  THR A 894      45.460  41.740  68.270  1.00  0.00           C
ATOM   3868  HB  THR A 894      44.680  42.480  68.010  1.00  0.00           H
ATOM   3869  OG1 THR A 894      46.030  41.340  67.040  1.00  0.00           O
ATOM   3870  HG1 THR A 894      45.250  41.310  66.470  1.00  0.00           H
ATOM   3871  CG2 THR A 894      46.610  42.410  69.010  1.00  0.00           C
ATOM   3872 HG21 THR A 894      46.290  42.730  70.030  1.00  0.00           H
ATOM   3873 HG22 THR A 894      47.010  43.290  68.480  1.00  0.00           H
ATOM   3874 HG23 THR A 894      47.520  41.770  69.050  1.00  0.00           H
ATOM   3875  C   THR A 894      43.980  41.190  70.160  1.00  0.00           C
ATOM   3876  O   THR A 894      44.350  41.420  71.310  1.00  0.00           O
ATOM   3877  N   HSD A 895      42.670  41.390  69.870  1.00  0.00           N
ATOM   3878  HN  HSD A 895      42.240  41.200  68.990  1.00  0.00           H
ATOM   3879  CA  HSD A 895      41.700  42.010  70.810  1.00  0.00           C
ATOM   3880  HA  HSD A 895      42.080  42.930  71.210  1.00  0.00           H
ATOM   3881  CB  HSD A 895      40.350  42.210  70.060  1.00  0.00           C
ATOM   3882  HB1 HSD A 895      39.970  41.230  69.720  1.00  0.00           H
ATOM   3883  HB2 HSD A 895      40.660  42.800  69.190  1.00  0.00           H
ATOM   3884  ND1 HSD A 895      40.020  44.010  72.030  1.00  0.00           N
ATOM   3885  HD1 HSD A 895      40.980  44.260  72.100  1.00  0.00           H
ATOM   3886  CG  HSD A 895      39.470  43.090  71.080  1.00  0.00           C
ATOM   3887  CE1 HSD A 895      39.000  44.520  72.730  1.00  0.00           C
ATOM   3888  HE1 HSD A 895      39.110  45.140  73.610  1.00  0.00           H
ATOM   3889  NE2 HSD A 895      37.860  43.990  72.300  1.00  0.00           N
ATOM   3890  CD2 HSD A 895      38.160  43.080  71.270  1.00  0.00           C
ATOM   3891  HD2 HSD A 895      37.350  42.590  70.740  1.00  0.00           H
ATOM   3892  C   HSD A 895      41.460  41.120  72.090  1.00  0.00           C
ATOM   3893  O   HSD A 895      41.020  39.960  71.950  1.00  0.00           O
ATOM   3894  N   PRO A 896      41.740  41.560  73.390  1.00  0.00           N
ATOM   3895  CD  PRO A 896      42.620  42.690  73.600  1.00  0.00           C
ATOM   3896  HD1 PRO A 896      42.030  43.610  73.750  1.00  0.00           H
ATOM   3897  HD2 PRO A 896      43.450  42.900  72.890  1.00  0.00           H
ATOM   3898  CA  PRO A 896      41.780  40.550  74.490  1.00  0.00           C
ATOM   3899  HA  PRO A 896      42.510  39.810  74.190  1.00  0.00           H
ATOM   3900  CB  PRO A 896      42.350  41.370  75.710  1.00  0.00           C
ATOM   3901  HB1 PRO A 896      42.940  40.870  76.520  1.00  0.00           H
ATOM   3902  HB2 PRO A 896      41.550  42.030  76.100  1.00  0.00           H
ATOM   3903  CG  PRO A 896      43.290  42.330  74.970  1.00  0.00           C
ATOM   3904  HG1 PRO A 896      43.530  43.220  75.580  1.00  0.00           H
ATOM   3905  HG2 PRO A 896      44.260  41.810  74.780  1.00  0.00           H
ATOM   3906  C   PRO A 896      40.560  39.760  74.920  1.00  0.00           C
ATOM   3907  O   PRO A 896      40.750  38.600  75.350  1.00  0.00           O
ATOM   3908  N   GLU A 897      39.360  40.380  74.810  1.00  0.00           N
ATOM   3909  HN  GLU A 897      39.380  41.280  74.380  1.00  0.00           H
ATOM   3910  CA  GLU A 897      38.200  40.000  75.610  1.00  0.00           C
ATOM   3911  HA  GLU A 897      38.440  39.390  76.460  1.00  0.00           H
ATOM   3912  CB  GLU A 897      37.470  41.240  76.290  1.00  0.00           C
ATOM   3913  HB1 GLU A 897      38.250  41.900  76.740  1.00  0.00           H
ATOM   3914  HB2 GLU A 897      36.800  40.920  77.120  1.00  0.00           H
ATOM   3915  CG  GLU A 897      36.610  42.060  75.320  1.00  0.00           C
ATOM   3916  HG1 GLU A 897      35.800  41.390  75.000  1.00  0.00           H
ATOM   3917  HG2 GLU A 897      37.160  42.280  74.380  1.00  0.00           H
ATOM   3918  CD  GLU A 897      36.170  43.350  75.900  1.00  0.00           C
ATOM   3919  OE1 GLU A 897      34.940  43.450  76.210  1.00  0.00           O
ATOM   3920  OE2 GLU A 897      36.940  44.310  75.840  1.00  0.00           O
ATOM   3921  C   GLU A 897      37.180  39.200  74.770  1.00  0.00           C
ATOM   3922  O   GLU A 897      36.200  38.690  75.380  1.00  0.00           O
ATOM   3923  N   ARG A 898      37.420  39.000  73.480  1.00  0.00           N
ATOM   3924  HN  ARG A 898      38.120  39.440  72.930  1.00  0.00           H
ATOM   3925  CA  ARG A 898      36.430  38.340  72.740  1.00  0.00           C
ATOM   3926  HA  ARG A 898      35.930  37.540  73.270  1.00  0.00           H
ATOM   3927  CB  ARG A 898      35.410  39.320  72.190  1.00  0.00           C
ATOM   3928  HB1 ARG A 898      34.800  39.760  72.990  1.00  0.00           H
ATOM   3929  HB2 ARG A 898      34.610  38.690  71.760  1.00  0.00           H
ATOM   3930  CG  ARG A 898      35.840  40.340  71.190  1.00  0.00           C
ATOM   3931  HG1 ARG A 898      36.730  39.950  70.640  1.00  0.00           H
ATOM   3932  HG2 ARG A 898      36.260  41.190  71.760  1.00  0.00           H
ATOM   3933  CD  ARG A 898      34.720  40.600  70.210  1.00  0.00           C
ATOM   3934  HD1 ARG A 898      33.830  40.950  70.790  1.00  0.00           H
ATOM   3935  HD2 ARG A 898      34.320  39.730  69.650  1.00  0.00           H
ATOM   3936  NE  ARG A 898      35.160  41.660  69.310  1.00  0.00           N
ATOM   3937  HE  ARG A 898      35.350  42.560  69.680  1.00  0.00           H
ATOM   3938  CZ  ARG A 898      35.900  41.460  68.240  1.00  0.00           C
ATOM   3939  NH1 ARG A 898      36.090  40.270  67.730  1.00  0.00           N
ATOM   3940 HH11 ARG A 898      36.770  40.240  66.990  1.00  0.00           H
ATOM   3941 HH12 ARG A 898      35.870  39.440  68.250  1.00  0.00           H
ATOM   3942  NH2 ARG A 898      36.390  42.540  67.570  1.00  0.00           N
ATOM   3943 HH21 ARG A 898      37.170  42.350  66.960  1.00  0.00           H
ATOM   3944 HH22 ARG A 898      36.270  43.350  68.140  1.00  0.00           H
ATOM   3945  C   ARG A 898      37.130  37.610  71.580  1.00  0.00           C
ATOM   3946  O   ARG A 898      38.190  38.110  71.190  1.00  0.00           O
ATOM   3947  N   GLY A 899      36.650  36.400  71.170  1.00  0.00           N
ATOM   3948  HN  GLY A 899      35.930  36.050  71.750  1.00  0.00           H
ATOM   3949  CA  GLY A 899      36.920  35.730  69.920  1.00  0.00           C
ATOM   3950  HA1 GLY A 899      36.370  34.800  69.910  1.00  0.00           H
ATOM   3951  HA2 GLY A 899      37.980  35.600  69.860  1.00  0.00           H
ATOM   3952  C   GLY A 899      36.470  36.530  68.770  1.00  0.00           C
ATOM   3953  O   GLY A 899      35.990  37.680  68.740  1.00  0.00           O
ATOM   3954  N   TRP A 900      36.590  35.840  67.560  1.00  0.00           N
ATOM   3955  HN  TRP A 900      37.000  34.940  67.470  1.00  0.00           H
ATOM   3956  CA  TRP A 900      36.190  36.350  66.280  1.00  0.00           C
ATOM   3957  HA  TRP A 900      36.930  37.100  66.010  1.00  0.00           H
ATOM   3958  CB  TRP A 900      36.220  35.240  65.230  1.00  0.00           C
ATOM   3959  HB1 TRP A 900      35.990  35.710  64.250  1.00  0.00           H
ATOM   3960  HB2 TRP A 900      35.460  34.450  65.380  1.00  0.00           H
ATOM   3961  CG  TRP A 900      37.630  34.730  65.070  1.00  0.00           C
ATOM   3962  CD1 TRP A 900      37.990  33.490  65.450  1.00  0.00           C
ATOM   3963  HD1 TRP A 900      37.370  32.660  65.760  1.00  0.00           H
ATOM   3964  NE1 TRP A 900      39.360  33.410  65.320  1.00  0.00           N
ATOM   3965  HE1 TRP A 900      39.780  32.520  65.360  1.00  0.00           H
ATOM   3966  CE2 TRP A 900      39.910  34.520  64.740  1.00  0.00           C
ATOM   3967  CD2 TRP A 900      38.850  35.480  64.700  1.00  0.00           C
ATOM   3968  CE3 TRP A 900      39.070  36.840  64.290  1.00  0.00           C
ATOM   3969  HE3 TRP A 900      38.280  37.580  64.260  1.00  0.00           H
ATOM   3970  CZ3 TRP A 900      40.380  37.140  63.940  1.00  0.00           C
ATOM   3971  HZ3 TRP A 900      40.530  38.130  63.500  1.00  0.00           H
ATOM   3972  CZ2 TRP A 900      41.210  34.950  64.430  1.00  0.00           C
ATOM   3973  HZ2 TRP A 900      42.110  34.370  64.520  1.00  0.00           H
ATOM   3974  CH2 TRP A 900      41.420  36.290  64.060  1.00  0.00           C
ATOM   3975  HH2 TRP A 900      42.410  36.570  63.690  1.00  0.00           H
ATOM   3976  C   TRP A 900      34.860  37.130  66.170  1.00  0.00           C
ATOM   3977  O   TRP A 900      34.880  38.170  65.620  1.00  0.00           O
ATOM   3978  N   ILE A 901      33.680  36.600  66.620  1.00  0.00           N
ATOM   3979  HN  ILE A 901      33.710  35.730  67.110  1.00  0.00           H
ATOM   3980  CA  ILE A 901      32.440  37.260  66.350  1.00  0.00           C
ATOM   3981  HA  ILE A 901      32.240  37.350  65.300  1.00  0.00           H
ATOM   3982  CB  ILE A 901      31.260  36.440  66.880  1.00  0.00           C
ATOM   3983  HB  ILE A 901      31.350  36.310  67.980  1.00  0.00           H
ATOM   3984  CG2 ILE A 901      29.860  37.020  66.530  1.00  0.00           C
ATOM   3985 HG21 ILE A 901      29.620  37.090  65.450  1.00  0.00           H
ATOM   3986 HG22 ILE A 901      29.810  38.040  66.970  1.00  0.00           H
ATOM   3987 HG23 ILE A 901      29.050  36.350  66.900  1.00  0.00           H
ATOM   3988  CG1 ILE A 901      31.270  35.100  66.350  1.00  0.00           C
ATOM   3989 HG11 ILE A 901      32.290  34.770  66.050  1.00  0.00           H
ATOM   3990 HG12 ILE A 901      30.660  35.110  65.420  1.00  0.00           H
ATOM   3991  CD  ILE A 901      30.690  34.000  67.250  1.00  0.00           C
ATOM   3992  HD1 ILE A 901      30.570  33.070  66.660  1.00  0.00           H
ATOM   3993  HD2 ILE A 901      29.700  34.310  67.650  1.00  0.00           H
ATOM   3994  HD3 ILE A 901      31.400  33.900  68.100  1.00  0.00           H
ATOM   3995  C   ILE A 901      32.320  38.600  67.020  1.00  0.00           C
ATOM   3996  O   ILE A 901      32.690  38.730  68.220  1.00  0.00           O
ATOM   3997  N   ILE A 902      31.790  39.690  66.300  1.00  0.00           N
ATOM   3998  HN  ILE A 902      31.670  39.460  65.340  1.00  0.00           H
ATOM   3999  CA  ILE A 902      31.410  41.050  66.830  1.00  0.00           C
ATOM   4000  HA  ILE A 902      31.460  41.030  67.910  1.00  0.00           H
ATOM   4001  CB  ILE A 902      32.340  42.110  66.430  1.00  0.00           C
ATOM   4002  HB  ILE A 902      33.280  41.790  66.920  1.00  0.00           H
ATOM   4003  CG2 ILE A 902      32.600  42.120  64.860  1.00  0.00           C
ATOM   4004 HG21 ILE A 902      33.230  41.330  64.370  1.00  0.00           H
ATOM   4005 HG22 ILE A 902      33.280  43.000  64.890  1.00  0.00           H
ATOM   4006 HG23 ILE A 902      31.710  42.390  64.260  1.00  0.00           H
ATOM   4007  CG1 ILE A 902      31.930  43.540  66.910  1.00  0.00           C
ATOM   4008 HG11 ILE A 902      31.800  43.490  68.010  1.00  0.00           H
ATOM   4009 HG12 ILE A 902      30.910  43.670  66.520  1.00  0.00           H
ATOM   4010  CD  ILE A 902      32.890  44.710  66.590  1.00  0.00           C
ATOM   4011  HD1 ILE A 902      32.640  45.130  65.590  1.00  0.00           H
ATOM   4012  HD2 ILE A 902      33.960  44.390  66.640  1.00  0.00           H
ATOM   4013  HD3 ILE A 902      32.780  45.450  67.410  1.00  0.00           H
ATOM   4014  C   ILE A 902      29.970  41.510  66.510  1.00  0.00           C
ATOM   4015  O   ILE A 902      29.400  41.220  65.420  1.00  0.00           O
ATOM   4016  N   SER A 903      29.230  42.020  67.530  1.00  0.00           N
ATOM   4017  HN  SER A 903      29.690  42.400  68.330  1.00  0.00           H
ATOM   4018  CA  SER A 903      27.820  42.290  67.510  1.00  0.00           C
ATOM   4019  HA  SER A 903      27.230  41.520  67.030  1.00  0.00           H
ATOM   4020  CB  SER A 903      27.240  42.380  68.940  1.00  0.00           C
ATOM   4021  HB1 SER A 903      27.640  43.250  69.480  1.00  0.00           H
ATOM   4022  HB2 SER A 903      27.610  41.460  69.430  1.00  0.00           H
ATOM   4023  OG  SER A 903      25.770  42.340  69.060  1.00  0.00           O
ATOM   4024  HG1 SER A 903      25.490  43.260  69.140  1.00  0.00           H
ATOM   4025  C   SER A 903      27.650  43.610  66.850  1.00  0.00           C
ATOM   4026  O   SER A 903      28.360  44.530  67.180  1.00  0.00           O
ATOM   4027  N   PRO A 904      26.800  43.800  65.820  1.00  0.00           N
ATOM   4028  CD  PRO A 904      26.170  42.670  65.140  1.00  0.00           C
ATOM   4029  HD1 PRO A 904      25.430  42.280  65.870  1.00  0.00           H
ATOM   4030  HD2 PRO A 904      26.830  41.800  64.920  1.00  0.00           H
ATOM   4031  CA  PRO A 904      26.450  45.100  65.190  1.00  0.00           C
ATOM   4032  HA  PRO A 904      27.330  45.530  64.730  1.00  0.00           H
ATOM   4033  CB  PRO A 904      25.400  44.650  64.090  1.00  0.00           C
ATOM   4034  HB1 PRO A 904      25.510  45.280  63.190  1.00  0.00           H
ATOM   4035  HB2 PRO A 904      24.370  44.680  64.520  1.00  0.00           H
ATOM   4036  CG  PRO A 904      25.620  43.210  63.860  1.00  0.00           C
ATOM   4037  HG1 PRO A 904      24.630  42.700  63.750  1.00  0.00           H
ATOM   4038  HG2 PRO A 904      26.320  42.990  63.020  1.00  0.00           H
ATOM   4039  C   PRO A 904      25.890  46.130  66.210  1.00  0.00           C
ATOM   4040  O   PRO A 904      24.900  45.880  66.840  1.00  0.00           O
ATOM   4041  N   LEU A 905      26.530  47.320  66.210  1.00  0.00           N
ATOM   4042  HN  LEU A 905      27.390  47.410  65.710  1.00  0.00           H
ATOM   4043  CA  LEU A 905      26.370  48.480  67.100  1.00  0.00           C
ATOM   4044  HA  LEU A 905      27.270  49.020  66.840  1.00  0.00           H
ATOM   4045  CB  LEU A 905      25.080  49.310  66.940  1.00  0.00           C
ATOM   4046  HB1 LEU A 905      24.280  48.610  67.290  1.00  0.00           H
ATOM   4047  HB2 LEU A 905      24.930  49.680  65.910  1.00  0.00           H
ATOM   4048  CG  LEU A 905      24.690  50.530  67.810  1.00  0.00           C
ATOM   4049  HG  LEU A 905      24.640  50.210  68.870  1.00  0.00           H
ATOM   4050  CD1 LEU A 905      25.710  51.680  67.670  1.00  0.00           C
ATOM   4051 HD11 LEU A 905      25.350  52.570  68.230  1.00  0.00           H
ATOM   4052 HD12 LEU A 905      25.700  52.040  66.610  1.00  0.00           H
ATOM   4053 HD13 LEU A 905      26.730  51.440  68.010  1.00  0.00           H
ATOM   4054  CD2 LEU A 905      23.220  51.000  67.500  1.00  0.00           C
ATOM   4055 HD21 LEU A 905      22.900  51.890  68.090  1.00  0.00           H
ATOM   4056 HD22 LEU A 905      22.540  50.120  67.520  1.00  0.00           H
ATOM   4057 HD23 LEU A 905      23.220  51.370  66.460  1.00  0.00           H
ATOM   4058  C   LEU A 905      26.520  48.100  68.570  1.00  0.00           C
ATOM   4059  O   LEU A 905      25.760  47.360  69.190  1.00  0.00           O
ATOM   4060  N   GLY A 906      27.560  48.730  69.230  1.00  0.00           N
ATOM   4061  HN  GLY A 906      28.210  49.350  68.810  1.00  0.00           H
ATOM   4062  CA  GLY A 906      27.770  48.450  70.650  1.00  0.00           C
ATOM   4063  HA1 GLY A 906      28.850  48.420  70.780  1.00  0.00           H
ATOM   4064  HA2 GLY A 906      27.260  47.530  70.910  1.00  0.00           H
ATOM   4065  C   GLY A 906      27.260  49.490  71.600  1.00  0.00           C
ATOM   4066  O   GLY A 906      26.030  49.680  71.590  1.00  0.00           O
ATOM   4067  N   ASP A 907      28.050  50.080  72.490  1.00  0.00           N
ATOM   4068  HN  ASP A 907      29.030  49.910  72.440  1.00  0.00           H
ATOM   4069  CA  ASP A 907      27.550  50.780  73.690  1.00  0.00           C
ATOM   4070  HA  ASP A 907      26.490  50.670  73.900  1.00  0.00           H
ATOM   4071  CB  ASP A 907      28.430  50.420  74.890  1.00  0.00           C
ATOM   4072  HB1 ASP A 907      28.270  51.030  75.810  1.00  0.00           H
ATOM   4073  HB2 ASP A 907      29.450  50.680  74.540  1.00  0.00           H
ATOM   4074  CG  ASP A 907      28.310  48.970  75.260  1.00  0.00           C
ATOM   4075  OD1 ASP A 907      27.450  48.220  74.840  1.00  0.00           O
ATOM   4076  OD2 ASP A 907      29.140  48.490  76.100  1.00  0.00           O
ATOM   4077  C   ASP A 907      27.610  52.260  73.380  1.00  0.00           C
ATOM   4078  O   ASP A 907      27.330  53.110  74.190  1.00  0.00           O
ATOM   4079  N   ASN A 908      27.970  52.560  72.180  1.00  0.00           N
ATOM   4080  HN  ASN A 908      27.970  51.780  71.550  1.00  0.00           H
ATOM   4081  CA  ASN A 908      28.130  53.940  71.730  1.00  0.00           C
ATOM   4082  HA  ASN A 908      28.440  54.560  72.560  1.00  0.00           H
ATOM   4083  CB  ASN A 908      29.150  54.230  70.640  1.00  0.00           C
ATOM   4084  HB1 ASN A 908      29.240  55.300  70.360  1.00  0.00           H
ATOM   4085  HB2 ASN A 908      28.840  53.730  69.690  1.00  0.00           H
ATOM   4086  CG  ASN A 908      30.470  53.560  70.960  1.00  0.00           C
ATOM   4087  OD1 ASN A 908      30.820  52.610  70.330  1.00  0.00           O
ATOM   4088  ND2 ASN A 908      31.190  54.110  71.990  1.00  0.00           N
ATOM   4089 HD21 ASN A 908      30.940  55.050  72.190  1.00  0.00           H
ATOM   4090 HD22 ASN A 908      31.950  53.650  72.450  1.00  0.00           H
ATOM   4091  C   ASN A 908      26.680  54.360  71.200  1.00  0.00           C
ATOM   4092  O   ASN A 908      26.100  53.500  70.630  1.00  0.00           O
ATOM   4093  N   PRO A 909      26.220  55.610  71.310  1.00  0.00           N
ATOM   4094  CD  PRO A 909      26.740  56.770  72.090  1.00  0.00           C
ATOM   4095  HD1 PRO A 909      27.420  57.280  71.370  1.00  0.00           H
ATOM   4096  HD2 PRO A 909      27.350  56.440  72.960  1.00  0.00           H
ATOM   4097  CA  PRO A 909      24.820  55.870  70.940  1.00  0.00           C
ATOM   4098  HA  PRO A 909      24.100  55.260  71.470  1.00  0.00           H
ATOM   4099  CB  PRO A 909      24.700  57.320  71.130  1.00  0.00           C
ATOM   4100  HB1 PRO A 909      23.650  57.660  71.210  1.00  0.00           H
ATOM   4101  HB2 PRO A 909      25.250  57.800  70.310  1.00  0.00           H
ATOM   4102  CG  PRO A 909      25.480  57.600  72.370  1.00  0.00           C
ATOM   4103  HG1 PRO A 909      25.780  58.660  72.500  1.00  0.00           H
ATOM   4104  HG2 PRO A 909      24.930  57.310  73.290  1.00  0.00           H
ATOM   4105  C   PRO A 909      24.410  55.640  69.530  1.00  0.00           C
ATOM   4106  O   PRO A 909      25.210  55.760  68.580  1.00  0.00           O
ATOM   4107  N   TRP A 910      23.080  55.380  69.240  1.00  0.00           N
ATOM   4108  HN  TRP A 910      22.490  55.430  70.050  1.00  0.00           H
ATOM   4109  CA  TRP A 910      22.470  55.060  67.980  1.00  0.00           C
ATOM   4110  HA  TRP A 910      22.850  54.070  67.830  1.00  0.00           H
ATOM   4111  CB  TRP A 910      20.930  54.990  68.040  1.00  0.00           C
ATOM   4112  HB1 TRP A 910      20.530  54.940  67.010  1.00  0.00           H
ATOM   4113  HB2 TRP A 910      20.470  55.880  68.510  1.00  0.00           H
ATOM   4114  CG  TRP A 910      20.410  53.730  68.620  1.00  0.00           C
ATOM   4115  CD1 TRP A 910      20.070  53.590  69.920  1.00  0.00           C
ATOM   4116  HD1 TRP A 910      20.180  54.420  70.610  1.00  0.00           H
ATOM   4117  NE1 TRP A 910      19.520  52.360  70.120  1.00  0.00           N
ATOM   4118  HE1 TRP A 910      18.860  52.150  70.800  1.00  0.00           H
ATOM   4119  CE2 TRP A 910      19.430  51.660  68.960  1.00  0.00           C
ATOM   4120  CD2 TRP A 910      20.030  52.470  67.970  1.00  0.00           C
ATOM   4121  CE3 TRP A 910      20.110  52.020  66.640  1.00  0.00           C
ATOM   4122  HE3 TRP A 910      20.380  52.710  65.850  1.00  0.00           H
ATOM   4123  CZ3 TRP A 910      19.750  50.660  66.410  1.00  0.00           C
ATOM   4124  HZ3 TRP A 910      19.860  50.360  65.380  1.00  0.00           H
ATOM   4125  CZ2 TRP A 910      19.010  50.360  68.750  1.00  0.00           C
ATOM   4126  HZ2 TRP A 910      18.700  49.660  69.510  1.00  0.00           H
ATOM   4127  CH2 TRP A 910      19.240  49.870  67.460  1.00  0.00           C
ATOM   4128  HH2 TRP A 910      18.810  48.910  67.210  1.00  0.00           H
ATOM   4129  C   TRP A 910      22.800  55.980  66.830  1.00  0.00           C
ATOM   4130  O   TRP A 910      22.950  55.540  65.710  1.00  0.00           O
ATOM   4131  N   TRP A 911      23.050  57.320  67.110  1.00  0.00           N
ATOM   4132  HN  TRP A 911      22.820  57.760  67.980  1.00  0.00           H
ATOM   4133  CA  TRP A 911      23.570  58.240  66.020  1.00  0.00           C
ATOM   4134  HA  TRP A 911      22.780  58.300  65.290  1.00  0.00           H
ATOM   4135  CB  TRP A 911      23.790  59.770  66.470  1.00  0.00           C
ATOM   4136  HB1 TRP A 911      22.840  60.050  66.980  1.00  0.00           H
ATOM   4137  HB2 TRP A 911      23.960  60.340  65.540  1.00  0.00           H
ATOM   4138  CG  TRP A 911      24.780  60.290  67.520  1.00  0.00           C
ATOM   4139  CD1 TRP A 911      24.340  60.570  68.800  1.00  0.00           C
ATOM   4140  HD1 TRP A 911      23.360  60.510  69.250  1.00  0.00           H
ATOM   4141  NE1 TRP A 911      25.430  60.860  69.620  1.00  0.00           N
ATOM   4142  HE1 TRP A 911      25.460  60.760  70.590  1.00  0.00           H
ATOM   4143  CE2 TRP A 911      26.570  60.630  68.960  1.00  0.00           C
ATOM   4144  CD2 TRP A 911      26.180  60.340  67.620  1.00  0.00           C
ATOM   4145  CE3 TRP A 911      27.240  60.250  66.680  1.00  0.00           C
ATOM   4146  HE3 TRP A 911      26.980  60.190  65.630  1.00  0.00           H
ATOM   4147  CZ3 TRP A 911      28.570  60.420  67.120  1.00  0.00           C
ATOM   4148  HZ3 TRP A 911      29.350  60.280  66.370  1.00  0.00           H
ATOM   4149  CZ2 TRP A 911      27.910  60.810  69.320  1.00  0.00           C
ATOM   4150  HZ2 TRP A 911      28.210  61.170  70.290  1.00  0.00           H
ATOM   4151  CH2 TRP A 911      28.880  60.600  68.450  1.00  0.00           C
ATOM   4152  HH2 TRP A 911      29.840  60.820  68.890  1.00  0.00           H
ATOM   4153  C   TRP A 911      24.880  57.810  65.340  1.00  0.00           C
ATOM   4154  O   TRP A 911      25.070  58.130  64.180  1.00  0.00           O
ATOM   4155  N   THR A 912      25.760  57.150  66.090  1.00  0.00           N
ATOM   4156  HN  THR A 912      25.610  56.990  67.060  1.00  0.00           H
ATOM   4157  CA  THR A 912      26.980  56.550  65.540  1.00  0.00           C
ATOM   4158  HA  THR A 912      27.680  57.240  65.090  1.00  0.00           H
ATOM   4159  CB  THR A 912      27.780  55.900  66.640  1.00  0.00           C
ATOM   4160  HB  THR A 912      28.710  55.480  66.200  1.00  0.00           H
ATOM   4161  OG1 THR A 912      27.140  54.810  67.230  1.00  0.00           O
ATOM   4162  HG1 THR A 912      26.520  55.130  67.900  1.00  0.00           H
ATOM   4163  CG2 THR A 912      28.150  56.880  67.710  1.00  0.00           C
ATOM   4164 HG21 THR A 912      27.280  57.290  68.280  1.00  0.00           H
ATOM   4165 HG22 THR A 912      28.780  57.680  67.250  1.00  0.00           H
ATOM   4166 HG23 THR A 912      28.800  56.470  68.510  1.00  0.00           H
ATOM   4167  C   THR A 912      26.800  55.490  64.390  1.00  0.00           C
ATOM   4168  O   THR A 912      27.570  55.460  63.430  1.00  0.00           O
ATOM   4169  N   LEU A 913      25.770  54.630  64.510  1.00  0.00           N
ATOM   4170  HN  LEU A 913      25.240  54.520  65.350  1.00  0.00           H
ATOM   4171  CA  LEU A 913      25.400  53.840  63.390  1.00  0.00           C
ATOM   4172  HA  LEU A 913      26.260  53.270  63.080  1.00  0.00           H
ATOM   4173  CB  LEU A 913      24.240  52.930  63.770  1.00  0.00           C
ATOM   4174  HB1 LEU A 913      23.500  53.600  64.250  1.00  0.00           H
ATOM   4175  HB2 LEU A 913      24.660  52.310  64.600  1.00  0.00           H
ATOM   4176  CG  LEU A 913      23.640  51.940  62.790  1.00  0.00           C
ATOM   4177  HG  LEU A 913      22.930  52.490  62.130  1.00  0.00           H
ATOM   4178  CD1 LEU A 913      24.730  51.230  62.040  1.00  0.00           C
ATOM   4179 HD11 LEU A 913      25.380  50.730  62.790  1.00  0.00           H
ATOM   4180 HD12 LEU A 913      25.370  51.970  61.490  1.00  0.00           H
ATOM   4181 HD13 LEU A 913      24.370  50.460  61.340  1.00  0.00           H
ATOM   4182  CD2 LEU A 913      22.670  50.980  63.530  1.00  0.00           C
ATOM   4183 HD21 LEU A 913      21.980  51.450  64.250  1.00  0.00           H
ATOM   4184 HD22 LEU A 913      23.300  50.280  64.120  1.00  0.00           H
ATOM   4185 HD23 LEU A 913      22.070  50.360  62.830  1.00  0.00           H
ATOM   4186  C   LEU A 913      24.960  54.620  62.150  1.00  0.00           C
ATOM   4187  O   LEU A 913      25.330  54.410  60.990  1.00  0.00           O
ATOM   4188  N   LEU A 914      24.110  55.670  62.270  1.00  0.00           N
ATOM   4189  HN  LEU A 914      23.670  55.860  63.140  1.00  0.00           H
ATOM   4190  CA  LEU A 914      23.580  56.450  61.170  1.00  0.00           C
ATOM   4191  HA  LEU A 914      23.180  55.780  60.420  1.00  0.00           H
ATOM   4192  CB  LEU A 914      22.430  57.340  61.650  1.00  0.00           C
ATOM   4193  HB1 LEU A 914      21.980  57.930  60.820  1.00  0.00           H
ATOM   4194  HB2 LEU A 914      22.760  58.090  62.390  1.00  0.00           H
ATOM   4195  CG  LEU A 914      21.110  56.570  62.100  1.00  0.00           C
ATOM   4196  HG  LEU A 914      21.450  55.960  62.970  1.00  0.00           H
ATOM   4197  CD1 LEU A 914      20.020  57.450  62.600  1.00  0.00           C
ATOM   4198 HD11 LEU A 914      20.360  58.010  63.490  1.00  0.00           H
ATOM   4199 HD12 LEU A 914      19.110  56.950  62.970  1.00  0.00           H
ATOM   4200 HD13 LEU A 914      19.730  58.210  61.840  1.00  0.00           H
ATOM   4201  CD2 LEU A 914      20.490  55.580  61.030  1.00  0.00           C
ATOM   4202 HD21 LEU A 914      21.170  54.730  60.790  1.00  0.00           H
ATOM   4203 HD22 LEU A 914      20.110  56.070  60.110  1.00  0.00           H
ATOM   4204 HD23 LEU A 914      19.550  55.160  61.450  1.00  0.00           H
ATOM   4205  C   LEU A 914      24.560  57.280  60.470  1.00  0.00           C
ATOM   4206  O   LEU A 914      24.360  57.420  59.240  1.00  0.00           O
ATOM   4207  N   ILE A 915      25.620  57.860  61.120  1.00  0.00           N
ATOM   4208  HN  ILE A 915      25.760  57.680  62.090  1.00  0.00           H
ATOM   4209  CA  ILE A 915      26.590  58.730  60.450  1.00  0.00           C
ATOM   4210  HA  ILE A 915      25.980  59.350  59.810  1.00  0.00           H
ATOM   4211  CB  ILE A 915      27.270  59.660  61.350  1.00  0.00           C
ATOM   4212  HB  ILE A 915      27.930  60.320  60.750  1.00  0.00           H
ATOM   4213  CG2 ILE A 915      26.230  60.590  62.020  1.00  0.00           C
ATOM   4214 HG21 ILE A 915      25.590  60.010  62.720  1.00  0.00           H
ATOM   4215 HG22 ILE A 915      25.520  61.050  61.290  1.00  0.00           H
ATOM   4216 HG23 ILE A 915      26.660  61.540  62.420  1.00  0.00           H
ATOM   4217  CG1 ILE A 915      28.250  59.050  62.470  1.00  0.00           C
ATOM   4218 HG11 ILE A 915      29.000  58.470  61.890  1.00  0.00           H
ATOM   4219 HG12 ILE A 915      27.560  58.330  62.970  1.00  0.00           H
ATOM   4220  CD  ILE A 915      28.910  60.020  63.340  1.00  0.00           C
ATOM   4221  HD1 ILE A 915      28.230  60.560  64.040  1.00  0.00           H
ATOM   4222  HD2 ILE A 915      29.310  60.780  62.640  1.00  0.00           H
ATOM   4223  HD3 ILE A 915      29.780  59.590  63.900  1.00  0.00           H
ATOM   4224  C   ILE A 915      27.640  57.910  59.740  1.00  0.00           C
ATOM   4225  O   ILE A 915      28.300  58.340  58.830  1.00  0.00           O
ATOM   4226  N   ALA A 916      27.740  56.580  59.930  1.00  0.00           N
ATOM   4227  HN  ALA A 916      27.150  56.120  60.580  1.00  0.00           H
ATOM   4228  CA  ALA A 916      28.750  55.690  59.370  1.00  0.00           C
ATOM   4229  HA  ALA A 916      29.700  56.160  59.540  1.00  0.00           H
ATOM   4230  CB  ALA A 916      28.630  54.360  60.120  1.00  0.00           C
ATOM   4231  HB1 ALA A 916      29.030  54.470  61.160  1.00  0.00           H
ATOM   4232  HB2 ALA A 916      29.200  53.520  59.680  1.00  0.00           H
ATOM   4233  HB3 ALA A 916      27.560  54.070  60.250  1.00  0.00           H
ATOM   4234  C   ALA A 916      28.580  55.340  57.920  1.00  0.00           C
ATOM   4235  O   ALA A 916      29.420  54.840  57.170  1.00  0.00           O
ATOM   4236  N   ALA A 917      27.350  55.620  57.440  1.00  0.00           N
ATOM   4237  HN  ALA A 917      26.620  55.870  58.080  1.00  0.00           H
ATOM   4238  CA  ALA A 917      26.870  55.470  56.090  1.00  0.00           C
ATOM   4239  HA  ALA A 917      27.020  54.440  55.820  1.00  0.00           H
ATOM   4240  CB  ALA A 917      25.360  55.800  56.070  1.00  0.00           C
ATOM   4241  HB1 ALA A 917      25.110  56.700  56.670  1.00  0.00           H
ATOM   4242  HB2 ALA A 917      24.870  54.880  56.470  1.00  0.00           H
ATOM   4243  HB3 ALA A 917      25.110  55.900  54.990  1.00  0.00           H
ATOM   4244  C   ALA A 917      27.540  56.330  55.100  1.00  0.00           C
ATOM   4245  O   ALA A 917      27.900  55.820  54.080  1.00  0.00           O
ATOM   4246  N   ILE A 918      27.860  57.610  55.360  1.00  0.00           N
ATOM   4247  HN  ILE A 918      27.630  57.900  56.290  1.00  0.00           H
ATOM   4248  CA  ILE A 918      28.630  58.470  54.450  1.00  0.00           C
ATOM   4249  HA  ILE A 918      28.060  58.400  53.550  1.00  0.00           H
ATOM   4250  CB  ILE A 918      28.450  59.940  54.900  1.00  0.00           C
ATOM   4251  HB  ILE A 918      28.620  59.910  56.000  1.00  0.00           H
ATOM   4252  CG2 ILE A 918      29.460  60.870  54.300  1.00  0.00           C
ATOM   4253 HG21 ILE A 918      29.270  61.780  54.910  1.00  0.00           H
ATOM   4254 HG22 ILE A 918      29.310  61.130  53.230  1.00  0.00           H
ATOM   4255 HG23 ILE A 918      30.540  60.690  54.450  1.00  0.00           H
ATOM   4256  CG1 ILE A 918      26.990  60.300  54.600  1.00  0.00           C
ATOM   4257 HG11 ILE A 918      26.300  59.590  55.100  1.00  0.00           H
ATOM   4258 HG12 ILE A 918      26.750  59.990  53.560  1.00  0.00           H
ATOM   4259  CD  ILE A 918      26.580  61.740  54.870  1.00  0.00           C
ATOM   4260  HD1 ILE A 918      26.790  61.990  55.930  1.00  0.00           H
ATOM   4261  HD2 ILE A 918      25.480  61.610  54.700  1.00  0.00           H
ATOM   4262  HD3 ILE A 918      27.020  62.330  54.040  1.00  0.00           H
ATOM   4263  C   ILE A 918      30.040  58.010  54.140  1.00  0.00           C
ATOM   4264  O   ILE A 918      30.430  57.890  52.960  1.00  0.00           O
ATOM   4265  N   PRO A 919      30.930  57.680  55.120  1.00  0.00           N
ATOM   4266  CD  PRO A 919      30.810  58.030  56.560  1.00  0.00           C
ATOM   4267  HD1 PRO A 919      29.810  57.740  56.940  1.00  0.00           H
ATOM   4268  HD2 PRO A 919      30.910  59.140  56.620  1.00  0.00           H
ATOM   4269  CA  PRO A 919      32.240  57.160  54.840  1.00  0.00           C
ATOM   4270  HA  PRO A 919      32.650  57.880  54.150  1.00  0.00           H
ATOM   4271  CB  PRO A 919      33.020  57.210  56.160  1.00  0.00           C
ATOM   4272  HB1 PRO A 919      33.700  58.080  56.050  1.00  0.00           H
ATOM   4273  HB2 PRO A 919      33.650  56.330  56.370  1.00  0.00           H
ATOM   4274  CG  PRO A 919      32.010  57.360  57.300  1.00  0.00           C
ATOM   4275  HG1 PRO A 919      31.660  56.330  57.500  1.00  0.00           H
ATOM   4276  HG2 PRO A 919      32.500  57.980  58.070  1.00  0.00           H
ATOM   4277  C   PRO A 919      32.250  55.760  54.200  1.00  0.00           C
ATOM   4278  O   PRO A 919      33.150  55.410  53.460  1.00  0.00           O
ATOM   4279  N   ALA A 920      31.200  54.940  54.480  1.00  0.00           N
ATOM   4280  HN  ALA A 920      30.670  55.200  55.280  1.00  0.00           H
ATOM   4281  CA  ALA A 920      30.880  53.630  53.860  1.00  0.00           C
ATOM   4282  HA  ALA A 920      31.720  52.960  53.860  1.00  0.00           H
ATOM   4283  CB  ALA A 920      29.700  52.950  54.690  1.00  0.00           C
ATOM   4284  HB1 ALA A 920      30.050  52.950  55.740  1.00  0.00           H
ATOM   4285  HB2 ALA A 920      29.480  51.920  54.320  1.00  0.00           H
ATOM   4286  HB3 ALA A 920      28.720  53.440  54.790  1.00  0.00           H
ATOM   4287  C   ALA A 920      30.520  53.810  52.430  1.00  0.00           C
ATOM   4288  O   ALA A 920      30.900  53.120  51.510  1.00  0.00           O
ATOM   4289  N   LEU A 921      29.690  54.840  52.040  1.00  0.00           N
ATOM   4290  HN  LEU A 921      29.260  55.310  52.820  1.00  0.00           H
ATOM   4291  CA  LEU A 921      29.390  55.170  50.640  1.00  0.00           C
ATOM   4292  HA  LEU A 921      29.030  54.250  50.190  1.00  0.00           H
ATOM   4293  CB  LEU A 921      28.220  56.110  50.610  1.00  0.00           C
ATOM   4294  HB1 LEU A 921      28.470  57.040  51.160  1.00  0.00           H
ATOM   4295  HB2 LEU A 921      27.340  55.580  51.030  1.00  0.00           H
ATOM   4296  CG  LEU A 921      27.860  56.710  49.240  1.00  0.00           C
ATOM   4297  HG  LEU A 921      28.710  57.260  48.800  1.00  0.00           H
ATOM   4298  CD1 LEU A 921      27.410  55.710  48.230  1.00  0.00           C
ATOM   4299 HD11 LEU A 921      26.790  56.180  47.440  1.00  0.00           H
ATOM   4300 HD12 LEU A 921      26.970  54.870  48.810  1.00  0.00           H
ATOM   4301 HD13 LEU A 921      28.300  55.310  47.710  1.00  0.00           H
ATOM   4302  CD2 LEU A 921      26.820  57.920  49.350  1.00  0.00           C
ATOM   4303 HD21 LEU A 921      27.150  58.550  50.210  1.00  0.00           H
ATOM   4304 HD22 LEU A 921      25.820  57.600  49.720  1.00  0.00           H
ATOM   4305 HD23 LEU A 921      26.750  58.460  48.380  1.00  0.00           H
ATOM   4306  C   LEU A 921      30.570  55.640  49.910  1.00  0.00           C
ATOM   4307  O   LEU A 921      30.830  55.170  48.790  1.00  0.00           O
ATOM   4308  N   LEU A 922      31.360  56.590  50.500  1.00  0.00           N
ATOM   4309  HN  LEU A 922      31.060  56.990  51.360  1.00  0.00           H
ATOM   4310  CA  LEU A 922      32.560  57.090  49.840  1.00  0.00           C
ATOM   4311  HA  LEU A 922      32.400  57.460  48.830  1.00  0.00           H
ATOM   4312  CB  LEU A 922      33.190  58.320  50.560  1.00  0.00           C
ATOM   4313  HB1 LEU A 922      34.240  58.430  50.170  1.00  0.00           H
ATOM   4314  HB2 LEU A 922      33.280  58.160  51.660  1.00  0.00           H
ATOM   4315  CG  LEU A 922      32.450  59.700  50.400  1.00  0.00           C
ATOM   4316  HG  LEU A 922      31.400  59.520  50.690  1.00  0.00           H
ATOM   4317  CD1 LEU A 922      33.200  60.720  51.190  1.00  0.00           C
ATOM   4318 HD11 LEU A 922      33.140  60.550  52.280  1.00  0.00           H
ATOM   4319 HD12 LEU A 922      32.900  61.780  51.060  1.00  0.00           H
ATOM   4320 HD13 LEU A 922      34.260  60.670  50.870  1.00  0.00           H
ATOM   4321  CD2 LEU A 922      32.400  60.210  48.960  1.00  0.00           C
ATOM   4322 HD21 LEU A 922      33.380  60.040  48.450  1.00  0.00           H
ATOM   4323 HD22 LEU A 922      32.200  61.310  48.990  1.00  0.00           H
ATOM   4324 HD23 LEU A 922      31.520  59.850  48.370  1.00  0.00           H
ATOM   4325  C   LEU A 922      33.610  55.980  49.690  1.00  0.00           C
ATOM   4326  O   LEU A 922      34.170  55.790  48.590  1.00  0.00           O
ATOM   4327  N   CYS A 923      33.730  55.070  50.690  1.00  0.00           N
ATOM   4328  HN  CYS A 923      33.310  55.210  51.590  1.00  0.00           H
ATOM   4329  CA  CYS A 923      34.570  53.860  50.580  1.00  0.00           C
ATOM   4330  HA  CYS A 923      35.530  54.140  50.200  1.00  0.00           H
ATOM   4331  CB  CYS A 923      34.870  53.150  51.940  1.00  0.00           C
ATOM   4332  HB1 CYS A 923      33.900  52.750  52.310  1.00  0.00           H
ATOM   4333  HB2 CYS A 923      34.970  53.880  52.760  1.00  0.00           H
ATOM   4334  SG  CYS A 923      36.350  51.980  51.870  1.00  0.00           S
ATOM   4335  HG1 CYS A 923      35.560  50.990  52.260  1.00  0.00           H
ATOM   4336  C   CYS A 923      34.000  52.850  49.580  1.00  0.00           C
ATOM   4337  O   CYS A 923      34.800  52.140  48.890  1.00  0.00           O
ATOM   4338  N   THR A 924      32.660  52.630  49.410  1.00  0.00           N
ATOM   4339  HN  THR A 924      31.970  53.110  49.930  1.00  0.00           H
ATOM   4340  CA  THR A 924      32.140  51.770  48.310  1.00  0.00           C
ATOM   4341  HA  THR A 924      32.430  50.740  48.390  1.00  0.00           H
ATOM   4342  CB  THR A 924      30.580  51.780  48.140  1.00  0.00           C
ATOM   4343  HB  THR A 924      30.250  52.830  47.970  1.00  0.00           H
ATOM   4344  OG1 THR A 924      29.890  51.300  49.330  1.00  0.00           O
ATOM   4345  HG1 THR A 924      30.110  51.850  50.090  1.00  0.00           H
ATOM   4346  CG2 THR A 924      30.040  50.930  46.950  1.00  0.00           C
ATOM   4347 HG21 THR A 924      30.140  51.590  46.050  1.00  0.00           H
ATOM   4348 HG22 THR A 924      28.990  50.580  46.990  1.00  0.00           H
ATOM   4349 HG23 THR A 924      30.660  50.000  46.850  1.00  0.00           H
ATOM   4350  C   THR A 924      32.600  52.260  46.920  1.00  0.00           C
ATOM   4351  O   THR A 924      32.960  51.460  46.040  1.00  0.00           O
ATOM   4352  N   ILE A 925      32.560  53.600  46.710  1.00  0.00           N
ATOM   4353  HN  ILE A 925      32.120  54.170  47.410  1.00  0.00           H
ATOM   4354  CA  ILE A 925      33.070  54.300  45.590  1.00  0.00           C
ATOM   4355  HA  ILE A 925      32.540  53.990  44.700  1.00  0.00           H
ATOM   4356  CB  ILE A 925      32.660  55.750  45.630  1.00  0.00           C
ATOM   4357  HB  ILE A 925      32.460  56.000  46.690  1.00  0.00           H
ATOM   4358  CG2 ILE A 925      33.830  56.690  45.330  1.00  0.00           C
ATOM   4359 HG21 ILE A 925      34.590  56.540  46.140  1.00  0.00           H
ATOM   4360 HG22 ILE A 925      33.500  57.750  45.310  1.00  0.00           H
ATOM   4361 HG23 ILE A 925      34.360  56.580  44.360  1.00  0.00           H
ATOM   4362  CG1 ILE A 925      31.360  56.060  44.800  1.00  0.00           C
ATOM   4363 HG11 ILE A 925      31.590  56.030  43.720  1.00  0.00           H
ATOM   4364 HG12 ILE A 925      31.390  57.160  45.030  1.00  0.00           H
ATOM   4365  CD  ILE A 925      30.050  55.380  45.130  1.00  0.00           C
ATOM   4366  HD1 ILE A 925      30.070  54.290  44.930  1.00  0.00           H
ATOM   4367  HD2 ILE A 925      29.220  55.910  44.620  1.00  0.00           H
ATOM   4368  HD3 ILE A 925      29.820  55.500  46.210  1.00  0.00           H
ATOM   4369  C   ILE A 925      34.580  54.030  45.350  1.00  0.00           C
ATOM   4370  O   ILE A 925      35.010  53.780  44.220  1.00  0.00           O
ATOM   4371  N   LEU A 926      35.450  53.970  46.460  1.00  0.00           N
ATOM   4372  HN  LEU A 926      35.240  54.340  47.370  1.00  0.00           H
ATOM   4373  CA  LEU A 926      36.830  53.540  46.290  1.00  0.00           C
ATOM   4374  HA  LEU A 926      37.250  54.140  45.490  1.00  0.00           H
ATOM   4375  CB  LEU A 926      37.660  53.710  47.580  1.00  0.00           C
ATOM   4376  HB1 LEU A 926      38.710  53.400  47.390  1.00  0.00           H
ATOM   4377  HB2 LEU A 926      37.400  53.030  48.420  1.00  0.00           H
ATOM   4378  CG  LEU A 926      37.850  55.150  48.160  1.00  0.00           C
ATOM   4379  HG  LEU A 926      36.860  55.640  48.310  1.00  0.00           H
ATOM   4380  CD1 LEU A 926      38.570  55.200  49.520  1.00  0.00           C
ATOM   4381 HD11 LEU A 926      39.610  54.830  49.540  1.00  0.00           H
ATOM   4382 HD12 LEU A 926      38.120  54.600  50.330  1.00  0.00           H
ATOM   4383 HD13 LEU A 926      38.650  56.260  49.880  1.00  0.00           H
ATOM   4384  CD2 LEU A 926      38.620  56.050  47.090  1.00  0.00           C
ATOM   4385 HD21 LEU A 926      38.910  56.990  47.600  1.00  0.00           H
ATOM   4386 HD22 LEU A 926      37.940  56.310  46.250  1.00  0.00           H
ATOM   4387 HD23 LEU A 926      39.520  55.510  46.720  1.00  0.00           H
ATOM   4388  C   LEU A 926      37.010  52.070  45.790  1.00  0.00           C
ATOM   4389  O   LEU A 926      37.810  51.670  44.880  1.00  0.00           O
ATOM   4390  N   ILE A 927      36.210  51.170  46.440  1.00  0.00           N
ATOM   4391  HN  ILE A 927      35.710  51.390  47.280  1.00  0.00           H
ATOM   4392  CA  ILE A 927      36.030  49.690  46.240  1.00  0.00           C
ATOM   4393  HA  ILE A 927      36.980  49.190  46.370  1.00  0.00           H
ATOM   4394  CB  ILE A 927      35.030  49.060  47.280  1.00  0.00           C
ATOM   4395  HB  ILE A 927      34.030  49.540  47.300  1.00  0.00           H
ATOM   4396  CG2 ILE A 927      34.720  47.600  46.850  1.00  0.00           C
ATOM   4397 HG21 ILE A 927      34.030  47.190  47.620  1.00  0.00           H
ATOM   4398 HG22 ILE A 927      35.600  46.950  46.750  1.00  0.00           H
ATOM   4399 HG23 ILE A 927      34.220  47.510  45.860  1.00  0.00           H
ATOM   4400  CG1 ILE A 927      35.720  49.080  48.660  1.00  0.00           C
ATOM   4401 HG11 ILE A 927      36.120  50.110  48.840  1.00  0.00           H
ATOM   4402 HG12 ILE A 927      36.510  48.300  48.690  1.00  0.00           H
ATOM   4403  CD  ILE A 927      34.730  48.740  49.800  1.00  0.00           C
ATOM   4404  HD1 ILE A 927      35.290  48.850  50.760  1.00  0.00           H
ATOM   4405  HD2 ILE A 927      34.250  47.740  49.810  1.00  0.00           H
ATOM   4406  HD3 ILE A 927      33.960  49.520  49.760  1.00  0.00           H
ATOM   4407  C   ILE A 927      35.650  49.370  44.850  1.00  0.00           C
ATOM   4408  O   ILE A 927      36.200  48.520  44.210  1.00  0.00           O
ATOM   4409  N   PHE A 928      34.610  50.020  44.420  1.00  0.00           N
ATOM   4410  HN  PHE A 928      34.030  50.620  44.970  1.00  0.00           H
ATOM   4411  CA  PHE A 928      34.260  49.950  43.060  1.00  0.00           C
ATOM   4412  HA  PHE A 928      34.060  48.920  42.780  1.00  0.00           H
ATOM   4413  CB  PHE A 928      32.990  50.890  42.930  1.00  0.00           C
ATOM   4414  HB1 PHE A 928      33.410  51.880  43.190  1.00  0.00           H
ATOM   4415  HB2 PHE A 928      32.180  50.600  43.630  1.00  0.00           H
ATOM   4416  CG  PHE A 928      32.450  51.030  41.550  1.00  0.00           C
ATOM   4417  CD1 PHE A 928      31.960  49.920  40.800  1.00  0.00           C
ATOM   4418  HD1 PHE A 928      32.030  48.940  41.250  1.00  0.00           H
ATOM   4419  CE1 PHE A 928      31.420  50.040  39.570  1.00  0.00           C
ATOM   4420  HE1 PHE A 928      30.960  49.200  39.080  1.00  0.00           H
ATOM   4421  CZ  PHE A 928      31.300  51.370  39.080  1.00  0.00           C
ATOM   4422  HZ  PHE A 928      30.740  51.470  38.170  1.00  0.00           H
ATOM   4423  CD2 PHE A 928      32.360  52.340  40.970  1.00  0.00           C
ATOM   4424  HD2 PHE A 928      32.720  53.210  41.510  1.00  0.00           H
ATOM   4425  CE2 PHE A 928      31.790  52.480  39.780  1.00  0.00           C
ATOM   4426  HE2 PHE A 928      31.740  53.470  39.330  1.00  0.00           H
ATOM   4427  C   PHE A 928      35.360  50.360  42.000  1.00  0.00           C
ATOM   4428  O   PHE A 928      35.650  49.600  41.080  1.00  0.00           O
ATOM   4429  N   MET A 929      36.040  51.600  42.100  1.00  0.00           N
ATOM   4430  HN  MET A 929      36.010  52.260  42.850  1.00  0.00           H
ATOM   4431  CA  MET A 929      37.060  51.910  41.090  1.00  0.00           C
ATOM   4432  HA  MET A 929      36.470  52.040  40.190  1.00  0.00           H
ATOM   4433  CB  MET A 929      37.830  53.270  41.350  1.00  0.00           C
ATOM   4434  HB1 MET A 929      38.630  53.300  40.580  1.00  0.00           H
ATOM   4435  HB2 MET A 929      38.460  53.310  42.270  1.00  0.00           H
ATOM   4436  CG  MET A 929      36.960  54.500  41.230  1.00  0.00           C
ATOM   4437  HG1 MET A 929      36.190  54.400  42.030  1.00  0.00           H
ATOM   4438  HG2 MET A 929      36.400  54.440  40.280  1.00  0.00           H
ATOM   4439  SD  MET A 929      37.680  56.160  41.470  1.00  0.00           S
ATOM   4440  CE  MET A 929      37.460  56.070  43.270  1.00  0.00           C
ATOM   4441  HE1 MET A 929      37.980  55.230  43.780  1.00  0.00           H
ATOM   4442  HE2 MET A 929      36.390  55.910  43.560  1.00  0.00           H
ATOM   4443  HE3 MET A 929      37.870  56.960  43.800  1.00  0.00           H
ATOM   4444  C   MET A 929      38.210  50.830  40.980  1.00  0.00           C
ATOM   4445  O   MET A 929      38.640  50.390  39.930  1.00  0.00           O
ATOM   4446  N   ASP A 930      38.690  50.300  42.140  1.00  0.00           N
ATOM   4447  HN  ASP A 930      38.380  50.690  43.010  1.00  0.00           H
ATOM   4448  CA  ASP A 930      39.640  49.240  42.200  1.00  0.00           C
ATOM   4449  HA  ASP A 930      40.390  49.550  41.470  1.00  0.00           H
ATOM   4450  CB  ASP A 930      40.220  49.040  43.630  1.00  0.00           C
ATOM   4451  HB1 ASP A 930      40.900  48.160  43.650  1.00  0.00           H
ATOM   4452  HB2 ASP A 930      39.430  48.920  44.400  1.00  0.00           H
ATOM   4453  CG  ASP A 930      41.070  50.210  43.940  1.00  0.00           C
ATOM   4454  OD1 ASP A 930      41.440  50.950  42.990  1.00  0.00           O
ATOM   4455  OD2 ASP A 930      41.390  50.300  45.110  1.00  0.00           O
ATOM   4456  C   ASP A 930      39.280  47.850  41.600  1.00  0.00           C
ATOM   4457  O   ASP A 930      40.050  47.180  41.030  1.00  0.00           O
ATOM   4458  N   GLN A 931      38.040  47.490  41.830  1.00  0.00           N
ATOM   4459  HN  GLN A 931      37.460  48.020  42.450  1.00  0.00           H
ATOM   4460  CA  GLN A 931      37.550  46.200  41.390  1.00  0.00           C
ATOM   4461  HA  GLN A 931      38.360  45.480  41.480  1.00  0.00           H
ATOM   4462  CB  GLN A 931      36.350  45.640  42.210  1.00  0.00           C
ATOM   4463  HB1 GLN A 931      35.800  44.870  41.620  1.00  0.00           H
ATOM   4464  HB2 GLN A 931      35.710  46.520  42.400  1.00  0.00           H
ATOM   4465  CG  GLN A 931      36.610  45.160  43.710  1.00  0.00           C
ATOM   4466  HG1 GLN A 931      35.720  44.610  44.100  1.00  0.00           H
ATOM   4467  HG2 GLN A 931      36.780  45.990  44.420  1.00  0.00           H
ATOM   4468  CD  GLN A 931      37.910  44.300  43.900  1.00  0.00           C
ATOM   4469  OE1 GLN A 931      38.870  44.500  44.660  1.00  0.00           O
ATOM   4470  NE2 GLN A 931      37.900  43.140  43.200  1.00  0.00           N
ATOM   4471 HE21 GLN A 931      37.230  43.030  42.460  1.00  0.00           H
ATOM   4472 HE22 GLN A 931      38.660  42.480  43.230  1.00  0.00           H
ATOM   4473  C   GLN A 931      37.300  46.240  39.910  1.00  0.00           C
ATOM   4474  O   GLN A 931      37.610  45.300  39.160  1.00  0.00           O
ATOM   4475  N   GLN A 932      36.820  47.410  39.390  1.00  0.00           N
ATOM   4476  HN  GLN A 932      36.530  48.120  40.020  1.00  0.00           H
ATOM   4477  CA  GLN A 932      36.920  47.760  38.030  1.00  0.00           C
ATOM   4478  HA  GLN A 932      36.330  47.010  37.510  1.00  0.00           H
ATOM   4479  CB  GLN A 932      36.250  49.130  37.770  1.00  0.00           C
ATOM   4480  HB1 GLN A 932      36.470  49.440  36.740  1.00  0.00           H
ATOM   4481  HB2 GLN A 932      36.680  49.920  38.420  1.00  0.00           H
ATOM   4482  CG  GLN A 932      34.710  49.260  37.840  1.00  0.00           C
ATOM   4483  HG1 GLN A 932      34.320  50.240  37.500  1.00  0.00           H
ATOM   4484  HG2 GLN A 932      34.490  49.300  38.920  1.00  0.00           H
ATOM   4485  CD  GLN A 932      34.050  47.980  37.310  1.00  0.00           C
ATOM   4486  OE1 GLN A 932      33.350  47.270  38.090  1.00  0.00           O
ATOM   4487  NE2 GLN A 932      34.240  47.590  36.000  1.00  0.00           N
ATOM   4488 HE21 GLN A 932      34.690  48.250  35.390  1.00  0.00           H
ATOM   4489 HE22 GLN A 932      33.930  46.680  35.750  1.00  0.00           H
ATOM   4490  C   GLN A 932      38.300  47.700  37.370  1.00  0.00           C
ATOM   4491  O   GLN A 932      38.510  46.880  36.450  1.00  0.00           O
ATOM   4492  N   ILE A 933      39.300  48.580  37.840  1.00  0.00           N
ATOM   4493  HN  ILE A 933      38.970  49.260  38.490  1.00  0.00           H
ATOM   4494  CA  ILE A 933      40.540  48.800  37.100  1.00  0.00           C
ATOM   4495  HA  ILE A 933      40.230  49.110  36.120  1.00  0.00           H
ATOM   4496  CB  ILE A 933      41.440  50.010  37.520  1.00  0.00           C
ATOM   4497  HB  ILE A 933      40.750  50.880  37.410  1.00  0.00           H
ATOM   4498  CG2 ILE A 933      41.940  49.900  38.950  1.00  0.00           C
ATOM   4499 HG21 ILE A 933      41.050  50.020  39.590  1.00  0.00           H
ATOM   4500 HG22 ILE A 933      42.640  50.740  39.130  1.00  0.00           H
ATOM   4501 HG23 ILE A 933      42.710  49.110  39.120  1.00  0.00           H
ATOM   4502  CG1 ILE A 933      42.640  50.300  36.490  1.00  0.00           C
ATOM   4503 HG11 ILE A 933      43.390  49.510  36.690  1.00  0.00           H
ATOM   4504 HG12 ILE A 933      43.050  51.310  36.730  1.00  0.00           H
ATOM   4505  CD  ILE A 933      42.240  50.320  35.040  1.00  0.00           C
ATOM   4506  HD1 ILE A 933      43.060  50.670  34.380  1.00  0.00           H
ATOM   4507  HD2 ILE A 933      41.320  50.940  34.980  1.00  0.00           H
ATOM   4508  HD3 ILE A 933      42.070  49.280  34.700  1.00  0.00           H
ATOM   4509  C   ILE A 933      41.260  47.470  37.100  1.00  0.00           C
ATOM   4510  O   ILE A 933      41.550  46.950  36.010  1.00  0.00           O
ATOM   4511  N   THR A 934      41.350  46.750  38.200  1.00  0.00           N
ATOM   4512  HN  THR A 934      41.060  47.120  39.080  1.00  0.00           H
ATOM   4513  CA  THR A 934      42.120  45.530  38.210  1.00  0.00           C
ATOM   4514  HA  THR A 934      43.090  45.690  37.770  1.00  0.00           H
ATOM   4515  CB  THR A 934      42.170  44.920  39.630  1.00  0.00           C
ATOM   4516  HB  THR A 934      42.820  44.020  39.620  1.00  0.00           H
ATOM   4517  OG1 THR A 934      40.960  44.700  40.280  1.00  0.00           O
ATOM   4518  HG1 THR A 934      40.540  45.560  40.440  1.00  0.00           H
ATOM   4519  CG2 THR A 934      42.980  45.850  40.470  1.00  0.00           C
ATOM   4520 HG21 THR A 934      42.380  46.700  40.880  1.00  0.00           H
ATOM   4521 HG22 THR A 934      43.760  46.380  39.880  1.00  0.00           H
ATOM   4522 HG23 THR A 934      43.370  45.290  41.340  1.00  0.00           H
ATOM   4523  C   THR A 934      41.610  44.380  37.360  1.00  0.00           C
ATOM   4524  O   THR A 934      42.400  43.470  37.040  1.00  0.00           O
ATOM   4525  N   ALA A 935      40.280  44.420  37.020  1.00  0.00           N
ATOM   4526  HN  ALA A 935      39.700  45.190  37.280  1.00  0.00           H
ATOM   4527  CA  ALA A 935      39.680  43.430  36.190  1.00  0.00           C
ATOM   4528  HA  ALA A 935      40.060  42.430  36.380  1.00  0.00           H
ATOM   4529  CB  ALA A 935      38.170  43.480  36.520  1.00  0.00           C
ATOM   4530  HB1 ALA A 935      37.870  44.520  36.750  1.00  0.00           H
ATOM   4531  HB2 ALA A 935      38.000  42.940  37.480  1.00  0.00           H
ATOM   4532  HB3 ALA A 935      37.530  43.070  35.720  1.00  0.00           H
ATOM   4533  C   ALA A 935      39.860  43.750  34.720  1.00  0.00           C
ATOM   4534  O   ALA A 935      39.580  42.920  33.860  1.00  0.00           O
ATOM   4535  N   VAL A 936      40.230  44.950  34.360  1.00  0.00           N
ATOM   4536  HN  VAL A 936      40.220  45.670  35.050  1.00  0.00           H
ATOM   4537  CA  VAL A 936      40.300  45.430  32.990  1.00  0.00           C
ATOM   4538  HA  VAL A 936      39.700  44.760  32.400  1.00  0.00           H
ATOM   4539  CB  VAL A 936      39.620  46.780  32.810  1.00  0.00           C
ATOM   4540  HB  VAL A 936      40.100  47.560  33.450  1.00  0.00           H
ATOM   4541  CG1 VAL A 936      39.670  47.280  31.340  1.00  0.00           C
ATOM   4542 HG11 VAL A 936      40.710  47.400  30.960  1.00  0.00           H
ATOM   4543 HG12 VAL A 936      39.090  48.230  31.240  1.00  0.00           H
ATOM   4544 HG13 VAL A 936      39.110  46.500  30.790  1.00  0.00           H
ATOM   4545  CG2 VAL A 936      38.120  46.750  33.240  1.00  0.00           C
ATOM   4546 HG21 VAL A 936      37.990  46.360  34.270  1.00  0.00           H
ATOM   4547 HG22 VAL A 936      37.490  46.200  32.500  1.00  0.00           H
ATOM   4548 HG23 VAL A 936      37.730  47.780  33.130  1.00  0.00           H
ATOM   4549  C   VAL A 936      41.700  45.430  32.500  1.00  0.00           C
ATOM   4550  O   VAL A 936      42.000  45.040  31.350  1.00  0.00           O
ATOM   4551  N   ILE A 937      42.690  45.950  33.260  1.00  0.00           N
ATOM   4552  HN  ILE A 937      42.420  46.260  34.160  1.00  0.00           H
ATOM   4553  CA  ILE A 937      44.100  46.240  32.880  1.00  0.00           C
ATOM   4554  HA  ILE A 937      44.080  47.020  32.130  1.00  0.00           H
ATOM   4555  CB  ILE A 937      44.710  46.970  34.150  1.00  0.00           C
ATOM   4556  HB  ILE A 937      43.930  47.720  34.410  1.00  0.00           H
ATOM   4557  CG2 ILE A 937      44.810  46.040  35.450  1.00  0.00           C
ATOM   4558 HG21 ILE A 937      45.590  45.250  35.290  1.00  0.00           H
ATOM   4559 HG22 ILE A 937      43.880  45.540  35.790  1.00  0.00           H
ATOM   4560 HG23 ILE A 937      45.220  46.750  36.190  1.00  0.00           H
ATOM   4561  CG1 ILE A 937      46.100  47.660  33.900  1.00  0.00           C
ATOM   4562 HG11 ILE A 937      46.920  46.990  33.580  1.00  0.00           H
ATOM   4563 HG12 ILE A 937      46.490  47.900  34.920  1.00  0.00           H
ATOM   4564  CD  ILE A 937      45.970  48.940  32.980  1.00  0.00           C
ATOM   4565  HD1 ILE A 937      46.800  49.670  33.100  1.00  0.00           H
ATOM   4566  HD2 ILE A 937      44.920  49.280  33.090  1.00  0.00           H
ATOM   4567  HD3 ILE A 937      46.090  48.530  31.940  1.00  0.00           H
ATOM   4568  C   ILE A 937      44.880  45.000  32.440  1.00  0.00           C
ATOM   4569  O   ILE A 937      45.650  44.990  31.480  1.00  0.00           O
ATOM   4570  N   ILE A 938      44.570  43.840  33.040  1.00  0.00           N
ATOM   4571  HN  ILE A 938      44.050  43.770  33.890  1.00  0.00           H
ATOM   4572  CA  ILE A 938      45.170  42.580  32.610  1.00  0.00           C
ATOM   4573  HA  ILE A 938      46.220  42.720  32.360  1.00  0.00           H
ATOM   4574  CB  ILE A 938      45.130  41.530  33.680  1.00  0.00           C
ATOM   4575  HB  ILE A 938      45.310  40.540  33.220  1.00  0.00           H
ATOM   4576  CG2 ILE A 938      46.190  41.780  34.750  1.00  0.00           C
ATOM   4577 HG21 ILE A 938      47.150  41.920  34.210  1.00  0.00           H
ATOM   4578 HG22 ILE A 938      46.300  40.880  35.400  1.00  0.00           H
ATOM   4579 HG23 ILE A 938      45.960  42.620  35.440  1.00  0.00           H
ATOM   4580  CG1 ILE A 938      43.700  41.300  34.260  1.00  0.00           C
ATOM   4581 HG11 ILE A 938      43.070  41.130  33.360  1.00  0.00           H
ATOM   4582 HG12 ILE A 938      43.420  42.240  34.770  1.00  0.00           H
ATOM   4583  CD  ILE A 938      43.560  40.070  35.130  1.00  0.00           C
ATOM   4584  HD1 ILE A 938      43.710  39.080  34.670  1.00  0.00           H
ATOM   4585  HD2 ILE A 938      42.540  40.000  35.570  1.00  0.00           H
ATOM   4586  HD3 ILE A 938      44.300  40.070  35.960  1.00  0.00           H
ATOM   4587  C   ILE A 938      44.550  42.020  31.280  1.00  0.00           C
ATOM   4588  O   ILE A 938      45.160  41.090  30.830  1.00  0.00           O
ATOM   4589  N   ASN A 939      43.450  42.560  30.670  1.00  0.00           N
ATOM   4590  HN  ASN A 939      43.050  43.400  31.030  1.00  0.00           H
ATOM   4591  CA  ASN A 939      43.030  42.170  29.320  1.00  0.00           C
ATOM   4592  HA  ASN A 939      43.400  41.190  29.030  1.00  0.00           H
ATOM   4593  CB  ASN A 939      41.510  42.200  29.370  1.00  0.00           C
ATOM   4594  HB1 ASN A 939      41.130  43.230  29.310  1.00  0.00           H
ATOM   4595  HB2 ASN A 939      41.180  41.750  30.330  1.00  0.00           H
ATOM   4596  CG  ASN A 939      40.840  41.320  28.330  1.00  0.00           C
ATOM   4597  OD1 ASN A 939      41.530  40.720  27.490  1.00  0.00           O
ATOM   4598  ND2 ASN A 939      39.460  41.200  28.280  1.00  0.00           N
ATOM   4599 HD21 ASN A 939      38.980  41.660  29.030  1.00  0.00           H
ATOM   4600 HD22 ASN A 939      39.030  40.560  27.640  1.00  0.00           H
ATOM   4601  C   ASN A 939      43.490  43.150  28.230  1.00  0.00           C
ATOM   4602  O   ASN A 939      43.060  44.300  28.220  1.00  0.00           O
ATOM   4603  N   ARG A 940      44.410  42.820  27.360  1.00  0.00           N
ATOM   4604  HN  ARG A 940      44.710  41.860  27.350  1.00  0.00           H
ATOM   4605  CA  ARG A 940      44.890  43.710  26.310  1.00  0.00           C
ATOM   4606  HA  ARG A 940      44.460  44.680  26.510  1.00  0.00           H
ATOM   4607  CB  ARG A 940      46.440  43.820  26.410  1.00  0.00           C
ATOM   4608  HB1 ARG A 940      46.830  44.440  25.570  1.00  0.00           H
ATOM   4609  HB2 ARG A 940      46.940  42.830  26.370  1.00  0.00           H
ATOM   4610  CG  ARG A 940      47.020  44.760  27.530  1.00  0.00           C
ATOM   4611  HG1 ARG A 940      48.020  45.030  27.140  1.00  0.00           H
ATOM   4612  HG2 ARG A 940      47.210  44.100  28.410  1.00  0.00           H
ATOM   4613  CD  ARG A 940      46.310  46.060  27.820  1.00  0.00           C
ATOM   4614  HD1 ARG A 940      45.320  45.890  28.290  1.00  0.00           H
ATOM   4615  HD2 ARG A 940      46.200  46.670  26.900  1.00  0.00           H
ATOM   4616  NE  ARG A 940      47.240  46.800  28.850  1.00  0.00           N
ATOM   4617  HE  ARG A 940      47.950  46.300  29.340  1.00  0.00           H
ATOM   4618  CZ  ARG A 940      47.250  48.120  29.100  1.00  0.00           C
ATOM   4619  NH1 ARG A 940      48.240  48.660  29.770  1.00  0.00           N
ATOM   4620 HH11 ARG A 940      48.990  48.090  30.110  1.00  0.00           H
ATOM   4621 HH12 ARG A 940      48.200  49.660  29.800  1.00  0.00           H
ATOM   4622  NH2 ARG A 940      46.420  48.920  28.550  1.00  0.00           N
ATOM   4623 HH21 ARG A 940      45.960  48.730  27.680  1.00  0.00           H
ATOM   4624 HH22 ARG A 940      46.570  49.900  28.690  1.00  0.00           H
ATOM   4625  C   ARG A 940      44.340  43.330  24.960  1.00  0.00           C
ATOM   4626  O   ARG A 940      44.120  42.130  24.730  1.00  0.00           O
ATOM   4627  N   LYS A 941      44.150  44.220  23.990  1.00  0.00           N
ATOM   4628  HN  LYS A 941      44.530  45.120  24.150  1.00  0.00           H
ATOM   4629  CA  LYS A 941      43.440  43.870  22.740  1.00  0.00           C
ATOM   4630  HA  LYS A 941      42.590  43.280  23.060  1.00  0.00           H
ATOM   4631  CB  LYS A 941      42.930  45.130  21.910  1.00  0.00           C
ATOM   4632  HB1 LYS A 941      42.670  44.820  20.870  1.00  0.00           H
ATOM   4633  HB2 LYS A 941      43.830  45.740  21.700  1.00  0.00           H
ATOM   4634  CG  LYS A 941      41.800  45.930  22.610  1.00  0.00           C
ATOM   4635  HG1 LYS A 941      42.100  45.970  23.680  1.00  0.00           H
ATOM   4636  HG2 LYS A 941      40.860  45.360  22.500  1.00  0.00           H
ATOM   4637  CD  LYS A 941      41.540  47.360  22.300  1.00  0.00           C
ATOM   4638  HD1 LYS A 941      41.140  47.450  21.260  1.00  0.00           H
ATOM   4639  HD2 LYS A 941      42.520  47.870  22.400  1.00  0.00           H
ATOM   4640  CE  LYS A 941      40.430  48.040  23.180  1.00  0.00           C
ATOM   4641  HE1 LYS A 941      40.600  47.860  24.270  1.00  0.00           H
ATOM   4642  HE2 LYS A 941      39.460  47.620  22.850  1.00  0.00           H
ATOM   4643  NZ  LYS A 941      40.340  49.410  22.870  1.00  0.00           N
ATOM   4644  HZ1 LYS A 941      40.570  49.530  21.860  1.00  0.00           H
ATOM   4645  HZ2 LYS A 941      41.000  49.960  23.470  1.00  0.00           H
ATOM   4646  HZ3 LYS A 941      39.400  49.810  23.000  1.00  0.00           H
ATOM   4647  C   LYS A 941      44.210  42.830  21.870  1.00  0.00           C
ATOM   4648  O   LYS A 941      43.730  41.820  21.330  1.00  0.00           O
ATOM   4649  N   GLU A 942      45.570  43.000  21.850  1.00  0.00           N
ATOM   4650  HN  GLU A 942      45.940  43.790  22.340  1.00  0.00           H
ATOM   4651  CA  GLU A 942      46.490  41.870  21.580  1.00  0.00           C
ATOM   4652  HA  GLU A 942      46.150  41.510  20.630  1.00  0.00           H
ATOM   4653  CB  GLU A 942      47.930  42.510  21.200  1.00  0.00           C
ATOM   4654  HB1 GLU A 942      47.980  43.200  22.070  1.00  0.00           H
ATOM   4655  HB2 GLU A 942      47.890  43.000  20.210  1.00  0.00           H
ATOM   4656  CG  GLU A 942      49.150  41.610  21.210  1.00  0.00           C
ATOM   4657  HG1 GLU A 942      49.060  40.890  20.380  1.00  0.00           H
ATOM   4658  HG2 GLU A 942      49.180  41.040  22.170  1.00  0.00           H
ATOM   4659  CD  GLU A 942      50.470  42.370  21.060  1.00  0.00           C
ATOM   4660  OE1 GLU A 942      51.140  42.540  22.120  1.00  0.00           O
ATOM   4661  OE2 GLU A 942      50.750  42.790  19.920  1.00  0.00           O
ATOM   4662  C   GLU A 942      46.510  40.680  22.580  1.00  0.00           C
ATOM   4663  O   GLU A 942      47.090  40.870  23.660  1.00  0.00           O
ATOM   4664  N   HSD A 943      45.860  39.580  22.190  1.00  0.00           N
ATOM   4665  HN  HSD A 943      45.470  39.580  21.280  1.00  0.00           H
ATOM   4666  CA  HSD A 943      45.970  38.290  22.810  1.00  0.00           C
ATOM   4667  HA  HSD A 943      45.710  37.660  21.970  1.00  0.00           H
ATOM   4668  CB  HSD A 943      47.340  37.920  23.220  1.00  0.00           C
ATOM   4669  HB1 HSD A 943      47.290  36.930  23.720  1.00  0.00           H
ATOM   4670  HB2 HSD A 943      47.730  38.600  24.010  1.00  0.00           H
ATOM   4671  ND1 HSD A 943      48.110  37.720  20.860  1.00  0.00           N
ATOM   4672  HD1 HSD A 943      47.200  37.560  20.480  1.00  0.00           H
ATOM   4673  CG  HSD A 943      48.390  37.950  22.180  1.00  0.00           C
ATOM   4674  CE1 HSD A 943      49.240  37.850  20.250  1.00  0.00           C
ATOM   4675  HE1 HSD A 943      49.410  37.500  19.220  1.00  0.00           H
ATOM   4676  NE2 HSD A 943      50.220  38.360  20.970  1.00  0.00           N
ATOM   4677  CD2 HSD A 943      49.710  38.380  22.250  1.00  0.00           C
ATOM   4678  HD2 HSD A 943      50.240  38.600  23.160  1.00  0.00           H
ATOM   4679  C   HSD A 943      44.930  38.310  23.970  1.00  0.00           C
ATOM   4680  O   HSD A 943      45.170  37.720  25.040  1.00  0.00           O
ATOM   4681  N   LYS A 944      43.660  38.890  23.660  1.00  0.00           N
ATOM   4682  HN  LYS A 944      43.600  39.300  22.750  1.00  0.00           H
ATOM   4683  CA  LYS A 944      42.420  38.840  24.510  1.00  0.00           C
ATOM   4684  HA  LYS A 944      42.580  39.720  25.120  1.00  0.00           H
ATOM   4685  CB  LYS A 944      41.110  39.140  23.730  1.00  0.00           C
ATOM   4686  HB1 LYS A 944      40.280  39.090  24.470  1.00  0.00           H
ATOM   4687  HB2 LYS A 944      40.970  38.330  22.980  1.00  0.00           H
ATOM   4688  CG  LYS A 944      41.050  40.460  22.960  1.00  0.00           C
ATOM   4689  HG1 LYS A 944      41.790  40.340  22.140  1.00  0.00           H
ATOM   4690  HG2 LYS A 944      41.180  41.290  23.680  1.00  0.00           H
ATOM   4691  CD  LYS A 944      39.720  40.580  22.230  1.00  0.00           C
ATOM   4692  HD1 LYS A 944      38.890  40.540  22.960  1.00  0.00           H
ATOM   4693  HD2 LYS A 944      39.630  39.810  21.430  1.00  0.00           H
ATOM   4694  CE  LYS A 944      39.550  42.010  21.640  1.00  0.00           C
ATOM   4695  HE1 LYS A 944      40.340  42.230  20.870  1.00  0.00           H
ATOM   4696  HE2 LYS A 944      39.730  42.860  22.330  1.00  0.00           H
ATOM   4697  NZ  LYS A 944      38.260  42.060  20.990  1.00  0.00           N
ATOM   4698  HZ1 LYS A 944      38.240  42.910  20.390  1.00  0.00           H
ATOM   4699  HZ2 LYS A 944      37.470  42.240  21.630  1.00  0.00           H
ATOM   4700  HZ3 LYS A 944      38.080  41.260  20.350  1.00  0.00           H
ATOM   4701  C   LYS A 944      42.240  37.600  25.380  1.00  0.00           C
ATOM   4702  O   LYS A 944      42.590  36.430  25.070  1.00  0.00           O
ATOM   4703  N   LEU A 945      41.730  37.840  26.590  1.00  0.00           N
ATOM   4704  HN  LEU A 945      41.580  38.800  26.820  1.00  0.00           H
ATOM   4705  CA  LEU A 945      41.200  36.860  27.510  1.00  0.00           C
ATOM   4706  HA  LEU A 945      41.990  36.120  27.580  1.00  0.00           H
ATOM   4707  CB  LEU A 945      41.130  37.490  28.940  1.00  0.00           C
ATOM   4708  HB1 LEU A 945      40.800  36.740  29.700  1.00  0.00           H
ATOM   4709  HB2 LEU A 945      40.360  38.290  29.040  1.00  0.00           H
ATOM   4710  CG  LEU A 945      42.460  38.140  29.510  1.00  0.00           C
ATOM   4711  HG  LEU A 945      42.950  38.820  28.780  1.00  0.00           H
ATOM   4712  CD1 LEU A 945      42.140  38.860  30.890  1.00  0.00           C
ATOM   4713 HD11 LEU A 945      42.930  39.590  31.170  1.00  0.00           H
ATOM   4714 HD12 LEU A 945      41.880  38.200  31.740  1.00  0.00           H
ATOM   4715 HD13 LEU A 945      41.260  39.460  30.580  1.00  0.00           H
ATOM   4716  CD2 LEU A 945      43.430  37.020  29.940  1.00  0.00           C
ATOM   4717 HD21 LEU A 945      43.830  36.430  29.100  1.00  0.00           H
ATOM   4718 HD22 LEU A 945      43.060  36.330  30.720  1.00  0.00           H
ATOM   4719 HD23 LEU A 945      44.290  37.540  30.420  1.00  0.00           H
ATOM   4720  C   LEU A 945      39.810  36.230  27.050  1.00  0.00           C
ATOM   4721  O   LEU A 945      38.800  36.970  26.770  1.00  0.00           O
ATOM   4722  N   LYS A 946      39.770  34.870  26.880  1.00  0.00           N
ATOM   4723  HN  LYS A 946      40.540  34.380  27.270  1.00  0.00           H
ATOM   4724  CA  LYS A 946      38.580  34.170  26.430  1.00  0.00           C
ATOM   4725  HA  LYS A 946      38.270  34.640  25.520  1.00  0.00           H
ATOM   4726  CB  LYS A 946      39.020  32.760  26.000  1.00  0.00           C
ATOM   4727  HB1 LYS A 946      38.160  32.290  25.480  1.00  0.00           H
ATOM   4728  HB2 LYS A 946      39.210  32.120  26.890  1.00  0.00           H
ATOM   4729  CG  LYS A 946      40.210  32.720  25.020  1.00  0.00           C
ATOM   4730  HG1 LYS A 946      41.080  33.360  25.270  1.00  0.00           H
ATOM   4731  HG2 LYS A 946      39.740  33.130  24.090  1.00  0.00           H
ATOM   4732  CD  LYS A 946      40.550  31.230  24.610  1.00  0.00           C
ATOM   4733  HD1 LYS A 946      41.280  31.250  23.780  1.00  0.00           H
ATOM   4734  HD2 LYS A 946      39.660  30.830  24.090  1.00  0.00           H
ATOM   4735  CE  LYS A 946      41.130  30.450  25.730  1.00  0.00           C
ATOM   4736  HE1 LYS A 946      41.760  29.610  25.360  1.00  0.00           H
ATOM   4737  HE2 LYS A 946      40.350  30.030  26.400  1.00  0.00           H
ATOM   4738  NZ  LYS A 946      42.150  31.230  26.590  1.00  0.00           N
ATOM   4739  HZ1 LYS A 946      42.400  30.650  27.410  1.00  0.00           H
ATOM   4740  HZ2 LYS A 946      41.760  32.150  26.860  1.00  0.00           H
ATOM   4741  HZ3 LYS A 946      42.960  31.500  26.000  1.00  0.00           H
ATOM   4742  C   LYS A 946      37.450  34.180  27.480  1.00  0.00           C
ATOM   4743  O   LYS A 946      36.280  34.190  27.070  1.00  0.00           O
ATOM   4744  N   LYS A 947      37.840  34.240  28.760  1.00  0.00           N
ATOM   4745  HN  LYS A 947      38.780  34.440  29.030  1.00  0.00           H
ATOM   4746  CA  LYS A 947      36.740  34.100  29.760  1.00  0.00           C
ATOM   4747  HA  LYS A 947      35.860  33.630  29.340  1.00  0.00           H
ATOM   4748  CB  LYS A 947      37.190  33.140  30.900  1.00  0.00           C
ATOM   4749  HB1 LYS A 947      36.540  33.050  31.800  1.00  0.00           H
ATOM   4750  HB2 LYS A 947      38.130  33.510  31.340  1.00  0.00           H
ATOM   4751  CG  LYS A 947      37.590  31.670  30.390  1.00  0.00           C
ATOM   4752  HG1 LYS A 947      38.130  31.680  29.430  1.00  0.00           H
ATOM   4753  HG2 LYS A 947      36.620  31.200  30.100  1.00  0.00           H
ATOM   4754  CD  LYS A 947      38.280  30.770  31.460  1.00  0.00           C
ATOM   4755  HD1 LYS A 947      37.960  31.100  32.480  1.00  0.00           H
ATOM   4756  HD2 LYS A 947      39.380  30.910  31.420  1.00  0.00           H
ATOM   4757  CE  LYS A 947      37.900  29.290  31.390  1.00  0.00           C
ATOM   4758  HE1 LYS A 947      38.010  28.920  30.350  1.00  0.00           H
ATOM   4759  HE2 LYS A 947      36.860  29.240  31.760  1.00  0.00           H
ATOM   4760  NZ  LYS A 947      38.770  28.490  32.350  1.00  0.00           N
ATOM   4761  HZ1 LYS A 947      38.780  27.460  32.180  1.00  0.00           H
ATOM   4762  HZ2 LYS A 947      38.350  28.660  33.280  1.00  0.00           H
ATOM   4763  HZ3 LYS A 947      39.690  28.960  32.360  1.00  0.00           H
ATOM   4764  C   LYS A 947      36.270  35.480  30.190  1.00  0.00           C
ATOM   4765  O   LYS A 947      35.370  35.590  31.040  1.00  0.00           O
ATOM   4766  N   GLY A 948      36.860  36.550  29.580  1.00  0.00           N
ATOM   4767  HN  GLY A 948      37.430  36.340  28.790  1.00  0.00           H
ATOM   4768  CA  GLY A 948      36.650  37.890  29.950  1.00  0.00           C
ATOM   4769  HA1 GLY A 948      35.700  38.200  29.560  1.00  0.00           H
ATOM   4770  HA2 GLY A 948      37.420  38.400  29.390  1.00  0.00           H
ATOM   4771  C   GLY A 948      36.640  38.250  31.420  1.00  0.00           C
ATOM   4772  O   GLY A 948      36.850  37.480  32.340  1.00  0.00           O
ATOM   4773  N   ALA A 949      36.240  39.480  31.780  1.00  0.00           N
ATOM   4774  HN  ALA A 949      36.070  40.140  31.050  1.00  0.00           H
ATOM   4775  CA  ALA A 949      35.980  39.940  33.180  1.00  0.00           C
ATOM   4776  HA  ALA A 949      36.260  39.180  33.900  1.00  0.00           H
ATOM   4777  CB  ALA A 949      36.740  41.200  33.490  1.00  0.00           C
ATOM   4778  HB1 ALA A 949      36.710  41.500  34.570  1.00  0.00           H
ATOM   4779  HB2 ALA A 949      36.280  42.050  32.930  1.00  0.00           H
ATOM   4780  HB3 ALA A 949      37.820  41.050  33.300  1.00  0.00           H
ATOM   4781  C   ALA A 949      34.500  40.100  33.450  1.00  0.00           C
ATOM   4782  O   ALA A 949      33.840  40.660  32.630  1.00  0.00           O
ATOM   4783  N   GLY A 950      34.030  39.450  34.520  1.00  0.00           N
ATOM   4784  HN  GLY A 950      34.550  38.670  34.900  1.00  0.00           H
ATOM   4785  CA  GLY A 950      32.650  39.630  35.040  1.00  0.00           C
ATOM   4786  HA1 GLY A 950      32.270  38.730  35.480  1.00  0.00           H
ATOM   4787  HA2 GLY A 950      32.060  39.990  34.210  1.00  0.00           H
ATOM   4788  C   GLY A 950      32.680  40.660  36.160  1.00  0.00           C
ATOM   4789  O   GLY A 950      32.790  40.270  37.300  1.00  0.00           O
ATOM   4790  N   TYR A 951      32.530  41.980  35.850  1.00  0.00           N
ATOM   4791  HN  TYR A 951      32.430  42.050  34.860  1.00  0.00           H
ATOM   4792  CA  TYR A 951      32.610  43.090  36.740  1.00  0.00           C
ATOM   4793  HA  TYR A 951      33.570  43.210  37.220  1.00  0.00           H
ATOM   4794  CB  TYR A 951      32.500  44.420  35.910  1.00  0.00           C
ATOM   4795  HB1 TYR A 951      32.830  45.230  36.580  1.00  0.00           H
ATOM   4796  HB2 TYR A 951      31.420  44.580  35.700  1.00  0.00           H
ATOM   4797  CG  TYR A 951      33.370  44.400  34.720  1.00  0.00           C
ATOM   4798  CD1 TYR A 951      34.750  44.450  34.860  1.00  0.00           C
ATOM   4799  HD1 TYR A 951      35.340  44.530  35.760  1.00  0.00           H
ATOM   4800  CE1 TYR A 951      35.590  44.460  33.710  1.00  0.00           C
ATOM   4801  HE1 TYR A 951      36.670  44.430  33.740  1.00  0.00           H
ATOM   4802  CZ  TYR A 951      34.980  44.430  32.430  1.00  0.00           C
ATOM   4803  OH  TYR A 951      35.770  44.620  31.250  1.00  0.00           O
ATOM   4804  HH  TYR A 951      35.210  44.390  30.520  1.00  0.00           H
ATOM   4805  CD2 TYR A 951      32.770  44.470  33.480  1.00  0.00           C
ATOM   4806  HD2 TYR A 951      31.700  44.620  33.400  1.00  0.00           H
ATOM   4807  CE2 TYR A 951      33.540  44.460  32.370  1.00  0.00           C
ATOM   4808  HE2 TYR A 951      32.980  44.540  31.450  1.00  0.00           H
ATOM   4809  C   TYR A 951      31.540  43.190  37.820  1.00  0.00           C
ATOM   4810  O   TYR A 951      31.950  43.640  38.920  1.00  0.00           O
ATOM   4811  N   HSD A 952      30.210  42.850  37.510  1.00  0.00           N
ATOM   4812  HN  HSD A 952      29.940  42.670  36.580  1.00  0.00           H
ATOM   4813  CA  HSD A 952      29.180  42.730  38.580  1.00  0.00           C
ATOM   4814  HA  HSD A 952      29.020  43.700  39.020  1.00  0.00           H
ATOM   4815  CB  HSD A 952      27.820  42.410  37.930  1.00  0.00           C
ATOM   4816  HB1 HSD A 952      27.290  41.510  38.300  1.00  0.00           H
ATOM   4817  HB2 HSD A 952      28.050  42.040  36.900  1.00  0.00           H
ATOM   4818  ND1 HSD A 952      26.320  43.800  36.430  1.00  0.00           N
ATOM   4819  HD1 HSD A 952      26.500  43.510  35.490  1.00  0.00           H
ATOM   4820  CG  HSD A 952      27.040  43.670  37.570  1.00  0.00           C
ATOM   4821  CE1 HSD A 952      25.520  44.900  36.600  1.00  0.00           C
ATOM   4822  HE1 HSD A 952      24.780  45.310  35.910  1.00  0.00           H
ATOM   4823  NE2 HSD A 952      25.740  45.460  37.790  1.00  0.00           N
ATOM   4824  CD2 HSD A 952      26.610  44.670  38.410  1.00  0.00           C
ATOM   4825  HD2 HSD A 952      26.970  44.880  39.410  1.00  0.00           H
ATOM   4826  C   HSD A 952      29.420  41.720  39.610  1.00  0.00           C
ATOM   4827  O   HSD A 952      29.390  41.950  40.790  1.00  0.00           O
ATOM   4828  N   LEU A 953      29.790  40.470  39.160  1.00  0.00           N
ATOM   4829  HN  LEU A 953      29.830  40.260  38.180  1.00  0.00           H
ATOM   4830  CA  LEU A 953      30.160  39.390  40.140  1.00  0.00           C
ATOM   4831  HA  LEU A 953      29.420  39.430  40.910  1.00  0.00           H
ATOM   4832  CB  LEU A 953      30.050  37.960  39.570  1.00  0.00           C
ATOM   4833  HB1 LEU A 953      30.840  37.820  38.810  1.00  0.00           H
ATOM   4834  HB2 LEU A 953      29.090  37.840  39.040  1.00  0.00           H
ATOM   4835  CG  LEU A 953      30.230  36.810  40.570  1.00  0.00           C
ATOM   4836  HG  LEU A 953      31.190  36.850  41.140  1.00  0.00           H
ATOM   4837  CD1 LEU A 953      29.090  36.810  41.580  1.00  0.00           C
ATOM   4838 HD11 LEU A 953      28.120  36.660  41.050  1.00  0.00           H
ATOM   4839 HD12 LEU A 953      29.010  37.780  42.120  1.00  0.00           H
ATOM   4840 HD13 LEU A 953      29.070  36.000  42.340  1.00  0.00           H
ATOM   4841  CD2 LEU A 953      30.210  35.470  39.720  1.00  0.00           C
ATOM   4842 HD21 LEU A 953      31.080  35.590  39.040  1.00  0.00           H
ATOM   4843 HD22 LEU A 953      29.310  35.390  39.080  1.00  0.00           H
ATOM   4844 HD23 LEU A 953      30.380  34.570  40.350  1.00  0.00           H
ATOM   4845  C   LEU A 953      31.410  39.640  41.010  1.00  0.00           C
ATOM   4846  O   LEU A 953      31.550  39.420  42.240  1.00  0.00           O
ATOM   4847  N   ASP A 954      32.430  40.250  40.380  1.00  0.00           N
ATOM   4848  HN  ASP A 954      32.260  40.470  39.420  1.00  0.00           H
ATOM   4849  CA  ASP A 954      33.730  40.760  40.940  1.00  0.00           C
ATOM   4850  HA  ASP A 954      34.330  39.950  41.330  1.00  0.00           H
ATOM   4851  CB  ASP A 954      34.530  41.300  39.660  1.00  0.00           C
ATOM   4852  HB1 ASP A 954      34.040  42.160  39.160  1.00  0.00           H
ATOM   4853  HB2 ASP A 954      34.510  40.380  39.050  1.00  0.00           H
ATOM   4854  CG  ASP A 954      35.980  41.620  39.940  1.00  0.00           C
ATOM   4855  OD1 ASP A 954      36.460  42.620  40.380  1.00  0.00           O
ATOM   4856  OD2 ASP A 954      36.830  40.480  39.740  1.00  0.00           O
ATOM   4857  HD2 ASP A 954      37.670  40.880  39.950  1.00  0.00           H
ATOM   4858  C   ASP A 954      33.600  41.810  41.920  1.00  0.00           C
ATOM   4859  O   ASP A 954      34.170  41.740  42.990  1.00  0.00           O
ATOM   4860  N   LEU A 955      32.690  42.810  41.700  1.00  0.00           N
ATOM   4861  HN  LEU A 955      32.330  43.050  40.800  1.00  0.00           H
ATOM   4862  CA  LEU A 955      32.240  43.840  42.680  1.00  0.00           C
ATOM   4863  HA  LEU A 955      33.130  44.320  43.070  1.00  0.00           H
ATOM   4864  CB  LEU A 955      31.250  44.890  42.070  1.00  0.00           C
ATOM   4865  HB1 LEU A 955      30.460  44.440  41.420  1.00  0.00           H
ATOM   4866  HB2 LEU A 955      31.820  45.520  41.360  1.00  0.00           H
ATOM   4867  CG  LEU A 955      30.520  45.880  43.060  1.00  0.00           C
ATOM   4868  HG  LEU A 955      29.860  45.330  43.760  1.00  0.00           H
ATOM   4869  CD1 LEU A 955      31.630  46.620  43.860  1.00  0.00           C
ATOM   4870 HD11 LEU A 955      32.280  47.210  43.170  1.00  0.00           H
ATOM   4871 HD12 LEU A 955      32.290  45.980  44.490  1.00  0.00           H
ATOM   4872 HD13 LEU A 955      31.190  47.320  44.600  1.00  0.00           H
ATOM   4873  CD2 LEU A 955      29.570  46.770  42.230  1.00  0.00           C
ATOM   4874 HD21 LEU A 955      29.030  47.430  42.940  1.00  0.00           H
ATOM   4875 HD22 LEU A 955      28.910  46.120  41.610  1.00  0.00           H
ATOM   4876 HD23 LEU A 955      30.260  47.410  41.640  1.00  0.00           H
ATOM   4877  C   LEU A 955      31.560  43.110  43.920  1.00  0.00           C
ATOM   4878  O   LEU A 955      31.950  43.250  45.080  1.00  0.00           O
ATOM   4879  N   LEU A 956      30.550  42.220  43.590  1.00  0.00           N
ATOM   4880  HN  LEU A 956      30.330  42.090  42.620  1.00  0.00           H
ATOM   4881  CA  LEU A 956      29.720  41.470  44.610  1.00  0.00           C
ATOM   4882  HA  LEU A 956      29.180  42.210  45.180  1.00  0.00           H
ATOM   4883  CB  LEU A 956      28.700  40.510  43.940  1.00  0.00           C
ATOM   4884  HB1 LEU A 956      29.080  39.570  43.460  1.00  0.00           H
ATOM   4885  HB2 LEU A 956      28.270  41.110  43.100  1.00  0.00           H
ATOM   4886  CG  LEU A 956      27.570  39.990  44.890  1.00  0.00           C
ATOM   4887  HG  LEU A 956      28.000  39.280  45.630  1.00  0.00           H
ATOM   4888  CD1 LEU A 956      26.740  41.070  45.540  1.00  0.00           C
ATOM   4889 HD11 LEU A 956      26.380  41.860  44.840  1.00  0.00           H
ATOM   4890 HD12 LEU A 956      27.170  41.620  46.410  1.00  0.00           H
ATOM   4891 HD13 LEU A 956      25.870  40.590  46.040  1.00  0.00           H
ATOM   4892  CD2 LEU A 956      26.630  39.100  44.090  1.00  0.00           C
ATOM   4893 HD21 LEU A 956      26.560  39.520  43.070  1.00  0.00           H
ATOM   4894 HD22 LEU A 956      25.640  38.880  44.580  1.00  0.00           H
ATOM   4895 HD23 LEU A 956      27.100  38.120  43.850  1.00  0.00           H
ATOM   4896  C   LEU A 956      30.650  40.690  45.480  1.00  0.00           C
ATOM   4897  O   LEU A 956      30.420  40.670  46.690  1.00  0.00           O
ATOM   4898  N   MET A 957      31.740  40.000  44.960  1.00  0.00           N
ATOM   4899  HN  MET A 957      31.930  39.860  43.990  1.00  0.00           H
ATOM   4900  CA  MET A 957      32.540  39.160  45.790  1.00  0.00           C
ATOM   4901  HA  MET A 957      31.910  38.610  46.470  1.00  0.00           H
ATOM   4902  CB  MET A 957      33.340  38.030  45.110  1.00  0.00           C
ATOM   4903  HB1 MET A 957      33.910  37.490  45.890  1.00  0.00           H
ATOM   4904  HB2 MET A 957      34.000  38.400  44.300  1.00  0.00           H
ATOM   4905  CG  MET A 957      32.440  36.970  44.500  1.00  0.00           C
ATOM   4906  HG1 MET A 957      33.120  36.170  44.140  1.00  0.00           H
ATOM   4907  HG2 MET A 957      31.880  37.400  43.640  1.00  0.00           H
ATOM   4908  SD  MET A 957      31.260  36.150  45.670  1.00  0.00           S
ATOM   4909  CE  MET A 957      32.540  35.890  47.000  1.00  0.00           C
ATOM   4910  HE1 MET A 957      32.690  36.850  47.510  1.00  0.00           H
ATOM   4911  HE2 MET A 957      33.500  35.500  46.590  1.00  0.00           H
ATOM   4912  HE3 MET A 957      32.080  35.130  47.680  1.00  0.00           H
ATOM   4913  C   MET A 957      33.330  39.910  46.780  1.00  0.00           C
ATOM   4914  O   MET A 957      33.560  39.420  47.850  1.00  0.00           O
ATOM   4915  N   VAL A 958      33.880  41.120  46.520  1.00  0.00           N
ATOM   4916  HN  VAL A 958      33.900  41.600  45.650  1.00  0.00           H
ATOM   4917  CA  VAL A 958      34.390  42.010  47.610  1.00  0.00           C
ATOM   4918  HA  VAL A 958      35.060  41.460  48.250  1.00  0.00           H
ATOM   4919  CB  VAL A 958      35.110  43.170  47.000  1.00  0.00           C
ATOM   4920  HB  VAL A 958      34.640  43.480  46.040  1.00  0.00           H
ATOM   4921  CG1 VAL A 958      35.200  44.340  47.920  1.00  0.00           C
ATOM   4922 HG11 VAL A 958      36.090  44.980  47.730  1.00  0.00           H
ATOM   4923 HG12 VAL A 958      35.460  44.030  48.950  1.00  0.00           H
ATOM   4924 HG13 VAL A 958      34.310  44.960  48.110  1.00  0.00           H
ATOM   4925  CG2 VAL A 958      36.490  42.620  46.700  1.00  0.00           C
ATOM   4926 HG21 VAL A 958      36.450  41.810  45.940  1.00  0.00           H
ATOM   4927 HG22 VAL A 958      37.040  42.300  47.630  1.00  0.00           H
ATOM   4928 HG23 VAL A 958      37.240  43.380  46.390  1.00  0.00           H
ATOM   4929  C   VAL A 958      33.230  42.400  48.500  1.00  0.00           C
ATOM   4930  O   VAL A 958      33.280  42.200  49.740  1.00  0.00           O
ATOM   4931  N   GLY A 959      32.020  42.830  48.020  1.00  0.00           N
ATOM   4932  HN  GLY A 959      31.930  42.990  47.040  1.00  0.00           H
ATOM   4933  CA  GLY A 959      31.000  43.440  48.890  1.00  0.00           C
ATOM   4934  HA1 GLY A 959      30.210  43.810  48.250  1.00  0.00           H
ATOM   4935  HA2 GLY A 959      31.540  44.100  49.550  1.00  0.00           H
ATOM   4936  C   GLY A 959      30.430  42.430  49.790  1.00  0.00           C
ATOM   4937  O   GLY A 959      30.070  42.760  50.890  1.00  0.00           O
ATOM   4938  N   VAL A 960      30.200  41.140  49.370  1.00  0.00           N
ATOM   4939  HN  VAL A 960      30.390  40.910  48.420  1.00  0.00           H
ATOM   4940  CA  VAL A 960      29.710  40.230  50.340  1.00  0.00           C
ATOM   4941  HA  VAL A 960      28.910  40.720  50.870  1.00  0.00           H
ATOM   4942  CB  VAL A 960      29.060  38.990  49.670  1.00  0.00           C
ATOM   4943  HB  VAL A 960      29.710  38.610  48.850  1.00  0.00           H
ATOM   4944  CG1 VAL A 960      28.640  37.940  50.710  1.00  0.00           C
ATOM   4945 HG11 VAL A 960      28.030  38.440  51.500  1.00  0.00           H
ATOM   4946 HG12 VAL A 960      29.490  37.290  51.040  1.00  0.00           H
ATOM   4947 HG13 VAL A 960      27.910  37.230  50.280  1.00  0.00           H
ATOM   4948  CG2 VAL A 960      27.700  39.380  49.060  1.00  0.00           C
ATOM   4949 HG21 VAL A 960      27.130  38.450  48.870  1.00  0.00           H
ATOM   4950 HG22 VAL A 960      27.840  39.810  48.050  1.00  0.00           H
ATOM   4951 HG23 VAL A 960      27.260  40.080  49.800  1.00  0.00           H
ATOM   4952  C   VAL A 960      30.780  39.830  51.430  1.00  0.00           C
ATOM   4953  O   VAL A 960      30.490  39.840  52.610  1.00  0.00           O
ATOM   4954  N   MET A 961      32.000  39.440  51.000  1.00  0.00           N
ATOM   4955  HN  MET A 961      32.220  39.350  50.040  1.00  0.00           H
ATOM   4956  CA  MET A 961      33.070  39.040  51.900  1.00  0.00           C
ATOM   4957  HA  MET A 961      32.620  38.190  52.410  1.00  0.00           H
ATOM   4958  CB  MET A 961      34.160  38.380  51.110  1.00  0.00           C
ATOM   4959  HB1 MET A 961      34.890  37.950  51.840  1.00  0.00           H
ATOM   4960  HB2 MET A 961      34.650  39.180  50.530  1.00  0.00           H
ATOM   4961  CG  MET A 961      33.640  37.250  50.270  1.00  0.00           C
ATOM   4962  HG1 MET A 961      34.440  36.650  49.780  1.00  0.00           H
ATOM   4963  HG2 MET A 961      33.090  37.620  49.380  1.00  0.00           H
ATOM   4964  SD  MET A 961      32.530  35.960  51.090  1.00  0.00           S
ATOM   4965  CE  MET A 961      33.550  35.240  52.330  1.00  0.00           C
ATOM   4966  HE1 MET A 961      33.510  35.850  53.260  1.00  0.00           H
ATOM   4967  HE2 MET A 961      34.590  35.200  51.950  1.00  0.00           H
ATOM   4968  HE3 MET A 961      33.260  34.190  52.590  1.00  0.00           H
ATOM   4969  C   MET A 961      33.500  40.130  52.720  1.00  0.00           C
ATOM   4970  O   MET A 961      33.830  39.860  53.850  1.00  0.00           O
ATOM   4971  N   LEU A 962      33.470  41.410  52.310  1.00  0.00           N
ATOM   4972  HN  LEU A 962      33.430  41.510  51.310  1.00  0.00           H
ATOM   4973  CA  LEU A 962      33.670  42.450  53.230  1.00  0.00           C
ATOM   4974  HA  LEU A 962      34.670  42.310  53.580  1.00  0.00           H
ATOM   4975  CB  LEU A 962      33.510  43.720  52.340  1.00  0.00           C
ATOM   4976  HB1 LEU A 962      32.500  43.720  51.890  1.00  0.00           H
ATOM   4977  HB2 LEU A 962      34.370  43.780  51.620  1.00  0.00           H
ATOM   4978  CG  LEU A 962      33.710  45.040  53.090  1.00  0.00           C
ATOM   4979  HG  LEU A 962      34.430  44.850  53.910  1.00  0.00           H
ATOM   4980  CD1 LEU A 962      34.230  46.080  52.130  1.00  0.00           C
ATOM   4981 HD11 LEU A 962      34.390  46.930  52.830  1.00  0.00           H
ATOM   4982 HD12 LEU A 962      33.530  46.280  51.290  1.00  0.00           H
ATOM   4983 HD13 LEU A 962      35.220  45.800  51.700  1.00  0.00           H
ATOM   4984  CD2 LEU A 962      32.480  45.590  53.870  1.00  0.00           C
ATOM   4985 HD21 LEU A 962      31.540  45.730  53.290  1.00  0.00           H
ATOM   4986 HD22 LEU A 962      32.730  46.620  54.210  1.00  0.00           H
ATOM   4987 HD23 LEU A 962      32.070  44.940  54.670  1.00  0.00           H
ATOM   4988  C   LEU A 962      32.760  42.520  54.430  1.00  0.00           C
ATOM   4989  O   LEU A 962      33.120  42.820  55.530  1.00  0.00           O
ATOM   4990  N   GLY A 963      31.490  42.170  54.290  1.00  0.00           N
ATOM   4991  HN  GLY A 963      31.130  42.030  53.380  1.00  0.00           H
ATOM   4992  CA  GLY A 963      30.560  42.040  55.440  1.00  0.00           C
ATOM   4993  HA1 GLY A 963      29.540  41.960  55.100  1.00  0.00           H
ATOM   4994  HA2 GLY A 963      30.590  42.910  56.070  1.00  0.00           H
ATOM   4995  C   GLY A 963      30.790  40.810  56.310  1.00  0.00           C
ATOM   4996  O   GLY A 963      30.870  40.890  57.540  1.00  0.00           O
ATOM   4997  N   VAL A 964      31.160  39.720  55.560  1.00  0.00           N
ATOM   4998  HN  VAL A 964      31.190  39.800  54.570  1.00  0.00           H
ATOM   4999  CA  VAL A 964      31.650  38.490  56.210  1.00  0.00           C
ATOM   5000  HA  VAL A 964      30.870  38.150  56.870  1.00  0.00           H
ATOM   5001  CB  VAL A 964      31.760  37.270  55.240  1.00  0.00           C
ATOM   5002  HB  VAL A 964      32.640  37.500  54.600  1.00  0.00           H
ATOM   5003  CG1 VAL A 964      32.250  36.030  56.020  1.00  0.00           C
ATOM   5004 HG11 VAL A 964      31.610  35.690  56.860  1.00  0.00           H
ATOM   5005 HG12 VAL A 964      33.290  36.200  56.400  1.00  0.00           H
ATOM   5006 HG13 VAL A 964      32.250  35.100  55.410  1.00  0.00           H
ATOM   5007  CG2 VAL A 964      30.520  36.900  54.420  1.00  0.00           C
ATOM   5008 HG21 VAL A 964      29.780  36.530  55.160  1.00  0.00           H
ATOM   5009 HG22 VAL A 964      30.770  36.210  53.590  1.00  0.00           H
ATOM   5010 HG23 VAL A 964      30.160  37.810  53.910  1.00  0.00           H
ATOM   5011  C   VAL A 964      32.930  38.700  57.030  1.00  0.00           C
ATOM   5012  O   VAL A 964      33.140  38.130  58.100  1.00  0.00           O
ATOM   5013  N   CYS A 965      33.860  39.500  56.540  1.00  0.00           N
ATOM   5014  HN  CYS A 965      33.760  39.790  55.590  1.00  0.00           H
ATOM   5015  CA  CYS A 965      35.010  40.160  57.270  1.00  0.00           C
ATOM   5016  HA  CYS A 965      35.480  39.320  57.750  1.00  0.00           H
ATOM   5017  CB  CYS A 965      35.940  40.900  56.270  1.00  0.00           C
ATOM   5018  HB1 CYS A 965      36.770  41.480  56.720  1.00  0.00           H
ATOM   5019  HB2 CYS A 965      35.290  41.630  55.760  1.00  0.00           H
ATOM   5020  SG  CYS A 965      36.740  39.720  55.060  1.00  0.00           S
ATOM   5021  HG1 CYS A 965      35.680  39.680  54.260  1.00  0.00           H
ATOM   5022  C   CYS A 965      34.610  41.150  58.460  1.00  0.00           C
ATOM   5023  O   CYS A 965      35.130  41.160  59.540  1.00  0.00           O
ATOM   5024  N   SER A 966      33.580  41.960  58.300  1.00  0.00           N
ATOM   5025  HN  SER A 966      33.200  41.890  57.380  1.00  0.00           H
ATOM   5026  CA  SER A 966      33.000  42.690  59.390  1.00  0.00           C
ATOM   5027  HA  SER A 966      33.790  43.270  59.840  1.00  0.00           H
ATOM   5028  CB  SER A 966      31.940  43.670  58.690  1.00  0.00           C
ATOM   5029  HB1 SER A 966      31.500  44.390  59.420  1.00  0.00           H
ATOM   5030  HB2 SER A 966      31.070  43.130  58.250  1.00  0.00           H
ATOM   5031  OG  SER A 966      32.480  44.460  57.580  1.00  0.00           O
ATOM   5032  HG1 SER A 966      32.740  43.850  56.890  1.00  0.00           H
ATOM   5033  C   SER A 966      32.370  41.910  60.570  1.00  0.00           C
ATOM   5034  O   SER A 966      32.580  42.240  61.730  1.00  0.00           O
ATOM   5035  N   VAL A 967      31.600  40.860  60.290  1.00  0.00           N
ATOM   5036  HN  VAL A 967      31.480  40.690  59.320  1.00  0.00           H
ATOM   5037  CA  VAL A 967      30.900  40.040  61.290  1.00  0.00           C
ATOM   5038  HA  VAL A 967      30.500  40.720  62.020  1.00  0.00           H
ATOM   5039  CB  VAL A 967      29.750  39.190  60.630  1.00  0.00           C
ATOM   5040  HB  VAL A 967      30.070  38.540  59.790  1.00  0.00           H
ATOM   5041  CG1 VAL A 967      29.170  38.200  61.670  1.00  0.00           C
ATOM   5042 HG11 VAL A 967      29.730  37.240  61.780  1.00  0.00           H
ATOM   5043 HG12 VAL A 967      28.110  37.890  61.540  1.00  0.00           H
ATOM   5044 HG13 VAL A 967      28.960  38.640  62.670  1.00  0.00           H
ATOM   5045  CG2 VAL A 967      28.650  40.120  60.140  1.00  0.00           C
ATOM   5046 HG21 VAL A 967      28.130  40.650  60.970  1.00  0.00           H
ATOM   5047 HG22 VAL A 967      27.900  39.480  59.620  1.00  0.00           H
ATOM   5048 HG23 VAL A 967      29.060  40.870  59.430  1.00  0.00           H
ATOM   5049  C   VAL A 967      31.830  39.190  62.040  1.00  0.00           C
ATOM   5050  O   VAL A 967      31.670  39.000  63.280  1.00  0.00           O
ATOM   5051  N   MET A 968      33.010  38.920  61.440  1.00  0.00           N
ATOM   5052  HN  MET A 968      33.250  39.190  60.510  1.00  0.00           H
ATOM   5053  CA  MET A 968      34.030  38.200  62.110  1.00  0.00           C
ATOM   5054  HA  MET A 968      33.700  37.660  62.980  1.00  0.00           H
ATOM   5055  CB  MET A 968      34.550  37.120  61.120  1.00  0.00           C
ATOM   5056  HB1 MET A 968      35.400  36.570  61.580  1.00  0.00           H
ATOM   5057  HB2 MET A 968      34.900  37.600  60.180  1.00  0.00           H
ATOM   5058  CG  MET A 968      33.480  35.950  60.910  1.00  0.00           C
ATOM   5059  HG1 MET A 968      33.910  35.180  60.230  1.00  0.00           H
ATOM   5060  HG2 MET A 968      32.680  36.460  60.330  1.00  0.00           H
[truncated: 6,873,249 more chars]
