# Supplementary material for: CryoEM and computational modeling structural insights into the pH regulator NBCn1
Source: Nat Commun. 2025 Nov 11;16:9932. doi: 10.1038/s41467-025-64868-z (PMC12606367; doi:10.1038/s41467-025-64868-z)
Supplement: Supplementary file 7 — Supplementary Data 5 [file 41467_2025_64868_MOESM7_ESM.zip › 100ns_z_restr_MD_NBCn1_2NaCO3/hNBCn1_IF/z-restr_hNBCn1_IF_2NaCO3_first_step_9.pdb]

REMARK    GENERATED BY TRJCONV
TITLE     Title t= 4100.00000 step= 2050000
REMARK    THIS IS A SIMULATION BOX
CRYST1   93.486   93.486  102.505  90.00  90.00  90.00 P 1           1
MODEL        1
ATOM      1  N   LEU A 585      24.500  41.410  36.060  1.00  0.00           N
ATOM      2  HT1 LEU A 585      23.950  42.150  36.530  1.00  0.00           H
ATOM      3  HT2 LEU A 585      23.800  40.820  35.550  1.00  0.00           H
ATOM      4  HT3 LEU A 585      25.070  41.760  35.260  1.00  0.00           H
ATOM      5  CA  LEU A 585      25.280  40.670  37.100  1.00  0.00           C
ATOM      6  HA  LEU A 585      26.340  40.840  36.920  1.00  0.00           H
ATOM      7  CB  LEU A 585      24.790  41.120  38.550  1.00  0.00           C
ATOM      8  HB1 LEU A 585      23.680  41.160  38.530  1.00  0.00           H
ATOM      9  HB2 LEU A 585      25.140  42.160  38.730  1.00  0.00           H
ATOM     10  CG  LEU A 585      25.280  40.360  39.800  1.00  0.00           C
ATOM     11  HG  LEU A 585      25.250  39.270  39.550  1.00  0.00           H
ATOM     12  CD1 LEU A 585      26.770  40.720  40.090  1.00  0.00           C
ATOM     13 HD11 LEU A 585      27.160  40.130  40.950  1.00  0.00           H
ATOM     14 HD12 LEU A 585      26.920  41.800  40.280  1.00  0.00           H
ATOM     15 HD13 LEU A 585      27.440  40.670  39.210  1.00  0.00           H
ATOM     16  CD2 LEU A 585      24.480  40.580  41.050  1.00  0.00           C
ATOM     17 HD21 LEU A 585      24.950  39.870  41.760  1.00  0.00           H
ATOM     18 HD22 LEU A 585      23.410  40.300  40.850  1.00  0.00           H
ATOM     19 HD23 LEU A 585      24.470  41.660  41.300  1.00  0.00           H
ATOM     20  C   LEU A 585      25.000  39.110  36.970  1.00  0.00           C
ATOM     21  O   LEU A 585      25.930  38.400  36.630  1.00  0.00           O
ATOM     22  N   ILE A 586      23.780  38.590  37.130  1.00  0.00           N
ATOM     23  HN  ILE A 586      23.000  39.170  37.370  1.00  0.00           H
ATOM     24  CA  ILE A 586      23.490  37.150  37.090  1.00  0.00           C
ATOM     25  HA  ILE A 586      24.050  36.600  37.830  1.00  0.00           H
ATOM     26  CB  ILE A 586      22.020  37.040  37.660  1.00  0.00           C
ATOM     27  HB  ILE A 586      21.430  37.580  36.900  1.00  0.00           H
ATOM     28  CG2 ILE A 586      21.520  35.580  37.560  1.00  0.00           C
ATOM     29 HG21 ILE A 586      22.210  34.880  38.070  1.00  0.00           H
ATOM     30 HG22 ILE A 586      21.600  35.210  36.520  1.00  0.00           H
ATOM     31 HG23 ILE A 586      20.470  35.420  37.900  1.00  0.00           H
ATOM     32  CG1 ILE A 586      21.710  37.650  39.080  1.00  0.00           C
ATOM     33 HG11 ILE A 586      20.650  37.370  39.280  1.00  0.00           H
ATOM     34 HG12 ILE A 586      21.800  38.760  39.000  1.00  0.00           H
ATOM     35  CD  ILE A 586      22.610  37.100  40.260  1.00  0.00           C
ATOM     36  HD1 ILE A 586      22.310  37.630  41.190  1.00  0.00           H
ATOM     37  HD2 ILE A 586      23.690  37.260  40.080  1.00  0.00           H
ATOM     38  HD3 ILE A 586      22.320  36.040  40.390  1.00  0.00           H
ATOM     39  C   ILE A 586      23.790  36.370  35.830  1.00  0.00           C
ATOM     40  O   ILE A 586      24.240  35.180  35.850  1.00  0.00           O
ATOM     41  N   LEU A 587      23.610  37.030  34.660  1.00  0.00           N
ATOM     42  HN  LEU A 587      23.190  37.930  34.590  1.00  0.00           H
ATOM     43  CA  LEU A 587      24.080  36.430  33.430  1.00  0.00           C
ATOM     44  HA  LEU A 587      23.550  35.490  33.430  1.00  0.00           H
ATOM     45  CB  LEU A 587      23.520  37.340  32.330  1.00  0.00           C
ATOM     46  HB1 LEU A 587      24.110  38.280  32.330  1.00  0.00           H
ATOM     47  HB2 LEU A 587      22.530  37.760  32.610  1.00  0.00           H
ATOM     48  CG  LEU A 587      23.600  36.630  30.920  1.00  0.00           C
ATOM     49  HG  LEU A 587      24.670  36.640  30.640  1.00  0.00           H
ATOM     50  CD1 LEU A 587      23.210  35.120  30.970  1.00  0.00           C
ATOM     51 HD11 LEU A 587      23.930  34.460  31.490  1.00  0.00           H
ATOM     52 HD12 LEU A 587      23.190  34.700  29.950  1.00  0.00           H
ATOM     53 HD13 LEU A 587      22.180  35.080  31.420  1.00  0.00           H
ATOM     54  CD2 LEU A 587      22.750  37.380  29.870  1.00  0.00           C
ATOM     55 HD21 LEU A 587      23.280  38.350  29.810  1.00  0.00           H
ATOM     56 HD22 LEU A 587      21.710  37.600  30.180  1.00  0.00           H
ATOM     57 HD23 LEU A 587      22.720  36.850  28.880  1.00  0.00           H
ATOM     58  C   LEU A 587      25.620  36.310  33.430  1.00  0.00           C
ATOM     59  O   LEU A 587      26.100  35.300  32.910  1.00  0.00           O
ATOM     60  N   ASP A 588      26.460  37.150  34.040  1.00  0.00           N
ATOM     61  HN  ASP A 588      26.220  37.970  34.560  1.00  0.00           H
ATOM     62  CA  ASP A 588      27.910  36.920  34.050  1.00  0.00           C
ATOM     63  HA  ASP A 588      28.190  36.690  33.030  1.00  0.00           H
ATOM     64  CB  ASP A 588      28.630  38.230  34.460  1.00  0.00           C
ATOM     65  HB1 ASP A 588      29.700  38.120  34.190  1.00  0.00           H
ATOM     66  HB2 ASP A 588      28.510  38.530  35.530  1.00  0.00           H
ATOM     67  CG  ASP A 588      28.170  39.450  33.660  1.00  0.00           C
ATOM     68  OD1 ASP A 588      27.940  39.190  32.480  1.00  0.00           O
ATOM     69  OD2 ASP A 588      28.080  40.590  34.150  1.00  0.00           O
ATOM     70  C   ASP A 588      28.270  35.810  34.960  1.00  0.00           C
ATOM     71  O   ASP A 588      29.160  34.990  34.710  1.00  0.00           O
ATOM     72  N   ILE A 589      27.510  35.540  36.080  1.00  0.00           N
ATOM     73  HN  ILE A 589      26.690  36.100  36.180  1.00  0.00           H
ATOM     74  CA  ILE A 589      27.720  34.220  36.820  1.00  0.00           C
ATOM     75  HA  ILE A 589      28.770  34.080  37.040  1.00  0.00           H
ATOM     76  CB  ILE A 589      26.920  34.190  38.120  1.00  0.00           C
ATOM     77  HB  ILE A 589      25.850  34.130  37.810  1.00  0.00           H
ATOM     78  CG2 ILE A 589      27.290  32.880  38.840  1.00  0.00           C
ATOM     79 HG21 ILE A 589      28.350  32.780  39.130  1.00  0.00           H
ATOM     80 HG22 ILE A 589      27.000  31.960  38.300  1.00  0.00           H
ATOM     81 HG23 ILE A 589      26.830  32.700  39.840  1.00  0.00           H
ATOM     82  CG1 ILE A 589      27.340  35.330  39.010  1.00  0.00           C
ATOM     83 HG11 ILE A 589      27.080  36.290  38.520  1.00  0.00           H
ATOM     84 HG12 ILE A 589      28.440  35.470  39.000  1.00  0.00           H
ATOM     85  CD  ILE A 589      26.760  35.220  40.420  1.00  0.00           C
ATOM     86  HD1 ILE A 589      27.540  34.630  40.940  1.00  0.00           H
ATOM     87  HD2 ILE A 589      25.780  34.710  40.490  1.00  0.00           H
ATOM     88  HD3 ILE A 589      26.620  36.260  40.790  1.00  0.00           H
ATOM     89  C   ILE A 589      27.300  32.950  35.850  1.00  0.00           C
ATOM     90  O   ILE A 589      28.030  31.950  35.790  1.00  0.00           O
ATOM     91  N   LYS A 590      26.140  33.050  35.150  1.00  0.00           N
ATOM     92  HN  LYS A 590      25.470  33.770  35.310  1.00  0.00           H
ATOM     93  CA  LYS A 590      25.470  31.970  34.420  1.00  0.00           C
ATOM     94  HA  LYS A 590      25.520  31.060  35.000  1.00  0.00           H
ATOM     95  CB  LYS A 590      24.060  32.410  34.000  1.00  0.00           C
ATOM     96  HB1 LYS A 590      23.660  31.850  33.130  1.00  0.00           H
ATOM     97  HB2 LYS A 590      24.060  33.450  33.580  1.00  0.00           H
ATOM     98  CG  LYS A 590      23.050  32.280  35.140  1.00  0.00           C
ATOM     99  HG1 LYS A 590      22.250  33.020  34.910  1.00  0.00           H
ATOM    100  HG2 LYS A 590      23.620  32.680  36.000  1.00  0.00           H
ATOM    101  CD  LYS A 590      22.530  30.860  35.540  1.00  0.00           C
ATOM    102  HD1 LYS A 590      21.860  31.030  36.410  1.00  0.00           H
ATOM    103  HD2 LYS A 590      23.380  30.290  35.970  1.00  0.00           H
ATOM    104  CE  LYS A 590      21.740  30.140  34.440  1.00  0.00           C
ATOM    105  HE1 LYS A 590      22.420  29.930  33.600  1.00  0.00           H
ATOM    106  HE2 LYS A 590      20.880  30.800  34.210  1.00  0.00           H
ATOM    107  NZ  LYS A 590      21.170  28.860  34.870  1.00  0.00           N
ATOM    108  HZ1 LYS A 590      21.040  29.010  35.900  1.00  0.00           H
ATOM    109  HZ2 LYS A 590      21.830  28.070  34.730  1.00  0.00           H
ATOM    110  HZ3 LYS A 590      20.280  28.670  34.360  1.00  0.00           H
ATOM    111  C   LYS A 590      26.270  31.540  33.180  1.00  0.00           C
ATOM    112  O   LYS A 590      26.320  30.410  32.810  1.00  0.00           O
ATOM    113  N   ARG A 591      26.950  32.580  32.580  1.00  0.00           N
ATOM    114  HN  ARG A 591      26.740  33.460  33.000  1.00  0.00           H
ATOM    115  CA  ARG A 591      27.920  32.400  31.490  1.00  0.00           C
ATOM    116  HA  ARG A 591      27.380  31.910  30.690  1.00  0.00           H
ATOM    117  CB  ARG A 591      28.260  33.760  30.840  1.00  0.00           C
ATOM    118  HB1 ARG A 591      29.170  33.670  30.220  1.00  0.00           H
ATOM    119  HB2 ARG A 591      28.520  34.490  31.640  1.00  0.00           H
ATOM    120  CG  ARG A 591      27.150  34.310  29.890  1.00  0.00           C
ATOM    121  HG1 ARG A 591      26.270  34.330  30.570  1.00  0.00           H
ATOM    122  HG2 ARG A 591      26.900  33.610  29.070  1.00  0.00           H
ATOM    123  CD  ARG A 591      27.410  35.700  29.390  1.00  0.00           C
ATOM    124  HD1 ARG A 591      28.450  35.850  29.030  1.00  0.00           H
ATOM    125  HD2 ARG A 591      27.150  36.390  30.230  1.00  0.00           H
ATOM    126  NE  ARG A 591      26.510  35.960  28.250  1.00  0.00           N
ATOM    127  HE  ARG A 591      26.040  35.210  27.790  1.00  0.00           H
ATOM    128  CZ  ARG A 591      26.450  37.150  27.710  1.00  0.00           C
ATOM    129  NH1 ARG A 591      27.010  38.240  28.190  1.00  0.00           N
ATOM    130 HH11 ARG A 591      27.710  38.060  28.880  1.00  0.00           H
ATOM    131 HH12 ARG A 591      26.960  39.090  27.670  1.00  0.00           H
ATOM    132  NH2 ARG A 591      25.610  37.410  26.650  1.00  0.00           N
ATOM    133 HH21 ARG A 591      25.670  38.350  26.310  1.00  0.00           H
ATOM    134 HH22 ARG A 591      25.290  36.700  26.020  1.00  0.00           H
ATOM    135  C   ARG A 591      29.170  31.530  31.770  1.00  0.00           C
ATOM    136  O   ARG A 591      29.830  31.030  30.840  1.00  0.00           O
ATOM    137  N   LYS A 592      29.560  31.470  33.080  1.00  0.00           N
ATOM    138  HN  LYS A 592      29.190  31.950  33.880  1.00  0.00           H
ATOM    139  CA  LYS A 592      30.820  30.710  33.410  1.00  0.00           C
ATOM    140  HA  LYS A 592      31.320  30.390  32.500  1.00  0.00           H
ATOM    141  CB  LYS A 592      31.780  31.600  34.260  1.00  0.00           C
ATOM    142  HB1 LYS A 592      32.750  31.080  34.290  1.00  0.00           H
ATOM    143  HB2 LYS A 592      31.550  31.810  35.330  1.00  0.00           H
ATOM    144  CG  LYS A 592      31.950  33.020  33.550  1.00  0.00           C
ATOM    145  HG1 LYS A 592      32.550  33.730  34.180  1.00  0.00           H
ATOM    146  HG2 LYS A 592      30.940  33.470  33.570  1.00  0.00           H
ATOM    147  CD  LYS A 592      32.580  32.960  32.060  1.00  0.00           C
ATOM    148  HD1 LYS A 592      32.130  32.180  31.410  1.00  0.00           H
ATOM    149  HD2 LYS A 592      33.650  32.750  32.300  1.00  0.00           H
ATOM    150  CE  LYS A 592      32.370  34.360  31.490  1.00  0.00           C
ATOM    151  HE1 LYS A 592      32.760  35.070  32.250  1.00  0.00           H
ATOM    152  HE2 LYS A 592      31.300  34.500  31.220  1.00  0.00           H
ATOM    153  NZ  LYS A 592      33.080  34.530  30.240  1.00  0.00           N
ATOM    154  HZ1 LYS A 592      32.400  34.110  29.560  1.00  0.00           H
ATOM    155  HZ2 LYS A 592      33.960  33.980  30.100  1.00  0.00           H
ATOM    156  HZ3 LYS A 592      33.210  35.520  29.950  1.00  0.00           H
ATOM    157  C   LYS A 592      30.520  29.450  34.200  1.00  0.00           C
ATOM    158  O   LYS A 592      31.410  28.640  34.350  1.00  0.00           O
ATOM    159  N   ALA A 593      29.240  29.180  34.510  1.00  0.00           N
ATOM    160  HN  ALA A 593      28.480  29.800  34.300  1.00  0.00           H
ATOM    161  CA  ALA A 593      28.780  27.950  35.160  1.00  0.00           C
ATOM    162  HA  ALA A 593      29.390  27.910  36.050  1.00  0.00           H
ATOM    163  CB  ALA A 593      27.330  28.060  35.530  1.00  0.00           C
ATOM    164  HB1 ALA A 593      26.960  27.040  35.800  1.00  0.00           H
ATOM    165  HB2 ALA A 593      26.670  28.510  34.770  1.00  0.00           H
ATOM    166  HB3 ALA A 593      27.280  28.550  36.530  1.00  0.00           H
ATOM    167  C   ALA A 593      29.170  26.690  34.390  1.00  0.00           C
ATOM    168  O   ALA A 593      29.810  25.870  35.050  1.00  0.00           O
ATOM    169  N   PRO A 594      29.010  26.470  33.070  1.00  0.00           N
ATOM    170  CD  PRO A 594      28.250  27.280  32.140  1.00  0.00           C
ATOM    171  HD1 PRO A 594      28.700  28.290  31.980  1.00  0.00           H
ATOM    172  HD2 PRO A 594      27.210  27.200  32.500  1.00  0.00           H
ATOM    173  CA  PRO A 594      29.600  25.210  32.440  1.00  0.00           C
ATOM    174  HA  PRO A 594      29.310  24.380  33.070  1.00  0.00           H
ATOM    175  CB  PRO A 594      28.840  25.100  31.110  1.00  0.00           C
ATOM    176  HB1 PRO A 594      27.920  24.490  31.220  1.00  0.00           H
ATOM    177  HB2 PRO A 594      29.440  24.770  30.240  1.00  0.00           H
ATOM    178  CG  PRO A 594      28.280  26.520  30.820  1.00  0.00           C
ATOM    179  HG1 PRO A 594      28.850  27.020  30.010  1.00  0.00           H
ATOM    180  HG2 PRO A 594      27.290  26.460  30.330  1.00  0.00           H
ATOM    181  C   PRO A 594      31.110  25.170  32.330  1.00  0.00           C
ATOM    182  O   PRO A 594      31.680  24.380  31.580  1.00  0.00           O
ATOM    183  N   PHE A 595      31.850  26.030  33.090  1.00  0.00           N
ATOM    184  HN  PHE A 595      31.360  26.750  33.570  1.00  0.00           H
ATOM    185  CA  PHE A 595      33.310  25.860  33.250  1.00  0.00           C
ATOM    186  HA  PHE A 595      33.550  24.870  32.870  1.00  0.00           H
ATOM    187  CB  PHE A 595      34.050  27.010  32.530  1.00  0.00           C
ATOM    188  HB1 PHE A 595      35.160  27.110  32.600  1.00  0.00           H
ATOM    189  HB2 PHE A 595      33.600  27.950  32.920  1.00  0.00           H
ATOM    190  CG  PHE A 595      33.680  26.930  31.040  1.00  0.00           C
ATOM    191  CD1 PHE A 595      32.570  27.740  30.510  1.00  0.00           C
ATOM    192  HD1 PHE A 595      32.030  28.380  31.170  1.00  0.00           H
ATOM    193  CE1 PHE A 595      32.360  27.660  29.080  1.00  0.00           C
ATOM    194  HE1 PHE A 595      31.600  28.280  28.600  1.00  0.00           H
ATOM    195  CZ  PHE A 595      33.100  26.790  28.280  1.00  0.00           C
ATOM    196  HZ  PHE A 595      32.820  26.720  27.230  1.00  0.00           H
ATOM    197  CD2 PHE A 595      34.440  26.240  30.180  1.00  0.00           C
ATOM    198  HD2 PHE A 595      35.250  25.710  30.660  1.00  0.00           H
ATOM    199  CE2 PHE A 595      34.200  26.140  28.810  1.00  0.00           C
ATOM    200  HE2 PHE A 595      34.850  25.610  28.130  1.00  0.00           H
ATOM    201  C   PHE A 595      33.820  25.850  34.690  1.00  0.00           C
ATOM    202  O   PHE A 595      34.980  26.000  34.950  1.00  0.00           O
ATOM    203  N   PHE A 596      32.850  25.680  35.620  1.00  0.00           N
ATOM    204  HN  PHE A 596      31.930  25.470  35.280  1.00  0.00           H
ATOM    205  CA  PHE A 596      33.040  25.680  37.080  1.00  0.00           C
ATOM    206  HA  PHE A 596      33.480  26.630  37.310  1.00  0.00           H
ATOM    207  CB  PHE A 596      31.690  25.770  37.790  1.00  0.00           C
ATOM    208  HB1 PHE A 596      30.890  25.060  37.490  1.00  0.00           H
ATOM    209  HB2 PHE A 596      31.170  26.740  37.610  1.00  0.00           H
ATOM    210  CG  PHE A 596      31.910  25.560  39.280  1.00  0.00           C
ATOM    211  CD1 PHE A 596      32.560  26.580  40.000  1.00  0.00           C
ATOM    212  HD1 PHE A 596      32.920  27.490  39.540  1.00  0.00           H
ATOM    213  CE1 PHE A 596      32.850  26.370  41.340  1.00  0.00           C
ATOM    214  HE1 PHE A 596      33.350  27.050  42.010  1.00  0.00           H
ATOM    215  CZ  PHE A 596      32.450  25.190  42.010  1.00  0.00           C
ATOM    216  HZ  PHE A 596      32.590  24.960  43.070  1.00  0.00           H
ATOM    217  CD2 PHE A 596      31.560  24.350  39.940  1.00  0.00           C
ATOM    218  HD2 PHE A 596      31.000  23.650  39.340  1.00  0.00           H
ATOM    219  CE2 PHE A 596      31.740  24.170  41.270  1.00  0.00           C
ATOM    220  HE2 PHE A 596      31.420  23.280  41.790  1.00  0.00           H
ATOM    221  C   PHE A 596      34.020  24.660  37.530  1.00  0.00           C
ATOM    222  O   PHE A 596      34.940  24.980  38.280  1.00  0.00           O
ATOM    223  N   LEU A 597      33.990  23.350  37.050  1.00  0.00           N
ATOM    224  HN  LEU A 597      33.300  23.080  36.370  1.00  0.00           H
ATOM    225  CA  LEU A 597      34.860  22.280  37.430  1.00  0.00           C
ATOM    226  HA  LEU A 597      35.360  22.510  38.360  1.00  0.00           H
ATOM    227  CB  LEU A 597      33.980  21.030  37.470  1.00  0.00           C
ATOM    228  HB1 LEU A 597      34.600  20.130  37.670  1.00  0.00           H
ATOM    229  HB2 LEU A 597      33.480  20.880  36.490  1.00  0.00           H
ATOM    230  CG  LEU A 597      32.840  21.030  38.520  1.00  0.00           C
ATOM    231  HG  LEU A 597      32.090  21.790  38.210  1.00  0.00           H
ATOM    232  CD1 LEU A 597      32.170  19.670  38.660  1.00  0.00           C
ATOM    233 HD11 LEU A 597      32.910  18.850  38.780  1.00  0.00           H
ATOM    234 HD12 LEU A 597      31.670  19.350  37.720  1.00  0.00           H
ATOM    235 HD13 LEU A 597      31.370  19.480  39.400  1.00  0.00           H
ATOM    236  CD2 LEU A 597      33.420  21.340  39.850  1.00  0.00           C
ATOM    237 HD21 LEU A 597      32.720  21.120  40.680  1.00  0.00           H
ATOM    238 HD22 LEU A 597      33.500  22.440  39.920  1.00  0.00           H
ATOM    239 HD23 LEU A 597      34.410  20.860  40.030  1.00  0.00           H
ATOM    240  C   LEU A 597      35.990  22.060  36.370  1.00  0.00           C
ATOM    241  O   LEU A 597      36.960  21.460  36.710  1.00  0.00           O
ATOM    242  N   SER A 598      35.910  22.790  35.220  1.00  0.00           N
ATOM    243  HN  SER A 598      35.050  23.250  35.010  1.00  0.00           H
ATOM    244  CA  SER A 598      37.030  22.820  34.250  1.00  0.00           C
ATOM    245  HA  SER A 598      37.230  21.820  33.900  1.00  0.00           H
ATOM    246  CB  SER A 598      36.730  23.600  32.940  1.00  0.00           C
ATOM    247  HB1 SER A 598      35.810  23.310  32.390  1.00  0.00           H
ATOM    248  HB2 SER A 598      37.590  23.290  32.310  1.00  0.00           H
ATOM    249  OG  SER A 598      36.800  25.080  33.070  1.00  0.00           O
ATOM    250  HG1 SER A 598      36.240  25.290  33.820  1.00  0.00           H
ATOM    251  C   SER A 598      38.380  23.320  34.730  1.00  0.00           C
ATOM    252  O   SER A 598      39.420  22.800  34.340  1.00  0.00           O
ATOM    253  N   ASP A 599      38.340  24.320  35.630  1.00  0.00           N
ATOM    254  HN  ASP A 599      37.450  24.630  35.920  1.00  0.00           H
ATOM    255  CA  ASP A 599      39.500  24.900  36.340  1.00  0.00           C
ATOM    256  HA  ASP A 599      40.210  25.200  35.580  1.00  0.00           H
ATOM    257  CB  ASP A 599      39.060  26.020  37.250  1.00  0.00           C
ATOM    258  HB1 ASP A 599      39.780  26.180  38.100  1.00  0.00           H
ATOM    259  HB2 ASP A 599      38.130  25.870  37.810  1.00  0.00           H
ATOM    260  CG  ASP A 599      38.930  27.340  36.520  1.00  0.00           C
ATOM    261  OD1 ASP A 599      38.670  27.440  35.310  1.00  0.00           O
ATOM    262  OD2 ASP A 599      38.920  28.330  37.300  1.00  0.00           O
ATOM    263  C   ASP A 599      40.320  23.950  37.160  1.00  0.00           C
ATOM    264  O   ASP A 599      41.560  23.990  37.230  1.00  0.00           O
ATOM    265  N   PHE A 600      39.710  22.950  37.780  1.00  0.00           N
ATOM    266  HN  PHE A 600      38.750  22.670  37.850  1.00  0.00           H
ATOM    267  CA  PHE A 600      40.490  21.970  38.520  1.00  0.00           C
ATOM    268  HA  PHE A 600      41.200  22.460  39.160  1.00  0.00           H
ATOM    269  CB  PHE A 600      39.580  21.090  39.450  1.00  0.00           C
ATOM    270  HB1 PHE A 600      40.250  20.420  40.030  1.00  0.00           H
ATOM    271  HB2 PHE A 600      38.870  20.470  38.860  1.00  0.00           H
ATOM    272  CG  PHE A 600      38.870  21.970  40.430  1.00  0.00           C
ATOM    273  CD1 PHE A 600      37.610  22.550  40.210  1.00  0.00           C
ATOM    274  HD1 PHE A 600      37.200  22.390  39.220  1.00  0.00           H
ATOM    275  CE1 PHE A 600      37.010  23.350  41.060  1.00  0.00           C
ATOM    276  HE1 PHE A 600      36.010  23.690  40.840  1.00  0.00           H
ATOM    277  CZ  PHE A 600      37.660  23.630  42.250  1.00  0.00           C
ATOM    278  HZ  PHE A 600      37.090  24.280  42.900  1.00  0.00           H
ATOM    279  CD2 PHE A 600      39.560  22.190  41.640  1.00  0.00           C
ATOM    280  HD2 PHE A 600      40.550  21.800  41.810  1.00  0.00           H
ATOM    281  CE2 PHE A 600      38.940  23.090  42.490  1.00  0.00           C
ATOM    282  HE2 PHE A 600      39.400  23.250  43.460  1.00  0.00           H
ATOM    283  C   PHE A 600      41.240  20.960  37.560  1.00  0.00           C
ATOM    284  O   PHE A 600      42.220  20.320  37.890  1.00  0.00           O
ATOM    285  N   LYS A 601      40.760  20.650  36.380  1.00  0.00           N
ATOM    286  HN  LYS A 601      39.880  20.950  36.010  1.00  0.00           H
ATOM    287  CA  LYS A 601      41.560  19.850  35.420  1.00  0.00           C
ATOM    288  HA  LYS A 601      41.980  18.990  35.910  1.00  0.00           H
ATOM    289  CB  LYS A 601      40.690  19.470  34.210  1.00  0.00           C
ATOM    290  HB1 LYS A 601      41.270  19.020  33.380  1.00  0.00           H
ATOM    291  HB2 LYS A 601      40.400  20.370  33.640  1.00  0.00           H
ATOM    292  CG  LYS A 601      39.420  18.670  34.520  1.00  0.00           C
ATOM    293  HG1 LYS A 601      38.960  19.100  35.430  1.00  0.00           H
ATOM    294  HG2 LYS A 601      39.660  17.670  34.940  1.00  0.00           H
ATOM    295  CD  LYS A 601      38.440  18.750  33.250  1.00  0.00           C
ATOM    296  HD1 LYS A 601      38.220  19.820  33.000  1.00  0.00           H
ATOM    297  HD2 LYS A 601      37.470  18.210  33.350  1.00  0.00           H
ATOM    298  CE  LYS A 601      38.980  18.120  31.940  1.00  0.00           C
ATOM    299  HE1 LYS A 601      39.340  17.070  32.040  1.00  0.00           H
ATOM    300  HE2 LYS A 601      39.990  18.550  31.730  1.00  0.00           H
ATOM    301  NZ  LYS A 601      38.070  18.150  30.840  1.00  0.00           N
ATOM    302  HZ1 LYS A 601      37.710  19.110  30.710  1.00  0.00           H
ATOM    303  HZ2 LYS A 601      37.250  17.560  31.110  1.00  0.00           H
ATOM    304  HZ3 LYS A 601      38.470  17.780  29.950  1.00  0.00           H
ATOM    305  C   LYS A 601      42.680  20.630  34.810  1.00  0.00           C
ATOM    306  O   LYS A 601      43.680  20.120  34.240  1.00  0.00           O
ATOM    307  N   ASP A 602      42.610  21.970  34.780  1.00  0.00           N
ATOM    308  HN  ASP A 602      42.010  22.430  35.450  1.00  0.00           H
ATOM    309  CA  ASP A 602      43.550  22.820  34.100  1.00  0.00           C
ATOM    310  HA  ASP A 602      44.010  22.360  33.250  1.00  0.00           H
ATOM    311  CB  ASP A 602      42.830  24.040  33.430  1.00  0.00           C
ATOM    312  HB1 ASP A 602      43.600  24.820  33.240  1.00  0.00           H
ATOM    313  HB2 ASP A 602      42.260  24.640  34.160  1.00  0.00           H
ATOM    314  CG  ASP A 602      41.990  23.830  32.200  1.00  0.00           C
ATOM    315  OD1 ASP A 602      42.310  22.860  31.440  1.00  0.00           O
ATOM    316  OD2 ASP A 602      41.130  24.710  31.940  1.00  0.00           O
ATOM    317  C   ASP A 602      44.550  23.370  35.100  1.00  0.00           C
ATOM    318  O   ASP A 602      45.200  24.340  34.790  1.00  0.00           O
ATOM    319  N   ALA A 603      44.730  22.620  36.230  1.00  0.00           N
ATOM    320  HN  ALA A 603      44.320  21.720  36.250  1.00  0.00           H
ATOM    321  CA  ALA A 603      45.400  23.070  37.410  1.00  0.00           C
ATOM    322  HA  ALA A 603      45.820  24.070  37.310  1.00  0.00           H
ATOM    323  CB  ALA A 603      44.470  23.170  38.570  1.00  0.00           C
ATOM    324  HB1 ALA A 603      43.750  22.320  38.500  1.00  0.00           H
ATOM    325  HB2 ALA A 603      43.870  24.080  38.420  1.00  0.00           H
ATOM    326  HB3 ALA A 603      44.920  23.240  39.590  1.00  0.00           H
ATOM    327  C   ALA A 603      46.560  22.060  37.870  1.00  0.00           C
ATOM    328  O   ALA A 603      47.180  22.120  38.910  1.00  0.00           O
ATOM    329  N   LEU A 604      46.810  21.130  36.980  1.00  0.00           N
ATOM    330  HN  LEU A 604      46.370  21.230  36.100  1.00  0.00           H
ATOM    331  CA  LEU A 604      47.600  19.910  37.330  1.00  0.00           C
ATOM    332  HA  LEU A 604      47.660  19.770  38.400  1.00  0.00           H
ATOM    333  CB  LEU A 604      46.980  18.590  36.750  1.00  0.00           C
ATOM    334  HB1 LEU A 604      47.550  17.720  37.140  1.00  0.00           H
ATOM    335  HB2 LEU A 604      47.240  18.550  35.670  1.00  0.00           H
ATOM    336  CG  LEU A 604      45.410  18.550  36.880  1.00  0.00           C
ATOM    337  HG  LEU A 604      44.920  19.450  36.460  1.00  0.00           H
ATOM    338  CD1 LEU A 604      44.920  17.260  36.090  1.00  0.00           C
ATOM    339 HD11 LEU A 604      43.810  17.150  36.160  1.00  0.00           H
ATOM    340 HD12 LEU A 604      45.410  16.290  36.310  1.00  0.00           H
ATOM    341 HD13 LEU A 604      45.090  17.340  35.000  1.00  0.00           H
ATOM    342  CD2 LEU A 604      44.980  18.360  38.380  1.00  0.00           C
ATOM    343 HD21 LEU A 604      43.890  18.230  38.530  1.00  0.00           H
ATOM    344 HD22 LEU A 604      45.340  19.220  38.990  1.00  0.00           H
ATOM    345 HD23 LEU A 604      45.450  17.440  38.800  1.00  0.00           H
ATOM    346  C   LEU A 604      49.050  19.980  36.830  1.00  0.00           C
ATOM    347  O   LEU A 604      49.760  18.970  36.860  1.00  0.00           O
ATOM    348  N   SER A 605      49.510  21.070  36.250  1.00  0.00           N
ATOM    349  HN  SER A 605      48.910  21.870  36.230  1.00  0.00           H
ATOM    350  CA  SER A 605      50.850  21.300  35.690  1.00  0.00           C
ATOM    351  HA  SER A 605      51.160  20.310  35.350  1.00  0.00           H
ATOM    352  CB  SER A 605      50.940  22.450  34.550  1.00  0.00           C
ATOM    353  HB1 SER A 605      50.250  22.080  33.770  1.00  0.00           H
ATOM    354  HB2 SER A 605      51.970  22.580  34.150  1.00  0.00           H
ATOM    355  OG  SER A 605      50.510  23.680  35.060  1.00  0.00           O
ATOM    356  HG1 SER A 605      49.560  23.760  35.020  1.00  0.00           H
ATOM    357  C   SER A 605      51.900  21.600  36.740  1.00  0.00           C
ATOM    358  O   SER A 605      51.670  22.170  37.850  1.00  0.00           O
ATOM    359  N   LEU A 606      53.240  21.320  36.380  1.00  0.00           N
ATOM    360  HN  LEU A 606      53.420  20.770  35.580  1.00  0.00           H
ATOM    361  CA  LEU A 606      54.330  21.660  37.230  1.00  0.00           C
ATOM    362  HA  LEU A 606      54.050  21.400  38.250  1.00  0.00           H
ATOM    363  CB  LEU A 606      55.720  21.210  36.700  1.00  0.00           C
ATOM    364  HB1 LEU A 606      56.640  21.370  37.300  1.00  0.00           H
ATOM    365  HB2 LEU A 606      55.800  21.670  35.700  1.00  0.00           H
ATOM    366  CG  LEU A 606      55.830  19.700  36.480  1.00  0.00           C
ATOM    367  HG  LEU A 606      55.410  19.430  35.490  1.00  0.00           H
ATOM    368  CD1 LEU A 606      57.380  19.270  36.400  1.00  0.00           C
ATOM    369 HD11 LEU A 606      57.890  20.010  35.750  1.00  0.00           H
ATOM    370 HD12 LEU A 606      57.430  18.350  35.790  1.00  0.00           H
ATOM    371 HD13 LEU A 606      57.870  19.150  37.390  1.00  0.00           H
ATOM    372  CD2 LEU A 606      54.990  18.840  37.440  1.00  0.00           C
ATOM    373 HD21 LEU A 606      55.380  18.770  38.460  1.00  0.00           H
ATOM    374 HD22 LEU A 606      54.940  17.820  37.010  1.00  0.00           H
ATOM    375 HD23 LEU A 606      53.950  19.250  37.460  1.00  0.00           H
ATOM    376  C   LEU A 606      54.400  23.160  37.440  1.00  0.00           C
ATOM    377  O   LEU A 606      54.630  23.600  38.520  1.00  0.00           O
ATOM    378  N   GLN A 607      54.060  23.960  36.450  1.00  0.00           N
ATOM    379  HN  GLN A 607      53.940  23.580  35.530  1.00  0.00           H
ATOM    380  CA  GLN A 607      54.010  25.390  36.670  1.00  0.00           C
ATOM    381  HA  GLN A 607      55.010  25.790  36.780  1.00  0.00           H
ATOM    382  CB  GLN A 607      53.580  25.880  35.290  1.00  0.00           C
ATOM    383  HB1 GLN A 607      52.680  25.240  35.090  1.00  0.00           H
ATOM    384  HB2 GLN A 607      54.330  25.470  34.590  1.00  0.00           H
ATOM    385  CG  GLN A 607      53.280  27.370  35.200  1.00  0.00           C
ATOM    386  HG1 GLN A 607      54.100  27.980  35.640  1.00  0.00           H
ATOM    387  HG2 GLN A 607      52.400  27.720  35.770  1.00  0.00           H
ATOM    388  CD  GLN A 607      53.110  27.850  33.770  1.00  0.00           C
ATOM    389  OE1 GLN A 607      52.840  27.140  32.780  1.00  0.00           O
ATOM    390  NE2 GLN A 607      53.320  29.130  33.570  1.00  0.00           N
ATOM    391 HE21 GLN A 607      53.290  29.400  32.610  1.00  0.00           H
ATOM    392 HE22 GLN A 607      53.360  29.760  34.350  1.00  0.00           H
ATOM    393  C   GLN A 607      53.130  25.890  37.690  1.00  0.00           C
ATOM    394  O   GLN A 607      53.510  26.750  38.540  1.00  0.00           O
ATOM    395  N   CYS A 608      51.930  25.380  37.780  1.00  0.00           N
ATOM    396  HN  CYS A 608      51.650  24.680  37.130  1.00  0.00           H
ATOM    397  CA  CYS A 608      50.990  25.640  38.880  1.00  0.00           C
ATOM    398  HA  CYS A 608      50.830  26.710  38.850  1.00  0.00           H
ATOM    399  CB  CYS A 608      49.670  24.930  38.500  1.00  0.00           C
ATOM    400  HB1 CYS A 608      48.980  25.000  39.380  1.00  0.00           H
ATOM    401  HB2 CYS A 608      49.870  23.870  38.280  1.00  0.00           H
ATOM    402  SG  CYS A 608      48.740  25.690  37.120  1.00  0.00           S
ATOM    403  HG1 CYS A 608      48.430  26.840  37.710  1.00  0.00           H
ATOM    404  C   CYS A 608      51.410  25.170  40.280  1.00  0.00           C
ATOM    405  O   CYS A 608      51.450  25.900  41.260  1.00  0.00           O
ATOM    406  N   LEU A 609      51.890  23.900  40.380  1.00  0.00           N
ATOM    407  HN  LEU A 609      51.840  23.300  39.590  1.00  0.00           H
ATOM    408  CA  LEU A 609      52.600  23.390  41.570  1.00  0.00           C
ATOM    409  HA  LEU A 609      51.860  23.310  42.350  1.00  0.00           H
ATOM    410  CB  LEU A 609      53.140  21.920  41.300  1.00  0.00           C
ATOM    411  HB1 LEU A 609      53.650  21.560  42.210  1.00  0.00           H
ATOM    412  HB2 LEU A 609      53.830  21.910  40.420  1.00  0.00           H
ATOM    413  CG  LEU A 609      51.990  20.840  41.090  1.00  0.00           C
ATOM    414  HG  LEU A 609      51.280  21.170  40.300  1.00  0.00           H
ATOM    415  CD1 LEU A 609      52.450  19.450  40.660  1.00  0.00           C
ATOM    416 HD11 LEU A 609      53.060  19.500  39.730  1.00  0.00           H
ATOM    417 HD12 LEU A 609      51.500  18.900  40.520  1.00  0.00           H
ATOM    418 HD13 LEU A 609      53.020  18.920  41.470  1.00  0.00           H
ATOM    419  CD2 LEU A 609      51.160  20.760  42.430  1.00  0.00           C
ATOM    420 HD21 LEU A 609      50.260  20.120  42.250  1.00  0.00           H
ATOM    421 HD22 LEU A 609      50.720  21.740  42.720  1.00  0.00           H
ATOM    422 HD23 LEU A 609      51.780  20.240  43.190  1.00  0.00           H
ATOM    423  C   LEU A 609      53.730  24.260  42.080  1.00  0.00           C
ATOM    424  O   LEU A 609      53.830  24.620  43.260  1.00  0.00           O
ATOM    425  N   ALA A 610      54.640  24.670  41.160  1.00  0.00           N
ATOM    426  HN  ALA A 610      54.800  24.410  40.220  1.00  0.00           H
ATOM    427  CA  ALA A 610      55.780  25.480  41.430  1.00  0.00           C
ATOM    428  HA  ALA A 610      56.200  25.150  42.370  1.00  0.00           H
ATOM    429  CB  ALA A 610      56.810  25.290  40.230  1.00  0.00           C
ATOM    430  HB1 ALA A 610      57.320  24.310  40.330  1.00  0.00           H
ATOM    431  HB2 ALA A 610      57.600  26.070  40.270  1.00  0.00           H
ATOM    432  HB3 ALA A 610      56.320  25.230  39.240  1.00  0.00           H
ATOM    433  C   ALA A 610      55.420  26.930  41.700  1.00  0.00           C
ATOM    434  O   ALA A 610      56.140  27.620  42.480  1.00  0.00           O
ATOM    435  N   SER A 611      54.310  27.410  41.130  1.00  0.00           N
ATOM    436  HN  SER A 611      53.900  26.910  40.370  1.00  0.00           H
ATOM    437  CA  SER A 611      53.650  28.690  41.390  1.00  0.00           C
ATOM    438  HA  SER A 611      54.450  29.410  41.250  1.00  0.00           H
ATOM    439  CB  SER A 611      52.420  28.950  40.510  1.00  0.00           C
ATOM    440  HB1 SER A 611      51.910  29.850  40.910  1.00  0.00           H
ATOM    441  HB2 SER A 611      51.670  28.130  40.570  1.00  0.00           H
ATOM    442  OG  SER A 611      52.870  29.250  39.210  1.00  0.00           O
ATOM    443  HG1 SER A 611      53.260  28.430  38.890  1.00  0.00           H
ATOM    444  C   SER A 611      53.140  28.840  42.860  1.00  0.00           C
ATOM    445  O   SER A 611      53.490  29.790  43.510  1.00  0.00           O
ATOM    446  N   ILE A 612      52.350  27.810  43.320  1.00  0.00           N
ATOM    447  HN  ILE A 612      52.120  27.130  42.630  1.00  0.00           H
ATOM    448  CA  ILE A 612      51.880  27.620  44.720  1.00  0.00           C
ATOM    449  HA  ILE A 612      51.190  28.430  44.920  1.00  0.00           H
ATOM    450  CB  ILE A 612      51.050  26.320  44.990  1.00  0.00           C
ATOM    451  HB  ILE A 612      51.710  25.450  44.850  1.00  0.00           H
ATOM    452  CG2 ILE A 612      50.530  26.470  46.430  1.00  0.00           C
ATOM    453 HG21 ILE A 612      51.340  26.450  47.200  1.00  0.00           H
ATOM    454 HG22 ILE A 612      49.890  25.580  46.650  1.00  0.00           H
ATOM    455 HG23 ILE A 612      49.850  27.340  46.570  1.00  0.00           H
ATOM    456  CG1 ILE A 612      49.830  26.230  43.960  1.00  0.00           C
ATOM    457 HG11 ILE A 612      50.100  26.600  42.950  1.00  0.00           H
ATOM    458 HG12 ILE A 612      49.070  26.960  44.320  1.00  0.00           H
ATOM    459  CD  ILE A 612      49.020  24.970  43.840  1.00  0.00           C
ATOM    460  HD1 ILE A 612      48.020  25.120  43.350  1.00  0.00           H
ATOM    461  HD2 ILE A 612      48.880  24.660  44.890  1.00  0.00           H
ATOM    462  HD3 ILE A 612      49.530  24.220  43.200  1.00  0.00           H
ATOM    463  C   ILE A 612      52.980  27.750  45.770  1.00  0.00           C
ATOM    464  O   ILE A 612      52.870  28.570  46.650  1.00  0.00           O
ATOM    465  N   LEU A 613      54.100  27.000  45.690  1.00  0.00           N
ATOM    466  HN  LEU A 613      54.160  26.330  44.960  1.00  0.00           H
ATOM    467  CA  LEU A 613      55.220  27.240  46.540  1.00  0.00           C
ATOM    468  HA  LEU A 613      54.960  27.090  47.580  1.00  0.00           H
ATOM    469  CB  LEU A 613      56.300  26.230  46.240  1.00  0.00           C
ATOM    470  HB1 LEU A 613      56.730  26.260  45.220  1.00  0.00           H
ATOM    471  HB2 LEU A 613      55.780  25.280  46.420  1.00  0.00           H
ATOM    472  CG  LEU A 613      57.610  26.330  47.100  1.00  0.00           C
ATOM    473  HG  LEU A 613      58.130  27.300  46.920  1.00  0.00           H
ATOM    474  CD1 LEU A 613      57.290  26.420  48.620  1.00  0.00           C
ATOM    475 HD11 LEU A 613      56.850  25.460  48.970  1.00  0.00           H
ATOM    476 HD12 LEU A 613      56.580  27.220  48.930  1.00  0.00           H
ATOM    477 HD13 LEU A 613      58.210  26.560  49.210  1.00  0.00           H
ATOM    478  CD2 LEU A 613      58.620  25.280  46.710  1.00  0.00           C
ATOM    479 HD21 LEU A 613      58.690  25.340  45.600  1.00  0.00           H
ATOM    480 HD22 LEU A 613      58.290  24.220  46.840  1.00  0.00           H
ATOM    481 HD23 LEU A 613      59.600  25.520  47.180  1.00  0.00           H
ATOM    482  C   LEU A 613      55.860  28.630  46.380  1.00  0.00           C
ATOM    483  O   LEU A 613      56.070  29.420  47.340  1.00  0.00           O
ATOM    484  N   PHE A 614      56.170  29.020  45.200  1.00  0.00           N
ATOM    485  HN  PHE A 614      55.970  28.530  44.370  1.00  0.00           H
ATOM    486  CA  PHE A 614      56.820  30.370  45.070  1.00  0.00           C
ATOM    487  HA  PHE A 614      57.780  30.410  45.580  1.00  0.00           H
ATOM    488  CB  PHE A 614      56.880  30.600  43.560  1.00  0.00           C
ATOM    489  HB1 PHE A 614      55.950  30.400  42.970  1.00  0.00           H
ATOM    490  HB2 PHE A 614      57.650  29.890  43.210  1.00  0.00           H
ATOM    491  CG  PHE A 614      57.480  31.930  43.080  1.00  0.00           C
ATOM    492  CD1 PHE A 614      58.860  32.300  43.370  1.00  0.00           C
ATOM    493  HD1 PHE A 614      59.350  31.740  44.160  1.00  0.00           H
ATOM    494  CE1 PHE A 614      59.530  33.340  42.780  1.00  0.00           C
ATOM    495  HE1 PHE A 614      60.580  33.540  42.940  1.00  0.00           H
ATOM    496  CZ  PHE A 614      58.910  34.150  41.910  1.00  0.00           C
ATOM    497  HZ  PHE A 614      59.400  35.060  41.600  1.00  0.00           H
ATOM    498  CD2 PHE A 614      56.960  32.690  42.030  1.00  0.00           C
ATOM    499  HD2 PHE A 614      56.010  32.300  41.670  1.00  0.00           H
ATOM    500  CE2 PHE A 614      57.600  33.800  41.510  1.00  0.00           C
ATOM    501  HE2 PHE A 614      57.150  34.270  40.650  1.00  0.00           H
ATOM    502  C   PHE A 614      56.000  31.590  45.550  1.00  0.00           C
ATOM    503  O   PHE A 614      56.430  32.510  46.240  1.00  0.00           O
ATOM    504  N   LEU A 615      54.700  31.610  45.160  1.00  0.00           N
ATOM    505  HN  LEU A 615      54.290  30.890  44.610  1.00  0.00           H
ATOM    506  CA  LEU A 615      53.850  32.730  45.410  1.00  0.00           C
ATOM    507  HA  LEU A 615      54.440  33.630  45.280  1.00  0.00           H
ATOM    508  CB  LEU A 615      52.550  32.840  44.410  1.00  0.00           C
ATOM    509  HB1 LEU A 615      52.000  33.740  44.730  1.00  0.00           H
ATOM    510  HB2 LEU A 615      51.940  31.920  44.530  1.00  0.00           H
ATOM    511  CG  LEU A 615      52.750  32.950  42.850  1.00  0.00           C
ATOM    512  HG  LEU A 615      53.550  32.260  42.550  1.00  0.00           H
ATOM    513  CD1 LEU A 615      51.510  32.400  42.080  1.00  0.00           C
ATOM    514 HD11 LEU A 615      50.640  33.040  42.330  1.00  0.00           H
ATOM    515 HD12 LEU A 615      51.250  31.460  42.600  1.00  0.00           H
ATOM    516 HD13 LEU A 615      51.750  32.250  41.010  1.00  0.00           H
ATOM    517  CD2 LEU A 615      53.190  34.370  42.420  1.00  0.00           C
ATOM    518 HD21 LEU A 615      54.280  34.480  42.540  1.00  0.00           H
ATOM    519 HD22 LEU A 615      52.650  35.100  43.060  1.00  0.00           H
ATOM    520 HD23 LEU A 615      52.800  34.660  41.410  1.00  0.00           H
ATOM    521  C   LEU A 615      53.410  32.670  46.840  1.00  0.00           C
ATOM    522  O   LEU A 615      53.230  33.800  47.320  1.00  0.00           O
ATOM    523  N   TYR A 616      53.320  31.610  47.520  1.00  0.00           N
ATOM    524  HN  TYR A 616      53.660  30.740  47.170  1.00  0.00           H
ATOM    525  CA  TYR A 616      52.850  31.670  48.840  1.00  0.00           C
ATOM    526  HA  TYR A 616      51.860  32.120  48.800  1.00  0.00           H
ATOM    527  CB  TYR A 616      52.720  30.180  49.400  1.00  0.00           C
ATOM    528  HB1 TYR A 616      53.650  29.800  48.950  1.00  0.00           H
ATOM    529  HB2 TYR A 616      51.800  29.750  48.920  1.00  0.00           H
ATOM    530  CG  TYR A 616      52.790  29.910  50.860  1.00  0.00           C
ATOM    531  CD1 TYR A 616      53.850  29.110  51.330  1.00  0.00           C
ATOM    532  HD1 TYR A 616      54.590  28.790  50.600  1.00  0.00           H
ATOM    533  CE1 TYR A 616      53.970  28.920  52.740  1.00  0.00           C
ATOM    534  HE1 TYR A 616      54.830  28.420  53.150  1.00  0.00           H
ATOM    535  CZ  TYR A 616      52.890  29.270  53.580  1.00  0.00           C
ATOM    536  OH  TYR A 616      53.100  29.110  54.960  1.00  0.00           O
ATOM    537  HH  TYR A 616      52.410  29.510  55.490  1.00  0.00           H
ATOM    538  CD2 TYR A 616      51.750  30.330  51.710  1.00  0.00           C
ATOM    539  HD2 TYR A 616      50.880  30.830  51.300  1.00  0.00           H
ATOM    540  CE2 TYR A 616      51.710  29.940  53.030  1.00  0.00           C
ATOM    541  HE2 TYR A 616      50.960  30.280  53.730  1.00  0.00           H
ATOM    542  C   TYR A 616      53.640  32.550  49.830  1.00  0.00           C
ATOM    543  O   TYR A 616      53.140  33.400  50.510  1.00  0.00           O
ATOM    544  N   CYS A 617      54.940  32.360  49.790  1.00  0.00           N
ATOM    545  HN  CYS A 617      55.220  31.450  49.480  1.00  0.00           H
ATOM    546  CA  CYS A 617      55.930  33.150  50.500  1.00  0.00           C
ATOM    547  HA  CYS A 617      55.690  33.120  51.550  1.00  0.00           H
ATOM    548  CB  CYS A 617      57.300  32.590  50.280  1.00  0.00           C
ATOM    549  HB1 CYS A 617      58.060  33.110  50.900  1.00  0.00           H
ATOM    550  HB2 CYS A 617      57.660  32.780  49.250  1.00  0.00           H
ATOM    551  SG  CYS A 617      57.600  30.840  50.670  1.00  0.00           S
ATOM    552  HG1 CYS A 617      57.550  30.300  49.450  1.00  0.00           H
ATOM    553  C   CYS A 617      55.930  34.580  50.040  1.00  0.00           C
ATOM    554  O   CYS A 617      55.910  35.480  50.900  1.00  0.00           O
ATOM    555  N   ALA A 618      55.860  34.930  48.730  1.00  0.00           N
ATOM    556  HN  ALA A 618      55.910  34.220  48.020  1.00  0.00           H
ATOM    557  CA  ALA A 618      55.580  36.280  48.180  1.00  0.00           C
ATOM    558  HA  ALA A 618      56.420  36.840  48.540  1.00  0.00           H
ATOM    559  CB  ALA A 618      55.560  36.220  46.630  1.00  0.00           C
ATOM    560  HB1 ALA A 618      54.660  35.680  46.250  1.00  0.00           H
ATOM    561  HB2 ALA A 618      56.470  35.820  46.140  1.00  0.00           H
ATOM    562  HB3 ALA A 618      55.500  37.220  46.140  1.00  0.00           H
ATOM    563  C   ALA A 618      54.280  36.910  48.690  1.00  0.00           C
ATOM    564  O   ALA A 618      54.360  38.060  49.070  1.00  0.00           O
ATOM    565  N   CYS A 619      53.150  36.220  48.630  1.00  0.00           N
ATOM    566  HN  CYS A 619      53.120  35.420  48.040  1.00  0.00           H
ATOM    567  CA  CYS A 619      51.800  36.740  48.890  1.00  0.00           C
ATOM    568  HA  CYS A 619      51.780  37.690  48.380  1.00  0.00           H
ATOM    569  CB  CYS A 619      50.690  35.760  48.440  1.00  0.00           C
ATOM    570  HB1 CYS A 619      49.720  36.220  48.730  1.00  0.00           H
ATOM    571  HB2 CYS A 619      50.870  34.740  48.860  1.00  0.00           H
ATOM    572  SG  CYS A 619      50.560  35.740  46.570  1.00  0.00           S
ATOM    573  HG1 CYS A 619      50.040  36.950  46.470  1.00  0.00           H
ATOM    574  C   CYS A 619      51.570  37.020  50.330  1.00  0.00           C
ATOM    575  O   CYS A 619      50.950  38.020  50.680  1.00  0.00           O
ATOM    576  N   MET A 620      52.130  36.160  51.220  1.00  0.00           N
ATOM    577  HN  MET A 620      52.560  35.310  50.920  1.00  0.00           H
ATOM    578  CA  MET A 620      52.170  36.230  52.690  1.00  0.00           C
ATOM    579  HA  MET A 620      51.130  36.120  52.980  1.00  0.00           H
ATOM    580  CB  MET A 620      52.990  35.100  53.310  1.00  0.00           C
ATOM    581  HB1 MET A 620      53.400  35.340  54.320  1.00  0.00           H
ATOM    582  HB2 MET A 620      53.870  34.930  52.650  1.00  0.00           H
ATOM    583  CG  MET A 620      52.320  33.760  53.500  1.00  0.00           C
ATOM    584  HG1 MET A 620      53.130  33.040  53.750  1.00  0.00           H
ATOM    585  HG2 MET A 620      51.860  33.410  52.560  1.00  0.00           H
ATOM    586  SD  MET A 620      50.970  33.600  54.730  1.00  0.00           S
ATOM    587  CE  MET A 620      52.150  33.620  56.050  1.00  0.00           C
ATOM    588  HE1 MET A 620      51.670  33.510  57.060  1.00  0.00           H
ATOM    589  HE2 MET A 620      52.900  34.450  56.060  1.00  0.00           H
ATOM    590  HE3 MET A 620      52.730  32.680  55.960  1.00  0.00           H
ATOM    591  C   MET A 620      52.830  37.550  53.170  1.00  0.00           C
ATOM    592  O   MET A 620      52.300  38.240  54.040  1.00  0.00           O
ATOM    593  N   SER A 621      53.970  37.980  52.540  1.00  0.00           N
ATOM    594  HN  SER A 621      54.400  37.430  51.820  1.00  0.00           H
ATOM    595  CA  SER A 621      54.840  39.120  52.920  1.00  0.00           C
ATOM    596  HA  SER A 621      55.140  38.810  53.900  1.00  0.00           H
ATOM    597  CB  SER A 621      56.260  39.200  52.240  1.00  0.00           C
ATOM    598  HB1 SER A 621      56.770  40.120  52.580  1.00  0.00           H
ATOM    599  HB2 SER A 621      56.210  39.220  51.120  1.00  0.00           H
ATOM    600  OG  SER A 621      57.010  38.000  52.560  1.00  0.00           O
ATOM    601  HG1 SER A 621      56.650  37.390  51.930  1.00  0.00           H
ATOM    602  C   SER A 621      54.090  40.470  53.010  1.00  0.00           C
ATOM    603  O   SER A 621      54.190  41.130  54.040  1.00  0.00           O
ATOM    604  N   PRO A 622      53.290  40.960  52.080  1.00  0.00           N
ATOM    605  CD  PRO A 622      53.440  40.630  50.670  1.00  0.00           C
ATOM    606  HD1 PRO A 622      52.690  39.860  50.390  1.00  0.00           H
ATOM    607  HD2 PRO A 622      54.470  40.260  50.430  1.00  0.00           H
ATOM    608  CA  PRO A 622      52.610  42.190  52.270  1.00  0.00           C
ATOM    609  HA  PRO A 622      53.240  42.970  52.680  1.00  0.00           H
ATOM    610  CB  PRO A 622      52.050  42.500  50.860  1.00  0.00           C
ATOM    611  HB1 PRO A 622      51.770  43.570  50.790  1.00  0.00           H
ATOM    612  HB2 PRO A 622      51.110  41.930  50.690  1.00  0.00           H
ATOM    613  CG  PRO A 622      53.230  41.980  50.040  1.00  0.00           C
ATOM    614  HG1 PRO A 622      52.940  41.830  48.980  1.00  0.00           H
ATOM    615  HG2 PRO A 622      54.120  42.630  50.100  1.00  0.00           H
ATOM    616  C   PRO A 622      51.420  41.950  53.180  1.00  0.00           C
ATOM    617  O   PRO A 622      50.990  42.980  53.760  1.00  0.00           O
ATOM    618  N   VAL A 623      50.810  40.760  53.410  1.00  0.00           N
ATOM    619  HN  VAL A 623      51.120  39.990  52.850  1.00  0.00           H
ATOM    620  CA  VAL A 623      49.790  40.500  54.460  1.00  0.00           C
ATOM    621  HA  VAL A 623      49.090  41.320  54.370  1.00  0.00           H
ATOM    622  CB  VAL A 623      49.100  39.150  54.240  1.00  0.00           C
ATOM    623  HB  VAL A 623      49.820  38.330  54.060  1.00  0.00           H
ATOM    624  CG1 VAL A 623      48.020  38.750  55.350  1.00  0.00           C
ATOM    625 HG11 VAL A 623      47.380  39.620  55.610  1.00  0.00           H
ATOM    626 HG12 VAL A 623      48.530  38.280  56.230  1.00  0.00           H
ATOM    627 HG13 VAL A 623      47.400  37.940  54.910  1.00  0.00           H
ATOM    628  CG2 VAL A 623      48.430  39.290  52.940  1.00  0.00           C
ATOM    629 HG21 VAL A 623      49.110  39.490  52.080  1.00  0.00           H
ATOM    630 HG22 VAL A 623      47.650  40.080  52.820  1.00  0.00           H
ATOM    631 HG23 VAL A 623      47.870  38.410  52.550  1.00  0.00           H
ATOM    632  C   VAL A 623      50.250  40.660  55.860  1.00  0.00           C
ATOM    633  O   VAL A 623      49.710  41.470  56.580  1.00  0.00           O
ATOM    634  N   ILE A 624      51.380  40.030  56.220  1.00  0.00           N
ATOM    635  HN  ILE A 624      51.780  39.300  55.670  1.00  0.00           H
ATOM    636  CA  ILE A 624      52.130  40.300  57.400  1.00  0.00           C
ATOM    637  HA  ILE A 624      51.440  40.150  58.220  1.00  0.00           H
ATOM    638  CB  ILE A 624      53.180  39.330  57.570  1.00  0.00           C
ATOM    639  HB  ILE A 624      54.010  39.450  56.840  1.00  0.00           H
ATOM    640  CG2 ILE A 624      53.790  39.580  59.010  1.00  0.00           C
ATOM    641 HG21 ILE A 624      54.420  40.490  59.100  1.00  0.00           H
ATOM    642 HG22 ILE A 624      54.350  38.650  59.270  1.00  0.00           H
ATOM    643 HG23 ILE A 624      53.030  39.730  59.810  1.00  0.00           H
ATOM    644  CG1 ILE A 624      52.640  37.870  57.540  1.00  0.00           C
ATOM    645 HG11 ILE A 624      53.490  37.210  57.820  1.00  0.00           H
ATOM    646 HG12 ILE A 624      52.260  37.460  56.580  1.00  0.00           H
ATOM    647  CD  ILE A 624      51.620  37.430  58.620  1.00  0.00           C
ATOM    648  HD1 ILE A 624      51.890  37.720  59.660  1.00  0.00           H
ATOM    649  HD2 ILE A 624      51.690  36.330  58.720  1.00  0.00           H
ATOM    650  HD3 ILE A 624      50.570  37.730  58.450  1.00  0.00           H
ATOM    651  C   ILE A 624      52.620  41.770  57.460  1.00  0.00           C
ATOM    652  O   ILE A 624      52.360  42.340  58.490  1.00  0.00           O
ATOM    653  N   THR A 625      53.150  42.420  56.410  1.00  0.00           N
ATOM    654  HN  THR A 625      53.120  41.910  55.550  1.00  0.00           H
ATOM    655  CA  THR A 625      53.650  43.860  56.530  1.00  0.00           C
ATOM    656  HA  THR A 625      54.390  43.870  57.330  1.00  0.00           H
ATOM    657  CB  THR A 625      54.300  44.320  55.210  1.00  0.00           C
ATOM    658  HB  THR A 625      53.570  44.180  54.380  1.00  0.00           H
ATOM    659  OG1 THR A 625      55.380  43.480  54.900  1.00  0.00           O
ATOM    660  HG1 THR A 625      55.140  42.550  54.840  1.00  0.00           H
ATOM    661  CG2 THR A 625      54.790  45.760  55.370  1.00  0.00           C
ATOM    662 HG21 THR A 625      53.860  46.320  55.620  1.00  0.00           H
ATOM    663 HG22 THR A 625      55.020  46.200  54.370  1.00  0.00           H
ATOM    664 HG23 THR A 625      55.660  45.980  56.030  1.00  0.00           H
ATOM    665  C   THR A 625      52.520  44.770  56.850  1.00  0.00           C
ATOM    666  O   THR A 625      52.580  45.410  57.870  1.00  0.00           O
ATOM    667  N   PHE A 626      51.430  44.590  56.040  1.00  0.00           N
ATOM    668  HN  PHE A 626      51.370  43.950  55.290  1.00  0.00           H
ATOM    669  CA  PHE A 626      50.140  45.210  56.380  1.00  0.00           C
ATOM    670  HA  PHE A 626      50.230  46.280  56.300  1.00  0.00           H
ATOM    671  CB  PHE A 626      49.080  44.810  55.260  1.00  0.00           C
ATOM    672  HB1 PHE A 626      49.120  43.710  55.170  1.00  0.00           H
ATOM    673  HB2 PHE A 626      49.390  45.070  54.220  1.00  0.00           H
ATOM    674  CG  PHE A 626      47.650  45.200  55.580  1.00  0.00           C
ATOM    675  CD1 PHE A 626      46.890  44.370  56.470  1.00  0.00           C
ATOM    676  HD1 PHE A 626      47.450  43.560  56.930  1.00  0.00           H
ATOM    677  CE1 PHE A 626      45.530  44.720  56.700  1.00  0.00           C
ATOM    678  HE1 PHE A 626      44.950  44.140  57.410  1.00  0.00           H
ATOM    679  CZ  PHE A 626      44.910  45.730  55.990  1.00  0.00           C
ATOM    680  HZ  PHE A 626      43.860  45.930  56.160  1.00  0.00           H
ATOM    681  CD2 PHE A 626      46.980  46.320  55.010  1.00  0.00           C
ATOM    682  HD2 PHE A 626      47.530  47.080  54.460  1.00  0.00           H
ATOM    683  CE2 PHE A 626      45.670  46.570  55.140  1.00  0.00           C
ATOM    684  HE2 PHE A 626      45.200  47.440  54.700  1.00  0.00           H
ATOM    685  C   PHE A 626      49.620  44.960  57.780  1.00  0.00           C
ATOM    686  O   PHE A 626      49.330  45.960  58.420  1.00  0.00           O
ATOM    687  N   GLY A 627      49.700  43.730  58.300  1.00  0.00           N
ATOM    688  HN  GLY A 627      49.790  42.930  57.710  1.00  0.00           H
ATOM    689  CA  GLY A 627      49.320  43.570  59.720  1.00  0.00           C
ATOM    690  HA1 GLY A 627      49.320  42.500  59.860  1.00  0.00           H
ATOM    691  HA2 GLY A 627      48.300  43.880  59.830  1.00  0.00           H
ATOM    692  C   GLY A 627      50.110  44.240  60.780  1.00  0.00           C
ATOM    693  O   GLY A 627      49.580  44.680  61.800  1.00  0.00           O
ATOM    694  N   GLY A 628      51.440  44.210  60.640  1.00  0.00           N
ATOM    695  HN  GLY A 628      51.930  43.830  59.860  1.00  0.00           H
ATOM    696  CA  GLY A 628      52.240  44.760  61.730  1.00  0.00           C
ATOM    697  HA1 GLY A 628      53.250  44.420  61.530  1.00  0.00           H
ATOM    698  HA2 GLY A 628      51.820  44.380  62.650  1.00  0.00           H
ATOM    699  C   GLY A 628      52.190  46.180  61.790  1.00  0.00           C
ATOM    700  O   GLY A 628      52.130  46.700  62.920  1.00  0.00           O
ATOM    701  N   LEU A 629      52.050  46.840  60.680  1.00  0.00           N
ATOM    702  HN  LEU A 629      52.100  46.360  59.800  1.00  0.00           H
ATOM    703  CA  LEU A 629      51.720  48.230  60.360  1.00  0.00           C
ATOM    704  HA  LEU A 629      52.420  48.770  60.970  1.00  0.00           H
ATOM    705  CB  LEU A 629      51.920  48.700  58.880  1.00  0.00           C
ATOM    706  HB1 LEU A 629      51.340  49.600  58.580  1.00  0.00           H
ATOM    707  HB2 LEU A 629      51.520  47.910  58.210  1.00  0.00           H
ATOM    708  CG  LEU A 629      53.390  49.050  58.500  1.00  0.00           C
ATOM    709  HG  LEU A 629      53.390  49.200  57.400  1.00  0.00           H
ATOM    710  CD1 LEU A 629      53.760  50.420  59.070  1.00  0.00           C
ATOM    711 HD11 LEU A 629      53.000  51.180  58.800  1.00  0.00           H
ATOM    712 HD12 LEU A 629      54.740  50.790  58.700  1.00  0.00           H
ATOM    713 HD13 LEU A 629      53.850  50.520  60.160  1.00  0.00           H
ATOM    714  CD2 LEU A 629      54.520  47.970  58.910  1.00  0.00           C
ATOM    715 HD21 LEU A 629      55.540  48.280  58.600  1.00  0.00           H
ATOM    716 HD22 LEU A 629      54.300  46.990  58.460  1.00  0.00           H
ATOM    717 HD23 LEU A 629      54.390  48.010  60.020  1.00  0.00           H
ATOM    718  C   LEU A 629      50.310  48.570  60.900  1.00  0.00           C
ATOM    719  O   LEU A 629      50.160  49.600  61.600  1.00  0.00           O
ATOM    720  N   LEU A 630      49.350  47.660  60.690  1.00  0.00           N
ATOM    721  HN  LEU A 630      49.490  46.870  60.100  1.00  0.00           H
ATOM    722  CA  LEU A 630      48.020  47.770  61.180  1.00  0.00           C
ATOM    723  HA  LEU A 630      47.610  48.710  60.820  1.00  0.00           H
ATOM    724  CB  LEU A 630      47.120  46.640  60.660  1.00  0.00           C
ATOM    725  HB1 LEU A 630      47.360  45.670  61.130  1.00  0.00           H
ATOM    726  HB2 LEU A 630      47.230  46.590  59.560  1.00  0.00           H
ATOM    727  CG  LEU A 630      45.600  46.750  61.020  1.00  0.00           C
ATOM    728  HG  LEU A 630      45.390  46.990  62.080  1.00  0.00           H
ATOM    729  CD1 LEU A 630      44.840  47.870  60.230  1.00  0.00           C
ATOM    730 HD11 LEU A 630      44.900  48.880  60.690  1.00  0.00           H
ATOM    731 HD12 LEU A 630      43.770  47.590  60.140  1.00  0.00           H
ATOM    732 HD13 LEU A 630      45.160  47.980  59.170  1.00  0.00           H
ATOM    733  CD2 LEU A 630      44.900  45.450  60.730  1.00  0.00           C
ATOM    734 HD21 LEU A 630      44.680  45.320  59.640  1.00  0.00           H
ATOM    735 HD22 LEU A 630      43.950  45.640  61.270  1.00  0.00           H
ATOM    736 HD23 LEU A 630      45.580  44.680  61.160  1.00  0.00           H
ATOM    737  C   LEU A 630      47.960  47.840  62.700  1.00  0.00           C
ATOM    738  O   LEU A 630      47.260  48.590  63.380  1.00  0.00           O
ATOM    739  N   GLY A 631      48.730  46.930  63.360  1.00  0.00           N
ATOM    740  HN  GLY A 631      49.330  46.350  62.820  1.00  0.00           H
ATOM    741  CA  GLY A 631      48.920  46.950  64.840  1.00  0.00           C
ATOM    742  HA1 GLY A 631      49.600  46.220  65.230  1.00  0.00           H
ATOM    743  HA2 GLY A 631      48.010  46.870  65.420  1.00  0.00           H
ATOM    744  C   GLY A 631      49.420  48.240  65.420  1.00  0.00           C
ATOM    745  O   GLY A 631      48.950  48.760  66.440  1.00  0.00           O
ATOM    746  N   GLU A 632      50.420  48.870  64.850  1.00  0.00           N
ATOM    747  HN  GLU A 632      50.880  48.580  64.020  1.00  0.00           H
ATOM    748  CA  GLU A 632      50.860  50.190  65.180  1.00  0.00           C
ATOM    749  HA  GLU A 632      50.990  50.250  66.250  1.00  0.00           H
ATOM    750  CB  GLU A 632      52.190  50.500  64.420  1.00  0.00           C
ATOM    751  HB1 GLU A 632      52.350  51.580  64.610  1.00  0.00           H
ATOM    752  HB2 GLU A 632      51.920  50.170  63.400  1.00  0.00           H
ATOM    753  CG  GLU A 632      53.470  49.590  64.630  1.00  0.00           C
ATOM    754  HG1 GLU A 632      54.290  49.920  63.970  1.00  0.00           H
ATOM    755  HG2 GLU A 632      53.230  48.540  64.340  1.00  0.00           H
ATOM    756  CD  GLU A 632      53.870  49.590  66.120  1.00  0.00           C
ATOM    757  OE1 GLU A 632      54.040  50.680  66.730  1.00  0.00           O
ATOM    758  OE2 GLU A 632      54.070  48.420  66.590  1.00  0.00           O
ATOM    759  C   GLU A 632      49.770  51.230  64.820  1.00  0.00           C
ATOM    760  O   GLU A 632      49.700  52.190  65.600  1.00  0.00           O
ATOM    761  N   ALA A 633      49.070  51.170  63.690  1.00  0.00           N
ATOM    762  HN  ALA A 633      49.290  50.430  63.060  1.00  0.00           H
ATOM    763  CA  ALA A 633      47.970  52.040  63.300  1.00  0.00           C
ATOM    764  HA  ALA A 633      48.310  53.070  63.240  1.00  0.00           H
ATOM    765  CB  ALA A 633      47.440  51.680  61.940  1.00  0.00           C
ATOM    766  HB1 ALA A 633      48.260  51.790  61.190  1.00  0.00           H
ATOM    767  HB2 ALA A 633      46.520  52.210  61.620  1.00  0.00           H
ATOM    768  HB3 ALA A 633      47.180  50.600  61.870  1.00  0.00           H
ATOM    769  C   ALA A 633      46.720  52.090  64.210  1.00  0.00           C
ATOM    770  O   ALA A 633      46.110  53.170  64.410  1.00  0.00           O
ATOM    771  N   THR A 634      46.370  50.920  64.770  1.00  0.00           N
ATOM    772  HN  THR A 634      46.880  50.090  64.560  1.00  0.00           H
ATOM    773  CA  THR A 634      45.140  50.720  65.510  1.00  0.00           C
ATOM    774  HA  THR A 634      44.540  51.610  65.370  1.00  0.00           H
ATOM    775  CB  THR A 634      44.300  49.470  65.070  1.00  0.00           C
ATOM    776  HB  THR A 634      43.330  49.480  65.600  1.00  0.00           H
ATOM    777  OG1 THR A 634      45.060  48.320  65.310  1.00  0.00           O
ATOM    778  HG1 THR A 634      45.770  48.410  64.660  1.00  0.00           H
ATOM    779  CG2 THR A 634      44.000  49.660  63.590  1.00  0.00           C
ATOM    780 HG21 THR A 634      44.860  49.750  62.890  1.00  0.00           H
ATOM    781 HG22 THR A 634      43.580  50.620  63.230  1.00  0.00           H
ATOM    782 HG23 THR A 634      43.240  48.920  63.270  1.00  0.00           H
ATOM    783  C   THR A 634      45.480  50.650  66.980  1.00  0.00           C
ATOM    784  O   THR A 634      44.640  50.240  67.790  1.00  0.00           O
ATOM    785  N   GLU A 635      46.710  50.930  67.430  1.00  0.00           N
ATOM    786  HN  GLU A 635      47.330  51.450  66.840  1.00  0.00           H
ATOM    787  CA  GLU A 635      47.290  50.650  68.680  1.00  0.00           C
ATOM    788  HA  GLU A 635      48.370  50.670  68.550  1.00  0.00           H
ATOM    789  CB  GLU A 635      46.910  51.670  69.710  1.00  0.00           C
ATOM    790  HB1 GLU A 635      47.390  51.340  70.650  1.00  0.00           H
ATOM    791  HB2 GLU A 635      45.820  51.650  69.890  1.00  0.00           H
ATOM    792  CG  GLU A 635      47.470  53.070  69.410  1.00  0.00           C
ATOM    793  HG1 GLU A 635      47.050  53.650  68.570  1.00  0.00           H
ATOM    794  HG2 GLU A 635      48.550  52.910  69.200  1.00  0.00           H
ATOM    795  CD  GLU A 635      47.340  54.060  70.540  1.00  0.00           C
ATOM    796  OE1 GLU A 635      46.230  54.660  70.680  1.00  0.00           O
ATOM    797  OE2 GLU A 635      48.240  54.240  71.420  1.00  0.00           O
ATOM    798  C   GLU A 635      46.910  49.290  69.250  1.00  0.00           C
ATOM    799  O   GLU A 635      46.780  49.110  70.470  1.00  0.00           O
ATOM    800  N   GLY A 636      47.030  48.290  68.330  1.00  0.00           N
ATOM    801  HN  GLY A 636      47.260  48.520  67.380  1.00  0.00           H
ATOM    802  CA  GLY A 636      46.930  46.900  68.780  1.00  0.00           C
ATOM    803  HA1 GLY A 636      47.410  46.870  69.730  1.00  0.00           H
ATOM    804  HA2 GLY A 636      47.270  46.290  67.960  1.00  0.00           H
ATOM    805  C   GLY A 636      45.490  46.490  68.970  1.00  0.00           C
ATOM    806  O   GLY A 636      45.160  45.770  69.870  1.00  0.00           O
ATOM    807  N   ARG A 637      44.540  47.100  68.180  1.00  0.00           N
ATOM    808  HN  ARG A 637      44.760  47.940  67.680  1.00  0.00           H
ATOM    809  CA  ARG A 637      43.140  46.730  68.080  1.00  0.00           C
ATOM    810  HA  ARG A 637      42.820  46.150  68.930  1.00  0.00           H
ATOM    811  CB  ARG A 637      42.130  47.940  68.100  1.00  0.00           C
ATOM    812  HB1 ARG A 637      41.150  47.570  67.700  1.00  0.00           H
ATOM    813  HB2 ARG A 637      42.530  48.650  67.350  1.00  0.00           H
ATOM    814  CG  ARG A 637      41.880  48.470  69.520  1.00  0.00           C
ATOM    815  HG1 ARG A 637      41.690  47.570  70.150  1.00  0.00           H
ATOM    816  HG2 ARG A 637      40.960  49.100  69.550  1.00  0.00           H
ATOM    817  CD  ARG A 637      43.030  49.140  70.270  1.00  0.00           C
ATOM    818  HD1 ARG A 637      43.320  50.010  69.650  1.00  0.00           H
ATOM    819  HD2 ARG A 637      43.810  48.340  70.410  1.00  0.00           H
ATOM    820  NE  ARG A 637      42.440  49.570  71.590  1.00  0.00           N
ATOM    821  HE  ARG A 637      41.480  49.870  71.570  1.00  0.00           H
ATOM    822  CZ  ARG A 637      43.220  49.810  72.610  1.00  0.00           C
ATOM    823  NH1 ARG A 637      42.660  50.130  73.760  1.00  0.00           N
ATOM    824 HH11 ARG A 637      41.660  50.200  73.840  1.00  0.00           H
ATOM    825 HH12 ARG A 637      43.220  50.610  74.440  1.00  0.00           H
ATOM    826  NH2 ARG A 637      44.570  49.820  72.440  1.00  0.00           N
ATOM    827 HH21 ARG A 637      45.030  49.420  71.650  1.00  0.00           H
ATOM    828 HH22 ARG A 637      45.040  50.200  73.230  1.00  0.00           H
ATOM    829  C   ARG A 637      42.890  45.740  66.960  1.00  0.00           C
ATOM    830  O   ARG A 637      42.030  44.870  67.150  1.00  0.00           O
ATOM    831  N   ILE A 638      43.590  45.700  65.860  1.00  0.00           N
ATOM    832  HN  ILE A 638      44.280  46.340  65.530  1.00  0.00           H
ATOM    833  CA  ILE A 638      43.560  44.600  64.860  1.00  0.00           C
ATOM    834  HA  ILE A 638      43.460  43.640  65.350  1.00  0.00           H
ATOM    835  CB  ILE A 638      42.410  44.650  63.780  1.00  0.00           C
ATOM    836  HB  ILE A 638      42.740  44.210  62.810  1.00  0.00           H
ATOM    837  CG2 ILE A 638      41.150  43.930  64.250  1.00  0.00           C
ATOM    838 HG21 ILE A 638      40.380  43.920  63.430  1.00  0.00           H
ATOM    839 HG22 ILE A 638      40.690  44.500  65.080  1.00  0.00           H
ATOM    840 HG23 ILE A 638      41.340  42.890  64.580  1.00  0.00           H
ATOM    841  CG1 ILE A 638      42.050  46.130  63.470  1.00  0.00           C
ATOM    842 HG11 ILE A 638      42.990  46.700  63.300  1.00  0.00           H
ATOM    843 HG12 ILE A 638      41.500  46.520  64.340  1.00  0.00           H
ATOM    844  CD  ILE A 638      41.240  46.330  62.210  1.00  0.00           C
ATOM    845  HD1 ILE A 638      41.770  46.090  61.260  1.00  0.00           H
ATOM    846  HD2 ILE A 638      41.090  47.430  62.080  1.00  0.00           H
ATOM    847  HD3 ILE A 638      40.300  45.770  62.350  1.00  0.00           H
ATOM    848  C   ILE A 638      44.950  44.570  64.320  1.00  0.00           C
ATOM    849  O   ILE A 638      45.650  45.590  64.150  1.00  0.00           O
ATOM    850  N   SER A 639      45.540  43.350  64.110  1.00  0.00           N
ATOM    851  HN  SER A 639      45.210  42.500  64.510  1.00  0.00           H
ATOM    852  CA  SER A 639      46.870  43.180  63.490  1.00  0.00           C
ATOM    853  HA  SER A 639      47.050  44.050  62.880  1.00  0.00           H
ATOM    854  CB  SER A 639      47.950  43.260  64.650  1.00  0.00           C
ATOM    855  HB1 SER A 639      47.770  42.460  65.410  1.00  0.00           H
ATOM    856  HB2 SER A 639      47.780  44.150  65.290  1.00  0.00           H
ATOM    857  OG  SER A 639      49.280  43.320  64.190  1.00  0.00           O
ATOM    858  HG1 SER A 639      49.430  44.030  63.550  1.00  0.00           H
ATOM    859  C   SER A 639      46.940  41.970  62.600  1.00  0.00           C
ATOM    860  O   SER A 639      45.990  41.490  61.930  1.00  0.00           O
ATOM    861  N   ALA A 640      48.150  41.340  62.610  1.00  0.00           N
ATOM    862  HN  ALA A 640      48.840  41.680  63.250  1.00  0.00           H
ATOM    863  CA  ALA A 640      48.640  40.200  61.690  1.00  0.00           C
ATOM    864  HA  ALA A 640      48.540  40.590  60.690  1.00  0.00           H
ATOM    865  CB  ALA A 640      50.100  39.940  62.100  1.00  0.00           C
ATOM    866  HB1 ALA A 640      50.700  39.480  61.290  1.00  0.00           H
ATOM    867  HB2 ALA A 640      50.290  39.340  63.010  1.00  0.00           H
ATOM    868  HB3 ALA A 640      50.550  40.930  62.320  1.00  0.00           H
ATOM    869  C   ALA A 640      47.830  38.920  61.710  1.00  0.00           C
ATOM    870  O   ALA A 640      47.450  38.450  60.680  1.00  0.00           O
ATOM    871  N   ILE A 641      47.470  38.510  62.950  1.00  0.00           N
ATOM    872  HN  ILE A 641      47.770  39.000  63.770  1.00  0.00           H
ATOM    873  CA  ILE A 641      46.550  37.330  63.040  1.00  0.00           C
ATOM    874  HA  ILE A 641      46.990  36.560  62.410  1.00  0.00           H
ATOM    875  CB  ILE A 641      46.630  36.690  64.440  1.00  0.00           C
ATOM    876  HB  ILE A 641      46.200  37.440  65.140  1.00  0.00           H
ATOM    877  CG2 ILE A 641      45.770  35.400  64.410  1.00  0.00           C
ATOM    878 HG21 ILE A 641      46.190  34.760  65.220  1.00  0.00           H
ATOM    879 HG22 ILE A 641      45.770  34.830  63.450  1.00  0.00           H
ATOM    880 HG23 ILE A 641      44.760  35.790  64.640  1.00  0.00           H
ATOM    881  CG1 ILE A 641      48.060  36.390  64.860  1.00  0.00           C
ATOM    882 HG11 ILE A 641      48.150  35.700  65.730  1.00  0.00           H
ATOM    883 HG12 ILE A 641      48.580  37.310  65.180  1.00  0.00           H
ATOM    884  CD  ILE A 641      48.860  35.640  63.780  1.00  0.00           C
ATOM    885  HD1 ILE A 641      49.910  35.420  64.090  1.00  0.00           H
ATOM    886  HD2 ILE A 641      48.920  36.220  62.840  1.00  0.00           H
ATOM    887  HD3 ILE A 641      48.470  34.620  63.550  1.00  0.00           H
ATOM    888  C   ILE A 641      45.160  37.520  62.420  1.00  0.00           C
ATOM    889  O   ILE A 641      44.700  36.830  61.550  1.00  0.00           O
ATOM    890  N   GLU A 642      44.490  38.600  62.760  1.00  0.00           N
ATOM    891  HN  GLU A 642      44.780  39.170  63.530  1.00  0.00           H
ATOM    892  CA  GLU A 642      43.280  39.040  62.130  1.00  0.00           C
ATOM    893  HA  GLU A 642      42.550  38.270  62.310  1.00  0.00           H
ATOM    894  CB  GLU A 642      42.830  40.330  62.780  1.00  0.00           C
ATOM    895  HB1 GLU A 642      41.850  40.680  62.380  1.00  0.00           H
ATOM    896  HB2 GLU A 642      43.460  41.200  62.510  1.00  0.00           H
ATOM    897  CG  GLU A 642      42.590  40.220  64.340  1.00  0.00           C
ATOM    898  HG1 GLU A 642      42.490  39.120  64.460  1.00  0.00           H
ATOM    899  HG2 GLU A 642      41.630  40.700  64.620  1.00  0.00           H
ATOM    900  CD  GLU A 642      43.710  40.770  65.250  1.00  0.00           C
ATOM    901  OE1 GLU A 642      43.450  41.530  66.170  1.00  0.00           O
ATOM    902  OE2 GLU A 642      44.930  40.390  65.050  1.00  0.00           O
ATOM    903  C   GLU A 642      43.360  39.270  60.630  1.00  0.00           C
ATOM    904  O   GLU A 642      42.510  38.790  59.900  1.00  0.00           O
ATOM    905  N   SER A 643      44.430  39.880  60.130  1.00  0.00           N
ATOM    906  HN  SER A 643      45.140  40.260  60.700  1.00  0.00           H
ATOM    907  CA  SER A 643      44.750  40.040  58.770  1.00  0.00           C
ATOM    908  HA  SER A 643      44.060  40.760  58.350  1.00  0.00           H
ATOM    909  CB  SER A 643      46.170  40.740  58.600  1.00  0.00           C
ATOM    910  HB1 SER A 643      46.330  40.990  57.530  1.00  0.00           H
ATOM    911  HB2 SER A 643      46.990  40.060  58.930  1.00  0.00           H
ATOM    912  OG  SER A 643      46.310  41.990  59.320  1.00  0.00           O
ATOM    913  HG1 SER A 643      46.050  41.770  60.210  1.00  0.00           H
ATOM    914  C   SER A 643      44.870  38.790  57.980  1.00  0.00           C
ATOM    915  O   SER A 643      44.290  38.610  56.950  1.00  0.00           O
ATOM    916  N   LEU A 644      45.650  37.770  58.530  1.00  0.00           N
ATOM    917  HN  LEU A 644      46.160  37.950  59.380  1.00  0.00           H
ATOM    918  CA  LEU A 644      45.810  36.490  57.900  1.00  0.00           C
ATOM    919  HA  LEU A 644      46.260  36.690  56.930  1.00  0.00           H
ATOM    920  CB  LEU A 644      46.840  35.680  58.760  1.00  0.00           C
ATOM    921  HB1 LEU A 644      46.510  34.620  58.750  1.00  0.00           H
ATOM    922  HB2 LEU A 644      46.660  35.780  59.850  1.00  0.00           H
ATOM    923  CG  LEU A 644      48.290  35.850  58.400  1.00  0.00           C
ATOM    924  HG  LEU A 644      48.680  36.860  58.640  1.00  0.00           H
ATOM    925  CD1 LEU A 644      49.100  35.040  59.490  1.00  0.00           C
ATOM    926 HD11 LEU A 644      48.830  35.360  60.520  1.00  0.00           H
ATOM    927 HD12 LEU A 644      50.200  34.980  59.350  1.00  0.00           H
ATOM    928 HD13 LEU A 644      48.840  33.960  59.390  1.00  0.00           H
ATOM    929  CD2 LEU A 644      48.630  35.410  56.930  1.00  0.00           C
ATOM    930 HD21 LEU A 644      48.110  36.060  56.200  1.00  0.00           H
ATOM    931 HD22 LEU A 644      48.300  34.350  56.840  1.00  0.00           H
ATOM    932 HD23 LEU A 644      49.710  35.450  56.710  1.00  0.00           H
ATOM    933  C   LEU A 644      44.540  35.730  57.740  1.00  0.00           C
ATOM    934  O   LEU A 644      44.190  35.120  56.710  1.00  0.00           O
ATOM    935  N   PHE A 645      43.700  35.740  58.810  1.00  0.00           N
ATOM    936  HN  PHE A 645      43.940  36.280  59.620  1.00  0.00           H
ATOM    937  CA  PHE A 645      42.350  35.180  58.930  1.00  0.00           C
ATOM    938  HA  PHE A 645      42.500  34.180  58.590  1.00  0.00           H
ATOM    939  CB  PHE A 645      41.970  35.070  60.500  1.00  0.00           C
ATOM    940  HB1 PHE A 645      42.190  36.010  61.050  1.00  0.00           H
ATOM    941  HB2 PHE A 645      42.630  34.280  60.910  1.00  0.00           H
ATOM    942  CG  PHE A 645      40.610  34.650  60.930  1.00  0.00           C
ATOM    943  CD1 PHE A 645      40.090  35.100  62.100  1.00  0.00           C
ATOM    944  HD1 PHE A 645      40.510  35.860  62.740  1.00  0.00           H
ATOM    945  CE1 PHE A 645      38.790  34.590  62.440  1.00  0.00           C
ATOM    946  HE1 PHE A 645      38.290  34.820  63.370  1.00  0.00           H
ATOM    947  CZ  PHE A 645      38.070  33.710  61.580  1.00  0.00           C
ATOM    948  HZ  PHE A 645      37.070  33.380  61.820  1.00  0.00           H
ATOM    949  CD2 PHE A 645      39.980  33.750  60.070  1.00  0.00           C
ATOM    950  HD2 PHE A 645      40.410  33.440  59.130  1.00  0.00           H
ATOM    951  CE2 PHE A 645      38.700  33.210  60.460  1.00  0.00           C
ATOM    952  HE2 PHE A 645      38.080  32.570  59.850  1.00  0.00           H
ATOM    953  C   PHE A 645      41.340  35.880  57.980  1.00  0.00           C
ATOM    954  O   PHE A 645      40.590  35.160  57.310  1.00  0.00           O
ATOM    955  N   GLY A 646      41.300  37.250  57.930  1.00  0.00           N
ATOM    956  HN  GLY A 646      41.940  37.740  58.520  1.00  0.00           H
ATOM    957  CA  GLY A 646      40.550  37.970  56.940  1.00  0.00           C
ATOM    958  HA1 GLY A 646      40.740  39.030  57.030  1.00  0.00           H
ATOM    959  HA2 GLY A 646      39.540  37.710  57.220  1.00  0.00           H
ATOM    960  C   GLY A 646      40.890  37.620  55.480  1.00  0.00           C
ATOM    961  O   GLY A 646      40.000  37.220  54.760  1.00  0.00           O
ATOM    962  N   ALA A 647      42.190  37.640  55.170  1.00  0.00           N
ATOM    963  HN  ALA A 647      42.920  38.030  55.720  1.00  0.00           H
ATOM    964  CA  ALA A 647      42.660  37.220  53.850  1.00  0.00           C
ATOM    965  HA  ALA A 647      42.160  37.880  53.160  1.00  0.00           H
ATOM    966  CB  ALA A 647      44.140  37.390  53.720  1.00  0.00           C
ATOM    967  HB1 ALA A 647      44.400  37.260  52.650  1.00  0.00           H
ATOM    968  HB2 ALA A 647      44.720  36.800  54.450  1.00  0.00           H
ATOM    969  HB3 ALA A 647      44.370  38.480  53.780  1.00  0.00           H
ATOM    970  C   ALA A 647      42.380  35.850  53.440  1.00  0.00           C
ATOM    971  O   ALA A 647      41.950  35.710  52.300  1.00  0.00           O
ATOM    972  N   SER A 648      42.550  34.850  54.320  1.00  0.00           N
ATOM    973  HN  SER A 648      42.830  35.210  55.200  1.00  0.00           H
ATOM    974  CA  SER A 648      42.020  33.490  54.090  1.00  0.00           C
ATOM    975  HA  SER A 648      42.450  33.220  53.140  1.00  0.00           H
ATOM    976  CB  SER A 648      42.630  32.520  55.180  1.00  0.00           C
ATOM    977  HB1 SER A 648      43.710  32.710  55.030  1.00  0.00           H
ATOM    978  HB2 SER A 648      42.250  31.480  55.130  1.00  0.00           H
ATOM    979  OG  SER A 648      42.410  32.860  56.510  1.00  0.00           O
ATOM    980  HG1 SER A 648      42.930  33.620  56.750  1.00  0.00           H
ATOM    981  C   SER A 648      40.490  33.330  53.990  1.00  0.00           C
ATOM    982  O   SER A 648      40.000  32.800  53.040  1.00  0.00           O
ATOM    983  N   LEU A 649      39.640  33.800  54.960  1.00  0.00           N
ATOM    984  HN  LEU A 649      40.100  34.140  55.790  1.00  0.00           H
ATOM    985  CA  LEU A 649      38.230  33.670  55.120  1.00  0.00           C
ATOM    986  HA  LEU A 649      38.000  32.620  55.090  1.00  0.00           H
ATOM    987  CB  LEU A 649      37.720  34.320  56.490  1.00  0.00           C
ATOM    988  HB1 LEU A 649      38.060  35.370  56.630  1.00  0.00           H
ATOM    989  HB2 LEU A 649      38.220  33.840  57.360  1.00  0.00           H
ATOM    990  CG  LEU A 649      36.150  34.400  56.630  1.00  0.00           C
ATOM    991  HG  LEU A 649      35.780  34.870  55.690  1.00  0.00           H
ATOM    992  CD1 LEU A 649      35.580  32.970  56.640  1.00  0.00           C
ATOM    993 HD11 LEU A 649      36.010  32.240  57.360  1.00  0.00           H
ATOM    994 HD12 LEU A 649      35.750  32.590  55.610  1.00  0.00           H
ATOM    995 HD13 LEU A 649      34.490  33.040  56.820  1.00  0.00           H
ATOM    996  CD2 LEU A 649      35.680  35.250  57.850  1.00  0.00           C
ATOM    997 HD21 LEU A 649      36.280  34.990  58.760  1.00  0.00           H
ATOM    998 HD22 LEU A 649      34.620  35.120  58.140  1.00  0.00           H
ATOM    999 HD23 LEU A 649      35.780  36.340  57.690  1.00  0.00           H
ATOM   1000  C   LEU A 649      37.550  34.350  53.920  1.00  0.00           C
ATOM   1001  O   LEU A 649      36.830  33.690  53.160  1.00  0.00           O
ATOM   1002  N   THR A 650      38.020  35.580  53.570  1.00  0.00           N
ATOM   1003  HN  THR A 650      38.740  35.970  54.140  1.00  0.00           H
ATOM   1004  CA  THR A 650      37.720  36.280  52.340  1.00  0.00           C
ATOM   1005  HA  THR A 650      36.640  36.340  52.370  1.00  0.00           H
ATOM   1006  CB  THR A 650      38.220  37.700  52.260  1.00  0.00           C
ATOM   1007  HB  THR A 650      39.320  37.660  52.070  1.00  0.00           H
ATOM   1008  OG1 THR A 650      37.760  38.460  53.420  1.00  0.00           O
ATOM   1009  HG1 THR A 650      38.340  38.170  54.110  1.00  0.00           H
ATOM   1010  CG2 THR A 650      37.600  38.430  51.040  1.00  0.00           C
ATOM   1011 HG21 THR A 650      38.040  39.460  51.010  1.00  0.00           H
ATOM   1012 HG22 THR A 650      36.510  38.540  51.140  1.00  0.00           H
ATOM   1013 HG23 THR A 650      37.890  37.820  50.150  1.00  0.00           H
ATOM   1014  C   THR A 650      38.070  35.500  51.100  1.00  0.00           C
ATOM   1015  O   THR A 650      37.290  35.250  50.210  1.00  0.00           O
ATOM   1016  N   GLY A 651      39.310  35.050  51.040  1.00  0.00           N
ATOM   1017  HN  GLY A 651      40.040  35.400  51.620  1.00  0.00           H
ATOM   1018  CA  GLY A 651      40.010  34.340  49.990  1.00  0.00           C
ATOM   1019  HA1 GLY A 651      40.990  34.060  50.370  1.00  0.00           H
ATOM   1020  HA2 GLY A 651      40.090  35.000  49.150  1.00  0.00           H
ATOM   1021  C   GLY A 651      39.410  33.050  49.490  1.00  0.00           C
ATOM   1022  O   GLY A 651      39.130  32.970  48.290  1.00  0.00           O
ATOM   1023  N   ILE A 652      39.110  32.050  50.340  1.00  0.00           N
ATOM   1024  HN  ILE A 652      39.490  32.150  51.250  1.00  0.00           H
ATOM   1025  CA  ILE A 652      38.560  30.780  49.960  1.00  0.00           C
ATOM   1026  HA  ILE A 652      39.220  30.380  49.200  1.00  0.00           H
ATOM   1027  CB  ILE A 652      38.760  29.830  51.150  1.00  0.00           C
ATOM   1028  HB  ILE A 652      38.260  30.350  51.990  1.00  0.00           H
ATOM   1029  CG2 ILE A 652      38.220  28.400  50.880  1.00  0.00           C
ATOM   1030 HG21 ILE A 652      37.120  28.470  50.700  1.00  0.00           H
ATOM   1031 HG22 ILE A 652      38.480  27.800  51.770  1.00  0.00           H
ATOM   1032 HG23 ILE A 652      38.760  28.010  49.980  1.00  0.00           H
ATOM   1033  CG1 ILE A 652      40.270  29.780  51.620  1.00  0.00           C
ATOM   1034 HG11 ILE A 652      40.800  30.750  51.540  1.00  0.00           H
ATOM   1035 HG12 ILE A 652      40.730  29.040  50.950  1.00  0.00           H
ATOM   1036  CD  ILE A 652      40.330  29.400  53.040  1.00  0.00           C
ATOM   1037  HD1 ILE A 652      41.410  29.270  53.260  1.00  0.00           H
ATOM   1038  HD2 ILE A 652      39.800  28.490  53.380  1.00  0.00           H
ATOM   1039  HD3 ILE A 652      39.820  30.260  53.530  1.00  0.00           H
ATOM   1040  C   ILE A 652      37.210  30.890  49.260  1.00  0.00           C
ATOM   1041  O   ILE A 652      36.940  30.290  48.210  1.00  0.00           O
ATOM   1042  N   ALA A 653      36.300  31.760  49.840  1.00  0.00           N
ATOM   1043  HN  ALA A 653      36.530  32.230  50.690  1.00  0.00           H
ATOM   1044  CA  ALA A 653      35.120  32.310  49.180  1.00  0.00           C
ATOM   1045  HA  ALA A 653      34.380  31.560  48.950  1.00  0.00           H
ATOM   1046  CB  ALA A 653      34.420  33.140  50.250  1.00  0.00           C
ATOM   1047  HB1 ALA A 653      35.080  33.980  50.570  1.00  0.00           H
ATOM   1048  HB2 ALA A 653      34.200  32.490  51.110  1.00  0.00           H
ATOM   1049  HB3 ALA A 653      33.490  33.630  49.870  1.00  0.00           H
ATOM   1050  C   ALA A 653      35.440  33.130  47.870  1.00  0.00           C
ATOM   1051  O   ALA A 653      34.940  32.840  46.800  1.00  0.00           O
ATOM   1052  N   TYR A 654      36.340  34.080  47.980  1.00  0.00           N
ATOM   1053  HN  TYR A 654      36.820  34.310  48.820  1.00  0.00           H
ATOM   1054  CA  TYR A 654      36.660  34.940  46.910  1.00  0.00           C
ATOM   1055  HA  TYR A 654      35.720  35.430  46.710  1.00  0.00           H
ATOM   1056  CB  TYR A 654      37.670  35.990  47.280  1.00  0.00           C
ATOM   1057  HB1 TYR A 654      38.590  35.420  47.500  1.00  0.00           H
ATOM   1058  HB2 TYR A 654      37.350  36.600  48.160  1.00  0.00           H
ATOM   1059  CG  TYR A 654      37.960  37.010  46.280  1.00  0.00           C
ATOM   1060  CD1 TYR A 654      39.260  37.320  45.800  1.00  0.00           C
ATOM   1061  HD1 TYR A 654      40.160  36.890  46.220  1.00  0.00           H
ATOM   1062  CE1 TYR A 654      39.450  38.210  44.730  1.00  0.00           C
ATOM   1063  HE1 TYR A 654      40.460  38.330  44.360  1.00  0.00           H
ATOM   1064  CZ  TYR A 654      38.300  38.900  44.190  1.00  0.00           C
ATOM   1065  OH  TYR A 654      38.530  39.690  43.010  1.00  0.00           O
ATOM   1066  HH  TYR A 654      39.310  39.420  42.520  1.00  0.00           H
ATOM   1067  CD2 TYR A 654      36.850  37.650  45.700  1.00  0.00           C
ATOM   1068  HD2 TYR A 654      35.820  37.540  46.000  1.00  0.00           H
ATOM   1069  CE2 TYR A 654      37.040  38.610  44.630  1.00  0.00           C
ATOM   1070  HE2 TYR A 654      36.220  39.140  44.180  1.00  0.00           H
ATOM   1071  C   TYR A 654      37.130  34.250  45.590  1.00  0.00           C
ATOM   1072  O   TYR A 654      36.770  34.610  44.480  1.00  0.00           O
ATOM   1073  N   SER A 655      38.080  33.360  45.740  1.00  0.00           N
ATOM   1074  HN  SER A 655      38.390  33.220  46.680  1.00  0.00           H
ATOM   1075  CA  SER A 655      38.690  32.530  44.680  1.00  0.00           C
ATOM   1076  HA  SER A 655      38.750  33.210  43.840  1.00  0.00           H
ATOM   1077  CB  SER A 655      40.090  32.040  45.310  1.00  0.00           C
ATOM   1078  HB1 SER A 655      40.630  32.920  45.730  1.00  0.00           H
ATOM   1079  HB2 SER A 655      40.590  31.580  44.430  1.00  0.00           H
ATOM   1080  OG  SER A 655      40.030  31.090  46.360  1.00  0.00           O
ATOM   1081  HG1 SER A 655      39.510  31.470  47.080  1.00  0.00           H
ATOM   1082  C   SER A 655      37.900  31.350  44.290  1.00  0.00           C
ATOM   1083  O   SER A 655      37.930  30.950  43.120  1.00  0.00           O
ATOM   1084  N   LEU A 656      37.050  30.730  45.110  1.00  0.00           N
ATOM   1085  HN  LEU A 656      36.980  30.960  46.080  1.00  0.00           H
ATOM   1086  CA  LEU A 656      36.150  29.640  44.690  1.00  0.00           C
ATOM   1087  HA  LEU A 656      36.710  28.830  44.250  1.00  0.00           H
ATOM   1088  CB  LEU A 656      35.530  28.910  45.980  1.00  0.00           C
ATOM   1089  HB1 LEU A 656      34.990  29.620  46.640  1.00  0.00           H
ATOM   1090  HB2 LEU A 656      36.460  28.460  46.400  1.00  0.00           H
ATOM   1091  CG  LEU A 656      34.620  27.730  45.580  1.00  0.00           C
ATOM   1092  HG  LEU A 656      33.670  28.080  45.110  1.00  0.00           H
ATOM   1093  CD1 LEU A 656      35.370  26.780  44.600  1.00  0.00           C
ATOM   1094 HD11 LEU A 656      35.340  27.200  43.570  1.00  0.00           H
ATOM   1095 HD12 LEU A 656      34.920  25.780  44.510  1.00  0.00           H
ATOM   1096 HD13 LEU A 656      36.440  26.630  44.890  1.00  0.00           H
ATOM   1097  CD2 LEU A 656      34.190  26.990  46.860  1.00  0.00           C
ATOM   1098 HD21 LEU A 656      33.950  27.660  47.710  1.00  0.00           H
ATOM   1099 HD22 LEU A 656      35.040  26.360  47.210  1.00  0.00           H
ATOM   1100 HD23 LEU A 656      33.350  26.270  46.690  1.00  0.00           H
ATOM   1101  C   LEU A 656      34.960  29.970  43.760  1.00  0.00           C
ATOM   1102  O   LEU A 656      34.670  29.320  42.760  1.00  0.00           O
ATOM   1103  N   PHE A 657      34.240  31.030  43.980  1.00  0.00           N
ATOM   1104  HN  PHE A 657      34.450  31.560  44.800  1.00  0.00           H
ATOM   1105  CA  PHE A 657      33.000  31.400  43.280  1.00  0.00           C
ATOM   1106  HA  PHE A 657      32.480  30.510  42.950  1.00  0.00           H
ATOM   1107  CB  PHE A 657      32.140  32.290  44.250  1.00  0.00           C
ATOM   1108  HB1 PHE A 657      31.090  32.540  43.990  1.00  0.00           H
ATOM   1109  HB2 PHE A 657      32.680  33.270  44.310  1.00  0.00           H
ATOM   1110  CG  PHE A 657      31.930  31.590  45.580  1.00  0.00           C
ATOM   1111  CD1 PHE A 657      31.560  30.250  45.530  1.00  0.00           C
ATOM   1112  HD1 PHE A 657      31.440  29.740  44.580  1.00  0.00           H
ATOM   1113  CE1 PHE A 657      31.190  29.550  46.710  1.00  0.00           C
ATOM   1114  HE1 PHE A 657      30.990  28.490  46.650  1.00  0.00           H
ATOM   1115  CZ  PHE A 657      31.290  30.140  47.970  1.00  0.00           C
ATOM   1116  HZ  PHE A 657      31.020  29.580  48.860  1.00  0.00           H
ATOM   1117  CD2 PHE A 657      31.990  32.200  46.830  1.00  0.00           C
ATOM   1118  HD2 PHE A 657      32.250  33.240  46.930  1.00  0.00           H
ATOM   1119  CE2 PHE A 657      31.660  31.460  48.050  1.00  0.00           C
ATOM   1120  HE2 PHE A 657      31.810  31.960  49.000  1.00  0.00           H
ATOM   1121  C   PHE A 657      33.370  32.260  42.040  1.00  0.00           C
ATOM   1122  O   PHE A 657      32.480  32.660  41.250  1.00  0.00           O
ATOM   1123  N   ALA A 658      34.670  32.560  41.910  1.00  0.00           N
ATOM   1124  HN  ALA A 658      35.200  31.960  42.490  1.00  0.00           H
ATOM   1125  CA  ALA A 658      35.380  33.450  40.950  1.00  0.00           C
ATOM   1126  HA  ALA A 658      36.230  33.900  41.440  1.00  0.00           H
ATOM   1127  CB  ALA A 658      35.930  32.680  39.820  1.00  0.00           C
ATOM   1128  HB1 ALA A 658      36.310  33.220  38.930  1.00  0.00           H
ATOM   1129  HB2 ALA A 658      35.150  32.120  39.280  1.00  0.00           H
ATOM   1130  HB3 ALA A 658      36.590  31.840  40.100  1.00  0.00           H
ATOM   1131  C   ALA A 658      34.590  34.700  40.450  1.00  0.00           C
ATOM   1132  O   ALA A 658      34.070  34.770  39.320  1.00  0.00           O
ATOM   1133  N   GLY A 659      34.750  35.720  41.260  1.00  0.00           N
ATOM   1134  HN  GLY A 659      35.330  35.650  42.080  1.00  0.00           H
ATOM   1135  CA  GLY A 659      34.330  37.030  40.760  1.00  0.00           C
ATOM   1136  HA1 GLY A 659      34.170  37.660  41.620  1.00  0.00           H
ATOM   1137  HA2 GLY A 659      33.420  36.830  40.220  1.00  0.00           H
ATOM   1138  C   GLY A 659      35.340  37.680  39.810  1.00  0.00           C
ATOM   1139  O   GLY A 659      35.040  38.310  38.810  1.00  0.00           O
ATOM   1140  N   GLN A 660      36.640  37.250  40.000  1.00  0.00           N
ATOM   1141  HN  GLN A 660      36.810  36.760  40.860  1.00  0.00           H
ATOM   1142  CA  GLN A 660      37.800  37.550  39.130  1.00  0.00           C
ATOM   1143  HA  GLN A 660      37.550  37.160  38.160  1.00  0.00           H
ATOM   1144  CB  GLN A 660      38.140  39.100  38.960  1.00  0.00           C
ATOM   1145  HB1 GLN A 660      38.330  39.620  39.920  1.00  0.00           H
ATOM   1146  HB2 GLN A 660      37.340  39.670  38.450  1.00  0.00           H
ATOM   1147  CG  GLN A 660      39.460  39.380  38.140  1.00  0.00           C
ATOM   1148  HG1 GLN A 660      40.330  39.340  38.820  1.00  0.00           H
ATOM   1149  HG2 GLN A 660      39.510  40.410  37.730  1.00  0.00           H
ATOM   1150  CD  GLN A 660      39.740  38.440  36.960  1.00  0.00           C
ATOM   1151  OE1 GLN A 660      40.530  37.510  37.090  1.00  0.00           O
ATOM   1152  NE2 GLN A 660      39.070  38.770  35.840  1.00  0.00           N
ATOM   1153 HE21 GLN A 660      39.030  38.040  35.150  1.00  0.00           H
ATOM   1154 HE22 GLN A 660      38.230  39.280  36.060  1.00  0.00           H
ATOM   1155  C   GLN A 660      39.080  36.820  39.660  1.00  0.00           C
ATOM   1156  O   GLN A 660      39.830  37.380  40.430  1.00  0.00           O
ATOM   1157  N   PRO A 661      39.300  35.620  39.250  1.00  0.00           N
ATOM   1158  CD  PRO A 661      38.400  34.890  38.370  1.00  0.00           C
ATOM   1159  HD1 PRO A 661      38.190  35.340  37.370  1.00  0.00           H
ATOM   1160  HD2 PRO A 661      37.420  34.960  38.900  1.00  0.00           H
ATOM   1161  CA  PRO A 661      40.190  34.780  39.940  1.00  0.00           C
ATOM   1162  HA  PRO A 661      40.090  35.020  41.000  1.00  0.00           H
ATOM   1163  CB  PRO A 661      39.680  33.340  39.710  1.00  0.00           C
ATOM   1164  HB1 PRO A 661      38.960  33.020  40.490  1.00  0.00           H
ATOM   1165  HB2 PRO A 661      40.500  32.580  39.690  1.00  0.00           H
ATOM   1166  CG  PRO A 661      38.960  33.490  38.360  1.00  0.00           C
ATOM   1167  HG1 PRO A 661      39.710  33.380  37.540  1.00  0.00           H
ATOM   1168  HG2 PRO A 661      38.230  32.680  38.170  1.00  0.00           H
ATOM   1169  C   PRO A 661      41.650  34.910  39.650  1.00  0.00           C
ATOM   1170  O   PRO A 661      42.510  34.180  40.200  1.00  0.00           O
ATOM   1171  N   LEU A 662      42.070  35.810  38.760  1.00  0.00           N
ATOM   1172  HN  LEU A 662      41.390  36.290  38.210  1.00  0.00           H
ATOM   1173  CA  LEU A 662      43.460  36.170  38.610  1.00  0.00           C
ATOM   1174  HA  LEU A 662      44.140  35.340  38.760  1.00  0.00           H
ATOM   1175  CB  LEU A 662      43.650  36.610  37.100  1.00  0.00           C
ATOM   1176  HB1 LEU A 662      44.710  36.830  36.830  1.00  0.00           H
ATOM   1177  HB2 LEU A 662      42.930  37.420  36.880  1.00  0.00           H
ATOM   1178  CG  LEU A 662      43.350  35.430  36.080  1.00  0.00           C
ATOM   1179  HG  LEU A 662      42.380  34.950  36.320  1.00  0.00           H
ATOM   1180  CD1 LEU A 662      43.220  35.990  34.620  1.00  0.00           C
ATOM   1181 HD11 LEU A 662      42.550  36.870  34.520  1.00  0.00           H
ATOM   1182 HD12 LEU A 662      42.850  35.180  33.970  1.00  0.00           H
ATOM   1183 HD13 LEU A 662      44.250  36.210  34.280  1.00  0.00           H
ATOM   1184  CD2 LEU A 662      44.410  34.240  36.210  1.00  0.00           C
ATOM   1185 HD21 LEU A 662      45.380  34.610  35.800  1.00  0.00           H
ATOM   1186 HD22 LEU A 662      44.110  33.380  35.570  1.00  0.00           H
ATOM   1187 HD23 LEU A 662      44.560  33.920  37.270  1.00  0.00           H
ATOM   1188  C   LEU A 662      43.880  37.240  39.610  1.00  0.00           C
ATOM   1189  O   LEU A 662      45.040  37.590  39.830  1.00  0.00           O
ATOM   1190  N   THR A 663      42.890  37.830  40.350  1.00  0.00           N
ATOM   1191  HN  THR A 663      41.940  37.570  40.150  1.00  0.00           H
ATOM   1192  CA  THR A 663      43.260  38.820  41.350  1.00  0.00           C
ATOM   1193  HA  THR A 663      44.160  39.280  40.970  1.00  0.00           H
ATOM   1194  CB  THR A 663      42.420  40.100  41.360  1.00  0.00           C
ATOM   1195  HB  THR A 663      42.730  40.760  42.200  1.00  0.00           H
ATOM   1196  OG1 THR A 663      41.030  39.760  41.590  1.00  0.00           O
ATOM   1197  HG1 THR A 663      40.760  38.980  41.110  1.00  0.00           H
ATOM   1198  CG2 THR A 663      42.550  40.870  40.060  1.00  0.00           C
ATOM   1199 HG21 THR A 663      42.040  41.850  40.170  1.00  0.00           H
ATOM   1200 HG22 THR A 663      42.190  40.230  39.210  1.00  0.00           H
ATOM   1201 HG23 THR A 663      43.630  40.940  39.830  1.00  0.00           H
ATOM   1202  C   THR A 663      43.490  38.250  42.750  1.00  0.00           C
ATOM   1203  O   THR A 663      42.640  37.550  43.300  1.00  0.00           O
ATOM   1204  N   ILE A 664      44.630  38.610  43.400  1.00  0.00           N
ATOM   1205  HN  ILE A 664      45.230  39.150  42.830  1.00  0.00           H
ATOM   1206  CA  ILE A 664      45.010  38.270  44.760  1.00  0.00           C
ATOM   1207  HA  ILE A 664      44.220  37.620  45.110  1.00  0.00           H
ATOM   1208  CB  ILE A 664      46.410  37.600  44.760  1.00  0.00           C
ATOM   1209  HB  ILE A 664      47.090  38.350  44.340  1.00  0.00           H
ATOM   1210  CG2 ILE A 664      46.940  37.240  46.200  1.00  0.00           C
ATOM   1211 HG21 ILE A 664      46.270  36.860  47.010  1.00  0.00           H
ATOM   1212 HG22 ILE A 664      47.450  38.170  46.580  1.00  0.00           H
ATOM   1213 HG23 ILE A 664      47.830  36.610  46.030  1.00  0.00           H
ATOM   1214  CG1 ILE A 664      46.330  36.300  43.820  1.00  0.00           C
ATOM   1215 HG11 ILE A 664      47.350  35.870  43.810  1.00  0.00           H
ATOM   1216 HG12 ILE A 664      46.290  36.680  42.770  1.00  0.00           H
ATOM   1217  CD  ILE A 664      45.220  35.270  44.170  1.00  0.00           C
ATOM   1218  HD1 ILE A 664      45.220  34.590  43.290  1.00  0.00           H
ATOM   1219  HD2 ILE A 664      44.200  35.690  44.290  1.00  0.00           H
ATOM   1220  HD3 ILE A 664      45.550  34.710  45.070  1.00  0.00           H
ATOM   1221  C   ILE A 664      45.020  39.390  45.790  1.00  0.00           C
ATOM   1222  O   ILE A 664      45.670  40.400  45.540  1.00  0.00           O
ATOM   1223  N   LEU A 665      44.400  39.170  47.000  1.00  0.00           N
ATOM   1224  HN  LEU A 665      43.820  38.360  47.050  1.00  0.00           H
ATOM   1225  CA  LEU A 665      44.450  39.990  48.230  1.00  0.00           C
ATOM   1226  HA  LEU A 665      43.930  40.890  47.940  1.00  0.00           H
ATOM   1227  CB  LEU A 665      43.560  39.220  49.250  1.00  0.00           C
ATOM   1228  HB1 LEU A 665      43.470  39.790  50.200  1.00  0.00           H
ATOM   1229  HB2 LEU A 665      44.040  38.280  49.600  1.00  0.00           H
ATOM   1230  CG  LEU A 665      42.130  38.760  48.700  1.00  0.00           C
ATOM   1231  HG  LEU A 665      42.270  38.110  47.800  1.00  0.00           H
ATOM   1232  CD1 LEU A 665      41.470  37.890  49.760  1.00  0.00           C
ATOM   1233 HD11 LEU A 665      41.260  38.500  50.670  1.00  0.00           H
ATOM   1234 HD12 LEU A 665      42.100  37.000  49.940  1.00  0.00           H
ATOM   1235 HD13 LEU A 665      40.470  37.590  49.390  1.00  0.00           H
ATOM   1236  CD2 LEU A 665      41.130  39.850  48.280  1.00  0.00           C
ATOM   1237 HD21 LEU A 665      41.610  40.550  47.560  1.00  0.00           H
ATOM   1238 HD22 LEU A 665      40.730  40.430  49.130  1.00  0.00           H
ATOM   1239 HD23 LEU A 665      40.270  39.320  47.830  1.00  0.00           H
ATOM   1240  C   LEU A 665      45.760  40.330  48.920  1.00  0.00           C
ATOM   1241  O   LEU A 665      46.640  39.490  49.130  1.00  0.00           O
ATOM   1242  N   GLY A 666      46.060  41.600  49.290  1.00  0.00           N
ATOM   1243  HN  GLY A 666      45.430  42.370  49.350  1.00  0.00           H
ATOM   1244  CA  GLY A 666      47.250  41.900  50.050  1.00  0.00           C
ATOM   1245  HA1 GLY A 666      48.070  42.000  49.360  1.00  0.00           H
ATOM   1246  HA2 GLY A 666      47.260  41.160  50.840  1.00  0.00           H
ATOM   1247  C   GLY A 666      47.030  43.200  50.700  1.00  0.00           C
ATOM   1248  O   GLY A 666      45.940  43.590  51.050  1.00  0.00           O
ATOM   1249  N   SER A 667      48.120  44.020  50.780  1.00  0.00           N
ATOM   1250  HN  SER A 667      49.000  43.760  50.370  1.00  0.00           H
ATOM   1251  CA  SER A 667      48.170  45.270  51.530  1.00  0.00           C
ATOM   1252  HA  SER A 667      47.750  45.050  52.500  1.00  0.00           H
ATOM   1253  CB  SER A 667      49.620  45.850  51.800  1.00  0.00           C
ATOM   1254  HB1 SER A 667      50.160  45.000  52.280  1.00  0.00           H
ATOM   1255  HB2 SER A 667      49.690  46.730  52.480  1.00  0.00           H
ATOM   1256  OG  SER A 667      50.290  46.080  50.530  1.00  0.00           O
ATOM   1257  HG1 SER A 667      49.800  46.780  50.070  1.00  0.00           H
ATOM   1258  C   SER A 667      47.420  46.410  50.890  1.00  0.00           C
ATOM   1259  O   SER A 667      47.950  47.280  50.180  1.00  0.00           O
ATOM   1260  N   THR A 668      46.130  46.530  51.090  1.00  0.00           N
ATOM   1261  HN  THR A 668      45.750  45.800  51.640  1.00  0.00           H
ATOM   1262  CA  THR A 668      45.280  47.620  50.620  1.00  0.00           C
ATOM   1263  HA  THR A 668      45.530  47.720  49.580  1.00  0.00           H
ATOM   1264  CB  THR A 668      43.840  47.190  50.690  1.00  0.00           C
ATOM   1265  HB  THR A 668      43.700  46.440  49.880  1.00  0.00           H
ATOM   1266  OG1 THR A 668      42.930  48.290  50.540  1.00  0.00           O
ATOM   1267  HG1 THR A 668      42.800  48.390  49.590  1.00  0.00           H
ATOM   1268  CG2 THR A 668      43.680  46.460  52.070  1.00  0.00           C
ATOM   1269 HG21 THR A 668      42.590  46.340  52.270  1.00  0.00           H
ATOM   1270 HG22 THR A 668      44.130  47.000  52.930  1.00  0.00           H
ATOM   1271 HG23 THR A 668      44.020  45.410  51.930  1.00  0.00           H
ATOM   1272  C   THR A 668      45.510  48.970  51.320  1.00  0.00           C
ATOM   1273  O   THR A 668      45.270  49.160  52.520  1.00  0.00           O
ATOM   1274  N   GLY A 669      45.990  49.980  50.510  1.00  0.00           N
ATOM   1275  HN  GLY A 669      46.340  49.720  49.610  1.00  0.00           H
ATOM   1276  CA  GLY A 669      46.260  51.380  50.960  1.00  0.00           C
ATOM   1277  HA1 GLY A 669      46.760  51.850  50.130  1.00  0.00           H
ATOM   1278  HA2 GLY A 669      46.850  51.150  51.840  1.00  0.00           H
ATOM   1279  C   GLY A 669      45.090  52.190  51.460  1.00  0.00           C
ATOM   1280  O   GLY A 669      45.200  52.900  52.510  1.00  0.00           O
ATOM   1281  N   PRO A 670      43.930  52.250  50.810  1.00  0.00           N
ATOM   1282  CD  PRO A 670      43.740  51.790  49.420  1.00  0.00           C
ATOM   1283  HD1 PRO A 670      43.290  50.780  49.440  1.00  0.00           H
ATOM   1284  HD2 PRO A 670      44.740  51.700  48.950  1.00  0.00           H
ATOM   1285  CA  PRO A 670      42.840  53.090  51.230  1.00  0.00           C
ATOM   1286  HA  PRO A 670      43.220  54.070  51.470  1.00  0.00           H
ATOM   1287  CB  PRO A 670      41.840  53.030  50.020  1.00  0.00           C
ATOM   1288  HB1 PRO A 670      41.510  54.070  49.800  1.00  0.00           H
ATOM   1289  HB2 PRO A 670      40.990  52.320  50.080  1.00  0.00           H
ATOM   1290  CG  PRO A 670      42.800  52.760  48.830  1.00  0.00           C
ATOM   1291  HG1 PRO A 670      42.300  52.500  47.870  1.00  0.00           H
ATOM   1292  HG2 PRO A 670      43.240  53.780  48.750  1.00  0.00           H
ATOM   1293  C   PRO A 670      42.210  52.610  52.400  1.00  0.00           C
ATOM   1294  O   PRO A 670      41.880  53.330  53.300  1.00  0.00           O
ATOM   1295  N   VAL A 671      42.110  51.260  52.530  1.00  0.00           N
ATOM   1296  HN  VAL A 671      42.320  50.650  51.770  1.00  0.00           H
ATOM   1297  CA  VAL A 671      41.670  50.620  53.740  1.00  0.00           C
ATOM   1298  HA  VAL A 671      40.740  51.120  53.940  1.00  0.00           H
ATOM   1299  CB  VAL A 671      41.270  49.180  53.500  1.00  0.00           C
ATOM   1300  HB  VAL A 671      42.090  48.630  52.990  1.00  0.00           H
ATOM   1301  CG1 VAL A 671      41.060  48.420  54.870  1.00  0.00           C
ATOM   1302 HG11 VAL A 671      40.150  48.730  55.430  1.00  0.00           H
ATOM   1303 HG12 VAL A 671      41.890  48.530  55.590  1.00  0.00           H
ATOM   1304 HG13 VAL A 671      40.930  47.350  54.580  1.00  0.00           H
ATOM   1305  CG2 VAL A 671      39.970  49.130  52.730  1.00  0.00           C
ATOM   1306 HG21 VAL A 671      39.640  48.080  52.520  1.00  0.00           H
ATOM   1307 HG22 VAL A 671      40.010  49.720  51.800  1.00  0.00           H
ATOM   1308 HG23 VAL A 671      39.180  49.600  53.350  1.00  0.00           H
ATOM   1309  C   VAL A 671      42.660  50.840  54.880  1.00  0.00           C
ATOM   1310  O   VAL A 671      42.200  51.210  55.970  1.00  0.00           O
ATOM   1311  N   LEU A 672      43.970  50.710  54.720  1.00  0.00           N
ATOM   1312  HN  LEU A 672      44.400  50.360  53.890  1.00  0.00           H
ATOM   1313  CA  LEU A 672      44.960  50.830  55.750  1.00  0.00           C
ATOM   1314  HA  LEU A 672      44.740  50.120  56.540  1.00  0.00           H
ATOM   1315  CB  LEU A 672      46.420  50.490  55.210  1.00  0.00           C
ATOM   1316  HB1 LEU A 672      46.520  51.090  54.270  1.00  0.00           H
ATOM   1317  HB2 LEU A 672      46.340  49.420  54.930  1.00  0.00           H
ATOM   1318  CG  LEU A 672      47.620  50.780  56.040  1.00  0.00           C
ATOM   1319  HG  LEU A 672      47.800  51.860  56.170  1.00  0.00           H
ATOM   1320  CD1 LEU A 672      47.450  50.160  57.440  1.00  0.00           C
ATOM   1321 HD11 LEU A 672      48.380  50.390  57.990  1.00  0.00           H
ATOM   1322 HD12 LEU A 672      47.400  49.040  57.420  1.00  0.00           H
ATOM   1323 HD13 LEU A 672      46.620  50.650  57.980  1.00  0.00           H
ATOM   1324  CD2 LEU A 672      48.790  50.150  55.270  1.00  0.00           C
ATOM   1325 HD21 LEU A 672      49.760  50.430  55.730  1.00  0.00           H
ATOM   1326 HD22 LEU A 672      48.670  50.520  54.230  1.00  0.00           H
ATOM   1327 HD23 LEU A 672      48.760  49.060  55.420  1.00  0.00           H
ATOM   1328  C   LEU A 672      44.890  52.190  56.430  1.00  0.00           C
ATOM   1329  O   LEU A 672      44.920  52.390  57.640  1.00  0.00           O
ATOM   1330  N   VAL A 673      44.780  53.150  55.490  1.00  0.00           N
ATOM   1331  HN  VAL A 673      44.660  52.920  54.530  1.00  0.00           H
ATOM   1332  CA  VAL A 673      44.660  54.520  55.950  1.00  0.00           C
ATOM   1333  HA  VAL A 673      45.480  54.730  56.620  1.00  0.00           H
ATOM   1334  CB  VAL A 673      44.720  55.470  54.700  1.00  0.00           C
ATOM   1335  HB  VAL A 673      44.100  55.140  53.840  1.00  0.00           H
ATOM   1336  CG1 VAL A 673      44.250  56.950  54.910  1.00  0.00           C
ATOM   1337 HG11 VAL A 673      44.640  57.610  54.100  1.00  0.00           H
ATOM   1338 HG12 VAL A 673      44.740  57.370  55.820  1.00  0.00           H
ATOM   1339 HG13 VAL A 673      43.190  57.220  55.100  1.00  0.00           H
ATOM   1340  CG2 VAL A 673      46.190  55.500  54.180  1.00  0.00           C
ATOM   1341 HG21 VAL A 673      46.590  54.510  53.870  1.00  0.00           H
ATOM   1342 HG22 VAL A 673      46.760  55.870  55.050  1.00  0.00           H
ATOM   1343 HG23 VAL A 673      46.380  56.230  53.350  1.00  0.00           H
ATOM   1344  C   VAL A 673      43.340  54.780  56.690  1.00  0.00           C
ATOM   1345  O   VAL A 673      43.310  55.450  57.710  1.00  0.00           O
ATOM   1346  N   PHE A 674      42.190  54.260  56.200  1.00  0.00           N
ATOM   1347  HN  PHE A 674      42.270  53.710  55.370  1.00  0.00           H
ATOM   1348  CA  PHE A 674      40.850  54.380  56.740  1.00  0.00           C
ATOM   1349  HA  PHE A 674      40.590  55.430  56.740  1.00  0.00           H
ATOM   1350  CB  PHE A 674      39.850  53.640  55.810  1.00  0.00           C
ATOM   1351  HB1 PHE A 674      40.350  52.740  55.430  1.00  0.00           H
ATOM   1352  HB2 PHE A 674      39.730  54.220  54.870  1.00  0.00           H
ATOM   1353  CG  PHE A 674      38.480  53.210  56.340  1.00  0.00           C
ATOM   1354  CD1 PHE A 674      37.370  53.910  55.970  1.00  0.00           C
ATOM   1355  HD1 PHE A 674      37.340  54.680  55.220  1.00  0.00           H
ATOM   1356  CE1 PHE A 674      36.060  53.420  56.290  1.00  0.00           C
ATOM   1357  HE1 PHE A 674      35.190  53.920  55.870  1.00  0.00           H
ATOM   1358  CZ  PHE A 674      35.890  52.410  57.250  1.00  0.00           C
ATOM   1359  HZ  PHE A 674      34.930  52.220  57.690  1.00  0.00           H
ATOM   1360  CD2 PHE A 674      38.350  52.130  57.260  1.00  0.00           C
ATOM   1361  HD2 PHE A 674      39.200  51.490  57.410  1.00  0.00           H
ATOM   1362  CE2 PHE A 674      37.090  51.810  57.770  1.00  0.00           C
ATOM   1363  HE2 PHE A 674      37.060  51.020  58.510  1.00  0.00           H
ATOM   1364  C   PHE A 674      40.750  53.960  58.270  1.00  0.00           C
ATOM   1365  O   PHE A 674      40.000  54.560  59.050  1.00  0.00           O
ATOM   1366  N   GLU A 675      41.500  52.860  58.590  1.00  0.00           N
ATOM   1367  HN  GLU A 675      42.070  52.320  57.980  1.00  0.00           H
ATOM   1368  CA  GLU A 675      41.440  52.180  59.870  1.00  0.00           C
ATOM   1369  HA  GLU A 675      40.430  52.030  60.210  1.00  0.00           H
ATOM   1370  CB  GLU A 675      42.150  50.860  59.750  1.00  0.00           C
ATOM   1371  HB1 GLU A 675      42.140  50.420  60.760  1.00  0.00           H
ATOM   1372  HB2 GLU A 675      43.160  51.110  59.330  1.00  0.00           H
ATOM   1373  CG  GLU A 675      41.510  49.730  58.880  1.00  0.00           C
ATOM   1374  HG1 GLU A 675      42.140  48.830  59.000  1.00  0.00           H
ATOM   1375  HG2 GLU A 675      41.430  50.180  57.880  1.00  0.00           H
ATOM   1376  CD  GLU A 675      40.120  49.250  59.310  1.00  0.00           C
ATOM   1377  OE1 GLU A 675      39.620  48.290  58.700  1.00  0.00           O
ATOM   1378  OE2 GLU A 675      39.560  49.720  60.360  1.00  0.00           O
ATOM   1379  C   GLU A 675      42.080  53.010  60.940  1.00  0.00           C
ATOM   1380  O   GLU A 675      41.490  53.200  62.020  1.00  0.00           O
ATOM   1381  N   LYS A 676      43.230  53.660  60.590  1.00  0.00           N
ATOM   1382  HN  LYS A 676      43.610  53.510  59.680  1.00  0.00           H
ATOM   1383  CA  LYS A 676      43.860  54.750  61.310  1.00  0.00           C
ATOM   1384  HA  LYS A 676      44.010  54.320  62.290  1.00  0.00           H
ATOM   1385  CB  LYS A 676      45.260  55.150  60.790  1.00  0.00           C
ATOM   1386  HB1 LYS A 676      45.300  55.170  59.690  1.00  0.00           H
ATOM   1387  HB2 LYS A 676      45.880  54.270  61.030  1.00  0.00           H
ATOM   1388  CG  LYS A 676      45.830  56.540  61.070  1.00  0.00           C
ATOM   1389  HG1 LYS A 676      45.010  57.290  61.010  1.00  0.00           H
ATOM   1390  HG2 LYS A 676      46.640  56.670  60.330  1.00  0.00           H
ATOM   1391  CD  LYS A 676      46.460  56.720  62.450  1.00  0.00           C
ATOM   1392  HD1 LYS A 676      45.690  56.430  63.190  1.00  0.00           H
ATOM   1393  HD2 LYS A 676      46.770  57.790  62.500  1.00  0.00           H
ATOM   1394  CE  LYS A 676      47.620  55.870  62.910  1.00  0.00           C
ATOM   1395  HE1 LYS A 676      47.380  54.800  62.730  1.00  0.00           H
ATOM   1396  HE2 LYS A 676      47.830  56.020  63.980  1.00  0.00           H
ATOM   1397  NZ  LYS A 676      48.870  56.200  62.270  1.00  0.00           N
ATOM   1398  HZ1 LYS A 676      49.270  56.920  62.900  1.00  0.00           H
ATOM   1399  HZ2 LYS A 676      48.870  56.560  61.300  1.00  0.00           H
ATOM   1400  HZ3 LYS A 676      49.560  55.430  62.410  1.00  0.00           H
ATOM   1401  C   LYS A 676      42.990  55.940  61.510  1.00  0.00           C
ATOM   1402  O   LYS A 676      42.960  56.420  62.650  1.00  0.00           O
ATOM   1403  N   ILE A 677      42.280  56.420  60.440  1.00  0.00           N
ATOM   1404  HN  ILE A 677      42.510  56.020  59.560  1.00  0.00           H
ATOM   1405  CA  ILE A 677      41.380  57.470  60.630  1.00  0.00           C
ATOM   1406  HA  ILE A 677      42.010  58.240  61.020  1.00  0.00           H
ATOM   1407  CB  ILE A 677      40.730  58.110  59.350  1.00  0.00           C
ATOM   1408  HB  ILE A 677      40.030  57.400  58.850  1.00  0.00           H
ATOM   1409  CG2 ILE A 677      39.920  59.350  59.730  1.00  0.00           C
ATOM   1410 HG21 ILE A 677      40.480  60.050  60.390  1.00  0.00           H
ATOM   1411 HG22 ILE A 677      38.890  59.190  60.130  1.00  0.00           H
ATOM   1412 HG23 ILE A 677      39.820  59.990  58.820  1.00  0.00           H
ATOM   1413  CG1 ILE A 677      41.770  58.470  58.340  1.00  0.00           C
ATOM   1414 HG11 ILE A 677      42.550  57.680  58.310  1.00  0.00           H
ATOM   1415 HG12 ILE A 677      42.200  59.420  58.690  1.00  0.00           H
ATOM   1416  CD  ILE A 677      41.100  58.710  56.940  1.00  0.00           C
ATOM   1417  HD1 ILE A 677      40.340  59.520  56.900  1.00  0.00           H
ATOM   1418  HD2 ILE A 677      40.580  57.820  56.520  1.00  0.00           H
ATOM   1419  HD3 ILE A 677      41.940  58.980  56.250  1.00  0.00           H
ATOM   1420  C   ILE A 677      40.220  57.270  61.660  1.00  0.00           C
ATOM   1421  O   ILE A 677      39.940  58.040  62.590  1.00  0.00           O
ATOM   1422  N   LEU A 678      39.590  56.120  61.470  1.00  0.00           N
ATOM   1423  HN  LEU A 678      39.830  55.520  60.700  1.00  0.00           H
ATOM   1424  CA  LEU A 678      38.510  55.680  62.340  1.00  0.00           C
ATOM   1425  HA  LEU A 678      37.730  56.420  62.370  1.00  0.00           H
ATOM   1426  CB  LEU A 678      37.950  54.320  61.820  1.00  0.00           C
ATOM   1427  HB1 LEU A 678      38.640  53.460  61.880  1.00  0.00           H
ATOM   1428  HB2 LEU A 678      37.770  54.470  60.740  1.00  0.00           H
ATOM   1429  CG  LEU A 678      36.600  53.730  62.370  1.00  0.00           C
ATOM   1430  HG  LEU A 678      36.680  53.440  63.430  1.00  0.00           H
ATOM   1431  CD1 LEU A 678      35.490  54.800  62.250  1.00  0.00           C
ATOM   1432 HD11 LEU A 678      35.420  55.090  61.170  1.00  0.00           H
ATOM   1433 HD12 LEU A 678      35.660  55.690  62.900  1.00  0.00           H
ATOM   1434 HD13 LEU A 678      34.530  54.430  62.670  1.00  0.00           H
ATOM   1435  CD2 LEU A 678      36.280  52.510  61.540  1.00  0.00           C
ATOM   1436 HD21 LEU A 678      35.250  52.230  61.870  1.00  0.00           H
ATOM   1437 HD22 LEU A 678      37.020  51.670  61.570  1.00  0.00           H
ATOM   1438 HD23 LEU A 678      36.090  52.980  60.560  1.00  0.00           H
ATOM   1439  C   LEU A 678      39.000  55.430  63.820  1.00  0.00           C
ATOM   1440  O   LEU A 678      38.290  55.890  64.760  1.00  0.00           O
ATOM   1441  N   TYR A 679      40.140  54.740  64.060  1.00  0.00           N
ATOM   1442  HN  TYR A 679      40.550  54.170  63.350  1.00  0.00           H
ATOM   1443  CA  TYR A 679      40.840  54.610  65.330  1.00  0.00           C
ATOM   1444  HA  TYR A 679      40.130  54.230  66.040  1.00  0.00           H
ATOM   1445  CB  TYR A 679      42.010  53.610  65.140  1.00  0.00           C
ATOM   1446  HB1 TYR A 679      42.730  54.120  64.480  1.00  0.00           H
ATOM   1447  HB2 TYR A 679      41.680  52.640  64.720  1.00  0.00           H
ATOM   1448  CG  TYR A 679      42.600  53.410  66.550  1.00  0.00           C
ATOM   1449  CD1 TYR A 679      41.840  52.670  67.480  1.00  0.00           C
ATOM   1450  HD1 TYR A 679      40.910  52.160  67.250  1.00  0.00           H
ATOM   1451  CE1 TYR A 679      42.280  52.650  68.800  1.00  0.00           C
ATOM   1452  HE1 TYR A 679      41.760  52.090  69.570  1.00  0.00           H
ATOM   1453  CZ  TYR A 679      43.430  53.360  69.230  1.00  0.00           C
ATOM   1454  OH  TYR A 679      43.980  53.220  70.580  1.00  0.00           O
ATOM   1455  HH  TYR A 679      44.870  53.550  70.460  1.00  0.00           H
ATOM   1456  CD2 TYR A 679      43.750  54.090  66.860  1.00  0.00           C
ATOM   1457  HD2 TYR A 679      44.240  54.670  66.090  1.00  0.00           H
ATOM   1458  CE2 TYR A 679      44.090  54.140  68.270  1.00  0.00           C
ATOM   1459  HE2 TYR A 679      44.930  54.750  68.560  1.00  0.00           H
ATOM   1460  C   TYR A 679      41.280  55.990  65.930  1.00  0.00           C
ATOM   1461  O   TYR A 679      40.980  56.140  67.140  1.00  0.00           O
ATOM   1462  N   LYS A 680      41.830  56.940  65.160  1.00  0.00           N
ATOM   1463  HN  LYS A 680      42.060  56.820  64.190  1.00  0.00           H
ATOM   1464  CA  LYS A 680      42.090  58.260  65.700  1.00  0.00           C
ATOM   1465  HA  LYS A 680      42.610  58.210  66.640  1.00  0.00           H
ATOM   1466  CB  LYS A 680      42.950  59.180  64.760  1.00  0.00           C
ATOM   1467  HB1 LYS A 680      43.100  60.230  65.070  1.00  0.00           H
ATOM   1468  HB2 LYS A 680      42.430  59.100  63.780  1.00  0.00           H
ATOM   1469  CG  LYS A 680      44.360  58.640  64.540  1.00  0.00           C
ATOM   1470  HG1 LYS A 680      44.550  58.750  63.450  1.00  0.00           H
ATOM   1471  HG2 LYS A 680      44.390  57.550  64.710  1.00  0.00           H
ATOM   1472  CD  LYS A 680      45.360  59.240  65.430  1.00  0.00           C
ATOM   1473  HD1 LYS A 680      45.290  60.320  65.200  1.00  0.00           H
ATOM   1474  HD2 LYS A 680      46.330  58.790  65.130  1.00  0.00           H
ATOM   1475  CE  LYS A 680      45.030  59.000  66.970  1.00  0.00           C
ATOM   1476  HE1 LYS A 680      44.640  57.950  67.020  1.00  0.00           H
ATOM   1477  HE2 LYS A 680      44.170  59.660  67.200  1.00  0.00           H
ATOM   1478  NZ  LYS A 680      46.170  59.190  67.810  1.00  0.00           N
ATOM   1479  HZ1 LYS A 680      45.890  59.040  68.810  1.00  0.00           H
ATOM   1480  HZ2 LYS A 680      46.630  60.120  67.790  1.00  0.00           H
ATOM   1481  HZ3 LYS A 680      46.870  58.490  67.530  1.00  0.00           H
ATOM   1482  C   LYS A 680      40.820  59.090  66.030  1.00  0.00           C
ATOM   1483  O   LYS A 680      40.830  59.660  67.120  1.00  0.00           O
ATOM   1484  N   PHE A 681      39.790  59.080  65.110  1.00  0.00           N
ATOM   1485  HN  PHE A 681      39.980  58.780  64.180  1.00  0.00           H
ATOM   1486  CA  PHE A 681      38.480  59.600  65.390  1.00  0.00           C
ATOM   1487  HA  PHE A 681      38.540  60.680  65.490  1.00  0.00           H
ATOM   1488  CB  PHE A 681      37.560  59.280  64.160  1.00  0.00           C
ATOM   1489  HB1 PHE A 681      37.300  58.210  64.090  1.00  0.00           H
ATOM   1490  HB2 PHE A 681      38.030  59.650  63.240  1.00  0.00           H
ATOM   1491  CG  PHE A 681      36.240  59.950  64.300  1.00  0.00           C
ATOM   1492  CD1 PHE A 681      35.240  59.430  65.090  1.00  0.00           C
ATOM   1493  HD1 PHE A 681      35.320  58.470  65.570  1.00  0.00           H
ATOM   1494  CE1 PHE A 681      33.990  60.040  65.130  1.00  0.00           C
ATOM   1495  HE1 PHE A 681      33.210  59.650  65.780  1.00  0.00           H
ATOM   1496  CZ  PHE A 681      33.800  61.190  64.300  1.00  0.00           C
ATOM   1497  HZ  PHE A 681      32.870  61.730  64.380  1.00  0.00           H
ATOM   1498  CD2 PHE A 681      36.050  61.120  63.500  1.00  0.00           C
ATOM   1499  HD2 PHE A 681      36.900  61.450  62.920  1.00  0.00           H
ATOM   1500  CE2 PHE A 681      34.770  61.690  63.530  1.00  0.00           C
ATOM   1501  HE2 PHE A 681      34.670  62.500  62.820  1.00  0.00           H
ATOM   1502  C   PHE A 681      37.910  59.010  66.590  1.00  0.00           C
ATOM   1503  O   PHE A 681      37.580  59.790  67.510  1.00  0.00           O
ATOM   1504  N   CYS A 682      37.890  57.700  66.800  1.00  0.00           N
ATOM   1505  HN  CYS A 682      38.130  57.020  66.100  1.00  0.00           H
ATOM   1506  CA  CYS A 682      37.540  57.030  68.030  1.00  0.00           C
ATOM   1507  HA  CYS A 682      36.550  57.330  68.330  1.00  0.00           H
ATOM   1508  CB  CYS A 682      37.500  55.390  68.030  1.00  0.00           C
ATOM   1509  HB1 CYS A 682      37.530  55.000  69.070  1.00  0.00           H
ATOM   1510  HB2 CYS A 682      38.510  55.240  67.600  1.00  0.00           H
ATOM   1511  SG  CYS A 682      36.170  54.710  66.960  1.00  0.00           S
ATOM   1512  HG1 CYS A 682      36.460  55.070  65.730  1.00  0.00           H
ATOM   1513  C   CYS A 682      38.340  57.420  69.250  1.00  0.00           C
ATOM   1514  O   CYS A 682      37.760  57.600  70.340  1.00  0.00           O
ATOM   1515  N   ARG A 683      39.660  57.620  69.140  1.00  0.00           N
ATOM   1516  HN  ARG A 683      40.080  57.410  68.260  1.00  0.00           H
ATOM   1517  CA  ARG A 683      40.550  58.190  70.230  1.00  0.00           C
ATOM   1518  HA  ARG A 683      40.370  57.560  71.090  1.00  0.00           H
ATOM   1519  CB  ARG A 683      42.080  58.040  69.870  1.00  0.00           C
ATOM   1520  HB1 ARG A 683      42.640  58.870  70.350  1.00  0.00           H
ATOM   1521  HB2 ARG A 683      42.200  58.140  68.770  1.00  0.00           H
ATOM   1522  CG  ARG A 683      42.730  56.800  70.440  1.00  0.00           C
ATOM   1523  HG1 ARG A 683      43.610  56.720  69.770  1.00  0.00           H
ATOM   1524  HG2 ARG A 683      42.110  55.890  70.350  1.00  0.00           H
ATOM   1525  CD  ARG A 683      43.100  56.820  71.880  1.00  0.00           C
ATOM   1526  HD1 ARG A 683      42.240  56.700  72.580  1.00  0.00           H
ATOM   1527  HD2 ARG A 683      43.530  57.820  72.050  1.00  0.00           H
ATOM   1528  NE  ARG A 683      44.190  55.840  72.190  1.00  0.00           N
ATOM   1529  HE  ARG A 683      44.650  55.410  71.420  1.00  0.00           H
ATOM   1530  CZ  ARG A 683      44.890  55.920  73.250  1.00  0.00           C
ATOM   1531  NH1 ARG A 683      46.160  55.520  73.350  1.00  0.00           N
ATOM   1532 HH11 ARG A 683      46.700  55.550  74.190  1.00  0.00           H
ATOM   1533 HH12 ARG A 683      46.560  55.200  72.490  1.00  0.00           H
ATOM   1534  NH2 ARG A 683      44.420  56.600  74.300  1.00  0.00           N
ATOM   1535 HH21 ARG A 683      43.460  56.860  74.300  1.00  0.00           H
ATOM   1536 HH22 ARG A 683      44.970  56.560  75.130  1.00  0.00           H
ATOM   1537  C   ARG A 683      40.170  59.540  70.650  1.00  0.00           C
ATOM   1538  O   ARG A 683      40.200  59.820  71.880  1.00  0.00           O
ATOM   1539  N   ASP A 684      40.020  60.400  69.640  1.00  0.00           N
ATOM   1540  HN  ASP A 684      40.060  60.090  68.690  1.00  0.00           H
ATOM   1541  CA  ASP A 684      39.540  61.750  69.800  1.00  0.00           C
ATOM   1542  HA  ASP A 684      40.110  62.250  70.590  1.00  0.00           H
ATOM   1543  CB  ASP A 684      39.840  62.660  68.590  1.00  0.00           C
ATOM   1544  HB1 ASP A 684      39.250  63.590  68.730  1.00  0.00           H
ATOM   1545  HB2 ASP A 684      39.430  62.170  67.690  1.00  0.00           H
ATOM   1546  CG  ASP A 684      41.300  62.970  68.510  1.00  0.00           C
ATOM   1547  OD1 ASP A 684      42.180  62.550  69.370  1.00  0.00           O
ATOM   1548  OD2 ASP A 684      41.610  63.780  67.610  1.00  0.00           O
ATOM   1549  C   ASP A 684      38.110  61.890  70.420  1.00  0.00           C
ATOM   1550  O   ASP A 684      37.850  62.540  71.410  1.00  0.00           O
ATOM   1551  N   TYR A 685      37.160  61.060  69.960  1.00  0.00           N
ATOM   1552  HN  TYR A 685      37.370  60.390  69.250  1.00  0.00           H
ATOM   1553  CA  TYR A 685      35.810  61.190  70.350  1.00  0.00           C
ATOM   1554  HA  TYR A 685      35.560  62.150  70.790  1.00  0.00           H
ATOM   1555  CB  TYR A 685      34.820  61.130  69.170  1.00  0.00           C
ATOM   1556  HB1 TYR A 685      33.750  60.960  69.430  1.00  0.00           H
ATOM   1557  HB2 TYR A 685      35.080  60.300  68.470  1.00  0.00           H
ATOM   1558  CG  TYR A 685      34.890  62.370  68.390  1.00  0.00           C
ATOM   1559  CD1 TYR A 685      35.780  62.510  67.230  1.00  0.00           C
ATOM   1560  HD1 TYR A 685      36.460  61.730  66.920  1.00  0.00           H
ATOM   1561  CE1 TYR A 685      35.950  63.720  66.590  1.00  0.00           C
ATOM   1562  HE1 TYR A 685      36.610  63.830  65.750  1.00  0.00           H
ATOM   1563  CZ  TYR A 685      35.320  64.830  67.150  1.00  0.00           C
ATOM   1564  OH  TYR A 685      35.470  66.140  66.660  1.00  0.00           O
ATOM   1565  HH  TYR A 685      35.710  66.000  65.750  1.00  0.00           H
ATOM   1566  CD2 TYR A 685      34.190  63.480  68.860  1.00  0.00           C
ATOM   1567  HD2 TYR A 685      33.640  63.490  69.800  1.00  0.00           H
ATOM   1568  CE2 TYR A 685      34.430  64.720  68.280  1.00  0.00           C
ATOM   1569  HE2 TYR A 685      33.970  65.620  68.640  1.00  0.00           H
ATOM   1570  C   TYR A 685      35.420  60.200  71.500  1.00  0.00           C
ATOM   1571  O   TYR A 685      34.250  60.290  71.800  1.00  0.00           O
ATOM   1572  N   GLN A 686      36.380  59.410  72.020  1.00  0.00           N
ATOM   1573  HN  GLN A 686      37.240  59.350  71.550  1.00  0.00           H
ATOM   1574  CA  GLN A 686      36.190  58.510  73.090  1.00  0.00           C
ATOM   1575  HA  GLN A 686      37.080  57.900  73.170  1.00  0.00           H
ATOM   1576  CB  GLN A 686      36.030  59.140  74.500  1.00  0.00           C
ATOM   1577  HB1 GLN A 686      35.930  58.310  75.230  1.00  0.00           H
ATOM   1578  HB2 GLN A 686      35.130  59.800  74.470  1.00  0.00           H
ATOM   1579  CG  GLN A 686      37.280  60.000  74.970  1.00  0.00           C
ATOM   1580  HG1 GLN A 686      37.080  60.520  75.940  1.00  0.00           H
ATOM   1581  HG2 GLN A 686      37.360  60.740  74.140  1.00  0.00           H
ATOM   1582  CD  GLN A 686      38.530  59.240  75.270  1.00  0.00           C
ATOM   1583  OE1 GLN A 686      38.490  58.010  75.260  1.00  0.00           O
ATOM   1584  NE2 GLN A 686      39.700  59.880  75.610  1.00  0.00           N
ATOM   1585 HE21 GLN A 686      40.450  59.230  75.760  1.00  0.00           H
ATOM   1586 HE22 GLN A 686      39.650  60.860  75.740  1.00  0.00           H
ATOM   1587  C   GLN A 686      35.100  57.450  72.820  1.00  0.00           C
ATOM   1588  O   GLN A 686      34.110  57.290  73.480  1.00  0.00           O
ATOM   1589  N   LEU A 687      35.350  56.620  71.730  1.00  0.00           N
ATOM   1590  HN  LEU A 687      36.120  56.820  71.140  1.00  0.00           H
ATOM   1591  CA  LEU A 687      34.420  55.640  71.280  1.00  0.00           C
ATOM   1592  HA  LEU A 687      33.530  55.590  71.900  1.00  0.00           H
ATOM   1593  CB  LEU A 687      33.880  55.890  69.860  1.00  0.00           C
ATOM   1594  HB1 LEU A 687      32.960  55.310  69.620  1.00  0.00           H
ATOM   1595  HB2 LEU A 687      34.670  55.530  69.160  1.00  0.00           H
ATOM   1596  CG  LEU A 687      33.670  57.440  69.540  1.00  0.00           C
ATOM   1597  HG  LEU A 687      34.650  57.960  69.670  1.00  0.00           H
ATOM   1598  CD1 LEU A 687      33.470  57.560  68.000  1.00  0.00           C
ATOM   1599 HD11 LEU A 687      33.420  58.650  67.810  1.00  0.00           H
ATOM   1600 HD12 LEU A 687      32.550  57.130  67.570  1.00  0.00           H
ATOM   1601 HD13 LEU A 687      34.360  57.030  67.590  1.00  0.00           H
ATOM   1602  CD2 LEU A 687      32.700  58.160  70.500  1.00  0.00           C
ATOM   1603 HD21 LEU A 687      32.960  58.120  71.590  1.00  0.00           H
ATOM   1604 HD22 LEU A 687      31.680  57.720  70.380  1.00  0.00           H
ATOM   1605 HD23 LEU A 687      32.750  59.240  70.240  1.00  0.00           H
ATOM   1606  C   LEU A 687      35.010  54.210  71.290  1.00  0.00           C
ATOM   1607  O   LEU A 687      36.200  54.030  71.110  1.00  0.00           O
ATOM   1608  N   SER A 688      34.130  53.160  71.320  1.00  0.00           N
ATOM   1609  HN  SER A 688      33.150  53.320  71.480  1.00  0.00           H
ATOM   1610  CA  SER A 688      34.460  51.810  70.960  1.00  0.00           C
ATOM   1611  HA  SER A 688      35.350  51.530  71.490  1.00  0.00           H
ATOM   1612  CB  SER A 688      33.340  50.710  71.400  1.00  0.00           C
ATOM   1613  HB1 SER A 688      32.330  50.910  70.990  1.00  0.00           H
ATOM   1614  HB2 SER A 688      33.340  50.790  72.510  1.00  0.00           H
ATOM   1615  OG  SER A 688      33.740  49.460  71.010  1.00  0.00           O
ATOM   1616  HG1 SER A 688      34.640  49.300  71.310  1.00  0.00           H
ATOM   1617  C   SER A 688      34.730  51.650  69.470  1.00  0.00           C
ATOM   1618  O   SER A 688      33.800  51.390  68.710  1.00  0.00           O
ATOM   1619  N   TYR A 689      35.980  51.780  69.020  1.00  0.00           N
ATOM   1620  HN  TYR A 689      36.710  52.080  69.640  1.00  0.00           H
ATOM   1621  CA  TYR A 689      36.390  51.400  67.690  1.00  0.00           C
ATOM   1622  HA  TYR A 689      35.970  52.060  66.940  1.00  0.00           H
ATOM   1623  CB  TYR A 689      37.980  51.490  67.460  1.00  0.00           C
ATOM   1624  HB1 TYR A 689      38.470  50.970  68.310  1.00  0.00           H
ATOM   1625  HB2 TYR A 689      38.230  52.580  67.480  1.00  0.00           H
ATOM   1626  CG  TYR A 689      38.570  50.930  66.210  1.00  0.00           C
ATOM   1627  CD1 TYR A 689      39.590  49.990  66.240  1.00  0.00           C
ATOM   1628  HD1 TYR A 689      39.880  49.610  67.200  1.00  0.00           H
ATOM   1629  CE1 TYR A 689      40.250  49.520  65.080  1.00  0.00           C
ATOM   1630  HE1 TYR A 689      40.910  48.660  65.150  1.00  0.00           H
ATOM   1631  CZ  TYR A 689      39.900  50.170  63.880  1.00  0.00           C
ATOM   1632  OH  TYR A 689      40.540  49.710  62.740  1.00  0.00           O
ATOM   1633  HH  TYR A 689      40.050  49.930  61.950  1.00  0.00           H
ATOM   1634  CD2 TYR A 689      38.180  51.470  65.020  1.00  0.00           C
ATOM   1635  HD2 TYR A 689      37.380  52.180  65.010  1.00  0.00           H
ATOM   1636  CE2 TYR A 689      38.890  51.120  63.860  1.00  0.00           C
ATOM   1637  HE2 TYR A 689      38.810  51.600  62.900  1.00  0.00           H
ATOM   1638  C   TYR A 689      35.810  50.090  67.100  1.00  0.00           C
ATOM   1639  O   TYR A 689      35.140  50.180  66.040  1.00  0.00           O
ATOM   1640  N   LEU A 690      36.000  48.990  67.790  1.00  0.00           N
ATOM   1641  HN  LEU A 690      36.280  48.970  68.750  1.00  0.00           H
ATOM   1642  CA  LEU A 690      35.520  47.770  67.210  1.00  0.00           C
ATOM   1643  HA  LEU A 690      36.000  47.790  66.250  1.00  0.00           H
ATOM   1644  CB  LEU A 690      36.060  46.550  67.980  1.00  0.00           C
ATOM   1645  HB1 LEU A 690      35.800  45.680  67.330  1.00  0.00           H
ATOM   1646  HB2 LEU A 690      35.660  46.530  69.010  1.00  0.00           H
ATOM   1647  CG  LEU A 690      37.630  46.530  67.990  1.00  0.00           C
ATOM   1648  HG  LEU A 690      38.000  47.500  68.390  1.00  0.00           H
ATOM   1649  CD1 LEU A 690      38.100  45.420  68.920  1.00  0.00           C
ATOM   1650 HD11 LEU A 690      37.530  45.570  69.860  1.00  0.00           H
ATOM   1651 HD12 LEU A 690      39.170  45.490  69.230  1.00  0.00           H
ATOM   1652 HD13 LEU A 690      37.780  44.410  68.600  1.00  0.00           H
ATOM   1653  CD2 LEU A 690      38.230  46.260  66.610  1.00  0.00           C
ATOM   1654 HD21 LEU A 690      39.310  46.080  66.780  1.00  0.00           H
ATOM   1655 HD22 LEU A 690      37.980  47.030  65.860  1.00  0.00           H
ATOM   1656 HD23 LEU A 690      37.850  45.260  66.300  1.00  0.00           H
ATOM   1657  C   LEU A 690      33.980  47.530  66.980  1.00  0.00           C
ATOM   1658  O   LEU A 690      33.580  47.020  65.970  1.00  0.00           O
ATOM   1659  N   SER A 691      33.150  47.940  67.950  1.00  0.00           N
ATOM   1660  HN  SER A 691      33.420  48.350  68.810  1.00  0.00           H
ATOM   1661  CA  SER A 691      31.670  48.050  67.760  1.00  0.00           C
ATOM   1662  HA  SER A 691      31.280  47.060  67.540  1.00  0.00           H
ATOM   1663  CB  SER A 691      31.010  48.400  69.160  1.00  0.00           C
ATOM   1664  HB1 SER A 691      31.130  49.430  69.540  1.00  0.00           H
ATOM   1665  HB2 SER A 691      31.430  47.700  69.920  1.00  0.00           H
ATOM   1666  OG  SER A 691      29.580  48.130  69.070  1.00  0.00           O
ATOM   1667  HG1 SER A 691      29.510  47.170  68.990  1.00  0.00           H
ATOM   1668  C   SER A 691      31.120  48.980  66.740  1.00  0.00           C
ATOM   1669  O   SER A 691      30.410  48.600  65.830  1.00  0.00           O
ATOM   1670  N   LEU A 692      31.610  50.280  66.750  1.00  0.00           N
ATOM   1671  HN  LEU A 692      32.180  50.560  67.520  1.00  0.00           H
ATOM   1672  CA  LEU A 692      31.400  51.180  65.640  1.00  0.00           C
ATOM   1673  HA  LEU A 692      30.340  51.250  65.430  1.00  0.00           H
ATOM   1674  CB  LEU A 692      32.040  52.540  65.850  1.00  0.00           C
ATOM   1675  HB1 LEU A 692      33.110  52.320  65.980  1.00  0.00           H
ATOM   1676  HB2 LEU A 692      31.580  53.090  66.700  1.00  0.00           H
ATOM   1677  CG  LEU A 692      32.080  53.580  64.700  1.00  0.00           C
ATOM   1678  HG  LEU A 692      32.720  53.170  63.890  1.00  0.00           H
ATOM   1679  CD1 LEU A 692      30.690  53.790  64.100  1.00  0.00           C
ATOM   1680 HD11 LEU A 692      30.720  54.780  63.590  1.00  0.00           H
ATOM   1681 HD12 LEU A 692      30.030  53.900  64.980  1.00  0.00           H
ATOM   1682 HD13 LEU A 692      30.360  53.110  63.290  1.00  0.00           H
ATOM   1683  CD2 LEU A 692      32.630  54.890  65.170  1.00  0.00           C
ATOM   1684 HD21 LEU A 692      32.480  55.690  64.430  1.00  0.00           H
ATOM   1685 HD22 LEU A 692      33.720  54.840  65.370  1.00  0.00           H
ATOM   1686 HD23 LEU A 692      32.280  55.300  66.150  1.00  0.00           H
ATOM   1687  C   LEU A 692      31.900  50.650  64.330  1.00  0.00           C
ATOM   1688  O   LEU A 692      31.140  50.740  63.380  1.00  0.00           O
ATOM   1689  N   ARG A 693      33.130  50.070  64.210  1.00  0.00           N
ATOM   1690  HN  ARG A 693      33.670  50.060  65.060  1.00  0.00           H
ATOM   1691  CA  ARG A 693      33.700  49.670  62.980  1.00  0.00           C
ATOM   1692  HA  ARG A 693      33.890  50.520  62.340  1.00  0.00           H
ATOM   1693  CB  ARG A 693      35.110  48.970  63.270  1.00  0.00           C
ATOM   1694  HB1 ARG A 693      34.850  48.120  63.940  1.00  0.00           H
ATOM   1695  HB2 ARG A 693      35.720  49.730  63.810  1.00  0.00           H
ATOM   1696  CG  ARG A 693      35.870  48.570  62.020  1.00  0.00           C
ATOM   1697  HG1 ARG A 693      35.960  49.430  61.320  1.00  0.00           H
ATOM   1698  HG2 ARG A 693      35.330  47.770  61.470  1.00  0.00           H
ATOM   1699  CD  ARG A 693      37.290  48.060  62.160  1.00  0.00           C
ATOM   1700  HD1 ARG A 693      37.510  47.230  62.860  1.00  0.00           H
ATOM   1701  HD2 ARG A 693      37.960  48.860  62.530  1.00  0.00           H
ATOM   1702  NE  ARG A 693      37.690  47.560  60.770  1.00  0.00           N
ATOM   1703  HE  ARG A 693      38.300  48.120  60.210  1.00  0.00           H
ATOM   1704  CZ  ARG A 693      37.460  46.330  60.320  1.00  0.00           C
ATOM   1705  NH1 ARG A 693      36.680  45.420  60.920  1.00  0.00           N
ATOM   1706 HH11 ARG A 693      36.510  45.500  61.910  1.00  0.00           H
ATOM   1707 HH12 ARG A 693      36.770  44.460  60.670  1.00  0.00           H
ATOM   1708  NH2 ARG A 693      38.060  45.990  59.260  1.00  0.00           N
ATOM   1709 HH21 ARG A 693      37.490  45.580  58.540  1.00  0.00           H
ATOM   1710 HH22 ARG A 693      38.570  46.780  58.900  1.00  0.00           H
ATOM   1711  C   ARG A 693      32.900  48.540  62.280  1.00  0.00           C
ATOM   1712  O   ARG A 693      32.620  48.470  61.090  1.00  0.00           O
ATOM   1713  N   THR A 694      32.430  47.630  63.140  1.00  0.00           N
ATOM   1714  HN  THR A 694      32.690  47.660  64.110  1.00  0.00           H
ATOM   1715  CA  THR A 694      31.650  46.460  62.660  1.00  0.00           C
ATOM   1716  HA  THR A 694      32.070  46.150  61.720  1.00  0.00           H
ATOM   1717  CB  THR A 694      31.630  45.320  63.660  1.00  0.00           C
ATOM   1718  HB  THR A 694      30.960  44.500  63.310  1.00  0.00           H
ATOM   1719  OG1 THR A 694      31.280  45.700  64.980  1.00  0.00           O
ATOM   1720  HG1 THR A 694      32.060  46.090  65.380  1.00  0.00           H
ATOM   1721  CG2 THR A 694      33.080  44.830  63.780  1.00  0.00           C
ATOM   1722 HG21 THR A 694      33.030  43.980  64.490  1.00  0.00           H
ATOM   1723 HG22 THR A 694      33.930  45.540  63.890  1.00  0.00           H
ATOM   1724 HG23 THR A 694      33.280  44.350  62.790  1.00  0.00           H
ATOM   1725  C   THR A 694      30.200  46.850  62.460  1.00  0.00           C
ATOM   1726  O   THR A 694      29.580  46.210  61.580  1.00  0.00           O
ATOM   1727  N   SER A 695      29.610  47.880  63.080  1.00  0.00           N
ATOM   1728  HN  SER A 695      30.000  47.950  63.990  1.00  0.00           H
ATOM   1729  CA  SER A 695      28.370  48.540  62.590  1.00  0.00           C
ATOM   1730  HA  SER A 695      27.640  47.760  62.450  1.00  0.00           H
ATOM   1731  CB  SER A 695      27.830  49.570  63.580  1.00  0.00           C
ATOM   1732  HB1 SER A 695      26.880  50.000  63.190  1.00  0.00           H
ATOM   1733  HB2 SER A 695      28.480  50.470  63.590  1.00  0.00           H
ATOM   1734  OG  SER A 695      27.680  49.010  64.910  1.00  0.00           O
ATOM   1735  HG1 SER A 695      28.500  48.700  65.300  1.00  0.00           H
ATOM   1736  C   SER A 695      28.600  49.180  61.270  1.00  0.00           C
ATOM   1737  O   SER A 695      27.700  48.960  60.430  1.00  0.00           O
ATOM   1738  N   ILE A 696      29.700  49.920  61.010  1.00  0.00           N
ATOM   1739  HN  ILE A 696      30.270  50.190  61.790  1.00  0.00           H
ATOM   1740  CA  ILE A 696      30.040  50.450  59.720  1.00  0.00           C
ATOM   1741  HA  ILE A 696      29.160  51.030  59.460  1.00  0.00           H
ATOM   1742  CB  ILE A 696      31.340  51.310  59.700  1.00  0.00           C
ATOM   1743  HB  ILE A 696      32.050  50.730  60.340  1.00  0.00           H
ATOM   1744  CG2 ILE A 696      31.790  51.410  58.180  1.00  0.00           C
ATOM   1745 HG21 ILE A 696      32.150  50.480  57.680  1.00  0.00           H
ATOM   1746 HG22 ILE A 696      32.600  52.170  58.120  1.00  0.00           H
ATOM   1747 HG23 ILE A 696      30.910  51.810  57.640  1.00  0.00           H
ATOM   1748  CG1 ILE A 696      31.040  52.720  60.340  1.00  0.00           C
ATOM   1749 HG11 ILE A 696      30.510  52.480  61.290  1.00  0.00           H
ATOM   1750 HG12 ILE A 696      30.380  53.250  59.630  1.00  0.00           H
ATOM   1751  CD  ILE A 696      32.350  53.570  60.490  1.00  0.00           C
ATOM   1752  HD1 ILE A 696      32.960  53.250  61.360  1.00  0.00           H
ATOM   1753  HD2 ILE A 696      32.100  54.640  60.680  1.00  0.00           H
ATOM   1754  HD3 ILE A 696      32.980  53.490  59.580  1.00  0.00           H
ATOM   1755  C   ILE A 696      30.160  49.320  58.750  1.00  0.00           C
ATOM   1756  O   ILE A 696      29.620  49.440  57.640  1.00  0.00           O
ATOM   1757  N   GLY A 697      30.850  48.210  59.100  1.00  0.00           N
ATOM   1758  HN  GLY A 697      31.280  48.260  59.990  1.00  0.00           H
ATOM   1759  CA  GLY A 697      30.930  46.950  58.280  1.00  0.00           C
ATOM   1760  HA1 GLY A 697      31.400  46.120  58.790  1.00  0.00           H
ATOM   1761  HA2 GLY A 697      31.610  47.060  57.450  1.00  0.00           H
ATOM   1762  C   GLY A 697      29.750  46.200  57.840  1.00  0.00           C
ATOM   1763  O   GLY A 697      29.670  45.830  56.670  1.00  0.00           O
ATOM   1764  N   LEU A 698      28.700  46.110  58.750  1.00  0.00           N
ATOM   1765  HN  LEU A 698      28.750  46.500  59.660  1.00  0.00           H
ATOM   1766  CA  LEU A 698      27.420  45.600  58.440  1.00  0.00           C
ATOM   1767  HA  LEU A 698      27.580  44.670  57.910  1.00  0.00           H
ATOM   1768  CB  LEU A 698      26.550  45.420  59.660  1.00  0.00           C
ATOM   1769  HB1 LEU A 698      25.560  45.010  59.350  1.00  0.00           H
ATOM   1770  HB2 LEU A 698      26.530  46.450  60.080  1.00  0.00           H
ATOM   1771  CG  LEU A 698      26.960  44.400  60.740  1.00  0.00           C
ATOM   1772  HG  LEU A 698      28.050  44.410  60.950  1.00  0.00           H
ATOM   1773  CD1 LEU A 698      26.330  44.990  62.020  1.00  0.00           C
ATOM   1774 HD11 LEU A 698      26.520  44.430  62.970  1.00  0.00           H
ATOM   1775 HD12 LEU A 698      25.230  45.090  61.940  1.00  0.00           H
ATOM   1776 HD13 LEU A 698      26.690  46.030  62.190  1.00  0.00           H
ATOM   1777  CD2 LEU A 698      26.470  42.950  60.420  1.00  0.00           C
ATOM   1778 HD21 LEU A 698      25.360  42.850  60.540  1.00  0.00           H
ATOM   1779 HD22 LEU A 698      27.040  42.220  61.030  1.00  0.00           H
ATOM   1780 HD23 LEU A 698      26.780  42.820  59.360  1.00  0.00           H
ATOM   1781  C   LEU A 698      26.650  46.470  57.440  1.00  0.00           C
ATOM   1782  O   LEU A 698      26.090  46.030  56.420  1.00  0.00           O
ATOM   1783  N   TRP A 699      26.580  47.790  57.710  1.00  0.00           N
ATOM   1784  HN  TRP A 699      26.980  48.190  58.540  1.00  0.00           H
ATOM   1785  CA  TRP A 699      25.940  48.690  56.740  1.00  0.00           C
ATOM   1786  HA  TRP A 699      24.990  48.330  56.380  1.00  0.00           H
ATOM   1787  CB  TRP A 699      25.830  50.130  57.290  1.00  0.00           C
ATOM   1788  HB1 TRP A 699      25.830  50.990  56.580  1.00  0.00           H
ATOM   1789  HB2 TRP A 699      26.690  50.320  57.960  1.00  0.00           H
ATOM   1790  CG  TRP A 699      24.560  50.390  58.040  1.00  0.00           C
ATOM   1791  CD1 TRP A 699      24.510  50.720  59.320  1.00  0.00           C
ATOM   1792  HD1 TRP A 699      25.390  50.790  59.930  1.00  0.00           H
ATOM   1793  NE1 TRP A 699      23.210  50.970  59.710  1.00  0.00           N
ATOM   1794  HE1 TRP A 699      23.020  51.290  60.610  1.00  0.00           H
ATOM   1795  CE2 TRP A 699      22.380  50.920  58.670  1.00  0.00           C
ATOM   1796  CD2 TRP A 699      23.170  50.640  57.590  1.00  0.00           C
ATOM   1797  CE3 TRP A 699      22.590  50.480  56.330  1.00  0.00           C
ATOM   1798  HE3 TRP A 699      23.150  50.270  55.430  1.00  0.00           H
ATOM   1799  CZ3 TRP A 699      21.210  50.520  56.250  1.00  0.00           C
ATOM   1800  HZ3 TRP A 699      20.710  50.330  55.320  1.00  0.00           H
ATOM   1801  CZ2 TRP A 699      20.960  51.100  58.550  1.00  0.00           C
ATOM   1802  HZ2 TRP A 699      20.270  51.440  59.310  1.00  0.00           H
ATOM   1803  CH2 TRP A 699      20.400  50.890  57.300  1.00  0.00           C
ATOM   1804  HH2 TRP A 699      19.330  50.940  57.270  1.00  0.00           H
ATOM   1805  C   TRP A 699      26.690  48.680  55.380  1.00  0.00           C
ATOM   1806  O   TRP A 699      26.010  48.610  54.370  1.00  0.00           O
ATOM   1807  N   THR A 700      28.020  48.740  55.400  1.00  0.00           N
ATOM   1808  HN  THR A 700      28.500  48.770  56.280  1.00  0.00           H
ATOM   1809  CA  THR A 700      28.860  48.650  54.210  1.00  0.00           C
ATOM   1810  HA  THR A 700      28.590  49.420  53.510  1.00  0.00           H
ATOM   1811  CB  THR A 700      30.330  48.630  54.550  1.00  0.00           C
ATOM   1812  HB  THR A 700      30.630  47.840  55.290  1.00  0.00           H
ATOM   1813  OG1 THR A 700      30.660  49.830  55.230  1.00  0.00           O
ATOM   1814  HG1 THR A 700      30.220  49.810  56.080  1.00  0.00           H
ATOM   1815  CG2 THR A 700      31.260  48.440  53.280  1.00  0.00           C
ATOM   1816 HG21 THR A 700      30.920  49.010  52.390  1.00  0.00           H
ATOM   1817 HG22 THR A 700      31.210  47.400  52.900  1.00  0.00           H
ATOM   1818 HG23 THR A 700      32.300  48.710  53.560  1.00  0.00           H
ATOM   1819  C   THR A 700      28.610  47.450  53.380  1.00  0.00           C
ATOM   1820  O   THR A 700      28.520  47.560  52.120  1.00  0.00           O
ATOM   1821  N   SER A 701      28.480  46.280  54.100  1.00  0.00           N
ATOM   1822  HN  SER A 701      28.590  46.300  55.090  1.00  0.00           H
ATOM   1823  CA  SER A 701      28.250  45.020  53.420  1.00  0.00           C
ATOM   1824  HA  SER A 701      28.990  44.760  52.680  1.00  0.00           H
ATOM   1825  CB  SER A 701      28.080  43.800  54.410  1.00  0.00           C
ATOM   1826  HB1 SER A 701      27.270  43.970  55.140  1.00  0.00           H
ATOM   1827  HB2 SER A 701      29.010  43.750  55.030  1.00  0.00           H
ATOM   1828  OG  SER A 701      27.960  42.610  53.680  1.00  0.00           O
ATOM   1829  HG1 SER A 701      28.730  42.590  53.110  1.00  0.00           H
ATOM   1830  C   SER A 701      27.010  45.030  52.590  1.00  0.00           C
ATOM   1831  O   SER A 701      26.950  44.680  51.420  1.00  0.00           O
ATOM   1832  N   PHE A 702      25.920  45.470  53.190  1.00  0.00           N
ATOM   1833  HN  PHE A 702      26.020  45.720  54.160  1.00  0.00           H
ATOM   1834  CA  PHE A 702      24.650  45.770  52.560  1.00  0.00           C
ATOM   1835  HA  PHE A 702      24.280  44.840  52.130  1.00  0.00           H
ATOM   1836  CB  PHE A 702      23.630  46.320  53.510  1.00  0.00           C
ATOM   1837  HB1 PHE A 702      24.020  47.240  53.980  1.00  0.00           H
ATOM   1838  HB2 PHE A 702      23.600  45.510  54.280  1.00  0.00           H
ATOM   1839  CG  PHE A 702      22.180  46.640  53.020  1.00  0.00           C
ATOM   1840  CD1 PHE A 702      21.590  47.930  53.330  1.00  0.00           C
ATOM   1841  HD1 PHE A 702      22.200  48.630  53.890  1.00  0.00           H
ATOM   1842  CE1 PHE A 702      20.360  48.250  52.760  1.00  0.00           C
ATOM   1843  HE1 PHE A 702      19.830  49.130  53.120  1.00  0.00           H
ATOM   1844  CZ  PHE A 702      19.780  47.400  51.910  1.00  0.00           C
ATOM   1845  HZ  PHE A 702      18.760  47.610  51.580  1.00  0.00           H
ATOM   1846  CD2 PHE A 702      21.570  45.830  52.130  1.00  0.00           C
ATOM   1847  HD2 PHE A 702      22.050  44.900  51.870  1.00  0.00           H
ATOM   1848  CE2 PHE A 702      20.310  46.150  51.600  1.00  0.00           C
ATOM   1849  HE2 PHE A 702      19.720  45.440  51.030  1.00  0.00           H
ATOM   1850  C   PHE A 702      24.730  46.800  51.400  1.00  0.00           C
ATOM   1851  O   PHE A 702      24.300  46.510  50.300  1.00  0.00           O
ATOM   1852  N   LEU A 703      25.220  48.030  51.680  1.00  0.00           N
ATOM   1853  HN  LEU A 703      25.720  48.270  52.500  1.00  0.00           H
ATOM   1854  CA  LEU A 703      25.260  49.030  50.580  1.00  0.00           C
ATOM   1855  HA  LEU A 703      24.250  49.200  50.240  1.00  0.00           H
ATOM   1856  CB  LEU A 703      25.690  50.370  51.100  1.00  0.00           C
ATOM   1857  HB1 LEU A 703      25.720  51.170  50.340  1.00  0.00           H
ATOM   1858  HB2 LEU A 703      26.710  50.440  51.530  1.00  0.00           H
ATOM   1859  CG  LEU A 703      24.710  50.960  52.110  1.00  0.00           C
ATOM   1860  HG  LEU A 703      24.320  50.220  52.840  1.00  0.00           H
ATOM   1861  CD1 LEU A 703      25.430  52.030  52.970  1.00  0.00           C
ATOM   1862 HD11 LEU A 703      25.850  51.720  53.940  1.00  0.00           H
ATOM   1863 HD12 LEU A 703      24.740  52.870  53.140  1.00  0.00           H
ATOM   1864 HD13 LEU A 703      26.250  52.360  52.290  1.00  0.00           H
ATOM   1865  CD2 LEU A 703      23.450  51.650  51.520  1.00  0.00           C
ATOM   1866 HD21 LEU A 703      22.700  51.920  52.300  1.00  0.00           H
ATOM   1867 HD22 LEU A 703      22.870  50.940  50.890  1.00  0.00           H
ATOM   1868 HD23 LEU A 703      23.730  52.550  50.920  1.00  0.00           H
ATOM   1869  C   LEU A 703      26.030  48.660  49.250  1.00  0.00           C
ATOM   1870  O   LEU A 703      25.670  49.050  48.130  1.00  0.00           O
ATOM   1871  N   CYS A 704      27.190  47.860  49.410  1.00  0.00           N
ATOM   1872  HN  CYS A 704      27.390  47.500  50.320  1.00  0.00           H
ATOM   1873  CA  CYS A 704      28.030  47.310  48.380  1.00  0.00           C
ATOM   1874  HA  CYS A 704      28.260  48.030  47.610  1.00  0.00           H
ATOM   1875  CB  CYS A 704      29.330  46.570  48.910  1.00  0.00           C
ATOM   1876  HB1 CYS A 704      29.720  46.000  48.040  1.00  0.00           H
ATOM   1877  HB2 CYS A 704      29.030  45.830  49.680  1.00  0.00           H
ATOM   1878  SG  CYS A 704      30.640  47.600  49.600  1.00  0.00           S
ATOM   1879  HG1 CYS A 704      29.930  48.110  50.590  1.00  0.00           H
ATOM   1880  C   CYS A 704      27.130  46.370  47.650  1.00  0.00           C
ATOM   1881  O   CYS A 704      27.060  46.350  46.400  1.00  0.00           O
ATOM   1882  N   ILE A 705      26.310  45.490  48.330  1.00  0.00           N
ATOM   1883  HN  ILE A 705      26.210  45.480  49.320  1.00  0.00           H
ATOM   1884  CA  ILE A 705      25.290  44.680  47.670  1.00  0.00           C
ATOM   1885  HA  ILE A 705      25.790  44.240  46.810  1.00  0.00           H
ATOM   1886  CB  ILE A 705      24.890  43.590  48.600  1.00  0.00           C
ATOM   1887  HB  ILE A 705      24.780  44.120  49.560  1.00  0.00           H
ATOM   1888  CG2 ILE A 705      23.590  42.960  48.250  1.00  0.00           C
ATOM   1889 HG21 ILE A 705      23.070  42.380  49.050  1.00  0.00           H
ATOM   1890 HG22 ILE A 705      23.720  42.170  47.490  1.00  0.00           H
ATOM   1891 HG23 ILE A 705      22.810  43.660  47.900  1.00  0.00           H
ATOM   1892  CG1 ILE A 705      26.040  42.690  48.860  1.00  0.00           C
ATOM   1893 HG11 ILE A 705      25.700  41.810  49.440  1.00  0.00           H
ATOM   1894 HG12 ILE A 705      26.780  43.230  49.490  1.00  0.00           H
ATOM   1895  CD  ILE A 705      26.880  42.240  47.640  1.00  0.00           C
ATOM   1896  HD1 ILE A 705      27.660  41.540  48.020  1.00  0.00           H
ATOM   1897  HD2 ILE A 705      27.590  43.030  47.290  1.00  0.00           H
ATOM   1898  HD3 ILE A 705      26.280  41.710  46.890  1.00  0.00           H
ATOM   1899  C   ILE A 705      24.280  45.490  46.990  1.00  0.00           C
ATOM   1900  O   ILE A 705      23.900  45.230  45.860  1.00  0.00           O
ATOM   1901  N   VAL A 706      23.760  46.600  47.570  1.00  0.00           N
ATOM   1902  HN  VAL A 706      24.080  46.830  48.480  1.00  0.00           H
ATOM   1903  CA  VAL A 706      22.810  47.470  46.970  1.00  0.00           C
ATOM   1904  HA  VAL A 706      21.990  46.870  46.610  1.00  0.00           H
ATOM   1905  CB  VAL A 706      22.370  48.520  47.950  1.00  0.00           C
ATOM   1906  HB  VAL A 706      23.190  49.150  48.350  1.00  0.00           H
ATOM   1907  CG1 VAL A 706      21.410  49.480  47.220  1.00  0.00           C
ATOM   1908 HG11 VAL A 706      20.780  50.070  47.920  1.00  0.00           H
ATOM   1909 HG12 VAL A 706      20.700  48.990  46.520  1.00  0.00           H
ATOM   1910 HG13 VAL A 706      22.090  50.120  46.630  1.00  0.00           H
ATOM   1911  CG2 VAL A 706      21.680  47.800  49.100  1.00  0.00           C
ATOM   1912 HG21 VAL A 706      21.700  48.480  49.980  1.00  0.00           H
ATOM   1913 HG22 VAL A 706      22.230  46.960  49.580  1.00  0.00           H
ATOM   1914 HG23 VAL A 706      20.650  47.540  48.760  1.00  0.00           H
ATOM   1915  C   VAL A 706      23.370  48.100  45.660  1.00  0.00           C
ATOM   1916  O   VAL A 706      22.660  48.100  44.670  1.00  0.00           O
ATOM   1917  N   LEU A 707      24.580  48.630  45.630  1.00  0.00           N
ATOM   1918  HN  LEU A 707      25.150  48.680  46.440  1.00  0.00           H
ATOM   1919  CA  LEU A 707      25.320  49.150  44.500  1.00  0.00           C
ATOM   1920  HA  LEU A 707      24.640  49.850  44.040  1.00  0.00           H
ATOM   1921  CB  LEU A 707      26.520  49.960  44.990  1.00  0.00           C
ATOM   1922  HB1 LEU A 707      27.190  49.310  45.620  1.00  0.00           H
ATOM   1923  HB2 LEU A 707      26.130  50.690  45.740  1.00  0.00           H
ATOM   1924  CG  LEU A 707      27.490  50.480  43.940  1.00  0.00           C
ATOM   1925  HG  LEU A 707      27.910  49.610  43.390  1.00  0.00           H
ATOM   1926  CD1 LEU A 707      26.780  51.550  43.030  1.00  0.00           C
ATOM   1927 HD11 LEU A 707      27.370  51.730  42.120  1.00  0.00           H
ATOM   1928 HD12 LEU A 707      26.780  52.530  43.570  1.00  0.00           H
ATOM   1929 HD13 LEU A 707      25.750  51.290  42.740  1.00  0.00           H
ATOM   1930  CD2 LEU A 707      28.820  51.040  44.640  1.00  0.00           C
ATOM   1931 HD21 LEU A 707      29.360  50.250  45.190  1.00  0.00           H
ATOM   1932 HD22 LEU A 707      28.450  51.760  45.400  1.00  0.00           H
ATOM   1933 HD23 LEU A 707      29.490  51.570  43.940  1.00  0.00           H
ATOM   1934  C   LEU A 707      25.600  48.130  43.370  1.00  0.00           C
ATOM   1935  O   LEU A 707      25.430  48.460  42.220  1.00  0.00           O
ATOM   1936  N   VAL A 708      25.910  46.920  43.690  1.00  0.00           N
ATOM   1937  HN  VAL A 708      26.170  46.710  44.630  1.00  0.00           H
ATOM   1938  CA  VAL A 708      26.110  45.760  42.840  1.00  0.00           C
ATOM   1939  HA  VAL A 708      26.740  46.130  42.050  1.00  0.00           H
ATOM   1940  CB  VAL A 708      26.900  44.730  43.610  1.00  0.00           C
ATOM   1941  HB  VAL A 708      26.480  44.520  44.610  1.00  0.00           H
ATOM   1942  CG1 VAL A 708      26.870  43.390  42.840  1.00  0.00           C
ATOM   1943 HG11 VAL A 708      27.680  42.780  43.300  1.00  0.00           H
ATOM   1944 HG12 VAL A 708      27.060  43.600  41.760  1.00  0.00           H
ATOM   1945 HG13 VAL A 708      25.910  42.840  42.730  1.00  0.00           H
ATOM   1946  CG2 VAL A 708      28.410  45.180  43.630  1.00  0.00           C
ATOM   1947 HG21 VAL A 708      28.850  45.070  42.620  1.00  0.00           H
ATOM   1948 HG22 VAL A 708      28.880  44.490  44.370  1.00  0.00           H
ATOM   1949 HG23 VAL A 708      28.600  46.210  44.000  1.00  0.00           H
ATOM   1950  C   VAL A 708      24.760  45.240  42.290  1.00  0.00           C
ATOM   1951  O   VAL A 708      24.780  44.820  41.110  1.00  0.00           O
ATOM   1952  N   ALA A 709      23.650  45.390  43.050  1.00  0.00           N
ATOM   1953  HN  ALA A 709      23.790  45.640  44.000  1.00  0.00           H
ATOM   1954  CA  ALA A 709      22.340  44.850  42.620  1.00  0.00           C
ATOM   1955  HA  ALA A 709      22.510  43.880  42.200  1.00  0.00           H
ATOM   1956  CB  ALA A 709      21.500  44.720  43.880  1.00  0.00           C
ATOM   1957  HB1 ALA A 709      22.060  44.070  44.600  1.00  0.00           H
ATOM   1958  HB2 ALA A 709      20.580  44.190  43.600  1.00  0.00           H
ATOM   1959  HB3 ALA A 709      21.240  45.750  44.210  1.00  0.00           H
ATOM   1960  C   ALA A 709      21.690  45.830  41.620  1.00  0.00           C
ATOM   1961  O   ALA A 709      21.110  45.420  40.650  1.00  0.00           O
ATOM   1962  N   THR A 710      21.920  47.160  41.820  1.00  0.00           N
ATOM   1963  HN  THR A 710      22.560  47.490  42.510  1.00  0.00           H
ATOM   1964  CA  THR A 710      21.410  48.200  40.980  1.00  0.00           C
ATOM   1965  HA  THR A 710      20.420  47.900  40.690  1.00  0.00           H
ATOM   1966  CB  THR A 710      21.460  49.590  41.620  1.00  0.00           C
ATOM   1967  HB  THR A 710      22.490  50.020  41.600  1.00  0.00           H
ATOM   1968  OG1 THR A 710      20.990  49.530  42.990  1.00  0.00           O
ATOM   1969  HG1 THR A 710      21.740  49.200  43.490  1.00  0.00           H
ATOM   1970  CG2 THR A 710      20.640  50.660  40.860  1.00  0.00           C
ATOM   1971 HG21 THR A 710      20.420  51.600  41.410  1.00  0.00           H
ATOM   1972 HG22 THR A 710      19.680  50.180  40.550  1.00  0.00           H
ATOM   1973 HG23 THR A 710      21.190  50.930  39.920  1.00  0.00           H
ATOM   1974  C   THR A 710      22.160  48.310  39.660  1.00  0.00           C
ATOM   1975  O   THR A 710      21.590  48.740  38.670  1.00  0.00           O
ATOM   1976  N   ASP A 711      23.460  47.880  39.620  1.00  0.00           N
ATOM   1977  HN  ASP A 711      23.870  47.580  40.480  1.00  0.00           H
ATOM   1978  CA  ASP A 711      24.340  48.040  38.450  1.00  0.00           C
ATOM   1979  HA  ASP A 711      24.880  47.100  38.520  1.00  0.00           H
ATOM   1980  CB  ASP A 711      23.760  47.930  37.000  1.00  0.00           C
ATOM   1981  HB1 ASP A 711      23.020  48.750  36.820  1.00  0.00           H
ATOM   1982  HB2 ASP A 711      23.090  47.050  37.040  1.00  0.00           H
ATOM   1983  CG  ASP A 711      24.850  47.840  35.890  1.00  0.00           C
ATOM   1984  OD1 ASP A 711      24.440  47.880  34.700  1.00  0.00           O
ATOM   1985  OD2 ASP A 711      26.010  47.580  36.220  1.00  0.00           O
ATOM   1986  C   ASP A 711      25.250  49.240  38.640  1.00  0.00           C
ATOM   1987  O   ASP A 711      24.800  50.420  38.630  1.00  0.00           O
ATOM   1988  N   ALA A 712      26.590  49.030  38.740  1.00  0.00           N
ATOM   1989  HN  ALA A 712      26.920  48.090  38.720  1.00  0.00           H
ATOM   1990  CA  ALA A 712      27.500  50.150  38.970  1.00  0.00           C
ATOM   1991  HA  ALA A 712      26.980  50.900  39.570  1.00  0.00           H
ATOM   1992  CB  ALA A 712      28.540  49.510  39.860  1.00  0.00           C
ATOM   1993  HB1 ALA A 712      28.070  49.050  40.750  1.00  0.00           H
ATOM   1994  HB2 ALA A 712      29.150  50.330  40.270  1.00  0.00           H
ATOM   1995  HB3 ALA A 712      29.200  48.770  39.350  1.00  0.00           H
ATOM   1996  C   ALA A 712      28.070  50.670  37.690  1.00  0.00           C
ATOM   1997  O   ALA A 712      28.980  51.490  37.760  1.00  0.00           O
ATOM   1998  N   SER A 713      27.630  50.220  36.520  1.00  0.00           N
ATOM   1999  HN  SER A 713      26.890  49.550  36.590  1.00  0.00           H
ATOM   2000  CA  SER A 713      28.260  50.380  35.170  1.00  0.00           C
ATOM   2001  HA  SER A 713      29.260  49.990  35.300  1.00  0.00           H
ATOM   2002  CB  SER A 713      27.580  49.580  34.050  1.00  0.00           C
ATOM   2003  HB1 SER A 713      28.130  49.800  33.110  1.00  0.00           H
ATOM   2004  HB2 SER A 713      26.530  49.890  33.860  1.00  0.00           H
ATOM   2005  OG  SER A 713      27.640  48.190  34.380  1.00  0.00           O
ATOM   2006  HG1 SER A 713      26.980  48.020  35.060  1.00  0.00           H
ATOM   2007  C   SER A 713      28.290  51.850  34.700  1.00  0.00           C
ATOM   2008  O   SER A 713      29.220  52.190  34.000  1.00  0.00           O
ATOM   2009  N   SER A 714      27.170  52.560  35.090  1.00  0.00           N
ATOM   2010  HN  SER A 714      26.310  52.250  35.490  1.00  0.00           H
ATOM   2011  CA  SER A 714      27.210  54.000  34.890  1.00  0.00           C
ATOM   2012  HA  SER A 714      27.550  54.060  33.860  1.00  0.00           H
ATOM   2013  CB  SER A 714      25.940  54.780  35.050  1.00  0.00           C
ATOM   2014  HB1 SER A 714      25.190  54.460  34.290  1.00  0.00           H
ATOM   2015  HB2 SER A 714      26.040  55.880  34.870  1.00  0.00           H
ATOM   2016  OG  SER A 714      25.280  54.540  36.320  1.00  0.00           O
ATOM   2017  HG1 SER A 714      25.020  53.620  36.370  1.00  0.00           H
ATOM   2018  C   SER A 714      28.360  54.740  35.600  1.00  0.00           C
ATOM   2019  O   SER A 714      29.060  55.580  35.020  1.00  0.00           O
ATOM   2020  N   LEU A 715      28.620  54.410  36.950  1.00  0.00           N
ATOM   2021  HN  LEU A 715      28.110  53.650  37.340  1.00  0.00           H
ATOM   2022  CA  LEU A 715      29.500  55.070  37.860  1.00  0.00           C
ATOM   2023  HA  LEU A 715      29.340  56.120  37.640  1.00  0.00           H
ATOM   2024  CB  LEU A 715      29.040  54.790  39.270  1.00  0.00           C
ATOM   2025  HB1 LEU A 715      29.700  55.390  39.940  1.00  0.00           H
ATOM   2026  HB2 LEU A 715      29.130  53.720  39.570  1.00  0.00           H
ATOM   2027  CG  LEU A 715      27.560  55.200  39.550  1.00  0.00           C
ATOM   2028  HG  LEU A 715      26.860  54.410  39.210  1.00  0.00           H
ATOM   2029  CD1 LEU A 715      27.410  55.030  41.060  1.00  0.00           C
ATOM   2030 HD11 LEU A 715      26.380  55.340  41.360  1.00  0.00           H
ATOM   2031 HD12 LEU A 715      28.120  55.690  41.600  1.00  0.00           H
ATOM   2032 HD13 LEU A 715      27.560  53.990  41.420  1.00  0.00           H
ATOM   2033  CD2 LEU A 715      27.160  56.660  39.110  1.00  0.00           C
ATOM   2034 HD21 LEU A 715      27.820  57.470  39.490  1.00  0.00           H
ATOM   2035 HD22 LEU A 715      26.180  56.830  39.600  1.00  0.00           H
ATOM   2036 HD23 LEU A 715      27.160  56.590  38.000  1.00  0.00           H
ATOM   2037  C   LEU A 715      30.990  54.670  37.740  1.00  0.00           C
ATOM   2038  O   LEU A 715      31.830  55.400  38.200  1.00  0.00           O
ATOM   2039  N   VAL A 716      31.370  53.560  37.120  1.00  0.00           N
ATOM   2040  HN  VAL A 716      30.650  52.960  36.790  1.00  0.00           H
ATOM   2041  CA  VAL A 716      32.670  53.110  36.700  1.00  0.00           C
ATOM   2042  HA  VAL A 716      33.290  53.210  37.580  1.00  0.00           H
ATOM   2043  CB  VAL A 716      32.670  51.640  36.290  1.00  0.00           C
ATOM   2044  HB  VAL A 716      31.980  51.370  35.460  1.00  0.00           H
ATOM   2045  CG1 VAL A 716      34.050  51.250  35.760  1.00  0.00           C
ATOM   2046 HG11 VAL A 716      34.350  51.850  34.890  1.00  0.00           H
ATOM   2047 HG12 VAL A 716      34.150  50.200  35.450  1.00  0.00           H
ATOM   2048 HG13 VAL A 716      34.810  51.410  36.560  1.00  0.00           H
ATOM   2049  CG2 VAL A 716      32.340  50.600  37.410  1.00  0.00           C
ATOM   2050 HG21 VAL A 716      31.250  50.680  37.620  1.00  0.00           H
ATOM   2051 HG22 VAL A 716      32.810  50.960  38.350  1.00  0.00           H
ATOM   2052 HG23 VAL A 716      32.570  49.550  37.120  1.00  0.00           H
ATOM   2053  C   VAL A 716      33.260  54.140  35.700  1.00  0.00           C
ATOM   2054  O   VAL A 716      34.410  54.410  35.760  1.00  0.00           O
ATOM   2055  N   CYS A 717      32.420  54.660  34.840  1.00  0.00           N
ATOM   2056  HN  CYS A 717      31.500  54.280  34.910  1.00  0.00           H
ATOM   2057  CA  CYS A 717      32.750  55.630  33.810  1.00  0.00           C
ATOM   2058  HA  CYS A 717      33.470  55.190  33.140  1.00  0.00           H
ATOM   2059  CB  CYS A 717      31.750  56.070  32.770  1.00  0.00           C
ATOM   2060  HB1 CYS A 717      32.280  56.770  32.090  1.00  0.00           H
ATOM   2061  HB2 CYS A 717      30.940  56.700  33.180  1.00  0.00           H
ATOM   2062  SG  CYS A 717      30.970  54.630  32.080  1.00  0.00           S
ATOM   2063  HG1 CYS A 717      32.050  54.150  31.480  1.00  0.00           H
ATOM   2064  C   CYS A 717      33.520  56.840  34.330  1.00  0.00           C
ATOM   2065  O   CYS A 717      34.390  57.400  33.650  1.00  0.00           O
ATOM   2066  N   TYR A 718      33.140  57.310  35.540  1.00  0.00           N
ATOM   2067  HN  TYR A 718      32.450  56.770  36.010  1.00  0.00           H
ATOM   2068  CA  TYR A 718      33.670  58.540  36.170  1.00  0.00           C
ATOM   2069  HA  TYR A 718      33.830  59.260  35.370  1.00  0.00           H
ATOM   2070  CB  TYR A 718      32.730  58.990  37.350  1.00  0.00           C
ATOM   2071  HB1 TYR A 718      33.250  59.610  38.120  1.00  0.00           H
ATOM   2072  HB2 TYR A 718      32.260  58.160  37.930  1.00  0.00           H
ATOM   2073  CG  TYR A 718      31.520  59.770  36.790  1.00  0.00           C
ATOM   2074  CD1 TYR A 718      30.180  59.300  36.480  1.00  0.00           C
ATOM   2075  HD1 TYR A 718      29.910  58.270  36.630  1.00  0.00           H
ATOM   2076  CE1 TYR A 718      29.170  60.180  36.060  1.00  0.00           C
ATOM   2077  HE1 TYR A 718      28.150  59.820  35.970  1.00  0.00           H
ATOM   2078  CZ  TYR A 718      29.400  61.460  35.810  1.00  0.00           C
ATOM   2079  OH  TYR A 718      28.250  62.160  35.260  1.00  0.00           O
ATOM   2080  HH  TYR A 718      28.480  63.090  35.300  1.00  0.00           H
ATOM   2081  CD2 TYR A 718      31.730  61.150  36.480  1.00  0.00           C
ATOM   2082  HD2 TYR A 718      32.700  61.600  36.710  1.00  0.00           H
ATOM   2083  CE2 TYR A 718      30.700  62.030  36.090  1.00  0.00           C
ATOM   2084  HE2 TYR A 718      30.910  63.080  35.950  1.00  0.00           H
ATOM   2085  C   TYR A 718      35.060  58.410  36.790  1.00  0.00           C
ATOM   2086  O   TYR A 718      35.680  59.360  37.360  1.00  0.00           O
ATOM   2087  N   ILE A 719      35.620  57.220  36.850  1.00  0.00           N
ATOM   2088  HN  ILE A 719      35.210  56.430  36.420  1.00  0.00           H
ATOM   2089  CA  ILE A 719      36.900  56.910  37.420  1.00  0.00           C
ATOM   2090  HA  ILE A 719      37.190  57.810  37.940  1.00  0.00           H
ATOM   2091  CB  ILE A 719      36.870  55.730  38.310  1.00  0.00           C
ATOM   2092  HB  ILE A 719      36.590  54.830  37.740  1.00  0.00           H
ATOM   2093  CG2 ILE A 719      38.300  55.500  38.880  1.00  0.00           C
ATOM   2094 HG21 ILE A 719      39.010  55.270  38.070  1.00  0.00           H
ATOM   2095 HG22 ILE A 719      38.160  54.630  39.550  1.00  0.00           H
ATOM   2096 HG23 ILE A 719      38.660  56.340  39.520  1.00  0.00           H
ATOM   2097  CG1 ILE A 719      35.900  55.870  39.470  1.00  0.00           C
ATOM   2098 HG11 ILE A 719      36.090  55.000  40.150  1.00  0.00           H
ATOM   2099 HG12 ILE A 719      34.880  55.670  39.100  1.00  0.00           H
ATOM   2100  CD  ILE A 719      35.890  57.090  40.400  1.00  0.00           C
ATOM   2101  HD1 ILE A 719      35.530  57.940  39.800  1.00  0.00           H
ATOM   2102  HD2 ILE A 719      36.910  57.440  40.660  1.00  0.00           H
ATOM   2103  HD3 ILE A 719      35.330  57.110  41.360  1.00  0.00           H
ATOM   2104  C   ILE A 719      37.920  56.700  36.270  1.00  0.00           C
ATOM   2105  O   ILE A 719      37.680  55.930  35.360  1.00  0.00           O
ATOM   2106  N   THR A 720      39.010  57.420  36.220  1.00  0.00           N
ATOM   2107  HN  THR A 720      39.320  57.960  36.990  1.00  0.00           H
ATOM   2108  CA  THR A 720      39.970  57.360  35.140  1.00  0.00           C
ATOM   2109  HA  THR A 720      40.040  56.360  34.740  1.00  0.00           H
ATOM   2110  CB  THR A 720      39.890  58.270  33.920  1.00  0.00           C
ATOM   2111  HB  THR A 720      40.540  57.810  33.150  1.00  0.00           H
ATOM   2112  OG1 THR A 720      40.020  59.670  34.190  1.00  0.00           O
ATOM   2113  HG1 THR A 720      40.080  60.080  33.330  1.00  0.00           H
ATOM   2114  CG2 THR A 720      38.450  58.130  33.350  1.00  0.00           C
ATOM   2115 HG21 THR A 720      38.260  58.850  32.530  1.00  0.00           H
ATOM   2116 HG22 THR A 720      37.720  58.260  34.180  1.00  0.00           H
ATOM   2117 HG23 THR A 720      38.390  57.100  32.950  1.00  0.00           H
ATOM   2118  C   THR A 720      41.290  57.640  35.800  1.00  0.00           C
ATOM   2119  O   THR A 720      41.310  57.920  37.030  1.00  0.00           O
ATOM   2120  N   ARG A 721      42.410  57.530  35.070  1.00  0.00           N
ATOM   2121  HN  ARG A 721      42.340  57.250  34.110  1.00  0.00           H
ATOM   2122  CA  ARG A 721      43.760  57.580  35.540  1.00  0.00           C
ATOM   2123  HA  ARG A 721      43.900  56.810  36.290  1.00  0.00           H
ATOM   2124  CB  ARG A 721      44.790  57.350  34.400  1.00  0.00           C
ATOM   2125  HB1 ARG A 721      45.820  57.550  34.750  1.00  0.00           H
ATOM   2126  HB2 ARG A 721      44.480  57.960  33.520  1.00  0.00           H
ATOM   2127  CG  ARG A 721      44.820  55.880  33.930  1.00  0.00           C
ATOM   2128  HG1 ARG A 721      45.470  55.810  33.030  1.00  0.00           H
ATOM   2129  HG2 ARG A 721      43.900  55.470  33.450  1.00  0.00           H
ATOM   2130  CD  ARG A 721      45.110  54.770  34.970  1.00  0.00           C
ATOM   2131  HD1 ARG A 721      45.260  53.810  34.440  1.00  0.00           H
ATOM   2132  HD2 ARG A 721      44.280  54.800  35.710  1.00  0.00           H
ATOM   2133  NE  ARG A 721      46.330  55.130  35.720  1.00  0.00           N
ATOM   2134  HE  ARG A 721      46.930  55.790  35.260  1.00  0.00           H
ATOM   2135  CZ  ARG A 721      46.920  54.240  36.550  1.00  0.00           C
ATOM   2136  NH1 ARG A 721      46.190  53.310  37.140  1.00  0.00           N
ATOM   2137 HH11 ARG A 721      45.200  53.430  37.060  1.00  0.00           H
ATOM   2138 HH12 ARG A 721      46.690  52.580  37.620  1.00  0.00           H
ATOM   2139  NH2 ARG A 721      48.240  54.320  36.640  1.00  0.00           N
ATOM   2140 HH21 ARG A 721      48.670  55.180  36.330  1.00  0.00           H
ATOM   2141 HH22 ARG A 721      48.760  53.680  37.230  1.00  0.00           H
ATOM   2142  C   ARG A 721      44.100  58.850  36.270  1.00  0.00           C
ATOM   2143  O   ARG A 721      44.950  58.730  37.150  1.00  0.00           O
ATOM   2144  N   PHE A 722      43.590  60.040  35.910  1.00  0.00           N
ATOM   2145  HN  PHE A 722      43.030  60.120  35.080  1.00  0.00           H
ATOM   2146  CA  PHE A 722      43.760  61.250  36.750  1.00  0.00           C
ATOM   2147  HA  PHE A 722      44.780  61.550  36.640  1.00  0.00           H
ATOM   2148  CB  PHE A 722      42.850  62.390  36.180  1.00  0.00           C
ATOM   2149  HB1 PHE A 722      41.760  62.150  36.210  1.00  0.00           H
ATOM   2150  HB2 PHE A 722      43.120  62.660  35.150  1.00  0.00           H
ATOM   2151  CG  PHE A 722      42.960  63.700  36.920  1.00  0.00           C
ATOM   2152  CD1 PHE A 722      43.820  64.720  36.590  1.00  0.00           C
ATOM   2153  HD1 PHE A 722      44.480  64.700  35.730  1.00  0.00           H
ATOM   2154  CE1 PHE A 722      43.900  65.970  37.190  1.00  0.00           C
ATOM   2155  HE1 PHE A 722      44.570  66.680  36.740  1.00  0.00           H
ATOM   2156  CZ  PHE A 722      43.070  66.130  38.300  1.00  0.00           C
ATOM   2157  HZ  PHE A 722      43.150  67.110  38.760  1.00  0.00           H
ATOM   2158  CD2 PHE A 722      42.150  63.920  38.070  1.00  0.00           C
ATOM   2159  HD2 PHE A 722      41.500  63.150  38.430  1.00  0.00           H
ATOM   2160  CE2 PHE A 722      42.230  65.110  38.800  1.00  0.00           C
ATOM   2161  HE2 PHE A 722      41.600  65.290  39.660  1.00  0.00           H
ATOM   2162  C   PHE A 722      43.310  61.080  38.200  1.00  0.00           C
ATOM   2163  O   PHE A 722      44.110  61.290  39.080  1.00  0.00           O
ATOM   2164  N   THR A 723      42.150  60.450  38.430  1.00  0.00           N
ATOM   2165  HN  THR A 723      41.540  60.260  37.660  1.00  0.00           H
ATOM   2166  CA  THR A 723      41.620  60.080  39.740  1.00  0.00           C
ATOM   2167  HA  THR A 723      41.860  60.950  40.320  1.00  0.00           H
ATOM   2168  CB  THR A 723      40.110  59.810  39.830  1.00  0.00           C
ATOM   2169  HB  THR A 723      39.830  59.040  39.080  1.00  0.00           H
ATOM   2170  OG1 THR A 723      39.450  60.980  39.530  1.00  0.00           O
ATOM   2171  HG1 THR A 723      39.520  61.130  38.580  1.00  0.00           H
ATOM   2172  CG2 THR A 723      39.670  59.330  41.220  1.00  0.00           C
ATOM   2173 HG21 THR A 723      38.570  59.260  41.340  1.00  0.00           H
ATOM   2174 HG22 THR A 723      39.970  60.020  42.040  1.00  0.00           H
ATOM   2175 HG23 THR A 723      40.040  58.300  41.420  1.00  0.00           H
ATOM   2176  C   THR A 723      42.490  59.030  40.400  1.00  0.00           C
ATOM   2177  O   THR A 723      42.910  59.080  41.530  1.00  0.00           O
ATOM   2178  N   GLU A 724      42.750  57.900  39.720  1.00  0.00           N
ATOM   2179  HN  GLU A 724      42.350  57.770  38.820  1.00  0.00           H
ATOM   2180  CA  GLU A 724      43.590  56.750  40.170  1.00  0.00           C
ATOM   2181  HA  GLU A 724      43.120  56.370  41.060  1.00  0.00           H
ATOM   2182  CB  GLU A 724      43.550  55.620  39.100  1.00  0.00           C
ATOM   2183  HB1 GLU A 724      43.980  54.690  39.550  1.00  0.00           H
ATOM   2184  HB2 GLU A 724      44.160  55.870  38.200  1.00  0.00           H
ATOM   2185  CG  GLU A 724      42.120  55.090  38.630  1.00  0.00           C
ATOM   2186  HG1 GLU A 724      41.480  55.880  38.180  1.00  0.00           H
ATOM   2187  HG2 GLU A 724      41.650  54.680  39.560  1.00  0.00           H
ATOM   2188  CD  GLU A 724      42.170  54.020  37.570  1.00  0.00           C
ATOM   2189  OE1 GLU A 724      41.120  53.720  36.950  1.00  0.00           O
ATOM   2190  OE2 GLU A 724      43.250  53.380  37.310  1.00  0.00           O
ATOM   2191  C   GLU A 724      44.990  57.130  40.500  1.00  0.00           C
ATOM   2192  O   GLU A 724      45.400  56.680  41.570  1.00  0.00           O
ATOM   2193  N   GLU A 725      45.820  57.860  39.750  1.00  0.00           N
ATOM   2194  HN  GLU A 725      45.420  58.220  38.910  1.00  0.00           H
ATOM   2195  CA  GLU A 725      47.210  58.180  39.990  1.00  0.00           C
ATOM   2196  HA  GLU A 725      47.720  57.240  40.190  1.00  0.00           H
ATOM   2197  CB  GLU A 725      47.980  58.600  38.760  1.00  0.00           C
ATOM   2198  HB1 GLU A 725      49.010  58.900  39.030  1.00  0.00           H
ATOM   2199  HB2 GLU A 725      47.410  59.440  38.290  1.00  0.00           H
ATOM   2200  CG  GLU A 725      48.030  57.450  37.760  1.00  0.00           C
ATOM   2201  HG1 GLU A 725      47.030  57.080  37.450  1.00  0.00           H
ATOM   2202  HG2 GLU A 725      48.510  56.560  38.230  1.00  0.00           H
ATOM   2203  CD  GLU A 725      48.900  57.680  36.480  1.00  0.00           C
ATOM   2204  OE1 GLU A 725      49.260  58.820  36.110  1.00  0.00           O
ATOM   2205  OE2 GLU A 725      49.140  56.650  35.740  1.00  0.00           O
ATOM   2206  C   GLU A 725      47.390  59.120  41.140  1.00  0.00           C
ATOM   2207  O   GLU A 725      48.370  59.040  41.960  1.00  0.00           O
ATOM   2208  N   ALA A 726      46.520  60.150  41.200  1.00  0.00           N
ATOM   2209  HN  ALA A 726      45.850  60.270  40.470  1.00  0.00           H
ATOM   2210  CA  ALA A 726      46.610  61.180  42.270  1.00  0.00           C
ATOM   2211  HA  ALA A 726      47.660  61.410  42.370  1.00  0.00           H
ATOM   2212  CB  ALA A 726      45.820  62.470  41.910  1.00  0.00           C
ATOM   2213  HB1 ALA A 726      46.270  62.750  40.940  1.00  0.00           H
ATOM   2214  HB2 ALA A 726      46.010  63.270  42.660  1.00  0.00           H
ATOM   2215  HB3 ALA A 726      44.750  62.180  41.790  1.00  0.00           H
ATOM   2216  C   ALA A 726      46.240  60.610  43.630  1.00  0.00           C
ATOM   2217  O   ALA A 726      46.760  60.980  44.660  1.00  0.00           O
ATOM   2218  N   PHE A 727      45.330  59.590  43.690  1.00  0.00           N
ATOM   2219  HN  PHE A 727      44.870  59.260  42.860  1.00  0.00           H
ATOM   2220  CA  PHE A 727      44.880  58.870  44.880  1.00  0.00           C
ATOM   2221  HA  PHE A 727      44.770  59.630  45.630  1.00  0.00           H
ATOM   2222  CB  PHE A 727      43.650  57.990  44.740  1.00  0.00           C
ATOM   2223  HB1 PHE A 727      43.760  57.240  43.940  1.00  0.00           H
ATOM   2224  HB2 PHE A 727      42.880  58.720  44.430  1.00  0.00           H
ATOM   2225  CG  PHE A 727      43.120  57.360  45.990  1.00  0.00           C
ATOM   2226  CD1 PHE A 727      42.500  56.130  45.950  1.00  0.00           C
ATOM   2227  HD1 PHE A 727      42.440  55.550  45.050  1.00  0.00           H
ATOM   2228  CE1 PHE A 727      41.820  55.640  47.030  1.00  0.00           C
ATOM   2229  HE1 PHE A 727      41.340  54.690  47.070  1.00  0.00           H
ATOM   2230  CZ  PHE A 727      41.760  56.470  48.200  1.00  0.00           C
ATOM   2231  HZ  PHE A 727      41.190  56.080  49.030  1.00  0.00           H
ATOM   2232  CD2 PHE A 727      43.100  58.100  47.160  1.00  0.00           C
ATOM   2233  HD2 PHE A 727      43.500  59.100  47.060  1.00  0.00           H
ATOM   2234  CE2 PHE A 727      42.400  57.710  48.300  1.00  0.00           C
ATOM   2235  HE2 PHE A 727      42.230  58.400  49.110  1.00  0.00           H
ATOM   2236  C   PHE A 727      46.050  58.020  45.280  1.00  0.00           C
ATOM   2237  O   PHE A 727      46.400  57.870  46.440  1.00  0.00           O
ATOM   2238  N   ALA A 728      46.700  57.410  44.290  1.00  0.00           N
ATOM   2239  HN  ALA A 728      46.480  57.450  43.320  1.00  0.00           H
ATOM   2240  CA  ALA A 728      47.870  56.620  44.670  1.00  0.00           C
ATOM   2241  HA  ALA A 728      47.580  55.760  45.250  1.00  0.00           H
ATOM   2242  CB  ALA A 728      48.390  55.910  43.460  1.00  0.00           C
ATOM   2243  HB1 ALA A 728      47.660  55.290  42.890  1.00  0.00           H
ATOM   2244  HB2 ALA A 728      49.270  55.270  43.710  1.00  0.00           H
ATOM   2245  HB3 ALA A 728      48.810  56.770  42.900  1.00  0.00           H
ATOM   2246  C   ALA A 728      48.970  57.370  45.380  1.00  0.00           C
ATOM   2247  O   ALA A 728      49.420  57.020  46.460  1.00  0.00           O
ATOM   2248  N   ALA A 729      49.340  58.530  44.810  1.00  0.00           N
ATOM   2249  HN  ALA A 729      48.890  58.820  43.980  1.00  0.00           H
ATOM   2250  CA  ALA A 729      50.410  59.320  45.420  1.00  0.00           C
ATOM   2251  HA  ALA A 729      51.240  58.630  45.510  1.00  0.00           H
ATOM   2252  CB  ALA A 729      50.750  60.600  44.610  1.00  0.00           C
ATOM   2253  HB1 ALA A 729      50.880  60.220  43.570  1.00  0.00           H
ATOM   2254  HB2 ALA A 729      51.670  61.120  44.970  1.00  0.00           H
ATOM   2255  HB3 ALA A 729      49.840  61.230  44.610  1.00  0.00           H
ATOM   2256  C   ALA A 729      50.130  59.900  46.800  1.00  0.00           C
ATOM   2257  O   ALA A 729      51.040  60.100  47.600  1.00  0.00           O
ATOM   2258  N   LEU A 730      48.890  60.160  47.120  1.00  0.00           N
ATOM   2259  HN  LEU A 730      48.180  59.930  46.470  1.00  0.00           H
ATOM   2260  CA  LEU A 730      48.370  60.450  48.370  1.00  0.00           C
ATOM   2261  HA  LEU A 730      48.730  61.370  48.810  1.00  0.00           H
ATOM   2262  CB  LEU A 730      46.860  60.760  48.330  1.00  0.00           C
ATOM   2263  HB1 LEU A 730      46.390  59.990  47.660  1.00  0.00           H
ATOM   2264  HB2 LEU A 730      46.680  61.690  47.750  1.00  0.00           H
ATOM   2265  CG  LEU A 730      46.060  60.900  49.680  1.00  0.00           C
ATOM   2266  HG  LEU A 730      46.120  59.930  50.210  1.00  0.00           H
ATOM   2267  CD1 LEU A 730      46.580  62.060  50.540  1.00  0.00           C
ATOM   2268 HD11 LEU A 730      46.040  62.190  51.500  1.00  0.00           H
ATOM   2269 HD12 LEU A 730      46.590  62.940  49.850  1.00  0.00           H
ATOM   2270 HD13 LEU A 730      47.640  61.880  50.790  1.00  0.00           H
ATOM   2271  CD2 LEU A 730      44.570  61.100  49.410  1.00  0.00           C
ATOM   2272 HD21 LEU A 730      43.920  61.410  50.250  1.00  0.00           H
ATOM   2273 HD22 LEU A 730      44.230  60.110  49.040  1.00  0.00           H
ATOM   2274 HD23 LEU A 730      44.500  61.840  48.570  1.00  0.00           H
ATOM   2275  C   LEU A 730      48.660  59.380  49.390  1.00  0.00           C
ATOM   2276  O   LEU A 730      49.180  59.680  50.490  1.00  0.00           O
ATOM   2277  N   ILE A 731      48.320  58.080  48.990  1.00  0.00           N
ATOM   2278  HN  ILE A 731      47.860  57.810  48.150  1.00  0.00           H
ATOM   2279  CA  ILE A 731      48.530  57.030  49.870  1.00  0.00           C
ATOM   2280  HA  ILE A 731      48.140  57.260  50.850  1.00  0.00           H
ATOM   2281  CB  ILE A 731      47.740  55.790  49.400  1.00  0.00           C
ATOM   2282  HB  ILE A 731      47.970  55.520  48.340  1.00  0.00           H
ATOM   2283  CG2 ILE A 731      48.180  54.500  50.150  1.00  0.00           C
ATOM   2284 HG21 ILE A 731      47.690  53.610  49.690  1.00  0.00           H
ATOM   2285 HG22 ILE A 731      47.840  54.550  51.210  1.00  0.00           H
ATOM   2286 HG23 ILE A 731      49.270  54.290  50.070  1.00  0.00           H
ATOM   2287  CG1 ILE A 731      46.230  55.980  49.580  1.00  0.00           C
ATOM   2288 HG11 ILE A 731      45.850  57.020  49.570  1.00  0.00           H
ATOM   2289 HG12 ILE A 731      46.000  55.610  50.610  1.00  0.00           H
ATOM   2290  CD  ILE A 731      45.410  55.260  48.490  1.00  0.00           C
ATOM   2291  HD1 ILE A 731      45.430  54.190  48.760  1.00  0.00           H
ATOM   2292  HD2 ILE A 731      45.980  55.440  47.550  1.00  0.00           H
ATOM   2293  HD3 ILE A 731      44.360  55.660  48.480  1.00  0.00           H
ATOM   2294  C   ILE A 731      49.940  56.730  50.110  1.00  0.00           C
ATOM   2295  O   ILE A 731      50.320  56.480  51.210  1.00  0.00           O
ATOM   2296  N   CYS A 732      50.840  56.930  49.120  1.00  0.00           N
ATOM   2297  HN  CYS A 732      50.430  57.100  48.230  1.00  0.00           H
ATOM   2298  CA  CYS A 732      52.250  57.010  49.210  1.00  0.00           C
ATOM   2299  HA  CYS A 732      52.700  56.090  49.550  1.00  0.00           H
ATOM   2300  CB  CYS A 732      52.930  57.220  47.830  1.00  0.00           C
ATOM   2301  HB1 CYS A 732      54.030  57.130  47.920  1.00  0.00           H
ATOM   2302  HB2 CYS A 732      52.850  58.220  47.350  1.00  0.00           H
ATOM   2303  SG  CYS A 732      52.510  56.000  46.590  1.00  0.00           S
ATOM   2304  HG1 CYS A 732      51.200  56.130  46.810  1.00  0.00           H
ATOM   2305  C   CYS A 732      52.760  58.070  50.150  1.00  0.00           C
ATOM   2306  O   CYS A 732      53.610  57.790  51.010  1.00  0.00           O
ATOM   2307  N   ILE A 733      52.260  59.310  50.040  1.00  0.00           N
ATOM   2308  HN  ILE A 733      51.560  59.580  49.380  1.00  0.00           H
ATOM   2309  CA  ILE A 733      52.660  60.480  50.890  1.00  0.00           C
ATOM   2310  HA  ILE A 733      53.740  60.600  50.880  1.00  0.00           H
ATOM   2311  CB  ILE A 733      52.090  61.770  50.430  1.00  0.00           C
ATOM   2312  HB  ILE A 733      51.030  61.620  50.140  1.00  0.00           H
ATOM   2313  CG2 ILE A 733      52.140  62.870  51.540  1.00  0.00           C
ATOM   2314 HG21 ILE A 733      53.200  63.120  51.780  1.00  0.00           H
ATOM   2315 HG22 ILE A 733      51.700  62.640  52.520  1.00  0.00           H
ATOM   2316 HG23 ILE A 733      51.520  63.680  51.080  1.00  0.00           H
ATOM   2317  CG1 ILE A 733      52.830  62.160  49.110  1.00  0.00           C
ATOM   2318 HG11 ILE A 733      53.040  61.310  48.420  1.00  0.00           H
ATOM   2319 HG12 ILE A 733      53.810  62.600  49.380  1.00  0.00           H
ATOM   2320  CD  ILE A 733      52.030  63.190  48.320  1.00  0.00           C
ATOM   2321  HD1 ILE A 733      51.020  62.760  48.260  1.00  0.00           H
ATOM   2322  HD2 ILE A 733      52.510  63.450  47.350  1.00  0.00           H
ATOM   2323  HD3 ILE A 733      51.890  64.170  48.850  1.00  0.00           H
ATOM   2324  C   ILE A 733      52.350  60.220  52.310  1.00  0.00           C
ATOM   2325  O   ILE A 733      53.110  60.600  53.240  1.00  0.00           O
ATOM   2326  N   ILE A 734      51.150  59.600  52.570  1.00  0.00           N
ATOM   2327  HN  ILE A 734      50.620  59.340  51.780  1.00  0.00           H
ATOM   2328  CA  ILE A 734      50.680  59.100  53.810  1.00  0.00           C
ATOM   2329  HA  ILE A 734      50.650  59.960  54.470  1.00  0.00           H
ATOM   2330  CB  ILE A 734      49.320  58.500  53.830  1.00  0.00           C
ATOM   2331  HB  ILE A 734      49.300  57.670  53.090  1.00  0.00           H
ATOM   2332  CG2 ILE A 734      49.050  58.030  55.280  1.00  0.00           C
ATOM   2333 HG21 ILE A 734      49.600  57.130  55.660  1.00  0.00           H
ATOM   2334 HG22 ILE A 734      47.960  57.980  55.530  1.00  0.00           H
ATOM   2335 HG23 ILE A 734      49.430  58.780  56.010  1.00  0.00           H
ATOM   2336  CG1 ILE A 734      48.260  59.630  53.520  1.00  0.00           C
ATOM   2337 HG11 ILE A 734      48.630  60.280  52.690  1.00  0.00           H
ATOM   2338 HG12 ILE A 734      48.140  60.280  54.400  1.00  0.00           H
ATOM   2339  CD  ILE A 734      46.910  59.150  53.000  1.00  0.00           C
ATOM   2340  HD1 ILE A 734      46.370  58.640  53.820  1.00  0.00           H
ATOM   2341  HD2 ILE A 734      47.080  58.440  52.170  1.00  0.00           H
ATOM   2342  HD3 ILE A 734      46.290  59.960  52.570  1.00  0.00           H
ATOM   2343  C   ILE A 734      51.670  57.990  54.290  1.00  0.00           C
ATOM   2344  O   ILE A 734      52.150  58.070  55.420  1.00  0.00           O
ATOM   2345  N   PHE A 735      52.030  56.910  53.540  1.00  0.00           N
ATOM   2346  HN  PHE A 735      51.560  56.840  52.660  1.00  0.00           H
ATOM   2347  CA  PHE A 735      52.880  55.790  53.850  1.00  0.00           C
ATOM   2348  HA  PHE A 735      52.440  55.340  54.730  1.00  0.00           H
ATOM   2349  CB  PHE A 735      53.070  54.780  52.710  1.00  0.00           C
ATOM   2350  HB1 PHE A 735      53.860  54.020  52.880  1.00  0.00           H
ATOM   2351  HB2 PHE A 735      53.240  55.370  51.770  1.00  0.00           H
ATOM   2352  CG  PHE A 735      51.910  53.860  52.520  1.00  0.00           C
ATOM   2353  CD1 PHE A 735      50.650  54.060  53.100  1.00  0.00           C
ATOM   2354  HD1 PHE A 735      50.440  54.940  53.710  1.00  0.00           H
ATOM   2355  CE1 PHE A 735      49.570  53.200  52.810  1.00  0.00           C
ATOM   2356  HE1 PHE A 735      48.550  53.330  53.150  1.00  0.00           H
ATOM   2357  CZ  PHE A 735      49.750  52.050  52.070  1.00  0.00           C
ATOM   2358  HZ  PHE A 735      48.930  51.380  51.920  1.00  0.00           H
ATOM   2359  CD2 PHE A 735      52.080  52.800  51.680  1.00  0.00           C
ATOM   2360  HD2 PHE A 735      53.100  52.620  51.360  1.00  0.00           H
ATOM   2361  CE2 PHE A 735      51.040  51.870  51.500  1.00  0.00           C
ATOM   2362  HE2 PHE A 735      51.320  50.990  50.950  1.00  0.00           H
ATOM   2363  C   PHE A 735      54.310  56.270  54.120  1.00  0.00           C
ATOM   2364  O   PHE A 735      54.910  55.900  55.120  1.00  0.00           O
ATOM   2365  N   ILE A 736      54.900  57.180  53.340  1.00  0.00           N
ATOM   2366  HN  ILE A 736      54.530  57.550  52.490  1.00  0.00           H
ATOM   2367  CA  ILE A 736      56.250  57.650  53.540  1.00  0.00           C
ATOM   2368  HA  ILE A 736      56.840  56.740  53.580  1.00  0.00           H
ATOM   2369  CB  ILE A 736      56.610  58.400  52.310  1.00  0.00           C
ATOM   2370  HB  ILE A 736      55.780  59.120  52.110  1.00  0.00           H
ATOM   2371  CG2 ILE A 736      57.910  59.290  52.500  1.00  0.00           C
ATOM   2372 HG21 ILE A 736      58.790  58.650  52.700  1.00  0.00           H
ATOM   2373 HG22 ILE A 736      57.780  59.940  53.390  1.00  0.00           H
ATOM   2374 HG23 ILE A 736      58.070  59.950  51.610  1.00  0.00           H
ATOM   2375  CG1 ILE A 736      56.730  57.450  51.080  1.00  0.00           C
ATOM   2376 HG11 ILE A 736      55.980  56.630  51.050  1.00  0.00           H
ATOM   2377 HG12 ILE A 736      57.680  56.910  51.280  1.00  0.00           H
ATOM   2378  CD  ILE A 736      56.810  58.200  49.700  1.00  0.00           C
ATOM   2379  HD1 ILE A 736      57.720  58.840  49.730  1.00  0.00           H
ATOM   2380  HD2 ILE A 736      55.930  58.800  49.400  1.00  0.00           H
ATOM   2381  HD3 ILE A 736      56.960  57.420  48.920  1.00  0.00           H
ATOM   2382  C   ILE A 736      56.290  58.430  54.850  1.00  0.00           C
ATOM   2383  O   ILE A 736      57.180  58.250  55.620  1.00  0.00           O
ATOM   2384  N   TYR A 737      55.310  59.300  55.190  1.00  0.00           N
ATOM   2385  HN  TYR A 737      54.470  59.310  54.640  1.00  0.00           H
ATOM   2386  CA  TYR A 737      55.280  60.090  56.400  1.00  0.00           C
ATOM   2387  HA  TYR A 737      56.190  60.670  56.450  1.00  0.00           H
ATOM   2388  CB  TYR A 737      53.990  61.000  56.300  1.00  0.00           C
ATOM   2389  HB1 TYR A 737      53.130  60.320  56.160  1.00  0.00           H
ATOM   2390  HB2 TYR A 737      54.120  61.740  55.480  1.00  0.00           H
ATOM   2391  CG  TYR A 737      54.000  61.730  57.600  1.00  0.00           C
ATOM   2392  CD1 TYR A 737      53.160  61.430  58.710  1.00  0.00           C
ATOM   2393  HD1 TYR A 737      52.430  60.650  58.520  1.00  0.00           H
ATOM   2394  CE1 TYR A 737      53.260  62.060  59.930  1.00  0.00           C
ATOM   2395  HE1 TYR A 737      52.550  61.830  60.710  1.00  0.00           H
ATOM   2396  CZ  TYR A 737      54.330  63.000  60.120  1.00  0.00           C
ATOM   2397  OH  TYR A 737      54.660  63.590  61.300  1.00  0.00           O
ATOM   2398  HH  TYR A 737      54.150  63.150  61.980  1.00  0.00           H
ATOM   2399  CD2 TYR A 737      54.960  62.760  57.810  1.00  0.00           C
ATOM   2400  HD2 TYR A 737      55.570  62.990  56.950  1.00  0.00           H
ATOM   2401  CE2 TYR A 737      55.170  63.310  59.080  1.00  0.00           C
ATOM   2402  HE2 TYR A 737      56.050  63.890  59.320  1.00  0.00           H
ATOM   2403  C   TYR A 737      55.200  59.090  57.590  1.00  0.00           C
ATOM   2404  O   TYR A 737      56.070  59.070  58.450  1.00  0.00           O
ATOM   2405  N   GLU A 738      54.130  58.180  57.520  1.00  0.00           N
ATOM   2406  HN  GLU A 738      53.520  58.230  56.730  1.00  0.00           H
ATOM   2407  CA  GLU A 738      54.030  57.060  58.430  1.00  0.00           C
ATOM   2408  HA  GLU A 738      53.710  57.470  59.370  1.00  0.00           H
ATOM   2409  CB  GLU A 738      52.870  56.110  57.980  1.00  0.00           C
ATOM   2410  HB1 GLU A 738      53.070  55.190  58.550  1.00  0.00           H
ATOM   2411  HB2 GLU A 738      53.040  55.880  56.900  1.00  0.00           H
ATOM   2412  CG  GLU A 738      51.320  56.520  58.180  1.00  0.00           C
ATOM   2413  HG1 GLU A 738      50.710  55.760  57.620  1.00  0.00           H
ATOM   2414  HG2 GLU A 738      51.010  57.520  57.840  1.00  0.00           H
ATOM   2415  CD  GLU A 738      50.830  56.330  59.640  1.00  0.00           C
ATOM   2416  OE1 GLU A 738      51.680  56.260  60.540  1.00  0.00           O
ATOM   2417  OE2 GLU A 738      49.610  56.180  59.900  1.00  0.00           O
ATOM   2418  C   GLU A 738      55.310  56.240  58.680  1.00  0.00           C
ATOM   2419  O   GLU A 738      55.650  56.010  59.860  1.00  0.00           O
ATOM   2420  N   ALA A 739      56.100  55.940  57.650  1.00  0.00           N
ATOM   2421  HN  ALA A 739      55.710  56.160  56.750  1.00  0.00           H
ATOM   2422  CA  ALA A 739      57.360  55.250  57.820  1.00  0.00           C
ATOM   2423  HA  ALA A 739      57.120  54.350  58.370  1.00  0.00           H
ATOM   2424  CB  ALA A 739      57.890  54.640  56.480  1.00  0.00           C
ATOM   2425  HB1 ALA A 739      57.160  53.900  56.070  1.00  0.00           H
ATOM   2426  HB2 ALA A 739      58.730  53.980  56.770  1.00  0.00           H
ATOM   2427  HB3 ALA A 739      58.290  55.330  55.700  1.00  0.00           H
ATOM   2428  C   ALA A 739      58.430  56.030  58.450  1.00  0.00           C
ATOM   2429  O   ALA A 739      59.050  55.610  59.430  1.00  0.00           O
ATOM   2430  N   LEU A 740      58.560  57.320  57.990  1.00  0.00           N
ATOM   2431  HN  LEU A 740      58.160  57.650  57.140  1.00  0.00           H
ATOM   2432  CA  LEU A 740      59.470  58.270  58.640  1.00  0.00           C
ATOM   2433  HA  LEU A 740      60.320  57.600  58.650  1.00  0.00           H
ATOM   2434  CB  LEU A 740      59.770  59.440  57.740  1.00  0.00           C
ATOM   2435  HB1 LEU A 740      60.290  60.340  58.140  1.00  0.00           H
ATOM   2436  HB2 LEU A 740      58.800  59.910  57.430  1.00  0.00           H
ATOM   2437  CG  LEU A 740      60.470  59.120  56.370  1.00  0.00           C
ATOM   2438  HG  LEU A 740      60.060  58.120  56.120  1.00  0.00           H
ATOM   2439  CD1 LEU A 740      60.180  60.290  55.350  1.00  0.00           C
ATOM   2440 HD11 LEU A 740      60.980  61.050  55.430  1.00  0.00           H
ATOM   2441 HD12 LEU A 740      59.150  60.660  55.510  1.00  0.00           H
ATOM   2442 HD13 LEU A 740      60.380  59.780  54.390  1.00  0.00           H
ATOM   2443  CD2 LEU A 740      61.970  59.060  56.580  1.00  0.00           C
ATOM   2444 HD21 LEU A 740      62.350  59.880  57.230  1.00  0.00           H
ATOM   2445 HD22 LEU A 740      62.510  59.230  55.630  1.00  0.00           H
ATOM   2446 HD23 LEU A 740      62.210  58.080  57.030  1.00  0.00           H
ATOM   2447  C   LEU A 740      59.140  58.680  60.060  1.00  0.00           C
ATOM   2448  O   LEU A 740      60.070  58.780  60.880  1.00  0.00           O
ATOM   2449  N   GLU A 741      57.900  59.010  60.380  1.00  0.00           N
ATOM   2450  HN  GLU A 741      57.270  58.930  59.610  1.00  0.00           H
ATOM   2451  CA  GLU A 741      57.450  59.400  61.660  1.00  0.00           C
ATOM   2452  HA  GLU A 741      58.000  60.240  62.050  1.00  0.00           H
ATOM   2453  CB  GLU A 741      55.930  59.690  61.750  1.00  0.00           C
ATOM   2454  HB1 GLU A 741      55.270  58.950  61.260  1.00  0.00           H
ATOM   2455  HB2 GLU A 741      55.770  60.680  61.250  1.00  0.00           H
ATOM   2456  CG  GLU A 741      55.370  59.860  63.220  1.00  0.00           C
ATOM   2457  HG1 GLU A 741      56.040  60.460  63.850  1.00  0.00           H
ATOM   2458  HG2 GLU A 741      55.200  58.890  63.740  1.00  0.00           H
ATOM   2459  CD  GLU A 741      54.110  60.720  63.240  1.00  0.00           C
ATOM   2460  OE1 GLU A 741      54.220  61.970  63.550  1.00  0.00           O
ATOM   2461  OE2 GLU A 741      53.040  60.210  62.890  1.00  0.00           O
ATOM   2462  C   GLU A 741      57.610  58.310  62.710  1.00  0.00           C
ATOM   2463  O   GLU A 741      57.920  58.560  63.880  1.00  0.00           O
ATOM   2464  N   LYS A 742      57.490  57.020  62.290  1.00  0.00           N
ATOM   2465  HN  LYS A 742      57.410  56.850  61.300  1.00  0.00           H
ATOM   2466  CA  LYS A 742      57.680  55.800  63.110  1.00  0.00           C
ATOM   2467  HA  LYS A 742      57.070  55.830  64.010  1.00  0.00           H
ATOM   2468  CB  LYS A 742      57.190  54.520  62.410  1.00  0.00           C
ATOM   2469  HB1 LYS A 742      57.570  54.530  61.360  1.00  0.00           H
ATOM   2470  HB2 LYS A 742      56.100  54.660  62.280  1.00  0.00           H
ATOM   2471  CG  LYS A 742      57.460  53.160  63.190  1.00  0.00           C
ATOM   2472  HG1 LYS A 742      58.520  53.030  63.480  1.00  0.00           H
ATOM   2473  HG2 LYS A 742      57.150  52.360  62.480  1.00  0.00           H
ATOM   2474  CD  LYS A 742      56.710  52.890  64.520  1.00  0.00           C
ATOM   2475  HD1 LYS A 742      57.170  53.580  65.250  1.00  0.00           H
ATOM   2476  HD2 LYS A 742      56.910  51.860  64.880  1.00  0.00           H
ATOM   2477  CE  LYS A 742      55.150  53.090  64.470  1.00  0.00           C
ATOM   2478  HE1 LYS A 742      54.760  52.210  63.900  1.00  0.00           H
ATOM   2479  HE2 LYS A 742      54.830  54.020  63.980  1.00  0.00           H
ATOM   2480  NZ  LYS A 742      54.520  53.000  65.790  1.00  0.00           N
ATOM   2481  HZ1 LYS A 742      54.560  52.020  66.110  1.00  0.00           H
ATOM   2482  HZ2 LYS A 742      53.560  53.400  65.680  1.00  0.00           H
ATOM   2483  HZ3 LYS A 742      55.070  53.640  66.390  1.00  0.00           H
ATOM   2484  C   LYS A 742      59.130  55.660  63.590  1.00  0.00           C
ATOM   2485  O   LYS A 742      59.400  55.250  64.700  1.00  0.00           O
ATOM   2486  N   LEU A 743      60.150  56.040  62.800  1.00  0.00           N
ATOM   2487  HN  LEU A 743      59.990  56.280  61.830  1.00  0.00           H
ATOM   2488  CA  LEU A 743      61.510  56.140  63.260  1.00  0.00           C
ATOM   2489  HA  LEU A 743      61.710  55.180  63.690  1.00  0.00           H
ATOM   2490  CB  LEU A 743      62.540  56.450  62.110  1.00  0.00           C
ATOM   2491  HB1 LEU A 743      63.560  56.630  62.500  1.00  0.00           H
ATOM   2492  HB2 LEU A 743      62.240  57.320  61.500  1.00  0.00           H
ATOM   2493  CG  LEU A 743      62.770  55.290  61.080  1.00  0.00           C
ATOM   2494  HG  LEU A 743      61.810  55.100  60.560  1.00  0.00           H
ATOM   2495  CD1 LEU A 743      63.850  55.790  59.980  1.00  0.00           C
ATOM   2496 HD11 LEU A 743      64.740  56.230  60.490  1.00  0.00           H
ATOM   2497 HD12 LEU A 743      63.510  56.680  59.410  1.00  0.00           H
ATOM   2498 HD13 LEU A 743      64.100  54.950  59.300  1.00  0.00           H
ATOM   2499  CD2 LEU A 743      63.110  53.920  61.670  1.00  0.00           C
ATOM   2500 HD21 LEU A 743      62.220  53.430  62.130  1.00  0.00           H
ATOM   2501 HD22 LEU A 743      63.930  53.950  62.420  1.00  0.00           H
ATOM   2502 HD23 LEU A 743      63.330  53.280  60.800  1.00  0.00           H
ATOM   2503  C   LEU A 743      61.680  57.230  64.320  1.00  0.00           C
ATOM   2504  O   LEU A 743      62.340  56.950  65.290  1.00  0.00           O
ATOM   2505  N   PHE A 744      61.000  58.500  64.310  1.00  0.00           N
ATOM   2506  HN  PHE A 744      60.300  58.650  63.620  1.00  0.00           H
ATOM   2507  CA  PHE A 744      60.860  59.430  65.440  1.00  0.00           C
ATOM   2508  HA  PHE A 744      61.830  59.730  65.810  1.00  0.00           H
ATOM   2509  CB  PHE A 744      60.190  60.740  64.910  1.00  0.00           C
ATOM   2510  HB1 PHE A 744      60.130  61.460  65.760  1.00  0.00           H
ATOM   2511  HB2 PHE A 744      59.180  60.520  64.510  1.00  0.00           H
ATOM   2512  CG  PHE A 744      61.120  61.370  63.920  1.00  0.00           C
ATOM   2513  CD1 PHE A 744      62.490  61.760  64.270  1.00  0.00           C
ATOM   2514  HD1 PHE A 744      62.740  61.650  65.320  1.00  0.00           H
ATOM   2515  CE1 PHE A 744      63.330  62.300  63.270  1.00  0.00           C
ATOM   2516  HE1 PHE A 744      64.290  62.680  63.580  1.00  0.00           H
ATOM   2517  CZ  PHE A 744      62.880  62.480  61.990  1.00  0.00           C
ATOM   2518  HZ  PHE A 744      63.630  62.650  61.230  1.00  0.00           H
ATOM   2519  CD2 PHE A 744      60.740  61.570  62.580  1.00  0.00           C
ATOM   2520  HD2 PHE A 744      59.750  61.290  62.260  1.00  0.00           H
ATOM   2521  CE2 PHE A 744      61.650  61.950  61.580  1.00  0.00           C
ATOM   2522  HE2 PHE A 744      61.320  61.930  60.550  1.00  0.00           H
ATOM   2523  C   PHE A 744      60.110  58.880  66.600  1.00  0.00           C
ATOM   2524  O   PHE A 744      60.310  59.190  67.780  1.00  0.00           O
ATOM   2525  N   ASP A 745      59.040  58.060  66.420  1.00  0.00           N
ATOM   2526  HN  ASP A 745      58.640  57.920  65.510  1.00  0.00           H
ATOM   2527  CA  ASP A 745      58.320  57.400  67.480  1.00  0.00           C
ATOM   2528  HA  ASP A 745      57.990  58.170  68.160  1.00  0.00           H
ATOM   2529  CB  ASP A 745      57.060  56.640  66.820  1.00  0.00           C
ATOM   2530  HB1 ASP A 745      57.530  55.870  66.150  1.00  0.00           H
ATOM   2531  HB2 ASP A 745      56.350  57.390  66.430  1.00  0.00           H
ATOM   2532  CG  ASP A 745      56.220  55.800  67.790  1.00  0.00           C
ATOM   2533  OD1 ASP A 745      55.510  54.940  67.280  1.00  0.00           O
ATOM   2534  OD2 ASP A 745      56.190  56.120  68.990  1.00  0.00           O
ATOM   2535  C   ASP A 745      59.220  56.450  68.270  1.00  0.00           C
ATOM   2536  O   ASP A 745      59.230  56.380  69.510  1.00  0.00           O
ATOM   2537  N   LEU A 746      60.100  55.700  67.580  1.00  0.00           N
ATOM   2538  HN  LEU A 746      60.200  55.800  66.580  1.00  0.00           H
ATOM   2539  CA  LEU A 746      61.100  54.900  68.300  1.00  0.00           C
ATOM   2540  HA  LEU A 746      60.440  54.380  68.990  1.00  0.00           H
ATOM   2541  CB  LEU A 746      61.800  53.870  67.460  1.00  0.00           C
ATOM   2542  HB1 LEU A 746      62.770  53.580  67.920  1.00  0.00           H
ATOM   2543  HB2 LEU A 746      62.130  54.330  66.510  1.00  0.00           H
ATOM   2544  CG  LEU A 746      60.990  52.610  67.110  1.00  0.00           C
ATOM   2545  HG  LEU A 746      60.000  52.980  66.750  1.00  0.00           H
ATOM   2546  CD1 LEU A 746      61.690  51.850  65.960  1.00  0.00           C
ATOM   2547 HD11 LEU A 746      61.730  52.500  65.060  1.00  0.00           H
ATOM   2548 HD12 LEU A 746      61.240  50.880  65.670  1.00  0.00           H
ATOM   2549 HD13 LEU A 746      62.730  51.610  66.240  1.00  0.00           H
ATOM   2550  CD2 LEU A 746      60.780  51.650  68.300  1.00  0.00           C
ATOM   2551 HD21 LEU A 746      61.750  51.120  68.460  1.00  0.00           H
ATOM   2552 HD22 LEU A 746      60.030  50.860  68.050  1.00  0.00           H
ATOM   2553 HD23 LEU A 746      60.520  52.220  69.210  1.00  0.00           H
ATOM   2554  C   LEU A 746      62.100  55.750  69.190  1.00  0.00           C
ATOM   2555  O   LEU A 746      62.160  55.490  70.370  1.00  0.00           O
ATOM   2556  N   GLY A 747      62.630  56.840  68.630  1.00  0.00           N
ATOM   2557  HN  GLY A 747      62.390  57.070  67.680  1.00  0.00           H
ATOM   2558  CA  GLY A 747      63.270  57.890  69.390  1.00  0.00           C
ATOM   2559  HA1 GLY A 747      63.270  58.780  68.790  1.00  0.00           H
ATOM   2560  HA2 GLY A 747      64.210  57.420  69.630  1.00  0.00           H
ATOM   2561  C   GLY A 747      62.530  58.250  70.760  1.00  0.00           C
ATOM   2562  O   GLY A 747      63.250  58.690  71.660  1.00  0.00           O
ATOM   2563  N   GLU A 748      61.210  58.120  71.020  1.00  0.00           N
ATOM   2564  HN  GLU A 748      60.540  57.760  70.380  1.00  0.00           H
ATOM   2565  CA  GLU A 748      60.660  58.380  72.340  1.00  0.00           C
ATOM   2566  HA  GLU A 748      60.970  59.360  72.700  1.00  0.00           H
ATOM   2567  CB  GLU A 748      59.130  58.420  72.230  1.00  0.00           C
ATOM   2568  HB1 GLU A 748      58.800  57.370  72.030  1.00  0.00           H
ATOM   2569  HB2 GLU A 748      58.800  58.880  71.270  1.00  0.00           H
ATOM   2570  CG  GLU A 748      58.270  59.010  73.390  1.00  0.00           C
ATOM   2571  HG1 GLU A 748      58.740  59.970  73.680  1.00  0.00           H
ATOM   2572  HG2 GLU A 748      58.420  58.250  74.190  1.00  0.00           H
ATOM   2573  CD  GLU A 748      56.830  59.200  73.150  1.00  0.00           C
ATOM   2574  OE1 GLU A 748      56.090  58.270  72.630  1.00  0.00           O
ATOM   2575  OE2 GLU A 748      56.220  60.220  73.660  1.00  0.00           O
ATOM   2576  C   GLU A 748      61.120  57.490  73.530  1.00  0.00           C
ATOM   2577  O   GLU A 748      61.210  57.970  74.650  1.00  0.00           O
ATOM   2578  N   THR A 749      61.530  56.250  73.310  1.00  0.00           N
ATOM   2579  HN  THR A 749      61.500  55.850  72.400  1.00  0.00           H
ATOM   2580  CA  THR A 749      61.800  55.380  74.500  1.00  0.00           C
ATOM   2581  HA  THR A 749      61.890  56.010  75.380  1.00  0.00           H
ATOM   2582  CB  THR A 749      60.670  54.350  74.710  1.00  0.00           C
ATOM   2583  HB  THR A 749      61.040  53.620  75.460  1.00  0.00           H
ATOM   2584  OG1 THR A 749      60.400  53.620  73.560  1.00  0.00           O
ATOM   2585  HG1 THR A 749      60.050  54.230  72.910  1.00  0.00           H
ATOM   2586  CG2 THR A 749      59.350  54.970  75.130  1.00  0.00           C
ATOM   2587 HG21 THR A 749      58.710  54.290  75.720  1.00  0.00           H
ATOM   2588 HG22 THR A 749      58.710  55.350  74.310  1.00  0.00           H
ATOM   2589 HG23 THR A 749      59.430  55.840  75.840  1.00  0.00           H
ATOM   2590  C   THR A 749      63.140  54.750  74.310  1.00  0.00           C
ATOM   2591  O   THR A 749      63.530  53.910  75.030  1.00  0.00           O
ATOM   2592  N   TYR A 750      63.890  55.330  73.350  1.00  0.00           N
ATOM   2593  HN  TYR A 750      63.470  56.040  72.790  1.00  0.00           H
ATOM   2594  CA  TYR A 750      65.320  55.060  72.980  1.00  0.00           C
ATOM   2595  HA  TYR A 750      65.860  54.640  73.810  1.00  0.00           H
ATOM   2596  CB  TYR A 750      65.380  54.110  71.780  1.00  0.00           C
ATOM   2597  HB1 TYR A 750      66.450  53.880  71.520  1.00  0.00           H
ATOM   2598  HB2 TYR A 750      64.890  54.570  70.900  1.00  0.00           H
ATOM   2599  CG  TYR A 750      64.700  52.830  72.110  1.00  0.00           C
ATOM   2600  CD1 TYR A 750      63.750  52.290  71.180  1.00  0.00           C
ATOM   2601  HD1 TYR A 750      63.460  52.850  70.300  1.00  0.00           H
ATOM   2602  CE1 TYR A 750      63.370  50.930  71.340  1.00  0.00           C
ATOM   2603  HE1 TYR A 750      62.680  50.400  70.690  1.00  0.00           H
ATOM   2604  CZ  TYR A 750      63.930  50.180  72.370  1.00  0.00           C
ATOM   2605  OH  TYR A 750      63.650  48.830  72.540  1.00  0.00           O
ATOM   2606  HH  TYR A 750      64.190  48.430  73.220  1.00  0.00           H
ATOM   2607  CD2 TYR A 750      65.290  52.010  73.060  1.00  0.00           C
ATOM   2608  HD2 TYR A 750      66.160  52.390  73.580  1.00  0.00           H
ATOM   2609  CE2 TYR A 750      64.920  50.710  73.190  1.00  0.00           C
ATOM   2610  HE2 TYR A 750      65.370  50.100  73.960  1.00  0.00           H
ATOM   2611  C   TYR A 750      66.100  56.260  72.610  1.00  0.00           C
ATOM   2612  O   TYR A 750      65.590  57.240  72.030  1.00  0.00           O
ATOM   2613  N   ALA A 751      67.420  56.330  72.980  1.00  0.00           N
ATOM   2614  HN  ALA A 751      67.800  55.550  73.480  1.00  0.00           H
ATOM   2615  CA  ALA A 751      68.220  57.450  72.630  1.00  0.00           C
ATOM   2616  HA  ALA A 751      67.720  57.950  71.810  1.00  0.00           H
ATOM   2617  CB  ALA A 751      68.430  58.320  73.800  1.00  0.00           C
ATOM   2618  HB1 ALA A 751      67.500  58.470  74.380  1.00  0.00           H
ATOM   2619  HB2 ALA A 751      68.860  59.320  73.580  1.00  0.00           H
ATOM   2620  HB3 ALA A 751      69.180  57.740  74.390  1.00  0.00           H
ATOM   2621  C   ALA A 751      69.630  57.110  72.020  1.00  0.00           C
ATOM   2622  O   ALA A 751      70.310  56.120  72.400  1.00  0.00           O
ATOM   2623  N   PHE A 752      70.140  57.900  71.010  1.00  0.00           N
ATOM   2624  HN  PHE A 752      69.580  58.700  70.800  1.00  0.00           H
ATOM   2625  CA  PHE A 752      71.430  57.590  70.390  1.00  0.00           C
ATOM   2626  HA  PHE A 752      71.330  56.630  69.920  1.00  0.00           H
ATOM   2627  CB  PHE A 752      71.850  58.630  69.340  1.00  0.00           C
ATOM   2628  HB1 PHE A 752      72.810  58.250  68.910  1.00  0.00           H
ATOM   2629  HB2 PHE A 752      71.860  59.580  69.910  1.00  0.00           H
ATOM   2630  CG  PHE A 752      71.130  58.670  68.070  1.00  0.00           C
ATOM   2631  CD1 PHE A 752      70.800  57.490  67.340  1.00  0.00           C
ATOM   2632  HD1 PHE A 752      71.100  56.580  67.840  1.00  0.00           H
ATOM   2633  CE1 PHE A 752      70.010  57.570  66.220  1.00  0.00           C
ATOM   2634  HE1 PHE A 752      69.750  56.640  65.740  1.00  0.00           H
ATOM   2635  CZ  PHE A 752      69.560  58.830  65.760  1.00  0.00           C
ATOM   2636  HZ  PHE A 752      69.050  59.000  64.820  1.00  0.00           H
ATOM   2637  CD2 PHE A 752      70.640  59.870  67.610  1.00  0.00           C
ATOM   2638  HD2 PHE A 752      70.870  60.710  68.260  1.00  0.00           H
ATOM   2639  CE2 PHE A 752      69.840  60.020  66.480  1.00  0.00           C
ATOM   2640  HE2 PHE A 752      69.570  60.960  66.020  1.00  0.00           H
ATOM   2641  C   PHE A 752      72.580  57.470  71.370  1.00  0.00           C
ATOM   2642  O   PHE A 752      72.610  58.230  72.320  1.00  0.00           O
ATOM   2643  N   PRO A 822      73.580  56.610  71.090  1.00  0.00           N
ATOM   2644  CD  PRO A 822      74.830  56.470  71.870  1.00  0.00           C
ATOM   2645  HD1 PRO A 822      74.610  56.190  72.920  1.00  0.00           H
ATOM   2646  HD2 PRO A 822      75.270  57.480  71.860  1.00  0.00           H
ATOM   2647  CA  PRO A 822      73.560  55.710  69.990  1.00  0.00           C
ATOM   2648  HA  PRO A 822      73.280  56.280  69.110  1.00  0.00           H
ATOM   2649  CB  PRO A 822      74.960  55.280  69.780  1.00  0.00           C
ATOM   2650  HB1 PRO A 822      75.410  55.970  69.050  1.00  0.00           H
ATOM   2651  HB2 PRO A 822      75.150  54.220  69.490  1.00  0.00           H
ATOM   2652  CG  PRO A 822      75.720  55.520  71.140  1.00  0.00           C
ATOM   2653  HG1 PRO A 822      75.700  54.620  71.800  1.00  0.00           H
ATOM   2654  HG2 PRO A 822      76.760  55.890  71.020  1.00  0.00           H
ATOM   2655  C   PRO A 822      72.660  54.420  70.200  1.00  0.00           C
ATOM   2656  O   PRO A 822      71.600  54.390  69.560  1.00  0.00           O
ATOM   2657  N   ASP A 823      73.060  53.470  71.090  1.00  0.00           N
ATOM   2658  HN  ASP A 823      73.900  53.550  71.630  1.00  0.00           H
ATOM   2659  CA  ASP A 823      72.360  52.190  71.360  1.00  0.00           C
ATOM   2660  HA  ASP A 823      73.110  51.400  71.400  1.00  0.00           H
ATOM   2661  CB  ASP A 823      71.820  52.280  72.840  1.00  0.00           C
ATOM   2662  HB1 ASP A 823      71.330  51.350  73.170  1.00  0.00           H
ATOM   2663  HB2 ASP A 823      71.140  53.160  72.860  1.00  0.00           H
ATOM   2664  CG  ASP A 823      72.870  52.630  73.940  1.00  0.00           C
ATOM   2665  OD1 ASP A 823      74.080  52.760  73.600  1.00  0.00           O
ATOM   2666  OD2 ASP A 823      72.420  52.870  75.080  1.00  0.00           O
ATOM   2667  C   ASP A 823      71.350  51.640  70.330  1.00  0.00           C
ATOM   2668  O   ASP A 823      71.610  51.660  69.110  1.00  0.00           O
ATOM   2669  N   VAL A 824      70.310  51.050  70.850  1.00  0.00           N
ATOM   2670  HN  VAL A 824      70.270  50.970  71.840  1.00  0.00           H
ATOM   2671  CA  VAL A 824      69.230  50.350  70.210  1.00  0.00           C
ATOM   2672  HA  VAL A 824      69.530  49.420  69.720  1.00  0.00           H
ATOM   2673  CB  VAL A 824      68.210  49.900  71.190  1.00  0.00           C
ATOM   2674  HB  VAL A 824      67.770  50.710  71.790  1.00  0.00           H
ATOM   2675  CG1 VAL A 824      67.110  49.160  70.480  1.00  0.00           C
ATOM   2676 HG11 VAL A 824      66.300  48.900  71.190  1.00  0.00           H
ATOM   2677 HG12 VAL A 824      67.470  48.200  70.010  1.00  0.00           H
ATOM   2678 HG13 VAL A 824      66.660  49.750  69.650  1.00  0.00           H
ATOM   2679  CG2 VAL A 824      69.000  49.020  72.190  1.00  0.00           C
ATOM   2680 HG21 VAL A 824      69.620  49.650  72.870  1.00  0.00           H
ATOM   2681 HG22 VAL A 824      69.640  48.260  71.710  1.00  0.00           H
ATOM   2682 HG23 VAL A 824      68.280  48.530  72.870  1.00  0.00           H
ATOM   2683  C   VAL A 824      68.610  51.160  69.040  1.00  0.00           C
ATOM   2684  O   VAL A 824      68.350  50.660  67.990  1.00  0.00           O
ATOM   2685  N   LEU A 825      68.390  52.440  69.150  1.00  0.00           N
ATOM   2686  HN  LEU A 825      68.580  52.860  70.030  1.00  0.00           H
ATOM   2687  CA  LEU A 825      67.920  53.370  68.160  1.00  0.00           C
ATOM   2688  HA  LEU A 825      66.940  53.030  67.860  1.00  0.00           H
ATOM   2689  CB  LEU A 825      67.710  54.790  68.710  1.00  0.00           C
ATOM   2690  HB1 LEU A 825      68.680  55.300  68.910  1.00  0.00           H
ATOM   2691  HB2 LEU A 825      67.140  54.670  69.660  1.00  0.00           H
ATOM   2692  CG  LEU A 825      66.950  55.810  67.750  1.00  0.00           C
ATOM   2693  HG  LEU A 825      67.590  55.920  66.840  1.00  0.00           H
ATOM   2694  CD1 LEU A 825      65.490  55.310  67.420  1.00  0.00           C
ATOM   2695 HD11 LEU A 825      64.970  56.070  66.780  1.00  0.00           H
ATOM   2696 HD12 LEU A 825      64.880  55.160  68.350  1.00  0.00           H
ATOM   2697 HD13 LEU A 825      65.510  54.310  66.950  1.00  0.00           H
ATOM   2698  CD2 LEU A 825      66.930  57.150  68.420  1.00  0.00           C
ATOM   2699 HD21 LEU A 825      66.490  57.130  69.440  1.00  0.00           H
ATOM   2700 HD22 LEU A 825      66.310  57.940  67.930  1.00  0.00           H
ATOM   2701 HD23 LEU A 825      67.990  57.490  68.400  1.00  0.00           H
ATOM   2702  C   LEU A 825      68.750  53.420  66.870  1.00  0.00           C
ATOM   2703  O   LEU A 825      68.240  53.410  65.740  1.00  0.00           O
ATOM   2704  N   PHE A 826      70.110  53.350  67.000  1.00  0.00           N
ATOM   2705  HN  PHE A 826      70.540  53.180  67.890  1.00  0.00           H
ATOM   2706  CA  PHE A 826      70.990  53.400  65.800  1.00  0.00           C
ATOM   2707  HA  PHE A 826      70.600  54.270  65.290  1.00  0.00           H
ATOM   2708  CB  PHE A 826      72.410  53.740  66.320  1.00  0.00           C
ATOM   2709  HB1 PHE A 826      72.700  52.880  66.960  1.00  0.00           H
ATOM   2710  HB2 PHE A 826      72.420  54.690  66.910  1.00  0.00           H
ATOM   2711  CG  PHE A 826      73.430  54.010  65.290  1.00  0.00           C
ATOM   2712  CD1 PHE A 826      74.730  53.520  65.300  1.00  0.00           C
ATOM   2713  HD1 PHE A 826      75.020  52.840  66.100  1.00  0.00           H
ATOM   2714  CE1 PHE A 826      75.710  54.010  64.420  1.00  0.00           C
ATOM   2715  HE1 PHE A 826      76.700  53.610  64.530  1.00  0.00           H
ATOM   2716  CZ  PHE A 826      75.370  54.900  63.410  1.00  0.00           C
ATOM   2717  HZ  PHE A 826      76.070  55.430  62.760  1.00  0.00           H
ATOM   2718  CD2 PHE A 826      73.090  55.070  64.280  1.00  0.00           C
ATOM   2719  HD2 PHE A 826      72.100  55.490  64.180  1.00  0.00           H
ATOM   2720  CE2 PHE A 826      74.120  55.430  63.330  1.00  0.00           C
ATOM   2721  HE2 PHE A 826      73.870  56.130  62.560  1.00  0.00           H
ATOM   2722  C   PHE A 826      70.870  52.180  64.930  1.00  0.00           C
ATOM   2723  O   PHE A 826      70.860  52.270  63.710  1.00  0.00           O
ATOM   2724  N   TRP A 827      70.700  50.960  65.540  1.00  0.00           N
ATOM   2725  HN  TRP A 827      70.700  50.930  66.540  1.00  0.00           H
ATOM   2726  CA  TRP A 827      70.430  49.670  64.880  1.00  0.00           C
ATOM   2727  HA  TRP A 827      71.200  49.630  64.110  1.00  0.00           H
ATOM   2728  CB  TRP A 827      70.650  48.440  65.840  1.00  0.00           C
ATOM   2729  HB1 TRP A 827      70.610  47.520  65.210  1.00  0.00           H
ATOM   2730  HB2 TRP A 827      69.810  48.290  66.560  1.00  0.00           H
ATOM   2731  CG  TRP A 827      72.100  48.480  66.380  1.00  0.00           C
ATOM   2732  CD1 TRP A 827      72.530  48.740  67.650  1.00  0.00           C
ATOM   2733  HD1 TRP A 827      71.970  49.150  68.480  1.00  0.00           H
ATOM   2734  NE1 TRP A 827      73.890  48.740  67.690  1.00  0.00           N
ATOM   2735  HE1 TRP A 827      74.370  48.330  68.440  1.00  0.00           H
ATOM   2736  CE2 TRP A 827      74.360  48.310  66.490  1.00  0.00           C
ATOM   2737  CD2 TRP A 827      73.240  48.180  65.600  1.00  0.00           C
ATOM   2738  CE3 TRP A 827      73.510  47.800  64.270  1.00  0.00           C
ATOM   2739  HE3 TRP A 827      72.690  47.750  63.580  1.00  0.00           H
ATOM   2740  CZ3 TRP A 827      74.780  47.530  63.790  1.00  0.00           C
ATOM   2741  HZ3 TRP A 827      74.870  47.230  62.770  1.00  0.00           H
ATOM   2742  CZ2 TRP A 827      75.650  48.030  66.000  1.00  0.00           C
ATOM   2743  HZ2 TRP A 827      76.470  48.040  66.700  1.00  0.00           H
ATOM   2744  CH2 TRP A 827      75.850  47.720  64.650  1.00  0.00           C
ATOM   2745  HH2 TRP A 827      76.850  47.620  64.270  1.00  0.00           H
ATOM   2746  C   TRP A 827      69.190  49.580  64.140  1.00  0.00           C
ATOM   2747  O   TRP A 827      69.180  49.020  63.020  1.00  0.00           O
ATOM   2748  N   CYS A 828      68.080  50.190  64.770  1.00  0.00           N
ATOM   2749  HN  CYS A 828      68.230  50.660  65.630  1.00  0.00           H
ATOM   2750  CA  CYS A 828      66.760  50.190  64.160  1.00  0.00           C
ATOM   2751  HA  CYS A 828      66.460  49.190  63.880  1.00  0.00           H
ATOM   2752  CB  CYS A 828      65.760  50.790  65.050  1.00  0.00           C
ATOM   2753  HB1 CYS A 828      64.770  50.750  64.560  1.00  0.00           H
ATOM   2754  HB2 CYS A 828      65.940  51.800  65.450  1.00  0.00           H
ATOM   2755  SG  CYS A 828      65.490  49.780  66.560  1.00  0.00           S
ATOM   2756  HG1 CYS A 828      66.790  49.690  66.800  1.00  0.00           H
ATOM   2757  C   CYS A 828      66.880  50.970  62.830  1.00  0.00           C
ATOM   2758  O   CYS A 828      66.420  50.640  61.740  1.00  0.00           O
ATOM   2759  N   VAL A 829      67.490  52.220  62.940  1.00  0.00           N
ATOM   2760  HN  VAL A 829      67.840  52.460  63.840  1.00  0.00           H
ATOM   2761  CA  VAL A 829      67.710  53.280  61.900  1.00  0.00           C
ATOM   2762  HA  VAL A 829      66.770  53.440  61.400  1.00  0.00           H
ATOM   2763  CB  VAL A 829      68.120  54.570  62.660  1.00  0.00           C
ATOM   2764  HB  VAL A 829      68.770  54.230  63.500  1.00  0.00           H
ATOM   2765  CG1 VAL A 829      69.010  55.480  61.850  1.00  0.00           C
ATOM   2766 HG11 VAL A 829      69.140  56.430  62.420  1.00  0.00           H
ATOM   2767 HG12 VAL A 829      68.590  55.740  60.860  1.00  0.00           H
ATOM   2768 HG13 VAL A 829      70.000  55.000  61.660  1.00  0.00           H
ATOM   2769  CG2 VAL A 829      66.880  55.270  63.190  1.00  0.00           C
ATOM   2770 HG21 VAL A 829      67.240  56.210  63.670  1.00  0.00           H
ATOM   2771 HG22 VAL A 829      66.460  54.850  64.120  1.00  0.00           H
ATOM   2772 HG23 VAL A 829      66.260  55.300  62.270  1.00  0.00           H
ATOM   2773  C   VAL A 829      68.620  52.740  60.730  1.00  0.00           C
ATOM   2774  O   VAL A 829      68.300  52.840  59.530  1.00  0.00           O
ATOM   2775  N   ILE A 830      69.760  52.140  61.070  1.00  0.00           N
ATOM   2776  HN  ILE A 830      70.070  52.040  62.010  1.00  0.00           H
ATOM   2777  CA  ILE A 830      70.500  51.220  60.150  1.00  0.00           C
ATOM   2778  HA  ILE A 830      70.800  51.900  59.360  1.00  0.00           H
ATOM   2779  CB  ILE A 830      71.770  50.630  60.820  1.00  0.00           C
ATOM   2780  HB  ILE A 830      71.490  50.080  61.750  1.00  0.00           H
ATOM   2781  CG2 ILE A 830      72.280  49.480  59.860  1.00  0.00           C
ATOM   2782 HG21 ILE A 830      71.600  48.610  59.970  1.00  0.00           H
ATOM   2783 HG22 ILE A 830      73.270  49.110  60.200  1.00  0.00           H
ATOM   2784 HG23 ILE A 830      72.290  49.950  58.860  1.00  0.00           H
ATOM   2785  CG1 ILE A 830      72.900  51.660  61.020  1.00  0.00           C
ATOM   2786 HG11 ILE A 830      72.290  52.570  61.190  1.00  0.00           H
ATOM   2787 HG12 ILE A 830      73.480  51.790  60.090  1.00  0.00           H
ATOM   2788  CD  ILE A 830      73.760  51.380  62.220  1.00  0.00           C
ATOM   2789  HD1 ILE A 830      74.340  50.460  62.040  1.00  0.00           H
ATOM   2790  HD2 ILE A 830      73.290  51.280  63.220  1.00  0.00           H
ATOM   2791  HD3 ILE A 830      74.500  52.200  62.250  1.00  0.00           H
ATOM   2792  C   ILE A 830      69.700  50.110  59.480  1.00  0.00           C
ATOM   2793  O   ILE A 830      69.780  49.880  58.260  1.00  0.00           O
ATOM   2794  N   LEU A 831      68.900  49.380  60.260  1.00  0.00           N
ATOM   2795  HN  LEU A 831      68.840  49.560  61.240  1.00  0.00           H
ATOM   2796  CA  LEU A 831      68.110  48.250  59.740  1.00  0.00           C
ATOM   2797  HA  LEU A 831      68.860  47.650  59.250  1.00  0.00           H
ATOM   2798  CB  LEU A 831      67.420  47.440  60.840  1.00  0.00           C
ATOM   2799  HB1 LEU A 831      66.460  47.880  61.210  1.00  0.00           H
ATOM   2800  HB2 LEU A 831      68.130  47.490  61.700  1.00  0.00           H
ATOM   2801  CG  LEU A 831      67.300  45.960  60.460  1.00  0.00           C
ATOM   2802  HG  LEU A 831      66.560  45.950  59.640  1.00  0.00           H
ATOM   2803  CD1 LEU A 831      68.570  45.200  60.120  1.00  0.00           C
ATOM   2804 HD11 LEU A 831      68.180  44.240  59.710  1.00  0.00           H
ATOM   2805 HD12 LEU A 831      69.210  45.020  61.010  1.00  0.00           H
ATOM   2806 HD13 LEU A 831      69.200  45.540  59.280  1.00  0.00           H
ATOM   2807  CD2 LEU A 831      66.610  45.250  61.610  1.00  0.00           C
ATOM   2808 HD21 LEU A 831      67.360  45.170  62.440  1.00  0.00           H
ATOM   2809 HD22 LEU A 831      66.330  44.220  61.280  1.00  0.00           H
ATOM   2810 HD23 LEU A 831      65.720  45.770  62.020  1.00  0.00           H
ATOM   2811  C   LEU A 831      67.020  48.610  58.710  1.00  0.00           C
ATOM   2812  O   LEU A 831      66.860  48.060  57.600  1.00  0.00           O
ATOM   2813  N   PHE A 832      66.260  49.730  59.020  1.00  0.00           N
ATOM   2814  HN  PHE A 832      66.290  50.010  59.980  1.00  0.00           H
ATOM   2815  CA  PHE A 832      65.310  50.260  58.110  1.00  0.00           C
ATOM   2816  HA  PHE A 832      64.470  49.630  57.860  1.00  0.00           H
ATOM   2817  CB  PHE A 832      64.650  51.520  58.830  1.00  0.00           C
ATOM   2818  HB1 PHE A 832      65.440  52.220  59.170  1.00  0.00           H
ATOM   2819  HB2 PHE A 832      64.300  51.190  59.840  1.00  0.00           H
ATOM   2820  CG  PHE A 832      63.620  52.270  58.070  1.00  0.00           C
ATOM   2821  CD1 PHE A 832      62.260  51.960  58.340  1.00  0.00           C
ATOM   2822  HD1 PHE A 832      61.950  51.200  59.050  1.00  0.00           H
ATOM   2823  CE1 PHE A 832      61.270  52.640  57.650  1.00  0.00           C
ATOM   2824  HE1 PHE A 832      60.240  52.400  57.890  1.00  0.00           H
ATOM   2825  CZ  PHE A 832      61.600  53.690  56.740  1.00  0.00           C
ATOM   2826  HZ  PHE A 832      60.860  54.300  56.250  1.00  0.00           H
ATOM   2827  CD2 PHE A 832      63.940  53.370  57.230  1.00  0.00           C
ATOM   2828  HD2 PHE A 832      64.940  53.660  56.970  1.00  0.00           H
ATOM   2829  CE2 PHE A 832      62.940  54.020  56.470  1.00  0.00           C
ATOM   2830  HE2 PHE A 832      63.130  54.760  55.710  1.00  0.00           H
ATOM   2831  C   PHE A 832      65.910  50.730  56.790  1.00  0.00           C
ATOM   2832  O   PHE A 832      65.470  50.300  55.690  1.00  0.00           O
ATOM   2833  N   PHE A 833      66.990  51.480  56.900  1.00  0.00           N
ATOM   2834  HN  PHE A 833      67.210  51.820  57.810  1.00  0.00           H
ATOM   2835  CA  PHE A 833      67.700  52.050  55.730  1.00  0.00           C
ATOM   2836  HA  PHE A 833      66.960  52.390  55.030  1.00  0.00           H
ATOM   2837  CB  PHE A 833      68.610  53.280  56.080  1.00  0.00           C
ATOM   2838  HB1 PHE A 833      69.350  53.510  55.280  1.00  0.00           H
ATOM   2839  HB2 PHE A 833      69.110  53.110  57.060  1.00  0.00           H
ATOM   2840  CG  PHE A 833      67.740  54.500  56.130  1.00  0.00           C
ATOM   2841  CD1 PHE A 833      67.780  55.220  57.340  1.00  0.00           C
ATOM   2842  HD1 PHE A 833      68.450  54.900  58.140  1.00  0.00           H
ATOM   2843  CE1 PHE A 833      67.100  56.420  57.450  1.00  0.00           C
ATOM   2844  HE1 PHE A 833      67.180  56.970  58.370  1.00  0.00           H
ATOM   2845  CZ  PHE A 833      66.300  56.900  56.430  1.00  0.00           C
ATOM   2846  HZ  PHE A 833      65.850  57.870  56.420  1.00  0.00           H
ATOM   2847  CD2 PHE A 833      67.020  54.950  55.040  1.00  0.00           C
ATOM   2848  HD2 PHE A 833      67.140  54.360  54.140  1.00  0.00           H
ATOM   2849  CE2 PHE A 833      66.330  56.200  55.160  1.00  0.00           C
ATOM   2850  HE2 PHE A 833      65.790  56.540  54.290  1.00  0.00           H
ATOM   2851  C   PHE A 833      68.370  51.040  54.770  1.00  0.00           C
ATOM   2852  O   PHE A 833      68.340  51.230  53.530  1.00  0.00           O
ATOM   2853  N   THR A 834      69.070  50.030  55.330  1.00  0.00           N
ATOM   2854  HN  THR A 834      69.300  50.060  56.310  1.00  0.00           H
ATOM   2855  CA  THR A 834      69.550  48.850  54.610  1.00  0.00           C
ATOM   2856  HA  THR A 834      70.200  49.180  53.810  1.00  0.00           H
ATOM   2857  CB  THR A 834      70.600  48.100  55.460  1.00  0.00           C
ATOM   2858  HB  THR A 834      70.980  47.180  54.940  1.00  0.00           H
ATOM   2859  OG1 THR A 834      70.090  47.660  56.700  1.00  0.00           O
ATOM   2860  HG1 THR A 834      70.050  48.430  57.260  1.00  0.00           H
ATOM   2861  CG2 THR A 834      71.760  49.010  55.830  1.00  0.00           C
ATOM   2862 HG21 THR A 834      71.550  49.870  56.500  1.00  0.00           H
ATOM   2863 HG22 THR A 834      72.290  49.440  54.950  1.00  0.00           H
ATOM   2864 HG23 THR A 834      72.600  48.490  56.340  1.00  0.00           H
ATOM   2865  C   THR A 834      68.440  47.950  54.070  1.00  0.00           C
ATOM   2866  O   THR A 834      68.450  47.530  52.940  1.00  0.00           O
ATOM   2867  N   THR A 835      67.340  47.680  54.810  1.00  0.00           N
ATOM   2868  HN  THR A 835      67.340  47.830  55.790  1.00  0.00           H
ATOM   2869  CA  THR A 835      66.180  46.970  54.270  1.00  0.00           C
ATOM   2870  HA  THR A 835      66.470  46.000  53.910  1.00  0.00           H
ATOM   2871  CB  THR A 835      65.050  46.840  55.240  1.00  0.00           C
ATOM   2872  HB  THR A 835      64.740  47.820  55.670  1.00  0.00           H
ATOM   2873  OG1 THR A 835      65.510  46.070  56.330  1.00  0.00           O
ATOM   2874  HG1 THR A 835      66.140  46.590  56.840  1.00  0.00           H
ATOM   2875  CG2 THR A 835      63.870  46.060  54.730  1.00  0.00           C
ATOM   2876 HG21 THR A 835      63.140  45.960  55.570  1.00  0.00           H
ATOM   2877 HG22 THR A 835      64.230  45.070  54.370  1.00  0.00           H
ATOM   2878 HG23 THR A 835      63.250  46.620  54.010  1.00  0.00           H
ATOM   2879  C   THR A 835      65.580  47.620  52.970  1.00  0.00           C
ATOM   2880  O   THR A 835      65.400  46.860  51.970  1.00  0.00           O
ATOM   2881  N   PHE A 836      65.410  48.940  52.920  1.00  0.00           N
ATOM   2882  HN  PHE A 836      65.550  49.440  53.760  1.00  0.00           H
ATOM   2883  CA  PHE A 836      64.960  49.710  51.810  1.00  0.00           C
ATOM   2884  HA  PHE A 836      63.970  49.390  51.520  1.00  0.00           H
ATOM   2885  CB  PHE A 836      64.690  51.060  52.390  1.00  0.00           C
ATOM   2886  HB1 PHE A 836      65.620  51.330  52.930  1.00  0.00           H
ATOM   2887  HB2 PHE A 836      63.840  51.010  53.110  1.00  0.00           H
ATOM   2888  CG  PHE A 836      64.270  52.060  51.340  1.00  0.00           C
ATOM   2889  CD1 PHE A 836      65.040  53.130  51.040  1.00  0.00           C
ATOM   2890  HD1 PHE A 836      65.930  53.430  51.570  1.00  0.00           H
ATOM   2891  CE1 PHE A 836      64.690  53.940  49.970  1.00  0.00           C
ATOM   2892  HE1 PHE A 836      65.160  54.880  49.730  1.00  0.00           H
ATOM   2893  CZ  PHE A 836      63.550  53.600  49.170  1.00  0.00           C
ATOM   2894  HZ  PHE A 836      63.180  54.210  48.350  1.00  0.00           H
ATOM   2895  CD2 PHE A 836      63.150  51.730  50.570  1.00  0.00           C
ATOM   2896  HD2 PHE A 836      62.530  50.870  50.800  1.00  0.00           H
ATOM   2897  CE2 PHE A 836      62.820  52.420  49.450  1.00  0.00           C
ATOM   2898  HE2 PHE A 836      62.040  52.040  48.800  1.00  0.00           H
ATOM   2899  C   PHE A 836      65.800  49.620  50.580  1.00  0.00           C
ATOM   2900  O   PHE A 836      65.300  49.260  49.480  1.00  0.00           O
ATOM   2901  N   PHE A 837      67.090  49.770  50.750  1.00  0.00           N
ATOM   2902  HN  PHE A 837      67.400  50.140  51.630  1.00  0.00           H
ATOM   2903  CA  PHE A 837      68.060  49.620  49.690  1.00  0.00           C
ATOM   2904  HA  PHE A 837      67.850  50.270  48.850  1.00  0.00           H
ATOM   2905  CB  PHE A 837      69.430  49.970  50.240  1.00  0.00           C
ATOM   2906  HB1 PHE A 837      69.790  49.320  51.070  1.00  0.00           H
ATOM   2907  HB2 PHE A 837      69.430  50.970  50.720  1.00  0.00           H
ATOM   2908  CG  PHE A 837      70.480  49.930  49.140  1.00  0.00           C
ATOM   2909  CD1 PHE A 837      71.600  49.090  49.160  1.00  0.00           C
ATOM   2910  HD1 PHE A 837      71.740  48.420  50.010  1.00  0.00           H
ATOM   2911  CE1 PHE A 837      72.650  49.190  48.190  1.00  0.00           C
ATOM   2912  HE1 PHE A 837      73.490  48.510  48.190  1.00  0.00           H
ATOM   2913  CZ  PHE A 837      72.450  50.120  47.200  1.00  0.00           C
ATOM   2914  HZ  PHE A 837      73.200  50.140  46.410  1.00  0.00           H
ATOM   2915  CD2 PHE A 837      70.340  50.830  48.040  1.00  0.00           C
ATOM   2916  HD2 PHE A 837      69.380  51.320  48.000  1.00  0.00           H
ATOM   2917  CE2 PHE A 837      71.310  50.870  47.060  1.00  0.00           C
ATOM   2918  HE2 PHE A 837      71.250  51.540  46.220  1.00  0.00           H
ATOM   2919  C   PHE A 837      68.120  48.190  49.100  1.00  0.00           C
ATOM   2920  O   PHE A 837      68.320  48.070  47.900  1.00  0.00           O
ATOM   2921  N   LEU A 838      68.030  47.090  49.930  1.00  0.00           N
ATOM   2922  HN  LEU A 838      67.980  47.260  50.910  1.00  0.00           H
ATOM   2923  CA  LEU A 838      68.220  45.720  49.520  1.00  0.00           C
ATOM   2924  HA  LEU A 838      69.080  45.690  48.870  1.00  0.00           H
ATOM   2925  CB  LEU A 838      68.580  44.800  50.650  1.00  0.00           C
ATOM   2926  HB1 LEU A 838      67.750  44.910  51.390  1.00  0.00           H
ATOM   2927  HB2 LEU A 838      69.510  45.210  51.100  1.00  0.00           H
ATOM   2928  CG  LEU A 838      68.880  43.350  50.320  1.00  0.00           C
ATOM   2929  HG  LEU A 838      67.960  42.970  49.850  1.00  0.00           H
ATOM   2930  CD1 LEU A 838      70.100  43.210  49.380  1.00  0.00           C
ATOM   2931 HD11 LEU A 838      71.020  43.780  49.670  1.00  0.00           H
ATOM   2932 HD12 LEU A 838      69.810  43.450  48.340  1.00  0.00           H
ATOM   2933 HD13 LEU A 838      70.380  42.140  49.310  1.00  0.00           H
ATOM   2934  CD2 LEU A 838      69.070  42.600  51.750  1.00  0.00           C
ATOM   2935 HD21 LEU A 838      69.740  43.210  52.400  1.00  0.00           H
ATOM   2936 HD22 LEU A 838      69.430  41.570  51.570  1.00  0.00           H
ATOM   2937 HD23 LEU A 838      68.070  42.550  52.250  1.00  0.00           H
ATOM   2938  C   LEU A 838      67.100  45.180  48.700  1.00  0.00           C
ATOM   2939  O   LEU A 838      67.310  44.480  47.740  1.00  0.00           O
ATOM   2940  N   SER A 839      65.820  45.580  49.080  1.00  0.00           N
ATOM   2941  HN  SER A 839      65.700  46.200  49.840  1.00  0.00           H
ATOM   2942  CA  SER A 839      64.640  45.150  48.330  1.00  0.00           C
ATOM   2943  HA  SER A 839      64.700  44.100  48.050  1.00  0.00           H
ATOM   2944  CB  SER A 839      63.350  45.370  49.210  1.00  0.00           C
ATOM   2945  HB1 SER A 839      63.230  44.430  49.800  1.00  0.00           H
ATOM   2946  HB2 SER A 839      62.530  45.330  48.470  1.00  0.00           H
ATOM   2947  OG  SER A 839      63.290  46.630  49.860  1.00  0.00           O
ATOM   2948  HG1 SER A 839      63.890  46.640  50.600  1.00  0.00           H
ATOM   2949  C   SER A 839      64.510  45.880  46.960  1.00  0.00           C
ATOM   2950  O   SER A 839      64.310  45.260  45.940  1.00  0.00           O
ATOM   2951  N   SER A 840      64.690  47.200  46.960  1.00  0.00           N
ATOM   2952  HN  SER A 840      64.820  47.680  47.830  1.00  0.00           H
ATOM   2953  CA  SER A 840      64.770  47.950  45.700  1.00  0.00           C
ATOM   2954  HA  SER A 840      63.830  47.830  45.190  1.00  0.00           H
ATOM   2955  CB  SER A 840      64.870  49.490  45.870  1.00  0.00           C
ATOM   2956  HB1 SER A 840      63.850  49.800  46.200  1.00  0.00           H
ATOM   2957  HB2 SER A 840      64.980  49.970  44.870  1.00  0.00           H
ATOM   2958  OG  SER A 840      65.850  49.950  46.710  1.00  0.00           O
ATOM   2959  HG1 SER A 840      65.660  49.750  47.630  1.00  0.00           H
ATOM   2960  C   SER A 840      65.890  47.460  44.780  1.00  0.00           C
ATOM   2961  O   SER A 840      65.630  47.330  43.640  1.00  0.00           O
ATOM   2962  N   PHE A 841      67.100  47.180  45.290  1.00  0.00           N
ATOM   2963  HN  PHE A 841      67.360  47.380  46.230  1.00  0.00           H
ATOM   2964  CA  PHE A 841      68.150  46.630  44.500  1.00  0.00           C
ATOM   2965  HA  PHE A 841      68.290  47.240  43.620  1.00  0.00           H
ATOM   2966  CB  PHE A 841      69.520  46.610  45.330  1.00  0.00           C
ATOM   2967  HB1 PHE A 841      69.500  45.940  46.210  1.00  0.00           H
ATOM   2968  HB2 PHE A 841      69.680  47.590  45.840  1.00  0.00           H
ATOM   2969  CG  PHE A 841      70.730  46.300  44.340  1.00  0.00           C
ATOM   2970  CD1 PHE A 841      71.250  44.980  44.170  1.00  0.00           C
ATOM   2971  HD1 PHE A 841      70.750  44.140  44.660  1.00  0.00           H
ATOM   2972  CE1 PHE A 841      72.270  44.710  43.250  1.00  0.00           C
ATOM   2973  HE1 PHE A 841      72.530  43.660  43.200  1.00  0.00           H
ATOM   2974  CZ  PHE A 841      72.940  45.720  42.640  1.00  0.00           C
ATOM   2975  HZ  PHE A 841      73.650  45.480  41.850  1.00  0.00           H
ATOM   2976  CD2 PHE A 841      71.360  47.320  43.590  1.00  0.00           C
ATOM   2977  HD2 PHE A 841      70.910  48.280  43.810  1.00  0.00           H
ATOM   2978  CE2 PHE A 841      72.500  47.070  42.840  1.00  0.00           C
ATOM   2979  HE2 PHE A 841      72.920  47.840  42.210  1.00  0.00           H
ATOM   2980  C   PHE A 841      67.850  45.190  44.000  1.00  0.00           C
ATOM   2981  O   PHE A 841      68.220  44.870  42.870  1.00  0.00           O
ATOM   2982  N   LEU A 842      67.180  44.290  44.780  1.00  0.00           N
ATOM   2983  HN  LEU A 842      67.010  44.460  45.750  1.00  0.00           H
ATOM   2984  CA  LEU A 842      66.830  42.960  44.340  1.00  0.00           C
ATOM   2985  HA  LEU A 842      67.750  42.610  43.890  1.00  0.00           H
ATOM   2986  CB  LEU A 842      66.630  42.100  45.590  1.00  0.00           C
ATOM   2987  HB1 LEU A 842      66.180  41.110  45.320  1.00  0.00           H
ATOM   2988  HB2 LEU A 842      66.080  42.560  46.440  1.00  0.00           H
ATOM   2989  CG  LEU A 842      67.870  41.700  46.430  1.00  0.00           C
ATOM   2990  HG  LEU A 842      68.330  42.600  46.900  1.00  0.00           H
ATOM   2991  CD1 LEU A 842      67.450  40.740  47.620  1.00  0.00           C
ATOM   2992 HD11 LEU A 842      66.610  41.220  48.150  1.00  0.00           H
ATOM   2993 HD12 LEU A 842      68.310  40.440  48.260  1.00  0.00           H
ATOM   2994 HD13 LEU A 842      67.050  39.820  47.110  1.00  0.00           H
ATOM   2995  CD2 LEU A 842      68.940  41.030  45.710  1.00  0.00           C
ATOM   2996 HD21 LEU A 842      68.610  40.100  45.220  1.00  0.00           H
ATOM   2997 HD22 LEU A 842      69.680  40.620  46.430  1.00  0.00           H
ATOM   2998 HD23 LEU A 842      69.340  41.750  44.960  1.00  0.00           H
ATOM   2999  C   LEU A 842      65.740  42.910  43.310  1.00  0.00           C
ATOM   3000  O   LEU A 842      65.730  42.170  42.310  1.00  0.00           O
ATOM   3001  N   LYS A 843      64.790  43.900  43.470  1.00  0.00           N
ATOM   3002  HN  LYS A 843      64.920  44.490  44.260  1.00  0.00           H
ATOM   3003  CA  LYS A 843      63.790  44.290  42.450  1.00  0.00           C
ATOM   3004  HA  LYS A 843      63.290  43.380  42.140  1.00  0.00           H
ATOM   3005  CB  LYS A 843      62.600  45.180  42.980  1.00  0.00           C
ATOM   3006  HB1 LYS A 843      63.000  46.050  43.530  1.00  0.00           H
ATOM   3007  HB2 LYS A 843      62.020  44.470  43.620  1.00  0.00           H
ATOM   3008  CG  LYS A 843      61.640  45.800  41.920  1.00  0.00           C
ATOM   3009  HG1 LYS A 843      62.190  46.250  41.070  1.00  0.00           H
ATOM   3010  HG2 LYS A 843      60.990  46.600  42.350  1.00  0.00           H
ATOM   3011  CD  LYS A 843      60.750  44.710  41.330  1.00  0.00           C
ATOM   3012  HD1 LYS A 843      61.340  43.880  40.850  1.00  0.00           H
ATOM   3013  HD2 LYS A 843      60.110  45.140  40.540  1.00  0.00           H
ATOM   3014  CE  LYS A 843      59.720  44.020  42.320  1.00  0.00           C
ATOM   3015  HE1 LYS A 843      59.010  44.800  42.670  1.00  0.00           H
ATOM   3016  HE2 LYS A 843      60.190  43.590  43.230  1.00  0.00           H
ATOM   3017  NZ  LYS A 843      58.970  43.030  41.550  1.00  0.00           N
ATOM   3018  HZ1 LYS A 843      58.320  42.500  42.150  1.00  0.00           H
ATOM   3019  HZ2 LYS A 843      59.470  42.230  41.100  1.00  0.00           H
ATOM   3020  HZ3 LYS A 843      58.460  43.650  40.890  1.00  0.00           H
ATOM   3021  C   LYS A 843      64.370  44.870  41.190  1.00  0.00           C
ATOM   3022  O   LYS A 843      63.800  44.560  40.150  1.00  0.00           O
ATOM   3023  N   GLN A 844      65.500  45.620  41.240  1.00  0.00           N
ATOM   3024  HN  GLN A 844      65.760  46.050  42.100  1.00  0.00           H
ATOM   3025  CA  GLN A 844      66.200  46.050  40.110  1.00  0.00           C
ATOM   3026  HA  GLN A 844      65.450  46.250  39.350  1.00  0.00           H
ATOM   3027  CB  GLN A 844      66.960  47.370  40.430  1.00  0.00           C
ATOM   3028  HB1 GLN A 844      67.590  47.610  39.540  1.00  0.00           H
ATOM   3029  HB2 GLN A 844      67.610  47.230  41.310  1.00  0.00           H
ATOM   3030  CG  GLN A 844      66.100  48.670  40.670  1.00  0.00           C
ATOM   3031  HG1 GLN A 844      66.530  49.440  39.990  1.00  0.00           H
ATOM   3032  HG2 GLN A 844      66.130  49.090  41.700  1.00  0.00           H
ATOM   3033  CD  GLN A 844      64.650  48.470  40.170  1.00  0.00           C
ATOM   3034  OE1 GLN A 844      64.450  48.200  38.940  1.00  0.00           O
ATOM   3035  NE2 GLN A 844      63.710  48.570  41.020  1.00  0.00           N
ATOM   3036 HE21 GLN A 844      62.760  48.660  40.730  1.00  0.00           H
ATOM   3037 HE22 GLN A 844      63.930  48.810  41.960  1.00  0.00           H
ATOM   3038  C   GLN A 844      67.250  45.100  39.550  1.00  0.00           C
ATOM   3039  O   GLN A 844      68.010  45.290  38.550  1.00  0.00           O
ATOM   3040  N   PHE A 845      67.380  43.910  40.220  1.00  0.00           N
ATOM   3041  HN  PHE A 845      66.910  43.780  41.080  1.00  0.00           H
ATOM   3042  CA  PHE A 845      68.400  42.940  39.850  1.00  0.00           C
ATOM   3043  HA  PHE A 845      69.340  43.450  39.730  1.00  0.00           H
ATOM   3044  CB  PHE A 845      68.640  41.800  40.960  1.00  0.00           C
ATOM   3045  HB1 PHE A 845      67.700  41.210  40.920  1.00  0.00           H
ATOM   3046  HB2 PHE A 845      68.870  42.190  41.970  1.00  0.00           H
ATOM   3047  CG  PHE A 845      69.770  40.890  40.540  1.00  0.00           C
ATOM   3048  CD1 PHE A 845      71.110  41.330  40.650  1.00  0.00           C
ATOM   3049  HD1 PHE A 845      71.270  42.350  40.980  1.00  0.00           H
ATOM   3050  CE1 PHE A 845      72.190  40.470  40.410  1.00  0.00           C
ATOM   3051  HE1 PHE A 845      73.210  40.810  40.530  1.00  0.00           H
ATOM   3052  CZ  PHE A 845      71.930  39.190  39.870  1.00  0.00           C
ATOM   3053  HZ  PHE A 845      72.800  38.620  39.530  1.00  0.00           H
ATOM   3054  CD2 PHE A 845      69.560  39.650  39.960  1.00  0.00           C
ATOM   3055  HD2 PHE A 845      68.570  39.290  39.710  1.00  0.00           H
ATOM   3056  CE2 PHE A 845      70.640  38.850  39.530  1.00  0.00           C
ATOM   3057  HE2 PHE A 845      70.380  37.930  39.010  1.00  0.00           H
ATOM   3058  C   PHE A 845      68.150  42.260  38.480  1.00  0.00           C
ATOM   3059  O   PHE A 845      69.040  41.710  37.820  1.00  0.00           O
ATOM   3060  N   LYS A 846      66.960  42.300  37.960  1.00  0.00           N
ATOM   3061  HN  LYS A 846      66.310  42.690  38.620  1.00  0.00           H
ATOM   3062  CA  LYS A 846      66.610  41.640  36.690  1.00  0.00           C
ATOM   3063  HA  LYS A 846      67.200  40.740  36.770  1.00  0.00           H
ATOM   3064  CB  LYS A 846      65.180  41.440  36.480  1.00  0.00           C
ATOM   3065  HB1 LYS A 846      64.730  40.820  37.280  1.00  0.00           H
ATOM   3066  HB2 LYS A 846      64.980  41.010  35.480  1.00  0.00           H
ATOM   3067  CG  LYS A 846      64.330  42.790  36.290  1.00  0.00           C
ATOM   3068  HG1 LYS A 846      64.660  43.170  35.300  1.00  0.00           H
ATOM   3069  HG2 LYS A 846      64.580  43.480  37.120  1.00  0.00           H
ATOM   3070  CD  LYS A 846      62.830  42.470  36.260  1.00  0.00           C
ATOM   3071  HD1 LYS A 846      62.290  43.430  36.190  1.00  0.00           H
ATOM   3072  HD2 LYS A 846      62.550  41.950  37.210  1.00  0.00           H
ATOM   3073  CE  LYS A 846      62.270  41.660  35.070  1.00  0.00           C
ATOM   3074  HE1 LYS A 846      62.640  40.610  35.190  1.00  0.00           H
ATOM   3075  HE2 LYS A 846      62.740  41.930  34.100  1.00  0.00           H
ATOM   3076  NZ  LYS A 846      60.810  41.610  34.920  1.00  0.00           N
ATOM   3077  HZ1 LYS A 846      60.540  41.280  33.970  1.00  0.00           H
ATOM   3078  HZ2 LYS A 846      60.410  42.570  35.010  1.00  0.00           H
ATOM   3079  HZ3 LYS A 846      60.460  40.940  35.610  1.00  0.00           H
ATOM   3080  C   LYS A 846      67.240  42.360  35.520  1.00  0.00           C
ATOM   3081  O   LYS A 846      67.330  41.800  34.420  1.00  0.00           O
ATOM   3082  N   THR A 847      67.740  43.560  35.720  1.00  0.00           N
ATOM   3083  HN  THR A 847      67.640  44.050  36.590  1.00  0.00           H
ATOM   3084  CA  THR A 847      68.360  44.370  34.730  1.00  0.00           C
ATOM   3085  HA  THR A 847      68.120  43.960  33.760  1.00  0.00           H
ATOM   3086  CB  THR A 847      67.900  45.780  34.730  1.00  0.00           C
ATOM   3087  HB  THR A 847      68.540  46.380  34.040  1.00  0.00           H
ATOM   3088  OG1 THR A 847      67.750  46.250  36.020  1.00  0.00           O
ATOM   3089  HG1 THR A 847      68.620  46.470  36.350  1.00  0.00           H
ATOM   3090  CG2 THR A 847      66.440  45.920  34.070  1.00  0.00           C
ATOM   3091 HG21 THR A 847      65.720  45.330  34.650  1.00  0.00           H
ATOM   3092 HG22 THR A 847      66.410  45.460  33.050  1.00  0.00           H
ATOM   3093 HG23 THR A 847      66.150  46.990  33.960  1.00  0.00           H
ATOM   3094  C   THR A 847      69.810  44.190  34.900  1.00  0.00           C
ATOM   3095  O   THR A 847      70.570  44.840  34.130  1.00  0.00           O
ATOM   3096  N   LYS A 848      70.340  43.400  35.890  1.00  0.00           N
ATOM   3097  HN  LYS A 848      69.710  43.000  36.560  1.00  0.00           H
ATOM   3098  CA  LYS A 848      71.690  43.180  36.090  1.00  0.00           C
ATOM   3099  HA  LYS A 848      72.280  44.000  35.690  1.00  0.00           H
ATOM   3100  CB  LYS A 848      71.910  43.180  37.630  1.00  0.00           C
ATOM   3101  HB1 LYS A 848      72.980  43.020  37.850  1.00  0.00           H
ATOM   3102  HB2 LYS A 848      71.360  42.340  38.120  1.00  0.00           H
ATOM   3103  CG  LYS A 848      71.490  44.530  38.310  1.00  0.00           C
ATOM   3104  HG1 LYS A 848      71.810  44.540  39.380  1.00  0.00           H
ATOM   3105  HG2 LYS A 848      70.390  44.520  38.270  1.00  0.00           H
ATOM   3106  CD  LYS A 848      71.970  45.820  37.610  1.00  0.00           C
ATOM   3107  HD1 LYS A 848      71.360  46.030  36.710  1.00  0.00           H
ATOM   3108  HD2 LYS A 848      73.060  45.650  37.490  1.00  0.00           H
ATOM   3109  CE  LYS A 848      72.030  47.050  38.590  1.00  0.00           C
ATOM   3110  HE1 LYS A 848      72.640  47.780  38.020  1.00  0.00           H
ATOM   3111  HE2 LYS A 848      72.550  46.680  39.510  1.00  0.00           H
ATOM   3112  NZ  LYS A 848      70.750  47.700  39.050  1.00  0.00           N
ATOM   3113  HZ1 LYS A 848      70.210  47.120  39.720  1.00  0.00           H
ATOM   3114  HZ2 LYS A 848      70.220  48.040  38.220  1.00  0.00           H
ATOM   3115  HZ3 LYS A 848      70.970  48.530  39.620  1.00  0.00           H
ATOM   3116  C   LYS A 848      72.190  41.980  35.410  1.00  0.00           C
ATOM   3117  O   LYS A 848      71.610  40.920  35.310  1.00  0.00           O
ATOM   3118  N   ARG A 849      73.400  42.180  34.870  1.00  0.00           N
ATOM   3119  HN  ARG A 849      73.860  43.040  34.990  1.00  0.00           H
ATOM   3120  CA  ARG A 849      74.010  41.110  34.100  1.00  0.00           C
ATOM   3121  HA  ARG A 849      73.180  40.640  33.600  1.00  0.00           H
ATOM   3122  CB  ARG A 849      74.910  41.610  32.900  1.00  0.00           C
ATOM   3123  HB1 ARG A 849      75.670  40.870  32.590  1.00  0.00           H
ATOM   3124  HB2 ARG A 849      75.530  42.480  33.210  1.00  0.00           H
ATOM   3125  CG  ARG A 849      74.100  41.990  31.670  1.00  0.00           C
ATOM   3126  HG1 ARG A 849      73.520  41.090  31.380  1.00  0.00           H
ATOM   3127  HG2 ARG A 849      74.640  42.230  30.730  1.00  0.00           H
ATOM   3128  CD  ARG A 849      72.960  42.980  31.900  1.00  0.00           C
ATOM   3129  HD1 ARG A 849      73.300  43.940  32.350  1.00  0.00           H
ATOM   3130  HD2 ARG A 849      72.110  42.640  32.530  1.00  0.00           H
ATOM   3131  NE  ARG A 849      72.280  43.410  30.550  1.00  0.00           N
ATOM   3132  HE  ARG A 849      71.380  43.070  30.300  1.00  0.00           H
ATOM   3133  CZ  ARG A 849      72.680  44.330  29.700  1.00  0.00           C
ATOM   3134  NH1 ARG A 849      72.090  44.500  28.590  1.00  0.00           N
ATOM   3135 HH11 ARG A 849      71.170  44.120  28.490  1.00  0.00           H
ATOM   3136 HH12 ARG A 849      72.390  45.190  27.920  1.00  0.00           H
ATOM   3137  NH2 ARG A 849      73.750  45.100  29.890  1.00  0.00           N
ATOM   3138 HH21 ARG A 849      74.120  45.280  30.800  1.00  0.00           H
ATOM   3139 HH22 ARG A 849      73.970  45.790  29.190  1.00  0.00           H
ATOM   3140  C   ARG A 849      74.780  39.980  34.920  1.00  0.00           C
ATOM   3141  O   ARG A 849      76.020  40.060  35.050  1.00  0.00           O
ATOM   3142  N   TYR A 850      74.080  39.000  35.430  1.00  0.00           N
ATOM   3143  HN  TYR A 850      73.080  39.030  35.380  1.00  0.00           H
ATOM   3144  CA  TYR A 850      74.590  37.810  36.030  1.00  0.00           C
ATOM   3145  HA  TYR A 850      75.230  37.340  35.310  1.00  0.00           H
ATOM   3146  CB  TYR A 850      75.300  38.190  37.410  1.00  0.00           C
ATOM   3147  HB1 TYR A 850      74.610  38.510  38.220  1.00  0.00           H
ATOM   3148  HB2 TYR A 850      76.170  38.830  37.170  1.00  0.00           H
ATOM   3149  CG  TYR A 850      75.910  36.920  38.010  1.00  0.00           C
ATOM   3150  CD1 TYR A 850      75.630  36.500  39.290  1.00  0.00           C
ATOM   3151  HD1 TYR A 850      74.910  37.030  39.910  1.00  0.00           H
ATOM   3152  CE1 TYR A 850      75.990  35.220  39.760  1.00  0.00           C
ATOM   3153  HE1 TYR A 850      75.620  34.870  40.710  1.00  0.00           H
ATOM   3154  CZ  TYR A 850      76.740  34.400  38.950  1.00  0.00           C
ATOM   3155  OH  TYR A 850      76.890  33.010  39.130  1.00  0.00           O
ATOM   3156  HH  TYR A 850      77.410  32.650  38.420  1.00  0.00           H
ATOM   3157  CD2 TYR A 850      76.720  36.090  37.230  1.00  0.00           C
ATOM   3158  HD2 TYR A 850      76.970  36.370  36.210  1.00  0.00           H
ATOM   3159  CE2 TYR A 850      77.220  34.820  37.660  1.00  0.00           C
ATOM   3160  HE2 TYR A 850      77.730  34.170  36.970  1.00  0.00           H
ATOM   3161  C   TYR A 850      73.370  36.840  36.170  1.00  0.00           C
ATOM   3162  O   TYR A 850      72.230  37.280  36.100  1.00  0.00           O
ATOM   3163  N   PHE A 851      73.660  35.580  36.300  1.00  0.00           N
ATOM   3164  HN  PHE A 851      74.640  35.410  36.290  1.00  0.00           H
ATOM   3165  CA  PHE A 851      72.650  34.490  36.330  1.00  0.00           C
ATOM   3166  HA  PHE A 851      73.140  33.580  36.600  1.00  0.00           H
ATOM   3167  CB  PHE A 851      71.670  34.650  37.540  1.00  0.00           C
ATOM   3168  HB1 PHE A 851      70.730  34.070  37.540  1.00  0.00           H
ATOM   3169  HB2 PHE A 851      71.390  35.730  37.620  1.00  0.00           H
ATOM   3170  CG  PHE A 851      72.400  34.330  38.860  1.00  0.00           C
ATOM   3171  CD1 PHE A 851      72.840  33.020  39.220  1.00  0.00           C
ATOM   3172  HD1 PHE A 851      72.780  32.260  38.460  1.00  0.00           H
ATOM   3173  CE1 PHE A 851      73.450  32.800  40.520  1.00  0.00           C
ATOM   3174  HE1 PHE A 851      73.950  31.880  40.800  1.00  0.00           H
ATOM   3175  CZ  PHE A 851      73.350  33.730  41.500  1.00  0.00           C
ATOM   3176  HZ  PHE A 851      73.820  33.690  42.480  1.00  0.00           H
ATOM   3177  CD2 PHE A 851      72.330  35.290  39.830  1.00  0.00           C
ATOM   3178  HD2 PHE A 851      71.950  36.280  39.680  1.00  0.00           H
ATOM   3179  CE2 PHE A 851      72.860  34.970  41.140  1.00  0.00           C
ATOM   3180  HE2 PHE A 851      72.920  35.790  41.840  1.00  0.00           H
ATOM   3181  C   PHE A 851      71.980  34.240  34.960  1.00  0.00           C
ATOM   3182  O   PHE A 851      71.780  35.080  34.110  1.00  0.00           O
ATOM   3183  N   PRO A 852      71.570  33.070  34.570  1.00  0.00           N
ATOM   3184  CD  PRO A 852      71.850  31.820  35.340  1.00  0.00           C
ATOM   3185  HD1 PRO A 852      71.410  31.850  36.360  1.00  0.00           H
ATOM   3186  HD2 PRO A 852      72.950  31.700  35.440  1.00  0.00           H
ATOM   3187  CA  PRO A 852      70.600  32.920  33.550  1.00  0.00           C
ATOM   3188  HA  PRO A 852      71.130  33.000  32.620  1.00  0.00           H
ATOM   3189  CB  PRO A 852      70.090  31.480  33.740  1.00  0.00           C
ATOM   3190  HB1 PRO A 852      69.850  31.200  32.690  1.00  0.00           H
ATOM   3191  HB2 PRO A 852      69.190  31.570  34.370  1.00  0.00           H
ATOM   3192  CG  PRO A 852      71.300  30.720  34.360  1.00  0.00           C
ATOM   3193  HG1 PRO A 852      71.150  29.720  34.800  1.00  0.00           H
ATOM   3194  HG2 PRO A 852      72.010  30.500  33.530  1.00  0.00           H
ATOM   3195  C   PRO A 852      69.470  33.910  33.440  1.00  0.00           C
ATOM   3196  O   PRO A 852      68.900  34.410  34.420  1.00  0.00           O
ATOM   3197  N   THR A 853      68.980  34.290  32.230  1.00  0.00           N
ATOM   3198  HN  THR A 853      69.370  33.770  31.470  1.00  0.00           H
ATOM   3199  CA  THR A 853      68.000  35.440  31.990  1.00  0.00           C
ATOM   3200  HA  THR A 853      68.360  36.410  32.310  1.00  0.00           H
ATOM   3201  CB  THR A 853      67.470  35.530  30.570  1.00  0.00           C
ATOM   3202  HB  THR A 853      66.950  34.590  30.280  1.00  0.00           H
ATOM   3203  OG1 THR A 853      68.530  35.760  29.650  1.00  0.00           O
ATOM   3204  HG1 THR A 853      68.880  34.910  29.360  1.00  0.00           H
ATOM   3205  CG2 THR A 853      66.480  36.720  30.380  1.00  0.00           C
ATOM   3206 HG21 THR A 853      66.900  37.680  30.750  1.00  0.00           H
ATOM   3207 HG22 THR A 853      65.600  36.580  31.050  1.00  0.00           H
ATOM   3208 HG23 THR A 853      66.160  36.860  29.330  1.00  0.00           H
ATOM   3209  C   THR A 853      66.670  35.210  32.780  1.00  0.00           C
ATOM   3210  O   THR A 853      66.150  36.120  33.400  1.00  0.00           O
ATOM   3211  N   LYS A 854      66.160  33.920  32.760  1.00  0.00           N
ATOM   3212  HN  LYS A 854      66.620  33.170  32.310  1.00  0.00           H
ATOM   3213  CA  LYS A 854      65.060  33.540  33.570  1.00  0.00           C
ATOM   3214  HA  LYS A 854      64.330  34.330  33.420  1.00  0.00           H
ATOM   3215  CB  LYS A 854      64.440  32.160  33.190  1.00  0.00           C
ATOM   3216  HB1 LYS A 854      63.620  31.970  33.900  1.00  0.00           H
ATOM   3217  HB2 LYS A 854      65.210  31.360  33.330  1.00  0.00           H
ATOM   3218  CG  LYS A 854      63.920  32.110  31.760  1.00  0.00           C
ATOM   3219  HG1 LYS A 854      63.350  31.150  31.780  1.00  0.00           H
ATOM   3220  HG2 LYS A 854      64.710  31.990  30.990  1.00  0.00           H
ATOM   3221  CD  LYS A 854      63.000  33.220  31.360  1.00  0.00           C
ATOM   3222  HD1 LYS A 854      63.490  34.210  31.500  1.00  0.00           H
ATOM   3223  HD2 LYS A 854      62.170  33.300  32.100  1.00  0.00           H
ATOM   3224  CE  LYS A 854      62.520  33.120  29.900  1.00  0.00           C
ATOM   3225  HE1 LYS A 854      63.310  33.040  29.120  1.00  0.00           H
ATOM   3226  HE2 LYS A 854      62.070  34.090  29.600  1.00  0.00           H
ATOM   3227  NZ  LYS A 854      61.660  31.990  29.760  1.00  0.00           N
ATOM   3228  HZ1 LYS A 854      61.050  32.070  28.910  1.00  0.00           H
ATOM   3229  HZ2 LYS A 854      61.070  31.890  30.600  1.00  0.00           H
ATOM   3230  HZ3 LYS A 854      62.160  31.080  29.710  1.00  0.00           H
ATOM   3231  C   LYS A 854      65.320  33.550  35.110  1.00  0.00           C
ATOM   3232  O   LYS A 854      64.430  33.890  35.830  1.00  0.00           O
ATOM   3233  N   VAL A 855      66.540  33.140  35.630  1.00  0.00           N
ATOM   3234  HN  VAL A 855      67.290  32.850  35.050  1.00  0.00           H
ATOM   3235  CA  VAL A 855      66.840  33.290  37.090  1.00  0.00           C
ATOM   3236  HA  VAL A 855      66.110  32.710  37.630  1.00  0.00           H
ATOM   3237  CB  VAL A 855      68.110  32.420  37.390  1.00  0.00           C
ATOM   3238  HB  VAL A 855      68.990  32.810  36.840  1.00  0.00           H
ATOM   3239  CG1 VAL A 855      68.440  32.470  38.950  1.00  0.00           C
ATOM   3240 HG11 VAL A 855      67.590  31.920  39.400  1.00  0.00           H
ATOM   3241 HG12 VAL A 855      68.440  33.480  39.380  1.00  0.00           H
ATOM   3242 HG13 VAL A 855      69.460  32.050  39.080  1.00  0.00           H
ATOM   3243  CG2 VAL A 855      67.770  31.010  37.000  1.00  0.00           C
ATOM   3244 HG21 VAL A 855      68.620  30.320  37.250  1.00  0.00           H
ATOM   3245 HG22 VAL A 855      67.650  30.730  35.930  1.00  0.00           H
ATOM   3246 HG23 VAL A 855      66.830  30.680  37.500  1.00  0.00           H
ATOM   3247  C   VAL A 855      66.900  34.710  37.570  1.00  0.00           C
ATOM   3248  O   VAL A 855      66.260  35.080  38.550  1.00  0.00           O
ATOM   3249  N   ARG A 856      67.540  35.620  36.800  1.00  0.00           N
ATOM   3250  HN  ARG A 856      67.840  35.280  35.900  1.00  0.00           H
ATOM   3251  CA  ARG A 856      67.550  37.060  37.100  1.00  0.00           C
ATOM   3252  HA  ARG A 856      67.950  37.130  38.100  1.00  0.00           H
ATOM   3253  CB  ARG A 856      68.590  37.840  36.260  1.00  0.00           C
ATOM   3254  HB1 ARG A 856      69.600  37.390  36.390  1.00  0.00           H
ATOM   3255  HB2 ARG A 856      68.650  38.880  36.650  1.00  0.00           H
ATOM   3256  CG  ARG A 856      68.170  37.970  34.780  1.00  0.00           C
ATOM   3257  HG1 ARG A 856      67.230  38.580  34.750  1.00  0.00           H
ATOM   3258  HG2 ARG A 856      68.260  37.000  34.270  1.00  0.00           H
ATOM   3259  CD  ARG A 856      69.150  38.750  33.910  1.00  0.00           C
ATOM   3260  HD1 ARG A 856      69.250  39.800  34.270  1.00  0.00           H
ATOM   3261  HD2 ARG A 856      68.730  38.800  32.880  1.00  0.00           H
ATOM   3262  NE  ARG A 856      70.420  38.090  33.770  1.00  0.00           N
ATOM   3263  HE  ARG A 856      70.910  37.680  34.530  1.00  0.00           H
ATOM   3264  CZ  ARG A 856      71.130  38.140  32.630  1.00  0.00           C
ATOM   3265  NH1 ARG A 856      70.980  38.960  31.620  1.00  0.00           N
ATOM   3266 HH11 ARG A 856      70.320  39.700  31.720  1.00  0.00           H
ATOM   3267 HH12 ARG A 856      71.550  38.860  30.800  1.00  0.00           H
ATOM   3268  NH2 ARG A 856      72.190  37.360  32.530  1.00  0.00           N
ATOM   3269 HH21 ARG A 856      72.750  37.520  31.720  1.00  0.00           H
ATOM   3270 HH22 ARG A 856      72.150  36.480  33.000  1.00  0.00           H
ATOM   3271  C   ARG A 856      66.170  37.680  37.170  1.00  0.00           C
ATOM   3272  O   ARG A 856      65.860  38.440  38.080  1.00  0.00           O
ATOM   3273  N   SER A 857      65.320  37.260  36.210  1.00  0.00           N
ATOM   3274  HN  SER A 857      65.590  36.590  35.520  1.00  0.00           H
ATOM   3275  CA  SER A 857      63.900  37.700  36.250  1.00  0.00           C
ATOM   3276  HA  SER A 857      63.990  38.770  36.310  1.00  0.00           H
ATOM   3277  CB  SER A 857      63.140  37.510  34.910  1.00  0.00           C
ATOM   3278  HB1 SER A 857      62.180  38.070  35.010  1.00  0.00           H
ATOM   3279  HB2 SER A 857      62.900  36.440  34.730  1.00  0.00           H
ATOM   3280  OG  SER A 857      63.860  37.910  33.740  1.00  0.00           O
ATOM   3281  HG1 SER A 857      64.730  37.510  33.790  1.00  0.00           H
ATOM   3282  C   SER A 857      63.250  37.210  37.460  1.00  0.00           C
ATOM   3283  O   SER A 857      62.600  38.020  38.150  1.00  0.00           O
ATOM   3284  N   THR A 858      63.380  35.920  37.770  1.00  0.00           N
ATOM   3285  HN  THR A 858      64.030  35.400  37.220  1.00  0.00           H
ATOM   3286  CA  THR A 858      62.630  35.200  38.870  1.00  0.00           C
ATOM   3287  HA  THR A 858      61.570  35.350  38.740  1.00  0.00           H
ATOM   3288  CB  THR A 858      62.990  33.740  38.870  1.00  0.00           C
ATOM   3289  HB  THR A 858      64.060  33.590  39.110  1.00  0.00           H
ATOM   3290  OG1 THR A 858      62.600  33.070  37.620  1.00  0.00           O
ATOM   3291  HG1 THR A 858      63.160  33.440  36.930  1.00  0.00           H
ATOM   3292  CG2 THR A 858      62.130  33.060  39.990  1.00  0.00           C
ATOM   3293 HG21 THR A 858      62.240  31.960  39.870  1.00  0.00           H
ATOM   3294 HG22 THR A 858      61.060  33.390  40.000  1.00  0.00           H
ATOM   3295 HG23 THR A 858      62.590  33.360  40.960  1.00  0.00           H
ATOM   3296  C   THR A 858      62.950  35.790  40.180  1.00  0.00           C
ATOM   3297  O   THR A 858      62.100  36.080  41.020  1.00  0.00           O
ATOM   3298  N   ILE A 859      64.280  36.050  40.500  1.00  0.00           N
ATOM   3299  HN  ILE A 859      65.070  35.850  39.920  1.00  0.00           H
ATOM   3300  CA  ILE A 859      64.750  36.720  41.660  1.00  0.00           C
ATOM   3301  HA  ILE A 859      64.530  36.030  42.460  1.00  0.00           H
ATOM   3302  CB  ILE A 859      66.240  37.030  41.620  1.00  0.00           C
ATOM   3303  HB  ILE A 859      66.430  37.690  40.750  1.00  0.00           H
ATOM   3304  CG2 ILE A 859      66.640  37.910  42.880  1.00  0.00           C
ATOM   3305 HG21 ILE A 859      67.720  37.800  43.110  1.00  0.00           H
ATOM   3306 HG22 ILE A 859      66.050  37.560  43.750  1.00  0.00           H
ATOM   3307 HG23 ILE A 859      66.370  38.970  42.690  1.00  0.00           H
ATOM   3308  CG1 ILE A 859      67.160  35.690  41.560  1.00  0.00           C
ATOM   3309 HG11 ILE A 859      66.660  34.890  40.980  1.00  0.00           H
ATOM   3310 HG12 ILE A 859      67.270  35.350  42.610  1.00  0.00           H
ATOM   3311  CD  ILE A 859      68.530  35.970  41.000  1.00  0.00           C
ATOM   3312  HD1 ILE A 859      68.470  36.110  39.890  1.00  0.00           H
ATOM   3313  HD2 ILE A 859      69.200  35.110  41.220  1.00  0.00           H
ATOM   3314  HD3 ILE A 859      68.950  36.890  41.440  1.00  0.00           H
ATOM   3315  C   ILE A 859      63.950  38.010  42.020  1.00  0.00           C
ATOM   3316  O   ILE A 859      63.420  38.180  43.080  1.00  0.00           O
ATOM   3317  N   SER A 860      63.880  38.950  41.040  1.00  0.00           N
ATOM   3318  HN  SER A 860      64.310  38.850  40.150  1.00  0.00           H
ATOM   3319  CA  SER A 860      63.290  40.340  41.210  1.00  0.00           C
ATOM   3320  HA  SER A 860      63.860  40.970  41.870  1.00  0.00           H
ATOM   3321  CB  SER A 860      63.410  41.070  39.910  1.00  0.00           C
ATOM   3322  HB1 SER A 860      62.820  41.990  39.740  1.00  0.00           H
ATOM   3323  HB2 SER A 860      63.080  40.510  39.010  1.00  0.00           H
ATOM   3324  OG  SER A 860      64.750  41.220  39.700  1.00  0.00           O
ATOM   3325  HG1 SER A 860      65.020  41.820  40.400  1.00  0.00           H
ATOM   3326  C   SER A 860      61.860  40.300  41.730  1.00  0.00           C
ATOM   3327  O   SER A 860      61.380  41.300  42.350  1.00  0.00           O
ATOM   3328  N   ASP A 861      61.050  39.250  41.530  1.00  0.00           N
ATOM   3329  HN  ASP A 861      61.410  38.430  41.110  1.00  0.00           H
ATOM   3330  CA  ASP A 861      59.720  39.210  41.990  1.00  0.00           C
ATOM   3331  HA  ASP A 861      59.350  40.210  42.150  1.00  0.00           H
ATOM   3332  CB  ASP A 861      58.970  38.410  40.930  1.00  0.00           C
ATOM   3333  HB1 ASP A 861      57.920  38.250  41.290  1.00  0.00           H
ATOM   3334  HB2 ASP A 861      59.480  37.490  40.610  1.00  0.00           H
ATOM   3335  CG  ASP A 861      58.750  39.110  39.620  1.00  0.00           C
ATOM   3336  OD1 ASP A 861      58.920  40.350  39.570  1.00  0.00           O
ATOM   3337  OD2 ASP A 861      58.560  38.350  38.650  1.00  0.00           O
ATOM   3338  C   ASP A 861      59.600  38.520  43.340  1.00  0.00           C
ATOM   3339  O   ASP A 861      58.540  38.340  43.960  1.00  0.00           O
ATOM   3340  N   PHE A 862      60.770  38.050  43.800  1.00  0.00           N
ATOM   3341  HN  PHE A 862      61.620  38.180  43.300  1.00  0.00           H
ATOM   3342  CA  PHE A 862      61.000  37.380  45.080  1.00  0.00           C
ATOM   3343  HA  PHE A 862      60.060  37.190  45.590  1.00  0.00           H
ATOM   3344  CB  PHE A 862      61.830  35.990  44.850  1.00  0.00           C
ATOM   3345  HB1 PHE A 862      62.920  36.160  44.950  1.00  0.00           H
ATOM   3346  HB2 PHE A 862      61.640  35.600  43.830  1.00  0.00           H
ATOM   3347  CG  PHE A 862      61.430  34.890  45.800  1.00  0.00           C
ATOM   3348  CD1 PHE A 862      60.170  34.370  45.770  1.00  0.00           C
ATOM   3349  HD1 PHE A 862      59.480  34.660  44.990  1.00  0.00           H
ATOM   3350  CE1 PHE A 862      59.730  33.340  46.620  1.00  0.00           C
ATOM   3351  HE1 PHE A 862      58.700  33.020  46.560  1.00  0.00           H
ATOM   3352  CZ  PHE A 862      60.650  32.890  47.650  1.00  0.00           C
ATOM   3353  HZ  PHE A 862      60.450  32.130  48.400  1.00  0.00           H
ATOM   3354  CD2 PHE A 862      62.380  34.390  46.680  1.00  0.00           C
ATOM   3355  HD2 PHE A 862      63.320  34.930  46.650  1.00  0.00           H
ATOM   3356  CE2 PHE A 862      61.970  33.420  47.590  1.00  0.00           C
ATOM   3357  HE2 PHE A 862      62.630  33.090  48.380  1.00  0.00           H
ATOM   3358  C   PHE A 862      61.840  38.180  45.980  1.00  0.00           C
ATOM   3359  O   PHE A 862      62.350  37.720  46.990  1.00  0.00           O
ATOM   3360  N   ALA A 863      62.030  39.480  45.650  1.00  0.00           N
ATOM   3361  HN  ALA A 863      61.620  39.740  44.790  1.00  0.00           H
ATOM   3362  CA  ALA A 863      62.970  40.440  46.240  1.00  0.00           C
ATOM   3363  HA  ALA A 863      63.980  40.050  46.150  1.00  0.00           H
ATOM   3364  CB  ALA A 863      62.830  41.880  45.530  1.00  0.00           C
ATOM   3365  HB1 ALA A 863      63.000  41.690  44.450  1.00  0.00           H
ATOM   3366  HB2 ALA A 863      63.600  42.600  45.870  1.00  0.00           H
ATOM   3367  HB3 ALA A 863      61.870  42.360  45.810  1.00  0.00           H
ATOM   3368  C   ALA A 863      62.680  40.690  47.740  1.00  0.00           C
ATOM   3369  O   ALA A 863      63.620  40.750  48.550  1.00  0.00           O
ATOM   3370  N   VAL A 864      61.410  40.870  48.100  1.00  0.00           N
ATOM   3371  HN  VAL A 864      60.650  40.760  47.470  1.00  0.00           H
ATOM   3372  CA  VAL A 864      60.960  41.030  49.470  1.00  0.00           C
ATOM   3373  HA  VAL A 864      61.420  41.920  49.890  1.00  0.00           H
ATOM   3374  CB  VAL A 864      59.430  41.520  49.670  1.00  0.00           C
ATOM   3375  HB  VAL A 864      58.810  40.840  49.040  1.00  0.00           H
ATOM   3376  CG1 VAL A 864      58.820  41.550  51.110  1.00  0.00           C
ATOM   3377 HG11 VAL A 864      57.760  41.880  51.010  1.00  0.00           H
ATOM   3378 HG12 VAL A 864      59.340  42.260  51.800  1.00  0.00           H
ATOM   3379 HG13 VAL A 864      58.790  40.560  51.620  1.00  0.00           H
ATOM   3380  CG2 VAL A 864      59.280  42.900  49.120  1.00  0.00           C
ATOM   3381 HG21 VAL A 864      59.800  43.070  48.150  1.00  0.00           H
ATOM   3382 HG22 VAL A 864      59.670  43.630  49.860  1.00  0.00           H
ATOM   3383 HG23 VAL A 864      58.220  43.100  48.880  1.00  0.00           H
ATOM   3384  C   VAL A 864      61.150  39.860  50.390  1.00  0.00           C
ATOM   3385  O   VAL A 864      61.710  39.910  51.530  1.00  0.00           O
ATOM   3386  N   PHE A 865      60.740  38.660  49.870  1.00  0.00           N
ATOM   3387  HN  PHE A 865      60.230  38.550  49.020  1.00  0.00           H
ATOM   3388  CA  PHE A 865      60.940  37.400  50.600  1.00  0.00           C
ATOM   3389  HA  PHE A 865      60.680  37.700  51.600  1.00  0.00           H
ATOM   3390  CB  PHE A 865      60.160  36.200  50.160  1.00  0.00           C
ATOM   3391  HB1 PHE A 865      60.570  35.810  49.200  1.00  0.00           H
ATOM   3392  HB2 PHE A 865      59.120  36.480  49.920  1.00  0.00           H
ATOM   3393  CG  PHE A 865      60.240  35.100  51.190  1.00  0.00           C
ATOM   3394  CD1 PHE A 865      61.030  33.930  51.170  1.00  0.00           C
ATOM   3395  HD1 PHE A 865      61.790  33.720  50.430  1.00  0.00           H
ATOM   3396  CE1 PHE A 865      60.700  32.920  52.190  1.00  0.00           C
ATOM   3397  HE1 PHE A 865      61.240  31.990  52.230  1.00  0.00           H
ATOM   3398  CZ  PHE A 865      59.710  33.180  53.180  1.00  0.00           C
ATOM   3399  HZ  PHE A 865      59.650  32.490  54.010  1.00  0.00           H
ATOM   3400  CD2 PHE A 865      59.270  35.250  52.170  1.00  0.00           C
ATOM   3401  HD2 PHE A 865      58.710  36.170  52.170  1.00  0.00           H
ATOM   3402  CE2 PHE A 865      58.950  34.320  53.150  1.00  0.00           C
ATOM   3403  HE2 PHE A 865      58.230  34.560  53.920  1.00  0.00           H
ATOM   3404  C   PHE A 865      62.450  37.160  50.740  1.00  0.00           C
ATOM   3405  O   PHE A 865      62.930  36.800  51.810  1.00  0.00           O
ATOM   3406  N   LEU A 866      63.220  37.420  49.720  1.00  0.00           N
ATOM   3407  HN  LEU A 866      62.850  37.700  48.850  1.00  0.00           H
ATOM   3408  CA  LEU A 866      64.700  37.120  49.660  1.00  0.00           C
ATOM   3409  HA  LEU A 866      64.840  36.150  50.110  1.00  0.00           H
ATOM   3410  CB  LEU A 866      65.240  37.230  48.200  1.00  0.00           C
ATOM   3411  HB1 LEU A 866      64.970  38.230  47.800  1.00  0.00           H
ATOM   3412  HB2 LEU A 866      64.750  36.420  47.620  1.00  0.00           H
ATOM   3413  CG  LEU A 866      66.840  37.170  47.960  1.00  0.00           C
ATOM   3414  HG  LEU A 866      67.310  38.100  48.370  1.00  0.00           H
ATOM   3415  CD1 LEU A 866      67.560  35.940  48.620  1.00  0.00           C
ATOM   3416 HD11 LEU A 866      67.360  34.970  48.090  1.00  0.00           H
ATOM   3417 HD12 LEU A 866      67.200  35.840  49.670  1.00  0.00           H
ATOM   3418 HD13 LEU A 866      68.610  36.300  48.510  1.00  0.00           H
ATOM   3419  CD2 LEU A 866      67.080  37.130  46.410  1.00  0.00           C
ATOM   3420 HD21 LEU A 866      66.880  36.130  45.970  1.00  0.00           H
ATOM   3421 HD22 LEU A 866      68.130  37.450  46.230  1.00  0.00           H
ATOM   3422 HD23 LEU A 866      66.430  37.940  46.030  1.00  0.00           H
ATOM   3423  C   LEU A 866      65.450  38.060  50.630  1.00  0.00           C
ATOM   3424  O   LEU A 866      66.350  37.670  51.370  1.00  0.00           O
ATOM   3425  N   THR A 867      65.010  39.380  50.650  1.00  0.00           N
ATOM   3426  HN  THR A 867      64.290  39.700  50.030  1.00  0.00           H
ATOM   3427  CA  THR A 867      65.430  40.370  51.690  1.00  0.00           C
ATOM   3428  HA  THR A 867      66.490  40.540  51.620  1.00  0.00           H
ATOM   3429  CB  THR A 867      64.650  41.650  51.400  1.00  0.00           C
ATOM   3430  HB  THR A 867      63.590  41.550  51.070  1.00  0.00           H
ATOM   3431  OG1 THR A 867      65.270  42.340  50.290  1.00  0.00           O
ATOM   3432  HG1 THR A 867      65.140  41.680  49.610  1.00  0.00           H
ATOM   3433  CG2 THR A 867      64.530  42.660  52.510  1.00  0.00           C
ATOM   3434 HG21 THR A 867      65.580  42.820  52.880  1.00  0.00           H
ATOM   3435 HG22 THR A 867      63.810  42.290  53.250  1.00  0.00           H
ATOM   3436 HG23 THR A 867      64.150  43.630  52.120  1.00  0.00           H
ATOM   3437  C   THR A 867      65.050  40.010  53.200  1.00  0.00           C
ATOM   3438  O   THR A 867      65.750  40.190  54.200  1.00  0.00           O
ATOM   3439  N   ILE A 868      63.780  39.550  53.400  1.00  0.00           N
ATOM   3440  HN  ILE A 868      63.030  39.510  52.740  1.00  0.00           H
ATOM   3441  CA  ILE A 868      63.270  39.030  54.690  1.00  0.00           C
ATOM   3442  HA  ILE A 868      63.530  39.840  55.350  1.00  0.00           H
ATOM   3443  CB  ILE A 868      61.800  38.670  54.740  1.00  0.00           C
ATOM   3444  HB  ILE A 868      61.620  38.060  53.830  1.00  0.00           H
ATOM   3445  CG2 ILE A 868      61.440  37.930  56.030  1.00  0.00           C
ATOM   3446 HG21 ILE A 868      61.790  38.520  56.900  1.00  0.00           H
ATOM   3447 HG22 ILE A 868      61.990  36.960  56.020  1.00  0.00           H
ATOM   3448 HG23 ILE A 868      60.370  37.700  56.210  1.00  0.00           H
ATOM   3449  CG1 ILE A 868      60.930  39.940  54.700  1.00  0.00           C
ATOM   3450 HG11 ILE A 868      61.250  40.630  53.870  1.00  0.00           H
ATOM   3451 HG12 ILE A 868      61.120  40.510  55.630  1.00  0.00           H
ATOM   3452  CD  ILE A 868      59.430  39.580  54.510  1.00  0.00           C
ATOM   3453  HD1 ILE A 868      59.010  40.600  54.430  1.00  0.00           H
ATOM   3454  HD2 ILE A 868      59.040  38.970  55.360  1.00  0.00           H
ATOM   3455  HD3 ILE A 868      59.250  39.000  53.580  1.00  0.00           H
ATOM   3456  C   ILE A 868      64.120  37.840  55.020  1.00  0.00           C
ATOM   3457  O   ILE A 868      64.640  37.640  56.130  1.00  0.00           O
ATOM   3458  N   VAL A 869      64.390  36.900  54.070  1.00  0.00           N
ATOM   3459  HN  VAL A 869      63.920  36.860  53.190  1.00  0.00           H
ATOM   3460  CA  VAL A 869      65.230  35.690  54.290  1.00  0.00           C
ATOM   3461  HA  VAL A 869      64.820  35.190  55.160  1.00  0.00           H
ATOM   3462  CB  VAL A 869      65.250  34.690  53.070  1.00  0.00           C
ATOM   3463  HB  VAL A 869      65.400  35.220  52.100  1.00  0.00           H
ATOM   3464  CG1 VAL A 869      66.410  33.700  53.180  1.00  0.00           C
ATOM   3465 HG11 VAL A 869      67.360  34.170  52.820  1.00  0.00           H
ATOM   3466 HG12 VAL A 869      66.140  32.810  52.600  1.00  0.00           H
ATOM   3467 HG13 VAL A 869      66.560  33.400  54.240  1.00  0.00           H
ATOM   3468  CG2 VAL A 869      63.930  33.860  52.950  1.00  0.00           C
ATOM   3469 HG21 VAL A 869      63.040  34.530  53.030  1.00  0.00           H
ATOM   3470 HG22 VAL A 869      63.930  33.010  53.660  1.00  0.00           H
ATOM   3471 HG23 VAL A 869      63.870  33.290  52.000  1.00  0.00           H
ATOM   3472  C   VAL A 869      66.630  36.060  54.780  1.00  0.00           C
ATOM   3473  O   VAL A 869      67.140  35.460  55.730  1.00  0.00           O
ATOM   3474  N   ILE A 870      67.220  37.120  54.240  1.00  0.00           N
ATOM   3475  HN  ILE A 870      66.910  37.690  53.480  1.00  0.00           H
ATOM   3476  CA  ILE A 870      68.490  37.660  54.580  1.00  0.00           C
ATOM   3477  HA  ILE A 870      69.210  36.860  54.600  1.00  0.00           H
ATOM   3478  CB  ILE A 870      68.990  38.630  53.500  1.00  0.00           C
ATOM   3479  HB  ILE A 870      68.140  39.300  53.220  1.00  0.00           H
ATOM   3480  CG2 ILE A 870      70.120  39.530  53.970  1.00  0.00           C
ATOM   3481 HG21 ILE A 870      71.040  38.990  54.260  1.00  0.00           H
ATOM   3482 HG22 ILE A 870      69.880  40.140  54.870  1.00  0.00           H
ATOM   3483 HG23 ILE A 870      70.520  40.210  53.180  1.00  0.00           H
ATOM   3484  CG1 ILE A 870      69.390  37.870  52.200  1.00  0.00           C
ATOM   3485 HG11 ILE A 870      68.550  37.210  51.870  1.00  0.00           H
ATOM   3486 HG12 ILE A 870      70.330  37.290  52.310  1.00  0.00           H
ATOM   3487  CD  ILE A 870      69.590  38.820  51.010  1.00  0.00           C
ATOM   3488  HD1 ILE A 870      70.570  39.340  51.060  1.00  0.00           H
ATOM   3489  HD2 ILE A 870      68.830  39.620  51.040  1.00  0.00           H
ATOM   3490  HD3 ILE A 870      69.570  38.130  50.140  1.00  0.00           H
ATOM   3491  C   ILE A 870      68.470  38.210  56.040  1.00  0.00           C
ATOM   3492  O   ILE A 870      69.300  37.810  56.850  1.00  0.00           O
ATOM   3493  N   MET A 871      67.410  39.010  56.420  1.00  0.00           N
ATOM   3494  HN  MET A 871      66.640  39.250  55.840  1.00  0.00           H
ATOM   3495  CA  MET A 871      67.450  39.750  57.670  1.00  0.00           C
ATOM   3496  HA  MET A 871      68.470  40.090  57.820  1.00  0.00           H
ATOM   3497  CB  MET A 871      66.400  40.930  57.660  1.00  0.00           C
ATOM   3498  HB1 MET A 871      66.250  41.410  58.640  1.00  0.00           H
ATOM   3499  HB2 MET A 871      65.500  40.380  57.280  1.00  0.00           H
ATOM   3500  CG  MET A 871      66.890  42.000  56.670  1.00  0.00           C
ATOM   3501  HG1 MET A 871      65.990  42.650  56.670  1.00  0.00           H
ATOM   3502  HG2 MET A 871      67.040  41.550  55.660  1.00  0.00           H
ATOM   3503  SD  MET A 871      68.460  42.890  56.980  1.00  0.00           S
ATOM   3504  CE  MET A 871      68.620  43.820  55.420  1.00  0.00           C
ATOM   3505  HE1 MET A 871      69.680  43.810  55.120  1.00  0.00           H
ATOM   3506  HE2 MET A 871      68.130  44.820  55.540  1.00  0.00           H
ATOM   3507  HE3 MET A 871      68.020  43.220  54.690  1.00  0.00           H
ATOM   3508  C   MET A 871      67.160  38.910  58.860  1.00  0.00           C
ATOM   3509  O   MET A 871      67.760  39.140  59.890  1.00  0.00           O
ATOM   3510  N   VAL A 872      66.350  37.780  58.750  1.00  0.00           N
ATOM   3511  HN  VAL A 872      65.890  37.660  57.870  1.00  0.00           H
ATOM   3512  CA  VAL A 872      66.160  36.680  59.700  1.00  0.00           C
ATOM   3513  HA  VAL A 872      65.990  37.070  60.690  1.00  0.00           H
ATOM   3514  CB  VAL A 872      64.900  35.740  59.500  1.00  0.00           C
ATOM   3515  HB  VAL A 872      64.820  35.170  60.440  1.00  0.00           H
ATOM   3516  CG1 VAL A 872      63.700  36.710  59.390  1.00  0.00           C
ATOM   3517 HG11 VAL A 872      63.630  37.380  60.270  1.00  0.00           H
ATOM   3518 HG12 VAL A 872      62.740  36.160  59.340  1.00  0.00           H
ATOM   3519 HG13 VAL A 872      63.910  37.330  58.490  1.00  0.00           H
ATOM   3520  CG2 VAL A 872      65.050  34.810  58.340  1.00  0.00           C
ATOM   3521 HG21 VAL A 872      65.230  35.360  57.390  1.00  0.00           H
ATOM   3522 HG22 VAL A 872      64.150  34.180  58.150  1.00  0.00           H
ATOM   3523 HG23 VAL A 872      65.830  34.060  58.550  1.00  0.00           H
ATOM   3524  C   VAL A 872      67.390  35.900  59.810  1.00  0.00           C
ATOM   3525  O   VAL A 872      67.760  35.490  60.890  1.00  0.00           O
ATOM   3526  N   THR A 873      68.140  35.790  58.660  1.00  0.00           N
ATOM   3527  HN  THR A 873      67.830  36.380  57.910  1.00  0.00           H
ATOM   3528  CA  THR A 873      69.430  35.030  58.650  1.00  0.00           C
ATOM   3529  HA  THR A 873      69.350  34.070  59.130  1.00  0.00           H
ATOM   3530  CB  THR A 873      70.060  34.620  57.360  1.00  0.00           C
ATOM   3531  HB  THR A 873      70.170  35.440  56.620  1.00  0.00           H
ATOM   3532  OG1 THR A 873      69.290  33.680  56.630  1.00  0.00           O
ATOM   3533  HG1 THR A 873      68.480  34.150  56.460  1.00  0.00           H
ATOM   3534  CG2 THR A 873      71.450  34.030  57.550  1.00  0.00           C
ATOM   3535 HG21 THR A 873      72.190  34.790  57.850  1.00  0.00           H
ATOM   3536 HG22 THR A 873      71.680  33.560  56.560  1.00  0.00           H
ATOM   3537 HG23 THR A 873      71.330  33.240  58.330  1.00  0.00           H
ATOM   3538  C   THR A 873      70.430  35.770  59.460  1.00  0.00           C
ATOM   3539  O   THR A 873      71.170  35.210  60.240  1.00  0.00           O
ATOM   3540  N   ILE A 874      70.500  37.140  59.370  1.00  0.00           N
ATOM   3541  HN  ILE A 874      69.830  37.600  58.800  1.00  0.00           H
ATOM   3542  CA  ILE A 874      71.410  37.880  60.160  1.00  0.00           C
ATOM   3543  HA  ILE A 874      72.370  37.390  60.070  1.00  0.00           H
ATOM   3544  CB  ILE A 874      71.380  39.380  59.670  1.00  0.00           C
ATOM   3545  HB  ILE A 874      70.320  39.680  59.590  1.00  0.00           H
ATOM   3546  CG2 ILE A 874      72.050  40.290  60.650  1.00  0.00           C
ATOM   3547 HG21 ILE A 874      73.100  39.990  60.880  1.00  0.00           H
ATOM   3548 HG22 ILE A 874      71.590  40.540  61.640  1.00  0.00           H
ATOM   3549 HG23 ILE A 874      72.200  41.310  60.210  1.00  0.00           H
ATOM   3550  CG1 ILE A 874      72.040  39.420  58.330  1.00  0.00           C
ATOM   3551 HG11 ILE A 874      71.910  40.460  57.950  1.00  0.00           H
ATOM   3552 HG12 ILE A 874      71.510  38.740  57.630  1.00  0.00           H
ATOM   3553  CD  ILE A 874      73.570  39.150  58.170  1.00  0.00           C
ATOM   3554  HD1 ILE A 874      74.140  39.970  58.670  1.00  0.00           H
ATOM   3555  HD2 ILE A 874      73.630  39.200  57.070  1.00  0.00           H
ATOM   3556  HD3 ILE A 874      73.810  38.130  58.500  1.00  0.00           H
ATOM   3557  C   ILE A 874      71.100  37.880  61.620  1.00  0.00           C
ATOM   3558  O   ILE A 874      72.010  37.770  62.420  1.00  0.00           O
ATOM   3559  N   ASP A 875      69.810  38.070  61.980  1.00  0.00           N
ATOM   3560  HN  ASP A 875      69.260  38.400  61.210  1.00  0.00           H
ATOM   3561  CA  ASP A 875      69.380  38.110  63.360  1.00  0.00           C
ATOM   3562  HA  ASP A 875      70.050  38.800  63.840  1.00  0.00           H
ATOM   3563  CB  ASP A 875      67.900  38.540  63.410  1.00  0.00           C
ATOM   3564  HB1 ASP A 875      67.300  37.750  62.900  1.00  0.00           H
ATOM   3565  HB2 ASP A 875      67.750  39.530  62.920  1.00  0.00           H
ATOM   3566  CG  ASP A 875      67.440  38.740  64.860  1.00  0.00           C
ATOM   3567  OD1 ASP A 875      66.420  38.210  65.350  1.00  0.00           O
ATOM   3568  OD2 ASP A 875      68.140  39.570  65.490  1.00  0.00           O
ATOM   3569  C   ASP A 875      69.690  36.770  63.990  1.00  0.00           C
ATOM   3570  O   ASP A 875      69.960  36.700  65.170  1.00  0.00           O
ATOM   3571  N   TYR A 876      69.720  35.660  63.210  1.00  0.00           N
ATOM   3572  HN  TYR A 876      69.230  35.650  62.340  1.00  0.00           H
ATOM   3573  CA  TYR A 876      70.250  34.390  63.760  1.00  0.00           C
ATOM   3574  HA  TYR A 876      69.740  34.260  64.710  1.00  0.00           H
ATOM   3575  CB  TYR A 876      69.750  33.290  62.800  1.00  0.00           C
ATOM   3576  HB1 TYR A 876      70.150  33.650  61.840  1.00  0.00           H
ATOM   3577  HB2 TYR A 876      68.660  33.120  62.720  1.00  0.00           H
ATOM   3578  CG  TYR A 876      70.340  31.920  63.100  1.00  0.00           C
ATOM   3579  CD1 TYR A 876      71.480  31.550  62.300  1.00  0.00           C
ATOM   3580  HD1 TYR A 876      71.720  32.180  61.460  1.00  0.00           H
ATOM   3581  CE1 TYR A 876      72.240  30.380  62.490  1.00  0.00           C
ATOM   3582  HE1 TYR A 876      72.990  30.060  61.760  1.00  0.00           H
ATOM   3583  CZ  TYR A 876      71.830  29.510  63.570  1.00  0.00           C
ATOM   3584  OH  TYR A 876      72.550  28.290  63.800  1.00  0.00           O
ATOM   3585  HH  TYR A 876      72.290  27.960  64.660  1.00  0.00           H
ATOM   3586  CD2 TYR A 876      69.950  31.040  64.090  1.00  0.00           C
ATOM   3587  HD2 TYR A 876      69.130  31.270  64.750  1.00  0.00           H
ATOM   3588  CE2 TYR A 876      70.690  29.870  64.350  1.00  0.00           C
ATOM   3589  HE2 TYR A 876      70.340  29.240  65.160  1.00  0.00           H
ATOM   3590  C   TYR A 876      71.740  34.400  63.960  1.00  0.00           C
ATOM   3591  O   TYR A 876      72.240  33.880  64.980  1.00  0.00           O
ATOM   3592  N   LEU A 877      72.480  35.020  63.020  1.00  0.00           N
ATOM   3593  HN  LEU A 877      72.100  35.440  62.200  1.00  0.00           H
ATOM   3594  CA  LEU A 877      73.820  34.800  62.980  1.00  0.00           C
ATOM   3595  HA  LEU A 877      74.070  33.810  63.300  1.00  0.00           H
ATOM   3596  CB  LEU A 877      74.300  35.080  61.530  1.00  0.00           C
ATOM   3597  HB1 LEU A 877      74.060  36.120  61.240  1.00  0.00           H
ATOM   3598  HB2 LEU A 877      73.700  34.430  60.860  1.00  0.00           H
ATOM   3599  CG  LEU A 877      75.750  34.750  61.210  1.00  0.00           C
ATOM   3600  HG  LEU A 877      76.500  35.350  61.760  1.00  0.00           H
ATOM   3601  CD1 LEU A 877      76.060  33.320  61.640  1.00  0.00           C
ATOM   3602 HD11 LEU A 877      76.900  32.920  61.040  1.00  0.00           H
ATOM   3603 HD12 LEU A 877      75.250  32.590  61.460  1.00  0.00           H
ATOM   3604 HD13 LEU A 877      76.430  33.160  62.670  1.00  0.00           H
ATOM   3605  CD2 LEU A 877      76.070  34.960  59.730  1.00  0.00           C
ATOM   3606 HD21 LEU A 877      75.610  35.940  59.500  1.00  0.00           H
ATOM   3607 HD22 LEU A 877      75.620  34.150  59.110  1.00  0.00           H
ATOM   3608 HD23 LEU A 877      77.170  35.060  59.660  1.00  0.00           H
ATOM   3609  C   LEU A 877      74.640  35.610  63.880  1.00  0.00           C
ATOM   3610  O   LEU A 877      75.800  35.270  64.120  1.00  0.00           O
ATOM   3611  N   VAL A 878      73.990  36.700  64.450  1.00  0.00           N
ATOM   3612  HN  VAL A 878      73.030  36.860  64.250  1.00  0.00           H
ATOM   3613  CA  VAL A 878      74.680  37.540  65.400  1.00  0.00           C
ATOM   3614  HA  VAL A 878      75.310  36.910  66.020  1.00  0.00           H
ATOM   3615  CB  VAL A 878      75.610  38.390  64.600  1.00  0.00           C
ATOM   3616  HB  VAL A 878      76.170  37.660  63.980  1.00  0.00           H
ATOM   3617  CG1 VAL A 878      75.010  39.340  63.600  1.00  0.00           C
ATOM   3618 HG11 VAL A 878      74.380  38.780  62.880  1.00  0.00           H
ATOM   3619 HG12 VAL A 878      75.770  39.820  62.940  1.00  0.00           H
ATOM   3620 HG13 VAL A 878      74.340  40.090  64.090  1.00  0.00           H
ATOM   3621  CG2 VAL A 878      76.680  39.140  65.460  1.00  0.00           C
ATOM   3622 HG21 VAL A 878      77.040  38.370  66.170  1.00  0.00           H
ATOM   3623 HG22 VAL A 878      76.270  39.930  66.130  1.00  0.00           H
ATOM   3624 HG23 VAL A 878      77.470  39.620  64.840  1.00  0.00           H
ATOM   3625  C   VAL A 878      73.700  38.340  66.310  1.00  0.00           C
ATOM   3626  O   VAL A 878      73.990  38.630  67.470  1.00  0.00           O
ATOM   3627  N   GLY A 879      72.510  38.730  65.760  1.00  0.00           N
ATOM   3628  HN  GLY A 879      72.350  38.470  64.810  1.00  0.00           H
ATOM   3629  CA  GLY A 879      71.420  39.250  66.550  1.00  0.00           C
ATOM   3630  HA1 GLY A 879      71.460  38.960  67.590  1.00  0.00           H
ATOM   3631  HA2 GLY A 879      70.560  38.960  65.960  1.00  0.00           H
ATOM   3632  C   GLY A 879      71.410  40.720  66.460  1.00  0.00           C
ATOM   3633  O   GLY A 879      72.440  41.360  66.550  1.00  0.00           O
ATOM   3634  N   VAL A 880      70.250  41.360  66.280  1.00  0.00           N
ATOM   3635  HN  VAL A 880      69.330  41.000  66.330  1.00  0.00           H
ATOM   3636  CA  VAL A 880      70.170  42.820  66.030  1.00  0.00           C
ATOM   3637  HA  VAL A 880      71.180  43.170  66.210  1.00  0.00           H
ATOM   3638  CB  VAL A 880      69.900  43.230  64.560  1.00  0.00           C
ATOM   3639  HB  VAL A 880      68.810  43.070  64.420  1.00  0.00           H
ATOM   3640  CG1 VAL A 880      70.220  44.720  64.350  1.00  0.00           C
ATOM   3641 HG11 VAL A 880      71.300  44.840  64.540  1.00  0.00           H
ATOM   3642 HG12 VAL A 880      69.610  45.370  65.010  1.00  0.00           H
ATOM   3643 HG13 VAL A 880      70.000  44.850  63.260  1.00  0.00           H
ATOM   3644  CG2 VAL A 880      70.730  42.340  63.620  1.00  0.00           C
ATOM   3645 HG21 VAL A 880      70.580  42.680  62.570  1.00  0.00           H
ATOM   3646 HG22 VAL A 880      70.360  41.290  63.700  1.00  0.00           H
ATOM   3647 HG23 VAL A 880      71.790  42.440  63.920  1.00  0.00           H
ATOM   3648  C   VAL A 880      69.250  43.460  67.040  1.00  0.00           C
ATOM   3649  O   VAL A 880      68.030  43.100  66.890  1.00  0.00           O
ATOM   3650  N   PRO A 881      69.600  44.330  67.920  1.00  0.00           N
ATOM   3651  CD  PRO A 881      70.990  44.540  68.320  1.00  0.00           C
ATOM   3652  HD1 PRO A 881      71.500  44.910  67.400  1.00  0.00           H
ATOM   3653  HD2 PRO A 881      71.420  43.560  68.600  1.00  0.00           H
ATOM   3654  CA  PRO A 881      68.670  45.340  68.590  1.00  0.00           C
ATOM   3655  HA  PRO A 881      68.150  44.890  69.420  1.00  0.00           H
ATOM   3656  CB  PRO A 881      69.620  46.340  69.240  1.00  0.00           C
ATOM   3657  HB1 PRO A 881      69.290  46.800  70.200  1.00  0.00           H
ATOM   3658  HB2 PRO A 881      69.720  47.100  68.450  1.00  0.00           H
ATOM   3659  CG  PRO A 881      70.950  45.710  69.390  1.00  0.00           C
ATOM   3660  HG1 PRO A 881      71.800  46.410  69.200  1.00  0.00           H
ATOM   3661  HG2 PRO A 881      71.210  45.040  70.240  1.00  0.00           H
ATOM   3662  C   PRO A 881      67.590  45.960  67.690  1.00  0.00           C
ATOM   3663  O   PRO A 881      67.880  46.610  66.710  1.00  0.00           O
ATOM   3664  N   SER A 882      66.300  45.620  67.950  1.00  0.00           N
ATOM   3665  HN  SER A 882      66.130  45.120  68.800  1.00  0.00           H
ATOM   3666  CA  SER A 882      65.100  45.890  67.180  1.00  0.00           C
ATOM   3667  HA  SER A 882      64.920  46.940  66.970  1.00  0.00           H
ATOM   3668  CB  SER A 882      64.950  45.250  65.750  1.00  0.00           C
ATOM   3669  HB1 SER A 882      63.920  45.310  65.330  1.00  0.00           H
ATOM   3670  HB2 SER A 882      65.190  44.170  65.730  1.00  0.00           H
ATOM   3671  OG  SER A 882      65.850  45.870  64.890  1.00  0.00           O
ATOM   3672  HG1 SER A 882      66.650  45.950  65.430  1.00  0.00           H
ATOM   3673  C   SER A 882      63.970  45.260  67.930  1.00  0.00           C
ATOM   3674  O   SER A 882      64.080  44.080  68.290  1.00  0.00           O
ATOM   3675  N   PRO A 883      62.910  45.930  68.240  1.00  0.00           N
ATOM   3676  CD  PRO A 883      62.810  47.380  68.310  1.00  0.00           C
ATOM   3677  HD1 PRO A 883      62.960  47.880  67.330  1.00  0.00           H
ATOM   3678  HD2 PRO A 883      63.640  47.790  68.920  1.00  0.00           H
ATOM   3679  CA  PRO A 883      61.640  45.310  68.440  1.00  0.00           C
ATOM   3680  HA  PRO A 883      61.830  44.790  69.370  1.00  0.00           H
ATOM   3681  CB  PRO A 883      60.650  46.470  68.420  1.00  0.00           C
ATOM   3682  HB1 PRO A 883      59.750  46.310  69.050  1.00  0.00           H
ATOM   3683  HB2 PRO A 883      60.320  46.610  67.370  1.00  0.00           H
ATOM   3684  CG  PRO A 883      61.440  47.670  68.920  1.00  0.00           C
ATOM   3685  HG1 PRO A 883      60.920  48.580  68.540  1.00  0.00           H
ATOM   3686  HG2 PRO A 883      61.570  47.610  70.020  1.00  0.00           H
ATOM   3687  C   PRO A 883      61.200  44.180  67.450  1.00  0.00           C
ATOM   3688  O   PRO A 883      61.500  44.310  66.270  1.00  0.00           O
ATOM   3689  N   LYS A 884      60.500  43.150  67.930  1.00  0.00           N
ATOM   3690  HN  LYS A 884      60.330  43.100  68.920  1.00  0.00           H
ATOM   3691  CA  LYS A 884      59.930  42.070  67.190  1.00  0.00           C
ATOM   3692  HA  LYS A 884      60.330  42.150  66.190  1.00  0.00           H
ATOM   3693  CB  LYS A 884      60.360  40.690  67.760  1.00  0.00           C
ATOM   3694  HB1 LYS A 884      59.990  39.970  67.020  1.00  0.00           H
ATOM   3695  HB2 LYS A 884      59.950  40.520  68.780  1.00  0.00           H
ATOM   3696  CG  LYS A 884      61.880  40.380  67.830  1.00  0.00           C
ATOM   3697  HG1 LYS A 884      62.020  39.330  68.170  1.00  0.00           H
ATOM   3698  HG2 LYS A 884      62.360  41.160  68.460  1.00  0.00           H
ATOM   3699  CD  LYS A 884      62.460  40.690  66.470  1.00  0.00           C
ATOM   3700  HD1 LYS A 884      62.710  41.770  66.380  1.00  0.00           H
ATOM   3701  HD2 LYS A 884      61.890  40.330  65.580  1.00  0.00           H
ATOM   3702  CE  LYS A 884      63.890  40.140  66.380  1.00  0.00           C
ATOM   3703  HE1 LYS A 884      64.400  40.310  67.360  1.00  0.00           H
ATOM   3704  HE2 LYS A 884      64.420  40.740  65.620  1.00  0.00           H
ATOM   3705  NZ  LYS A 884      63.870  38.660  65.920  1.00  0.00           N
ATOM   3706  HZ1 LYS A 884      63.510  38.020  66.650  1.00  0.00           H
ATOM   3707  HZ2 LYS A 884      64.840  38.420  65.650  1.00  0.00           H
ATOM   3708  HZ3 LYS A 884      63.250  38.570  65.090  1.00  0.00           H
ATOM   3709  C   LYS A 884      58.450  42.040  67.170  1.00  0.00           C
ATOM   3710  O   LYS A 884      57.770  42.550  68.010  1.00  0.00           O
ATOM   3711  N   LEU A 885      57.870  41.440  66.110  1.00  0.00           N
ATOM   3712  HN  LEU A 885      58.420  41.030  65.380  1.00  0.00           H
ATOM   3713  CA  LEU A 885      56.430  41.310  66.010  1.00  0.00           C
ATOM   3714  HA  LEU A 885      56.070  42.320  66.100  1.00  0.00           H
ATOM   3715  CB  LEU A 885      56.180  40.750  64.600  1.00  0.00           C
ATOM   3716  HB1 LEU A 885      56.610  39.730  64.620  1.00  0.00           H
ATOM   3717  HB2 LEU A 885      56.710  41.360  63.830  1.00  0.00           H
ATOM   3718  CG  LEU A 885      54.680  40.690  64.150  1.00  0.00           C
ATOM   3719  HG  LEU A 885      54.090  40.060  64.850  1.00  0.00           H
ATOM   3720  CD1 LEU A 885      54.040  42.110  64.110  1.00  0.00           C
ATOM   3721 HD11 LEU A 885      53.080  42.180  63.550  1.00  0.00           H
ATOM   3722 HD12 LEU A 885      54.770  42.680  63.480  1.00  0.00           H
ATOM   3723 HD13 LEU A 885      53.810  42.640  65.060  1.00  0.00           H
ATOM   3724  CD2 LEU A 885      54.480  40.070  62.730  1.00  0.00           C
ATOM   3725 HD21 LEU A 885      54.790  40.870  62.030  1.00  0.00           H
ATOM   3726 HD22 LEU A 885      53.400  39.820  62.580  1.00  0.00           H
ATOM   3727 HD23 LEU A 885      55.170  39.210  62.610  1.00  0.00           H
ATOM   3728  C   LEU A 885      55.710  40.580  67.180  1.00  0.00           C
ATOM   3729  O   LEU A 885      56.050  39.480  67.570  1.00  0.00           O
ATOM   3730  N   HSD A 886      54.610  41.210  67.730  1.00  0.00           N
ATOM   3731  HN  HSD A 886      54.220  42.040  67.350  1.00  0.00           H
ATOM   3732  CA  HSD A 886      54.000  40.460  68.800  1.00  0.00           C
ATOM   3733  HA  HSD A 886      54.550  39.700  69.340  1.00  0.00           H
ATOM   3734  CB  HSD A 886      53.640  41.400  70.050  1.00  0.00           C
ATOM   3735  HB1 HSD A 886      53.230  40.880  70.930  1.00  0.00           H
ATOM   3736  HB2 HSD A 886      52.950  42.150  69.610  1.00  0.00           H
ATOM   3737  ND1 HSD A 886      55.670  41.370  71.440  1.00  0.00           N
ATOM   3738  HD1 HSD A 886      55.700  40.390  71.600  1.00  0.00           H
ATOM   3739  CG  HSD A 886      54.860  42.070  70.520  1.00  0.00           C
ATOM   3740  CE1 HSD A 886      56.800  42.150  71.620  1.00  0.00           C
ATOM   3741  HE1 HSD A 886      57.670  41.770  72.140  1.00  0.00           H
ATOM   3742  NE2 HSD A 886      56.750  43.280  70.920  1.00  0.00           N
ATOM   3743  CD2 HSD A 886      55.570  43.220  70.220  1.00  0.00           C
ATOM   3744  HD2 HSD A 886      55.190  44.070  69.670  1.00  0.00           H
ATOM   3745  C   HSD A 886      52.750  39.960  68.240  1.00  0.00           C
ATOM   3746  O   HSD A 886      52.040  40.690  67.540  1.00  0.00           O
ATOM   3747  N   VAL A 887      52.350  38.760  68.510  1.00  0.00           N
ATOM   3748  HN  VAL A 887      52.890  38.210  69.150  1.00  0.00           H
ATOM   3749  CA  VAL A 887      51.140  38.210  67.860  1.00  0.00           C
ATOM   3750  HA  VAL A 887      50.540  39.030  67.500  1.00  0.00           H
ATOM   3751  CB  VAL A 887      51.320  37.120  66.740  1.00  0.00           C
ATOM   3752  HB  VAL A 887      50.410  36.580  66.430  1.00  0.00           H
ATOM   3753  CG1 VAL A 887      51.690  38.010  65.530  1.00  0.00           C
ATOM   3754 HG11 VAL A 887      50.810  38.600  65.190  1.00  0.00           H
ATOM   3755 HG12 VAL A 887      52.000  37.330  64.700  1.00  0.00           H
ATOM   3756 HG13 VAL A 887      52.640  38.560  65.730  1.00  0.00           H
ATOM   3757  CG2 VAL A 887      52.500  36.200  67.000  1.00  0.00           C
ATOM   3758 HG21 VAL A 887      52.220  35.480  67.810  1.00  0.00           H
ATOM   3759 HG22 VAL A 887      53.420  36.740  67.290  1.00  0.00           H
ATOM   3760 HG23 VAL A 887      52.680  35.580  66.090  1.00  0.00           H
ATOM   3761  C   VAL A 887      50.410  37.470  68.950  1.00  0.00           C
ATOM   3762  O   VAL A 887      51.130  36.880  69.770  1.00  0.00           O
ATOM   3763  N   PRO A 888      49.120  37.520  69.060  1.00  0.00           N
ATOM   3764  CD  PRO A 888      48.260  38.210  68.150  1.00  0.00           C
ATOM   3765  HD1 PRO A 888      48.600  38.090  67.090  1.00  0.00           H
ATOM   3766  HD2 PRO A 888      48.220  39.280  68.450  1.00  0.00           H
ATOM   3767  CA  PRO A 888      48.320  36.630  69.950  1.00  0.00           C
ATOM   3768  HA  PRO A 888      48.480  36.680  71.020  1.00  0.00           H
ATOM   3769  CB  PRO A 888      46.890  37.160  69.710  1.00  0.00           C
ATOM   3770  HB1 PRO A 888      46.670  37.990  70.410  1.00  0.00           H
ATOM   3771  HB2 PRO A 888      46.100  36.430  70.010  1.00  0.00           H
ATOM   3772  CG  PRO A 888      46.880  37.640  68.260  1.00  0.00           C
ATOM   3773  HG1 PRO A 888      46.700  36.800  67.560  1.00  0.00           H
ATOM   3774  HG2 PRO A 888      46.020  38.330  68.170  1.00  0.00           H
ATOM   3775  C   PRO A 888      48.490  35.180  69.510  1.00  0.00           C
ATOM   3776  O   PRO A 888      48.520  34.860  68.320  1.00  0.00           O
ATOM   3777  N   GLU A 889      48.660  34.230  70.460  1.00  0.00           N
ATOM   3778  HN  GLU A 889      48.460  34.410  71.430  1.00  0.00           H
ATOM   3779  CA  GLU A 889      48.790  32.810  70.070  1.00  0.00           C
ATOM   3780  HA  GLU A 889      48.940  32.650  69.020  1.00  0.00           H
ATOM   3781  CB  GLU A 889      50.000  32.180  70.870  1.00  0.00           C
ATOM   3782  HB1 GLU A 889      50.090  31.180  70.400  1.00  0.00           H
ATOM   3783  HB2 GLU A 889      49.900  32.110  71.980  1.00  0.00           H
ATOM   3784  CG  GLU A 889      51.370  32.900  70.530  1.00  0.00           C
ATOM   3785  HG1 GLU A 889      51.470  33.770  71.190  1.00  0.00           H
ATOM   3786  HG2 GLU A 889      51.300  33.120  69.440  1.00  0.00           H
ATOM   3787  CD  GLU A 889      52.520  31.890  70.630  1.00  0.00           C
ATOM   3788  OE1 GLU A 889      52.780  31.060  69.750  1.00  0.00           O
ATOM   3789  OE2 GLU A 889      53.230  32.000  71.700  1.00  0.00           O
ATOM   3790  C   GLU A 889      47.560  32.050  70.520  1.00  0.00           C
ATOM   3791  O   GLU A 889      46.710  32.520  71.310  1.00  0.00           O
ATOM   3792  N   LYS A 890      47.350  30.900  69.940  1.00  0.00           N
ATOM   3793  HN  LYS A 890      48.000  30.600  69.260  1.00  0.00           H
ATOM   3794  CA  LYS A 890      46.300  29.890  70.140  1.00  0.00           C
ATOM   3795  HA  LYS A 890      46.540  28.980  69.630  1.00  0.00           H
ATOM   3796  CB  LYS A 890      46.030  29.480  71.660  1.00  0.00           C
ATOM   3797  HB1 LYS A 890      44.990  29.110  71.740  1.00  0.00           H
ATOM   3798  HB2 LYS A 890      46.200  30.390  72.260  1.00  0.00           H
ATOM   3799  CG  LYS A 890      47.000  28.470  72.210  1.00  0.00           C
ATOM   3800  HG1 LYS A 890      46.940  27.500  71.680  1.00  0.00           H
ATOM   3801  HG2 LYS A 890      46.720  28.330  73.280  1.00  0.00           H
ATOM   3802  CD  LYS A 890      48.450  28.950  72.220  1.00  0.00           C
ATOM   3803  HD1 LYS A 890      48.500  29.980  72.640  1.00  0.00           H
ATOM   3804  HD2 LYS A 890      48.850  29.090  71.200  1.00  0.00           H
ATOM   3805  CE  LYS A 890      49.440  28.080  73.070  1.00  0.00           C
ATOM   3806  HE1 LYS A 890      49.410  26.980  72.910  1.00  0.00           H
ATOM   3807  HE2 LYS A 890      49.210  28.250  74.140  1.00  0.00           H
ATOM   3808  NZ  LYS A 890      50.850  28.540  72.870  1.00  0.00           N
ATOM   3809  HZ1 LYS A 890      51.040  29.420  73.390  1.00  0.00           H
ATOM   3810  HZ2 LYS A 890      51.070  28.560  71.840  1.00  0.00           H
ATOM   3811  HZ3 LYS A 890      51.430  27.780  73.260  1.00  0.00           H
ATOM   3812  C   LYS A 890      45.070  30.180  69.320  1.00  0.00           C
ATOM   3813  O   LYS A 890      43.970  29.790  69.670  1.00  0.00           O
ATOM   3814  N   PHE A 891      45.150  30.890  68.170  1.00  0.00           N
ATOM   3815  HN  PHE A 891      46.040  31.290  67.900  1.00  0.00           H
ATOM   3816  CA  PHE A 891      44.040  31.450  67.400  1.00  0.00           C
ATOM   3817  HA  PHE A 891      44.480  32.070  66.630  1.00  0.00           H
ATOM   3818  CB  PHE A 891      43.290  30.260  66.680  1.00  0.00           C
ATOM   3819  HB1 PHE A 891      43.110  29.390  67.360  1.00  0.00           H
ATOM   3820  HB2 PHE A 891      43.960  29.880  65.890  1.00  0.00           H
ATOM   3821  CG  PHE A 891      42.080  30.670  65.860  1.00  0.00           C
ATOM   3822  CD1 PHE A 891      40.850  30.070  65.980  1.00  0.00           C
ATOM   3823  HD1 PHE A 891      40.670  29.290  66.690  1.00  0.00           H
ATOM   3824  CE1 PHE A 891      39.870  30.370  65.020  1.00  0.00           C
ATOM   3825  HE1 PHE A 891      38.970  29.790  64.860  1.00  0.00           H
ATOM   3826  CZ  PHE A 891      40.030  31.440  64.130  1.00  0.00           C
ATOM   3827  HZ  PHE A 891      39.210  31.640  63.460  1.00  0.00           H
ATOM   3828  CD2 PHE A 891      42.210  31.820  64.990  1.00  0.00           C
ATOM   3829  HD2 PHE A 891      43.150  32.330  64.910  1.00  0.00           H
ATOM   3830  CE2 PHE A 891      41.150  32.260  64.200  1.00  0.00           C
ATOM   3831  HE2 PHE A 891      41.310  33.150  63.600  1.00  0.00           H
ATOM   3832  C   PHE A 891      43.210  32.310  68.340  1.00  0.00           C
ATOM   3833  O   PHE A 891      42.070  31.920  68.710  1.00  0.00           O
ATOM   3834  N   GLU A 892      43.680  33.450  68.800  1.00  0.00           N
ATOM   3835  HN  GLU A 892      44.580  33.680  68.470  1.00  0.00           H
ATOM   3836  CA  GLU A 892      43.030  34.320  69.710  1.00  0.00           C
ATOM   3837  HA  GLU A 892      41.970  34.120  69.780  1.00  0.00           H
ATOM   3838  CB  GLU A 892      43.510  34.340  71.170  1.00  0.00           C
ATOM   3839  HB1 GLU A 892      42.830  35.080  71.630  1.00  0.00           H
ATOM   3840  HB2 GLU A 892      44.540  34.740  71.210  1.00  0.00           H
ATOM   3841  CG  GLU A 892      43.410  32.900  71.870  1.00  0.00           C
ATOM   3842  HG1 GLU A 892      44.150  32.170  71.450  1.00  0.00           H
ATOM   3843  HG2 GLU A 892      42.370  32.580  71.660  1.00  0.00           H
ATOM   3844  CD  GLU A 892      43.580  33.050  73.360  1.00  0.00           C
ATOM   3845  OE1 GLU A 892      43.940  34.130  73.860  1.00  0.00           O
ATOM   3846  OE2 GLU A 892      43.290  32.020  74.050  1.00  0.00           O
ATOM   3847  C   GLU A 892      43.140  35.750  69.060  1.00  0.00           C
ATOM   3848  O   GLU A 892      44.210  36.070  68.540  1.00  0.00           O
ATOM   3849  N   PRO A 893      42.170  36.680  69.090  1.00  0.00           N
ATOM   3850  CD  PRO A 893      40.790  36.360  69.600  1.00  0.00           C
ATOM   3851  HD1 PRO A 893      40.840  36.260  70.710  1.00  0.00           H
ATOM   3852  HD2 PRO A 893      40.350  35.450  69.150  1.00  0.00           H
ATOM   3853  CA  PRO A 893      42.330  38.070  68.760  1.00  0.00           C
ATOM   3854  HA  PRO A 893      42.640  38.200  67.720  1.00  0.00           H
ATOM   3855  CB  PRO A 893      41.010  38.660  69.070  1.00  0.00           C
ATOM   3856  HB1 PRO A 893      40.770  39.450  68.330  1.00  0.00           H
ATOM   3857  HB2 PRO A 893      41.010  39.110  70.090  1.00  0.00           H
ATOM   3858  CG  PRO A 893      40.030  37.530  68.970  1.00  0.00           C
ATOM   3859  HG1 PRO A 893      39.100  37.720  69.540  1.00  0.00           H
ATOM   3860  HG2 PRO A 893      39.760  37.330  67.910  1.00  0.00           H
ATOM   3861  C   PRO A 893      43.470  38.760  69.490  1.00  0.00           C
ATOM   3862  O   PRO A 893      43.830  38.360  70.530  1.00  0.00           O
ATOM   3863  N   THR A 894      44.020  39.900  68.850  1.00  0.00           N
ATOM   3864  HN  THR A 894      43.870  40.090  67.880  1.00  0.00           H
ATOM   3865  CA  THR A 894      44.930  40.880  69.500  1.00  0.00           C
ATOM   3866  HA  THR A 894      45.740  40.270  69.860  1.00  0.00           H
ATOM   3867  CB  THR A 894      45.560  41.970  68.560  1.00  0.00           C
ATOM   3868  HB  THR A 894      44.770  42.730  68.340  1.00  0.00           H
ATOM   3869  OG1 THR A 894      46.040  41.240  67.420  1.00  0.00           O
ATOM   3870  HG1 THR A 894      45.370  41.280  66.730  1.00  0.00           H
ATOM   3871  CG2 THR A 894      46.720  42.700  69.340  1.00  0.00           C
ATOM   3872 HG21 THR A 894      47.350  43.400  68.760  1.00  0.00           H
ATOM   3873 HG22 THR A 894      47.460  41.980  69.750  1.00  0.00           H
ATOM   3874 HG23 THR A 894      46.260  43.220  70.210  1.00  0.00           H
ATOM   3875  C   THR A 894      44.170  41.540  70.610  1.00  0.00           C
ATOM   3876  O   THR A 894      44.740  41.680  71.710  1.00  0.00           O
ATOM   3877  N   HSD A 895      42.930  41.930  70.400  1.00  0.00           N
ATOM   3878  HN  HSD A 895      42.560  42.060  69.480  1.00  0.00           H
ATOM   3879  CA  HSD A 895      42.010  42.350  71.380  1.00  0.00           C
ATOM   3880  HA  HSD A 895      42.330  43.330  71.710  1.00  0.00           H
ATOM   3881  CB  HSD A 895      40.710  42.670  70.720  1.00  0.00           C
ATOM   3882  HB1 HSD A 895      40.440  41.780  70.110  1.00  0.00           H
ATOM   3883  HB2 HSD A 895      40.910  43.530  70.040  1.00  0.00           H
ATOM   3884  ND1 HSD A 895      39.540  44.170  72.320  1.00  0.00           N
ATOM   3885  HD1 HSD A 895      40.040  45.000  72.070  1.00  0.00           H
ATOM   3886  CG  HSD A 895      39.580  42.960  71.550  1.00  0.00           C
ATOM   3887  CE1 HSD A 895      38.320  44.150  72.950  1.00  0.00           C
ATOM   3888  HE1 HSD A 895      38.090  44.970  73.640  1.00  0.00           H
ATOM   3889  NE2 HSD A 895      37.720  43.000  72.740  1.00  0.00           N
ATOM   3890  CD2 HSD A 895      38.440  42.250  71.820  1.00  0.00           C
ATOM   3891  HD2 HSD A 895      38.150  41.250  71.530  1.00  0.00           H
ATOM   3892  C   HSD A 895      41.810  41.350  72.510  1.00  0.00           C
ATOM   3893  O   HSD A 895      41.630  40.140  72.240  1.00  0.00           O
ATOM   3894  N   PRO A 896      41.720  41.740  73.780  1.00  0.00           N
ATOM   3895  CD  PRO A 896      42.150  43.080  74.200  1.00  0.00           C
ATOM   3896  HD1 PRO A 896      41.300  43.780  74.010  1.00  0.00           H
ATOM   3897  HD2 PRO A 896      43.050  43.320  73.610  1.00  0.00           H
ATOM   3898  CA  PRO A 896      41.950  40.800  74.840  1.00  0.00           C
ATOM   3899  HA  PRO A 896      42.420  39.900  74.450  1.00  0.00           H
ATOM   3900  CB  PRO A 896      42.930  41.500  75.730  1.00  0.00           C
ATOM   3901  HB1 PRO A 896      43.980  41.440  75.370  1.00  0.00           H
ATOM   3902  HB2 PRO A 896      42.930  41.120  76.770  1.00  0.00           H
ATOM   3903  CG  PRO A 896      42.520  43.000  75.670  1.00  0.00           C
ATOM   3904  HG1 PRO A 896      41.650  43.170  76.340  1.00  0.00           H
ATOM   3905  HG2 PRO A 896      43.350  43.700  75.910  1.00  0.00           H
ATOM   3906  C   PRO A 896      40.650  40.480  75.620  1.00  0.00           C
ATOM   3907  O   PRO A 896      40.740  39.760  76.620  1.00  0.00           O
ATOM   3908  N   GLU A 897      39.470  41.010  75.210  1.00  0.00           N
ATOM   3909  HN  GLU A 897      39.310  41.550  74.380  1.00  0.00           H
ATOM   3910  CA  GLU A 897      38.320  40.840  76.100  1.00  0.00           C
ATOM   3911  HA  GLU A 897      38.640  40.790  77.130  1.00  0.00           H
ATOM   3912  CB  GLU A 897      37.490  42.180  76.020  1.00  0.00           C
ATOM   3913  HB1 GLU A 897      36.680  42.130  76.790  1.00  0.00           H
ATOM   3914  HB2 GLU A 897      37.010  42.220  75.020  1.00  0.00           H
ATOM   3915  CG  GLU A 897      38.290  43.440  76.260  1.00  0.00           C
ATOM   3916  HG1 GLU A 897      38.820  43.650  75.320  1.00  0.00           H
ATOM   3917  HG2 GLU A 897      39.100  43.210  77.000  1.00  0.00           H
ATOM   3918  CD  GLU A 897      37.460  44.690  76.760  1.00  0.00           C
ATOM   3919  OE1 GLU A 897      37.310  44.900  77.980  1.00  0.00           O
ATOM   3920  OE2 GLU A 897      36.970  45.450  75.920  1.00  0.00           O
ATOM   3921  C   GLU A 897      37.280  39.730  75.760  1.00  0.00           C
ATOM   3922  O   GLU A 897      36.240  39.620  76.360  1.00  0.00           O
ATOM   3923  N   ARG A 898      37.570  38.910  74.720  1.00  0.00           N
ATOM   3924  HN  ARG A 898      38.390  38.910  74.150  1.00  0.00           H
ATOM   3925  CA  ARG A 898      36.640  37.850  74.230  1.00  0.00           C
ATOM   3926  HA  ARG A 898      36.460  37.320  75.150  1.00  0.00           H
ATOM   3927  CB  ARG A 898      35.410  38.470  73.540  1.00  0.00           C
ATOM   3928  HB1 ARG A 898      34.800  38.900  74.360  1.00  0.00           H
ATOM   3929  HB2 ARG A 898      34.910  37.670  72.940  1.00  0.00           H
ATOM   3930  CG  ARG A 898      35.760  39.600  72.530  1.00  0.00           C
ATOM   3931  HG1 ARG A 898      36.710  39.370  72.030  1.00  0.00           H
ATOM   3932  HG2 ARG A 898      35.870  40.540  73.110  1.00  0.00           H
ATOM   3933  CD  ARG A 898      34.630  39.780  71.570  1.00  0.00           C
ATOM   3934  HD1 ARG A 898      33.680  40.050  72.080  1.00  0.00           H
ATOM   3935  HD2 ARG A 898      34.540  38.910  70.890  1.00  0.00           H
ATOM   3936  NE  ARG A 898      35.010  40.900  70.680  1.00  0.00           N
ATOM   3937  HE  ARG A 898      34.720  41.780  71.050  1.00  0.00           H
ATOM   3938  CZ  ARG A 898      35.800  40.900  69.580  1.00  0.00           C
ATOM   3939  NH1 ARG A 898      36.180  39.750  69.060  1.00  0.00           N
ATOM   3940 HH11 ARG A 898      36.760  39.720  68.250  1.00  0.00           H
ATOM   3941 HH12 ARG A 898      36.010  38.860  69.480  1.00  0.00           H
ATOM   3942  NH2 ARG A 898      36.110  42.050  68.960  1.00  0.00           N
ATOM   3943 HH21 ARG A 898      36.850  41.980  68.290  1.00  0.00           H
ATOM   3944 HH22 ARG A 898      35.980  42.850  69.550  1.00  0.00           H
ATOM   3945  C   ARG A 898      37.330  36.960  73.210  1.00  0.00           C
ATOM   3946  O   ARG A 898      38.530  37.080  72.910  1.00  0.00           O
ATOM   3947  N   GLY A 899      36.660  35.860  72.750  1.00  0.00           N
ATOM   3948  HN  GLY A 899      35.800  35.600  73.190  1.00  0.00           H
ATOM   3949  CA  GLY A 899      36.910  35.310  71.360  1.00  0.00           C
ATOM   3950  HA1 GLY A 899      36.320  34.410  71.310  1.00  0.00           H
ATOM   3951  HA2 GLY A 899      37.960  35.110  71.360  1.00  0.00           H
ATOM   3952  C   GLY A 899      36.660  36.250  70.270  1.00  0.00           C
ATOM   3953  O   GLY A 899      36.340  37.390  70.410  1.00  0.00           O
ATOM   3954  N   TRP A 900      36.710  35.670  69.050  1.00  0.00           N
ATOM   3955  HN  TRP A 900      36.940  34.700  69.070  1.00  0.00           H
ATOM   3956  CA  TRP A 900      36.590  36.260  67.720  1.00  0.00           C
ATOM   3957  HA  TRP A 900      37.360  37.010  67.730  1.00  0.00           H
ATOM   3958  CB  TRP A 900      36.750  35.070  66.650  1.00  0.00           C
ATOM   3959  HB1 TRP A 900      36.620  35.540  65.660  1.00  0.00           H
ATOM   3960  HB2 TRP A 900      36.010  34.240  66.710  1.00  0.00           H
ATOM   3961  CG  TRP A 900      38.120  34.560  66.670  1.00  0.00           C
ATOM   3962  CD1 TRP A 900      38.630  33.450  67.250  1.00  0.00           C
ATOM   3963  HD1 TRP A 900      37.970  32.760  67.750  1.00  0.00           H
ATOM   3964  NE1 TRP A 900      40.010  33.490  67.200  1.00  0.00           N
ATOM   3965  HE1 TRP A 900      40.590  32.770  67.510  1.00  0.00           H
ATOM   3966  CE2 TRP A 900      40.370  34.600  66.490  1.00  0.00           C
ATOM   3967  CD2 TRP A 900      39.230  35.340  66.170  1.00  0.00           C
ATOM   3968  CE3 TRP A 900      39.340  36.580  65.520  1.00  0.00           C
ATOM   3969  HE3 TRP A 900      38.470  37.130  65.190  1.00  0.00           H
ATOM   3970  CZ3 TRP A 900      40.650  37.020  65.250  1.00  0.00           C
ATOM   3971  HZ3 TRP A 900      40.690  38.030  64.860  1.00  0.00           H
ATOM   3972  CZ2 TRP A 900      41.670  35.090  66.350  1.00  0.00           C
ATOM   3973  HZ2 TRP A 900      42.560  34.490  66.470  1.00  0.00           H
ATOM   3974  CH2 TRP A 900      41.820  36.320  65.660  1.00  0.00           C
ATOM   3975  HH2 TRP A 900      42.830  36.700  65.680  1.00  0.00           H
ATOM   3976  C   TRP A 900      35.260  36.980  67.450  1.00  0.00           C
ATOM   3977  O   TRP A 900      35.280  38.070  66.950  1.00  0.00           O
ATOM   3978  N   ILE A 901      34.210  36.360  68.040  1.00  0.00           N
ATOM   3979  HN  ILE A 901      34.210  35.520  68.570  1.00  0.00           H
ATOM   3980  CA  ILE A 901      32.890  36.690  67.560  1.00  0.00           C
ATOM   3981  HA  ILE A 901      33.060  37.040  66.550  1.00  0.00           H
ATOM   3982  CB  ILE A 901      31.900  35.550  67.550  1.00  0.00           C
ATOM   3983  HB  ILE A 901      32.090  35.040  68.520  1.00  0.00           H
ATOM   3984  CG2 ILE A 901      30.410  36.020  67.340  1.00  0.00           C
ATOM   3985 HG21 ILE A 901      30.380  36.700  66.460  1.00  0.00           H
ATOM   3986 HG22 ILE A 901      30.050  36.650  68.180  1.00  0.00           H
ATOM   3987 HG23 ILE A 901      29.710  35.180  67.130  1.00  0.00           H
ATOM   3988  CG1 ILE A 901      32.280  34.470  66.510  1.00  0.00           C
ATOM   3989 HG11 ILE A 901      33.370  34.300  66.510  1.00  0.00           H
ATOM   3990 HG12 ILE A 901      32.060  34.790  65.470  1.00  0.00           H
ATOM   3991  CD  ILE A 901      31.690  33.080  66.790  1.00  0.00           C
ATOM   3992  HD1 ILE A 901      30.600  33.150  66.630  1.00  0.00           H
ATOM   3993  HD2 ILE A 901      32.080  32.820  67.790  1.00  0.00           H
ATOM   3994  HD3 ILE A 901      32.200  32.280  66.210  1.00  0.00           H
ATOM   3995  C   ILE A 901      32.320  37.920  68.320  1.00  0.00           C
ATOM   3996  O   ILE A 901      32.360  37.980  69.530  1.00  0.00           O
ATOM   3997  N   ILE A 902      31.860  38.920  67.580  1.00  0.00           N
ATOM   3998  HN  ILE A 902      31.940  38.950  66.590  1.00  0.00           H
ATOM   3999  CA  ILE A 902      31.350  40.180  68.110  1.00  0.00           C
ATOM   4000  HA  ILE A 902      31.300  40.080  69.190  1.00  0.00           H
ATOM   4001  CB  ILE A 902      32.200  41.360  67.840  1.00  0.00           C
ATOM   4002  HB  ILE A 902      33.150  41.250  68.410  1.00  0.00           H
ATOM   4003  CG2 ILE A 902      32.490  41.600  66.330  1.00  0.00           C
ATOM   4004 HG21 ILE A 902      31.630  41.610  65.630  1.00  0.00           H
ATOM   4005 HG22 ILE A 902      33.110  40.740  66.010  1.00  0.00           H
ATOM   4006 HG23 ILE A 902      33.130  42.490  66.150  1.00  0.00           H
ATOM   4007  CG1 ILE A 902      31.610  42.670  68.530  1.00  0.00           C
ATOM   4008 HG11 ILE A 902      31.060  42.250  69.400  1.00  0.00           H
ATOM   4009 HG12 ILE A 902      30.830  43.010  67.830  1.00  0.00           H
ATOM   4010  CD  ILE A 902      32.500  43.810  69.050  1.00  0.00           C
ATOM   4011  HD1 ILE A 902      31.930  44.590  69.600  1.00  0.00           H
ATOM   4012  HD2 ILE A 902      32.990  44.290  68.170  1.00  0.00           H
ATOM   4013  HD3 ILE A 902      33.390  43.520  69.650  1.00  0.00           H
ATOM   4014  C   ILE A 902      29.880  40.370  67.770  1.00  0.00           C
ATOM   4015  O   ILE A 902      29.420  40.160  66.670  1.00  0.00           O
ATOM   4016  N   SER A 903      28.980  40.670  68.790  1.00  0.00           N
ATOM   4017  HN  SER A 903      29.280  40.720  69.740  1.00  0.00           H
ATOM   4018  CA  SER A 903      27.570  40.890  68.660  1.00  0.00           C
ATOM   4019  HA  SER A 903      27.180  39.990  68.200  1.00  0.00           H
ATOM   4020  CB  SER A 903      26.880  41.270  70.000  1.00  0.00           C
ATOM   4021  HB1 SER A 903      25.860  41.660  69.770  1.00  0.00           H
ATOM   4022  HB2 SER A 903      27.510  42.090  70.390  1.00  0.00           H
ATOM   4023  OG  SER A 903      26.770  40.210  70.990  1.00  0.00           O
ATOM   4024  HG1 SER A 903      26.010  39.760  70.600  1.00  0.00           H
ATOM   4025  C   SER A 903      27.280  42.140  67.710  1.00  0.00           C
ATOM   4026  O   SER A 903      27.790  43.230  67.960  1.00  0.00           O
ATOM   4027  N   PRO A 904      26.440  41.930  66.650  1.00  0.00           N
ATOM   4028  CD  PRO A 904      25.960  40.630  66.170  1.00  0.00           C
ATOM   4029  HD1 PRO A 904      25.450  40.140  67.020  1.00  0.00           H
ATOM   4030  HD2 PRO A 904      26.830  39.990  65.930  1.00  0.00           H
ATOM   4031  CA  PRO A 904      25.580  43.020  66.220  1.00  0.00           C
ATOM   4032  HA  PRO A 904      26.270  43.520  65.550  1.00  0.00           H
ATOM   4033  CB  PRO A 904      24.470  42.330  65.370  1.00  0.00           C
ATOM   4034  HB1 PRO A 904      24.110  42.920  64.510  1.00  0.00           H
ATOM   4035  HB2 PRO A 904      23.640  42.140  66.090  1.00  0.00           H
ATOM   4036  CG  PRO A 904      25.120  41.010  64.970  1.00  0.00           C
ATOM   4037  HG1 PRO A 904      24.550  40.160  64.550  1.00  0.00           H
ATOM   4038  HG2 PRO A 904      25.880  41.400  64.250  1.00  0.00           H
ATOM   4039  C   PRO A 904      25.000  44.030  67.210  1.00  0.00           C
ATOM   4040  O   PRO A 904      24.760  43.640  68.360  1.00  0.00           O
ATOM   4041  N   LEU A 905      24.790  45.280  66.780  1.00  0.00           N
ATOM   4042  HN  LEU A 905      25.030  45.570  65.860  1.00  0.00           H
ATOM   4043  CA  LEU A 905      24.180  46.320  67.620  1.00  0.00           C
ATOM   4044  HA  LEU A 905      24.060  47.130  66.910  1.00  0.00           H
ATOM   4045  CB  LEU A 905      22.770  45.980  68.160  1.00  0.00           C
ATOM   4046  HB1 LEU A 905      22.300  46.910  68.580  1.00  0.00           H
ATOM   4047  HB2 LEU A 905      22.870  45.330  69.060  1.00  0.00           H
ATOM   4048  CG  LEU A 905      21.780  45.280  67.210  1.00  0.00           C
ATOM   4049  HG  LEU A 905      22.160  44.390  66.670  1.00  0.00           H
ATOM   4050  CD1 LEU A 905      20.590  44.830  68.080  1.00  0.00           C
ATOM   4051 HD11 LEU A 905      19.960  45.700  68.350  1.00  0.00           H
ATOM   4052 HD12 LEU A 905      20.910  44.290  69.000  1.00  0.00           H
ATOM   4053 HD13 LEU A 905      20.060  44.120  67.420  1.00  0.00           H
ATOM   4054  CD2 LEU A 905      21.480  46.270  66.060  1.00  0.00           C
ATOM   4055 HD21 LEU A 905      22.380  46.450  65.440  1.00  0.00           H
ATOM   4056 HD22 LEU A 905      21.250  47.280  66.470  1.00  0.00           H
ATOM   4057 HD23 LEU A 905      20.710  45.930  65.340  1.00  0.00           H
ATOM   4058  C   LEU A 905      25.040  46.980  68.640  1.00  0.00           C
ATOM   4059  O   LEU A 905      25.240  48.210  68.650  1.00  0.00           O
ATOM   4060  N   GLY A 906      25.570  46.160  69.590  1.00  0.00           N
ATOM   4061  HN  GLY A 906      25.430  45.180  69.450  1.00  0.00           H
ATOM   4062  CA  GLY A 906      26.200  46.580  70.820  1.00  0.00           C
ATOM   4063  HA1 GLY A 906      27.140  47.070  70.600  1.00  0.00           H
ATOM   4064  HA2 GLY A 906      26.350  45.760  71.490  1.00  0.00           H
ATOM   4065  C   GLY A 906      25.480  47.730  71.650  1.00  0.00           C
ATOM   4066  O   GLY A 906      24.290  47.840  71.640  1.00  0.00           O
ATOM   4067  N   ASP A 907      26.160  48.590  72.440  1.00  0.00           N
ATOM   4068  HN  ASP A 907      27.150  48.620  72.370  1.00  0.00           H
ATOM   4069  CA  ASP A 907      25.590  49.580  73.420  1.00  0.00           C
ATOM   4070  HA  ASP A 907      24.640  49.180  73.720  1.00  0.00           H
ATOM   4071  CB  ASP A 907      26.550  49.590  74.640  1.00  0.00           C
ATOM   4072  HB1 ASP A 907      26.360  50.530  75.190  1.00  0.00           H
ATOM   4073  HB2 ASP A 907      27.600  49.590  74.280  1.00  0.00           H
ATOM   4074  CG  ASP A 907      26.340  48.480  75.580  1.00  0.00           C
ATOM   4075  OD1 ASP A 907      25.270  47.770  75.470  1.00  0.00           O
ATOM   4076  OD2 ASP A 907      27.150  48.360  76.510  1.00  0.00           O
ATOM   4077  C   ASP A 907      25.450  50.940  72.740  1.00  0.00           C
ATOM   4078  O   ASP A 907      24.950  51.910  73.360  1.00  0.00           O
ATOM   4079  N   ASN A 908      25.780  51.090  71.470  1.00  0.00           N
ATOM   4080  HN  ASN A 908      26.110  50.220  71.140  1.00  0.00           H
ATOM   4081  CA  ASN A 908      25.820  52.290  70.660  1.00  0.00           C
ATOM   4082  HA  ASN A 908      26.550  52.890  71.170  1.00  0.00           H
ATOM   4083  CB  ASN A 908      26.230  51.880  69.280  1.00  0.00           C
ATOM   4084  HB1 ASN A 908      26.490  52.770  68.660  1.00  0.00           H
ATOM   4085  HB2 ASN A 908      25.380  51.400  68.760  1.00  0.00           H
ATOM   4086  CG  ASN A 908      27.570  51.000  69.350  1.00  0.00           C
ATOM   4087  OD1 ASN A 908      28.300  51.030  70.360  1.00  0.00           O
ATOM   4088  ND2 ASN A 908      27.730  50.190  68.350  1.00  0.00           N
ATOM   4089 HD21 ASN A 908      28.490  49.580  68.580  1.00  0.00           H
ATOM   4090 HD22 ASN A 908      27.100  50.160  67.570  1.00  0.00           H
ATOM   4091  C   ASN A 908      24.360  52.870  70.660  1.00  0.00           C
ATOM   4092  O   ASN A 908      23.430  52.090  70.520  1.00  0.00           O
ATOM   4093  N   PRO A 909      24.060  54.120  70.770  1.00  0.00           N
ATOM   4094  CD  PRO A 909      24.970  55.050  71.410  1.00  0.00           C
ATOM   4095  HD1 PRO A 909      25.890  55.340  70.860  1.00  0.00           H
ATOM   4096  HD2 PRO A 909      25.320  54.600  72.360  1.00  0.00           H
ATOM   4097  CA  PRO A 909      22.700  54.670  70.650  1.00  0.00           C
ATOM   4098  HA  PRO A 909      22.130  54.240  71.460  1.00  0.00           H
ATOM   4099  CB  PRO A 909      22.840  56.220  70.790  1.00  0.00           C
ATOM   4100  HB1 PRO A 909      21.860  56.630  71.130  1.00  0.00           H
ATOM   4101  HB2 PRO A 909      23.170  56.590  69.790  1.00  0.00           H
ATOM   4102  CG  PRO A 909      24.020  56.260  71.710  1.00  0.00           C
ATOM   4103  HG1 PRO A 909      24.530  57.250  71.600  1.00  0.00           H
ATOM   4104  HG2 PRO A 909      23.690  56.200  72.760  1.00  0.00           H
ATOM   4105  C   PRO A 909      21.880  54.280  69.390  1.00  0.00           C
ATOM   4106  O   PRO A 909      22.480  54.310  68.300  1.00  0.00           O
ATOM   4107  N   TRP A 910      20.550  53.910  69.470  1.00  0.00           N
ATOM   4108  HN  TRP A 910      20.110  53.910  70.360  1.00  0.00           H
ATOM   4109  CA  TRP A 910      19.700  53.500  68.400  1.00  0.00           C
ATOM   4110  HA  TRP A 910      20.110  52.550  68.090  1.00  0.00           H
ATOM   4111  CB  TRP A 910      18.350  53.060  68.890  1.00  0.00           C
ATOM   4112  HB1 TRP A 910      17.850  53.860  69.470  1.00  0.00           H
ATOM   4113  HB2 TRP A 910      18.630  52.380  69.730  1.00  0.00           H
ATOM   4114  CG  TRP A 910      17.260  52.470  67.980  1.00  0.00           C
ATOM   4115  CD1 TRP A 910      16.700  51.240  68.030  1.00  0.00           C
ATOM   4116  HD1 TRP A 910      17.080  50.470  68.690  1.00  0.00           H
ATOM   4117  NE1 TRP A 910      15.610  51.150  67.150  1.00  0.00           N
ATOM   4118  HE1 TRP A 910      14.920  50.470  67.200  1.00  0.00           H
ATOM   4119  CE2 TRP A 910      15.480  52.280  66.440  1.00  0.00           C
ATOM   4120  CD2 TRP A 910      16.480  53.160  67.030  1.00  0.00           C
ATOM   4121  CE3 TRP A 910      16.400  54.520  66.670  1.00  0.00           C
ATOM   4122  HE3 TRP A 910      17.040  55.350  66.880  1.00  0.00           H
ATOM   4123  CZ3 TRP A 910      15.420  54.850  65.730  1.00  0.00           C
ATOM   4124  HZ3 TRP A 910      15.390  55.900  65.470  1.00  0.00           H
ATOM   4125  CZ2 TRP A 910      14.610  52.620  65.400  1.00  0.00           C
ATOM   4126  HZ2 TRP A 910      13.970  51.850  65.000  1.00  0.00           H
ATOM   4127  CH2 TRP A 910      14.580  53.980  65.090  1.00  0.00           C
ATOM   4128  HH2 TRP A 910      13.970  54.450  64.350  1.00  0.00           H
ATOM   4129  C   TRP A 910      19.750  54.470  67.120  1.00  0.00           C
ATOM   4130  O   TRP A 910      19.920  54.030  65.990  1.00  0.00           O
ATOM   4131  N   TRP A 911      19.870  55.800  67.330  1.00  0.00           N
ATOM   4132  HN  TRP A 911      19.780  56.220  68.230  1.00  0.00           H
ATOM   4133  CA  TRP A 911      20.180  56.670  66.240  1.00  0.00           C
ATOM   4134  HA  TRP A 911      19.490  56.580  65.410  1.00  0.00           H
ATOM   4135  CB  TRP A 911      19.820  58.160  66.600  1.00  0.00           C
ATOM   4136  HB1 TRP A 911      18.800  58.040  67.010  1.00  0.00           H
ATOM   4137  HB2 TRP A 911      19.850  58.860  65.730  1.00  0.00           H
ATOM   4138  CG  TRP A 911      20.780  58.620  67.640  1.00  0.00           C
ATOM   4139  CD1 TRP A 911      20.570  58.610  68.960  1.00  0.00           C
ATOM   4140  HD1 TRP A 911      19.700  58.180  69.440  1.00  0.00           H
ATOM   4141  NE1 TRP A 911      21.450  59.460  69.590  1.00  0.00           N
ATOM   4142  HE1 TRP A 911      21.260  59.890  70.430  1.00  0.00           H
ATOM   4143  CE2 TRP A 911      22.350  59.870  68.720  1.00  0.00           C
ATOM   4144  CD2 TRP A 911      22.010  59.290  67.450  1.00  0.00           C
ATOM   4145  CE3 TRP A 911      22.770  59.510  66.360  1.00  0.00           C
ATOM   4146  HE3 TRP A 911      22.600  58.980  65.440  1.00  0.00           H
ATOM   4147  CZ3 TRP A 911      23.880  60.240  66.470  1.00  0.00           C
ATOM   4148  HZ3 TRP A 911      24.590  60.360  65.660  1.00  0.00           H
ATOM   4149  CZ2 TRP A 911      23.460  60.680  68.820  1.00  0.00           C
ATOM   4150  HZ2 TRP A 911      23.710  61.250  69.700  1.00  0.00           H
ATOM   4151  CH2 TRP A 911      24.210  60.890  67.660  1.00  0.00           C
ATOM   4152  HH2 TRP A 911      25.040  61.550  67.810  1.00  0.00           H
ATOM   4153  C   TRP A 911      21.600  56.470  65.550  1.00  0.00           C
ATOM   4154  O   TRP A 911      21.740  56.580  64.300  1.00  0.00           O
ATOM   4155  N   THR A 912      22.700  56.180  66.340  1.00  0.00           N
ATOM   4156  HN  THR A 912      22.580  56.090  67.320  1.00  0.00           H
ATOM   4157  CA  THR A 912      24.050  55.860  65.900  1.00  0.00           C
ATOM   4158  HA  THR A 912      24.520  56.700  65.410  1.00  0.00           H
ATOM   4159  CB  THR A 912      25.190  55.780  66.910  1.00  0.00           C
ATOM   4160  HB  THR A 912      26.150  55.590  66.390  1.00  0.00           H
ATOM   4161  OG1 THR A 912      25.100  54.710  67.920  1.00  0.00           O
ATOM   4162  HG1 THR A 912      24.180  54.490  68.080  1.00  0.00           H
ATOM   4163  CG2 THR A 912      25.310  57.070  67.740  1.00  0.00           C
ATOM   4164 HG21 THR A 912      25.340  58.020  67.150  1.00  0.00           H
ATOM   4165 HG22 THR A 912      26.210  57.140  68.390  1.00  0.00           H
ATOM   4166 HG23 THR A 912      24.520  57.190  68.510  1.00  0.00           H
ATOM   4167  C   THR A 912      24.110  54.650  65.050  1.00  0.00           C
ATOM   4168  O   THR A 912      24.890  54.570  64.070  1.00  0.00           O
ATOM   4169  N   LEU A 913      23.240  53.640  65.330  1.00  0.00           N
ATOM   4170  HN  LEU A 913      22.610  53.750  66.100  1.00  0.00           H
ATOM   4171  CA  LEU A 913      23.130  52.400  64.630  1.00  0.00           C
ATOM   4172  HA  LEU A 913      24.110  51.980  64.410  1.00  0.00           H
ATOM   4173  CB  LEU A 913      22.210  51.430  65.440  1.00  0.00           C
ATOM   4174  HB1 LEU A 913      21.980  50.570  64.770  1.00  0.00           H
ATOM   4175  HB2 LEU A 913      21.250  51.820  65.830  1.00  0.00           H
ATOM   4176  CG  LEU A 913      22.920  50.910  66.690  1.00  0.00           C
ATOM   4177  HG  LEU A 913      23.310  51.760  67.280  1.00  0.00           H
ATOM   4178  CD1 LEU A 913      21.910  50.150  67.620  1.00  0.00           C
ATOM   4179 HD11 LEU A 913      21.840  50.710  68.570  1.00  0.00           H
ATOM   4180 HD12 LEU A 913      22.420  49.190  67.870  1.00  0.00           H
ATOM   4181 HD13 LEU A 913      20.900  50.030  67.190  1.00  0.00           H
ATOM   4182  CD2 LEU A 913      24.170  50.090  66.280  1.00  0.00           C
ATOM   4183 HD21 LEU A 913      24.610  49.550  67.140  1.00  0.00           H
ATOM   4184 HD22 LEU A 913      24.940  50.580  65.640  1.00  0.00           H
ATOM   4185 HD23 LEU A 913      23.820  49.260  65.640  1.00  0.00           H
ATOM   4186  C   LEU A 913      22.410  52.600  63.330  1.00  0.00           C
ATOM   4187  O   LEU A 913      22.860  52.040  62.320  1.00  0.00           O
ATOM   4188  N   LEU A 914      21.420  53.420  63.260  1.00  0.00           N
ATOM   4189  HN  LEU A 914      21.120  53.890  64.100  1.00  0.00           H
ATOM   4190  CA  LEU A 914      20.840  53.810  61.940  1.00  0.00           C
ATOM   4191  HA  LEU A 914      20.710  52.950  61.300  1.00  0.00           H
ATOM   4192  CB  LEU A 914      19.430  54.370  62.000  1.00  0.00           C
ATOM   4193  HB1 LEU A 914      19.050  54.670  61.010  1.00  0.00           H
ATOM   4194  HB2 LEU A 914      19.430  55.300  62.620  1.00  0.00           H
ATOM   4195  CG  LEU A 914      18.310  53.470  62.450  1.00  0.00           C
ATOM   4196  HG  LEU A 914      18.500  52.950  63.420  1.00  0.00           H
ATOM   4197  CD1 LEU A 914      16.920  54.170  62.450  1.00  0.00           C
ATOM   4198 HD11 LEU A 914      16.340  53.490  63.100  1.00  0.00           H
ATOM   4199 HD12 LEU A 914      16.600  54.310  61.390  1.00  0.00           H
ATOM   4200 HD13 LEU A 914      17.150  55.110  63.000  1.00  0.00           H
ATOM   4201  CD2 LEU A 914      18.090  52.350  61.470  1.00  0.00           C
ATOM   4202 HD21 LEU A 914      17.410  51.650  61.990  1.00  0.00           H
ATOM   4203 HD22 LEU A 914      19.030  51.790  61.260  1.00  0.00           H
ATOM   4204 HD23 LEU A 914      17.670  52.760  60.520  1.00  0.00           H
ATOM   4205  C   LEU A 914      21.690  54.730  61.010  1.00  0.00           C
ATOM   4206  O   LEU A 914      21.920  54.450  59.840  1.00  0.00           O
ATOM   4207  N   ILE A 915      22.340  55.750  61.590  1.00  0.00           N
ATOM   4208  HN  ILE A 915      22.240  55.920  62.560  1.00  0.00           H
ATOM   4209  CA  ILE A 915      23.080  56.770  60.800  1.00  0.00           C
ATOM   4210  HA  ILE A 915      22.580  56.930  59.860  1.00  0.00           H
ATOM   4211  CB  ILE A 915      23.070  58.140  61.470  1.00  0.00           C
ATOM   4212  HB  ILE A 915      22.120  58.080  62.050  1.00  0.00           H
ATOM   4213  CG2 ILE A 915      24.160  58.320  62.510  1.00  0.00           C
ATOM   4214 HG21 ILE A 915      25.130  58.540  62.010  1.00  0.00           H
ATOM   4215 HG22 ILE A 915      24.320  57.460  63.190  1.00  0.00           H
ATOM   4216 HG23 ILE A 915      23.960  59.210  63.150  1.00  0.00           H
ATOM   4217  CG1 ILE A 915      23.000  59.250  60.510  1.00  0.00           C
ATOM   4218 HG11 ILE A 915      22.220  59.010  59.760  1.00  0.00           H
ATOM   4219 HG12 ILE A 915      23.990  59.430  60.040  1.00  0.00           H
ATOM   4220  CD  ILE A 915      22.470  60.560  61.180  1.00  0.00           C
ATOM   4221  HD1 ILE A 915      22.420  61.450  60.510  1.00  0.00           H
ATOM   4222  HD2 ILE A 915      23.120  60.800  62.040  1.00  0.00           H
ATOM   4223  HD3 ILE A 915      21.480  60.310  61.590  1.00  0.00           H
ATOM   4224  C   ILE A 915      24.480  56.390  60.400  1.00  0.00           C
ATOM   4225  O   ILE A 915      25.180  57.030  59.590  1.00  0.00           O
ATOM   4226  N   ALA A 916      24.870  55.150  60.800  1.00  0.00           N
ATOM   4227  HN  ALA A 916      24.220  54.600  61.310  1.00  0.00           H
ATOM   4228  CA  ALA A 916      25.990  54.520  60.260  1.00  0.00           C
ATOM   4229  HA  ALA A 916      26.820  55.230  60.250  1.00  0.00           H
ATOM   4230  CB  ALA A 916      26.260  53.350  61.200  1.00  0.00           C
ATOM   4231  HB1 ALA A 916      25.430  52.630  61.360  1.00  0.00           H
ATOM   4232  HB2 ALA A 916      26.540  53.760  62.190  1.00  0.00           H
ATOM   4233  HB3 ALA A 916      27.140  52.770  60.840  1.00  0.00           H
ATOM   4234  C   ALA A 916      25.830  54.050  58.780  1.00  0.00           C
ATOM   4235  O   ALA A 916      26.840  53.780  58.130  1.00  0.00           O
ATOM   4236  N   ALA A 917      24.610  54.120  58.230  1.00  0.00           N
ATOM   4237  HN  ALA A 917      23.810  54.130  58.810  1.00  0.00           H
ATOM   4238  CA  ALA A 917      24.410  54.270  56.790  1.00  0.00           C
ATOM   4239  HA  ALA A 917      24.680  53.330  56.320  1.00  0.00           H
ATOM   4240  CB  ALA A 917      22.950  54.450  56.330  1.00  0.00           C
ATOM   4241  HB1 ALA A 917      22.830  54.330  55.230  1.00  0.00           H
ATOM   4242  HB2 ALA A 917      22.540  55.410  56.710  1.00  0.00           H
ATOM   4243  HB3 ALA A 917      22.360  53.660  56.830  1.00  0.00           H
ATOM   4244  C   ALA A 917      25.260  55.330  56.060  1.00  0.00           C
ATOM   4245  O   ALA A 917      25.870  55.100  55.010  1.00  0.00           O
ATOM   4246  N   ILE A 918      25.410  56.500  56.630  1.00  0.00           N
ATOM   4247  HN  ILE A 918      24.850  56.810  57.400  1.00  0.00           H
ATOM   4248  CA  ILE A 918      26.210  57.580  56.010  1.00  0.00           C
ATOM   4249  HA  ILE A 918      25.780  57.570  55.020  1.00  0.00           H
ATOM   4250  CB  ILE A 918      26.020  58.930  56.700  1.00  0.00           C
ATOM   4251  HB  ILE A 918      26.270  58.820  57.780  1.00  0.00           H
ATOM   4252  CG2 ILE A 918      26.980  60.030  56.190  1.00  0.00           C
ATOM   4253 HG21 ILE A 918      27.970  59.680  56.540  1.00  0.00           H
ATOM   4254 HG22 ILE A 918      26.760  60.990  56.730  1.00  0.00           H
ATOM   4255 HG23 ILE A 918      26.930  60.170  55.080  1.00  0.00           H
ATOM   4256  CG1 ILE A 918      24.560  59.410  56.900  1.00  0.00           C
ATOM   4257 HG11 ILE A 918      24.450  60.360  57.450  1.00  0.00           H
ATOM   4258 HG12 ILE A 918      23.930  58.650  57.420  1.00  0.00           H
ATOM   4259  CD  ILE A 918      23.910  59.590  55.530  1.00  0.00           C
ATOM   4260  HD1 ILE A 918      22.930  60.140  55.550  1.00  0.00           H
ATOM   4261  HD2 ILE A 918      23.920  58.600  55.040  1.00  0.00           H
ATOM   4262  HD3 ILE A 918      24.540  60.250  54.920  1.00  0.00           H
ATOM   4263  C   ILE A 918      27.700  57.230  55.840  1.00  0.00           C
ATOM   4264  O   ILE A 918      28.200  57.200  54.700  1.00  0.00           O
ATOM   4265  N   PRO A 919      28.540  56.860  56.840  1.00  0.00           N
ATOM   4266  CD  PRO A 919      28.270  56.920  58.280  1.00  0.00           C
ATOM   4267  HD1 PRO A 919      27.350  56.340  58.490  1.00  0.00           H
ATOM   4268  HD2 PRO A 919      28.070  57.960  58.590  1.00  0.00           H
ATOM   4269  CA  PRO A 919      29.970  56.580  56.690  1.00  0.00           C
ATOM   4270  HA  PRO A 919      30.400  57.380  56.110  1.00  0.00           H
ATOM   4271  CB  PRO A 919      30.560  56.560  58.110  1.00  0.00           C
ATOM   4272  HB1 PRO A 919      30.710  57.630  58.340  1.00  0.00           H
ATOM   4273  HB2 PRO A 919      31.500  56.020  58.340  1.00  0.00           H
ATOM   4274  CG  PRO A 919      29.430  56.260  59.080  1.00  0.00           C
ATOM   4275  HG1 PRO A 919      29.320  55.160  59.040  1.00  0.00           H
ATOM   4276  HG2 PRO A 919      29.640  56.660  60.090  1.00  0.00           H
ATOM   4277  C   PRO A 919      30.300  55.210  56.070  1.00  0.00           C
ATOM   4278  O   PRO A 919      31.450  54.970  55.630  1.00  0.00           O
ATOM   4279  N   ALA A 920      29.330  54.370  55.950  1.00  0.00           N
ATOM   4280  HN  ALA A 920      28.400  54.510  56.300  1.00  0.00           H
ATOM   4281  CA  ALA A 920      29.490  53.110  55.210  1.00  0.00           C
ATOM   4282  HA  ALA A 920      30.480  52.720  55.420  1.00  0.00           H
ATOM   4283  CB  ALA A 920      28.280  52.260  55.650  1.00  0.00           C
ATOM   4284  HB1 ALA A 920      27.320  52.790  55.490  1.00  0.00           H
ATOM   4285  HB2 ALA A 920      28.440  51.980  56.720  1.00  0.00           H
ATOM   4286  HB3 ALA A 920      28.240  51.260  55.160  1.00  0.00           H
ATOM   4287  C   ALA A 920      29.490  53.290  53.730  1.00  0.00           C
ATOM   4288  O   ALA A 920      30.050  52.530  52.960  1.00  0.00           O
ATOM   4289  N   LEU A 921      28.830  54.410  53.200  1.00  0.00           N
ATOM   4290  HN  LEU A 921      28.410  55.020  53.880  1.00  0.00           H
ATOM   4291  CA  LEU A 921      29.000  54.890  51.910  1.00  0.00           C
ATOM   4292  HA  LEU A 921      28.890  54.070  51.230  1.00  0.00           H
ATOM   4293  CB  LEU A 921      27.940  56.040  51.670  1.00  0.00           C
ATOM   4294  HB1 LEU A 921      28.160  56.550  50.710  1.00  0.00           H
ATOM   4295  HB2 LEU A 921      28.000  56.820  52.460  1.00  0.00           H
ATOM   4296  CG  LEU A 921      26.520  55.550  51.650  1.00  0.00           C
ATOM   4297  HG  LEU A 921      26.290  54.840  52.480  1.00  0.00           H
ATOM   4298  CD1 LEU A 921      25.420  56.710  51.610  1.00  0.00           C
ATOM   4299 HD11 LEU A 921      24.380  56.310  51.600  1.00  0.00           H
ATOM   4300 HD12 LEU A 921      25.620  57.310  50.700  1.00  0.00           H
ATOM   4301 HD13 LEU A 921      25.590  57.370  52.490  1.00  0.00           H
ATOM   4302  CD2 LEU A 921      26.370  54.650  50.410  1.00  0.00           C
ATOM   4303 HD21 LEU A 921      25.370  54.350  50.030  1.00  0.00           H
ATOM   4304 HD22 LEU A 921      27.010  53.760  50.540  1.00  0.00           H
ATOM   4305 HD23 LEU A 921      26.850  55.130  49.520  1.00  0.00           H
ATOM   4306  C   LEU A 921      30.380  55.440  51.630  1.00  0.00           C
ATOM   4307  O   LEU A 921      30.840  55.280  50.510  1.00  0.00           O
ATOM   4308  N   LEU A 922      30.980  56.110  52.560  1.00  0.00           N
ATOM   4309  HN  LEU A 922      30.530  56.170  53.440  1.00  0.00           H
ATOM   4310  CA  LEU A 922      32.350  56.530  52.440  1.00  0.00           C
ATOM   4311  HA  LEU A 922      32.450  57.020  51.480  1.00  0.00           H
ATOM   4312  CB  LEU A 922      32.730  57.480  53.580  1.00  0.00           C
ATOM   4313  HB1 LEU A 922      33.770  57.890  53.580  1.00  0.00           H
ATOM   4314  HB2 LEU A 922      32.420  57.050  54.550  1.00  0.00           H
ATOM   4315  CG  LEU A 922      31.810  58.760  53.600  1.00  0.00           C
ATOM   4316  HG  LEU A 922      30.730  58.500  53.560  1.00  0.00           H
ATOM   4317  CD1 LEU A 922      32.220  59.590  54.800  1.00  0.00           C
ATOM   4318 HD11 LEU A 922      31.500  60.420  54.770  1.00  0.00           H
ATOM   4319 HD12 LEU A 922      33.230  60.040  54.690  1.00  0.00           H
ATOM   4320 HD13 LEU A 922      32.090  59.110  55.800  1.00  0.00           H
ATOM   4321  CD2 LEU A 922      32.160  59.620  52.400  1.00  0.00           C
ATOM   4322 HD21 LEU A 922      32.070  59.030  51.460  1.00  0.00           H
ATOM   4323 HD22 LEU A 922      33.170  60.040  52.530  1.00  0.00           H
ATOM   4324 HD23 LEU A 922      31.470  60.470  52.240  1.00  0.00           H
ATOM   4325  C   LEU A 922      33.270  55.360  52.440  1.00  0.00           C
ATOM   4326  O   LEU A 922      34.210  55.340  51.670  1.00  0.00           O
ATOM   4327  N   CYS A 923      33.020  54.270  53.230  1.00  0.00           N
ATOM   4328  HN  CYS A 923      32.330  54.350  53.950  1.00  0.00           H
ATOM   4329  CA  CYS A 923      33.710  53.040  53.070  1.00  0.00           C
ATOM   4330  HA  CYS A 923      34.790  53.130  53.150  1.00  0.00           H
ATOM   4331  CB  CYS A 923      33.270  52.000  54.240  1.00  0.00           C
ATOM   4332  HB1 CYS A 923      32.220  51.670  54.080  1.00  0.00           H
ATOM   4333  HB2 CYS A 923      33.360  52.520  55.210  1.00  0.00           H
ATOM   4334  SG  CYS A 923      34.460  50.560  54.350  1.00  0.00           S
ATOM   4335  HG1 CYS A 923      33.740  49.550  53.890  1.00  0.00           H
ATOM   4336  C   CYS A 923      33.610  52.300  51.730  1.00  0.00           C
ATOM   4337  O   CYS A 923      34.650  51.870  51.170  1.00  0.00           O
ATOM   4338  N   THR A 924      32.390  52.280  51.260  1.00  0.00           N
ATOM   4339  HN  THR A 924      31.610  52.500  51.830  1.00  0.00           H
ATOM   4340  CA  THR A 924      31.920  51.710  49.980  1.00  0.00           C
ATOM   4341  HA  THR A 924      32.050  50.640  49.960  1.00  0.00           H
ATOM   4342  CB  THR A 924      30.400  51.830  49.620  1.00  0.00           C
ATOM   4343  HB  THR A 924      29.990  52.870  49.580  1.00  0.00           H
ATOM   4344  OG1 THR A 924      29.700  51.100  50.610  1.00  0.00           O
ATOM   4345  HG1 THR A 924      29.880  51.620  51.400  1.00  0.00           H
ATOM   4346  CG2 THR A 924      30.040  51.220  48.260  1.00  0.00           C
ATOM   4347 HG21 THR A 924      30.200  50.120  48.240  1.00  0.00           H
ATOM   4348 HG22 THR A 924      30.490  51.800  47.430  1.00  0.00           H
ATOM   4349 HG23 THR A 924      28.940  51.310  48.130  1.00  0.00           H
ATOM   4350  C   THR A 924      32.650  52.240  48.790  1.00  0.00           C
ATOM   4351  O   THR A 924      33.200  51.430  47.970  1.00  0.00           O
ATOM   4352  N   ILE A 925      32.820  53.590  48.740  1.00  0.00           N
ATOM   4353  HN  ILE A 925      32.370  54.170  49.410  1.00  0.00           H
ATOM   4354  CA  ILE A 925      33.710  54.220  47.770  1.00  0.00           C
ATOM   4355  HA  ILE A 925      33.240  53.930  46.850  1.00  0.00           H
ATOM   4356  CB  ILE A 925      33.660  55.760  47.850  1.00  0.00           C
ATOM   4357  HB  ILE A 925      34.040  56.120  48.820  1.00  0.00           H
ATOM   4358  CG2 ILE A 925      34.680  56.380  46.830  1.00  0.00           C
ATOM   4359 HG21 ILE A 925      34.680  57.480  46.810  1.00  0.00           H
ATOM   4360 HG22 ILE A 925      34.570  55.880  45.840  1.00  0.00           H
ATOM   4361 HG23 ILE A 925      35.720  56.080  47.070  1.00  0.00           H
ATOM   4362  CG1 ILE A 925      32.270  56.340  47.460  1.00  0.00           C
ATOM   4363 HG11 ILE A 925      31.480  55.570  47.620  1.00  0.00           H
ATOM   4364 HG12 ILE A 925      32.320  56.610  46.390  1.00  0.00           H
ATOM   4365  CD  ILE A 925      31.800  57.570  48.290  1.00  0.00           C
ATOM   4366  HD1 ILE A 925      30.970  58.070  47.740  1.00  0.00           H
ATOM   4367  HD2 ILE A 925      32.680  58.250  48.340  1.00  0.00           H
ATOM   4368  HD3 ILE A 925      31.550  57.360  49.350  1.00  0.00           H
ATOM   4369  C   ILE A 925      35.170  53.630  47.850  1.00  0.00           C
ATOM   4370  O   ILE A 925      35.730  53.410  46.790  1.00  0.00           O
ATOM   4371  N   LEU A 926      35.800  53.510  49.010  1.00  0.00           N
ATOM   4372  HN  LEU A 926      35.340  53.700  49.880  1.00  0.00           H
ATOM   4373  CA  LEU A 926      37.230  53.110  49.050  1.00  0.00           C
ATOM   4374  HA  LEU A 926      37.780  53.750  48.390  1.00  0.00           H
ATOM   4375  CB  LEU A 926      37.750  53.450  50.490  1.00  0.00           C
ATOM   4376  HB1 LEU A 926      38.820  53.220  50.690  1.00  0.00           H
ATOM   4377  HB2 LEU A 926      37.120  52.980  51.280  1.00  0.00           H
ATOM   4378  CG  LEU A 926      37.620  54.900  51.040  1.00  0.00           C
ATOM   4379  HG  LEU A 926      36.600  55.230  50.770  1.00  0.00           H
ATOM   4380  CD1 LEU A 926      37.690  54.990  52.520  1.00  0.00           C
ATOM   4381 HD11 LEU A 926      38.610  54.510  52.890  1.00  0.00           H
ATOM   4382 HD12 LEU A 926      36.810  54.640  53.110  1.00  0.00           H
ATOM   4383 HD13 LEU A 926      37.800  56.060  52.790  1.00  0.00           H
ATOM   4384  CD2 LEU A 926      38.630  55.960  50.420  1.00  0.00           C
ATOM   4385 HD21 LEU A 926      39.660  55.560  50.590  1.00  0.00           H
ATOM   4386 HD22 LEU A 926      38.600  56.890  51.010  1.00  0.00           H
ATOM   4387 HD23 LEU A 926      38.340  56.050  49.360  1.00  0.00           H
ATOM   4388  C   LEU A 926      37.390  51.640  48.610  1.00  0.00           C
ATOM   4389  O   LEU A 926      38.250  51.270  47.780  1.00  0.00           O
ATOM   4390  N   ILE A 927      36.480  50.830  49.150  1.00  0.00           N
ATOM   4391  HN  ILE A 927      35.790  51.140  49.800  1.00  0.00           H
ATOM   4392  CA  ILE A 927      36.350  49.430  48.660  1.00  0.00           C
ATOM   4393  HA  ILE A 927      37.330  49.050  48.880  1.00  0.00           H
ATOM   4394  CB  ILE A 927      35.350  48.670  49.500  1.00  0.00           C
ATOM   4395  HB  ILE A 927      34.350  49.130  49.440  1.00  0.00           H
ATOM   4396  CG2 ILE A 927      35.080  47.220  49.000  1.00  0.00           C
ATOM   4397 HG21 ILE A 927      34.250  47.290  48.250  1.00  0.00           H
ATOM   4398 HG22 ILE A 927      34.630  46.620  49.810  1.00  0.00           H
ATOM   4399 HG23 ILE A 927      35.970  46.690  48.590  1.00  0.00           H
ATOM   4400  CG1 ILE A 927      35.620  48.630  51.050  1.00  0.00           C
ATOM   4401 HG11 ILE A 927      34.710  48.190  51.500  1.00  0.00           H
ATOM   4402 HG12 ILE A 927      35.620  49.660  51.450  1.00  0.00           H
ATOM   4403  CD  ILE A 927      36.920  47.920  51.600  1.00  0.00           C
ATOM   4404  HD1 ILE A 927      37.040  48.260  52.650  1.00  0.00           H
ATOM   4405  HD2 ILE A 927      37.780  48.090  50.910  1.00  0.00           H
ATOM   4406  HD3 ILE A 927      36.610  46.860  51.670  1.00  0.00           H
ATOM   4407  C   ILE A 927      36.220  49.280  47.140  1.00  0.00           C
ATOM   4408  O   ILE A 927      36.880  48.430  46.480  1.00  0.00           O
ATOM   4409  N   PHE A 928      35.320  50.070  46.490  1.00  0.00           N
ATOM   4410  HN  PHE A 928      34.740  50.720  47.000  1.00  0.00           H
ATOM   4411  CA  PHE A 928      35.080  50.120  45.080  1.00  0.00           C
ATOM   4412  HA  PHE A 928      34.680  49.160  44.780  1.00  0.00           H
ATOM   4413  CB  PHE A 928      33.970  51.220  44.950  1.00  0.00           C
ATOM   4414  HB1 PHE A 928      34.160  52.110  45.570  1.00  0.00           H
ATOM   4415  HB2 PHE A 928      33.060  50.880  45.500  1.00  0.00           H
ATOM   4416  CG  PHE A 928      33.580  51.680  43.550  1.00  0.00           C
ATOM   4417  CD1 PHE A 928      32.820  50.740  42.830  1.00  0.00           C
ATOM   4418  HD1 PHE A 928      32.410  49.870  43.320  1.00  0.00           H
ATOM   4419  CE1 PHE A 928      32.570  51.010  41.490  1.00  0.00           C
ATOM   4420  HE1 PHE A 928      32.090  50.320  40.820  1.00  0.00           H
ATOM   4421  CZ  PHE A 928      33.050  52.250  40.960  1.00  0.00           C
ATOM   4422  HZ  PHE A 928      32.750  52.560  39.970  1.00  0.00           H
ATOM   4423  CD2 PHE A 928      34.010  52.940  43.050  1.00  0.00           C
ATOM   4424  HD2 PHE A 928      34.630  53.600  43.620  1.00  0.00           H
ATOM   4425  CE2 PHE A 928      33.690  53.200  41.730  1.00  0.00           C
ATOM   4426  HE2 PHE A 928      34.080  54.100  41.250  1.00  0.00           H
ATOM   4427  C   PHE A 928      36.300  50.440  44.300  1.00  0.00           C
ATOM   4428  O   PHE A 928      36.770  49.630  43.550  1.00  0.00           O
ATOM   4429  N   MET A 929      36.900  51.620  44.670  1.00  0.00           N
ATOM   4430  HN  MET A 929      36.560  52.190  45.420  1.00  0.00           H
ATOM   4431  CA  MET A 929      38.140  52.050  44.080  1.00  0.00           C
ATOM   4432  HA  MET A 929      37.950  52.320  43.050  1.00  0.00           H
ATOM   4433  CB  MET A 929      38.660  53.320  44.900  1.00  0.00           C
ATOM   4434  HB1 MET A 929      39.730  53.550  44.710  1.00  0.00           H
ATOM   4435  HB2 MET A 929      38.430  53.090  45.950  1.00  0.00           H
ATOM   4436  CG  MET A 929      37.890  54.610  44.490  1.00  0.00           C
ATOM   4437  HG1 MET A 929      38.030  55.370  45.280  1.00  0.00           H
ATOM   4438  HG2 MET A 929      36.810  54.330  44.600  1.00  0.00           H
ATOM   4439  SD  MET A 929      38.210  55.220  42.770  1.00  0.00           S
ATOM   4440  CE  MET A 929      39.880  55.910  43.020  1.00  0.00           C
ATOM   4441  HE1 MET A 929      40.420  56.260  42.120  1.00  0.00           H
ATOM   4442  HE2 MET A 929      40.610  55.200  43.440  1.00  0.00           H
ATOM   4443  HE3 MET A 929      39.800  56.770  43.730  1.00  0.00           H
ATOM   4444  C   MET A 929      39.260  51.030  44.010  1.00  0.00           C
ATOM   4445  O   MET A 929      39.610  50.770  42.850  1.00  0.00           O
ATOM   4446  N   ASP A 930      39.860  50.510  45.090  1.00  0.00           N
ATOM   4447  HN  ASP A 930      39.610  50.790  46.020  1.00  0.00           H
ATOM   4448  CA  ASP A 930      41.050  49.610  45.000  1.00  0.00           C
ATOM   4449  HA  ASP A 930      41.740  50.300  44.510  1.00  0.00           H
ATOM   4450  CB  ASP A 930      41.400  49.310  46.510  1.00  0.00           C
ATOM   4451  HB1 ASP A 930      40.820  48.460  46.930  1.00  0.00           H
ATOM   4452  HB2 ASP A 930      41.220  50.150  47.210  1.00  0.00           H
ATOM   4453  CG  ASP A 930      42.850  48.870  46.720  1.00  0.00           C
ATOM   4454  OD1 ASP A 930      43.680  49.120  45.810  1.00  0.00           O
ATOM   4455  OD2 ASP A 930      43.250  48.320  47.780  1.00  0.00           O
ATOM   4456  C   ASP A 930      40.810  48.410  44.180  1.00  0.00           C
ATOM   4457  O   ASP A 930      41.630  47.940  43.380  1.00  0.00           O
ATOM   4458  N   GLN A 931      39.650  47.810  44.370  1.00  0.00           N
ATOM   4459  HN  GLN A 931      39.020  48.330  44.940  1.00  0.00           H
ATOM   4460  CA  GLN A 931      39.280  46.570  43.650  1.00  0.00           C
ATOM   4461  HA  GLN A 931      40.060  45.880  43.880  1.00  0.00           H
ATOM   4462  CB  GLN A 931      37.900  46.020  44.170  1.00  0.00           C
ATOM   4463  HB1 GLN A 931      37.100  46.680  43.810  1.00  0.00           H
ATOM   4464  HB2 GLN A 931      37.990  46.130  45.270  1.00  0.00           H
ATOM   4465  CG  GLN A 931      37.420  44.610  43.750  1.00  0.00           C
ATOM   4466  HG1 GLN A 931      37.250  44.720  42.670  1.00  0.00           H
ATOM   4467  HG2 GLN A 931      36.500  44.380  44.340  1.00  0.00           H
ATOM   4468  CD  GLN A 931      38.420  43.520  44.040  1.00  0.00           C
ATOM   4469  OE1 GLN A 931      39.010  43.320  45.110  1.00  0.00           O
ATOM   4470  NE2 GLN A 931      38.630  42.640  43.000  1.00  0.00           N
ATOM   4471 HE21 GLN A 931      39.160  41.820  43.200  1.00  0.00           H
ATOM   4472 HE22 GLN A 931      38.350  42.890  42.070  1.00  0.00           H
ATOM   4473  C   GLN A 931      39.120  46.740  42.100  1.00  0.00           C
ATOM   4474  O   GLN A 931      39.520  45.890  41.330  1.00  0.00           O
ATOM   4475  N   GLN A 932      38.500  47.880  41.690  1.00  0.00           N
ATOM   4476  HN  GLN A 932      38.080  48.440  42.410  1.00  0.00           H
ATOM   4477  CA  GLN A 932      38.370  48.310  40.300  1.00  0.00           C
ATOM   4478  HA  GLN A 932      37.880  47.500  39.790  1.00  0.00           H
ATOM   4479  CB  GLN A 932      37.510  49.640  40.160  1.00  0.00           C
ATOM   4480  HB1 GLN A 932      37.710  50.130  39.180  1.00  0.00           H
ATOM   4481  HB2 GLN A 932      37.780  50.340  40.960  1.00  0.00           H
ATOM   4482  CG  GLN A 932      35.990  49.280  40.150  1.00  0.00           C
ATOM   4483  HG1 GLN A 932      35.540  50.300  40.100  1.00  0.00           H
ATOM   4484  HG2 GLN A 932      35.710  48.770  41.080  1.00  0.00           H
ATOM   4485  CD  GLN A 932      35.560  48.460  38.970  1.00  0.00           C
ATOM   4486  OE1 GLN A 932      34.930  47.430  39.110  1.00  0.00           O
ATOM   4487  NE2 GLN A 932      36.000  48.910  37.760  1.00  0.00           N
ATOM   4488 HE21 GLN A 932      36.810  49.480  37.630  1.00  0.00           H
ATOM   4489 HE22 GLN A 932      35.500  48.590  36.960  1.00  0.00           H
ATOM   4490  C   GLN A 932      39.660  48.640  39.610  1.00  0.00           C
ATOM   4491  O   GLN A 932      39.820  48.160  38.480  1.00  0.00           O
ATOM   4492  N   ILE A 933      40.540  49.390  40.340  1.00  0.00           N
ATOM   4493  HN  ILE A 933      40.250  49.840  41.180  1.00  0.00           H
ATOM   4494  CA  ILE A 933      41.850  49.760  39.830  1.00  0.00           C
ATOM   4495  HA  ILE A 933      41.700  50.080  38.810  1.00  0.00           H
ATOM   4496  CB  ILE A 933      42.400  50.900  40.530  1.00  0.00           C
ATOM   4497  HB  ILE A 933      42.550  50.630  41.590  1.00  0.00           H
ATOM   4498  CG2 ILE A 933      43.830  51.230  40.150  1.00  0.00           C
ATOM   4499 HG21 ILE A 933      44.390  50.340  40.520  1.00  0.00           H
ATOM   4500 HG22 ILE A 933      44.100  52.170  40.680  1.00  0.00           H
ATOM   4501 HG23 ILE A 933      43.950  51.300  39.040  1.00  0.00           H
ATOM   4502  CG1 ILE A 933      41.440  52.140  40.610  1.00  0.00           C
ATOM   4503 HG11 ILE A 933      40.370  51.910  40.790  1.00  0.00           H
ATOM   4504 HG12 ILE A 933      41.430  52.660  39.640  1.00  0.00           H
ATOM   4505  CD  ILE A 933      41.580  53.050  41.870  1.00  0.00           C
ATOM   4506  HD1 ILE A 933      41.710  52.460  42.800  1.00  0.00           H
ATOM   4507  HD2 ILE A 933      40.560  53.490  42.010  1.00  0.00           H
ATOM   4508  HD3 ILE A 933      42.350  53.860  41.890  1.00  0.00           H
ATOM   4509  C   ILE A 933      42.750  48.580  39.460  1.00  0.00           C
ATOM   4510  O   ILE A 933      43.350  48.570  38.450  1.00  0.00           O
ATOM   4511  N   THR A 934      42.740  47.500  40.290  1.00  0.00           N
ATOM   4512  HN  THR A 934      42.280  47.560  41.180  1.00  0.00           H
ATOM   4513  CA  THR A 934      43.520  46.290  40.080  1.00  0.00           C
ATOM   4514  HA  THR A 934      44.490  46.630  39.740  1.00  0.00           H
ATOM   4515  CB  THR A 934      43.610  45.380  41.310  1.00  0.00           C
ATOM   4516  HB  THR A 934      42.590  45.070  41.590  1.00  0.00           H
ATOM   4517  OG1 THR A 934      44.190  46.080  42.390  1.00  0.00           O
ATOM   4518  HG1 THR A 934      44.960  46.500  42.000  1.00  0.00           H
ATOM   4519  CG2 THR A 934      44.540  44.210  41.010  1.00  0.00           C
ATOM   4520 HG21 THR A 934      45.520  44.410  40.550  1.00  0.00           H
ATOM   4521 HG22 THR A 934      43.970  43.460  40.420  1.00  0.00           H
ATOM   4522 HG23 THR A 934      44.740  43.630  41.940  1.00  0.00           H
ATOM   4523  C   THR A 934      42.840  45.430  38.940  1.00  0.00           C
ATOM   4524  O   THR A 934      43.500  44.890  38.030  1.00  0.00           O
ATOM   4525  N   ALA A 935      41.490  45.320  38.910  1.00  0.00           N
ATOM   4526  HN  ALA A 935      40.900  45.800  39.560  1.00  0.00           H
ATOM   4527  CA  ALA A 935      40.700  44.440  37.990  1.00  0.00           C
ATOM   4528  HA  ALA A 935      40.980  43.410  38.100  1.00  0.00           H
ATOM   4529  CB  ALA A 935      39.160  44.560  38.250  1.00  0.00           C
ATOM   4530  HB1 ALA A 935      38.820  45.610  38.070  1.00  0.00           H
ATOM   4531  HB2 ALA A 935      38.770  44.260  39.240  1.00  0.00           H
ATOM   4532  HB3 ALA A 935      38.600  43.860  37.600  1.00  0.00           H
ATOM   4533  C   ALA A 935      40.960  44.800  36.510  1.00  0.00           C
ATOM   4534  O   ALA A 935      41.020  43.900  35.650  1.00  0.00           O
ATOM   4535  N   VAL A 936      40.850  46.070  36.220  1.00  0.00           N
ATOM   4536  HN  VAL A 936      40.670  46.790  36.900  1.00  0.00           H
ATOM   4537  CA  VAL A 936      41.070  46.510  34.870  1.00  0.00           C
ATOM   4538  HA  VAL A 936      40.340  45.970  34.270  1.00  0.00           H
ATOM   4539  CB  VAL A 936      40.980  48.010  34.780  1.00  0.00           C
ATOM   4540  HB  VAL A 936      41.560  48.450  35.630  1.00  0.00           H
ATOM   4541  CG1 VAL A 936      41.730  48.650  33.530  1.00  0.00           C
ATOM   4542 HG11 VAL A 936      42.810  48.360  33.520  1.00  0.00           H
ATOM   4543 HG12 VAL A 936      41.750  49.750  33.680  1.00  0.00           H
ATOM   4544 HG13 VAL A 936      41.300  48.450  32.520  1.00  0.00           H
ATOM   4545  CG2 VAL A 936      39.540  48.460  34.920  1.00  0.00           C
ATOM   4546 HG21 VAL A 936      38.830  47.750  34.430  1.00  0.00           H
ATOM   4547 HG22 VAL A 936      39.390  49.500  34.560  1.00  0.00           H
ATOM   4548 HG23 VAL A 936      39.230  48.400  35.990  1.00  0.00           H
ATOM   4549  C   VAL A 936      42.430  46.160  34.310  1.00  0.00           C
ATOM   4550  O   VAL A 936      42.680  46.090  33.110  1.00  0.00           O
ATOM   4551  N   ILE A 937      43.450  46.140  35.200  1.00  0.00           N
ATOM   4552  HN  ILE A 937      43.330  46.140  36.190  1.00  0.00           H
ATOM   4553  CA  ILE A 937      44.850  45.930  34.780  1.00  0.00           C
ATOM   4554  HA  ILE A 937      45.150  46.490  33.910  1.00  0.00           H
ATOM   4555  CB  ILE A 937      45.850  46.540  35.820  1.00  0.00           C
ATOM   4556  HB  ILE A 937      45.700  46.030  36.800  1.00  0.00           H
ATOM   4557  CG2 ILE A 937      47.320  46.350  35.350  1.00  0.00           C
ATOM   4558 HG21 ILE A 937      47.620  46.870  34.400  1.00  0.00           H
ATOM   4559 HG22 ILE A 937      47.570  45.280  35.200  1.00  0.00           H
ATOM   4560 HG23 ILE A 937      47.990  46.670  36.170  1.00  0.00           H
ATOM   4561  CG1 ILE A 937      45.700  48.070  36.030  1.00  0.00           C
ATOM   4562 HG11 ILE A 937      46.380  48.470  36.810  1.00  0.00           H
ATOM   4563 HG12 ILE A 937      44.650  48.270  36.350  1.00  0.00           H
ATOM   4564  CD  ILE A 937      45.980  48.980  34.810  1.00  0.00           C
ATOM   4565  HD1 ILE A 937      45.730  50.030  35.040  1.00  0.00           H
ATOM   4566  HD2 ILE A 937      45.340  48.700  33.960  1.00  0.00           H
ATOM   4567  HD3 ILE A 937      47.060  48.920  34.540  1.00  0.00           H
ATOM   4568  C   ILE A 937      45.200  44.420  34.430  1.00  0.00           C
ATOM   4569  O   ILE A 937      46.110  44.120  33.650  1.00  0.00           O
ATOM   4570  N   ILE A 938      44.320  43.480  34.840  1.00  0.00           N
ATOM   4571  HN  ILE A 938      43.530  43.750  35.370  1.00  0.00           H
ATOM   4572  CA  ILE A 938      44.400  42.080  34.440  1.00  0.00           C
ATOM   4573  HA  ILE A 938      45.430  41.880  34.190  1.00  0.00           H
ATOM   4574  CB  ILE A 938      43.790  41.190  35.490  1.00  0.00           C
ATOM   4575  HB  ILE A 938      42.750  41.550  35.650  1.00  0.00           H
ATOM   4576  CG2 ILE A 938      43.720  39.760  34.980  1.00  0.00           C
ATOM   4577 HG21 ILE A 938      43.030  39.700  34.110  1.00  0.00           H
ATOM   4578 HG22 ILE A 938      43.400  38.950  35.660  1.00  0.00           H
ATOM   4579 HG23 ILE A 938      44.700  39.400  34.570  1.00  0.00           H
ATOM   4580  CG1 ILE A 938      44.600  41.310  36.810  1.00  0.00           C
ATOM   4581 HG11 ILE A 938      44.040  40.680  37.530  1.00  0.00           H
ATOM   4582 HG12 ILE A 938      44.620  42.390  37.020  1.00  0.00           H
ATOM   4583  CD  ILE A 938      46.060  40.790  36.770  1.00  0.00           C
ATOM   4584  HD1 ILE A 938      46.630  41.230  35.930  1.00  0.00           H
ATOM   4585  HD2 ILE A 938      46.050  39.700  36.580  1.00  0.00           H
ATOM   4586  HD3 ILE A 938      46.470  40.920  37.800  1.00  0.00           H
ATOM   4587  C   ILE A 938      43.750  41.920  33.110  1.00  0.00           C
ATOM   4588  O   ILE A 938      44.310  41.260  32.230  1.00  0.00           O
ATOM   4589  N   ASN A 939      42.530  42.500  32.930  1.00  0.00           N
ATOM   4590  HN  ASN A 939      42.170  42.990  33.720  1.00  0.00           H
ATOM   4591  CA  ASN A 939      41.630  42.400  31.770  1.00  0.00           C
ATOM   4592  HA  ASN A 939      41.690  41.380  31.420  1.00  0.00           H
ATOM   4593  CB  ASN A 939      40.150  42.690  32.280  1.00  0.00           C
ATOM   4594  HB1 ASN A 939      40.080  43.770  32.470  1.00  0.00           H
ATOM   4595  HB2 ASN A 939      39.970  42.190  33.260  1.00  0.00           H
ATOM   4596  CG  ASN A 939      39.100  42.320  31.230  1.00  0.00           C
ATOM   4597  OD1 ASN A 939      39.490  41.980  30.120  1.00  0.00           O
ATOM   4598  ND2 ASN A 939      37.760  42.490  31.510  1.00  0.00           N
ATOM   4599 HD21 ASN A 939      37.630  43.030  32.350  1.00  0.00           H
ATOM   4600 HD22 ASN A 939      37.030  42.260  30.860  1.00  0.00           H
ATOM   4601  C   ASN A 939      42.220  43.320  30.610  1.00  0.00           C
ATOM   4602  O   ASN A 939      42.400  44.510  30.810  1.00  0.00           O
ATOM   4603  N   ARG A 940      42.600  42.850  29.420  1.00  0.00           N
ATOM   4604  HN  ARG A 940      42.350  41.940  29.100  1.00  0.00           H
ATOM   4605  CA  ARG A 940      43.120  43.670  28.380  1.00  0.00           C
ATOM   4606  HA  ARG A 940      43.390  44.660  28.730  1.00  0.00           H
ATOM   4607  CB  ARG A 940      44.590  43.170  28.010  1.00  0.00           C
ATOM   4608  HB1 ARG A 940      45.010  43.770  27.170  1.00  0.00           H
ATOM   4609  HB2 ARG A 940      44.540  42.130  27.640  1.00  0.00           H
ATOM   4610  CG  ARG A 940      45.600  43.370  29.200  1.00  0.00           C
ATOM   4611  HG1 ARG A 940      46.460  42.710  28.920  1.00  0.00           H
ATOM   4612  HG2 ARG A 940      45.230  43.040  30.190  1.00  0.00           H
ATOM   4613  CD  ARG A 940      46.100  44.890  29.360  1.00  0.00           C
ATOM   4614  HD1 ARG A 940      46.170  45.380  28.370  1.00  0.00           H
ATOM   4615  HD2 ARG A 940      47.080  44.870  29.900  1.00  0.00           H
ATOM   4616  NE  ARG A 940      45.190  45.530  30.300  1.00  0.00           N
ATOM   4617  HE  ARG A 940      44.550  45.030  30.880  1.00  0.00           H
ATOM   4618  CZ  ARG A 940      45.000  46.840  30.550  1.00  0.00           C
ATOM   4619  NH1 ARG A 940      44.050  47.360  31.350  1.00  0.00           N
ATOM   4620 HH11 ARG A 940      43.580  46.770  32.000  1.00  0.00           H
ATOM   4621 HH12 ARG A 940      44.050  48.360  31.410  1.00  0.00           H
ATOM   4622  NH2 ARG A 940      45.630  47.720  29.800  1.00  0.00           N
ATOM   4623 HH21 ARG A 940      46.330  47.460  29.150  1.00  0.00           H
ATOM   4624 HH22 ARG A 940      44.970  48.390  29.470  1.00  0.00           H
ATOM   4625  C   ARG A 940      42.200  43.710  27.130  1.00  0.00           C
ATOM   4626  O   ARG A 940      41.510  42.720  26.970  1.00  0.00           O
ATOM   4627  N   LYS A 941      42.160  44.860  26.400  1.00  0.00           N
ATOM   4628  HN  LYS A 941      42.640  45.700  26.650  1.00  0.00           H
ATOM   4629  CA  LYS A 941      41.290  45.030  25.220  1.00  0.00           C
ATOM   4630  HA  LYS A 941      40.290  44.700  25.470  1.00  0.00           H
ATOM   4631  CB  LYS A 941      41.400  46.520  24.700  1.00  0.00           C
ATOM   4632  HB1 LYS A 941      40.910  46.550  23.700  1.00  0.00           H
ATOM   4633  HB2 LYS A 941      42.470  46.780  24.560  1.00  0.00           H
ATOM   4634  CG  LYS A 941      40.780  47.540  25.650  1.00  0.00           C
ATOM   4635  HG1 LYS A 941      41.160  48.540  25.340  1.00  0.00           H
ATOM   4636  HG2 LYS A 941      41.170  47.370  26.670  1.00  0.00           H
ATOM   4637  CD  LYS A 941      39.180  47.570  25.790  1.00  0.00           C
ATOM   4638  HD1 LYS A 941      38.780  46.550  25.620  1.00  0.00           H
ATOM   4639  HD2 LYS A 941      38.940  48.240  24.940  1.00  0.00           H
ATOM   4640  CE  LYS A 941      38.670  48.000  27.100  1.00  0.00           C
ATOM   4641  HE1 LYS A 941      38.940  49.050  27.350  1.00  0.00           H
ATOM   4642  HE2 LYS A 941      39.040  47.370  27.940  1.00  0.00           H
ATOM   4643  NZ  LYS A 941      37.110  48.030  27.030  1.00  0.00           N
ATOM   4644  HZ1 LYS A 941      36.620  48.540  27.800  1.00  0.00           H
ATOM   4645  HZ2 LYS A 941      36.810  47.050  26.890  1.00  0.00           H
ATOM   4646  HZ3 LYS A 941      36.870  48.640  26.220  1.00  0.00           H
ATOM   4647  C   LYS A 941      41.570  44.040  24.100  1.00  0.00           C
ATOM   4648  O   LYS A 941      40.710  43.170  23.840  1.00  0.00           O
ATOM   4649  N   GLU A 942      42.760  44.040  23.490  1.00  0.00           N
ATOM   4650  HN  GLU A 942      43.520  44.540  23.910  1.00  0.00           H
ATOM   4651  CA  GLU A 942      43.060  43.210  22.340  1.00  0.00           C
ATOM   4652  HA  GLU A 942      42.210  43.120  21.680  1.00  0.00           H
ATOM   4653  CB  GLU A 942      44.140  43.830  21.470  1.00  0.00           C
ATOM   4654  HB1 GLU A 942      44.320  43.140  20.620  1.00  0.00           H
ATOM   4655  HB2 GLU A 942      45.100  43.690  22.010  1.00  0.00           H
ATOM   4656  CG  GLU A 942      43.850  45.250  20.960  1.00  0.00           C
ATOM   4657  HG1 GLU A 942      43.530  45.980  21.740  1.00  0.00           H
ATOM   4658  HG2 GLU A 942      42.970  45.090  20.300  1.00  0.00           H
ATOM   4659  CD  GLU A 942      44.980  45.840  20.150  1.00  0.00           C
ATOM   4660  OE1 GLU A 942      44.830  45.860  18.910  1.00  0.00           O
ATOM   4661  OE2 GLU A 942      45.990  46.310  20.710  1.00  0.00           O
ATOM   4662  C   GLU A 942      43.550  41.880  22.790  1.00  0.00           C
ATOM   4663  O   GLU A 942      43.310  40.910  22.100  1.00  0.00           O
ATOM   4664  N   HSD A 943      44.190  41.840  24.020  1.00  0.00           N
ATOM   4665  HN  HSD A 943      44.200  42.650  24.600  1.00  0.00           H
ATOM   4666  CA  HSD A 943      44.760  40.620  24.530  1.00  0.00           C
ATOM   4667  HA  HSD A 943      44.930  39.920  23.720  1.00  0.00           H
ATOM   4668  CB  HSD A 943      46.170  40.810  25.080  1.00  0.00           C
ATOM   4669  HB1 HSD A 943      46.790  39.900  25.200  1.00  0.00           H
ATOM   4670  HB2 HSD A 943      46.030  41.300  26.060  1.00  0.00           H
ATOM   4671  ND1 HSD A 943      47.450  41.670  22.990  1.00  0.00           N
ATOM   4672  HD1 HSD A 943      47.330  40.870  22.400  1.00  0.00           H
ATOM   4673  CG  HSD A 943      46.810  41.890  24.210  1.00  0.00           C
ATOM   4674  CE1 HSD A 943      47.960  42.850  22.570  1.00  0.00           C
ATOM   4675  HE1 HSD A 943      48.540  42.900  21.650  1.00  0.00           H
ATOM   4676  NE2 HSD A 943      47.710  43.790  23.450  1.00  0.00           N
ATOM   4677  CD2 HSD A 943      47.000  43.190  24.500  1.00  0.00           C
ATOM   4678  HD2 HSD A 943      46.660  43.730  25.370  1.00  0.00           H
ATOM   4679  C   HSD A 943      43.780  40.070  25.470  1.00  0.00           C
ATOM   4680  O   HSD A 943      44.000  39.950  26.680  1.00  0.00           O
ATOM   4681  N   LYS A 944      42.560  39.660  25.000  1.00  0.00           N
ATOM   4682  HN  LYS A 944      42.180  39.940  24.110  1.00  0.00           H
ATOM   4683  CA  LYS A 944      41.460  39.130  25.710  1.00  0.00           C
ATOM   4684  HA  LYS A 944      41.280  39.830  26.510  1.00  0.00           H
ATOM   4685  CB  LYS A 944      40.140  38.950  24.880  1.00  0.00           C
ATOM   4686  HB1 LYS A 944      39.200  39.090  25.450  1.00  0.00           H
ATOM   4687  HB2 LYS A 944      40.040  37.960  24.390  1.00  0.00           H
ATOM   4688  CG  LYS A 944      40.050  40.040  23.770  1.00  0.00           C
ATOM   4689  HG1 LYS A 944      40.710  39.760  22.920  1.00  0.00           H
ATOM   4690  HG2 LYS A 944      40.510  40.950  24.180  1.00  0.00           H
ATOM   4691  CD  LYS A 944      38.620  40.220  23.210  1.00  0.00           C
ATOM   4692  HD1 LYS A 944      37.910  40.420  24.040  1.00  0.00           H
ATOM   4693  HD2 LYS A 944      38.330  39.280  22.700  1.00  0.00           H
ATOM   4694  CE  LYS A 944      38.490  41.290  22.080  1.00  0.00           C
ATOM   4695  HE1 LYS A 944      37.630  41.100  21.390  1.00  0.00           H
ATOM   4696  HE2 LYS A 944      39.500  41.240  21.640  1.00  0.00           H
ATOM   4697  NZ  LYS A 944      38.220  42.680  22.520  1.00  0.00           N
ATOM   4698  HZ1 LYS A 944      38.740  42.870  23.400  1.00  0.00           H
ATOM   4699  HZ2 LYS A 944      37.210  42.880  22.650  1.00  0.00           H
ATOM   4700  HZ3 LYS A 944      38.620  43.230  21.720  1.00  0.00           H
ATOM   4701  C   LYS A 944      41.730  37.790  26.370  1.00  0.00           C
ATOM   4702  O   LYS A 944      42.450  36.960  25.730  1.00  0.00           O
ATOM   4703  N   LEU A 945      41.180  37.520  27.540  1.00  0.00           N
ATOM   4704  HN  LEU A 945      40.850  38.330  28.000  1.00  0.00           H
ATOM   4705  CA  LEU A 945      40.910  36.240  28.210  1.00  0.00           C
ATOM   4706  HA  LEU A 945      41.780  35.650  27.940  1.00  0.00           H
ATOM   4707  CB  LEU A 945      40.820  36.450  29.670  1.00  0.00           C
ATOM   4708  HB1 LEU A 945      40.650  35.490  30.190  1.00  0.00           H
ATOM   4709  HB2 LEU A 945      39.890  37.020  29.860  1.00  0.00           H
ATOM   4710  CG  LEU A 945      42.120  37.190  30.370  1.00  0.00           C
ATOM   4711  HG  LEU A 945      42.510  37.980  29.690  1.00  0.00           H
ATOM   4712  CD1 LEU A 945      41.720  37.800  31.660  1.00  0.00           C
ATOM   4713 HD11 LEU A 945      42.550  38.350  32.160  1.00  0.00           H
ATOM   4714 HD12 LEU A 945      41.400  36.990  32.340  1.00  0.00           H
ATOM   4715 HD13 LEU A 945      40.960  38.610  31.550  1.00  0.00           H
ATOM   4716  CD2 LEU A 945      43.330  36.190  30.420  1.00  0.00           C
ATOM   4717 HD21 LEU A 945      44.140  36.670  30.990  1.00  0.00           H
ATOM   4718 HD22 LEU A 945      43.730  35.930  29.410  1.00  0.00           H
ATOM   4719 HD23 LEU A 945      43.160  35.280  31.040  1.00  0.00           H
ATOM   4720  C   LEU A 945      39.830  35.390  27.590  1.00  0.00           C
ATOM   4721  O   LEU A 945      38.920  35.930  27.020  1.00  0.00           O
ATOM   4722  N   LYS A 946      39.850  34.030  27.700  1.00  0.00           N
ATOM   4723  HN  LYS A 946      40.560  33.480  28.140  1.00  0.00           H
ATOM   4724  CA  LYS A 946      39.020  33.140  26.960  1.00  0.00           C
ATOM   4725  HA  LYS A 946      38.510  33.700  26.190  1.00  0.00           H
ATOM   4726  CB  LYS A 946      39.910  32.070  26.240  1.00  0.00           C
ATOM   4727  HB1 LYS A 946      40.450  31.430  26.970  1.00  0.00           H
ATOM   4728  HB2 LYS A 946      40.780  32.370  25.600  1.00  0.00           H
ATOM   4729  CG  LYS A 946      39.000  31.180  25.280  1.00  0.00           C
ATOM   4730  HG1 LYS A 946      38.090  30.850  25.820  1.00  0.00           H
ATOM   4731  HG2 LYS A 946      39.600  30.260  25.090  1.00  0.00           H
ATOM   4732  CD  LYS A 946      38.580  32.000  24.030  1.00  0.00           C
ATOM   4733  HD1 LYS A 946      39.460  32.110  23.360  1.00  0.00           H
ATOM   4734  HD2 LYS A 946      38.290  33.070  24.210  1.00  0.00           H
ATOM   4735  CE  LYS A 946      37.400  31.390  23.180  1.00  0.00           C
ATOM   4736  HE1 LYS A 946      37.060  32.130  22.420  1.00  0.00           H
ATOM   4737  HE2 LYS A 946      36.620  31.350  23.970  1.00  0.00           H
ATOM   4738  NZ  LYS A 946      37.700  30.140  22.540  1.00  0.00           N
ATOM   4739  HZ1 LYS A 946      37.740  29.380  23.250  1.00  0.00           H
ATOM   4740  HZ2 LYS A 946      38.630  30.080  22.080  1.00  0.00           H
ATOM   4741  HZ3 LYS A 946      36.960  29.870  21.860  1.00  0.00           H
ATOM   4742  C   LYS A 946      37.870  32.580  27.850  1.00  0.00           C
ATOM   4743  O   LYS A 946      36.680  32.590  27.500  1.00  0.00           O
ATOM   4744  N   LYS A 947      38.260  32.110  29.030  1.00  0.00           N
ATOM   4745  HN  LYS A 947      39.190  31.940  29.340  1.00  0.00           H
ATOM   4746  CA  LYS A 947      37.260  31.810  30.050  1.00  0.00           C
ATOM   4747  HA  LYS A 947      36.530  31.180  29.550  1.00  0.00           H
ATOM   4748  CB  LYS A 947      37.790  30.980  31.210  1.00  0.00           C
ATOM   4749  HB1 LYS A 947      37.000  30.860  31.990  1.00  0.00           H
ATOM   4750  HB2 LYS A 947      38.620  31.510  31.730  1.00  0.00           H
ATOM   4751  CG  LYS A 947      38.160  29.620  30.740  1.00  0.00           C
ATOM   4752  HG1 LYS A 947      38.990  29.780  30.020  1.00  0.00           H
ATOM   4753  HG2 LYS A 947      37.310  29.160  30.210  1.00  0.00           H
ATOM   4754  CD  LYS A 947      38.520  28.700  31.950  1.00  0.00           C
ATOM   4755  HD1 LYS A 947      37.670  28.550  32.640  1.00  0.00           H
ATOM   4756  HD2 LYS A 947      39.250  29.270  32.550  1.00  0.00           H
ATOM   4757  CE  LYS A 947      39.010  27.320  31.440  1.00  0.00           C
ATOM   4758  HE1 LYS A 947      39.980  27.410  30.930  1.00  0.00           H
ATOM   4759  HE2 LYS A 947      38.290  26.740  30.830  1.00  0.00           H
ATOM   4760  NZ  LYS A 947      39.240  26.460  32.510  1.00  0.00           N
ATOM   4761  HZ1 LYS A 947      39.450  27.010  33.370  1.00  0.00           H
ATOM   4762  HZ2 LYS A 947      40.000  25.770  32.340  1.00  0.00           H
ATOM   4763  HZ3 LYS A 947      38.370  25.960  32.770  1.00  0.00           H
ATOM   4764  C   LYS A 947      36.590  33.030  30.530  1.00  0.00           C
ATOM   4765  O   LYS A 947      35.380  33.190  30.460  1.00  0.00           O
ATOM   4766  N   GLY A 948      37.480  34.020  30.990  1.00  0.00           N
ATOM   4767  HN  GLY A 948      38.480  33.950  30.990  1.00  0.00           H
ATOM   4768  CA  GLY A 948      37.040  35.370  31.460  1.00  0.00           C
ATOM   4769  HA1 GLY A 948      36.680  35.920  30.610  1.00  0.00           H
ATOM   4770  HA2 GLY A 948      37.900  35.780  31.970  1.00  0.00           H
ATOM   4771  C   GLY A 948      35.930  35.500  32.480  1.00  0.00           C
ATOM   4772  O   GLY A 948      35.390  34.540  32.990  1.00  0.00           O
ATOM   4773  N   ALA A 949      35.550  36.770  32.790  1.00  0.00           N
ATOM   4774  HN  ALA A 949      35.860  37.500  32.210  1.00  0.00           H
ATOM   4775  CA  ALA A 949      34.610  36.890  33.890  1.00  0.00           C
ATOM   4776  HA  ALA A 949      33.850  36.130  33.830  1.00  0.00           H
ATOM   4777  CB  ALA A 949      35.350  36.880  35.240  1.00  0.00           C
ATOM   4778  HB1 ALA A 949      36.160  37.640  35.170  1.00  0.00           H
ATOM   4779  HB2 ALA A 949      35.810  35.880  35.300  1.00  0.00           H
ATOM   4780  HB3 ALA A 949      34.730  37.100  36.140  1.00  0.00           H
ATOM   4781  C   ALA A 949      33.980  38.290  33.810  1.00  0.00           C
ATOM   4782  O   ALA A 949      34.370  39.200  33.110  1.00  0.00           O
ATOM   4783  N   GLY A 950      32.860  38.460  34.480  1.00  0.00           N
ATOM   4784  HN  GLY A 950      32.540  37.710  35.060  1.00  0.00           H
ATOM   4785  CA  GLY A 950      32.090  39.650  34.720  1.00  0.00           C
ATOM   4786  HA1 GLY A 950      31.530  39.480  35.630  1.00  0.00           H
ATOM   4787  HA2 GLY A 950      31.420  39.740  33.870  1.00  0.00           H
ATOM   4788  C   GLY A 950      32.920  40.970  34.940  1.00  0.00           C
ATOM   4789  O   GLY A 950      34.100  40.950  35.250  1.00  0.00           O
ATOM   4790  N   TYR A 951      32.280  42.100  34.700  1.00  0.00           N
ATOM   4791  HN  TYR A 951      31.310  42.120  34.490  1.00  0.00           H
ATOM   4792  CA  TYR A 951      33.010  43.350  34.570  1.00  0.00           C
ATOM   4793  HA  TYR A 951      34.010  43.080  34.260  1.00  0.00           H
ATOM   4794  CB  TYR A 951      32.330  44.330  33.600  1.00  0.00           C
ATOM   4795  HB1 TYR A 951      31.320  44.600  33.960  1.00  0.00           H
ATOM   4796  HB2 TYR A 951      32.020  43.700  32.750  1.00  0.00           H
ATOM   4797  CG  TYR A 951      33.290  45.510  33.300  1.00  0.00           C
ATOM   4798  CD1 TYR A 951      33.080  46.860  33.670  1.00  0.00           C
ATOM   4799  HD1 TYR A 951      32.160  47.220  34.110  1.00  0.00           H
ATOM   4800  CE1 TYR A 951      34.080  47.830  33.390  1.00  0.00           C
ATOM   4801  HE1 TYR A 951      33.900  48.880  33.520  1.00  0.00           H
ATOM   4802  CZ  TYR A 951      35.200  47.530  32.620  1.00  0.00           C
ATOM   4803  OH  TYR A 951      36.260  48.480  32.280  1.00  0.00           O
ATOM   4804  HH  TYR A 951      37.040  47.940  32.100  1.00  0.00           H
ATOM   4805  CD2 TYR A 951      34.480  45.180  32.630  1.00  0.00           C
ATOM   4806  HD2 TYR A 951      34.660  44.150  32.350  1.00  0.00           H
ATOM   4807  CE2 TYR A 951      35.430  46.200  32.230  1.00  0.00           C
ATOM   4808  HE2 TYR A 951      36.400  45.890  31.860  1.00  0.00           H
ATOM   4809  C   TYR A 951      33.130  43.980  36.000  1.00  0.00           C
ATOM   4810  O   TYR A 951      33.990  44.780  36.280  1.00  0.00           O
ATOM   4811  N   HSD A 952      32.260  43.630  36.880  1.00  0.00           N
ATOM   4812  HN  HSD A 952      31.570  42.960  36.650  1.00  0.00           H
ATOM   4813  CA  HSD A 952      32.330  44.210  38.240  1.00  0.00           C
ATOM   4814  HA  HSD A 952      33.380  44.300  38.480  1.00  0.00           H
ATOM   4815  CB  HSD A 952      31.750  45.570  38.280  1.00  0.00           C
ATOM   4816  HB1 HSD A 952      32.240  46.130  37.460  1.00  0.00           H
ATOM   4817  HB2 HSD A 952      32.080  46.110  39.190  1.00  0.00           H
ATOM   4818  ND1 HSD A 952      29.620  46.240  36.920  1.00  0.00           N
ATOM   4819  HD1 HSD A 952      30.030  46.270  36.000  1.00  0.00           H
ATOM   4820  CG  HSD A 952      30.250  45.710  37.990  1.00  0.00           C
ATOM   4821  CE1 HSD A 952      28.420  46.530  37.320  1.00  0.00           C
ATOM   4822  HE1 HSD A 952      27.740  46.760  36.500  1.00  0.00           H
ATOM   4823  NE2 HSD A 952      28.140  46.160  38.550  1.00  0.00           N
ATOM   4824  CD2 HSD A 952      29.340  45.680  38.970  1.00  0.00           C
ATOM   4825  HD2 HSD A 952      29.480  45.540  40.040  1.00  0.00           H
ATOM   4826  C   HSD A 952      31.700  43.240  39.310  1.00  0.00           C
ATOM   4827  O   HSD A 952      31.300  43.650  40.410  1.00  0.00           O
ATOM   4828  N   LEU A 953      31.610  41.960  38.890  1.00  0.00           N
ATOM   4829  HN  LEU A 953      32.050  41.750  38.030  1.00  0.00           H
ATOM   4830  CA  LEU A 953      31.030  40.920  39.710  1.00  0.00           C
ATOM   4831  HA  LEU A 953      30.010  41.160  39.940  1.00  0.00           H
ATOM   4832  CB  LEU A 953      31.150  39.510  38.890  1.00  0.00           C
ATOM   4833  HB1 LEU A 953      32.150  39.360  38.420  1.00  0.00           H
ATOM   4834  HB2 LEU A 953      30.500  39.660  38.010  1.00  0.00           H
ATOM   4835  CG  LEU A 953      30.730  38.210  39.580  1.00  0.00           C
ATOM   4836  HG  LEU A 953      31.430  38.010  40.400  1.00  0.00           H
ATOM   4837  CD1 LEU A 953      29.260  38.290  40.200  1.00  0.00           C
ATOM   4838 HD11 LEU A 953      28.410  38.280  39.490  1.00  0.00           H
ATOM   4839 HD12 LEU A 953      29.140  39.220  40.790  1.00  0.00           H
ATOM   4840 HD13 LEU A 953      29.140  37.330  40.760  1.00  0.00           H
ATOM   4841  CD2 LEU A 953      30.810  37.130  38.570  1.00  0.00           C
ATOM   4842 HD21 LEU A 953      30.390  36.190  38.970  1.00  0.00           H
ATOM   4843 HD22 LEU A 953      31.860  36.950  38.300  1.00  0.00           H
ATOM   4844 HD23 LEU A 953      30.330  37.450  37.610  1.00  0.00           H
ATOM   4845  C   LEU A 953      31.870  40.730  40.970  1.00  0.00           C
ATOM   4846  O   LEU A 953      31.320  40.330  41.990  1.00  0.00           O
ATOM   4847  N   ASP A 954      33.260  40.960  40.870  1.00  0.00           N
ATOM   4848  HN  ASP A 954      33.700  41.210  40.010  1.00  0.00           H
ATOM   4849  CA  ASP A 954      34.120  40.730  42.050  1.00  0.00           C
ATOM   4850  HA  ASP A 954      34.240  39.670  42.240  1.00  0.00           H
ATOM   4851  CB  ASP A 954      35.570  41.350  41.710  1.00  0.00           C
ATOM   4852  HB1 ASP A 954      35.920  40.580  41.000  1.00  0.00           H
ATOM   4853  HB2 ASP A 954      36.270  41.390  42.570  1.00  0.00           H
ATOM   4854  CG  ASP A 954      35.590  42.750  41.120  1.00  0.00           C
ATOM   4855  OD1 ASP A 954      34.700  43.600  41.350  1.00  0.00           O
ATOM   4856  OD2 ASP A 954      36.680  43.030  40.370  1.00  0.00           O
ATOM   4857  HD2 ASP A 954      36.500  43.810  39.840  1.00  0.00           H
ATOM   4858  C   ASP A 954      33.600  41.360  43.400  1.00  0.00           C
ATOM   4859  O   ASP A 954      33.810  40.800  44.420  1.00  0.00           O
ATOM   4860  N   LEU A 955      32.950  42.560  43.340  1.00  0.00           N
ATOM   4861  HN  LEU A 955      32.770  42.950  42.440  1.00  0.00           H
ATOM   4862  CA  LEU A 955      32.620  43.270  44.550  1.00  0.00           C
ATOM   4863  HA  LEU A 955      33.450  43.350  45.220  1.00  0.00           H
ATOM   4864  CB  LEU A 955      32.220  44.770  44.090  1.00  0.00           C
ATOM   4865  HB1 LEU A 955      31.310  44.510  43.510  1.00  0.00           H
ATOM   4866  HB2 LEU A 955      32.850  45.160  43.270  1.00  0.00           H
ATOM   4867  CG  LEU A 955      31.850  45.890  45.140  1.00  0.00           C
ATOM   4868  HG  LEU A 955      31.080  45.530  45.840  1.00  0.00           H
ATOM   4869  CD1 LEU A 955      33.060  46.160  46.160  1.00  0.00           C
ATOM   4870 HD11 LEU A 955      33.310  45.250  46.760  1.00  0.00           H
ATOM   4871 HD12 LEU A 955      32.820  46.970  46.880  1.00  0.00           H
ATOM   4872 HD13 LEU A 955      33.910  46.480  45.520  1.00  0.00           H
ATOM   4873  CD2 LEU A 955      31.460  47.120  44.350  1.00  0.00           C
ATOM   4874 HD21 LEU A 955      30.630  46.810  43.670  1.00  0.00           H
ATOM   4875 HD22 LEU A 955      32.360  47.350  43.740  1.00  0.00           H
ATOM   4876 HD23 LEU A 955      31.220  47.990  45.000  1.00  0.00           H
ATOM   4877  C   LEU A 955      31.410  42.560  45.240  1.00  0.00           C
ATOM   4878  O   LEU A 955      31.210  42.770  46.420  1.00  0.00           O
ATOM   4879  N   LEU A 956      30.630  41.650  44.550  1.00  0.00           N
ATOM   4880  HN  LEU A 956      30.860  41.350  43.630  1.00  0.00           H
ATOM   4881  CA  LEU A 956      29.500  40.840  45.030  1.00  0.00           C
ATOM   4882  HA  LEU A 956      28.860  41.520  45.580  1.00  0.00           H
ATOM   4883  CB  LEU A 956      28.760  40.000  43.890  1.00  0.00           C
ATOM   4884  HB1 LEU A 956      29.620  39.400  43.540  1.00  0.00           H
ATOM   4885  HB2 LEU A 956      28.370  40.620  43.050  1.00  0.00           H
ATOM   4886  CG  LEU A 956      27.760  38.980  44.430  1.00  0.00           C
ATOM   4887  HG  LEU A 956      28.000  38.520  45.420  1.00  0.00           H
ATOM   4888  CD1 LEU A 956      26.390  39.610  44.480  1.00  0.00           C
ATOM   4889 HD11 LEU A 956      25.960  40.110  43.580  1.00  0.00           H
ATOM   4890 HD12 LEU A 956      26.480  40.450  45.200  1.00  0.00           H
ATOM   4891 HD13 LEU A 956      25.590  38.920  44.830  1.00  0.00           H
ATOM   4892  CD2 LEU A 956      27.630  37.940  43.360  1.00  0.00           C
ATOM   4893 HD21 LEU A 956      26.760  37.250  43.370  1.00  0.00           H
ATOM   4894 HD22 LEU A 956      28.480  37.210  43.390  1.00  0.00           H
ATOM   4895 HD23 LEU A 956      27.660  38.410  42.360  1.00  0.00           H
ATOM   4896  C   LEU A 956      30.110  39.880  46.090  1.00  0.00           C
ATOM   4897  O   LEU A 956      29.590  39.770  47.230  1.00  0.00           O
ATOM   4898  N   MET A 957      31.200  39.180  45.660  1.00  0.00           N
ATOM   4899  HN  MET A 957      31.530  39.100  44.730  1.00  0.00           H
ATOM   4900  CA  MET A 957      31.950  38.330  46.570  1.00  0.00           C
ATOM   4901  HA  MET A 957      31.170  37.670  46.940  1.00  0.00           H
ATOM   4902  CB  MET A 957      33.000  37.400  45.830  1.00  0.00           C
ATOM   4903  HB1 MET A 957      33.600  36.810  46.540  1.00  0.00           H
ATOM   4904  HB2 MET A 957      33.840  37.920  45.310  1.00  0.00           H
ATOM   4905  CG  MET A 957      32.300  36.410  44.880  1.00  0.00           C
ATOM   4906  HG1 MET A 957      31.790  35.710  45.570  1.00  0.00           H
ATOM   4907  HG2 MET A 957      33.140  35.790  44.470  1.00  0.00           H
ATOM   4908  SD  MET A 957      31.440  37.020  43.430  1.00  0.00           S
ATOM   4909  CE  MET A 957      31.060  35.420  42.730  1.00  0.00           C
ATOM   4910  HE1 MET A 957      30.360  34.830  43.360  1.00  0.00           H
ATOM   4911  HE2 MET A 957      31.980  34.830  42.510  1.00  0.00           H
ATOM   4912  HE3 MET A 957      30.680  35.500  41.690  1.00  0.00           H
ATOM   4913  C   MET A 957      32.640  38.980  47.770  1.00  0.00           C
ATOM   4914  O   MET A 957      32.480  38.480  48.880  1.00  0.00           O
ATOM   4915  N   VAL A 958      33.410  40.010  47.570  1.00  0.00           N
ATOM   4916  HN  VAL A 958      33.480  40.300  46.620  1.00  0.00           H
ATOM   4917  CA  VAL A 958      34.120  40.780  48.550  1.00  0.00           C
ATOM   4918  HA  VAL A 958      34.810  40.140  49.080  1.00  0.00           H
ATOM   4919  CB  VAL A 958      34.960  41.870  47.860  1.00  0.00           C
ATOM   4920  HB  VAL A 958      34.270  42.440  47.210  1.00  0.00           H
ATOM   4921  CG1 VAL A 958      35.520  43.050  48.810  1.00  0.00           C
ATOM   4922 HG11 VAL A 958      36.060  43.840  48.230  1.00  0.00           H
ATOM   4923 HG12 VAL A 958      36.170  42.620  49.600  1.00  0.00           H
ATOM   4924 HG13 VAL A 958      34.730  43.660  49.290  1.00  0.00           H
ATOM   4925  CG2 VAL A 958      36.040  41.330  47.000  1.00  0.00           C
ATOM   4926 HG21 VAL A 958      36.330  42.220  46.380  1.00  0.00           H
ATOM   4927 HG22 VAL A 958      35.720  40.580  46.250  1.00  0.00           H
ATOM   4928 HG23 VAL A 958      36.920  40.990  47.590  1.00  0.00           H
ATOM   4929  C   VAL A 958      33.130  41.370  49.610  1.00  0.00           C
ATOM   4930  O   VAL A 958      33.370  41.300  50.810  1.00  0.00           O
ATOM   4931  N   GLY A 959      31.990  42.010  49.100  1.00  0.00           N
ATOM   4932  HN  GLY A 959      31.920  42.280  48.140  1.00  0.00           H
ATOM   4933  CA  GLY A 959      31.020  42.720  49.910  1.00  0.00           C
ATOM   4934  HA1 GLY A 959      30.360  43.280  49.260  1.00  0.00           H
ATOM   4935  HA2 GLY A 959      31.670  43.350  50.500  1.00  0.00           H
ATOM   4936  C   GLY A 959      30.320  41.890  50.890  1.00  0.00           C
ATOM   4937  O   GLY A 959      30.040  42.330  51.970  1.00  0.00           O
ATOM   4938  N   VAL A 960      29.910  40.690  50.540  1.00  0.00           N
ATOM   4939  HN  VAL A 960      30.090  40.460  49.580  1.00  0.00           H
ATOM   4940  CA  VAL A 960      29.180  39.740  51.440  1.00  0.00           C
ATOM   4941  HA  VAL A 960      28.410  40.240  52.000  1.00  0.00           H
ATOM   4942  CB  VAL A 960      28.640  38.430  50.760  1.00  0.00           C
ATOM   4943  HB  VAL A 960      29.510  37.970  50.230  1.00  0.00           H
ATOM   4944  CG1 VAL A 960      28.070  37.440  51.820  1.00  0.00           C
ATOM   4945 HG11 VAL A 960      28.840  36.780  52.260  1.00  0.00           H
ATOM   4946 HG12 VAL A 960      27.400  36.700  51.350  1.00  0.00           H
ATOM   4947 HG13 VAL A 960      27.530  37.910  52.670  1.00  0.00           H
ATOM   4948  CG2 VAL A 960      27.480  38.830  49.810  1.00  0.00           C
ATOM   4949 HG21 VAL A 960      26.930  37.890  49.570  1.00  0.00           H
ATOM   4950 HG22 VAL A 960      28.000  39.210  48.910  1.00  0.00           H
ATOM   4951 HG23 VAL A 960      26.670  39.470  50.210  1.00  0.00           H
ATOM   4952  C   VAL A 960      30.100  39.340  52.580  1.00  0.00           C
ATOM   4953  O   VAL A 960      29.760  39.480  53.800  1.00  0.00           O
ATOM   4954  N   MET A 961      31.360  39.030  52.220  1.00  0.00           N
ATOM   4955  HN  MET A 961      31.500  39.100  51.230  1.00  0.00           H
ATOM   4956  CA  MET A 961      32.400  38.580  53.100  1.00  0.00           C
ATOM   4957  HA  MET A 961      32.030  37.880  53.850  1.00  0.00           H
ATOM   4958  CB  MET A 961      33.470  37.740  52.370  1.00  0.00           C
ATOM   4959  HB1 MET A 961      34.320  37.560  53.060  1.00  0.00           H
ATOM   4960  HB2 MET A 961      33.810  38.280  51.450  1.00  0.00           H
ATOM   4961  CG  MET A 961      32.970  36.340  51.780  1.00  0.00           C
ATOM   4962  HG1 MET A 961      33.910  35.820  51.500  1.00  0.00           H
ATOM   4963  HG2 MET A 961      32.290  36.480  50.910  1.00  0.00           H
ATOM   4964  SD  MET A 961      32.110  35.210  52.790  1.00  0.00           S
ATOM   4965  CE  MET A 961      33.550  34.860  53.860  1.00  0.00           C
ATOM   4966  HE1 MET A 961      34.200  34.110  53.360  1.00  0.00           H
ATOM   4967  HE2 MET A 961      33.250  34.430  54.840  1.00  0.00           H
ATOM   4968  HE3 MET A 961      34.170  35.750  54.130  1.00  0.00           H
ATOM   4969  C   MET A 961      33.020  39.600  53.940  1.00  0.00           C
ATOM   4970  O   MET A 961      33.600  39.370  54.980  1.00  0.00           O
ATOM   4971  N   LEU A 962      32.770  40.870  53.550  1.00  0.00           N
ATOM   4972  HN  LEU A 962      32.590  40.910  52.560  1.00  0.00           H
ATOM   4973  CA  LEU A 962      33.130  42.000  54.340  1.00  0.00           C
ATOM   4974  HA  LEU A 962      34.170  41.930  54.610  1.00  0.00           H
ATOM   4975  CB  LEU A 962      32.910  43.270  53.470  1.00  0.00           C
ATOM   4976  HB1 LEU A 962      31.850  43.190  53.150  1.00  0.00           H
ATOM   4977  HB2 LEU A 962      33.390  43.170  52.480  1.00  0.00           H
ATOM   4978  CG  LEU A 962      33.320  44.640  54.010  1.00  0.00           C
ATOM   4979  HG  LEU A 962      34.110  44.490  54.780  1.00  0.00           H
ATOM   4980  CD1 LEU A 962      33.680  45.670  52.910  1.00  0.00           C
ATOM   4981 HD11 LEU A 962      34.440  45.290  52.200  1.00  0.00           H
ATOM   4982 HD12 LEU A 962      34.080  46.550  53.450  1.00  0.00           H
ATOM   4983 HD13 LEU A 962      32.750  45.860  52.320  1.00  0.00           H
ATOM   4984  CD2 LEU A 962      32.210  45.430  54.800  1.00  0.00           C
ATOM   4985 HD21 LEU A 962      32.180  44.830  55.740  1.00  0.00           H
ATOM   4986 HD22 LEU A 962      31.200  45.400  54.330  1.00  0.00           H
ATOM   4987 HD23 LEU A 962      32.600  46.390  55.200  1.00  0.00           H
ATOM   4988  C   LEU A 962      32.220  41.900  55.640  1.00  0.00           C
ATOM   4989  O   LEU A 962      32.700  41.950  56.830  1.00  0.00           O
ATOM   4990  N   GLY A 963      30.910  41.570  55.480  1.00  0.00           N
ATOM   4991  HN  GLY A 963      30.620  41.350  54.550  1.00  0.00           H
ATOM   4992  CA  GLY A 963      30.010  41.350  56.630  1.00  0.00           C
ATOM   4993  HA1 GLY A 963      29.060  41.130  56.190  1.00  0.00           H
ATOM   4994  HA2 GLY A 963      29.960  42.240  57.240  1.00  0.00           H
ATOM   4995  C   GLY A 963      30.320  40.220  57.510  1.00  0.00           C
ATOM   4996  O   GLY A 963      30.340  40.370  58.710  1.00  0.00           O
ATOM   4997  N   VAL A 964      30.550  39.060  56.900  1.00  0.00           N
ATOM   4998  HN  VAL A 964      30.450  39.020  55.900  1.00  0.00           H
ATOM   4999  CA  VAL A 964      31.120  37.920  57.480  1.00  0.00           C
ATOM   5000  HA  VAL A 964      30.320  37.640  58.140  1.00  0.00           H
ATOM   5001  CB  VAL A 964      31.330  36.830  56.440  1.00  0.00           C
ATOM   5002  HB  VAL A 964      32.210  37.040  55.780  1.00  0.00           H
ATOM   5003  CG1 VAL A 964      31.760  35.550  57.220  1.00  0.00           C
ATOM   5004 HG11 VAL A 964      30.940  35.130  57.850  1.00  0.00           H
ATOM   5005 HG12 VAL A 964      32.630  35.700  57.890  1.00  0.00           H
ATOM   5006 HG13 VAL A 964      32.010  34.720  56.540  1.00  0.00           H
ATOM   5007  CG2 VAL A 964      30.070  36.530  55.600  1.00  0.00           C
ATOM   5008 HG21 VAL A 964      29.760  37.360  54.930  1.00  0.00           H
ATOM   5009 HG22 VAL A 964      29.180  36.200  56.170  1.00  0.00           H
ATOM   5010 HG23 VAL A 964      30.300  35.660  54.930  1.00  0.00           H
ATOM   5011  C   VAL A 964      32.430  38.210  58.300  1.00  0.00           C
ATOM   5012  O   VAL A 964      32.550  37.890  59.500  1.00  0.00           O
ATOM   5013  N   CYS A 965      33.360  38.990  57.710  1.00  0.00           N
ATOM   5014  HN  CYS A 965      33.440  39.190  56.730  1.00  0.00           H
ATOM   5015  CA  CYS A 965      34.560  39.470  58.370  1.00  0.00           C
ATOM   5016  HA  CYS A 965      34.980  38.620  58.890  1.00  0.00           H
ATOM   5017  CB  CYS A 965      35.480  40.130  57.350  1.00  0.00           C
ATOM   5018  HB1 CYS A 965      36.010  40.990  57.820  1.00  0.00           H
ATOM   5019  HB2 CYS A 965      34.830  40.610  56.580  1.00  0.00           H
ATOM   5020  SG  CYS A 965      36.660  38.940  56.540  1.00  0.00           S
ATOM   5021  HG1 CYS A 965      37.750  39.620  56.860  1.00  0.00           H
ATOM   5022  C   CYS A 965      34.310  40.400  59.520  1.00  0.00           C
ATOM   5023  O   CYS A 965      34.910  40.370  60.600  1.00  0.00           O
ATOM   5024  N   SER A 966      33.280  41.280  59.360  1.00  0.00           N
ATOM   5025  HN  SER A 966      32.850  41.260  58.450  1.00  0.00           H
ATOM   5026  CA  SER A 966      32.700  42.200  60.340  1.00  0.00           C
ATOM   5027  HA  SER A 966      33.600  42.750  60.530  1.00  0.00           H
ATOM   5028  CB  SER A 966      31.760  43.190  59.720  1.00  0.00           C
ATOM   5029  HB1 SER A 966      31.280  43.880  60.440  1.00  0.00           H
ATOM   5030  HB2 SER A 966      30.950  42.620  59.230  1.00  0.00           H
ATOM   5031  OG  SER A 966      32.490  43.850  58.710  1.00  0.00           O
ATOM   5032  HG1 SER A 966      32.670  43.240  57.980  1.00  0.00           H
ATOM   5033  C   SER A 966      32.110  41.450  61.550  1.00  0.00           C
ATOM   5034  O   SER A 966      32.330  41.940  62.660  1.00  0.00           O
ATOM   5035  N   VAL A 967      31.460  40.310  61.420  1.00  0.00           N
ATOM   5036  HN  VAL A 967      31.180  39.910  60.540  1.00  0.00           H
ATOM   5037  CA  VAL A 967      30.950  39.600  62.630  1.00  0.00           C
ATOM   5038  HA  VAL A 967      30.540  40.300  63.320  1.00  0.00           H
ATOM   5039  CB  VAL A 967      29.860  38.560  62.300  1.00  0.00           C
ATOM   5040  HB  VAL A 967      29.200  39.040  61.560  1.00  0.00           H
ATOM   5041  CG1 VAL A 967      30.340  37.180  61.790  1.00  0.00           C
ATOM   5042 HG11 VAL A 967      29.390  36.590  61.750  1.00  0.00           H
ATOM   5043 HG12 VAL A 967      31.000  36.580  62.470  1.00  0.00           H
ATOM   5044 HG13 VAL A 967      30.880  37.220  60.820  1.00  0.00           H
ATOM   5045  CG2 VAL A 967      29.000  38.380  63.540  1.00  0.00           C
ATOM   5046 HG21 VAL A 967      27.960  38.020  63.350  1.00  0.00           H
ATOM   5047 HG22 VAL A 967      28.960  39.260  64.230  1.00  0.00           H
ATOM   5048 HG23 VAL A 967      29.420  37.520  64.100  1.00  0.00           H
ATOM   5049  C   VAL A 967      32.160  38.880  63.310  1.00  0.00           C
ATOM   5050  O   VAL A 967      32.150  38.640  64.480  1.00  0.00           O
ATOM   5051  N   MET A 968      33.230  38.620  62.550  1.00  0.00           N
ATOM   5052  HN  MET A 968      33.240  38.610  61.550  1.00  0.00           H
ATOM   5053  CA  MET A 968      34.410  37.960  63.080  1.00  0.00           C
ATOM   5054  HA  MET A 968      34.080  37.460  63.980  1.00  0.00           H
ATOM   5055  CB  MET A 968      35.010  37.090  62.020  1.00  0.00           C
ATOM   5056  HB1 MET A 968      36.060  36.790  62.160  1.00  0.00           H
ATOM   5057  HB2 MET A 968      34.990  37.660  61.060  1.00  0.00           H
ATOM   5058  CG  MET A 968      34.100  35.880  61.740  1.00  0.00           C
ATOM   5059  HG1 MET A 968      34.540  35.400  60.840  1.00  0.00           H
ATOM   5060  HG2 MET A 968      33.080  36.220  61.450  1.00  0.00           H
[truncated: 6,873,249 more chars]
