# Supplementary material for: CryoEM and computational modeling structural insights into the pH regulator NBCn1
Source: Nat Commun. 2025 Nov 11;16:9932. doi: 10.1038/s41467-025-64868-z (PMC12606367; doi:10.1038/s41467-025-64868-z)
Supplement: Supplementary file 7 — Supplementary Data 5 [file 41467_2025_64868_MOESM7_ESM.zip › 100ns_z_restr_MD_NBCn1_2NaCO3/hNBCn1_IF/z-restr_hNBCn1_IF_2NaCO3_last_step_6.pdb]

REMARK    GENERATED BY TRJCONV
TITLE     Title t= 101000.00000 step= 50500000
REMARK    THIS IS A SIMULATION BOX
CRYST1   94.209   94.209  100.898  90.00  90.00  90.00 P 1           1
MODEL        1
ATOM      1  N   LEU A 585      24.640  37.790  35.990  1.00  0.00           N
ATOM      2  HT1 LEU A 585      24.870  37.160  35.200  1.00  0.00           H
ATOM      3  HT2 LEU A 585      24.690  38.770  35.660  1.00  0.00           H
ATOM      4  HT3 LEU A 585      23.660  37.470  36.130  1.00  0.00           H
ATOM      5  CA  LEU A 585      25.310  37.600  37.290  1.00  0.00           C
ATOM      6  HA  LEU A 585      26.230  38.140  37.160  1.00  0.00           H
ATOM      7  CB  LEU A 585      24.640  38.450  38.460  1.00  0.00           C
ATOM      8  HB1 LEU A 585      23.570  38.180  38.460  1.00  0.00           H
ATOM      9  HB2 LEU A 585      24.610  39.480  38.050  1.00  0.00           H
ATOM     10  CG  LEU A 585      25.210  38.460  39.930  1.00  0.00           C
ATOM     11  HG  LEU A 585      25.180  37.500  40.490  1.00  0.00           H
ATOM     12  CD1 LEU A 585      26.710  38.830  39.910  1.00  0.00           C
ATOM     13 HD11 LEU A 585      27.340  38.000  39.530  1.00  0.00           H
ATOM     14 HD12 LEU A 585      27.110  39.170  40.890  1.00  0.00           H
ATOM     15 HD13 LEU A 585      26.780  39.760  39.320  1.00  0.00           H
ATOM     16  CD2 LEU A 585      24.460  39.470  40.830  1.00  0.00           C
ATOM     17 HD21 LEU A 585      23.390  39.390  40.530  1.00  0.00           H
ATOM     18 HD22 LEU A 585      24.730  40.520  40.590  1.00  0.00           H
ATOM     19 HD23 LEU A 585      24.510  39.170  41.900  1.00  0.00           H
ATOM     20  C   LEU A 585      25.610  36.260  37.820  1.00  0.00           C
ATOM     21  O   LEU A 585      26.700  35.730  37.980  1.00  0.00           O
ATOM     22  N   ILE A 586      24.560  35.430  38.220  1.00  0.00           N
ATOM     23  HN  ILE A 586      23.660  35.800  37.980  1.00  0.00           H
ATOM     24  CA  ILE A 586      24.650  34.110  38.770  1.00  0.00           C
ATOM     25  HA  ILE A 586      25.420  34.100  39.530  1.00  0.00           H
ATOM     26  CB  ILE A 586      23.410  34.010  39.640  1.00  0.00           C
ATOM     27  HB  ILE A 586      22.490  34.210  39.040  1.00  0.00           H
ATOM     28  CG2 ILE A 586      23.280  32.600  40.340  1.00  0.00           C
ATOM     29 HG21 ILE A 586      24.040  32.390  41.120  1.00  0.00           H
ATOM     30 HG22 ILE A 586      23.630  31.810  39.640  1.00  0.00           H
ATOM     31 HG23 ILE A 586      22.360  32.230  40.860  1.00  0.00           H
ATOM     32  CG1 ILE A 586      23.330  35.040  40.750  1.00  0.00           C
ATOM     33 HG11 ILE A 586      22.300  34.780  41.090  1.00  0.00           H
ATOM     34 HG12 ILE A 586      23.230  36.020  40.220  1.00  0.00           H
ATOM     35  CD  ILE A 586      24.460  35.100  41.840  1.00  0.00           C
ATOM     36  HD1 ILE A 586      25.440  35.230  41.330  1.00  0.00           H
ATOM     37  HD2 ILE A 586      24.520  34.180  42.460  1.00  0.00           H
ATOM     38  HD3 ILE A 586      24.300  36.020  42.450  1.00  0.00           H
ATOM     39  C   ILE A 586      24.800  33.060  37.730  1.00  0.00           C
ATOM     40  O   ILE A 586      25.630  32.160  37.770  1.00  0.00           O
ATOM     41  N   LEU A 587      24.060  33.190  36.580  1.00  0.00           N
ATOM     42  HN  LEU A 587      23.260  33.790  36.560  1.00  0.00           H
ATOM     43  CA  LEU A 587      24.220  32.260  35.410  1.00  0.00           C
ATOM     44  HA  LEU A 587      24.000  31.240  35.680  1.00  0.00           H
ATOM     45  CB  LEU A 587      23.150  32.660  34.330  1.00  0.00           C
ATOM     46  HB1 LEU A 587      23.430  33.680  33.980  1.00  0.00           H
ATOM     47  HB2 LEU A 587      22.160  32.560  34.790  1.00  0.00           H
ATOM     48  CG  LEU A 587      23.250  31.750  33.040  1.00  0.00           C
ATOM     49  HG  LEU A 587      24.250  31.760  32.580  1.00  0.00           H
ATOM     50  CD1 LEU A 587      22.970  30.290  33.380  1.00  0.00           C
ATOM     51 HD11 LEU A 587      23.690  29.860  34.110  1.00  0.00           H
ATOM     52 HD12 LEU A 587      23.070  29.600  32.510  1.00  0.00           H
ATOM     53 HD13 LEU A 587      21.930  30.290  33.770  1.00  0.00           H
ATOM     54  CD2 LEU A 587      22.300  32.140  31.910  1.00  0.00           C
ATOM     55 HD21 LEU A 587      22.360  31.330  31.170  1.00  0.00           H
ATOM     56 HD22 LEU A 587      22.520  33.180  31.560  1.00  0.00           H
ATOM     57 HD23 LEU A 587      21.240  32.080  32.230  1.00  0.00           H
ATOM     58  C   LEU A 587      25.670  32.210  34.820  1.00  0.00           C
ATOM     59  O   LEU A 587      26.210  31.170  34.490  1.00  0.00           O
ATOM     60  N   ASP A 588      26.320  33.380  34.810  1.00  0.00           N
ATOM     61  HN  ASP A 588      25.850  34.200  35.140  1.00  0.00           H
ATOM     62  CA  ASP A 588      27.670  33.650  34.330  1.00  0.00           C
ATOM     63  HA  ASP A 588      27.650  33.390  33.270  1.00  0.00           H
ATOM     64  CB  ASP A 588      27.960  35.140  34.590  1.00  0.00           C
ATOM     65  HB1 ASP A 588      29.020  35.370  34.330  1.00  0.00           H
ATOM     66  HB2 ASP A 588      27.810  35.480  35.630  1.00  0.00           H
ATOM     67  CG  ASP A 588      26.980  36.090  33.840  1.00  0.00           C
ATOM     68  OD1 ASP A 588      27.530  36.850  33.010  1.00  0.00           O
ATOM     69  OD2 ASP A 588      25.770  36.130  34.170  1.00  0.00           O
ATOM     70  C   ASP A 588      28.670  32.720  34.950  1.00  0.00           C
ATOM     71  O   ASP A 588      29.590  32.120  34.350  1.00  0.00           O
ATOM     72  N   ILE A 589      28.570  32.600  36.270  1.00  0.00           N
ATOM     73  HN  ILE A 589      27.900  33.210  36.700  1.00  0.00           H
ATOM     74  CA  ILE A 589      29.290  31.710  37.150  1.00  0.00           C
ATOM     75  HA  ILE A 589      30.360  31.800  36.970  1.00  0.00           H
ATOM     76  CB  ILE A 589      28.970  32.100  38.600  1.00  0.00           C
ATOM     77  HB  ILE A 589      27.890  31.970  38.750  1.00  0.00           H
ATOM     78  CG2 ILE A 589      29.820  31.130  39.520  1.00  0.00           C
ATOM     79 HG21 ILE A 589      30.890  31.240  39.230  1.00  0.00           H
ATOM     80 HG22 ILE A 589      29.570  30.050  39.410  1.00  0.00           H
ATOM     81 HG23 ILE A 589      29.830  31.360  40.610  1.00  0.00           H
ATOM     82  CG1 ILE A 589      29.120  33.610  38.960  1.00  0.00           C
ATOM     83 HG11 ILE A 589      28.710  34.360  38.240  1.00  0.00           H
ATOM     84 HG12 ILE A 589      30.150  33.950  39.200  1.00  0.00           H
ATOM     85  CD  ILE A 589      28.380  33.890  40.230  1.00  0.00           C
ATOM     86  HD1 ILE A 589      27.410  33.350  40.310  1.00  0.00           H
ATOM     87  HD2 ILE A 589      28.100  34.960  40.170  1.00  0.00           H
ATOM     88  HD3 ILE A 589      28.970  33.720  41.160  1.00  0.00           H
ATOM     89  C   ILE A 589      28.960  30.230  36.940  1.00  0.00           C
ATOM     90  O   ILE A 589      29.850  29.410  36.920  1.00  0.00           O
ATOM     91  N   LYS A 590      27.650  29.940  36.810  1.00  0.00           N
ATOM     92  HN  LYS A 590      27.040  30.710  36.960  1.00  0.00           H
ATOM     93  CA  LYS A 590      27.040  28.640  36.510  1.00  0.00           C
ATOM     94  HA  LYS A 590      27.500  27.950  37.190  1.00  0.00           H
ATOM     95  CB  LYS A 590      25.480  28.640  36.440  1.00  0.00           C
ATOM     96  HB1 LYS A 590      25.190  29.380  35.660  1.00  0.00           H
ATOM     97  HB2 LYS A 590      25.030  29.010  37.390  1.00  0.00           H
ATOM     98  CG  LYS A 590      24.860  27.330  35.970  1.00  0.00           C
ATOM     99  HG1 LYS A 590      25.120  26.940  34.960  1.00  0.00           H
ATOM    100  HG2 LYS A 590      23.770  27.470  35.820  1.00  0.00           H
ATOM    101  CD  LYS A 590      25.030  26.230  37.000  1.00  0.00           C
ATOM    102  HD1 LYS A 590      24.820  26.670  37.990  1.00  0.00           H
ATOM    103  HD2 LYS A 590      26.090  25.900  36.970  1.00  0.00           H
ATOM    104  CE  LYS A 590      24.100  25.040  36.730  1.00  0.00           C
ATOM    105  HE1 LYS A 590      24.320  24.190  37.420  1.00  0.00           H
ATOM    106  HE2 LYS A 590      24.290  24.610  35.730  1.00  0.00           H
ATOM    107  NZ  LYS A 590      22.770  25.390  36.810  1.00  0.00           N
ATOM    108  HZ1 LYS A 590      22.510  25.960  37.650  1.00  0.00           H
ATOM    109  HZ2 LYS A 590      22.140  24.560  36.750  1.00  0.00           H
ATOM    110  HZ3 LYS A 590      22.550  26.000  35.990  1.00  0.00           H
ATOM    111  C   LYS A 590      27.550  28.050  35.220  1.00  0.00           C
ATOM    112  O   LYS A 590      27.890  26.880  35.140  1.00  0.00           O
ATOM    113  N   ARG A 591      27.610  28.900  34.180  1.00  0.00           N
ATOM    114  HN  ARG A 591      27.520  29.880  34.390  1.00  0.00           H
ATOM    115  CA  ARG A 591      28.170  28.500  32.900  1.00  0.00           C
ATOM    116  HA  ARG A 591      27.600  27.660  32.540  1.00  0.00           H
ATOM    117  CB  ARG A 591      27.950  29.570  31.840  1.00  0.00           C
ATOM    118  HB1 ARG A 591      28.670  29.360  31.020  1.00  0.00           H
ATOM    119  HB2 ARG A 591      28.270  30.520  32.320  1.00  0.00           H
ATOM    120  CG  ARG A 591      26.540  29.840  31.300  1.00  0.00           C
ATOM    121  HG1 ARG A 591      25.770  29.900  32.090  1.00  0.00           H
ATOM    122  HG2 ARG A 591      26.180  28.910  30.800  1.00  0.00           H
ATOM    123  CD  ARG A 591      26.380  31.110  30.420  1.00  0.00           C
ATOM    124  HD1 ARG A 591      27.000  31.950  30.800  1.00  0.00           H
ATOM    125  HD2 ARG A 591      25.310  31.410  30.440  1.00  0.00           H
ATOM    126  NE  ARG A 591      26.960  30.850  29.080  1.00  0.00           N
ATOM    127  HE  ARG A 591      27.300  29.930  28.870  1.00  0.00           H
ATOM    128  CZ  ARG A 591      27.220  31.810  28.250  1.00  0.00           C
ATOM    129  NH1 ARG A 591      26.820  33.050  28.380  1.00  0.00           N
ATOM    130 HH11 ARG A 591      26.050  33.170  29.000  1.00  0.00           H
ATOM    131 HH12 ARG A 591      26.960  33.740  27.650  1.00  0.00           H
ATOM    132  NH2 ARG A 591      27.990  31.550  27.250  1.00  0.00           N
ATOM    133 HH21 ARG A 591      28.100  32.140  26.460  1.00  0.00           H
ATOM    134 HH22 ARG A 591      28.360  30.620  27.250  1.00  0.00           H
ATOM    135  C   ARG A 591      29.650  28.070  33.070  1.00  0.00           C
ATOM    136  O   ARG A 591      30.080  27.090  32.410  1.00  0.00           O
ATOM    137  N   LYS A 592      30.430  28.780  33.940  1.00  0.00           N
ATOM    138  HN  LYS A 592      30.020  29.560  34.410  1.00  0.00           H
ATOM    139  CA  LYS A 592      31.850  28.550  34.150  1.00  0.00           C
ATOM    140  HA  LYS A 592      32.260  28.110  33.270  1.00  0.00           H
ATOM    141  CB  LYS A 592      32.590  29.880  34.330  1.00  0.00           C
ATOM    142  HB1 LYS A 592      33.560  29.730  34.850  1.00  0.00           H
ATOM    143  HB2 LYS A 592      32.060  30.440  35.130  1.00  0.00           H
ATOM    144  CG  LYS A 592      32.720  30.770  33.110  1.00  0.00           C
ATOM    145  HG1 LYS A 592      31.740  30.850  32.600  1.00  0.00           H
ATOM    146  HG2 LYS A 592      33.450  30.270  32.450  1.00  0.00           H
ATOM    147  CD  LYS A 592      33.330  32.110  33.460  1.00  0.00           C
ATOM    148  HD1 LYS A 592      34.120  31.960  34.230  1.00  0.00           H
ATOM    149  HD2 LYS A 592      32.620  32.930  33.730  1.00  0.00           H
ATOM    150  CE  LYS A 592      34.210  32.670  32.240  1.00  0.00           C
ATOM    151  HE1 LYS A 592      34.960  31.870  32.060  1.00  0.00           H
ATOM    152  HE2 LYS A 592      34.550  33.690  32.500  1.00  0.00           H
ATOM    153  NZ  LYS A 592      33.420  32.850  31.030  1.00  0.00           N
ATOM    154  HZ1 LYS A 592      32.590  33.460  31.140  1.00  0.00           H
ATOM    155  HZ2 LYS A 592      32.960  31.950  30.780  1.00  0.00           H
ATOM    156  HZ3 LYS A 592      34.000  33.180  30.220  1.00  0.00           H
ATOM    157  C   LYS A 592      32.140  27.500  35.300  1.00  0.00           C
ATOM    158  O   LYS A 592      33.330  27.130  35.440  1.00  0.00           O
ATOM    159  N   ALA A 593      31.160  26.980  36.030  1.00  0.00           N
ATOM    160  HN  ALA A 593      30.260  27.330  35.840  1.00  0.00           H
ATOM    161  CA  ALA A 593      31.290  25.890  36.950  1.00  0.00           C
ATOM    162  HA  ALA A 593      31.890  26.170  37.800  1.00  0.00           H
ATOM    163  CB  ALA A 593      29.920  25.700  37.720  1.00  0.00           C
ATOM    164  HB1 ALA A 593      29.710  26.710  38.140  1.00  0.00           H
ATOM    165  HB2 ALA A 593      30.110  25.000  38.560  1.00  0.00           H
ATOM    166  HB3 ALA A 593      29.040  25.380  37.110  1.00  0.00           H
ATOM    167  C   ALA A 593      31.730  24.430  36.390  1.00  0.00           C
ATOM    168  O   ALA A 593      32.560  23.790  36.960  1.00  0.00           O
ATOM    169  N   PRO A 594      31.220  23.950  35.210  1.00  0.00           N
ATOM    170  CD  PRO A 594      29.980  24.400  34.550  1.00  0.00           C
ATOM    171  HD1 PRO A 594      30.040  25.390  34.040  1.00  0.00           H
ATOM    172  HD2 PRO A 594      29.120  24.350  35.250  1.00  0.00           H
ATOM    173  CA  PRO A 594      31.450  22.540  34.800  1.00  0.00           C
ATOM    174  HA  PRO A 594      31.450  21.840  35.620  1.00  0.00           H
ATOM    175  CB  PRO A 594      30.240  22.140  33.880  1.00  0.00           C
ATOM    176  HB1 PRO A 594      29.570  21.540  34.520  1.00  0.00           H
ATOM    177  HB2 PRO A 594      30.520  21.530  33.000  1.00  0.00           H
ATOM    178  CG  PRO A 594      29.740  23.470  33.360  1.00  0.00           C
ATOM    179  HG1 PRO A 594      30.320  23.930  32.540  1.00  0.00           H
ATOM    180  HG2 PRO A 594      28.670  23.430  33.090  1.00  0.00           H
ATOM    181  C   PRO A 594      32.790  22.450  34.120  1.00  0.00           C
ATOM    182  O   PRO A 594      33.250  21.410  33.650  1.00  0.00           O
ATOM    183  N   PHE A 595      33.510  23.570  34.160  1.00  0.00           N
ATOM    184  HN  PHE A 595      33.000  24.390  34.410  1.00  0.00           H
ATOM    185  CA  PHE A 595      34.810  23.830  33.730  1.00  0.00           C
ATOM    186  HA  PHE A 595      35.270  22.950  33.320  1.00  0.00           H
ATOM    187  CB  PHE A 595      34.870  25.030  32.730  1.00  0.00           C
ATOM    188  HB1 PHE A 595      35.930  25.330  32.590  1.00  0.00           H
ATOM    189  HB2 PHE A 595      34.330  25.940  33.060  1.00  0.00           H
ATOM    190  CG  PHE A 595      34.100  24.670  31.440  1.00  0.00           C
ATOM    191  CD1 PHE A 595      32.930  25.220  31.020  1.00  0.00           C
ATOM    192  HD1 PHE A 595      32.520  26.090  31.510  1.00  0.00           H
ATOM    193  CE1 PHE A 595      32.200  24.730  29.970  1.00  0.00           C
ATOM    194  HE1 PHE A 595      31.220  25.100  29.740  1.00  0.00           H
ATOM    195  CZ  PHE A 595      32.760  23.720  29.160  1.00  0.00           C
ATOM    196  HZ  PHE A 595      32.250  23.340  28.290  1.00  0.00           H
ATOM    197  CD2 PHE A 595      34.720  23.680  30.640  1.00  0.00           C
ATOM    198  HD2 PHE A 595      35.690  23.290  30.920  1.00  0.00           H
ATOM    199  CE2 PHE A 595      34.020  23.200  29.510  1.00  0.00           C
ATOM    200  HE2 PHE A 595      34.290  22.270  29.030  1.00  0.00           H
ATOM    201  C   PHE A 595      35.580  24.370  34.880  1.00  0.00           C
ATOM    202  O   PHE A 595      36.730  24.830  34.750  1.00  0.00           O
ATOM    203  N   PHE A 596      35.110  24.320  36.140  1.00  0.00           N
ATOM    204  HN  PHE A 596      34.170  24.040  36.270  1.00  0.00           H
ATOM    205  CA  PHE A 596      35.830  24.620  37.360  1.00  0.00           C
ATOM    206  HA  PHE A 596      36.190  25.640  37.310  1.00  0.00           H
ATOM    207  CB  PHE A 596      34.920  24.620  38.610  1.00  0.00           C
ATOM    208  HB1 PHE A 596      34.310  23.690  38.700  1.00  0.00           H
ATOM    209  HB2 PHE A 596      34.260  25.510  38.500  1.00  0.00           H
ATOM    210  CG  PHE A 596      35.480  24.690  40.040  1.00  0.00           C
ATOM    211  CD1 PHE A 596      35.050  23.800  41.020  1.00  0.00           C
ATOM    212  HD1 PHE A 596      34.440  22.940  40.760  1.00  0.00           H
ATOM    213  CE1 PHE A 596      35.570  23.710  42.300  1.00  0.00           C
ATOM    214  HE1 PHE A 596      35.300  22.900  42.960  1.00  0.00           H
ATOM    215  CZ  PHE A 596      36.620  24.580  42.650  1.00  0.00           C
ATOM    216  HZ  PHE A 596      36.960  24.620  43.670  1.00  0.00           H
ATOM    217  CD2 PHE A 596      36.600  25.570  40.400  1.00  0.00           C
ATOM    218  HD2 PHE A 596      37.020  26.190  39.620  1.00  0.00           H
ATOM    219  CE2 PHE A 596      37.050  25.560  41.700  1.00  0.00           C
ATOM    220  HE2 PHE A 596      37.730  26.290  42.070  1.00  0.00           H
ATOM    221  C   PHE A 596      37.010  23.790  37.620  1.00  0.00           C
ATOM    222  O   PHE A 596      38.100  24.230  38.000  1.00  0.00           O
ATOM    223  N   LEU A 597      36.830  22.470  37.360  1.00  0.00           N
ATOM    224  HN  LEU A 597      36.020  22.180  36.860  1.00  0.00           H
ATOM    225  CA  LEU A 597      37.840  21.450  37.660  1.00  0.00           C
ATOM    226  HA  LEU A 597      38.290  21.850  38.540  1.00  0.00           H
ATOM    227  CB  LEU A 597      37.230  20.090  38.090  1.00  0.00           C
ATOM    228  HB1 LEU A 597      38.010  19.390  38.460  1.00  0.00           H
ATOM    229  HB2 LEU A 597      36.810  19.710  37.140  1.00  0.00           H
ATOM    230  CG  LEU A 597      36.130  20.190  39.180  1.00  0.00           C
ATOM    231  HG  LEU A 597      35.330  20.820  38.740  1.00  0.00           H
ATOM    232  CD1 LEU A 597      35.650  18.770  39.330  1.00  0.00           C
ATOM    233 HD11 LEU A 597      34.840  18.580  40.060  1.00  0.00           H
ATOM    234 HD12 LEU A 597      36.520  18.120  39.610  1.00  0.00           H
ATOM    235 HD13 LEU A 597      35.200  18.320  38.430  1.00  0.00           H
ATOM    236  CD2 LEU A 597      36.580  20.730  40.540  1.00  0.00           C
ATOM    237 HD21 LEU A 597      37.290  19.990  40.960  1.00  0.00           H
ATOM    238 HD22 LEU A 597      35.660  20.830  41.150  1.00  0.00           H
ATOM    239 HD23 LEU A 597      37.120  21.700  40.640  1.00  0.00           H
ATOM    240  C   LEU A 597      38.940  21.510  36.690  1.00  0.00           C
ATOM    241  O   LEU A 597      40.040  21.020  36.960  1.00  0.00           O
ATOM    242  N   SER A 598      38.780  22.120  35.560  1.00  0.00           N
ATOM    243  HN  SER A 598      37.910  22.560  35.390  1.00  0.00           H
ATOM    244  CA  SER A 598      39.820  22.320  34.600  1.00  0.00           C
ATOM    245  HA  SER A 598      40.370  21.430  34.380  1.00  0.00           H
ATOM    246  CB  SER A 598      39.120  22.770  33.330  1.00  0.00           C
ATOM    247  HB1 SER A 598      38.360  23.580  33.380  1.00  0.00           H
ATOM    248  HB2 SER A 598      38.430  21.980  32.940  1.00  0.00           H
ATOM    249  OG  SER A 598      40.140  23.060  32.360  1.00  0.00           O
ATOM    250  HG1 SER A 598      40.590  23.870  32.610  1.00  0.00           H
ATOM    251  C   SER A 598      40.910  23.350  35.060  1.00  0.00           C
ATOM    252  O   SER A 598      42.120  23.260  34.820  1.00  0.00           O
ATOM    253  N   ASP A 599      40.520  24.280  35.900  1.00  0.00           N
ATOM    254  HN  ASP A 599      39.560  24.320  36.150  1.00  0.00           H
ATOM    255  CA  ASP A 599      41.460  25.160  36.650  1.00  0.00           C
ATOM    256  HA  ASP A 599      42.040  25.790  36.000  1.00  0.00           H
ATOM    257  CB  ASP A 599      40.670  26.250  37.450  1.00  0.00           C
ATOM    258  HB1 ASP A 599      41.350  26.750  38.170  1.00  0.00           H
ATOM    259  HB2 ASP A 599      39.910  25.740  38.090  1.00  0.00           H
ATOM    260  CG  ASP A 599      40.030  27.340  36.610  1.00  0.00           C
ATOM    261  OD1 ASP A 599      39.530  28.330  37.260  1.00  0.00           O
ATOM    262  OD2 ASP A 599      39.870  27.210  35.390  1.00  0.00           O
ATOM    263  C   ASP A 599      42.530  24.440  37.550  1.00  0.00           C
ATOM    264  O   ASP A 599      43.740  24.740  37.570  1.00  0.00           O
ATOM    265  N   PHE A 600      42.090  23.420  38.240  1.00  0.00           N
ATOM    266  HN  PHE A 600      41.120  23.220  38.140  1.00  0.00           H
ATOM    267  CA  PHE A 600      42.940  22.440  38.800  1.00  0.00           C
ATOM    268  HA  PHE A 600      43.680  22.860  39.460  1.00  0.00           H
ATOM    269  CB  PHE A 600      42.160  21.470  39.670  1.00  0.00           C
ATOM    270  HB1 PHE A 600      42.960  20.790  40.050  1.00  0.00           H
ATOM    271  HB2 PHE A 600      41.330  20.930  39.180  1.00  0.00           H
ATOM    272  CG  PHE A 600      41.730  22.110  40.930  1.00  0.00           C
ATOM    273  CD1 PHE A 600      42.500  22.480  42.040  1.00  0.00           C
ATOM    274  HD1 PHE A 600      43.580  22.420  41.960  1.00  0.00           H
ATOM    275  CE1 PHE A 600      41.930  23.020  43.230  1.00  0.00           C
ATOM    276  HE1 PHE A 600      42.550  23.300  44.080  1.00  0.00           H
ATOM    277  CZ  PHE A 600      40.560  23.250  43.280  1.00  0.00           C
ATOM    278  HZ  PHE A 600      40.110  23.470  44.230  1.00  0.00           H
ATOM    279  CD2 PHE A 600      40.340  22.330  41.050  1.00  0.00           C
ATOM    280  HD2 PHE A 600      39.650  22.110  40.240  1.00  0.00           H
ATOM    281  CE2 PHE A 600      39.750  22.810  42.230  1.00  0.00           C
ATOM    282  HE2 PHE A 600      38.680  22.970  42.300  1.00  0.00           H
ATOM    283  C   PHE A 600      43.870  21.610  37.920  1.00  0.00           C
ATOM    284  O   PHE A 600      45.030  21.470  38.280  1.00  0.00           O
ATOM    285  N   LYS A 601      43.350  21.120  36.770  1.00  0.00           N
ATOM    286  HN  LYS A 601      42.390  21.230  36.500  1.00  0.00           H
ATOM    287  CA  LYS A 601      44.260  20.440  35.790  1.00  0.00           C
ATOM    288  HA  LYS A 601      44.770  19.590  36.220  1.00  0.00           H
ATOM    289  CB  LYS A 601      43.370  19.840  34.660  1.00  0.00           C
ATOM    290  HB1 LYS A 601      44.040  19.440  33.870  1.00  0.00           H
ATOM    291  HB2 LYS A 601      42.780  20.670  34.190  1.00  0.00           H
ATOM    292  CG  LYS A 601      42.360  18.750  35.070  1.00  0.00           C
ATOM    293  HG1 LYS A 601      41.770  19.180  35.900  1.00  0.00           H
ATOM    294  HG2 LYS A 601      42.810  17.810  35.410  1.00  0.00           H
ATOM    295  CD  LYS A 601      41.540  18.270  33.820  1.00  0.00           C
ATOM    296  HD1 LYS A 601      40.770  19.020  33.550  1.00  0.00           H
ATOM    297  HD2 LYS A 601      40.880  17.470  34.210  1.00  0.00           H
ATOM    298  CE  LYS A 601      42.350  17.710  32.670  1.00  0.00           C
ATOM    299  HE1 LYS A 601      43.150  18.400  32.340  1.00  0.00           H
ATOM    300  HE2 LYS A 601      41.720  17.600  31.760  1.00  0.00           H
ATOM    301  NZ  LYS A 601      42.990  16.450  33.020  1.00  0.00           N
ATOM    302  HZ1 LYS A 601      42.300  15.740  33.340  1.00  0.00           H
ATOM    303  HZ2 LYS A 601      43.730  16.680  33.710  1.00  0.00           H
ATOM    304  HZ3 LYS A 601      43.550  16.060  32.230  1.00  0.00           H
ATOM    305  C   LYS A 601      45.300  21.370  35.190  1.00  0.00           C
ATOM    306  O   LYS A 601      46.440  20.980  34.900  1.00  0.00           O
ATOM    307  N   ASP A 602      44.870  22.630  34.970  1.00  0.00           N
ATOM    308  HN  ASP A 602      43.880  22.800  34.910  1.00  0.00           H
ATOM    309  CA  ASP A 602      45.720  23.710  34.510  1.00  0.00           C
ATOM    310  HA  ASP A 602      46.250  23.360  33.650  1.00  0.00           H
ATOM    311  CB  ASP A 602      44.860  24.970  34.050  1.00  0.00           C
ATOM    312  HB1 ASP A 602      45.530  25.840  33.870  1.00  0.00           H
ATOM    313  HB2 ASP A 602      44.180  25.330  34.850  1.00  0.00           H
ATOM    314  CG  ASP A 602      44.030  24.680  32.810  1.00  0.00           C
ATOM    315  OD1 ASP A 602      44.350  23.720  32.110  1.00  0.00           O
ATOM    316  OD2 ASP A 602      43.140  25.490  32.520  1.00  0.00           O
ATOM    317  C   ASP A 602      46.810  24.190  35.560  1.00  0.00           C
ATOM    318  O   ASP A 602      47.970  24.450  35.080  1.00  0.00           O
ATOM    319  N   ALA A 603      46.460  24.220  36.860  1.00  0.00           N
ATOM    320  HN  ALA A 603      45.520  24.010  37.090  1.00  0.00           H
ATOM    321  CA  ALA A 603      47.390  24.620  37.980  1.00  0.00           C
ATOM    322  HA  ALA A 603      47.980  25.390  37.510  1.00  0.00           H
ATOM    323  CB  ALA A 603      46.560  25.290  39.100  1.00  0.00           C
ATOM    324  HB1 ALA A 603      46.060  24.560  39.760  1.00  0.00           H
ATOM    325  HB2 ALA A 603      45.850  26.010  38.660  1.00  0.00           H
ATOM    326  HB3 ALA A 603      47.290  25.920  39.660  1.00  0.00           H
ATOM    327  C   ALA A 603      48.310  23.630  38.510  1.00  0.00           C
ATOM    328  O   ALA A 603      49.300  23.980  39.150  1.00  0.00           O
ATOM    329  N   LEU A 604      48.170  22.330  38.290  1.00  0.00           N
ATOM    330  HN  LEU A 604      47.280  21.990  37.960  1.00  0.00           H
ATOM    331  CA  LEU A 604      49.060  21.240  38.740  1.00  0.00           C
ATOM    332  HA  LEU A 604      49.690  21.590  39.540  1.00  0.00           H
ATOM    333  CB  LEU A 604      48.160  20.070  39.220  1.00  0.00           C
ATOM    334  HB1 LEU A 604      48.850  19.280  39.610  1.00  0.00           H
ATOM    335  HB2 LEU A 604      47.660  19.580  38.360  1.00  0.00           H
ATOM    336  CG  LEU A 604      47.240  20.390  40.460  1.00  0.00           C
ATOM    337  HG  LEU A 604      46.520  21.200  40.210  1.00  0.00           H
ATOM    338  CD1 LEU A 604      46.370  19.200  40.850  1.00  0.00           C
ATOM    339 HD11 LEU A 604      45.560  19.150  40.100  1.00  0.00           H
ATOM    340 HD12 LEU A 604      46.070  19.160  41.930  1.00  0.00           H
ATOM    341 HD13 LEU A 604      47.000  18.330  40.600  1.00  0.00           H
ATOM    342  CD2 LEU A 604      48.020  20.910  41.720  1.00  0.00           C
ATOM    343 HD21 LEU A 604      48.590  21.850  41.530  1.00  0.00           H
ATOM    344 HD22 LEU A 604      48.730  20.120  42.010  1.00  0.00           H
ATOM    345 HD23 LEU A 604      47.440  21.110  42.660  1.00  0.00           H
ATOM    346  C   LEU A 604      50.030  20.940  37.610  1.00  0.00           C
ATOM    347  O   LEU A 604      50.700  19.820  37.610  1.00  0.00           O
ATOM    348  N   SER A 605      50.360  21.900  36.720  1.00  0.00           N
ATOM    349  HN  SER A 605      49.880  22.730  36.960  1.00  0.00           H
ATOM    350  CA  SER A 605      51.380  21.910  35.740  1.00  0.00           C
ATOM    351  HA  SER A 605      51.830  20.930  35.750  1.00  0.00           H
ATOM    352  CB  SER A 605      50.780  22.250  34.350  1.00  0.00           C
ATOM    353  HB1 SER A 605      50.530  23.340  34.280  1.00  0.00           H
ATOM    354  HB2 SER A 605      49.830  21.700  34.170  1.00  0.00           H
ATOM    355  OG  SER A 605      51.740  21.870  33.350  1.00  0.00           O
ATOM    356  HG1 SER A 605      52.340  22.610  33.260  1.00  0.00           H
ATOM    357  C   SER A 605      52.440  22.950  36.280  1.00  0.00           C
ATOM    358  O   SER A 605      52.110  23.920  36.960  1.00  0.00           O
ATOM    359  N   LEU A 606      53.730  22.720  35.980  1.00  0.00           N
ATOM    360  HN  LEU A 606      53.970  21.880  35.500  1.00  0.00           H
ATOM    361  CA  LEU A 606      54.830  23.330  36.690  1.00  0.00           C
ATOM    362  HA  LEU A 606      54.720  23.000  37.700  1.00  0.00           H
ATOM    363  CB  LEU A 606      56.180  22.760  36.190  1.00  0.00           C
ATOM    364  HB1 LEU A 606      57.000  23.230  36.780  1.00  0.00           H
ATOM    365  HB2 LEU A 606      56.350  22.970  35.110  1.00  0.00           H
ATOM    366  CG  LEU A 606      56.450  21.230  36.340  1.00  0.00           C
ATOM    367  HG  LEU A 606      55.680  20.620  35.820  1.00  0.00           H
ATOM    368  CD1 LEU A 606      57.860  20.840  35.730  1.00  0.00           C
ATOM    369 HD11 LEU A 606      58.210  19.850  36.070  1.00  0.00           H
ATOM    370 HD12 LEU A 606      58.610  21.640  35.870  1.00  0.00           H
ATOM    371 HD13 LEU A 606      57.670  20.690  34.630  1.00  0.00           H
ATOM    372  CD2 LEU A 606      56.300  20.830  37.780  1.00  0.00           C
ATOM    373 HD21 LEU A 606      56.680  19.810  38.000  1.00  0.00           H
ATOM    374 HD22 LEU A 606      55.250  20.870  38.140  1.00  0.00           H
ATOM    375 HD23 LEU A 606      57.040  21.440  38.330  1.00  0.00           H
ATOM    376  C   LEU A 606      54.970  24.840  36.760  1.00  0.00           C
ATOM    377  O   LEU A 606      55.110  25.330  37.850  1.00  0.00           O
ATOM    378  N   GLN A 607      54.830  25.530  35.640  1.00  0.00           N
ATOM    379  HN  GLN A 607      54.540  25.090  34.800  1.00  0.00           H
ATOM    380  CA  GLN A 607      54.920  27.040  35.770  1.00  0.00           C
ATOM    381  HA  GLN A 607      55.850  27.340  36.220  1.00  0.00           H
ATOM    382  CB  GLN A 607      54.900  27.740  34.390  1.00  0.00           C
ATOM    383  HB1 GLN A 607      54.120  27.340  33.700  1.00  0.00           H
ATOM    384  HB2 GLN A 607      55.870  27.700  33.840  1.00  0.00           H
ATOM    385  CG  GLN A 607      54.440  29.240  34.440  1.00  0.00           C
ATOM    386  HG1 GLN A 607      55.020  29.770  35.210  1.00  0.00           H
ATOM    387  HG2 GLN A 607      53.370  29.270  34.750  1.00  0.00           H
ATOM    388  CD  GLN A 607      54.540  29.840  33.100  1.00  0.00           C
ATOM    389  OE1 GLN A 607      54.520  29.220  32.060  1.00  0.00           O
ATOM    390  NE2 GLN A 607      54.710  31.200  33.060  1.00  0.00           N
ATOM    391 HE21 GLN A 607      54.820  31.630  32.170  1.00  0.00           H
ATOM    392 HE22 GLN A 607      54.780  31.710  33.910  1.00  0.00           H
ATOM    393  C   GLN A 607      53.900  27.700  36.740  1.00  0.00           C
ATOM    394  O   GLN A 607      54.220  28.640  37.490  1.00  0.00           O
ATOM    395  N   CYS A 608      52.600  27.230  36.730  1.00  0.00           N
ATOM    396  HN  CYS A 608      52.330  26.570  36.030  1.00  0.00           H
ATOM    397  CA  CYS A 608      51.680  27.570  37.740  1.00  0.00           C
ATOM    398  HA  CYS A 608      51.620  28.650  37.780  1.00  0.00           H
ATOM    399  CB  CYS A 608      50.180  27.030  37.510  1.00  0.00           C
ATOM    400  HB1 CYS A 608      49.590  27.430  38.360  1.00  0.00           H
ATOM    401  HB2 CYS A 608      50.160  25.920  37.600  1.00  0.00           H
ATOM    402  SG  CYS A 608      49.370  27.600  35.920  1.00  0.00           S
ATOM    403  HG1 CYS A 608      49.670  26.380  35.480  1.00  0.00           H
ATOM    404  C   CYS A 608      52.070  27.170  39.170  1.00  0.00           C
ATOM    405  O   CYS A 608      51.940  27.930  40.110  1.00  0.00           O
ATOM    406  N   LEU A 609      52.640  25.920  39.350  1.00  0.00           N
ATOM    407  HN  LEU A 609      52.710  25.270  38.600  1.00  0.00           H
ATOM    408  CA  LEU A 609      53.230  25.500  40.620  1.00  0.00           C
ATOM    409  HA  LEU A 609      52.390  25.590  41.290  1.00  0.00           H
ATOM    410  CB  LEU A 609      53.730  24.050  40.610  1.00  0.00           C
ATOM    411  HB1 LEU A 609      54.500  23.750  41.340  1.00  0.00           H
ATOM    412  HB2 LEU A 609      54.330  23.980  39.670  1.00  0.00           H
ATOM    413  CG  LEU A 609      52.480  23.050  40.640  1.00  0.00           C
ATOM    414  HG  LEU A 609      51.870  23.320  39.750  1.00  0.00           H
ATOM    415  CD1 LEU A 609      52.880  21.620  40.510  1.00  0.00           C
ATOM    416 HD11 LEU A 609      51.890  21.120  40.390  1.00  0.00           H
ATOM    417 HD12 LEU A 609      53.500  21.280  41.370  1.00  0.00           H
ATOM    418 HD13 LEU A 609      53.510  21.390  39.630  1.00  0.00           H
ATOM    419  CD2 LEU A 609      51.540  23.230  41.850  1.00  0.00           C
ATOM    420 HD21 LEU A 609      50.890  24.120  41.750  1.00  0.00           H
ATOM    421 HD22 LEU A 609      52.130  23.380  42.780  1.00  0.00           H
ATOM    422 HD23 LEU A 609      50.860  22.360  42.000  1.00  0.00           H
ATOM    423  C   LEU A 609      54.390  26.370  41.170  1.00  0.00           C
ATOM    424  O   LEU A 609      54.370  26.680  42.350  1.00  0.00           O
ATOM    425  N   ALA A 610      55.380  26.770  40.350  1.00  0.00           N
ATOM    426  HN  ALA A 610      55.290  26.440  39.420  1.00  0.00           H
ATOM    427  CA  ALA A 610      56.320  27.790  40.670  1.00  0.00           C
ATOM    428  HA  ALA A 610      56.850  27.610  41.600  1.00  0.00           H
ATOM    429  CB  ALA A 610      57.350  27.870  39.550  1.00  0.00           C
ATOM    430  HB1 ALA A 610      56.920  28.210  38.590  1.00  0.00           H
ATOM    431  HB2 ALA A 610      57.750  26.850  39.350  1.00  0.00           H
ATOM    432  HB3 ALA A 610      58.180  28.520  39.900  1.00  0.00           H
ATOM    433  C   ALA A 610      55.630  29.200  40.890  1.00  0.00           C
ATOM    434  O   ALA A 610      55.990  29.970  41.780  1.00  0.00           O
ATOM    435  N   SER A 611      54.530  29.480  40.160  1.00  0.00           N
ATOM    436  HN  SER A 611      54.220  28.850  39.460  1.00  0.00           H
ATOM    437  CA  SER A 611      53.620  30.680  40.360  1.00  0.00           C
ATOM    438  HA  SER A 611      54.320  31.500  40.280  1.00  0.00           H
ATOM    439  CB  SER A 611      52.580  30.840  39.270  1.00  0.00           C
ATOM    440  HB1 SER A 611      52.020  31.790  39.390  1.00  0.00           H
ATOM    441  HB2 SER A 611      51.770  30.090  39.220  1.00  0.00           H
ATOM    442  OG  SER A 611      53.210  31.010  38.030  1.00  0.00           O
ATOM    443  HG1 SER A 611      53.610  30.170  37.790  1.00  0.00           H
ATOM    444  C   SER A 611      53.040  30.770  41.760  1.00  0.00           C
ATOM    445  O   SER A 611      52.920  31.850  42.330  1.00  0.00           O
ATOM    446  N   ILE A 612      52.610  29.620  42.310  1.00  0.00           N
ATOM    447  HN  ILE A 612      52.620  28.790  41.760  1.00  0.00           H
ATOM    448  CA  ILE A 612      51.970  29.620  43.670  1.00  0.00           C
ATOM    449  HA  ILE A 612      51.240  30.410  43.580  1.00  0.00           H
ATOM    450  CB  ILE A 612      51.340  28.250  44.070  1.00  0.00           C
ATOM    451  HB  ILE A 612      52.170  27.510  44.000  1.00  0.00           H
ATOM    452  CG2 ILE A 612      50.710  28.380  45.430  1.00  0.00           C
ATOM    453 HG21 ILE A 612      49.910  29.150  45.420  1.00  0.00           H
ATOM    454 HG22 ILE A 612      51.430  28.710  46.200  1.00  0.00           H
ATOM    455 HG23 ILE A 612      50.210  27.510  45.920  1.00  0.00           H
ATOM    456  CG1 ILE A 612      50.350  27.740  43.030  1.00  0.00           C
ATOM    457 HG11 ILE A 612      50.690  27.840  41.970  1.00  0.00           H
ATOM    458 HG12 ILE A 612      49.390  28.300  43.080  1.00  0.00           H
ATOM    459  CD  ILE A 612      50.030  26.280  43.320  1.00  0.00           C
ATOM    460  HD1 ILE A 612      49.460  26.220  44.280  1.00  0.00           H
ATOM    461  HD2 ILE A 612      50.980  25.740  43.510  1.00  0.00           H
ATOM    462  HD3 ILE A 612      49.410  25.750  42.570  1.00  0.00           H
ATOM    463  C   ILE A 612      52.920  30.000  44.670  1.00  0.00           C
ATOM    464  O   ILE A 612      52.740  30.860  45.570  1.00  0.00           O
ATOM    465  N   LEU A 613      54.170  29.390  44.560  1.00  0.00           N
ATOM    466  HN  LEU A 613      54.370  28.780  43.800  1.00  0.00           H
ATOM    467  CA  LEU A 613      55.340  29.780  45.360  1.00  0.00           C
ATOM    468  HA  LEU A 613      55.030  29.710  46.390  1.00  0.00           H
ATOM    469  CB  LEU A 613      56.430  28.710  45.160  1.00  0.00           C
ATOM    470  HB1 LEU A 613      57.380  28.960  45.660  1.00  0.00           H
ATOM    471  HB2 LEU A 613      56.780  28.790  44.100  1.00  0.00           H
ATOM    472  CG  LEU A 613      56.070  27.280  45.590  1.00  0.00           C
ATOM    473  HG  LEU A 613      55.080  27.040  45.130  1.00  0.00           H
ATOM    474  CD1 LEU A 613      57.020  26.220  45.070  1.00  0.00           C
ATOM    475 HD11 LEU A 613      57.140  26.280  43.960  1.00  0.00           H
ATOM    476 HD12 LEU A 613      56.720  25.220  45.450  1.00  0.00           H
ATOM    477 HD13 LEU A 613      57.940  26.430  45.650  1.00  0.00           H
ATOM    478  CD2 LEU A 613      55.840  26.990  47.060  1.00  0.00           C
ATOM    479 HD21 LEU A 613      56.800  26.950  47.630  1.00  0.00           H
ATOM    480 HD22 LEU A 613      55.430  25.960  47.080  1.00  0.00           H
ATOM    481 HD23 LEU A 613      55.080  27.640  47.550  1.00  0.00           H
ATOM    482  C   LEU A 613      55.850  31.200  45.140  1.00  0.00           C
ATOM    483  O   LEU A 613      56.140  31.910  46.070  1.00  0.00           O
ATOM    484  N   PHE A 614      55.940  31.670  43.940  1.00  0.00           N
ATOM    485  HN  PHE A 614      55.850  31.180  43.070  1.00  0.00           H
ATOM    486  CA  PHE A 614      56.110  33.100  43.700  1.00  0.00           C
ATOM    487  HA  PHE A 614      56.960  33.300  44.320  1.00  0.00           H
ATOM    488  CB  PHE A 614      56.680  33.480  42.270  1.00  0.00           C
ATOM    489  HB1 PHE A 614      55.970  33.060  41.520  1.00  0.00           H
ATOM    490  HB2 PHE A 614      57.740  33.160  42.170  1.00  0.00           H
ATOM    491  CG  PHE A 614      56.640  34.960  41.940  1.00  0.00           C
ATOM    492  CD1 PHE A 614      55.470  35.440  41.330  1.00  0.00           C
ATOM    493  HD1 PHE A 614      54.650  34.750  41.200  1.00  0.00           H
ATOM    494  CE1 PHE A 614      55.440  36.790  40.950  1.00  0.00           C
ATOM    495  HE1 PHE A 614      54.510  37.080  40.490  1.00  0.00           H
ATOM    496  CZ  PHE A 614      56.430  37.710  41.220  1.00  0.00           C
ATOM    497  HZ  PHE A 614      56.430  38.750  40.940  1.00  0.00           H
ATOM    498  CD2 PHE A 614      57.730  35.860  42.130  1.00  0.00           C
ATOM    499  HD2 PHE A 614      58.590  35.350  42.540  1.00  0.00           H
ATOM    500  CE2 PHE A 614      57.610  37.220  41.860  1.00  0.00           C
ATOM    501  HE2 PHE A 614      58.470  37.860  41.850  1.00  0.00           H
ATOM    502  C   PHE A 614      55.130  33.990  44.250  1.00  0.00           C
ATOM    503  O   PHE A 614      55.500  35.020  44.880  1.00  0.00           O
ATOM    504  N   LEU A 615      53.840  33.680  44.070  1.00  0.00           N
ATOM    505  HN  LEU A 615      53.600  32.970  43.420  1.00  0.00           H
ATOM    506  CA  LEU A 615      52.810  34.470  44.580  1.00  0.00           C
ATOM    507  HA  LEU A 615      53.180  35.440  44.280  1.00  0.00           H
ATOM    508  CB  LEU A 615      51.390  34.000  44.110  1.00  0.00           C
ATOM    509  HB1 LEU A 615      51.120  33.020  44.550  1.00  0.00           H
ATOM    510  HB2 LEU A 615      51.550  33.860  43.010  1.00  0.00           H
ATOM    511  CG  LEU A 615      50.180  34.870  44.220  1.00  0.00           C
ATOM    512  HG  LEU A 615      49.930  35.160  45.270  1.00  0.00           H
ATOM    513  CD1 LEU A 615      50.530  36.150  43.320  1.00  0.00           C
ATOM    514 HD11 LEU A 615      49.580  36.730  43.220  1.00  0.00           H
ATOM    515 HD12 LEU A 615      50.830  35.800  42.320  1.00  0.00           H
ATOM    516 HD13 LEU A 615      51.400  36.620  43.830  1.00  0.00           H
ATOM    517  CD2 LEU A 615      48.990  34.060  43.550  1.00  0.00           C
ATOM    518 HD21 LEU A 615      49.130  33.940  42.460  1.00  0.00           H
ATOM    519 HD22 LEU A 615      48.010  34.560  43.740  1.00  0.00           H
ATOM    520 HD23 LEU A 615      48.800  33.040  43.980  1.00  0.00           H
ATOM    521  C   LEU A 615      52.680  34.450  46.200  1.00  0.00           C
ATOM    522  O   LEU A 615      52.490  35.500  46.740  1.00  0.00           O
ATOM    523  N   TYR A 616      52.930  33.260  46.830  1.00  0.00           N
ATOM    524  HN  TYR A 616      53.010  32.390  46.320  1.00  0.00           H
ATOM    525  CA  TYR A 616      53.150  33.220  48.260  1.00  0.00           C
ATOM    526  HA  TYR A 616      52.240  33.430  48.810  1.00  0.00           H
ATOM    527  CB  TYR A 616      53.580  31.760  48.600  1.00  0.00           C
ATOM    528  HB1 TYR A 616      54.540  31.550  48.090  1.00  0.00           H
ATOM    529  HB2 TYR A 616      52.840  31.070  48.150  1.00  0.00           H
ATOM    530  CG  TYR A 616      53.720  31.590  50.110  1.00  0.00           C
ATOM    531  CD1 TYR A 616      54.900  31.280  50.790  1.00  0.00           C
ATOM    532  HD1 TYR A 616      55.840  31.190  50.260  1.00  0.00           H
ATOM    533  CE1 TYR A 616      54.910  30.950  52.190  1.00  0.00           C
ATOM    534  HE1 TYR A 616      55.750  30.590  52.760  1.00  0.00           H
ATOM    535  CZ  TYR A 616      53.680  31.020  52.890  1.00  0.00           C
ATOM    536  OH  TYR A 616      53.660  30.550  54.170  1.00  0.00           O
ATOM    537  HH  TYR A 616      52.740  30.580  54.390  1.00  0.00           H
ATOM    538  CD2 TYR A 616      52.470  31.660  50.860  1.00  0.00           C
ATOM    539  HD2 TYR A 616      51.600  31.810  50.230  1.00  0.00           H
ATOM    540  CE2 TYR A 616      52.520  31.340  52.190  1.00  0.00           C
ATOM    541  HE2 TYR A 616      51.560  31.300  52.700  1.00  0.00           H
ATOM    542  C   TYR A 616      54.300  34.120  48.800  1.00  0.00           C
ATOM    543  O   TYR A 616      54.070  34.910  49.740  1.00  0.00           O
ATOM    544  N   CYS A 617      55.480  34.110  48.140  1.00  0.00           N
ATOM    545  HN  CYS A 617      55.670  33.470  47.400  1.00  0.00           H
ATOM    546  CA  CYS A 617      56.570  34.980  48.420  1.00  0.00           C
ATOM    547  HA  CYS A 617      56.860  35.000  49.470  1.00  0.00           H
ATOM    548  CB  CYS A 617      57.830  34.540  47.700  1.00  0.00           C
ATOM    549  HB1 CYS A 617      58.700  35.160  48.010  1.00  0.00           H
ATOM    550  HB2 CYS A 617      57.790  34.460  46.590  1.00  0.00           H
ATOM    551  SG  CYS A 617      58.320  32.940  48.350  1.00  0.00           S
ATOM    552  HG1 CYS A 617      57.400  32.190  47.790  1.00  0.00           H
ATOM    553  C   CYS A 617      56.380  36.480  48.140  1.00  0.00           C
ATOM    554  O   CYS A 617      56.860  37.350  48.910  1.00  0.00           O
ATOM    555  N   ALA A 618      55.750  36.810  46.990  1.00  0.00           N
ATOM    556  HN  ALA A 618      55.680  36.180  46.210  1.00  0.00           H
ATOM    557  CA  ALA A 618      55.280  38.150  46.630  1.00  0.00           C
ATOM    558  HA  ALA A 618      56.200  38.730  46.520  1.00  0.00           H
ATOM    559  CB  ALA A 618      54.550  38.040  45.210  1.00  0.00           C
ATOM    560  HB1 ALA A 618      53.690  37.340  45.350  1.00  0.00           H
ATOM    561  HB2 ALA A 618      55.300  37.680  44.480  1.00  0.00           H
ATOM    562  HB3 ALA A 618      54.160  39.060  45.030  1.00  0.00           H
ATOM    563  C   ALA A 618      54.260  38.850  47.630  1.00  0.00           C
ATOM    564  O   ALA A 618      54.340  40.030  48.000  1.00  0.00           O
ATOM    565  N   CYS A 619      53.220  38.020  48.070  1.00  0.00           N
ATOM    566  HN  CYS A 619      53.330  37.030  47.910  1.00  0.00           H
ATOM    567  CA  CYS A 619      52.070  38.480  48.820  1.00  0.00           C
ATOM    568  HA  CYS A 619      51.900  39.500  48.480  1.00  0.00           H
ATOM    569  CB  CYS A 619      50.850  37.680  48.510  1.00  0.00           C
ATOM    570  HB1 CYS A 619      49.970  38.100  49.040  1.00  0.00           H
ATOM    571  HB2 CYS A 619      50.960  36.690  49.010  1.00  0.00           H
ATOM    572  SG  CYS A 619      50.440  37.650  46.720  1.00  0.00           S
ATOM    573  HG1 CYS A 619      51.510  36.920  46.450  1.00  0.00           H
ATOM    574  C   CYS A 619      52.170  38.540  50.350  1.00  0.00           C
ATOM    575  O   CYS A 619      51.590  39.420  51.020  1.00  0.00           O
ATOM    576  N   MET A 620      52.870  37.580  51.080  1.00  0.00           N
ATOM    577  HN  MET A 620      53.420  36.890  50.620  1.00  0.00           H
ATOM    578  CA  MET A 620      52.770  37.420  52.490  1.00  0.00           C
ATOM    579  HA  MET A 620      51.750  37.220  52.820  1.00  0.00           H
ATOM    580  CB  MET A 620      53.500  36.130  52.860  1.00  0.00           C
ATOM    581  HB1 MET A 620      53.900  36.010  53.890  1.00  0.00           H
ATOM    582  HB2 MET A 620      54.440  36.060  52.270  1.00  0.00           H
ATOM    583  CG  MET A 620      52.760  34.840  52.610  1.00  0.00           C
ATOM    584  HG1 MET A 620      53.460  33.980  52.490  1.00  0.00           H
ATOM    585  HG2 MET A 620      52.430  35.000  51.560  1.00  0.00           H
ATOM    586  SD  MET A 620      51.480  34.380  53.790  1.00  0.00           S
ATOM    587  CE  MET A 620      52.500  33.990  55.330  1.00  0.00           C
ATOM    588  HE1 MET A 620      52.810  32.920  55.360  1.00  0.00           H
ATOM    589  HE2 MET A 620      52.010  34.100  56.320  1.00  0.00           H
ATOM    590  HE3 MET A 620      53.460  34.540  55.390  1.00  0.00           H
ATOM    591  C   MET A 620      53.190  38.640  53.330  1.00  0.00           C
ATOM    592  O   MET A 620      52.480  39.160  54.210  1.00  0.00           O
ATOM    593  N   SER A 621      54.280  39.250  53.020  1.00  0.00           N
ATOM    594  HN  SER A 621      54.740  38.990  52.170  1.00  0.00           H
ATOM    595  CA  SER A 621      54.890  40.360  53.840  1.00  0.00           C
ATOM    596  HA  SER A 621      54.890  40.070  54.880  1.00  0.00           H
ATOM    597  CB  SER A 621      56.400  40.570  53.540  1.00  0.00           C
ATOM    598  HB1 SER A 621      56.490  40.880  52.470  1.00  0.00           H
ATOM    599  HB2 SER A 621      56.980  39.670  53.850  1.00  0.00           H
ATOM    600  OG  SER A 621      56.950  41.540  54.350  1.00  0.00           O
ATOM    601  HG1 SER A 621      56.580  42.400  54.090  1.00  0.00           H
ATOM    602  C   SER A 621      54.010  41.610  53.930  1.00  0.00           C
ATOM    603  O   SER A 621      53.820  42.210  54.990  1.00  0.00           O
ATOM    604  N   PRO A 622      53.440  42.020  52.880  1.00  0.00           N
ATOM    605  CD  PRO A 622      53.960  41.990  51.550  1.00  0.00           C
ATOM    606  HD1 PRO A 622      53.550  41.120  50.970  1.00  0.00           H
ATOM    607  HD2 PRO A 622      55.080  42.000  51.520  1.00  0.00           H
ATOM    608  CA  PRO A 622      52.560  43.200  53.010  1.00  0.00           C
ATOM    609  HA  PRO A 622      53.170  43.940  53.500  1.00  0.00           H
ATOM    610  CB  PRO A 622      52.150  43.430  51.500  1.00  0.00           C
ATOM    611  HB1 PRO A 622      51.840  44.500  51.450  1.00  0.00           H
ATOM    612  HB2 PRO A 622      51.260  42.830  51.200  1.00  0.00           H
ATOM    613  CG  PRO A 622      53.410  43.140  50.730  1.00  0.00           C
ATOM    614  HG1 PRO A 622      53.430  42.990  49.620  1.00  0.00           H
ATOM    615  HG2 PRO A 622      54.120  43.990  50.890  1.00  0.00           H
ATOM    616  C   PRO A 622      51.320  43.060  53.810  1.00  0.00           C
ATOM    617  O   PRO A 622      51.070  43.860  54.700  1.00  0.00           O
ATOM    618  N   VAL A 623      50.480  41.970  53.620  1.00  0.00           N
ATOM    619  HN  VAL A 623      50.590  41.280  52.910  1.00  0.00           H
ATOM    620  CA  VAL A 623      49.330  41.600  54.420  1.00  0.00           C
ATOM    621  HA  VAL A 623      48.620  42.400  54.300  1.00  0.00           H
ATOM    622  CB  VAL A 623      48.720  40.220  53.980  1.00  0.00           C
ATOM    623  HB  VAL A 623      49.470  39.430  54.190  1.00  0.00           H
ATOM    624  CG1 VAL A 623      47.420  39.770  54.790  1.00  0.00           C
ATOM    625 HG11 VAL A 623      47.050  38.820  54.330  1.00  0.00           H
ATOM    626 HG12 VAL A 623      46.710  40.600  54.620  1.00  0.00           H
ATOM    627 HG13 VAL A 623      47.550  39.720  55.900  1.00  0.00           H
ATOM    628  CG2 VAL A 623      48.430  40.320  52.460  1.00  0.00           C
ATOM    629 HG21 VAL A 623      49.360  40.290  51.850  1.00  0.00           H
ATOM    630 HG22 VAL A 623      47.980  41.330  52.380  1.00  0.00           H
ATOM    631 HG23 VAL A 623      47.650  39.640  52.080  1.00  0.00           H
ATOM    632  C   VAL A 623      49.690  41.580  55.950  1.00  0.00           C
ATOM    633  O   VAL A 623      48.970  42.180  56.780  1.00  0.00           O
ATOM    634  N   ILE A 624      50.750  40.930  56.290  1.00  0.00           N
ATOM    635  HN  ILE A 624      51.130  40.370  55.550  1.00  0.00           H
ATOM    636  CA  ILE A 624      51.390  40.920  57.630  1.00  0.00           C
ATOM    637  HA  ILE A 624      50.580  40.530  58.250  1.00  0.00           H
ATOM    638  CB  ILE A 624      52.540  39.900  57.730  1.00  0.00           C
ATOM    639  HB  ILE A 624      53.210  40.070  56.870  1.00  0.00           H
ATOM    640  CG2 ILE A 624      53.370  39.980  59.030  1.00  0.00           C
ATOM    641 HG21 ILE A 624      54.350  39.500  58.840  1.00  0.00           H
ATOM    642 HG22 ILE A 624      52.800  39.560  59.880  1.00  0.00           H
ATOM    643 HG23 ILE A 624      53.660  41.010  59.310  1.00  0.00           H
ATOM    644  CG1 ILE A 624      52.020  38.460  57.560  1.00  0.00           C
ATOM    645 HG11 ILE A 624      51.420  38.290  56.640  1.00  0.00           H
ATOM    646 HG12 ILE A 624      51.350  38.200  58.400  1.00  0.00           H
ATOM    647  CD  ILE A 624      53.180  37.340  57.400  1.00  0.00           C
ATOM    648  HD1 ILE A 624      52.750  36.320  57.460  1.00  0.00           H
ATOM    649  HD2 ILE A 624      53.920  37.410  58.240  1.00  0.00           H
ATOM    650  HD3 ILE A 624      53.690  37.500  56.430  1.00  0.00           H
ATOM    651  C   ILE A 624      51.650  42.320  58.200  1.00  0.00           C
ATOM    652  O   ILE A 624      51.300  42.660  59.330  1.00  0.00           O
ATOM    653  N   THR A 625      52.320  43.130  57.470  1.00  0.00           N
ATOM    654  HN  THR A 625      52.520  42.900  56.520  1.00  0.00           H
ATOM    655  CA  THR A 625      52.690  44.500  57.770  1.00  0.00           C
ATOM    656  HA  THR A 625      53.060  44.420  58.780  1.00  0.00           H
ATOM    657  CB  THR A 625      53.650  45.220  56.810  1.00  0.00           C
ATOM    658  HB  THR A 625      53.120  45.570  55.890  1.00  0.00           H
ATOM    659  OG1 THR A 625      54.750  44.430  56.430  1.00  0.00           O
ATOM    660  HG1 THR A 625      54.470  43.550  56.180  1.00  0.00           H
ATOM    661  CG2 THR A 625      54.240  46.400  57.520  1.00  0.00           C
ATOM    662 HG21 THR A 625      55.080  46.110  58.160  1.00  0.00           H
ATOM    663 HG22 THR A 625      53.520  47.020  58.070  1.00  0.00           H
ATOM    664 HG23 THR A 625      54.720  47.130  56.840  1.00  0.00           H
ATOM    665  C   THR A 625      51.430  45.420  58.020  1.00  0.00           C
ATOM    666  O   THR A 625      51.390  46.210  58.910  1.00  0.00           O
ATOM    667  N   PHE A 626      50.380  45.290  57.190  1.00  0.00           N
ATOM    668  HN  PHE A 626      50.430  44.560  56.510  1.00  0.00           H
ATOM    669  CA  PHE A 626      49.110  46.040  57.310  1.00  0.00           C
ATOM    670  HA  PHE A 626      49.320  47.090  57.380  1.00  0.00           H
ATOM    671  CB  PHE A 626      48.240  45.900  56.010  1.00  0.00           C
ATOM    672  HB1 PHE A 626      48.670  44.970  55.600  1.00  0.00           H
ATOM    673  HB2 PHE A 626      48.390  46.740  55.310  1.00  0.00           H
ATOM    674  CG  PHE A 626      46.710  45.800  56.200  1.00  0.00           C
ATOM    675  CD1 PHE A 626      46.000  44.770  55.560  1.00  0.00           C
ATOM    676  HD1 PHE A 626      46.480  44.070  54.890  1.00  0.00           H
ATOM    677  CE1 PHE A 626      44.610  44.820  55.400  1.00  0.00           C
ATOM    678  HE1 PHE A 626      44.040  44.220  54.690  1.00  0.00           H
ATOM    679  CZ  PHE A 626      43.900  45.760  56.110  1.00  0.00           C
ATOM    680  HZ  PHE A 626      42.820  45.810  56.050  1.00  0.00           H
ATOM    681  CD2 PHE A 626      45.990  46.720  56.940  1.00  0.00           C
ATOM    682  HD2 PHE A 626      46.520  47.580  57.360  1.00  0.00           H
ATOM    683  CE2 PHE A 626      44.610  46.810  56.820  1.00  0.00           C
ATOM    684  HE2 PHE A 626      43.960  47.520  57.320  1.00  0.00           H
ATOM    685  C   PHE A 626      48.400  45.610  58.670  1.00  0.00           C
ATOM    686  O   PHE A 626      47.900  46.530  59.320  1.00  0.00           O
ATOM    687  N   GLY A 627      48.440  44.330  59.110  1.00  0.00           N
ATOM    688  HN  GLY A 627      48.710  43.650  58.430  1.00  0.00           H
ATOM    689  CA  GLY A 627      48.030  43.930  60.450  1.00  0.00           C
ATOM    690  HA1 GLY A 627      48.100  42.850  60.540  1.00  0.00           H
ATOM    691  HA2 GLY A 627      47.100  44.370  60.780  1.00  0.00           H
ATOM    692  C   GLY A 627      48.910  44.480  61.560  1.00  0.00           C
ATOM    693  O   GLY A 627      48.460  44.740  62.660  1.00  0.00           O
ATOM    694  N   GLY A 628      50.210  44.550  61.280  1.00  0.00           N
ATOM    695  HN  GLY A 628      50.490  44.200  60.390  1.00  0.00           H
ATOM    696  CA  GLY A 628      51.290  45.260  61.950  1.00  0.00           C
ATOM    697  HA1 GLY A 628      52.230  45.170  61.420  1.00  0.00           H
ATOM    698  HA2 GLY A 628      51.340  44.640  62.830  1.00  0.00           H
ATOM    699  C   GLY A 628      50.840  46.660  62.300  1.00  0.00           C
ATOM    700  O   GLY A 628      50.840  47.080  63.480  1.00  0.00           O
ATOM    701  N   LEU A 629      50.430  47.460  61.280  1.00  0.00           N
ATOM    702  HN  LEU A 629      50.450  47.130  60.340  1.00  0.00           H
ATOM    703  CA  LEU A 629      50.250  48.830  61.380  1.00  0.00           C
ATOM    704  HA  LEU A 629      51.050  49.170  62.010  1.00  0.00           H
ATOM    705  CB  LEU A 629      50.160  49.520  59.980  1.00  0.00           C
ATOM    706  HB1 LEU A 629      49.670  50.510  59.940  1.00  0.00           H
ATOM    707  HB2 LEU A 629      49.560  48.870  59.300  1.00  0.00           H
ATOM    708  CG  LEU A 629      51.540  49.740  59.280  1.00  0.00           C
ATOM    709  HG  LEU A 629      52.180  48.900  59.630  1.00  0.00           H
ATOM    710  CD1 LEU A 629      51.330  49.600  57.760  1.00  0.00           C
ATOM    711 HD11 LEU A 629      50.710  48.720  57.460  1.00  0.00           H
ATOM    712 HD12 LEU A 629      52.310  49.460  57.270  1.00  0.00           H
ATOM    713 HD13 LEU A 629      51.020  50.560  57.270  1.00  0.00           H
ATOM    714  CD2 LEU A 629      52.090  51.160  59.720  1.00  0.00           C
ATOM    715 HD21 LEU A 629      52.120  51.090  60.830  1.00  0.00           H
ATOM    716 HD22 LEU A 629      51.370  51.980  59.460  1.00  0.00           H
ATOM    717 HD23 LEU A 629      53.130  51.350  59.360  1.00  0.00           H
ATOM    718  C   LEU A 629      48.850  49.120  62.040  1.00  0.00           C
ATOM    719  O   LEU A 629      48.730  50.140  62.720  1.00  0.00           O
ATOM    720  N   LEU A 630      47.850  48.220  61.940  1.00  0.00           N
ATOM    721  HN  LEU A 630      48.160  47.390  61.470  1.00  0.00           H
ATOM    722  CA  LEU A 630      46.530  48.330  62.430  1.00  0.00           C
ATOM    723  HA  LEU A 630      46.180  49.340  62.290  1.00  0.00           H
ATOM    724  CB  LEU A 630      45.560  47.430  61.600  1.00  0.00           C
ATOM    725  HB1 LEU A 630      45.500  46.340  61.840  1.00  0.00           H
ATOM    726  HB2 LEU A 630      45.930  47.500  60.550  1.00  0.00           H
ATOM    727  CG  LEU A 630      44.070  47.780  61.570  1.00  0.00           C
ATOM    728  HG  LEU A 630      43.570  47.640  62.560  1.00  0.00           H
ATOM    729  CD1 LEU A 630      43.900  49.170  61.030  1.00  0.00           C
ATOM    730 HD11 LEU A 630      44.150  49.240  59.950  1.00  0.00           H
ATOM    731 HD12 LEU A 630      44.570  49.990  61.370  1.00  0.00           H
ATOM    732 HD13 LEU A 630      42.830  49.440  60.980  1.00  0.00           H
ATOM    733  CD2 LEU A 630      43.300  46.860  60.660  1.00  0.00           C
ATOM    734 HD21 LEU A 630      43.500  45.790  60.890  1.00  0.00           H
ATOM    735 HD22 LEU A 630      43.710  47.060  59.640  1.00  0.00           H
ATOM    736 HD23 LEU A 630      42.210  47.070  60.600  1.00  0.00           H
ATOM    737  C   LEU A 630      46.550  48.030  63.860  1.00  0.00           C
ATOM    738  O   LEU A 630      45.790  48.540  64.700  1.00  0.00           O
ATOM    739  N   GLY A 631      47.480  47.120  64.230  1.00  0.00           N
ATOM    740  HN  GLY A 631      48.020  46.680  63.520  1.00  0.00           H
ATOM    741  CA  GLY A 631      47.680  46.760  65.570  1.00  0.00           C
ATOM    742  HA1 GLY A 631      48.330  45.900  65.610  1.00  0.00           H
ATOM    743  HA2 GLY A 631      46.720  46.460  65.970  1.00  0.00           H
ATOM    744  C   GLY A 631      48.160  47.970  66.370  1.00  0.00           C
ATOM    745  O   GLY A 631      47.760  48.350  67.460  1.00  0.00           O
ATOM    746  N   GLU A 632      49.130  48.650  65.780  1.00  0.00           N
ATOM    747  HN  GLU A 632      49.620  48.240  65.010  1.00  0.00           H
ATOM    748  CA  GLU A 632      49.610  49.980  66.190  1.00  0.00           C
ATOM    749  HA  GLU A 632      49.770  49.810  67.250  1.00  0.00           H
ATOM    750  CB  GLU A 632      50.930  50.350  65.480  1.00  0.00           C
ATOM    751  HB1 GLU A 632      51.260  51.380  65.730  1.00  0.00           H
ATOM    752  HB2 GLU A 632      50.860  50.340  64.360  1.00  0.00           H
ATOM    753  CG  GLU A 632      52.220  49.520  65.790  1.00  0.00           C
ATOM    754  HG1 GLU A 632      52.060  48.480  65.430  1.00  0.00           H
ATOM    755  HG2 GLU A 632      52.260  49.390  66.900  1.00  0.00           H
ATOM    756  CD  GLU A 632      53.560  50.080  65.250  1.00  0.00           C
ATOM    757  OE1 GLU A 632      54.320  49.390  64.580  1.00  0.00           O
ATOM    758  OE2 GLU A 632      53.790  51.230  65.580  1.00  0.00           O
ATOM    759  C   GLU A 632      48.620  51.200  66.250  1.00  0.00           C
ATOM    760  O   GLU A 632      48.510  51.930  67.200  1.00  0.00           O
ATOM    761  N   ALA A 633      47.850  51.310  65.150  1.00  0.00           N
ATOM    762  HN  ALA A 633      48.180  50.710  64.410  1.00  0.00           H
ATOM    763  CA  ALA A 633      46.840  52.400  64.940  1.00  0.00           C
ATOM    764  HA  ALA A 633      47.340  53.340  65.120  1.00  0.00           H
ATOM    765  CB  ALA A 633      46.190  52.220  63.570  1.00  0.00           C
ATOM    766  HB1 ALA A 633      46.990  52.570  62.870  1.00  0.00           H
ATOM    767  HB2 ALA A 633      45.320  52.880  63.350  1.00  0.00           H
ATOM    768  HB3 ALA A 633      46.000  51.150  63.310  1.00  0.00           H
ATOM    769  C   ALA A 633      45.740  52.380  65.960  1.00  0.00           C
ATOM    770  O   ALA A 633      45.290  53.460  66.390  1.00  0.00           O
ATOM    771  N   THR A 634      45.310  51.190  66.430  1.00  0.00           N
ATOM    772  HN  THR A 634      45.720  50.340  66.110  1.00  0.00           H
ATOM    773  CA  THR A 634      44.240  50.900  67.370  1.00  0.00           C
ATOM    774  HA  THR A 634      43.520  51.710  67.400  1.00  0.00           H
ATOM    775  CB  THR A 634      43.500  49.650  66.840  1.00  0.00           C
ATOM    776  HB  THR A 634      42.730  49.400  67.590  1.00  0.00           H
ATOM    777  OG1 THR A 634      44.360  48.520  66.860  1.00  0.00           O
ATOM    778  HG1 THR A 634      44.990  48.710  66.160  1.00  0.00           H
ATOM    779  CG2 THR A 634      42.780  49.840  65.510  1.00  0.00           C
ATOM    780 HG21 THR A 634      42.080  48.970  65.430  1.00  0.00           H
ATOM    781 HG22 THR A 634      43.520  49.980  64.700  1.00  0.00           H
ATOM    782 HG23 THR A 634      42.090  50.700  65.570  1.00  0.00           H
ATOM    783  C   THR A 634      44.730  50.620  68.800  1.00  0.00           C
ATOM    784  O   THR A 634      44.000  50.040  69.640  1.00  0.00           O
ATOM    785  N   GLU A 635      45.950  51.080  69.180  1.00  0.00           N
ATOM    786  HN  GLU A 635      46.390  51.760  68.600  1.00  0.00           H
ATOM    787  CA  GLU A 635      46.640  50.730  70.380  1.00  0.00           C
ATOM    788  HA  GLU A 635      47.680  50.730  70.040  1.00  0.00           H
ATOM    789  CB  GLU A 635      46.540  51.710  71.560  1.00  0.00           C
ATOM    790  HB1 GLU A 635      47.110  51.350  72.440  1.00  0.00           H
ATOM    791  HB2 GLU A 635      45.440  51.640  71.730  1.00  0.00           H
ATOM    792  CG  GLU A 635      47.170  53.060  71.150  1.00  0.00           C
ATOM    793  HG1 GLU A 635      46.750  53.390  70.180  1.00  0.00           H
ATOM    794  HG2 GLU A 635      48.280  53.130  71.130  1.00  0.00           H
ATOM    795  CD  GLU A 635      46.560  54.150  72.030  1.00  0.00           C
ATOM    796  OE1 GLU A 635      47.420  54.930  72.490  1.00  0.00           O
ATOM    797  OE2 GLU A 635      45.350  54.330  72.030  1.00  0.00           O
ATOM    798  C   GLU A 635      46.560  49.250  70.860  1.00  0.00           C
ATOM    799  O   GLU A 635      46.150  48.980  71.990  1.00  0.00           O
ATOM    800  N   GLY A 636      47.060  48.300  70.010  1.00  0.00           N
ATOM    801  HN  GLY A 636      47.310  48.540  69.080  1.00  0.00           H
ATOM    802  CA  GLY A 636      47.130  46.850  70.400  1.00  0.00           C
ATOM    803  HA1 GLY A 636      47.480  46.780  71.420  1.00  0.00           H
ATOM    804  HA2 GLY A 636      47.670  46.320  69.640  1.00  0.00           H
ATOM    805  C   GLY A 636      45.850  46.100  70.360  1.00  0.00           C
ATOM    806  O   GLY A 636      45.610  45.370  71.270  1.00  0.00           O
ATOM    807  N   ARG A 637      44.980  46.250  69.290  1.00  0.00           N
ATOM    808  HN  ARG A 637      45.160  46.940  68.580  1.00  0.00           H
ATOM    809  CA  ARG A 637      43.660  45.470  69.190  1.00  0.00           C
ATOM    810  HA  ARG A 637      43.460  44.840  70.050  1.00  0.00           H
ATOM    811  CB  ARG A 637      42.420  46.390  69.230  1.00  0.00           C
ATOM    812  HB1 ARG A 637      41.490  45.850  68.940  1.00  0.00           H
ATOM    813  HB2 ARG A 637      42.530  47.080  68.370  1.00  0.00           H
ATOM    814  CG  ARG A 637      42.120  47.210  70.510  1.00  0.00           C
ATOM    815  HG1 ARG A 637      43.130  47.640  70.740  1.00  0.00           H
ATOM    816  HG2 ARG A 637      41.770  46.600  71.370  1.00  0.00           H
ATOM    817  CD  ARG A 637      41.300  48.460  70.250  1.00  0.00           C
ATOM    818  HD1 ARG A 637      40.420  48.190  69.620  1.00  0.00           H
ATOM    819  HD2 ARG A 637      41.830  49.300  69.750  1.00  0.00           H
ATOM    820  NE  ARG A 637      40.800  49.000  71.570  1.00  0.00           N
ATOM    821  HE  ARG A 637      40.010  48.570  71.990  1.00  0.00           H
ATOM    822  CZ  ARG A 637      41.340  49.810  72.470  1.00  0.00           C
ATOM    823  NH1 ARG A 637      40.680  50.050  73.550  1.00  0.00           N
ATOM    824 HH11 ARG A 637      39.770  49.650  73.710  1.00  0.00           H
ATOM    825 HH12 ARG A 637      41.130  50.340  74.390  1.00  0.00           H
ATOM    826  NH2 ARG A 637      42.560  50.260  72.300  1.00  0.00           N
ATOM    827 HH21 ARG A 637      42.780  50.270  71.330  1.00  0.00           H
ATOM    828 HH22 ARG A 637      42.960  50.830  73.010  1.00  0.00           H
ATOM    829  C   ARG A 637      43.610  44.630  67.930  1.00  0.00           C
ATOM    830  O   ARG A 637      42.500  44.150  67.730  1.00  0.00           O
ATOM    831  N   ILE A 638      44.680  44.410  67.160  1.00  0.00           N
ATOM    832  HN  ILE A 638      45.590  44.770  67.290  1.00  0.00           H
ATOM    833  CA  ILE A 638      44.530  43.420  66.030  1.00  0.00           C
ATOM    834  HA  ILE A 638      44.020  42.560  66.460  1.00  0.00           H
ATOM    835  CB  ILE A 638      43.830  44.090  64.820  1.00  0.00           C
ATOM    836  HB  ILE A 638      43.100  44.830  65.220  1.00  0.00           H
ATOM    837  CG2 ILE A 638      44.840  44.920  64.030  1.00  0.00           C
ATOM    838 HG21 ILE A 638      45.680  45.300  64.650  1.00  0.00           H
ATOM    839 HG22 ILE A 638      44.380  45.780  63.510  1.00  0.00           H
ATOM    840 HG23 ILE A 638      45.380  44.250  63.340  1.00  0.00           H
ATOM    841  CG1 ILE A 638      43.080  43.200  63.740  1.00  0.00           C
ATOM    842 HG11 ILE A 638      43.740  42.350  63.490  1.00  0.00           H
ATOM    843 HG12 ILE A 638      42.700  43.750  62.860  1.00  0.00           H
ATOM    844  CD  ILE A 638      41.760  42.620  64.330  1.00  0.00           C
ATOM    845  HD1 ILE A 638      41.390  41.820  63.650  1.00  0.00           H
ATOM    846  HD2 ILE A 638      40.990  43.410  64.390  1.00  0.00           H
ATOM    847  HD3 ILE A 638      42.020  42.170  65.320  1.00  0.00           H
ATOM    848  C   ILE A 638      45.940  42.880  65.710  1.00  0.00           C
ATOM    849  O   ILE A 638      46.890  43.520  66.100  1.00  0.00           O
ATOM    850  N   SER A 639      46.040  41.800  64.970  1.00  0.00           N
ATOM    851  HN  SER A 639      45.220  41.300  64.690  1.00  0.00           H
ATOM    852  CA  SER A 639      47.240  41.100  64.640  1.00  0.00           C
ATOM    853  HA  SER A 639      48.110  41.640  64.990  1.00  0.00           H
ATOM    854  CB  SER A 639      47.460  39.740  65.260  1.00  0.00           C
ATOM    855  HB1 SER A 639      47.300  39.750  66.350  1.00  0.00           H
ATOM    856  HB2 SER A 639      48.470  39.320  65.100  1.00  0.00           H
ATOM    857  OG  SER A 639      46.450  38.810  64.800  1.00  0.00           O
ATOM    858  HG1 SER A 639      45.610  39.060  65.170  1.00  0.00           H
ATOM    859  C   SER A 639      47.380  40.920  63.110  1.00  0.00           C
ATOM    860  O   SER A 639      46.430  41.040  62.350  1.00  0.00           O
ATOM    861  N   ALA A 640      48.600  40.650  62.690  1.00  0.00           N
ATOM    862  HN  ALA A 640      49.400  40.750  63.270  1.00  0.00           H
ATOM    863  CA  ALA A 640      48.890  40.160  61.320  1.00  0.00           C
ATOM    864  HA  ALA A 640      48.650  40.840  60.500  1.00  0.00           H
ATOM    865  CB  ALA A 640      50.430  39.990  61.310  1.00  0.00           C
ATOM    866  HB1 ALA A 640      50.750  39.620  60.310  1.00  0.00           H
ATOM    867  HB2 ALA A 640      50.810  39.310  62.090  1.00  0.00           H
ATOM    868  HB3 ALA A 640      50.870  41.010  61.440  1.00  0.00           H
ATOM    869  C   ALA A 640      48.200  38.840  61.140  1.00  0.00           C
ATOM    870  O   ALA A 640      47.650  38.650  60.100  1.00  0.00           O
ATOM    871  N   ILE A 641      48.170  37.940  62.100  1.00  0.00           N
ATOM    872  HN  ILE A 641      48.690  38.120  62.930  1.00  0.00           H
ATOM    873  CA  ILE A 641      47.500  36.640  62.210  1.00  0.00           C
ATOM    874  HA  ILE A 641      47.950  36.100  61.380  1.00  0.00           H
ATOM    875  CB  ILE A 641      47.780  35.850  63.490  1.00  0.00           C
ATOM    876  HB  ILE A 641      47.470  36.350  64.440  1.00  0.00           H
ATOM    877  CG2 ILE A 641      46.840  34.530  63.530  1.00  0.00           C
ATOM    878 HG21 ILE A 641      47.180  33.970  64.420  1.00  0.00           H
ATOM    879 HG22 ILE A 641      46.890  33.960  62.580  1.00  0.00           H
ATOM    880 HG23 ILE A 641      45.800  34.770  63.860  1.00  0.00           H
ATOM    881  CG1 ILE A 641      49.240  35.430  63.680  1.00  0.00           C
ATOM    882 HG11 ILE A 641      49.450  34.870  62.750  1.00  0.00           H
ATOM    883 HG12 ILE A 641      49.290  34.750  64.560  1.00  0.00           H
ATOM    884  CD  ILE A 641      50.220  36.540  63.930  1.00  0.00           C
ATOM    885  HD1 ILE A 641      50.700  37.100  63.090  1.00  0.00           H
ATOM    886  HD2 ILE A 641      50.990  36.220  64.650  1.00  0.00           H
ATOM    887  HD3 ILE A 641      49.670  37.380  64.420  1.00  0.00           H
ATOM    888  C   ILE A 641      46.020  36.760  61.940  1.00  0.00           C
ATOM    889  O   ILE A 641      45.480  35.990  61.140  1.00  0.00           O
ATOM    890  N   GLU A 642      45.300  37.830  62.480  1.00  0.00           N
ATOM    891  HN  GLU A 642      45.760  38.440  63.110  1.00  0.00           H
ATOM    892  CA  GLU A 642      43.940  38.210  62.200  1.00  0.00           C
ATOM    893  HA  GLU A 642      43.290  37.360  62.130  1.00  0.00           H
ATOM    894  CB  GLU A 642      43.360  39.240  63.200  1.00  0.00           C
ATOM    895  HB1 GLU A 642      42.430  39.670  62.800  1.00  0.00           H
ATOM    896  HB2 GLU A 642      44.030  40.130  63.240  1.00  0.00           H
ATOM    897  CG  GLU A 642      42.970  38.580  64.590  1.00  0.00           C
ATOM    898  HG1 GLU A 642      43.600  37.670  64.760  1.00  0.00           H
ATOM    899  HG2 GLU A 642      41.880  38.390  64.520  1.00  0.00           H
ATOM    900  CD  GLU A 642      43.250  39.490  65.810  1.00  0.00           C
ATOM    901  OE1 GLU A 642      42.350  39.770  66.660  1.00  0.00           O
ATOM    902  OE2 GLU A 642      44.460  39.830  66.000  1.00  0.00           O
ATOM    903  C   GLU A 642      43.890  38.650  60.780  1.00  0.00           C
ATOM    904  O   GLU A 642      42.930  38.470  60.060  1.00  0.00           O
ATOM    905  N   SER A 643      44.970  39.310  60.270  1.00  0.00           N
ATOM    906  HN  SER A 643      45.840  39.370  60.760  1.00  0.00           H
ATOM    907  CA  SER A 643      44.950  39.810  58.840  1.00  0.00           C
ATOM    908  HA  SER A 643      43.950  40.210  58.810  1.00  0.00           H
ATOM    909  CB  SER A 643      46.090  40.930  58.700  1.00  0.00           C
ATOM    910  HB1 SER A 643      46.000  41.450  57.720  1.00  0.00           H
ATOM    911  HB2 SER A 643      47.060  40.400  58.580  1.00  0.00           H
ATOM    912  OG  SER A 643      45.930  41.820  59.800  1.00  0.00           O
ATOM    913  HG1 SER A 643      45.640  41.260  60.520  1.00  0.00           H
ATOM    914  C   SER A 643      45.080  38.710  57.860  1.00  0.00           C
ATOM    915  O   SER A 643      44.400  38.730  56.840  1.00  0.00           O
ATOM    916  N   LEU A 644      45.970  37.740  58.040  1.00  0.00           N
ATOM    917  HN  LEU A 644      46.500  37.740  58.890  1.00  0.00           H
ATOM    918  CA  LEU A 644      46.160  36.570  57.160  1.00  0.00           C
ATOM    919  HA  LEU A 644      46.440  36.960  56.200  1.00  0.00           H
ATOM    920  CB  LEU A 644      47.210  35.570  57.810  1.00  0.00           C
ATOM    921  HB1 LEU A 644      47.210  34.590  57.280  1.00  0.00           H
ATOM    922  HB2 LEU A 644      47.020  35.300  58.860  1.00  0.00           H
ATOM    923  CG  LEU A 644      48.680  35.990  57.770  1.00  0.00           C
ATOM    924  HG  LEU A 644      48.770  37.030  58.180  1.00  0.00           H
ATOM    925  CD1 LEU A 644      49.500  34.980  58.690  1.00  0.00           C
ATOM    926 HD11 LEU A 644      49.270  35.160  59.770  1.00  0.00           H
ATOM    927 HD12 LEU A 644      50.580  35.180  58.540  1.00  0.00           H
ATOM    928 HD13 LEU A 644      49.170  33.960  58.440  1.00  0.00           H
ATOM    929  CD2 LEU A 644      49.240  36.210  56.330  1.00  0.00           C
ATOM    930 HD21 LEU A 644      49.560  35.260  55.850  1.00  0.00           H
ATOM    931 HD22 LEU A 644      50.200  36.720  56.600  1.00  0.00           H
ATOM    932 HD23 LEU A 644      48.520  36.830  55.780  1.00  0.00           H
ATOM    933  C   LEU A 644      44.880  35.750  57.070  1.00  0.00           C
ATOM    934  O   LEU A 644      44.490  35.320  55.980  1.00  0.00           O
ATOM    935  N   PHE A 645      44.230  35.590  58.220  1.00  0.00           N
ATOM    936  HN  PHE A 645      44.640  35.970  59.040  1.00  0.00           H
ATOM    937  CA  PHE A 645      42.930  34.970  58.330  1.00  0.00           C
ATOM    938  HA  PHE A 645      42.930  33.960  57.920  1.00  0.00           H
ATOM    939  CB  PHE A 645      42.570  34.810  59.880  1.00  0.00           C
ATOM    940  HB1 PHE A 645      42.540  35.790  60.390  1.00  0.00           H
ATOM    941  HB2 PHE A 645      43.410  34.280  60.360  1.00  0.00           H
ATOM    942  CG  PHE A 645      41.320  34.170  60.230  1.00  0.00           C
ATOM    943  CD1 PHE A 645      40.760  33.150  59.360  1.00  0.00           C
ATOM    944  HD1 PHE A 645      41.210  33.020  58.400  1.00  0.00           H
ATOM    945  CE1 PHE A 645      39.670  32.380  59.720  1.00  0.00           C
ATOM    946  HE1 PHE A 645      39.420  31.560  59.060  1.00  0.00           H
ATOM    947  CZ  PHE A 645      39.090  32.590  60.980  1.00  0.00           C
ATOM    948  HZ  PHE A 645      38.270  31.990  61.350  1.00  0.00           H
ATOM    949  CD2 PHE A 645      40.740  34.320  61.450  1.00  0.00           C
ATOM    950  HD2 PHE A 645      41.140  35.130  62.040  1.00  0.00           H
ATOM    951  CE2 PHE A 645      39.620  33.540  61.820  1.00  0.00           C
ATOM    952  HE2 PHE A 645      39.210  33.790  62.790  1.00  0.00           H
ATOM    953  C   PHE A 645      41.820  35.720  57.600  1.00  0.00           C
ATOM    954  O   PHE A 645      41.070  35.110  56.840  1.00  0.00           O
ATOM    955  N   GLY A 646      41.680  37.090  57.730  1.00  0.00           N
ATOM    956  HN  GLY A 646      42.180  37.560  58.450  1.00  0.00           H
ATOM    957  CA  GLY A 646      40.670  37.880  57.070  1.00  0.00           C
ATOM    958  HA1 GLY A 646      40.620  38.880  57.470  1.00  0.00           H
ATOM    959  HA2 GLY A 646      39.730  37.380  57.240  1.00  0.00           H
ATOM    960  C   GLY A 646      40.840  38.010  55.590  1.00  0.00           C
ATOM    961  O   GLY A 646      39.820  37.910  54.900  1.00  0.00           O
ATOM    962  N   ALA A 647      42.140  38.140  55.110  1.00  0.00           N
ATOM    963  HN  ALA A 647      42.860  38.370  55.760  1.00  0.00           H
ATOM    964  CA  ALA A 647      42.520  37.830  53.740  1.00  0.00           C
ATOM    965  HA  ALA A 647      41.870  38.380  53.090  1.00  0.00           H
ATOM    966  CB  ALA A 647      43.950  38.200  53.330  1.00  0.00           C
ATOM    967  HB1 ALA A 647      44.220  38.000  52.280  1.00  0.00           H
ATOM    968  HB2 ALA A 647      44.780  37.760  53.940  1.00  0.00           H
ATOM    969  HB3 ALA A 647      43.930  39.320  53.350  1.00  0.00           H
ATOM    970  C   ALA A 647      42.170  36.420  53.260  1.00  0.00           C
ATOM    971  O   ALA A 647      41.560  36.260  52.210  1.00  0.00           O
ATOM    972  N   SER A 648      42.540  35.360  54.000  1.00  0.00           N
ATOM    973  HN  SER A 648      43.030  35.610  54.840  1.00  0.00           H
ATOM    974  CA  SER A 648      42.200  33.940  53.680  1.00  0.00           C
ATOM    975  HA  SER A 648      42.690  33.800  52.730  1.00  0.00           H
ATOM    976  CB  SER A 648      42.710  32.980  54.740  1.00  0.00           C
ATOM    977  HB1 SER A 648      42.290  33.150  55.750  1.00  0.00           H
ATOM    978  HB2 SER A 648      43.810  32.970  54.850  1.00  0.00           H
ATOM    979  OG  SER A 648      42.410  31.570  54.560  1.00  0.00           O
ATOM    980  HG1 SER A 648      42.720  31.390  53.680  1.00  0.00           H
ATOM    981  C   SER A 648      40.680  33.720  53.450  1.00  0.00           C
ATOM    982  O   SER A 648      40.250  33.190  52.420  1.00  0.00           O
ATOM    983  N   LEU A 649      39.880  34.200  54.450  1.00  0.00           N
ATOM    984  HN  LEU A 649      40.270  34.450  55.340  1.00  0.00           H
ATOM    985  CA  LEU A 649      38.430  34.080  54.490  1.00  0.00           C
ATOM    986  HA  LEU A 649      38.340  33.010  54.330  1.00  0.00           H
ATOM    987  CB  LEU A 649      37.800  34.380  55.840  1.00  0.00           C
ATOM    988  HB1 LEU A 649      38.010  35.460  55.990  1.00  0.00           H
ATOM    989  HB2 LEU A 649      38.300  33.820  56.670  1.00  0.00           H
ATOM    990  CG  LEU A 649      36.270  34.310  56.020  1.00  0.00           C
ATOM    991  HG  LEU A 649      35.840  35.000  55.250  1.00  0.00           H
ATOM    992  CD1 LEU A 649      35.710  32.890  55.790  1.00  0.00           C
ATOM    993 HD11 LEU A 649      34.620  32.980  55.840  1.00  0.00           H
ATOM    994 HD12 LEU A 649      36.010  32.290  56.690  1.00  0.00           H
ATOM    995 HD13 LEU A 649      36.210  32.380  54.930  1.00  0.00           H
ATOM    996  CD2 LEU A 649      36.020  34.910  57.450  1.00  0.00           C
ATOM    997 HD21 LEU A 649      36.460  35.910  57.540  1.00  0.00           H
ATOM    998 HD22 LEU A 649      36.440  34.220  58.210  1.00  0.00           H
ATOM    999 HD23 LEU A 649      34.910  35.000  57.480  1.00  0.00           H
ATOM   1000  C   LEU A 649      37.810  34.790  53.320  1.00  0.00           C
ATOM   1001  O   LEU A 649      36.840  34.330  52.800  1.00  0.00           O
ATOM   1002  N   THR A 650      38.300  36.010  52.950  1.00  0.00           N
ATOM   1003  HN  THR A 650      39.110  36.310  53.460  1.00  0.00           H
ATOM   1004  CA  THR A 650      37.790  36.840  51.880  1.00  0.00           C
ATOM   1005  HA  THR A 650      36.750  37.080  52.070  1.00  0.00           H
ATOM   1006  CB  THR A 650      38.370  38.260  51.880  1.00  0.00           C
ATOM   1007  HB  THR A 650      39.460  38.310  52.000  1.00  0.00           H
ATOM   1008  OG1 THR A 650      37.840  39.000  52.980  1.00  0.00           O
ATOM   1009  HG1 THR A 650      38.190  38.670  53.810  1.00  0.00           H
ATOM   1010  CG2 THR A 650      37.970  39.100  50.610  1.00  0.00           C
ATOM   1011 HG21 THR A 650      36.890  39.330  50.660  1.00  0.00           H
ATOM   1012 HG22 THR A 650      38.100  38.670  49.600  1.00  0.00           H
ATOM   1013 HG23 THR A 650      38.540  40.040  50.740  1.00  0.00           H
ATOM   1014  C   THR A 650      38.060  36.170  50.550  1.00  0.00           C
ATOM   1015  O   THR A 650      37.260  36.050  49.650  1.00  0.00           O
ATOM   1016  N   GLY A 651      39.380  35.780  50.500  1.00  0.00           N
ATOM   1017  HN  GLY A 651      39.950  35.850  51.320  1.00  0.00           H
ATOM   1018  CA  GLY A 651      40.110  35.330  49.300  1.00  0.00           C
ATOM   1019  HA1 GLY A 651      41.170  35.360  49.540  1.00  0.00           H
ATOM   1020  HA2 GLY A 651      39.870  36.110  48.600  1.00  0.00           H
ATOM   1021  C   GLY A 651      39.740  33.950  48.800  1.00  0.00           C
ATOM   1022  O   GLY A 651      39.720  33.690  47.590  1.00  0.00           O
ATOM   1023  N   ILE A 652      39.390  32.950  49.690  1.00  0.00           N
ATOM   1024  HN  ILE A 652      39.400  33.200  50.660  1.00  0.00           H
ATOM   1025  CA  ILE A 652      38.990  31.630  49.180  1.00  0.00           C
ATOM   1026  HA  ILE A 652      39.680  31.360  48.400  1.00  0.00           H
ATOM   1027  CB  ILE A 652      38.960  30.500  50.310  1.00  0.00           C
ATOM   1028  HB  ILE A 652      38.730  29.580  49.730  1.00  0.00           H
ATOM   1029  CG2 ILE A 652      40.470  30.340  50.680  1.00  0.00           C
ATOM   1030 HG21 ILE A 652      40.980  30.090  49.730  1.00  0.00           H
ATOM   1031 HG22 ILE A 652      40.610  29.560  51.460  1.00  0.00           H
ATOM   1032 HG23 ILE A 652      40.730  31.360  51.030  1.00  0.00           H
ATOM   1033  CG1 ILE A 652      37.990  30.730  51.560  1.00  0.00           C
ATOM   1034 HG11 ILE A 652      36.970  31.060  51.300  1.00  0.00           H
ATOM   1035 HG12 ILE A 652      38.430  31.550  52.180  1.00  0.00           H
ATOM   1036  CD  ILE A 652      37.910  29.500  52.400  1.00  0.00           C
ATOM   1037  HD1 ILE A 652      37.790  28.640  51.700  1.00  0.00           H
ATOM   1038  HD2 ILE A 652      37.130  29.570  53.190  1.00  0.00           H
ATOM   1039  HD3 ILE A 652      38.930  29.340  52.820  1.00  0.00           H
ATOM   1040  C   ILE A 652      37.670  31.590  48.490  1.00  0.00           C
ATOM   1041  O   ILE A 652      37.450  30.940  47.490  1.00  0.00           O
ATOM   1042  N   ALA A 653      36.740  32.380  49.000  1.00  0.00           N
ATOM   1043  HN  ALA A 653      36.840  32.930  49.820  1.00  0.00           H
ATOM   1044  CA  ALA A 653      35.450  32.580  48.360  1.00  0.00           C
ATOM   1045  HA  ALA A 653      34.970  31.630  48.190  1.00  0.00           H
ATOM   1046  CB  ALA A 653      34.610  33.340  49.420  1.00  0.00           C
ATOM   1047  HB1 ALA A 653      35.030  34.380  49.470  1.00  0.00           H
ATOM   1048  HB2 ALA A 653      34.830  32.990  50.450  1.00  0.00           H
ATOM   1049  HB3 ALA A 653      33.510  33.270  49.410  1.00  0.00           H
ATOM   1050  C   ALA A 653      35.540  33.430  47.040  1.00  0.00           C
ATOM   1051  O   ALA A 653      34.870  33.020  46.070  1.00  0.00           O
ATOM   1052  N   TYR A 654      36.330  34.560  47.030  1.00  0.00           N
ATOM   1053  HN  TYR A 654      36.860  34.630  47.870  1.00  0.00           H
ATOM   1054  CA  TYR A 654      36.550  35.410  45.910  1.00  0.00           C
ATOM   1055  HA  TYR A 654      35.610  35.600  45.420  1.00  0.00           H
ATOM   1056  CB  TYR A 654      37.180  36.670  46.480  1.00  0.00           C
ATOM   1057  HB1 TYR A 654      38.040  36.460  47.150  1.00  0.00           H
ATOM   1058  HB2 TYR A 654      36.510  37.170  47.220  1.00  0.00           H
ATOM   1059  CG  TYR A 654      37.620  37.740  45.540  1.00  0.00           C
ATOM   1060  CD1 TYR A 654      38.930  37.580  44.950  1.00  0.00           C
ATOM   1061  HD1 TYR A 654      39.490  36.720  45.290  1.00  0.00           H
ATOM   1062  CE1 TYR A 654      39.390  38.570  44.090  1.00  0.00           C
ATOM   1063  HE1 TYR A 654      40.320  38.420  43.560  1.00  0.00           H
ATOM   1064  CZ  TYR A 654      38.670  39.710  43.830  1.00  0.00           C
ATOM   1065  OH  TYR A 654      39.270  40.690  42.950  1.00  0.00           O
ATOM   1066  HH  TYR A 654      39.780  40.240  42.270  1.00  0.00           H
ATOM   1067  CD2 TYR A 654      36.910  38.930  45.280  1.00  0.00           C
ATOM   1068  HD2 TYR A 654      35.970  39.090  45.800  1.00  0.00           H
ATOM   1069  CE2 TYR A 654      37.460  39.900  44.450  1.00  0.00           C
ATOM   1070  HE2 TYR A 654      37.010  40.880  44.400  1.00  0.00           H
ATOM   1071  C   TYR A 654      37.310  34.720  44.730  1.00  0.00           C
ATOM   1072  O   TYR A 654      36.980  34.810  43.540  1.00  0.00           O
ATOM   1073  N   SER A 655      38.410  33.980  44.970  1.00  0.00           N
ATOM   1074  HN  SER A 655      38.730  34.030  45.910  1.00  0.00           H
ATOM   1075  CA  SER A 655      38.960  33.030  44.000  1.00  0.00           C
ATOM   1076  HA  SER A 655      39.320  33.560  43.130  1.00  0.00           H
ATOM   1077  CB  SER A 655      40.240  32.350  44.610  1.00  0.00           C
ATOM   1078  HB1 SER A 655      40.960  33.200  44.720  1.00  0.00           H
ATOM   1079  HB2 SER A 655      40.550  31.640  43.830  1.00  0.00           H
ATOM   1080  OG  SER A 655      39.920  31.710  45.830  1.00  0.00           O
ATOM   1081  HG1 SER A 655      39.770  32.400  46.480  1.00  0.00           H
ATOM   1082  C   SER A 655      37.970  31.960  43.520  1.00  0.00           C
ATOM   1083  O   SER A 655      37.960  31.720  42.320  1.00  0.00           O
ATOM   1084  N   LEU A 656      37.110  31.290  44.290  1.00  0.00           N
ATOM   1085  HN  LEU A 656      37.070  31.540  45.250  1.00  0.00           H
ATOM   1086  CA  LEU A 656      36.280  30.150  43.870  1.00  0.00           C
ATOM   1087  HA  LEU A 656      36.960  29.370  43.550  1.00  0.00           H
ATOM   1088  CB  LEU A 656      35.470  29.680  45.090  1.00  0.00           C
ATOM   1089  HB1 LEU A 656      35.120  30.590  45.640  1.00  0.00           H
ATOM   1090  HB2 LEU A 656      36.170  29.220  45.810  1.00  0.00           H
ATOM   1091  CG  LEU A 656      34.260  28.650  44.780  1.00  0.00           C
ATOM   1092  HG  LEU A 656      33.570  28.970  43.970  1.00  0.00           H
ATOM   1093  CD1 LEU A 656      34.710  27.310  44.260  1.00  0.00           C
ATOM   1094 HD11 LEU A 656      35.620  26.980  44.820  1.00  0.00           H
ATOM   1095 HD12 LEU A 656      34.890  27.120  43.180  1.00  0.00           H
ATOM   1096 HD13 LEU A 656      33.900  26.550  44.340  1.00  0.00           H
ATOM   1097  CD2 LEU A 656      33.290  28.610  45.970  1.00  0.00           C
ATOM   1098 HD21 LEU A 656      33.920  28.440  46.870  1.00  0.00           H
ATOM   1099 HD22 LEU A 656      32.610  27.740  45.830  1.00  0.00           H
ATOM   1100 HD23 LEU A 656      32.660  29.520  45.940  1.00  0.00           H
ATOM   1101  C   LEU A 656      35.270  30.440  42.730  1.00  0.00           C
ATOM   1102  O   LEU A 656      35.000  29.650  41.850  1.00  0.00           O
ATOM   1103  N   PHE A 657      34.600  31.580  42.880  1.00  0.00           N
ATOM   1104  HN  PHE A 657      34.580  32.010  43.790  1.00  0.00           H
ATOM   1105  CA  PHE A 657      33.560  32.030  41.920  1.00  0.00           C
ATOM   1106  HA  PHE A 657      32.900  31.220  41.620  1.00  0.00           H
ATOM   1107  CB  PHE A 657      32.740  33.150  42.610  1.00  0.00           C
ATOM   1108  HB1 PHE A 657      32.000  33.620  41.940  1.00  0.00           H
ATOM   1109  HB2 PHE A 657      33.360  34.000  42.940  1.00  0.00           H
ATOM   1110  CG  PHE A 657      31.840  32.580  43.730  1.00  0.00           C
ATOM   1111  CD1 PHE A 657      31.930  32.970  45.080  1.00  0.00           C
ATOM   1112  HD1 PHE A 657      32.560  33.830  45.270  1.00  0.00           H
ATOM   1113  CE1 PHE A 657      31.260  32.330  46.180  1.00  0.00           C
ATOM   1114  HE1 PHE A 657      31.210  32.820  47.140  1.00  0.00           H
ATOM   1115  CZ  PHE A 657      30.360  31.350  45.890  1.00  0.00           C
ATOM   1116  HZ  PHE A 657      29.750  30.900  46.640  1.00  0.00           H
ATOM   1117  CD2 PHE A 657      30.990  31.470  43.480  1.00  0.00           C
ATOM   1118  HD2 PHE A 657      30.890  31.150  42.450  1.00  0.00           H
ATOM   1119  CE2 PHE A 657      30.170  30.930  44.540  1.00  0.00           C
ATOM   1120  HE2 PHE A 657      29.480  30.120  44.410  1.00  0.00           H
ATOM   1121  C   PHE A 657      34.120  32.680  40.620  1.00  0.00           C
ATOM   1122  O   PHE A 657      33.430  32.900  39.590  1.00  0.00           O
ATOM   1123  N   ALA A 658      35.430  32.890  40.620  1.00  0.00           N
ATOM   1124  HN  ALA A 658      35.950  32.490  41.370  1.00  0.00           H
ATOM   1125  CA  ALA A 658      36.190  33.540  39.500  1.00  0.00           C
ATOM   1126  HA  ALA A 658      37.100  33.740  40.060  1.00  0.00           H
ATOM   1127  CB  ALA A 658      36.580  32.580  38.460  1.00  0.00           C
ATOM   1128  HB1 ALA A 658      35.650  32.100  38.100  1.00  0.00           H
ATOM   1129  HB2 ALA A 658      37.350  31.800  38.720  1.00  0.00           H
ATOM   1130  HB3 ALA A 658      37.080  33.040  37.570  1.00  0.00           H
ATOM   1131  C   ALA A 658      35.700  34.870  38.870  1.00  0.00           C
ATOM   1132  O   ALA A 658      35.570  34.920  37.650  1.00  0.00           O
ATOM   1133  N   GLY A 659      35.590  35.970  39.660  1.00  0.00           N
ATOM   1134  HN  GLY A 659      36.090  35.820  40.500  1.00  0.00           H
ATOM   1135  CA  GLY A 659      35.000  37.220  39.170  1.00  0.00           C
ATOM   1136  HA1 GLY A 659      34.780  37.970  39.920  1.00  0.00           H
ATOM   1137  HA2 GLY A 659      34.150  36.990  38.550  1.00  0.00           H
ATOM   1138  C   GLY A 659      35.990  37.870  38.370  1.00  0.00           C
ATOM   1139  O   GLY A 659      35.830  38.450  37.340  1.00  0.00           O
ATOM   1140  N   GLN A 660      37.270  37.820  38.750  1.00  0.00           N
ATOM   1141  HN  GLN A 660      37.590  37.360  39.580  1.00  0.00           H
ATOM   1142  CA  GLN A 660      38.390  38.390  37.890  1.00  0.00           C
ATOM   1143  HA  GLN A 660      38.260  38.170  36.850  1.00  0.00           H
ATOM   1144  CB  GLN A 660      38.570  39.890  38.110  1.00  0.00           C
ATOM   1145  HB1 GLN A 660      39.560  40.250  37.760  1.00  0.00           H
ATOM   1146  HB2 GLN A 660      38.620  40.070  39.210  1.00  0.00           H
ATOM   1147  CG  GLN A 660      37.650  40.820  37.350  1.00  0.00           C
ATOM   1148  HG1 GLN A 660      38.040  41.850  37.470  1.00  0.00           H
ATOM   1149  HG2 GLN A 660      36.610  40.940  37.730  1.00  0.00           H
ATOM   1150  CD  GLN A 660      37.510  40.480  35.880  1.00  0.00           C
ATOM   1151  OE1 GLN A 660      38.370  39.850  35.250  1.00  0.00           O
ATOM   1152  NE2 GLN A 660      36.380  40.940  35.230  1.00  0.00           N
ATOM   1153 HE21 GLN A 660      36.310  40.660  34.270  1.00  0.00           H
ATOM   1154 HE22 GLN A 660      35.720  41.480  35.750  1.00  0.00           H
ATOM   1155  C   GLN A 660      39.610  37.590  38.270  1.00  0.00           C
ATOM   1156  O   GLN A 660      40.420  38.050  39.100  1.00  0.00           O
ATOM   1157  N   PRO A 661      39.880  36.370  37.780  1.00  0.00           N
ATOM   1158  CD  PRO A 661      39.320  35.790  36.570  1.00  0.00           C
ATOM   1159  HD1 PRO A 661      39.470  36.460  35.680  1.00  0.00           H
ATOM   1160  HD2 PRO A 661      38.230  35.670  36.650  1.00  0.00           H
ATOM   1161  CA  PRO A 661      40.710  35.360  38.480  1.00  0.00           C
ATOM   1162  HA  PRO A 661      40.360  35.210  39.490  1.00  0.00           H
ATOM   1163  CB  PRO A 661      40.410  34.050  37.670  1.00  0.00           C
ATOM   1164  HB1 PRO A 661      39.560  33.540  38.170  1.00  0.00           H
ATOM   1165  HB2 PRO A 661      41.310  33.410  37.650  1.00  0.00           H
ATOM   1166  CG  PRO A 661      39.910  34.450  36.250  1.00  0.00           C
ATOM   1167  HG1 PRO A 661      40.690  34.480  35.460  1.00  0.00           H
ATOM   1168  HG2 PRO A 661      39.070  33.810  35.920  1.00  0.00           H
ATOM   1169  C   PRO A 661      42.170  35.700  38.430  1.00  0.00           C
ATOM   1170  O   PRO A 661      42.950  35.030  39.130  1.00  0.00           O
ATOM   1171  N   LEU A 662      42.620  36.740  37.730  1.00  0.00           N
ATOM   1172  HN  LEU A 662      42.060  37.170  37.020  1.00  0.00           H
ATOM   1173  CA  LEU A 662      44.000  37.240  37.850  1.00  0.00           C
ATOM   1174  HA  LEU A 662      44.650  36.450  38.190  1.00  0.00           H
ATOM   1175  CB  LEU A 662      44.610  37.780  36.490  1.00  0.00           C
ATOM   1176  HB1 LEU A 662      45.400  38.540  36.630  1.00  0.00           H
ATOM   1177  HB2 LEU A 662      43.720  38.320  36.090  1.00  0.00           H
ATOM   1178  CG  LEU A 662      45.080  36.690  35.490  1.00  0.00           C
ATOM   1179  HG  LEU A 662      45.450  37.210  34.580  1.00  0.00           H
ATOM   1180  CD1 LEU A 662      46.340  36.070  36.140  1.00  0.00           C
ATOM   1181 HD11 LEU A 662      46.810  35.390  35.400  1.00  0.00           H
ATOM   1182 HD12 LEU A 662      46.120  35.420  37.010  1.00  0.00           H
ATOM   1183 HD13 LEU A 662      47.050  36.880  36.410  1.00  0.00           H
ATOM   1184  CD2 LEU A 662      43.970  35.710  35.120  1.00  0.00           C
ATOM   1185 HD21 LEU A 662      44.220  35.100  34.220  1.00  0.00           H
ATOM   1186 HD22 LEU A 662      43.050  36.280  34.860  1.00  0.00           H
ATOM   1187 HD23 LEU A 662      43.760  35.070  36.000  1.00  0.00           H
ATOM   1188  C   LEU A 662      44.170  38.350  38.830  1.00  0.00           C
ATOM   1189  O   LEU A 662      45.290  38.780  39.140  1.00  0.00           O
ATOM   1190  N   THR A 663      43.060  38.820  39.420  1.00  0.00           N
ATOM   1191  HN  THR A 663      42.170  38.460  39.140  1.00  0.00           H
ATOM   1192  CA  THR A 663      43.140  39.800  40.580  1.00  0.00           C
ATOM   1193  HA  THR A 663      44.000  40.410  40.370  1.00  0.00           H
ATOM   1194  CB  THR A 663      42.000  40.780  40.750  1.00  0.00           C
ATOM   1195  HB  THR A 663      42.120  41.240  41.750  1.00  0.00           H
ATOM   1196  OG1 THR A 663      40.710  40.190  40.740  1.00  0.00           O
ATOM   1197  HG1 THR A 663      40.790  39.510  40.080  1.00  0.00           H
ATOM   1198  CG2 THR A 663      41.990  41.880  39.710  1.00  0.00           C
ATOM   1199 HG21 THR A 663      42.980  42.370  39.590  1.00  0.00           H
ATOM   1200 HG22 THR A 663      41.110  42.550  39.810  1.00  0.00           H
ATOM   1201 HG23 THR A 663      41.740  41.390  38.750  1.00  0.00           H
ATOM   1202  C   THR A 663      43.440  39.120  41.930  1.00  0.00           C
ATOM   1203  O   THR A 663      42.840  38.070  42.260  1.00  0.00           O
ATOM   1204  N   ILE A 664      44.360  39.810  42.710  1.00  0.00           N
ATOM   1205  HN  ILE A 664      44.760  40.640  42.330  1.00  0.00           H
ATOM   1206  CA  ILE A 664      44.860  39.280  43.940  1.00  0.00           C
ATOM   1207  HA  ILE A 664      44.200  38.500  44.280  1.00  0.00           H
ATOM   1208  CB  ILE A 664      46.210  38.570  43.780  1.00  0.00           C
ATOM   1209  HB  ILE A 664      46.810  39.370  43.280  1.00  0.00           H
ATOM   1210  CG2 ILE A 664      46.970  38.250  45.080  1.00  0.00           C
ATOM   1211 HG21 ILE A 664      48.020  37.980  44.820  1.00  0.00           H
ATOM   1212 HG22 ILE A 664      46.460  37.520  45.750  1.00  0.00           H
ATOM   1213 HG23 ILE A 664      47.140  39.170  45.680  1.00  0.00           H
ATOM   1214  CG1 ILE A 664      46.060  37.490  42.780  1.00  0.00           C
ATOM   1215 HG11 ILE A 664      47.090  37.150  42.570  1.00  0.00           H
ATOM   1216 HG12 ILE A 664      45.730  37.860  41.780  1.00  0.00           H
ATOM   1217  CD  ILE A 664      45.250  36.190  43.260  1.00  0.00           C
ATOM   1218  HD1 ILE A 664      45.220  35.540  42.350  1.00  0.00           H
ATOM   1219  HD2 ILE A 664      44.170  36.370  43.510  1.00  0.00           H
ATOM   1220  HD3 ILE A 664      45.810  35.630  44.030  1.00  0.00           H
ATOM   1221  C   ILE A 664      44.810  40.320  45.060  1.00  0.00           C
ATOM   1222  O   ILE A 664      45.370  41.440  44.950  1.00  0.00           O
ATOM   1223  N   LEU A 665      44.170  39.910  46.240  1.00  0.00           N
ATOM   1224  HN  LEU A 665      43.890  38.960  46.350  1.00  0.00           H
ATOM   1225  CA  LEU A 665      44.020  40.810  47.390  1.00  0.00           C
ATOM   1226  HA  LEU A 665      43.580  41.710  47.000  1.00  0.00           H
ATOM   1227  CB  LEU A 665      43.120  40.120  48.500  1.00  0.00           C
ATOM   1228  HB1 LEU A 665      42.990  40.850  49.330  1.00  0.00           H
ATOM   1229  HB2 LEU A 665      43.620  39.250  48.970  1.00  0.00           H
ATOM   1230  CG  LEU A 665      41.720  39.700  48.080  1.00  0.00           C
ATOM   1231  HG  LEU A 665      41.740  39.010  47.210  1.00  0.00           H
ATOM   1232  CD1 LEU A 665      41.040  38.950  49.210  1.00  0.00           C
ATOM   1233 HD11 LEU A 665      41.050  39.520  50.170  1.00  0.00           H
ATOM   1234 HD12 LEU A 665      41.600  38.000  49.310  1.00  0.00           H
ATOM   1235 HD13 LEU A 665      39.970  38.770  48.970  1.00  0.00           H
ATOM   1236  CD2 LEU A 665      40.880  40.940  47.710  1.00  0.00           C
ATOM   1237 HD21 LEU A 665      40.930  41.870  48.310  1.00  0.00           H
ATOM   1238 HD22 LEU A 665      39.840  40.660  47.480  1.00  0.00           H
ATOM   1239 HD23 LEU A 665      41.300  41.250  46.720  1.00  0.00           H
ATOM   1240  C   LEU A 665      45.350  41.230  48.000  1.00  0.00           C
ATOM   1241  O   LEU A 665      46.220  40.380  48.080  1.00  0.00           O
ATOM   1242  N   GLY A 666      45.420  42.500  48.520  1.00  0.00           N
ATOM   1243  HN  GLY A 666      44.590  43.050  48.570  1.00  0.00           H
ATOM   1244  CA  GLY A 666      46.620  42.890  49.280  1.00  0.00           C
ATOM   1245  HA1 GLY A 666      47.310  43.240  48.510  1.00  0.00           H
ATOM   1246  HA2 GLY A 666      47.010  42.000  49.740  1.00  0.00           H
ATOM   1247  C   GLY A 666      46.430  43.890  50.400  1.00  0.00           C
ATOM   1248  O   GLY A 666      45.360  43.950  50.950  1.00  0.00           O
ATOM   1249  N   SER A 667      47.460  44.710  50.710  1.00  0.00           N
ATOM   1250  HN  SER A 667      48.310  44.530  50.220  1.00  0.00           H
ATOM   1251  CA  SER A 667      47.510  45.650  51.820  1.00  0.00           C
ATOM   1252  HA  SER A 667      47.010  45.230  52.680  1.00  0.00           H
ATOM   1253  CB  SER A 667      48.960  45.880  52.290  1.00  0.00           C
ATOM   1254  HB1 SER A 667      49.220  44.890  52.730  1.00  0.00           H
ATOM   1255  HB2 SER A 667      48.960  46.580  53.150  1.00  0.00           H
ATOM   1256  OG  SER A 667      49.910  46.140  51.230  1.00  0.00           O
ATOM   1257  HG1 SER A 667      49.560  46.870  50.720  1.00  0.00           H
ATOM   1258  C   SER A 667      46.980  46.990  51.480  1.00  0.00           C
ATOM   1259  O   SER A 667      47.580  47.830  50.790  1.00  0.00           O
ATOM   1260  N   THR A 668      45.750  47.190  52.020  1.00  0.00           N
ATOM   1261  HN  THR A 668      45.310  46.520  52.610  1.00  0.00           H
ATOM   1262  CA  THR A 668      44.950  48.340  51.610  1.00  0.00           C
ATOM   1263  HA  THR A 668      45.400  48.690  50.680  1.00  0.00           H
ATOM   1264  CB  THR A 668      43.440  47.940  51.390  1.00  0.00           C
ATOM   1265  HB  THR A 668      43.390  47.250  50.520  1.00  0.00           H
ATOM   1266  OG1 THR A 668      42.640  49.150  51.170  1.00  0.00           O
ATOM   1267  HG1 THR A 668      42.720  49.300  50.220  1.00  0.00           H
ATOM   1268  CG2 THR A 668      42.900  47.260  52.640  1.00  0.00           C
ATOM   1269 HG21 THR A 668      43.090  47.860  53.550  1.00  0.00           H
ATOM   1270 HG22 THR A 668      43.470  46.330  52.850  1.00  0.00           H
ATOM   1271 HG23 THR A 668      41.820  47.010  52.570  1.00  0.00           H
ATOM   1272  C   THR A 668      45.200  49.570  52.460  1.00  0.00           C
ATOM   1273  O   THR A 668      44.770  49.690  53.590  1.00  0.00           O
ATOM   1274  N   GLY A 669      45.870  50.560  51.920  1.00  0.00           N
ATOM   1275  HN  GLY A 669      46.300  50.340  51.050  1.00  0.00           H
ATOM   1276  CA  GLY A 669      46.040  51.910  52.480  1.00  0.00           C
ATOM   1277  HA1 GLY A 669      46.740  52.490  51.910  1.00  0.00           H
ATOM   1278  HA2 GLY A 669      46.400  51.760  53.490  1.00  0.00           H
ATOM   1279  C   GLY A 669      44.800  52.670  52.780  1.00  0.00           C
ATOM   1280  O   GLY A 669      44.740  53.130  53.920  1.00  0.00           O
ATOM   1281  N   PRO A 670      43.840  52.910  51.930  1.00  0.00           N
ATOM   1282  CD  PRO A 670      43.760  52.390  50.580  1.00  0.00           C
ATOM   1283  HD1 PRO A 670      43.390  51.350  50.620  1.00  0.00           H
ATOM   1284  HD2 PRO A 670      44.750  52.480  50.090  1.00  0.00           H
ATOM   1285  CA  PRO A 670      42.550  53.500  52.290  1.00  0.00           C
ATOM   1286  HA  PRO A 670      42.890  54.440  52.700  1.00  0.00           H
ATOM   1287  CB  PRO A 670      41.620  53.430  51.090  1.00  0.00           C
ATOM   1288  HB1 PRO A 670      41.050  54.360  50.890  1.00  0.00           H
ATOM   1289  HB2 PRO A 670      40.950  52.540  51.090  1.00  0.00           H
ATOM   1290  CG  PRO A 670      42.680  53.260  50.010  1.00  0.00           C
ATOM   1291  HG1 PRO A 670      42.300  52.780  49.080  1.00  0.00           H
ATOM   1292  HG2 PRO A 670      43.130  54.220  49.660  1.00  0.00           H
ATOM   1293  C   PRO A 670      41.890  52.950  53.540  1.00  0.00           C
ATOM   1294  O   PRO A 670      41.570  53.690  54.400  1.00  0.00           O
ATOM   1295  N   VAL A 671      41.850  51.570  53.690  1.00  0.00           N
ATOM   1296  HN  VAL A 671      42.200  51.040  52.930  1.00  0.00           H
ATOM   1297  CA  VAL A 671      41.140  51.010  54.880  1.00  0.00           C
ATOM   1298  HA  VAL A 671      40.310  51.630  55.200  1.00  0.00           H
ATOM   1299  CB  VAL A 671      40.630  49.540  54.630  1.00  0.00           C
ATOM   1300  HB  VAL A 671      41.480  48.820  54.540  1.00  0.00           H
ATOM   1301  CG1 VAL A 671      39.710  49.060  55.760  1.00  0.00           C
ATOM   1302 HG11 VAL A 671      39.010  49.890  56.010  1.00  0.00           H
ATOM   1303 HG12 VAL A 671      40.210  48.750  56.700  1.00  0.00           H
ATOM   1304 HG13 VAL A 671      39.130  48.160  55.470  1.00  0.00           H
ATOM   1305  CG2 VAL A 671      39.910  49.550  53.240  1.00  0.00           C
ATOM   1306 HG21 VAL A 671      40.660  49.820  52.460  1.00  0.00           H
ATOM   1307 HG22 VAL A 671      39.080  50.270  53.110  1.00  0.00           H
ATOM   1308 HG23 VAL A 671      39.590  48.540  52.920  1.00  0.00           H
ATOM   1309  C   VAL A 671      41.970  51.060  56.150  1.00  0.00           C
ATOM   1310  O   VAL A 671      41.400  51.110  57.250  1.00  0.00           O
ATOM   1311  N   LEU A 672      43.320  51.090  55.980  1.00  0.00           N
ATOM   1312  HN  LEU A 672      43.730  50.870  55.090  1.00  0.00           H
ATOM   1313  CA  LEU A 672      44.220  51.500  57.040  1.00  0.00           C
ATOM   1314  HA  LEU A 672      44.040  50.910  57.920  1.00  0.00           H
ATOM   1315  CB  LEU A 672      45.670  50.940  56.640  1.00  0.00           C
ATOM   1316  HB1 LEU A 672      45.800  51.390  55.640  1.00  0.00           H
ATOM   1317  HB2 LEU A 672      45.760  49.830  56.550  1.00  0.00           H
ATOM   1318  CG  LEU A 672      46.800  51.400  57.530  1.00  0.00           C
ATOM   1319  HG  LEU A 672      46.840  52.500  57.670  1.00  0.00           H
ATOM   1320  CD1 LEU A 672      46.570  50.830  58.950  1.00  0.00           C
ATOM   1321 HD11 LEU A 672      46.680  49.730  58.970  1.00  0.00           H
ATOM   1322 HD12 LEU A 672      45.620  51.070  59.490  1.00  0.00           H
ATOM   1323 HD13 LEU A 672      47.290  51.250  59.690  1.00  0.00           H
ATOM   1324  CD2 LEU A 672      48.190  50.860  57.050  1.00  0.00           C
ATOM   1325 HD21 LEU A 672      48.930  51.230  57.800  1.00  0.00           H
ATOM   1326 HD22 LEU A 672      48.500  51.320  56.090  1.00  0.00           H
ATOM   1327 HD23 LEU A 672      48.220  49.750  57.060  1.00  0.00           H
ATOM   1328  C   LEU A 672      44.120  53.020  57.450  1.00  0.00           C
ATOM   1329  O   LEU A 672      43.910  53.350  58.620  1.00  0.00           O
ATOM   1330  N   VAL A 673      44.010  53.910  56.450  1.00  0.00           N
ATOM   1331  HN  VAL A 673      44.250  53.690  55.510  1.00  0.00           H
ATOM   1332  CA  VAL A 673      43.660  55.320  56.750  1.00  0.00           C
ATOM   1333  HA  VAL A 673      44.410  55.690  57.430  1.00  0.00           H
ATOM   1334  CB  VAL A 673      43.900  56.210  55.660  1.00  0.00           C
ATOM   1335  HB  VAL A 673      43.430  55.850  54.720  1.00  0.00           H
ATOM   1336  CG1 VAL A 673      43.390  57.680  55.800  1.00  0.00           C
ATOM   1337 HG11 VAL A 673      43.840  58.030  56.750  1.00  0.00           H
ATOM   1338 HG12 VAL A 673      42.290  57.800  55.710  1.00  0.00           H
ATOM   1339 HG13 VAL A 673      43.830  58.200  54.930  1.00  0.00           H
ATOM   1340  CG2 VAL A 673      45.460  56.260  55.360  1.00  0.00           C
ATOM   1341 HG21 VAL A 673      45.980  56.970  56.040  1.00  0.00           H
ATOM   1342 HG22 VAL A 673      45.500  56.690  54.330  1.00  0.00           H
ATOM   1343 HG23 VAL A 673      45.980  55.280  55.380  1.00  0.00           H
ATOM   1344  C   VAL A 673      42.330  55.550  57.480  1.00  0.00           C
ATOM   1345  O   VAL A 673      42.310  56.130  58.570  1.00  0.00           O
ATOM   1346  N   PHE A 674      41.290  54.940  56.930  1.00  0.00           N
ATOM   1347  HN  PHE A 674      41.340  54.280  56.190  1.00  0.00           H
ATOM   1348  CA  PHE A 674      39.990  55.070  57.590  1.00  0.00           C
ATOM   1349  HA  PHE A 674      39.720  56.070  57.880  1.00  0.00           H
ATOM   1350  CB  PHE A 674      38.890  54.650  56.580  1.00  0.00           C
ATOM   1351  HB1 PHE A 674      39.140  53.640  56.170  1.00  0.00           H
ATOM   1352  HB2 PHE A 674      38.800  55.330  55.690  1.00  0.00           H
ATOM   1353  CG  PHE A 674      37.510  54.700  57.240  1.00  0.00           C
ATOM   1354  CD1 PHE A 674      36.630  55.800  57.120  1.00  0.00           C
ATOM   1355  HD1 PHE A 674      36.940  56.710  56.610  1.00  0.00           H
ATOM   1356  CE1 PHE A 674      35.330  55.630  57.470  1.00  0.00           C
ATOM   1357  HE1 PHE A 674      34.680  56.460  57.290  1.00  0.00           H
ATOM   1358  CZ  PHE A 674      34.890  54.490  58.050  1.00  0.00           C
ATOM   1359  HZ  PHE A 674      33.850  54.410  58.320  1.00  0.00           H
ATOM   1360  CD2 PHE A 674      37.050  53.550  57.800  1.00  0.00           C
ATOM   1361  HD2 PHE A 674      37.730  52.720  57.950  1.00  0.00           H
ATOM   1362  CE2 PHE A 674      35.760  53.450  58.330  1.00  0.00           C
ATOM   1363  HE2 PHE A 674      35.460  52.570  58.870  1.00  0.00           H
ATOM   1364  C   PHE A 674      39.850  54.380  58.950  1.00  0.00           C
ATOM   1365  O   PHE A 674      39.430  55.030  59.860  1.00  0.00           O
ATOM   1366  N   GLU A 675      40.340  53.150  59.170  1.00  0.00           N
ATOM   1367  HN  GLU A 675      40.630  52.570  58.400  1.00  0.00           H
ATOM   1368  CA  GLU A 675      40.350  52.480  60.450  1.00  0.00           C
ATOM   1369  HA  GLU A 675      39.340  52.500  60.820  1.00  0.00           H
ATOM   1370  CB  GLU A 675      40.750  50.990  60.370  1.00  0.00           C
ATOM   1371  HB1 GLU A 675      40.970  50.600  61.380  1.00  0.00           H
ATOM   1372  HB2 GLU A 675      41.650  50.790  59.770  1.00  0.00           H
ATOM   1373  CG  GLU A 675      39.630  50.070  59.780  1.00  0.00           C
ATOM   1374  HG1 GLU A 675      40.010  49.710  58.790  1.00  0.00           H
ATOM   1375  HG2 GLU A 675      38.730  50.690  59.600  1.00  0.00           H
ATOM   1376  CD  GLU A 675      39.140  48.940  60.620  1.00  0.00           C
ATOM   1377  OE1 GLU A 675      39.360  47.760  60.240  1.00  0.00           O
ATOM   1378  OE2 GLU A 675      38.560  49.170  61.710  1.00  0.00           O
ATOM   1379  C   GLU A 675      41.240  53.170  61.500  1.00  0.00           C
ATOM   1380  O   GLU A 675      40.870  53.320  62.700  1.00  0.00           O
ATOM   1381  N   LYS A 676      42.360  53.820  61.070  1.00  0.00           N
ATOM   1382  HN  LYS A 676      42.610  53.810  60.110  1.00  0.00           H
ATOM   1383  CA  LYS A 676      43.180  54.650  61.900  1.00  0.00           C
ATOM   1384  HA  LYS A 676      43.420  54.120  62.810  1.00  0.00           H
ATOM   1385  CB  LYS A 676      44.540  54.860  61.250  1.00  0.00           C
ATOM   1386  HB1 LYS A 676      44.370  55.060  60.170  1.00  0.00           H
ATOM   1387  HB2 LYS A 676      44.970  53.840  61.300  1.00  0.00           H
ATOM   1388  CG  LYS A 676      45.370  55.960  61.900  1.00  0.00           C
ATOM   1389  HG1 LYS A 676      45.390  55.690  62.980  1.00  0.00           H
ATOM   1390  HG2 LYS A 676      44.880  56.940  61.750  1.00  0.00           H
ATOM   1391  CD  LYS A 676      46.830  55.980  61.450  1.00  0.00           C
ATOM   1392  HD1 LYS A 676      46.760  55.920  60.340  1.00  0.00           H
ATOM   1393  HD2 LYS A 676      47.390  55.090  61.810  1.00  0.00           H
ATOM   1394  CE  LYS A 676      47.530  57.350  61.870  1.00  0.00           C
ATOM   1395  HE1 LYS A 676      47.490  57.460  62.970  1.00  0.00           H
ATOM   1396  HE2 LYS A 676      47.010  58.160  61.330  1.00  0.00           H
ATOM   1397  NZ  LYS A 676      48.930  57.190  61.380  1.00  0.00           N
ATOM   1398  HZ1 LYS A 676      49.010  56.670  60.480  1.00  0.00           H
ATOM   1399  HZ2 LYS A 676      49.350  56.540  62.060  1.00  0.00           H
ATOM   1400  HZ3 LYS A 676      49.380  58.130  61.400  1.00  0.00           H
ATOM   1401  C   LYS A 676      42.540  55.950  62.380  1.00  0.00           C
ATOM   1402  O   LYS A 676      42.490  56.320  63.570  1.00  0.00           O
ATOM   1403  N   ILE A 677      41.920  56.690  61.500  1.00  0.00           N
ATOM   1404  HN  ILE A 677      41.860  56.360  60.560  1.00  0.00           H
ATOM   1405  CA  ILE A 677      41.080  57.810  61.800  1.00  0.00           C
ATOM   1406  HA  ILE A 677      41.600  58.600  62.320  1.00  0.00           H
ATOM   1407  CB  ILE A 677      40.580  58.570  60.580  1.00  0.00           C
ATOM   1408  HB  ILE A 677      39.890  58.000  59.920  1.00  0.00           H
ATOM   1409  CG2 ILE A 677      39.790  59.880  61.080  1.00  0.00           C
ATOM   1410 HG21 ILE A 677      40.480  60.390  61.780  1.00  0.00           H
ATOM   1411 HG22 ILE A 677      38.830  59.720  61.610  1.00  0.00           H
ATOM   1412 HG23 ILE A 677      39.610  60.550  60.210  1.00  0.00           H
ATOM   1413  CG1 ILE A 677      41.780  59.060  59.710  1.00  0.00           C
ATOM   1414 HG11 ILE A 677      42.610  58.330  59.780  1.00  0.00           H
ATOM   1415 HG12 ILE A 677      42.180  59.970  60.230  1.00  0.00           H
ATOM   1416  CD  ILE A 677      41.490  59.410  58.270  1.00  0.00           C
ATOM   1417  HD1 ILE A 677      40.510  59.940  58.180  1.00  0.00           H
ATOM   1418  HD2 ILE A 677      41.400  58.460  57.700  1.00  0.00           H
ATOM   1419  HD3 ILE A 677      42.360  60.030  57.990  1.00  0.00           H
ATOM   1420  C   ILE A 677      39.870  57.430  62.660  1.00  0.00           C
ATOM   1421  O   ILE A 677      39.420  58.130  63.570  1.00  0.00           O
ATOM   1422  N   LEU A 678      39.260  56.250  62.350  1.00  0.00           N
ATOM   1423  HN  LEU A 678      39.660  55.770  61.580  1.00  0.00           H
ATOM   1424  CA  LEU A 678      38.090  55.760  63.110  1.00  0.00           C
ATOM   1425  HA  LEU A 678      37.450  56.620  63.150  1.00  0.00           H
ATOM   1426  CB  LEU A 678      37.390  54.470  62.480  1.00  0.00           C
ATOM   1427  HB1 LEU A 678      38.190  53.700  62.370  1.00  0.00           H
ATOM   1428  HB2 LEU A 678      37.090  54.650  61.410  1.00  0.00           H
ATOM   1429  CG  LEU A 678      36.100  53.910  63.090  1.00  0.00           C
ATOM   1430  HG  LEU A 678      36.300  53.490  64.090  1.00  0.00           H
ATOM   1431  CD1 LEU A 678      35.080  55.000  63.250  1.00  0.00           C
ATOM   1432 HD11 LEU A 678      34.650  55.260  62.260  1.00  0.00           H
ATOM   1433 HD12 LEU A 678      35.460  55.840  63.870  1.00  0.00           H
ATOM   1434 HD13 LEU A 678      34.180  54.540  63.710  1.00  0.00           H
ATOM   1435  CD2 LEU A 678      35.560  52.610  62.410  1.00  0.00           C
ATOM   1436 HD21 LEU A 678      34.690  52.170  62.940  1.00  0.00           H
ATOM   1437 HD22 LEU A 678      36.280  51.790  62.280  1.00  0.00           H
ATOM   1438 HD23 LEU A 678      35.320  52.870  61.350  1.00  0.00           H
ATOM   1439  C   LEU A 678      38.540  55.460  64.570  1.00  0.00           C
ATOM   1440  O   LEU A 678      37.800  55.790  65.480  1.00  0.00           O
ATOM   1441  N   TYR A 679      39.670  54.760  64.840  1.00  0.00           N
ATOM   1442  HN  TYR A 679      40.290  54.470  64.120  1.00  0.00           H
ATOM   1443  CA  TYR A 679      40.050  54.580  66.220  1.00  0.00           C
ATOM   1444  HA  TYR A 679      39.230  54.250  66.840  1.00  0.00           H
ATOM   1445  CB  TYR A 679      41.140  53.560  66.330  1.00  0.00           C
ATOM   1446  HB1 TYR A 679      42.050  53.790  65.740  1.00  0.00           H
ATOM   1447  HB2 TYR A 679      40.770  52.580  65.960  1.00  0.00           H
ATOM   1448  CG  TYR A 679      41.490  53.390  67.780  1.00  0.00           C
ATOM   1449  CD1 TYR A 679      40.890  52.500  68.710  1.00  0.00           C
ATOM   1450  HD1 TYR A 679      40.020  51.920  68.430  1.00  0.00           H
ATOM   1451  CE1 TYR A 679      41.290  52.560  70.080  1.00  0.00           C
ATOM   1452  HE1 TYR A 679      40.630  52.110  70.800  1.00  0.00           H
ATOM   1453  CZ  TYR A 679      42.420  53.340  70.500  1.00  0.00           C
ATOM   1454  OH  TYR A 679      42.830  53.300  71.860  1.00  0.00           O
ATOM   1455  HH  TYR A 679      43.710  53.700  71.820  1.00  0.00           H
ATOM   1456  CD2 TYR A 679      42.660  54.060  68.200  1.00  0.00           C
ATOM   1457  HD2 TYR A 679      43.130  54.740  67.490  1.00  0.00           H
ATOM   1458  CE2 TYR A 679      43.140  54.060  69.490  1.00  0.00           C
ATOM   1459  HE2 TYR A 679      43.980  54.710  69.720  1.00  0.00           H
ATOM   1460  C   TYR A 679      40.350  55.850  66.940  1.00  0.00           C
ATOM   1461  O   TYR A 679      39.930  56.110  68.060  1.00  0.00           O
ATOM   1462  N   LYS A 680      41.190  56.720  66.310  1.00  0.00           N
ATOM   1463  HN  LYS A 680      41.480  56.560  65.370  1.00  0.00           H
ATOM   1464  CA  LYS A 680      41.610  57.960  66.820  1.00  0.00           C
ATOM   1465  HA  LYS A 680      42.190  57.720  67.710  1.00  0.00           H
ATOM   1466  CB  LYS A 680      42.540  58.750  65.950  1.00  0.00           C
ATOM   1467  HB1 LYS A 680      42.630  59.780  66.350  1.00  0.00           H
ATOM   1468  HB2 LYS A 680      42.050  58.780  64.950  1.00  0.00           H
ATOM   1469  CG  LYS A 680      43.990  58.150  65.850  1.00  0.00           C
ATOM   1470  HG1 LYS A 680      43.880  57.070  65.640  1.00  0.00           H
ATOM   1471  HG2 LYS A 680      44.600  58.180  66.780  1.00  0.00           H
ATOM   1472  CD  LYS A 680      44.890  58.730  64.750  1.00  0.00           C
ATOM   1473  HD1 LYS A 680      44.550  58.540  63.710  1.00  0.00           H
ATOM   1474  HD2 LYS A 680      45.910  58.290  64.860  1.00  0.00           H
ATOM   1475  CE  LYS A 680      45.010  60.260  64.900  1.00  0.00           C
ATOM   1476  HE1 LYS A 680      45.530  60.370  65.880  1.00  0.00           H
ATOM   1477  HE2 LYS A 680      44.070  60.840  64.940  1.00  0.00           H
ATOM   1478  NZ  LYS A 680      45.850  60.870  63.860  1.00  0.00           N
ATOM   1479  HZ1 LYS A 680      45.960  61.880  64.110  1.00  0.00           H
ATOM   1480  HZ2 LYS A 680      45.300  60.930  62.990  1.00  0.00           H
ATOM   1481  HZ3 LYS A 680      46.820  60.500  63.810  1.00  0.00           H
ATOM   1482  C   LYS A 680      40.460  58.850  67.140  1.00  0.00           C
ATOM   1483  O   LYS A 680      40.370  59.520  68.170  1.00  0.00           O
ATOM   1484  N   PHE A 681      39.460  58.910  66.180  1.00  0.00           N
ATOM   1485  HN  PHE A 681      39.600  58.250  65.440  1.00  0.00           H
ATOM   1486  CA  PHE A 681      38.160  59.490  66.360  1.00  0.00           C
ATOM   1487  HA  PHE A 681      38.340  60.560  66.460  1.00  0.00           H
ATOM   1488  CB  PHE A 681      37.230  59.300  65.040  1.00  0.00           C
ATOM   1489  HB1 PHE A 681      37.310  58.260  64.670  1.00  0.00           H
ATOM   1490  HB2 PHE A 681      37.550  59.980  64.220  1.00  0.00           H
ATOM   1491  CG  PHE A 681      35.740  59.600  65.270  1.00  0.00           C
ATOM   1492  CD1 PHE A 681      34.830  58.530  65.200  1.00  0.00           C
ATOM   1493  HD1 PHE A 681      35.280  57.610  64.860  1.00  0.00           H
ATOM   1494  CE1 PHE A 681      33.450  58.720  65.250  1.00  0.00           C
ATOM   1495  HE1 PHE A 681      32.770  57.950  64.910  1.00  0.00           H
ATOM   1496  CZ  PHE A 681      32.900  59.980  65.440  1.00  0.00           C
ATOM   1497  HZ  PHE A 681      31.840  60.180  65.470  1.00  0.00           H
ATOM   1498  CD2 PHE A 681      35.230  60.870  65.610  1.00  0.00           C
ATOM   1499  HD2 PHE A 681      35.970  61.660  65.680  1.00  0.00           H
ATOM   1500  CE2 PHE A 681      33.810  61.060  65.680  1.00  0.00           C
ATOM   1501  HE2 PHE A 681      33.350  62.010  65.950  1.00  0.00           H
ATOM   1502  C   PHE A 681      37.440  59.110  67.590  1.00  0.00           C
ATOM   1503  O   PHE A 681      37.160  59.840  68.580  1.00  0.00           O
ATOM   1504  N   CYS A 682      37.170  57.780  67.680  1.00  0.00           N
ATOM   1505  HN  CYS A 682      37.310  57.180  66.900  1.00  0.00           H
ATOM   1506  CA  CYS A 682      36.520  57.260  68.780  1.00  0.00           C
ATOM   1507  HA  CYS A 682      35.560  57.770  68.800  1.00  0.00           H
ATOM   1508  CB  CYS A 682      36.110  55.770  68.520  1.00  0.00           C
ATOM   1509  HB1 CYS A 682      35.590  55.390  69.430  1.00  0.00           H
ATOM   1510  HB2 CYS A 682      37.050  55.180  68.440  1.00  0.00           H
ATOM   1511  SG  CYS A 682      35.080  55.410  67.030  1.00  0.00           S
ATOM   1512  HG1 CYS A 682      35.930  55.260  66.030  1.00  0.00           H
ATOM   1513  C   CYS A 682      37.210  57.370  70.130  1.00  0.00           C
ATOM   1514  O   CYS A 682      36.550  57.420  71.170  1.00  0.00           O
ATOM   1515  N   ARG A 683      38.550  57.380  70.180  1.00  0.00           N
ATOM   1516  HN  ARG A 683      39.060  57.240  69.330  1.00  0.00           H
ATOM   1517  CA  ARG A 683      39.350  57.700  71.310  1.00  0.00           C
ATOM   1518  HA  ARG A 683      38.960  57.070  72.090  1.00  0.00           H
ATOM   1519  CB  ARG A 683      40.830  57.430  70.820  1.00  0.00           C
ATOM   1520  HB1 ARG A 683      41.060  58.020  69.910  1.00  0.00           H
ATOM   1521  HB2 ARG A 683      40.830  56.380  70.440  1.00  0.00           H
ATOM   1522  CG  ARG A 683      41.830  57.640  71.950  1.00  0.00           C
ATOM   1523  HG1 ARG A 683      41.680  56.870  72.740  1.00  0.00           H
ATOM   1524  HG2 ARG A 683      41.530  58.590  72.470  1.00  0.00           H
ATOM   1525  CD  ARG A 683      43.260  58.040  71.660  1.00  0.00           C
ATOM   1526  HD1 ARG A 683      43.950  57.290  71.210  1.00  0.00           H
ATOM   1527  HD2 ARG A 683      43.780  58.400  72.570  1.00  0.00           H
ATOM   1528  NE  ARG A 683      43.340  59.320  70.880  1.00  0.00           N
ATOM   1529  HE  ARG A 683      42.540  59.910  70.900  1.00  0.00           H
ATOM   1530  CZ  ARG A 683      44.170  59.560  69.870  1.00  0.00           C
ATOM   1531  NH1 ARG A 683      43.750  60.330  68.910  1.00  0.00           N
ATOM   1532 HH11 ARG A 683      44.340  60.510  68.140  1.00  0.00           H
ATOM   1533 HH12 ARG A 683      42.940  60.880  69.070  1.00  0.00           H
ATOM   1534  NH2 ARG A 683      45.280  58.900  69.850  1.00  0.00           N
ATOM   1535 HH21 ARG A 683      45.590  58.270  70.570  1.00  0.00           H
ATOM   1536 HH22 ARG A 683      45.900  58.990  69.060  1.00  0.00           H
ATOM   1537  C   ARG A 683      39.070  59.100  71.920  1.00  0.00           C
ATOM   1538  O   ARG A 683      39.000  59.230  73.150  1.00  0.00           O
ATOM   1539  N   ASP A 684      38.910  60.200  71.170  1.00  0.00           N
ATOM   1540  HN  ASP A 684      38.890  60.010  70.190  1.00  0.00           H
ATOM   1541  CA  ASP A 684      38.930  61.590  71.630  1.00  0.00           C
ATOM   1542  HA  ASP A 684      39.590  61.620  72.480  1.00  0.00           H
ATOM   1543  CB  ASP A 684      39.440  62.460  70.450  1.00  0.00           C
ATOM   1544  HB1 ASP A 684      39.210  63.540  70.530  1.00  0.00           H
ATOM   1545  HB2 ASP A 684      38.810  62.200  69.560  1.00  0.00           H
ATOM   1546  CG  ASP A 684      40.900  62.180  70.210  1.00  0.00           C
ATOM   1547  OD1 ASP A 684      41.420  62.660  69.170  1.00  0.00           O
ATOM   1548  OD2 ASP A 684      41.580  61.520  71.070  1.00  0.00           O
ATOM   1549  C   ASP A 684      37.540  62.050  71.980  1.00  0.00           C
ATOM   1550  O   ASP A 684      37.370  63.000  72.760  1.00  0.00           O
ATOM   1551  N   TYR A 685      36.510  61.220  71.550  1.00  0.00           N
ATOM   1552  HN  TYR A 685      36.740  60.390  71.050  1.00  0.00           H
ATOM   1553  CA  TYR A 685      35.140  61.510  71.940  1.00  0.00           C
ATOM   1554  HA  TYR A 685      35.120  62.510  72.330  1.00  0.00           H
ATOM   1555  CB  TYR A 685      34.230  61.620  70.660  1.00  0.00           C
ATOM   1556  HB1 TYR A 685      33.170  61.590  70.990  1.00  0.00           H
ATOM   1557  HB2 TYR A 685      34.350  60.680  70.080  1.00  0.00           H
ATOM   1558  CG  TYR A 685      34.470  62.750  69.650  1.00  0.00           C
ATOM   1559  CD1 TYR A 685      33.690  63.880  69.740  1.00  0.00           C
ATOM   1560  HD1 TYR A 685      32.820  63.870  70.400  1.00  0.00           H
ATOM   1561  CE1 TYR A 685      33.940  64.990  68.940  1.00  0.00           C
ATOM   1562  HE1 TYR A 685      33.190  65.750  68.980  1.00  0.00           H
ATOM   1563  CZ  TYR A 685      34.980  64.990  67.970  1.00  0.00           C
ATOM   1564  OH  TYR A 685      35.250  65.990  67.000  1.00  0.00           O
ATOM   1565  HH  TYR A 685      34.820  66.780  67.370  1.00  0.00           H
ATOM   1566  CD2 TYR A 685      35.470  62.760  68.730  1.00  0.00           C
ATOM   1567  HD2 TYR A 685      36.240  62.000  68.720  1.00  0.00           H
ATOM   1568  CE2 TYR A 685      35.800  63.860  67.900  1.00  0.00           C
ATOM   1569  HE2 TYR A 685      36.600  63.940  67.170  1.00  0.00           H
ATOM   1570  C   TYR A 685      34.490  60.580  72.990  1.00  0.00           C
ATOM   1571  O   TYR A 685      33.270  60.710  73.270  1.00  0.00           O
ATOM   1572  N   GLN A 686      35.240  59.600  73.530  1.00  0.00           N
ATOM   1573  HN  GLN A 686      36.200  59.490  73.250  1.00  0.00           H
ATOM   1574  CA  GLN A 686      34.730  58.690  74.470  1.00  0.00           C
ATOM   1575  HA  GLN A 686      35.540  58.070  74.840  1.00  0.00           H
ATOM   1576  CB  GLN A 686      34.160  59.220  75.760  1.00  0.00           C
ATOM   1577  HB1 GLN A 686      33.790  58.350  76.350  1.00  0.00           H
ATOM   1578  HB2 GLN A 686      33.310  59.920  75.670  1.00  0.00           H
ATOM   1579  CG  GLN A 686      35.110  59.970  76.820  1.00  0.00           C
ATOM   1580  HG1 GLN A 686      35.070  59.520  77.830  1.00  0.00           H
ATOM   1581  HG2 GLN A 686      34.840  61.040  77.010  1.00  0.00           H
ATOM   1582  CD  GLN A 686      36.590  59.920  76.490  1.00  0.00           C
ATOM   1583  OE1 GLN A 686      37.210  58.890  76.850  1.00  0.00           O
ATOM   1584  NE2 GLN A 686      37.160  61.010  75.860  1.00  0.00           N
ATOM   1585 HE21 GLN A 686      38.150  60.940  75.720  1.00  0.00           H
ATOM   1586 HE22 GLN A 686      36.620  61.780  75.530  1.00  0.00           H
ATOM   1587  C   GLN A 686      33.760  57.690  73.840  1.00  0.00           C
ATOM   1588  O   GLN A 686      32.620  57.370  74.260  1.00  0.00           O
ATOM   1589  N   LEU A 687      34.080  57.190  72.620  1.00  0.00           N
ATOM   1590  HN  LEU A 687      34.940  57.310  72.140  1.00  0.00           H
ATOM   1591  CA  LEU A 687      33.240  56.330  71.890  1.00  0.00           C
ATOM   1592  HA  LEU A 687      32.310  56.010  72.330  1.00  0.00           H
ATOM   1593  CB  LEU A 687      32.970  56.910  70.450  1.00  0.00           C
ATOM   1594  HB1 LEU A 687      32.470  56.050  69.940  1.00  0.00           H
ATOM   1595  HB2 LEU A 687      33.950  57.170  70.030  1.00  0.00           H
ATOM   1596  CG  LEU A 687      32.190  58.290  70.430  1.00  0.00           C
ATOM   1597  HG  LEU A 687      32.780  58.920  71.110  1.00  0.00           H
ATOM   1598  CD1 LEU A 687      32.080  58.900  69.040  1.00  0.00           C
ATOM   1599 HD11 LEU A 687      31.690  59.940  69.020  1.00  0.00           H
ATOM   1600 HD12 LEU A 687      31.430  58.200  68.480  1.00  0.00           H
ATOM   1601 HD13 LEU A 687      33.120  58.940  68.650  1.00  0.00           H
ATOM   1602  CD2 LEU A 687      30.760  57.930  70.970  1.00  0.00           C
ATOM   1603 HD21 LEU A 687      30.040  57.520  70.220  1.00  0.00           H
ATOM   1604 HD22 LEU A 687      30.300  58.860  71.360  1.00  0.00           H
ATOM   1605 HD23 LEU A 687      30.740  57.220  71.830  1.00  0.00           H
ATOM   1606  C   LEU A 687      34.010  55.040  71.780  1.00  0.00           C
ATOM   1607  O   LEU A 687      35.240  54.950  71.930  1.00  0.00           O
ATOM   1608  N   SER A 688      33.250  53.890  71.480  1.00  0.00           N
ATOM   1609  HN  SER A 688      32.260  53.980  71.450  1.00  0.00           H
ATOM   1610  CA  SER A 688      33.760  52.490  71.560  1.00  0.00           C
ATOM   1611  HA  SER A 688      34.680  52.490  72.110  1.00  0.00           H
ATOM   1612  CB  SER A 688      32.850  51.420  72.160  1.00  0.00           C
ATOM   1613  HB1 SER A 688      31.850  51.440  71.670  1.00  0.00           H
ATOM   1614  HB2 SER A 688      32.610  51.640  73.220  1.00  0.00           H
ATOM   1615  OG  SER A 688      33.270  50.060  71.980  1.00  0.00           O
ATOM   1616  HG1 SER A 688      34.200  50.110  72.210  1.00  0.00           H
ATOM   1617  C   SER A 688      33.900  52.100  70.050  1.00  0.00           C
ATOM   1618  O   SER A 688      32.990  51.940  69.230  1.00  0.00           O
ATOM   1619  N   TYR A 689      35.160  51.900  69.660  1.00  0.00           N
ATOM   1620  HN  TYR A 689      35.930  52.060  70.290  1.00  0.00           H
ATOM   1621  CA  TYR A 689      35.630  51.610  68.410  1.00  0.00           C
ATOM   1622  HA  TYR A 689      35.210  52.340  67.720  1.00  0.00           H
ATOM   1623  CB  TYR A 689      37.160  51.750  68.480  1.00  0.00           C
ATOM   1624  HB1 TYR A 689      37.590  51.350  69.430  1.00  0.00           H
ATOM   1625  HB2 TYR A 689      37.470  52.810  68.630  1.00  0.00           H
ATOM   1626  CG  TYR A 689      37.800  51.200  67.190  1.00  0.00           C
ATOM   1627  CD1 TYR A 689      38.480  50.000  67.320  1.00  0.00           C
ATOM   1628  HD1 TYR A 689      38.570  49.540  68.290  1.00  0.00           H
ATOM   1629  CE1 TYR A 689      39.120  49.390  66.260  1.00  0.00           C
ATOM   1630  HE1 TYR A 689      39.580  48.430  66.440  1.00  0.00           H
ATOM   1631  CZ  TYR A 689      39.020  49.990  65.020  1.00  0.00           C
ATOM   1632  OH  TYR A 689      39.540  49.230  63.990  1.00  0.00           O
ATOM   1633  HH  TYR A 689      39.170  49.620  63.170  1.00  0.00           H
ATOM   1634  CD2 TYR A 689      37.860  51.870  66.020  1.00  0.00           C
ATOM   1635  HD2 TYR A 689      37.500  52.890  66.030  1.00  0.00           H
ATOM   1636  CE2 TYR A 689      38.450  51.280  64.870  1.00  0.00           C
ATOM   1637  HE2 TYR A 689      38.380  51.900  63.990  1.00  0.00           H
ATOM   1638  C   TYR A 689      35.190  50.260  67.850  1.00  0.00           C
ATOM   1639  O   TYR A 689      34.500  50.310  66.760  1.00  0.00           O
ATOM   1640  N   LEU A 690      35.400  49.160  68.580  1.00  0.00           N
ATOM   1641  HN  LEU A 690      35.720  49.210  69.520  1.00  0.00           H
ATOM   1642  CA  LEU A 690      35.010  47.820  68.120  1.00  0.00           C
ATOM   1643  HA  LEU A 690      35.470  47.710  67.150  1.00  0.00           H
ATOM   1644  CB  LEU A 690      35.640  46.700  69.040  1.00  0.00           C
ATOM   1645  HB1 LEU A 690      35.230  45.720  68.730  1.00  0.00           H
ATOM   1646  HB2 LEU A 690      35.310  46.950  70.070  1.00  0.00           H
ATOM   1647  CG  LEU A 690      37.160  46.700  69.170  1.00  0.00           C
ATOM   1648  HG  LEU A 690      37.520  47.570  69.760  1.00  0.00           H
ATOM   1649  CD1 LEU A 690      37.480  45.510  70.060  1.00  0.00           C
ATOM   1650 HD11 LEU A 690      38.560  45.260  70.040  1.00  0.00           H
ATOM   1651 HD12 LEU A 690      36.840  44.650  69.750  1.00  0.00           H
ATOM   1652 HD13 LEU A 690      37.200  45.700  71.130  1.00  0.00           H
ATOM   1653  CD2 LEU A 690      37.840  46.470  67.800  1.00  0.00           C
ATOM   1654 HD21 LEU A 690      37.690  47.230  67.010  1.00  0.00           H
ATOM   1655 HD22 LEU A 690      37.580  45.490  67.360  1.00  0.00           H
ATOM   1656 HD23 LEU A 690      38.950  46.440  67.880  1.00  0.00           H
ATOM   1657  C   LEU A 690      33.560  47.500  67.910  1.00  0.00           C
ATOM   1658  O   LEU A 690      33.180  46.820  66.980  1.00  0.00           O
ATOM   1659  N   SER A 691      32.690  48.050  68.750  1.00  0.00           N
ATOM   1660  HN  SER A 691      33.010  48.530  69.560  1.00  0.00           H
ATOM   1661  CA  SER A 691      31.260  48.240  68.480  1.00  0.00           C
ATOM   1662  HA  SER A 691      30.900  47.260  68.160  1.00  0.00           H
ATOM   1663  CB  SER A 691      30.570  48.650  69.870  1.00  0.00           C
ATOM   1664  HB1 SER A 691      30.670  49.740  70.060  1.00  0.00           H
ATOM   1665  HB2 SER A 691      30.970  48.040  70.710  1.00  0.00           H
ATOM   1666  OG  SER A 691      29.170  48.550  69.920  1.00  0.00           O
ATOM   1667  HG1 SER A 691      28.890  47.630  69.900  1.00  0.00           H
ATOM   1668  C   SER A 691      30.770  49.100  67.370  1.00  0.00           C
ATOM   1669  O   SER A 691      29.840  48.750  66.560  1.00  0.00           O
ATOM   1670  N   LEU A 692      31.400  50.260  67.100  1.00  0.00           N
ATOM   1671  HN  LEU A 692      32.090  50.670  67.700  1.00  0.00           H
ATOM   1672  CA  LEU A 692      31.020  51.130  66.010  1.00  0.00           C
ATOM   1673  HA  LEU A 692      29.940  51.050  66.060  1.00  0.00           H
ATOM   1674  CB  LEU A 692      31.200  52.680  66.190  1.00  0.00           C
ATOM   1675  HB1 LEU A 692      30.800  53.260  65.320  1.00  0.00           H
ATOM   1676  HB2 LEU A 692      32.270  52.820  66.500  1.00  0.00           H
ATOM   1677  CG  LEU A 692      30.360  53.250  67.420  1.00  0.00           C
ATOM   1678  HG  LEU A 692      30.460  52.530  68.260  1.00  0.00           H
ATOM   1679  CD1 LEU A 692      30.980  54.680  67.690  1.00  0.00           C
ATOM   1680 HD11 LEU A 692      30.290  55.260  68.350  1.00  0.00           H
ATOM   1681 HD12 LEU A 692      31.290  55.200  66.760  1.00  0.00           H
ATOM   1682 HD13 LEU A 692      31.920  54.560  68.280  1.00  0.00           H
ATOM   1683  CD2 LEU A 692      28.920  53.280  66.960  1.00  0.00           C
ATOM   1684 HD21 LEU A 692      28.660  53.640  65.950  1.00  0.00           H
ATOM   1685 HD22 LEU A 692      28.280  53.790  67.720  1.00  0.00           H
ATOM   1686 HD23 LEU A 692      28.630  52.210  67.010  1.00  0.00           H
ATOM   1687  C   LEU A 692      31.600  50.700  64.650  1.00  0.00           C
ATOM   1688  O   LEU A 692      31.000  50.890  63.610  1.00  0.00           O
ATOM   1689  N   ARG A 693      32.750  50.120  64.670  1.00  0.00           N
ATOM   1690  HN  ARG A 693      33.270  50.090  65.520  1.00  0.00           H
ATOM   1691  CA  ARG A 693      33.340  49.460  63.520  1.00  0.00           C
ATOM   1692  HA  ARG A 693      33.370  50.160  62.690  1.00  0.00           H
ATOM   1693  CB  ARG A 693      34.720  49.030  64.020  1.00  0.00           C
ATOM   1694  HB1 ARG A 693      34.610  48.440  64.960  1.00  0.00           H
ATOM   1695  HB2 ARG A 693      35.210  49.970  64.360  1.00  0.00           H
ATOM   1696  CG  ARG A 693      35.740  48.410  63.080  1.00  0.00           C
ATOM   1697  HG1 ARG A 693      36.730  48.570  63.540  1.00  0.00           H
ATOM   1698  HG2 ARG A 693      35.600  48.990  62.150  1.00  0.00           H
ATOM   1699  CD  ARG A 693      35.640  46.910  62.730  1.00  0.00           C
ATOM   1700  HD1 ARG A 693      34.740  46.670  62.120  1.00  0.00           H
ATOM   1701  HD2 ARG A 693      35.650  46.280  63.640  1.00  0.00           H
ATOM   1702  NE  ARG A 693      36.850  46.620  61.840  1.00  0.00           N
ATOM   1703  HE  ARG A 693      37.370  47.410  61.540  1.00  0.00           H
ATOM   1704  CZ  ARG A 693      37.120  45.410  61.260  1.00  0.00           C
ATOM   1705  NH1 ARG A 693      36.480  44.290  61.520  1.00  0.00           N
ATOM   1706 HH11 ARG A 693      35.850  44.320  62.290  1.00  0.00           H
ATOM   1707 HH12 ARG A 693      36.580  43.500  60.910  1.00  0.00           H
ATOM   1708  NH2 ARG A 693      38.140  45.330  60.430  1.00  0.00           N
ATOM   1709 HH21 ARG A 693      38.070  44.420  60.020  1.00  0.00           H
ATOM   1710 HH22 ARG A 693      38.760  46.080  60.210  1.00  0.00           H
ATOM   1711  C   ARG A 693      32.540  48.300  63.000  1.00  0.00           C
ATOM   1712  O   ARG A 693      32.260  48.130  61.810  1.00  0.00           O
ATOM   1713  N   THR A 694      32.040  47.450  63.930  1.00  0.00           N
ATOM   1714  HN  THR A 694      32.250  47.630  64.890  1.00  0.00           H
ATOM   1715  CA  THR A 694      31.090  46.410  63.460  1.00  0.00           C
ATOM   1716  HA  THR A 694      31.660  45.820  62.760  1.00  0.00           H
ATOM   1717  CB  THR A 694      30.650  45.630  64.610  1.00  0.00           C
ATOM   1718  HB  THR A 694      30.010  46.220  65.310  1.00  0.00           H
ATOM   1719  OG1 THR A 694      31.810  45.200  65.360  1.00  0.00           O
ATOM   1720  HG1 THR A 694      32.050  45.830  66.030  1.00  0.00           H
ATOM   1721  CG2 THR A 694      29.980  44.350  64.250  1.00  0.00           C
ATOM   1722 HG21 THR A 694      30.630  43.590  63.760  1.00  0.00           H
ATOM   1723 HG22 THR A 694      29.020  44.430  63.680  1.00  0.00           H
ATOM   1724 HG23 THR A 694      29.620  43.850  65.170  1.00  0.00           H
ATOM   1725  C   THR A 694      29.870  46.940  62.810  1.00  0.00           C
ATOM   1726  O   THR A 694      29.410  46.430  61.790  1.00  0.00           O
ATOM   1727  N   SER A 695      29.320  48.090  63.320  1.00  0.00           N
ATOM   1728  HN  SER A 695      29.630  48.400  64.220  1.00  0.00           H
ATOM   1729  CA  SER A 695      28.240  48.880  62.760  1.00  0.00           C
ATOM   1730  HA  SER A 695      27.390  48.250  62.590  1.00  0.00           H
ATOM   1731  CB  SER A 695      27.630  49.940  63.660  1.00  0.00           C
ATOM   1732  HB1 SER A 695      26.850  50.580  63.180  1.00  0.00           H
ATOM   1733  HB2 SER A 695      28.320  50.660  64.140  1.00  0.00           H
ATOM   1734  OG  SER A 695      26.870  49.330  64.750  1.00  0.00           O
ATOM   1735  HG1 SER A 695      26.380  50.030  65.200  1.00  0.00           H
ATOM   1736  C   SER A 695      28.580  49.410  61.390  1.00  0.00           C
ATOM   1737  O   SER A 695      27.770  49.430  60.470  1.00  0.00           O
ATOM   1738  N   ILE A 696      29.810  50.020  61.210  1.00  0.00           N
ATOM   1739  HN  ILE A 696      30.340  50.220  62.020  1.00  0.00           H
ATOM   1740  CA  ILE A 696      30.260  50.550  59.980  1.00  0.00           C
ATOM   1741  HA  ILE A 696      29.520  51.230  59.570  1.00  0.00           H
ATOM   1742  CB  ILE A 696      31.450  51.450  60.160  1.00  0.00           C
ATOM   1743  HB  ILE A 696      32.160  51.000  60.880  1.00  0.00           H
ATOM   1744  CG2 ILE A 696      32.100  51.790  58.810  1.00  0.00           C
ATOM   1745 HG21 ILE A 696      32.710  50.940  58.430  1.00  0.00           H
ATOM   1746 HG22 ILE A 696      32.940  52.510  58.890  1.00  0.00           H
ATOM   1747 HG23 ILE A 696      31.370  52.170  58.070  1.00  0.00           H
ATOM   1748  CG1 ILE A 696      31.110  52.890  60.840  1.00  0.00           C
ATOM   1749 HG11 ILE A 696      30.220  52.780  61.510  1.00  0.00           H
ATOM   1750 HG12 ILE A 696      30.720  53.580  60.060  1.00  0.00           H
ATOM   1751  CD  ILE A 696      32.310  53.390  61.630  1.00  0.00           C
ATOM   1752  HD1 ILE A 696      33.130  53.750  60.970  1.00  0.00           H
ATOM   1753  HD2 ILE A 696      32.690  52.660  62.370  1.00  0.00           H
ATOM   1754  HD3 ILE A 696      32.020  54.240  62.270  1.00  0.00           H
ATOM   1755  C   ILE A 696      30.430  49.470  58.910  1.00  0.00           C
ATOM   1756  O   ILE A 696      30.020  49.630  57.780  1.00  0.00           O
ATOM   1757  N   GLY A 697      31.030  48.380  59.340  1.00  0.00           N
ATOM   1758  HN  GLY A 697      31.350  48.300  60.270  1.00  0.00           H
ATOM   1759  CA  GLY A 697      31.110  47.270  58.410  1.00  0.00           C
ATOM   1760  HA1 GLY A 697      31.590  46.460  58.930  1.00  0.00           H
ATOM   1761  HA2 GLY A 697      31.620  47.660  57.530  1.00  0.00           H
ATOM   1762  C   GLY A 697      29.770  46.640  58.050  1.00  0.00           C
ATOM   1763  O   GLY A 697      29.520  46.330  56.840  1.00  0.00           O
ATOM   1764  N   LEU A 698      28.830  46.480  58.960  1.00  0.00           N
ATOM   1765  HN  LEU A 698      29.070  46.520  59.920  1.00  0.00           H
ATOM   1766  CA  LEU A 698      27.600  45.900  58.570  1.00  0.00           C
ATOM   1767  HA  LEU A 698      27.920  45.070  57.980  1.00  0.00           H
ATOM   1768  CB  LEU A 698      26.790  45.370  59.730  1.00  0.00           C
ATOM   1769  HB1 LEU A 698      25.770  44.990  59.520  1.00  0.00           H
ATOM   1770  HB2 LEU A 698      26.650  46.110  60.540  1.00  0.00           H
ATOM   1771  CG  LEU A 698      27.410  44.040  60.330  1.00  0.00           C
ATOM   1772  HG  LEU A 698      28.420  44.320  60.730  1.00  0.00           H
ATOM   1773  CD1 LEU A 698      26.690  43.570  61.590  1.00  0.00           C
ATOM   1774 HD11 LEU A 698      26.630  44.390  62.330  1.00  0.00           H
ATOM   1775 HD12 LEU A 698      27.360  42.820  62.050  1.00  0.00           H
ATOM   1776 HD13 LEU A 698      25.650  43.200  61.510  1.00  0.00           H
ATOM   1777  CD2 LEU A 698      27.430  42.860  59.450  1.00  0.00           C
ATOM   1778 HD21 LEU A 698      26.400  42.550  59.230  1.00  0.00           H
ATOM   1779 HD22 LEU A 698      27.840  41.920  59.880  1.00  0.00           H
ATOM   1780 HD23 LEU A 698      27.840  42.970  58.420  1.00  0.00           H
ATOM   1781  C   LEU A 698      26.670  46.660  57.610  1.00  0.00           C
ATOM   1782  O   LEU A 698      26.010  46.180  56.690  1.00  0.00           O
ATOM   1783  N   TRP A 699      26.660  47.960  57.810  1.00  0.00           N
ATOM   1784  HN  TRP A 699      26.920  48.360  58.670  1.00  0.00           H
ATOM   1785  CA  TRP A 699      25.940  48.810  56.840  1.00  0.00           C
ATOM   1786  HA  TRP A 699      24.930  48.520  56.650  1.00  0.00           H
ATOM   1787  CB  TRP A 699      25.740  50.310  57.330  1.00  0.00           C
ATOM   1788  HB1 TRP A 699      25.540  50.930  56.430  1.00  0.00           H
ATOM   1789  HB2 TRP A 699      26.740  50.500  57.770  1.00  0.00           H
ATOM   1790  CG  TRP A 699      24.750  50.650  58.400  1.00  0.00           C
ATOM   1791  CD1 TRP A 699      24.970  51.270  59.630  1.00  0.00           C
ATOM   1792  HD1 TRP A 699      25.930  51.390  60.100  1.00  0.00           H
ATOM   1793  NE1 TRP A 699      23.780  51.570  60.260  1.00  0.00           N
ATOM   1794  HE1 TRP A 699      23.770  52.360  60.840  1.00  0.00           H
ATOM   1795  CE2 TRP A 699      22.770  51.100  59.480  1.00  0.00           C
ATOM   1796  CD2 TRP A 699      23.290  50.500  58.280  1.00  0.00           C
ATOM   1797  CE3 TRP A 699      22.460  49.750  57.390  1.00  0.00           C
ATOM   1798  HE3 TRP A 699      22.830  49.150  56.580  1.00  0.00           H
ATOM   1799  CZ3 TRP A 699      21.060  49.800  57.610  1.00  0.00           C
ATOM   1800  HZ3 TRP A 699      20.400  49.340  56.890  1.00  0.00           H
ATOM   1801  CZ2 TRP A 699      21.440  51.080  59.680  1.00  0.00           C
ATOM   1802  HZ2 TRP A 699      20.960  51.720  60.420  1.00  0.00           H
ATOM   1803  CH2 TRP A 699      20.570  50.480  58.700  1.00  0.00           C
ATOM   1804  HH2 TRP A 699      19.520  50.400  58.880  1.00  0.00           H
ATOM   1805  C   TRP A 699      26.690  49.030  55.550  1.00  0.00           C
ATOM   1806  O   TRP A 699      26.120  49.130  54.500  1.00  0.00           O
ATOM   1807  N   THR A 700      28.030  48.990  55.590  1.00  0.00           N
ATOM   1808  HN  THR A 700      28.430  48.720  56.480  1.00  0.00           H
ATOM   1809  CA  THR A 700      28.850  49.020  54.390  1.00  0.00           C
ATOM   1810  HA  THR A 700      28.690  49.830  53.690  1.00  0.00           H
ATOM   1811  CB  THR A 700      30.350  49.160  54.740  1.00  0.00           C
ATOM   1812  HB  THR A 700      30.580  48.280  55.390  1.00  0.00           H
ATOM   1813  OG1 THR A 700      30.610  50.480  55.290  1.00  0.00           O
ATOM   1814  HG1 THR A 700      30.450  50.470  56.240  1.00  0.00           H
ATOM   1815  CG2 THR A 700      31.270  49.130  53.490  1.00  0.00           C
ATOM   1816 HG21 THR A 700      31.030  49.900  52.730  1.00  0.00           H
ATOM   1817 HG22 THR A 700      31.210  48.100  53.080  1.00  0.00           H
ATOM   1818 HG23 THR A 700      32.340  49.280  53.760  1.00  0.00           H
ATOM   1819  C   THR A 700      28.610  47.830  53.520  1.00  0.00           C
ATOM   1820  O   THR A 700      28.450  47.930  52.250  1.00  0.00           O
ATOM   1821  N   SER A 701      28.360  46.710  54.240  1.00  0.00           N
ATOM   1822  HN  SER A 701      28.490  46.730  55.230  1.00  0.00           H
ATOM   1823  CA  SER A 701      27.970  45.540  53.580  1.00  0.00           C
ATOM   1824  HA  SER A 701      28.630  45.390  52.740  1.00  0.00           H
ATOM   1825  CB  SER A 701      28.030  44.360  54.590  1.00  0.00           C
ATOM   1826  HB1 SER A 701      27.300  44.580  55.410  1.00  0.00           H
ATOM   1827  HB2 SER A 701      29.040  44.260  55.040  1.00  0.00           H
ATOM   1828  OG  SER A 701      27.780  43.100  53.960  1.00  0.00           O
ATOM   1829  HG1 SER A 701      28.410  43.010  53.240  1.00  0.00           H
ATOM   1830  C   SER A 701      26.640  45.670  52.970  1.00  0.00           C
ATOM   1831  O   SER A 701      26.380  45.250  51.780  1.00  0.00           O
ATOM   1832  N   PHE A 702      25.630  46.270  53.650  1.00  0.00           N
ATOM   1833  HN  PHE A 702      25.870  46.600  54.560  1.00  0.00           H
ATOM   1834  CA  PHE A 702      24.270  46.400  53.180  1.00  0.00           C
ATOM   1835  HA  PHE A 702      23.930  45.410  52.900  1.00  0.00           H
ATOM   1836  CB  PHE A 702      23.410  46.930  54.320  1.00  0.00           C
ATOM   1837  HB1 PHE A 702      23.950  47.790  54.750  1.00  0.00           H
ATOM   1838  HB2 PHE A 702      23.320  46.130  55.080  1.00  0.00           H
ATOM   1839  CG  PHE A 702      22.040  47.460  53.970  1.00  0.00           C
ATOM   1840  CD1 PHE A 702      22.030  48.760  53.610  1.00  0.00           C
ATOM   1841  HD1 PHE A 702      22.990  49.240  53.600  1.00  0.00           H
ATOM   1842  CE1 PHE A 702      20.840  49.510  53.520  1.00  0.00           C
ATOM   1843  HE1 PHE A 702      20.890  50.570  53.330  1.00  0.00           H
ATOM   1844  CZ  PHE A 702      19.610  48.780  53.500  1.00  0.00           C
ATOM   1845  HZ  PHE A 702      18.660  49.270  53.300  1.00  0.00           H
ATOM   1846  CD2 PHE A 702      20.850  46.770  54.120  1.00  0.00           C
ATOM   1847  HD2 PHE A 702      20.880  45.720  54.360  1.00  0.00           H
ATOM   1848  CE2 PHE A 702      19.640  47.390  53.760  1.00  0.00           C
ATOM   1849  HE2 PHE A 702      18.710  46.830  53.790  1.00  0.00           H
ATOM   1850  C   PHE A 702      24.150  47.260  51.900  1.00  0.00           C
ATOM   1851  O   PHE A 702      23.510  47.010  50.830  1.00  0.00           O
ATOM   1852  N   LEU A 703      24.910  48.380  51.920  1.00  0.00           N
ATOM   1853  HN  LEU A 703      25.350  48.610  52.780  1.00  0.00           H
ATOM   1854  CA  LEU A 703      25.180  49.290  50.840  1.00  0.00           C
ATOM   1855  HA  LEU A 703      24.260  49.710  50.480  1.00  0.00           H
ATOM   1856  CB  LEU A 703      26.000  50.500  51.420  1.00  0.00           C
ATOM   1857  HB1 LEU A 703      26.330  51.060  50.520  1.00  0.00           H
ATOM   1858  HB2 LEU A 703      26.900  50.000  51.850  1.00  0.00           H
ATOM   1859  CG  LEU A 703      25.190  51.400  52.330  1.00  0.00           C
ATOM   1860  HG  LEU A 703      24.850  50.770  53.180  1.00  0.00           H
ATOM   1861  CD1 LEU A 703      26.120  52.530  52.820  1.00  0.00           C
ATOM   1862 HD11 LEU A 703      26.780  51.990  53.520  1.00  0.00           H
ATOM   1863 HD12 LEU A 703      25.600  53.270  53.440  1.00  0.00           H
ATOM   1864 HD13 LEU A 703      26.640  53.070  52.000  1.00  0.00           H
ATOM   1865  CD2 LEU A 703      23.920  51.950  51.700  1.00  0.00           C
ATOM   1866 HD21 LEU A 703      23.480  52.610  52.480  1.00  0.00           H
ATOM   1867 HD22 LEU A 703      23.180  51.130  51.550  1.00  0.00           H
ATOM   1868 HD23 LEU A 703      24.030  52.550  50.790  1.00  0.00           H
ATOM   1869  C   LEU A 703      25.870  48.740  49.610  1.00  0.00           C
ATOM   1870  O   LEU A 703      25.500  49.140  48.460  1.00  0.00           O
ATOM   1871  N   CYS A 704      26.860  47.830  49.650  1.00  0.00           N
ATOM   1872  HN  CYS A 704      27.190  47.580  50.550  1.00  0.00           H
ATOM   1873  CA  CYS A 704      27.380  47.030  48.520  1.00  0.00           C
ATOM   1874  HA  CYS A 704      27.810  47.720  47.820  1.00  0.00           H
ATOM   1875  CB  CYS A 704      28.610  46.100  48.960  1.00  0.00           C
ATOM   1876  HB1 CYS A 704      28.900  45.430  48.120  1.00  0.00           H
ATOM   1877  HB2 CYS A 704      28.360  45.400  49.770  1.00  0.00           H
ATOM   1878  SG  CYS A 704      30.200  46.920  49.420  1.00  0.00           S
ATOM   1879  HG1 CYS A 704      29.620  47.560  50.430  1.00  0.00           H
ATOM   1880  C   CYS A 704      26.340  46.120  47.880  1.00  0.00           C
ATOM   1881  O   CYS A 704      26.260  46.000  46.680  1.00  0.00           O
ATOM   1882  N   ILE A 705      25.470  45.510  48.700  1.00  0.00           N
ATOM   1883  HN  ILE A 705      25.580  45.520  49.690  1.00  0.00           H
ATOM   1884  CA  ILE A 705      24.310  44.740  48.240  1.00  0.00           C
ATOM   1885  HA  ILE A 705      24.750  44.050  47.520  1.00  0.00           H
ATOM   1886  CB  ILE A 705      23.770  43.960  49.390  1.00  0.00           C
ATOM   1887  HB  ILE A 705      23.420  44.520  50.290  1.00  0.00           H
ATOM   1888  CG2 ILE A 705      22.650  43.040  48.900  1.00  0.00           C
ATOM   1889 HG21 ILE A 705      23.030  42.360  48.110  1.00  0.00           H
ATOM   1890 HG22 ILE A 705      21.840  43.690  48.500  1.00  0.00           H
ATOM   1891 HG23 ILE A 705      22.190  42.420  49.690  1.00  0.00           H
ATOM   1892  CG1 ILE A 705      24.910  43.050  49.980  1.00  0.00           C
ATOM   1893 HG11 ILE A 705      25.870  43.570  50.190  1.00  0.00           H
ATOM   1894 HG12 ILE A 705      25.220  42.350  49.170  1.00  0.00           H
ATOM   1895  CD  ILE A 705      24.580  42.270  51.340  1.00  0.00           C
ATOM   1896  HD1 ILE A 705      25.560  41.870  51.670  1.00  0.00           H
ATOM   1897  HD2 ILE A 705      23.830  41.470  51.210  1.00  0.00           H
ATOM   1898  HD3 ILE A 705      24.340  42.950  52.180  1.00  0.00           H
ATOM   1899  C   ILE A 705      23.190  45.490  47.510  1.00  0.00           C
ATOM   1900  O   ILE A 705      22.510  45.100  46.580  1.00  0.00           O
ATOM   1901  N   VAL A 706      22.880  46.730  47.980  1.00  0.00           N
ATOM   1902  HN  VAL A 706      23.350  47.000  48.820  1.00  0.00           H
ATOM   1903  CA  VAL A 706      22.100  47.710  47.300  1.00  0.00           C
ATOM   1904  HA  VAL A 706      21.240  47.120  47.030  1.00  0.00           H
ATOM   1905  CB  VAL A 706      21.560  48.850  48.170  1.00  0.00           C
ATOM   1906  HB  VAL A 706      22.450  49.370  48.600  1.00  0.00           H
ATOM   1907  CG1 VAL A 706      20.780  49.850  47.310  1.00  0.00           C
ATOM   1908 HG11 VAL A 706      19.970  50.380  47.850  1.00  0.00           H
ATOM   1909 HG12 VAL A 706      20.210  49.340  46.500  1.00  0.00           H
ATOM   1910 HG13 VAL A 706      21.330  50.680  46.810  1.00  0.00           H
ATOM   1911  CG2 VAL A 706      20.670  48.310  49.300  1.00  0.00           C
ATOM   1912 HG21 VAL A 706      19.710  47.930  48.880  1.00  0.00           H
ATOM   1913 HG22 VAL A 706      20.480  49.120  50.050  1.00  0.00           H
ATOM   1914 HG23 VAL A 706      21.240  47.440  49.680  1.00  0.00           H
ATOM   1915  C   VAL A 706      22.710  48.250  45.960  1.00  0.00           C
ATOM   1916  O   VAL A 706      22.070  48.320  44.920  1.00  0.00           O
ATOM   1917  N   LEU A 707      24.030  48.650  45.950  1.00  0.00           N
ATOM   1918  HN  LEU A 707      24.560  48.780  46.790  1.00  0.00           H
ATOM   1919  CA  LEU A 707      24.760  48.910  44.730  1.00  0.00           C
ATOM   1920  HA  LEU A 707      24.270  49.780  44.310  1.00  0.00           H
ATOM   1921  CB  LEU A 707      26.210  49.320  45.010  1.00  0.00           C
ATOM   1922  HB1 LEU A 707      26.680  49.460  44.020  1.00  0.00           H
ATOM   1923  HB2 LEU A 707      26.700  48.500  45.570  1.00  0.00           H
ATOM   1924  CG  LEU A 707      26.350  50.660  45.740  1.00  0.00           C
ATOM   1925  HG  LEU A 707      25.510  50.850  46.440  1.00  0.00           H
ATOM   1926  CD1 LEU A 707      27.580  50.740  46.570  1.00  0.00           C
ATOM   1927 HD11 LEU A 707      27.600  50.000  47.410  1.00  0.00           H
ATOM   1928 HD12 LEU A 707      27.650  51.660  47.210  1.00  0.00           H
ATOM   1929 HD13 LEU A 707      28.520  50.580  46.010  1.00  0.00           H
ATOM   1930  CD2 LEU A 707      26.350  51.840  44.720  1.00  0.00           C
ATOM   1931 HD21 LEU A 707      27.130  51.790  43.940  1.00  0.00           H
ATOM   1932 HD22 LEU A 707      26.390  52.790  45.300  1.00  0.00           H
ATOM   1933 HD23 LEU A 707      25.360  51.760  44.200  1.00  0.00           H
ATOM   1934  C   LEU A 707      24.670  47.770  43.710  1.00  0.00           C
ATOM   1935  O   LEU A 707      24.260  47.990  42.590  1.00  0.00           O
ATOM   1936  N   VAL A 708      24.880  46.520  44.110  1.00  0.00           N
ATOM   1937  HN  VAL A 708      25.180  46.320  45.040  1.00  0.00           H
ATOM   1938  CA  VAL A 708      24.760  45.400  43.140  1.00  0.00           C
ATOM   1939  HA  VAL A 708      25.440  45.450  42.320  1.00  0.00           H
ATOM   1940  CB  VAL A 708      25.360  44.110  43.870  1.00  0.00           C
ATOM   1941  HB  VAL A 708      24.780  43.990  44.800  1.00  0.00           H
ATOM   1942  CG1 VAL A 708      24.980  42.840  43.090  1.00  0.00           C
ATOM   1943 HG11 VAL A 708      24.730  42.980  42.010  1.00  0.00           H
ATOM   1944 HG12 VAL A 708      24.160  42.300  43.610  1.00  0.00           H
ATOM   1945 HG13 VAL A 708      25.860  42.190  43.130  1.00  0.00           H
ATOM   1946  CG2 VAL A 708      26.890  44.200  43.970  1.00  0.00           C
ATOM   1947 HG21 VAL A 708      27.470  44.260  43.020  1.00  0.00           H
ATOM   1948 HG22 VAL A 708      27.300  43.390  44.610  1.00  0.00           H
ATOM   1949 HG23 VAL A 708      27.250  45.080  44.540  1.00  0.00           H
ATOM   1950  C   VAL A 708      23.310  45.180  42.660  1.00  0.00           C
ATOM   1951  O   VAL A 708      23.050  44.980  41.450  1.00  0.00           O
ATOM   1952  N   ALA A 709      22.310  45.320  43.530  1.00  0.00           N
ATOM   1953  HN  ALA A 709      22.530  45.330  44.500  1.00  0.00           H
ATOM   1954  CA  ALA A 709      20.930  45.360  43.160  1.00  0.00           C
ATOM   1955  HA  ALA A 709      20.830  44.470  42.550  1.00  0.00           H
ATOM   1956  CB  ALA A 709      20.020  45.330  44.360  1.00  0.00           C
ATOM   1957  HB1 ALA A 709      20.190  46.260  44.940  1.00  0.00           H
ATOM   1958  HB2 ALA A 709      20.230  44.440  45.000  1.00  0.00           H
ATOM   1959  HB3 ALA A 709      18.960  45.200  44.060  1.00  0.00           H
ATOM   1960  C   ALA A 709      20.520  46.540  42.230  1.00  0.00           C
ATOM   1961  O   ALA A 709      19.690  46.450  41.370  1.00  0.00           O
ATOM   1962  N   THR A 710      21.090  47.750  42.430  1.00  0.00           N
ATOM   1963  HN  THR A 710      21.680  48.010  43.200  1.00  0.00           H
ATOM   1964  CA  THR A 710      20.710  48.980  41.700  1.00  0.00           C
ATOM   1965  HA  THR A 710      19.680  48.870  41.430  1.00  0.00           H
ATOM   1966  CB  THR A 710      20.770  50.260  42.430  1.00  0.00           C
ATOM   1967  HB  THR A 710      20.500  51.130  41.800  1.00  0.00           H
ATOM   1968  OG1 THR A 710      21.980  50.530  42.990  1.00  0.00           O
ATOM   1969  HG1 THR A 710      22.130  49.880  43.680  1.00  0.00           H
ATOM   1970  CG2 THR A 710      19.640  50.260  43.560  1.00  0.00           C
ATOM   1971 HG21 THR A 710      19.680  49.380  44.220  1.00  0.00           H
ATOM   1972 HG22 THR A 710      18.640  50.190  43.090  1.00  0.00           H
ATOM   1973 HG23 THR A 710      19.760  51.140  44.230  1.00  0.00           H
ATOM   1974  C   THR A 710      21.490  49.150  40.420  1.00  0.00           C
ATOM   1975  O   THR A 710      21.060  49.800  39.500  1.00  0.00           O
ATOM   1976  N   ASP A 711      22.660  48.540  40.480  1.00  0.00           N
ATOM   1977  HN  ASP A 711      22.910  48.020  41.290  1.00  0.00           H
ATOM   1978  CA  ASP A 711      23.670  48.660  39.420  1.00  0.00           C
ATOM   1979  HA  ASP A 711      24.250  47.760  39.580  1.00  0.00           H
ATOM   1980  CB  ASP A 711      23.150  48.460  37.980  1.00  0.00           C
ATOM   1981  HB1 ASP A 711      22.360  49.180  37.690  1.00  0.00           H
ATOM   1982  HB2 ASP A 711      22.770  47.420  37.880  1.00  0.00           H
ATOM   1983  CG  ASP A 711      24.200  48.600  36.870  1.00  0.00           C
ATOM   1984  OD1 ASP A 711      24.350  47.570  36.100  1.00  0.00           O
ATOM   1985  OD2 ASP A 711      24.910  49.650  36.710  1.00  0.00           O
ATOM   1986  C   ASP A 711      24.680  49.840  39.690  1.00  0.00           C
ATOM   1987  O   ASP A 711      24.270  51.010  39.870  1.00  0.00           O
ATOM   1988  N   ALA A 712      26.000  49.520  39.580  1.00  0.00           N
ATOM   1989  HN  ALA A 712      26.370  48.640  39.280  1.00  0.00           H
ATOM   1990  CA  ALA A 712      26.980  50.520  39.850  1.00  0.00           C
ATOM   1991  HA  ALA A 712      26.560  51.520  39.840  1.00  0.00           H
ATOM   1992  CB  ALA A 712      27.690  50.240  41.190  1.00  0.00           C
ATOM   1993  HB1 ALA A 712      28.620  50.820  41.410  1.00  0.00           H
ATOM   1994  HB2 ALA A 712      27.960  49.160  41.220  1.00  0.00           H
ATOM   1995  HB3 ALA A 712      26.980  50.340  42.040  1.00  0.00           H
ATOM   1996  C   ALA A 712      27.960  50.580  38.720  1.00  0.00           C
ATOM   1997  O   ALA A 712      29.120  50.940  38.940  1.00  0.00           O
ATOM   1998  N   SER A 713      27.560  50.210  37.460  1.00  0.00           N
ATOM   1999  HN  SER A 713      26.630  49.900  37.240  1.00  0.00           H
ATOM   2000  CA  SER A 713      28.390  50.360  36.260  1.00  0.00           C
ATOM   2001  HA  SER A 713      29.340  49.890  36.460  1.00  0.00           H
ATOM   2002  CB  SER A 713      27.840  49.640  34.940  1.00  0.00           C
ATOM   2003  HB1 SER A 713      27.800  48.550  35.140  1.00  0.00           H
ATOM   2004  HB2 SER A 713      28.590  49.910  34.180  1.00  0.00           H
ATOM   2005  OG  SER A 713      26.590  50.220  34.620  1.00  0.00           O
ATOM   2006  HG1 SER A 713      25.970  50.020  35.320  1.00  0.00           H
ATOM   2007  C   SER A 713      28.730  51.760  35.950  1.00  0.00           C
ATOM   2008  O   SER A 713      29.840  52.140  35.600  1.00  0.00           O
ATOM   2009  N   SER A 714      27.780  52.700  36.020  1.00  0.00           N
ATOM   2010  HN  SER A 714      26.860  52.390  36.240  1.00  0.00           H
ATOM   2011  CA  SER A 714      28.000  54.160  35.870  1.00  0.00           C
ATOM   2012  HA  SER A 714      28.280  54.420  34.860  1.00  0.00           H
ATOM   2013  CB  SER A 714      26.710  55.110  36.130  1.00  0.00           C
ATOM   2014  HB1 SER A 714      26.090  54.860  35.250  1.00  0.00           H
ATOM   2015  HB2 SER A 714      26.920  56.180  35.960  1.00  0.00           H
ATOM   2016  OG  SER A 714      26.000  54.740  37.270  1.00  0.00           O
ATOM   2017  HG1 SER A 714      25.380  54.020  37.080  1.00  0.00           H
ATOM   2018  C   SER A 714      29.100  54.750  36.750  1.00  0.00           C
ATOM   2019  O   SER A 714      29.910  55.660  36.420  1.00  0.00           O
ATOM   2020  N   LEU A 715      29.240  54.280  37.990  1.00  0.00           N
ATOM   2021  HN  LEU A 715      28.630  53.580  38.350  1.00  0.00           H
ATOM   2022  CA  LEU A 715      30.200  54.700  38.960  1.00  0.00           C
ATOM   2023  HA  LEU A 715      30.270  55.780  38.920  1.00  0.00           H
ATOM   2024  CB  LEU A 715      29.790  54.210  40.370  1.00  0.00           C
ATOM   2025  HB1 LEU A 715      30.690  54.270  41.030  1.00  0.00           H
ATOM   2026  HB2 LEU A 715      29.410  53.180  40.240  1.00  0.00           H
ATOM   2027  CG  LEU A 715      28.750  55.000  41.240  1.00  0.00           C
ATOM   2028  HG  LEU A 715      29.200  55.950  41.610  1.00  0.00           H
ATOM   2029  CD1 LEU A 715      27.440  55.300  40.620  1.00  0.00           C
ATOM   2030 HD11 LEU A 715      26.650  55.400  41.380  1.00  0.00           H
ATOM   2031 HD12 LEU A 715      27.010  54.530  39.940  1.00  0.00           H
ATOM   2032 HD13 LEU A 715      27.500  56.190  39.960  1.00  0.00           H
ATOM   2033  CD2 LEU A 715      28.460  54.040  42.400  1.00  0.00           C
ATOM   2034 HD21 LEU A 715      29.380  53.690  42.930  1.00  0.00           H
ATOM   2035 HD22 LEU A 715      27.910  53.160  41.990  1.00  0.00           H
ATOM   2036 HD23 LEU A 715      27.820  54.590  43.130  1.00  0.00           H
ATOM   2037  C   LEU A 715      31.620  54.240  38.640  1.00  0.00           C
ATOM   2038  O   LEU A 715      32.600  54.960  38.980  1.00  0.00           O
ATOM   2039  N   VAL A 716      31.780  53.160  37.940  1.00  0.00           N
ATOM   2040  HN  VAL A 716      30.990  52.660  37.620  1.00  0.00           H
ATOM   2041  CA  VAL A 716      33.060  52.750  37.320  1.00  0.00           C
ATOM   2042  HA  VAL A 716      33.810  52.760  38.110  1.00  0.00           H
ATOM   2043  CB  VAL A 716      32.830  51.340  36.890  1.00  0.00           C
ATOM   2044  HB  VAL A 716      32.090  51.270  36.050  1.00  0.00           H
ATOM   2045  CG1 VAL A 716      34.190  50.740  36.300  1.00  0.00           C
ATOM   2046 HG11 VAL A 716      33.900  49.720  35.980  1.00  0.00           H
ATOM   2047 HG12 VAL A 716      34.970  50.620  37.070  1.00  0.00           H
ATOM   2048 HG13 VAL A 716      34.530  51.300  35.400  1.00  0.00           H
ATOM   2049  CG2 VAL A 716      32.380  50.480  38.050  1.00  0.00           C
ATOM   2050 HG21 VAL A 716      33.040  50.580  38.950  1.00  0.00           H
ATOM   2051 HG22 VAL A 716      32.400  49.400  37.760  1.00  0.00           H
ATOM   2052 HG23 VAL A 716      31.360  50.720  38.370  1.00  0.00           H
ATOM   2053  C   VAL A 716      33.480  53.670  36.170  1.00  0.00           C
ATOM   2054  O   VAL A 716      34.610  53.990  35.990  1.00  0.00           O
ATOM   2055  N   CYS A 717      32.480  54.090  35.370  1.00  0.00           N
ATOM   2056  HN  CYS A 717      31.570  53.710  35.450  1.00  0.00           H
ATOM   2057  CA  CYS A 717      32.700  55.160  34.400  1.00  0.00           C
ATOM   2058  HA  CYS A 717      33.440  54.700  33.750  1.00  0.00           H
ATOM   2059  CB  CYS A 717      31.380  55.220  33.600  1.00  0.00           C
ATOM   2060  HB1 CYS A 717      31.460  55.880  32.710  1.00  0.00           H
ATOM   2061  HB2 CYS A 717      30.580  55.530  34.300  1.00  0.00           H
ATOM   2062  SG  CYS A 717      30.970  53.690  32.820  1.00  0.00           S
ATOM   2063  HG1 CYS A 717      30.500  52.880  33.760  1.00  0.00           H
ATOM   2064  C   CYS A 717      33.150  56.500  34.900  1.00  0.00           C
ATOM   2065  O   CYS A 717      33.960  57.170  34.170  1.00  0.00           O
ATOM   2066  N   TYR A 718      32.570  56.970  36.020  1.00  0.00           N
ATOM   2067  HN  TYR A 718      31.770  56.500  36.380  1.00  0.00           H
ATOM   2068  CA  TYR A 718      33.130  58.150  36.670  1.00  0.00           C
ATOM   2069  HA  TYR A 718      33.170  58.950  35.950  1.00  0.00           H
ATOM   2070  CB  TYR A 718      32.170  58.710  37.770  1.00  0.00           C
ATOM   2071  HB1 TYR A 718      32.730  59.510  38.310  1.00  0.00           H
ATOM   2072  HB2 TYR A 718      31.920  57.900  38.480  1.00  0.00           H
ATOM   2073  CG  TYR A 718      30.850  59.320  37.110  1.00  0.00           C
ATOM   2074  CD1 TYR A 718      29.590  58.660  37.230  1.00  0.00           C
ATOM   2075  HD1 TYR A 718      29.450  57.840  37.910  1.00  0.00           H
ATOM   2076  CE1 TYR A 718      28.510  59.080  36.450  1.00  0.00           C
ATOM   2077  HE1 TYR A 718      27.600  58.490  36.420  1.00  0.00           H
ATOM   2078  CZ  TYR A 718      28.580  60.330  35.770  1.00  0.00           C
ATOM   2079  OH  TYR A 718      27.430  60.770  35.050  1.00  0.00           O
ATOM   2080  HH  TYR A 718      27.690  61.620  34.680  1.00  0.00           H
ATOM   2081  CD2 TYR A 718      30.980  60.470  36.320  1.00  0.00           C
ATOM   2082  HD2 TYR A 718      31.930  60.980  36.210  1.00  0.00           H
ATOM   2083  CE2 TYR A 718      29.860  61.000  35.740  1.00  0.00           C
ATOM   2084  HE2 TYR A 718      29.890  61.940  35.200  1.00  0.00           H
ATOM   2085  C   TYR A 718      34.620  58.060  37.230  1.00  0.00           C
ATOM   2086  O   TYR A 718      35.460  58.890  37.010  1.00  0.00           O
ATOM   2087  N   ILE A 719      34.980  56.970  37.950  1.00  0.00           N
ATOM   2088  HN  ILE A 719      34.410  56.180  38.150  1.00  0.00           H
ATOM   2089  CA  ILE A 719      36.270  56.990  38.680  1.00  0.00           C
ATOM   2090  HA  ILE A 719      36.350  58.010  39.030  1.00  0.00           H
ATOM   2091  CB  ILE A 719      36.240  56.160  39.980  1.00  0.00           C
ATOM   2092  HB  ILE A 719      37.210  56.330  40.490  1.00  0.00           H
ATOM   2093  CG2 ILE A 719      35.050  56.740  40.860  1.00  0.00           C
ATOM   2094 HG21 ILE A 719      34.050  56.760  40.360  1.00  0.00           H
ATOM   2095 HG22 ILE A 719      35.390  57.660  41.370  1.00  0.00           H
ATOM   2096 HG23 ILE A 719      34.810  56.020  41.670  1.00  0.00           H
ATOM   2097  CG1 ILE A 719      36.060  54.600  39.740  1.00  0.00           C
ATOM   2098 HG11 ILE A 719      36.810  54.270  38.990  1.00  0.00           H
ATOM   2099 HG12 ILE A 719      35.100  54.510  39.200  1.00  0.00           H
ATOM   2100  CD  ILE A 719      36.210  53.670  40.940  1.00  0.00           C
ATOM   2101  HD1 ILE A 719      37.110  53.820  41.590  1.00  0.00           H
ATOM   2102  HD2 ILE A 719      36.120  52.640  40.530  1.00  0.00           H
ATOM   2103  HD3 ILE A 719      35.400  53.950  41.650  1.00  0.00           H
ATOM   2104  C   ILE A 719      37.430  56.590  37.820  1.00  0.00           C
ATOM   2105  O   ILE A 719      38.620  56.760  38.160  1.00  0.00           O
ATOM   2106  N   THR A 720      37.210  56.020  36.600  1.00  0.00           N
ATOM   2107  HN  THR A 720      36.250  55.850  36.370  1.00  0.00           H
ATOM   2108  CA  THR A 720      38.220  55.550  35.670  1.00  0.00           C
ATOM   2109  HA  THR A 720      39.000  55.010  36.180  1.00  0.00           H
ATOM   2110  CB  THR A 720      37.750  54.660  34.530  1.00  0.00           C
ATOM   2111  HB  THR A 720      38.500  54.740  33.720  1.00  0.00           H
ATOM   2112  OG1 THR A 720      36.400  54.890  34.160  1.00  0.00           O
ATOM   2113  HG1 THR A 720      35.890  54.750  34.960  1.00  0.00           H
ATOM   2114  CG2 THR A 720      37.800  53.170  34.990  1.00  0.00           C
ATOM   2115 HG21 THR A 720      37.550  52.600  34.080  1.00  0.00           H
ATOM   2116 HG22 THR A 720      36.950  53.030  35.690  1.00  0.00           H
ATOM   2117 HG23 THR A 720      38.770  52.820  35.390  1.00  0.00           H
ATOM   2118  C   THR A 720      38.750  56.860  35.070  1.00  0.00           C
ATOM   2119  O   THR A 720      37.940  57.760  34.850  1.00  0.00           O
ATOM   2120  N   ARG A 721      40.100  56.990  34.840  1.00  0.00           N
ATOM   2121  HN  ARG A 721      40.650  56.240  35.200  1.00  0.00           H
ATOM   2122  CA  ARG A 721      40.810  58.130  34.380  1.00  0.00           C
ATOM   2123  HA  ARG A 721      41.820  57.740  34.450  1.00  0.00           H
ATOM   2124  CB  ARG A 721      40.670  58.390  32.840  1.00  0.00           C
ATOM   2125  HB1 ARG A 721      41.230  59.330  32.660  1.00  0.00           H
ATOM   2126  HB2 ARG A 721      39.610  58.690  32.660  1.00  0.00           H
ATOM   2127  CG  ARG A 721      41.160  57.230  32.000  1.00  0.00           C
ATOM   2128  HG1 ARG A 721      41.110  57.730  31.010  1.00  0.00           H
ATOM   2129  HG2 ARG A 721      40.380  56.440  32.160  1.00  0.00           H
ATOM   2130  CD  ARG A 721      42.470  56.520  32.270  1.00  0.00           C
ATOM   2131  HD1 ARG A 721      42.420  55.930  33.210  1.00  0.00           H
ATOM   2132  HD2 ARG A 721      43.290  57.270  32.250  1.00  0.00           H
ATOM   2133  NE  ARG A 721      42.670  55.630  31.080  1.00  0.00           N
ATOM   2134  HE  ARG A 721      42.040  55.670  30.320  1.00  0.00           H
ATOM   2135  CZ  ARG A 721      43.760  54.920  30.830  1.00  0.00           C
ATOM   2136  NH1 ARG A 721      44.660  54.550  31.710  1.00  0.00           N
ATOM   2137 HH11 ARG A 721      44.490  54.940  32.620  1.00  0.00           H
ATOM   2138 HH12 ARG A 721      45.450  53.990  31.450  1.00  0.00           H
ATOM   2139  NH2 ARG A 721      43.880  54.440  29.620  1.00  0.00           N
ATOM   2140 HH21 ARG A 721      43.170  54.720  28.980  1.00  0.00           H
ATOM   2141 HH22 ARG A 721      44.780  54.080  29.380  1.00  0.00           H
ATOM   2142  C   ARG A 721      40.680  59.430  35.170  1.00  0.00           C
ATOM   2143  O   ARG A 721      39.610  59.830  35.660  1.00  0.00           O
ATOM   2144  N   PHE A 722      41.770  60.070  35.420  1.00  0.00           N
ATOM   2145  HN  PHE A 722      42.650  59.790  35.040  1.00  0.00           H
ATOM   2146  CA  PHE A 722      41.950  61.240  36.220  1.00  0.00           C
ATOM   2147  HA  PHE A 722      42.940  61.540  35.930  1.00  0.00           H
ATOM   2148  CB  PHE A 722      41.150  62.440  35.660  1.00  0.00           C
ATOM   2149  HB1 PHE A 722      40.050  62.330  35.770  1.00  0.00           H
ATOM   2150  HB2 PHE A 722      41.400  62.650  34.610  1.00  0.00           H
ATOM   2151  CG  PHE A 722      41.290  63.640  36.500  1.00  0.00           C
ATOM   2152  CD1 PHE A 722      40.510  63.880  37.660  1.00  0.00           C
ATOM   2153  HD1 PHE A 722      39.980  63.010  38.040  1.00  0.00           H
ATOM   2154  CE1 PHE A 722      40.540  65.120  38.350  1.00  0.00           C
ATOM   2155  HE1 PHE A 722      39.850  65.260  39.180  1.00  0.00           H
ATOM   2156  CZ  PHE A 722      41.190  66.190  37.840  1.00  0.00           C
ATOM   2157  HZ  PHE A 722      41.170  67.110  38.410  1.00  0.00           H
ATOM   2158  CD2 PHE A 722      41.990  64.810  36.010  1.00  0.00           C
ATOM   2159  HD2 PHE A 722      42.460  64.720  35.030  1.00  0.00           H
ATOM   2160  CE2 PHE A 722      42.010  66.040  36.700  1.00  0.00           C
ATOM   2161  HE2 PHE A 722      42.520  66.880  36.250  1.00  0.00           H
ATOM   2162  C   PHE A 722      41.930  60.890  37.700  1.00  0.00           C
ATOM   2163  O   PHE A 722      42.910  60.960  38.380  1.00  0.00           O
ATOM   2164  N   THR A 723      40.710  60.490  38.270  1.00  0.00           N
ATOM   2165  HN  THR A 723      39.960  60.310  37.640  1.00  0.00           H
ATOM   2166  CA  THR A 723      40.490  60.170  39.660  1.00  0.00           C
ATOM   2167  HA  THR A 723      40.650  61.040  40.280  1.00  0.00           H
ATOM   2168  CB  THR A 723      39.020  59.720  39.950  1.00  0.00           C
ATOM   2169  HB  THR A 723      38.600  59.050  39.170  1.00  0.00           H
ATOM   2170  OG1 THR A 723      38.180  60.840  39.790  1.00  0.00           O
ATOM   2171  HG1 THR A 723      38.020  61.030  38.870  1.00  0.00           H
ATOM   2172  CG2 THR A 723      38.810  59.200  41.380  1.00  0.00           C
ATOM   2173 HG21 THR A 723      39.170  59.840  42.220  1.00  0.00           H
ATOM   2174 HG22 THR A 723      39.210  58.190  41.600  1.00  0.00           H
ATOM   2175 HG23 THR A 723      37.720  59.020  41.560  1.00  0.00           H
ATOM   2176  C   THR A 723      41.330  58.960  40.220  1.00  0.00           C
ATOM   2177  O   THR A 723      41.960  59.040  41.300  1.00  0.00           O
ATOM   2178  N   GLU A 724      41.380  57.860  39.470  1.00  0.00           N
ATOM   2179  HN  GLU A 724      40.650  57.770  38.800  1.00  0.00           H
ATOM   2180  CA  GLU A 724      42.100  56.660  39.820  1.00  0.00           C
ATOM   2181  HA  GLU A 724      41.620  56.320  40.720  1.00  0.00           H
ATOM   2182  CB  GLU A 724      41.910  55.560  38.710  1.00  0.00           C
ATOM   2183  HB1 GLU A 724      40.820  55.440  38.530  1.00  0.00           H
ATOM   2184  HB2 GLU A 724      42.300  54.580  39.030  1.00  0.00           H
ATOM   2185  CG  GLU A 724      42.610  55.820  37.290  1.00  0.00           C
ATOM   2186  HG1 GLU A 724      43.660  56.000  37.620  1.00  0.00           H
ATOM   2187  HG2 GLU A 724      42.200  56.770  36.910  1.00  0.00           H
ATOM   2188  CD  GLU A 724      42.460  54.680  36.240  1.00  0.00           C
ATOM   2189  OE1 GLU A 724      43.440  53.970  36.250  1.00  0.00           O
ATOM   2190  OE2 GLU A 724      41.500  54.650  35.420  1.00  0.00           O
ATOM   2191  C   GLU A 724      43.550  56.800  40.150  1.00  0.00           C
ATOM   2192  O   GLU A 724      44.100  56.240  41.090  1.00  0.00           O
ATOM   2193  N   GLU A 725      44.230  57.560  39.270  1.00  0.00           N
ATOM   2194  HN  GLU A 725      43.850  57.890  38.400  1.00  0.00           H
ATOM   2195  CA  GLU A 725      45.600  57.890  39.500  1.00  0.00           C
ATOM   2196  HA  GLU A 725      46.100  56.960  39.740  1.00  0.00           H
ATOM   2197  CB  GLU A 725      46.280  58.610  38.330  1.00  0.00           C
ATOM   2198  HB1 GLU A 725      47.380  58.620  38.440  1.00  0.00           H
ATOM   2199  HB2 GLU A 725      45.850  59.620  38.150  1.00  0.00           H
ATOM   2200  CG  GLU A 725      46.260  57.740  36.990  1.00  0.00           C
ATOM   2201  HG1 GLU A 725      45.220  57.550  36.640  1.00  0.00           H
ATOM   2202  HG2 GLU A 725      46.740  56.770  37.190  1.00  0.00           H
ATOM   2203  CD  GLU A 725      47.100  58.320  35.910  1.00  0.00           C
ATOM   2204  OE1 GLU A 725      46.820  59.500  35.460  1.00  0.00           O
ATOM   2205  OE2 GLU A 725      48.130  57.730  35.520  1.00  0.00           O
ATOM   2206  C   GLU A 725      45.790  58.760  40.690  1.00  0.00           C
ATOM   2207  O   GLU A 725      46.610  58.480  41.530  1.00  0.00           O
ATOM   2208  N   ALA A 726      44.980  59.930  40.880  1.00  0.00           N
ATOM   2209  HN  ALA A 726      44.180  60.080  40.310  1.00  0.00           H
ATOM   2210  CA  ALA A 726      45.140  60.920  41.930  1.00  0.00           C
ATOM   2211  HA  ALA A 726      46.200  61.090  42.050  1.00  0.00           H
ATOM   2212  CB  ALA A 726      44.400  62.270  41.660  1.00  0.00           C
ATOM   2213  HB1 ALA A 726      44.510  62.530  40.590  1.00  0.00           H
ATOM   2214  HB2 ALA A 726      44.730  63.010  42.430  1.00  0.00           H
ATOM   2215  HB3 ALA A 726      43.310  62.230  41.830  1.00  0.00           H
ATOM   2216  C   ALA A 726      44.930  60.370  43.370  1.00  0.00           C
ATOM   2217  O   ALA A 726      45.720  60.510  44.300  1.00  0.00           O
ATOM   2218  N   PHE A 727      43.880  59.590  43.640  1.00  0.00           N
ATOM   2219  HN  PHE A 727      43.150  59.390  42.980  1.00  0.00           H
ATOM   2220  CA  PHE A 727      43.630  58.830  44.830  1.00  0.00           C
ATOM   2221  HA  PHE A 727      43.770  59.540  45.640  1.00  0.00           H
ATOM   2222  CB  PHE A 727      42.190  58.180  44.770  1.00  0.00           C
ATOM   2223  HB1 PHE A 727      42.100  57.360  44.020  1.00  0.00           H
ATOM   2224  HB2 PHE A 727      41.470  59.000  44.570  1.00  0.00           H
ATOM   2225  CG  PHE A 727      41.770  57.480  46.030  1.00  0.00           C
ATOM   2226  CD1 PHE A 727      41.900  56.050  46.110  1.00  0.00           C
ATOM   2227  HD1 PHE A 727      42.320  55.530  45.260  1.00  0.00           H
ATOM   2228  CE1 PHE A 727      41.440  55.370  47.230  1.00  0.00           C
ATOM   2229  HE1 PHE A 727      41.620  54.300  47.280  1.00  0.00           H
ATOM   2230  CZ  PHE A 727      40.930  56.110  48.290  1.00  0.00           C
ATOM   2231  HZ  PHE A 727      40.740  55.620  49.240  1.00  0.00           H
ATOM   2232  CD2 PHE A 727      41.230  58.180  47.100  1.00  0.00           C
ATOM   2233  HD2 PHE A 727      41.170  59.260  47.120  1.00  0.00           H
ATOM   2234  CE2 PHE A 727      40.770  57.480  48.210  1.00  0.00           C
ATOM   2235  HE2 PHE A 727      40.290  57.990  49.030  1.00  0.00           H
ATOM   2236  C   PHE A 727      44.720  57.870  45.240  1.00  0.00           C
ATOM   2237  O   PHE A 727      45.180  57.750  46.330  1.00  0.00           O
ATOM   2238  N   ALA A 728      45.270  57.130  44.240  1.00  0.00           N
ATOM   2239  HN  ALA A 728      44.980  57.470  43.360  1.00  0.00           H
ATOM   2240  CA  ALA A 728      46.410  56.200  44.290  1.00  0.00           C
ATOM   2241  HA  ALA A 728      46.250  55.490  45.090  1.00  0.00           H
ATOM   2242  CB  ALA A 728      46.300  55.390  42.980  1.00  0.00           C
ATOM   2243  HB1 ALA A 728      45.220  55.120  42.910  1.00  0.00           H
ATOM   2244  HB2 ALA A 728      46.980  54.510  43.030  1.00  0.00           H
ATOM   2245  HB3 ALA A 728      46.640  55.990  42.110  1.00  0.00           H
ATOM   2246  C   ALA A 728      47.770  56.850  44.520  1.00  0.00           C
ATOM   2247  O   ALA A 728      48.590  56.350  45.350  1.00  0.00           O
ATOM   2248  N   ALA A 729      48.070  58.040  43.900  1.00  0.00           N
ATOM   2249  HN  ALA A 729      47.420  58.360  43.220  1.00  0.00           H
ATOM   2250  CA  ALA A 729      49.260  58.780  44.160  1.00  0.00           C
ATOM   2251  HA  ALA A 729      50.100  58.160  43.870  1.00  0.00           H
ATOM   2252  CB  ALA A 729      49.230  60.160  43.530  1.00  0.00           C
ATOM   2253  HB1 ALA A 729      49.460  60.120  42.430  1.00  0.00           H
ATOM   2254  HB2 ALA A 729      49.920  60.910  43.950  1.00  0.00           H
ATOM   2255  HB3 ALA A 729      48.200  60.590  43.530  1.00  0.00           H
ATOM   2256  C   ALA A 729      49.470  58.990  45.600  1.00  0.00           C
ATOM   2257  O   ALA A 729      50.470  58.640  46.190  1.00  0.00           O
ATOM   2258  N   LEU A 730      48.410  59.520  46.220  1.00  0.00           N
ATOM   2259  HN  LEU A 730      47.540  59.630  45.750  1.00  0.00           H
ATOM   2260  CA  LEU A 730      48.390  59.780  47.670  1.00  0.00           C
ATOM   2261  HA  LEU A 730      49.200  60.450  47.950  1.00  0.00           H
ATOM   2262  CB  LEU A 730      47.110  60.510  48.060  1.00  0.00           C
ATOM   2263  HB1 LEU A 730      46.220  59.860  48.010  1.00  0.00           H
ATOM   2264  HB2 LEU A 730      46.890  61.390  47.420  1.00  0.00           H
ATOM   2265  CG  LEU A 730      47.030  60.990  49.510  1.00  0.00           C
ATOM   2266  HG  LEU A 730      47.550  60.300  50.220  1.00  0.00           H
ATOM   2267  CD1 LEU A 730      47.530  62.420  49.580  1.00  0.00           C
ATOM   2268 HD11 LEU A 730      47.500  62.880  50.600  1.00  0.00           H
ATOM   2269 HD12 LEU A 730      46.880  63.030  48.920  1.00  0.00           H
ATOM   2270 HD13 LEU A 730      48.610  62.570  49.340  1.00  0.00           H
ATOM   2271  CD2 LEU A 730      45.560  60.900  49.990  1.00  0.00           C
ATOM   2272 HD21 LEU A 730      45.210  59.880  50.250  1.00  0.00           H
ATOM   2273 HD22 LEU A 730      44.850  61.260  49.220  1.00  0.00           H
ATOM   2274 HD23 LEU A 730      45.480  61.650  50.790  1.00  0.00           H
ATOM   2275  C   LEU A 730      48.600  58.600  48.490  1.00  0.00           C
ATOM   2276  O   LEU A 730      49.400  58.590  49.430  1.00  0.00           O
ATOM   2277  N   ILE A 731      47.930  57.500  48.190  1.00  0.00           N
ATOM   2278  HN  ILE A 731      47.330  57.460  47.400  1.00  0.00           H
ATOM   2279  CA  ILE A 731      48.180  56.290  49.000  1.00  0.00           C
ATOM   2280  HA  ILE A 731      47.990  56.590  50.010  1.00  0.00           H
ATOM   2281  CB  ILE A 731      47.090  55.230  48.720  1.00  0.00           C
ATOM   2282  HB  ILE A 731      47.020  55.030  47.630  1.00  0.00           H
ATOM   2283  CG2 ILE A 731      47.300  53.890  49.440  1.00  0.00           C
ATOM   2284 HG21 ILE A 731      47.610  54.010  50.500  1.00  0.00           H
ATOM   2285 HG22 ILE A 731      48.220  53.440  48.980  1.00  0.00           H
ATOM   2286 HG23 ILE A 731      46.530  53.110  49.300  1.00  0.00           H
ATOM   2287  CG1 ILE A 731      45.650  55.750  49.150  1.00  0.00           C
ATOM   2288 HG11 ILE A 731      44.900  55.000  48.820  1.00  0.00           H
ATOM   2289 HG12 ILE A 731      45.370  56.610  48.520  1.00  0.00           H
ATOM   2290  CD  ILE A 731      45.440  56.170  50.630  1.00  0.00           C
ATOM   2291  HD1 ILE A 731      45.660  55.380  51.380  1.00  0.00           H
ATOM   2292  HD2 ILE A 731      44.440  56.590  50.840  1.00  0.00           H
ATOM   2293  HD3 ILE A 731      46.120  57.020  50.870  1.00  0.00           H
ATOM   2294  C   ILE A 731      49.590  55.590  49.080  1.00  0.00           C
ATOM   2295  O   ILE A 731      50.140  55.210  50.160  1.00  0.00           O
ATOM   2296  N   CYS A 732      50.240  55.640  47.920  1.00  0.00           N
ATOM   2297  HN  CYS A 732      49.790  56.090  47.160  1.00  0.00           H
ATOM   2298  CA  CYS A 732      51.650  55.320  47.650  1.00  0.00           C
ATOM   2299  HA  CYS A 732      51.870  54.310  47.970  1.00  0.00           H
ATOM   2300  CB  CYS A 732      52.030  55.470  46.110  1.00  0.00           C
ATOM   2301  HB1 CYS A 732      53.130  55.590  45.970  1.00  0.00           H
ATOM   2302  HB2 CYS A 732      51.530  56.360  45.650  1.00  0.00           H
ATOM   2303  SG  CYS A 732      51.430  54.030  45.180  1.00  0.00           S
ATOM   2304  HG1 CYS A 732      50.220  54.510  44.940  1.00  0.00           H
ATOM   2305  C   CYS A 732      52.600  56.260  48.490  1.00  0.00           C
ATOM   2306  O   CYS A 732      53.630  55.760  49.000  1.00  0.00           O
ATOM   2307  N   ILE A 733      52.260  57.660  48.570  1.00  0.00           N
ATOM   2308  HN  ILE A 733      51.440  57.930  48.060  1.00  0.00           H
ATOM   2309  CA  ILE A 733      52.940  58.630  49.410  1.00  0.00           C
ATOM   2310  HA  ILE A 733      53.980  58.520  49.140  1.00  0.00           H
ATOM   2311  CB  ILE A 733      52.530  60.080  49.150  1.00  0.00           C
ATOM   2312  HB  ILE A 733      51.430  60.060  49.330  1.00  0.00           H
ATOM   2313  CG2 ILE A 733      53.050  61.030  50.220  1.00  0.00           C
ATOM   2314 HG21 ILE A 733      53.050  62.080  49.830  1.00  0.00           H
ATOM   2315 HG22 ILE A 733      54.140  60.860  50.300  1.00  0.00           H
ATOM   2316 HG23 ILE A 733      52.630  60.970  51.250  1.00  0.00           H
ATOM   2317  CG1 ILE A 733      52.820  60.490  47.690  1.00  0.00           C
ATOM   2318 HG11 ILE A 733      52.360  61.500  47.610  1.00  0.00           H
ATOM   2319 HG12 ILE A 733      52.330  59.790  46.980  1.00  0.00           H
ATOM   2320  CD  ILE A 733      54.340  60.690  47.350  1.00  0.00           C
ATOM   2321  HD1 ILE A 733      54.560  61.150  46.360  1.00  0.00           H
ATOM   2322  HD2 ILE A 733      54.830  59.680  47.360  1.00  0.00           H
ATOM   2323  HD3 ILE A 733      54.730  61.340  48.150  1.00  0.00           H
ATOM   2324  C   ILE A 733      52.830  58.300  50.960  1.00  0.00           C
ATOM   2325  O   ILE A 733      53.780  58.490  51.730  1.00  0.00           O
ATOM   2326  N   ILE A 734      51.660  57.810  51.450  1.00  0.00           N
ATOM   2327  HN  ILE A 734      51.050  57.560  50.710  1.00  0.00           H
ATOM   2328  CA  ILE A 734      51.340  57.460  52.890  1.00  0.00           C
ATOM   2329  HA  ILE A 734      51.690  58.200  53.590  1.00  0.00           H
ATOM   2330  CB  ILE A 734      49.820  57.330  53.150  1.00  0.00           C
ATOM   2331  HB  ILE A 734      49.340  56.560  52.520  1.00  0.00           H
ATOM   2332  CG2 ILE A 734      49.500  56.940  54.630  1.00  0.00           C
ATOM   2333 HG21 ILE A 734      49.940  57.790  55.210  1.00  0.00           H
ATOM   2334 HG22 ILE A 734      49.910  55.980  55.010  1.00  0.00           H
ATOM   2335 HG23 ILE A 734      48.440  56.920  54.930  1.00  0.00           H
ATOM   2336  CG1 ILE A 734      49.180  58.670  52.890  1.00  0.00           C
ATOM   2337 HG11 ILE A 734      49.330  58.900  51.820  1.00  0.00           H
ATOM   2338 HG12 ILE A 734      49.640  59.520  53.430  1.00  0.00           H
ATOM   2339  CD  ILE A 734      47.700  58.800  53.060  1.00  0.00           C
ATOM   2340  HD1 ILE A 734      47.330  58.840  54.100  1.00  0.00           H
ATOM   2341  HD2 ILE A 734      47.070  58.030  52.570  1.00  0.00           H
ATOM   2342  HD3 ILE A 734      47.460  59.770  52.560  1.00  0.00           H
ATOM   2343  C   ILE A 734      52.110  56.260  53.320  1.00  0.00           C
ATOM   2344  O   ILE A 734      52.500  56.130  54.440  1.00  0.00           O
ATOM   2345  N   PHE A 735      52.420  55.290  52.430  1.00  0.00           N
ATOM   2346  HN  PHE A 735      52.080  55.310  51.500  1.00  0.00           H
ATOM   2347  CA  PHE A 735      53.350  54.140  52.790  1.00  0.00           C
ATOM   2348  HA  PHE A 735      52.890  53.650  53.630  1.00  0.00           H
ATOM   2349  CB  PHE A 735      53.270  53.020  51.670  1.00  0.00           C
ATOM   2350  HB1 PHE A 735      54.050  52.250  51.880  1.00  0.00           H
ATOM   2351  HB2 PHE A 735      53.450  53.620  50.760  1.00  0.00           H
ATOM   2352  CG  PHE A 735      51.940  52.330  51.540  1.00  0.00           C
ATOM   2353  CD1 PHE A 735      50.930  52.270  52.530  1.00  0.00           C
ATOM   2354  HD1 PHE A 735      51.170  52.730  53.490  1.00  0.00           H
ATOM   2355  CE1 PHE A 735      49.740  51.570  52.350  1.00  0.00           C
ATOM   2356  HE1 PHE A 735      49.030  51.550  53.170  1.00  0.00           H
ATOM   2357  CZ  PHE A 735      49.550  50.870  51.150  1.00  0.00           C
ATOM   2358  HZ  PHE A 735      48.610  50.350  51.070  1.00  0.00           H
ATOM   2359  CD2 PHE A 735      51.680  51.630  50.380  1.00  0.00           C
ATOM   2360  HD2 PHE A 735      52.550  51.530  49.760  1.00  0.00           H
ATOM   2361  CE2 PHE A 735      50.470  50.860  50.150  1.00  0.00           C
ATOM   2362  HE2 PHE A 735      50.300  50.440  49.160  1.00  0.00           H
ATOM   2363  C   PHE A 735      54.760  54.570  53.130  1.00  0.00           C
ATOM   2364  O   PHE A 735      55.430  54.040  54.040  1.00  0.00           O
ATOM   2365  N   ILE A 736      55.230  55.520  52.340  1.00  0.00           N
ATOM   2366  HN  ILE A 736      54.700  55.950  51.610  1.00  0.00           H
ATOM   2367  CA  ILE A 736      56.530  56.170  52.580  1.00  0.00           C
ATOM   2368  HA  ILE A 736      57.340  55.460  52.580  1.00  0.00           H
ATOM   2369  CB  ILE A 736      57.000  57.150  51.400  1.00  0.00           C
ATOM   2370  HB  ILE A 736      56.330  58.020  51.270  1.00  0.00           H
ATOM   2371  CG2 ILE A 736      58.360  57.900  51.700  1.00  0.00           C
ATOM   2372 HG21 ILE A 736      58.080  58.610  52.510  1.00  0.00           H
ATOM   2373 HG22 ILE A 736      58.780  58.460  50.830  1.00  0.00           H
ATOM   2374 HG23 ILE A 736      59.210  57.280  52.020  1.00  0.00           H
ATOM   2375  CG1 ILE A 736      57.160  56.390  50.010  1.00  0.00           C
ATOM   2376 HG11 ILE A 736      57.450  57.120  49.240  1.00  0.00           H
ATOM   2377 HG12 ILE A 736      56.150  55.980  49.830  1.00  0.00           H
ATOM   2378  CD  ILE A 736      58.000  55.090  49.940  1.00  0.00           C
ATOM   2379  HD1 ILE A 736      58.000  54.730  48.890  1.00  0.00           H
ATOM   2380  HD2 ILE A 736      57.480  54.270  50.490  1.00  0.00           H
ATOM   2381  HD3 ILE A 736      59.000  55.340  50.350  1.00  0.00           H
ATOM   2382  C   ILE A 736      56.510  56.950  53.930  1.00  0.00           C
ATOM   2383  O   ILE A 736      57.420  56.760  54.710  1.00  0.00           O
ATOM   2384  N   TYR A 737      55.450  57.670  54.280  1.00  0.00           N
ATOM   2385  HN  TYR A 737      54.810  58.030  53.610  1.00  0.00           H
ATOM   2386  CA  TYR A 737      55.320  58.320  55.570  1.00  0.00           C
ATOM   2387  HA  TYR A 737      56.300  58.720  55.800  1.00  0.00           H
ATOM   2388  CB  TYR A 737      54.160  59.410  55.520  1.00  0.00           C
ATOM   2389  HB1 TYR A 737      53.700  59.640  56.500  1.00  0.00           H
ATOM   2390  HB2 TYR A 737      53.390  58.960  54.870  1.00  0.00           H
ATOM   2391  CG  TYR A 737      54.740  60.700  54.950  1.00  0.00           C
ATOM   2392  CD1 TYR A 737      55.310  61.660  55.840  1.00  0.00           C
ATOM   2393  HD1 TYR A 737      55.370  61.390  56.880  1.00  0.00           H
ATOM   2394  CE1 TYR A 737      55.570  62.890  55.410  1.00  0.00           C
ATOM   2395  HE1 TYR A 737      56.080  63.560  56.080  1.00  0.00           H
ATOM   2396  CZ  TYR A 737      55.340  63.260  54.080  1.00  0.00           C
ATOM   2397  OH  TYR A 737      55.660  64.540  53.710  1.00  0.00           O
ATOM   2398  HH  TYR A 737      55.540  65.200  54.410  1.00  0.00           H
ATOM   2399  CD2 TYR A 737      54.510  61.070  53.580  1.00  0.00           C
ATOM   2400  HD2 TYR A 737      53.760  60.520  53.040  1.00  0.00           H
ATOM   2401  CE2 TYR A 737      54.860  62.370  53.180  1.00  0.00           C
ATOM   2402  HE2 TYR A 737      54.530  62.620  52.180  1.00  0.00           H
ATOM   2403  C   TYR A 737      55.000  57.470  56.800  1.00  0.00           C
ATOM   2404  O   TYR A 737      55.590  57.660  57.880  1.00  0.00           O
ATOM   2405  N   GLU A 738      54.130  56.470  56.660  1.00  0.00           N
ATOM   2406  HN  GLU A 738      53.560  56.350  55.850  1.00  0.00           H
ATOM   2407  CA  GLU A 738      53.840  55.620  57.790  1.00  0.00           C
ATOM   2408  HA  GLU A 738      53.800  56.190  58.720  1.00  0.00           H
ATOM   2409  CB  GLU A 738      52.530  54.770  57.640  1.00  0.00           C
ATOM   2410  HB1 GLU A 738      52.330  54.210  58.570  1.00  0.00           H
ATOM   2411  HB2 GLU A 738      52.590  54.030  56.810  1.00  0.00           H
ATOM   2412  CG  GLU A 738      51.200  55.620  57.420  1.00  0.00           C
ATOM   2413  HG1 GLU A 738      50.480  54.980  56.890  1.00  0.00           H
ATOM   2414  HG2 GLU A 738      51.410  56.500  56.780  1.00  0.00           H
ATOM   2415  CD  GLU A 738      50.620  56.120  58.680  1.00  0.00           C
ATOM   2416  OE1 GLU A 738      49.480  55.780  59.090  1.00  0.00           O
ATOM   2417  OE2 GLU A 738      51.270  56.940  59.370  1.00  0.00           O
ATOM   2418  C   GLU A 738      55.020  54.640  58.060  1.00  0.00           C
ATOM   2419  O   GLU A 738      55.410  54.380  59.150  1.00  0.00           O
ATOM   2420  N   ALA A 739      55.640  54.100  57.060  1.00  0.00           N
ATOM   2421  HN  ALA A 739      55.410  54.390  56.130  1.00  0.00           H
ATOM   2422  CA  ALA A 739      56.830  53.320  57.270  1.00  0.00           C
ATOM   2423  HA  ALA A 739      56.570  52.440  57.820  1.00  0.00           H
ATOM   2424  CB  ALA A 739      57.370  52.830  56.020  1.00  0.00           C
ATOM   2425  HB1 ALA A 739      57.950  53.500  55.340  1.00  0.00           H
ATOM   2426  HB2 ALA A 739      56.590  52.400  55.370  1.00  0.00           H
ATOM   2427  HB3 ALA A 739      58.050  51.980  56.260  1.00  0.00           H
ATOM   2428  C   ALA A 739      58.040  54.080  57.930  1.00  0.00           C
ATOM   2429  O   ALA A 739      58.610  53.540  58.860  1.00  0.00           O
ATOM   2430  N   LEU A 740      58.300  55.330  57.480  1.00  0.00           N
ATOM   2431  HN  LEU A 740      57.820  55.790  56.730  1.00  0.00           H
ATOM   2432  CA  LEU A 740      59.430  56.020  58.090  1.00  0.00           C
ATOM   2433  HA  LEU A 740      60.230  55.330  58.290  1.00  0.00           H
ATOM   2434  CB  LEU A 740      60.110  56.980  57.080  1.00  0.00           C
ATOM   2435  HB1 LEU A 740      60.800  57.610  57.690  1.00  0.00           H
ATOM   2436  HB2 LEU A 740      59.310  57.590  56.590  1.00  0.00           H
ATOM   2437  CG  LEU A 740      60.830  56.190  55.990  1.00  0.00           C
ATOM   2438  HG  LEU A 740      60.090  55.550  55.440  1.00  0.00           H
ATOM   2439  CD1 LEU A 740      61.390  57.140  54.930  1.00  0.00           C
ATOM   2440 HD11 LEU A 740      60.660  57.840  54.470  1.00  0.00           H
ATOM   2441 HD12 LEU A 740      61.860  56.640  54.060  1.00  0.00           H
ATOM   2442 HD13 LEU A 740      62.150  57.670  55.540  1.00  0.00           H
ATOM   2443  CD2 LEU A 740      62.070  55.430  56.490  1.00  0.00           C
ATOM   2444 HD21 LEU A 740      62.580  56.070  57.240  1.00  0.00           H
ATOM   2445 HD22 LEU A 740      62.680  55.080  55.640  1.00  0.00           H
ATOM   2446 HD23 LEU A 740      61.770  54.500  57.020  1.00  0.00           H
ATOM   2447  C   LEU A 740      59.150  56.650  59.460  1.00  0.00           C
ATOM   2448  O   LEU A 740      60.050  56.890  60.230  1.00  0.00           O
ATOM   2449  N   GLU A 741      57.880  56.870  59.840  1.00  0.00           N
ATOM   2450  HN  GLU A 741      57.140  56.500  59.270  1.00  0.00           H
ATOM   2451  CA  GLU A 741      57.460  57.450  61.100  1.00  0.00           C
ATOM   2452  HA  GLU A 741      57.980  58.390  61.190  1.00  0.00           H
ATOM   2453  CB  GLU A 741      55.930  57.770  61.100  1.00  0.00           C
ATOM   2454  HB1 GLU A 741      55.350  56.910  60.700  1.00  0.00           H
ATOM   2455  HB2 GLU A 741      55.820  58.580  60.350  1.00  0.00           H
ATOM   2456  CG  GLU A 741      55.240  58.200  62.430  1.00  0.00           C
ATOM   2457  HG1 GLU A 741      55.750  59.090  62.880  1.00  0.00           H
ATOM   2458  HG2 GLU A 741      55.380  57.440  63.230  1.00  0.00           H
ATOM   2459  CD  GLU A 741      53.740  58.430  62.410  1.00  0.00           C
ATOM   2460  OE1 GLU A 741      53.270  59.430  61.850  1.00  0.00           O
ATOM   2461  OE2 GLU A 741      52.960  57.610  63.090  1.00  0.00           O
ATOM   2462  C   GLU A 741      57.790  56.630  62.260  1.00  0.00           C
ATOM   2463  O   GLU A 741      57.990  57.140  63.390  1.00  0.00           O
ATOM   2464  N   LYS A 742      57.930  55.280  62.080  1.00  0.00           N
ATOM   2465  HN  LYS A 742      57.600  54.830  61.260  1.00  0.00           H
ATOM   2466  CA  LYS A 742      58.460  54.360  63.070  1.00  0.00           C
ATOM   2467  HA  LYS A 742      57.880  54.410  63.980  1.00  0.00           H
ATOM   2468  CB  LYS A 742      58.330  53.010  62.500  1.00  0.00           C
ATOM   2469  HB1 LYS A 742      58.660  52.270  63.250  1.00  0.00           H
ATOM   2470  HB2 LYS A 742      58.950  52.920  61.580  1.00  0.00           H
ATOM   2471  CG  LYS A 742      56.930  52.690  61.920  1.00  0.00           C
ATOM   2472  HG1 LYS A 742      56.940  51.700  61.430  1.00  0.00           H
ATOM   2473  HG2 LYS A 742      56.730  53.390  61.080  1.00  0.00           H
ATOM   2474  CD  LYS A 742      55.700  52.810  62.860  1.00  0.00           C
ATOM   2475  HD1 LYS A 742      55.800  53.760  63.420  1.00  0.00           H
ATOM   2476  HD2 LYS A 742      55.750  51.970  63.580  1.00  0.00           H
ATOM   2477  CE  LYS A 742      54.270  52.920  62.170  1.00  0.00           C
ATOM   2478  HE1 LYS A 742      54.040  52.040  61.530  1.00  0.00           H
ATOM   2479  HE2 LYS A 742      54.290  53.850  61.580  1.00  0.00           H
ATOM   2480  NZ  LYS A 742      53.280  53.060  63.230  1.00  0.00           N
ATOM   2481  HZ1 LYS A 742      52.260  52.930  63.010  1.00  0.00           H
ATOM   2482  HZ2 LYS A 742      53.390  54.010  63.620  1.00  0.00           H
ATOM   2483  HZ3 LYS A 742      53.520  52.440  64.030  1.00  0.00           H
ATOM   2484  C   LYS A 742      59.890  54.640  63.520  1.00  0.00           C
ATOM   2485  O   LYS A 742      60.210  54.400  64.720  1.00  0.00           O
ATOM   2486  N   LEU A 743      60.810  55.210  62.720  1.00  0.00           N
ATOM   2487  HN  LEU A 743      60.620  55.450  61.770  1.00  0.00           H
ATOM   2488  CA  LEU A 743      62.140  55.640  63.170  1.00  0.00           C
ATOM   2489  HA  LEU A 743      62.590  54.780  63.630  1.00  0.00           H
ATOM   2490  CB  LEU A 743      62.930  56.230  61.980  1.00  0.00           C
ATOM   2491  HB1 LEU A 743      63.910  56.670  62.270  1.00  0.00           H
ATOM   2492  HB2 LEU A 743      62.230  56.960  61.520  1.00  0.00           H
ATOM   2493  CG  LEU A 743      63.210  55.200  60.870  1.00  0.00           C
ATOM   2494  HG  LEU A 743      62.300  54.740  60.420  1.00  0.00           H
ATOM   2495  CD1 LEU A 743      63.940  55.900  59.680  1.00  0.00           C
ATOM   2496 HD11 LEU A 743      63.930  55.310  58.750  1.00  0.00           H
ATOM   2497 HD12 LEU A 743      65.000  56.110  59.930  1.00  0.00           H
ATOM   2498 HD13 LEU A 743      63.350  56.810  59.420  1.00  0.00           H
ATOM   2499  CD2 LEU A 743      64.000  53.980  61.330  1.00  0.00           C
ATOM   2500 HD21 LEU A 743      64.290  53.290  60.500  1.00  0.00           H
ATOM   2501 HD22 LEU A 743      63.470  53.480  62.180  1.00  0.00           H
ATOM   2502 HD23 LEU A 743      64.940  54.440  61.720  1.00  0.00           H
ATOM   2503  C   LEU A 743      62.160  56.730  64.170  1.00  0.00           C
ATOM   2504  O   LEU A 743      63.090  56.780  64.910  1.00  0.00           O
ATOM   2505  N   PHE A 744      61.130  57.640  64.170  1.00  0.00           N
ATOM   2506  HN  PHE A 744      60.480  57.630  63.410  1.00  0.00           H
ATOM   2507  CA  PHE A 744      61.120  58.790  65.120  1.00  0.00           C
ATOM   2508  HA  PHE A 744      62.150  59.020  65.340  1.00  0.00           H
ATOM   2509  CB  PHE A 744      60.200  59.890  64.450  1.00  0.00           C
ATOM   2510  HB1 PHE A 744      59.990  60.680  65.180  1.00  0.00           H
ATOM   2511  HB2 PHE A 744      59.280  59.420  64.020  1.00  0.00           H
ATOM   2512  CG  PHE A 744      60.910  60.450  63.250  1.00  0.00           C
ATOM   2513  CD1 PHE A 744      61.870  61.440  63.480  1.00  0.00           C
ATOM   2514  HD1 PHE A 744      62.000  61.790  64.490  1.00  0.00           H
ATOM   2515  CE1 PHE A 744      62.490  62.120  62.420  1.00  0.00           C
ATOM   2516  HE1 PHE A 744      63.130  62.970  62.620  1.00  0.00           H
ATOM   2517  CZ  PHE A 744      62.280  61.650  61.170  1.00  0.00           C
ATOM   2518  HZ  PHE A 744      62.610  62.280  60.360  1.00  0.00           H
ATOM   2519  CD2 PHE A 744      60.710  60.020  61.940  1.00  0.00           C
ATOM   2520  HD2 PHE A 744      59.940  59.310  61.690  1.00  0.00           H
ATOM   2521  CE2 PHE A 744      61.430  60.630  60.880  1.00  0.00           C
ATOM   2522  HE2 PHE A 744      61.250  60.370  59.840  1.00  0.00           H
ATOM   2523  C   PHE A 744      60.460  58.220  66.370  1.00  0.00           C
ATOM   2524  O   PHE A 744      60.790  58.680  67.460  1.00  0.00           O
ATOM   2525  N   ASP A 745      59.550  57.170  66.270  1.00  0.00           N
ATOM   2526  HN  ASP A 745      59.320  56.900  65.330  1.00  0.00           H
ATOM   2527  CA  ASP A 745      59.060  56.490  67.440  1.00  0.00           C
ATOM   2528  HA  ASP A 745      58.730  57.170  68.210  1.00  0.00           H
ATOM   2529  CB  ASP A 745      57.980  55.470  67.040  1.00  0.00           C
ATOM   2530  HB1 ASP A 745      57.630  54.840  67.870  1.00  0.00           H
ATOM   2531  HB2 ASP A 745      58.400  54.810  66.270  1.00  0.00           H
ATOM   2532  CG  ASP A 745      56.660  56.020  66.350  1.00  0.00           C
ATOM   2533  OD1 ASP A 745      56.500  57.270  66.320  1.00  0.00           O
ATOM   2534  OD2 ASP A 745      55.750  55.210  66.030  1.00  0.00           O
ATOM   2535  C   ASP A 745      60.200  55.750  68.280  1.00  0.00           C
ATOM   2536  O   ASP A 745      60.260  55.810  69.500  1.00  0.00           O
ATOM   2537  N   LEU A 746      61.150  55.070  67.590  1.00  0.00           N
ATOM   2538  HN  LEU A 746      60.910  54.960  66.630  1.00  0.00           H
ATOM   2539  CA  LEU A 746      62.330  54.520  68.150  1.00  0.00           C
ATOM   2540  HA  LEU A 746      61.940  53.840  68.880  1.00  0.00           H
ATOM   2541  CB  LEU A 746      63.110  53.750  67.100  1.00  0.00           C
ATOM   2542  HB1 LEU A 746      64.080  53.450  67.570  1.00  0.00           H
ATOM   2543  HB2 LEU A 746      63.260  54.430  66.240  1.00  0.00           H
ATOM   2544  CG  LEU A 746      62.430  52.520  66.490  1.00  0.00           C
ATOM   2545  HG  LEU A 746      61.400  52.850  66.240  1.00  0.00           H
ATOM   2546  CD1 LEU A 746      63.110  51.920  65.190  1.00  0.00           C
ATOM   2547 HD11 LEU A 746      64.210  51.820  65.350  1.00  0.00           H
ATOM   2548 HD12 LEU A 746      62.960  52.540  64.290  1.00  0.00           H
ATOM   2549 HD13 LEU A 746      62.750  50.890  64.960  1.00  0.00           H
ATOM   2550  CD2 LEU A 746      62.100  51.360  67.420  1.00  0.00           C
ATOM   2551 HD21 LEU A 746      61.720  50.440  66.930  1.00  0.00           H
ATOM   2552 HD22 LEU A 746      61.380  51.640  68.230  1.00  0.00           H
ATOM   2553 HD23 LEU A 746      63.100  51.100  67.830  1.00  0.00           H
ATOM   2554  C   LEU A 746      63.190  55.560  68.820  1.00  0.00           C
ATOM   2555  O   LEU A 746      63.590  55.370  69.970  1.00  0.00           O
ATOM   2556  N   GLY A 747      63.430  56.740  68.170  1.00  0.00           N
ATOM   2557  HN  GLY A 747      63.020  56.730  67.260  1.00  0.00           H
ATOM   2558  CA  GLY A 747      64.110  57.900  68.750  1.00  0.00           C
ATOM   2559  HA1 GLY A 747      64.270  58.600  67.930  1.00  0.00           H
ATOM   2560  HA2 GLY A 747      65.070  57.560  69.090  1.00  0.00           H
ATOM   2561  C   GLY A 747      63.420  58.490  69.920  1.00  0.00           C
ATOM   2562  O   GLY A 747      64.000  59.190  70.840  1.00  0.00           O
ATOM   2563  N   GLU A 748      62.080  58.460  70.050  1.00  0.00           N
ATOM   2564  HN  GLU A 748      61.610  58.010  69.290  1.00  0.00           H
ATOM   2565  CA  GLU A 748      61.400  58.730  71.300  1.00  0.00           C
ATOM   2566  HA  GLU A 748      61.750  59.650  71.750  1.00  0.00           H
ATOM   2567  CB  GLU A 748      59.900  58.870  71.100  1.00  0.00           C
ATOM   2568  HB1 GLU A 748      59.400  58.830  72.100  1.00  0.00           H
ATOM   2569  HB2 GLU A 748      59.510  58.040  70.470  1.00  0.00           H
ATOM   2570  CG  GLU A 748      59.340  60.200  70.410  1.00  0.00           C
ATOM   2571  HG1 GLU A 748      59.830  60.300  69.410  1.00  0.00           H
ATOM   2572  HG2 GLU A 748      59.710  61.100  70.960  1.00  0.00           H
ATOM   2573  CD  GLU A 748      57.810  60.190  70.210  1.00  0.00           C
ATOM   2574  OE1 GLU A 748      57.460  60.410  69.030  1.00  0.00           O
ATOM   2575  OE2 GLU A 748      57.020  60.070  71.150  1.00  0.00           O
ATOM   2576  C   GLU A 748      61.610  57.690  72.410  1.00  0.00           C
ATOM   2577  O   GLU A 748      61.740  58.040  73.580  1.00  0.00           O
ATOM   2578  N   THR A 749      61.580  56.380  72.040  1.00  0.00           N
ATOM   2579  HN  THR A 749      61.440  56.190  71.070  1.00  0.00           H
ATOM   2580  CA  THR A 749      61.370  55.360  73.060  1.00  0.00           C
ATOM   2581  HA  THR A 749      61.100  55.840  73.990  1.00  0.00           H
ATOM   2582  CB  THR A 749      60.210  54.330  72.720  1.00  0.00           C
ATOM   2583  HB  THR A 749      60.240  53.430  73.360  1.00  0.00           H
ATOM   2584  OG1 THR A 749      60.380  53.850  71.410  1.00  0.00           O
ATOM   2585  HG1 THR A 749      60.270  54.580  70.800  1.00  0.00           H
ATOM   2586  CG2 THR A 749      58.800  54.960  72.850  1.00  0.00           C
ATOM   2587 HG21 THR A 749      58.680  55.270  73.910  1.00  0.00           H
ATOM   2588 HG22 THR A 749      58.000  54.310  72.430  1.00  0.00           H
ATOM   2589 HG23 THR A 749      58.890  55.900  72.250  1.00  0.00           H
ATOM   2590  C   THR A 749      62.730  54.620  73.370  1.00  0.00           C
ATOM   2591  O   THR A 749      62.620  53.630  74.120  1.00  0.00           O
ATOM   2592  N   TYR A 750      64.010  54.950  72.920  1.00  0.00           N
ATOM   2593  HN  TYR A 750      64.130  55.830  72.450  1.00  0.00           H
ATOM   2594  CA  TYR A 750      65.140  54.070  73.110  1.00  0.00           C
ATOM   2595  HA  TYR A 750      64.870  53.610  74.060  1.00  0.00           H
ATOM   2596  CB  TYR A 750      65.430  52.970  72.100  1.00  0.00           C
ATOM   2597  HB1 TYR A 750      66.350  52.380  72.200  1.00  0.00           H
ATOM   2598  HB2 TYR A 750      65.530  53.360  71.070  1.00  0.00           H
ATOM   2599  CG  TYR A 750      64.260  51.990  72.050  1.00  0.00           C
ATOM   2600  CD1 TYR A 750      63.080  52.040  71.250  1.00  0.00           C
ATOM   2601  HD1 TYR A 750      63.020  52.840  70.550  1.00  0.00           H
ATOM   2602  CE1 TYR A 750      62.090  51.040  71.340  1.00  0.00           C
ATOM   2603  HE1 TYR A 750      61.190  51.230  70.770  1.00  0.00           H
ATOM   2604  CZ  TYR A 750      62.220  49.910  72.080  1.00  0.00           C
ATOM   2605  OH  TYR A 750      61.360  48.860  72.130  1.00  0.00           O
ATOM   2606  HH  TYR A 750      61.960  48.110  72.200  1.00  0.00           H
ATOM   2607  CD2 TYR A 750      64.350  50.860  72.950  1.00  0.00           C
ATOM   2608  HD2 TYR A 750      65.210  50.780  73.580  1.00  0.00           H
ATOM   2609  CE2 TYR A 750      63.310  49.930  73.000  1.00  0.00           C
ATOM   2610  HE2 TYR A 750      63.570  49.190  73.750  1.00  0.00           H
ATOM   2611  C   TYR A 750      66.420  54.810  73.400  1.00  0.00           C
ATOM   2612  O   TYR A 750      66.580  55.980  73.110  1.00  0.00           O
ATOM   2613  N   ALA A 751      67.400  54.080  74.020  1.00  0.00           N
ATOM   2614  HN  ALA A 751      67.310  53.100  74.200  1.00  0.00           H
ATOM   2615  CA  ALA A 751      68.510  54.670  74.590  1.00  0.00           C
ATOM   2616  HA  ALA A 751      68.340  55.690  74.900  1.00  0.00           H
ATOM   2617  CB  ALA A 751      68.850  53.800  75.820  1.00  0.00           C
ATOM   2618  HB1 ALA A 751      69.220  52.780  75.570  1.00  0.00           H
ATOM   2619  HB2 ALA A 751      67.930  53.640  76.420  1.00  0.00           H
ATOM   2620  HB3 ALA A 751      69.610  54.230  76.510  1.00  0.00           H
ATOM   2621  C   ALA A 751      69.680  54.810  73.610  1.00  0.00           C
ATOM   2622  O   ALA A 751      69.700  54.090  72.600  1.00  0.00           O
ATOM   2623  N   PHE A 752      70.540  55.810  73.810  1.00  0.00           N
ATOM   2624  HN  PHE A 752      70.320  56.490  74.510  1.00  0.00           H
ATOM   2625  CA  PHE A 752      71.600  56.190  72.860  1.00  0.00           C
ATOM   2626  HA  PHE A 752      71.460  55.690  71.920  1.00  0.00           H
ATOM   2627  CB  PHE A 752      71.480  57.750  72.550  1.00  0.00           C
ATOM   2628  HB1 PHE A 752      71.650  58.450  73.400  1.00  0.00           H
ATOM   2629  HB2 PHE A 752      70.480  58.200  72.420  1.00  0.00           H
ATOM   2630  CG  PHE A 752      72.470  58.260  71.450  1.00  0.00           C
ATOM   2631  CD1 PHE A 752      72.140  58.050  70.080  1.00  0.00           C
ATOM   2632  HD1 PHE A 752      71.260  57.460  69.900  1.00  0.00           H
ATOM   2633  CE1 PHE A 752      73.000  58.520  69.060  1.00  0.00           C
ATOM   2634  HE1 PHE A 752      72.780  58.050  68.110  1.00  0.00           H
ATOM   2635  CZ  PHE A 752      74.110  59.260  69.370  1.00  0.00           C
ATOM   2636  HZ  PHE A 752      74.780  59.500  68.560  1.00  0.00           H
ATOM   2637  CD2 PHE A 752      73.650  59.030  71.750  1.00  0.00           C
ATOM   2638  HD2 PHE A 752      74.040  59.120  72.750  1.00  0.00           H
ATOM   2639  CE2 PHE A 752      74.430  59.520  70.660  1.00  0.00           C
ATOM   2640  HE2 PHE A 752      75.310  60.060  70.960  1.00  0.00           H
ATOM   2641  C   PHE A 752      73.000  55.900  73.260  1.00  0.00           C
ATOM   2642  O   PHE A 752      73.310  56.170  74.440  1.00  0.00           O
ATOM   2643  N   PRO A 822      73.940  55.310  72.410  1.00  0.00           N
ATOM   2644  CD  PRO A 822      75.400  55.450  72.760  1.00  0.00           C
ATOM   2645  HD1 PRO A 822      75.670  55.210  73.800  1.00  0.00           H
ATOM   2646  HD2 PRO A 822      75.770  56.470  72.530  1.00  0.00           H
ATOM   2647  CA  PRO A 822      73.730  54.700  71.130  1.00  0.00           C
ATOM   2648  HA  PRO A 822      73.220  55.330  70.410  1.00  0.00           H
ATOM   2649  CB  PRO A 822      75.100  54.550  70.590  1.00  0.00           C
ATOM   2650  HB1 PRO A 822      75.470  55.430  70.040  1.00  0.00           H
ATOM   2651  HB2 PRO A 822      75.360  53.610  70.030  1.00  0.00           H
ATOM   2652  CG  PRO A 822      76.000  54.400  71.880  1.00  0.00           C
ATOM   2653  HG1 PRO A 822      75.860  53.370  72.260  1.00  0.00           H
ATOM   2654  HG2 PRO A 822      77.070  54.520  71.600  1.00  0.00           H
ATOM   2655  C   PRO A 822      72.920  53.420  71.260  1.00  0.00           C
ATOM   2656  O   PRO A 822      72.020  53.150  70.400  1.00  0.00           O
ATOM   2657  N   ASP A 823      73.230  52.720  72.340  1.00  0.00           N
ATOM   2658  HN  ASP A 823      73.940  53.070  72.960  1.00  0.00           H
ATOM   2659  CA  ASP A 823      72.540  51.550  72.890  1.00  0.00           C
ATOM   2660  HA  ASP A 823      73.410  50.930  73.060  1.00  0.00           H
ATOM   2661  CB  ASP A 823      71.920  51.660  74.380  1.00  0.00           C
ATOM   2662  HB1 ASP A 823      71.530  50.690  74.740  1.00  0.00           H
ATOM   2663  HB2 ASP A 823      71.160  52.450  74.230  1.00  0.00           H
ATOM   2664  CG  ASP A 823      72.850  52.110  75.460  1.00  0.00           C
ATOM   2665  OD1 ASP A 823      73.930  52.640  75.190  1.00  0.00           O
ATOM   2666  OD2 ASP A 823      72.400  52.100  76.660  1.00  0.00           O
ATOM   2667  C   ASP A 823      71.670  50.720  71.970  1.00  0.00           C
ATOM   2668  O   ASP A 823      72.200  50.200  70.950  1.00  0.00           O
ATOM   2669  N   VAL A 824      70.400  50.450  72.300  1.00  0.00           N
ATOM   2670  HN  VAL A 824      70.120  50.790  73.190  1.00  0.00           H
ATOM   2671  CA  VAL A 824      69.640  49.550  71.420  1.00  0.00           C
ATOM   2672  HA  VAL A 824      70.270  48.860  70.890  1.00  0.00           H
ATOM   2673  CB  VAL A 824      68.680  48.710  72.190  1.00  0.00           C
ATOM   2674  HB  VAL A 824      68.100  48.080  71.480  1.00  0.00           H
ATOM   2675  CG1 VAL A 824      69.430  47.650  72.970  1.00  0.00           C
ATOM   2676 HG11 VAL A 824      69.680  46.750  72.350  1.00  0.00           H
ATOM   2677 HG12 VAL A 824      68.870  47.360  73.880  1.00  0.00           H
ATOM   2678 HG13 VAL A 824      70.360  48.090  73.370  1.00  0.00           H
ATOM   2679  CG2 VAL A 824      67.620  49.450  73.080  1.00  0.00           C
ATOM   2680 HG21 VAL A 824      68.150  50.210  73.700  1.00  0.00           H
ATOM   2681 HG22 VAL A 824      67.060  48.730  73.700  1.00  0.00           H
ATOM   2682 HG23 VAL A 824      66.800  49.950  72.530  1.00  0.00           H
ATOM   2683  C   VAL A 824      68.860  50.300  70.360  1.00  0.00           C
ATOM   2684  O   VAL A 824      68.260  49.760  69.470  1.00  0.00           O
ATOM   2685  N   LEU A 825      68.940  51.690  70.360  1.00  0.00           N
ATOM   2686  HN  LEU A 825      69.390  52.300  71.000  1.00  0.00           H
ATOM   2687  CA  LEU A 825      68.450  52.480  69.280  1.00  0.00           C
ATOM   2688  HA  LEU A 825      67.430  52.220  69.060  1.00  0.00           H
ATOM   2689  CB  LEU A 825      68.580  53.980  69.650  1.00  0.00           C
ATOM   2690  HB1 LEU A 825      69.660  54.210  69.740  1.00  0.00           H
ATOM   2691  HB2 LEU A 825      68.080  54.030  70.650  1.00  0.00           H
ATOM   2692  CG  LEU A 825      68.040  54.890  68.600  1.00  0.00           C
ATOM   2693  HG  LEU A 825      68.640  54.740  67.690  1.00  0.00           H
ATOM   2694  CD1 LEU A 825      66.580  54.790  68.270  1.00  0.00           C
ATOM   2695 HD11 LEU A 825      66.370  53.960  67.560  1.00  0.00           H
ATOM   2696 HD12 LEU A 825      66.190  55.700  67.770  1.00  0.00           H
ATOM   2697 HD13 LEU A 825      65.910  54.610  69.130  1.00  0.00           H
ATOM   2698  CD2 LEU A 825      68.380  56.310  69.030  1.00  0.00           C
ATOM   2699 HD21 LEU A 825      67.940  56.500  70.030  1.00  0.00           H
ATOM   2700 HD22 LEU A 825      67.970  57.020  68.270  1.00  0.00           H
ATOM   2701 HD23 LEU A 825      69.490  56.390  69.040  1.00  0.00           H
ATOM   2702  C   LEU A 825      69.270  52.260  68.050  1.00  0.00           C
ATOM   2703  O   LEU A 825      68.760  52.300  66.970  1.00  0.00           O
ATOM   2704  N   PHE A 826      70.610  51.990  68.100  1.00  0.00           N
ATOM   2705  HN  PHE A 826      70.940  51.850  69.030  1.00  0.00           H
ATOM   2706  CA  PHE A 826      71.480  51.500  67.070  1.00  0.00           C
ATOM   2707  HA  PHE A 826      71.400  52.310  66.370  1.00  0.00           H
ATOM   2708  CB  PHE A 826      73.040  51.400  67.600  1.00  0.00           C
ATOM   2709  HB1 PHE A 826      72.970  50.880  68.580  1.00  0.00           H
ATOM   2710  HB2 PHE A 826      73.420  52.430  67.760  1.00  0.00           H
ATOM   2711  CG  PHE A 826      73.940  50.610  66.660  1.00  0.00           C
ATOM   2712  CD1 PHE A 826      74.410  51.140  65.480  1.00  0.00           C
ATOM   2713  HD1 PHE A 826      74.160  52.140  65.180  1.00  0.00           H
ATOM   2714  CE1 PHE A 826      75.120  50.280  64.610  1.00  0.00           C
ATOM   2715  HE1 PHE A 826      75.460  50.670  63.660  1.00  0.00           H
ATOM   2716  CZ  PHE A 826      75.400  48.960  64.930  1.00  0.00           C
ATOM   2717  HZ  PHE A 826      75.880  48.320  64.210  1.00  0.00           H
ATOM   2718  CD2 PHE A 826      74.210  49.260  67.000  1.00  0.00           C
ATOM   2719  HD2 PHE A 826      73.920  48.920  67.980  1.00  0.00           H
ATOM   2720  CE2 PHE A 826      74.910  48.450  66.120  1.00  0.00           C
ATOM   2721  HE2 PHE A 826      75.060  47.460  66.520  1.00  0.00           H
ATOM   2722  C   PHE A 826      70.940  50.220  66.370  1.00  0.00           C
ATOM   2723  O   PHE A 826      70.590  50.240  65.190  1.00  0.00           O
ATOM   2724  N   TRP A 827      70.740  49.120  67.160  1.00  0.00           N
ATOM   2725  HN  TRP A 827      70.840  49.210  68.150  1.00  0.00           H
ATOM   2726  CA  TRP A 827      70.330  47.850  66.590  1.00  0.00           C
ATOM   2727  HA  TRP A 827      71.130  47.560  65.910  1.00  0.00           H
ATOM   2728  CB  TRP A 827      70.470  46.820  67.810  1.00  0.00           C
ATOM   2729  HB1 TRP A 827      70.000  45.840  67.590  1.00  0.00           H
ATOM   2730  HB2 TRP A 827      69.850  47.230  68.640  1.00  0.00           H
ATOM   2731  CG  TRP A 827      71.920  46.470  68.240  1.00  0.00           C
ATOM   2732  CD1 TRP A 827      72.530  46.760  69.440  1.00  0.00           C
ATOM   2733  HD1 TRP A 827      71.980  47.250  70.240  1.00  0.00           H
ATOM   2734  NE1 TRP A 827      73.780  46.240  69.420  1.00  0.00           N
ATOM   2735  HE1 TRP A 827      74.310  46.190  70.250  1.00  0.00           H
ATOM   2736  CE2 TRP A 827      74.060  45.660  68.230  1.00  0.00           C
ATOM   2737  CD2 TRP A 827      72.900  45.770  67.470  1.00  0.00           C
ATOM   2738  CE3 TRP A 827      72.990  45.160  66.200  1.00  0.00           C
ATOM   2739  HE3 TRP A 827      72.170  45.290  65.520  1.00  0.00           H
ATOM   2740  CZ3 TRP A 827      74.200  44.490  65.710  1.00  0.00           C
ATOM   2741  HZ3 TRP A 827      74.270  44.090  64.710  1.00  0.00           H
ATOM   2742  CZ2 TRP A 827      75.220  44.950  67.840  1.00  0.00           C
ATOM   2743  HZ2 TRP A 827      76.090  44.880  68.470  1.00  0.00           H
ATOM   2744  CH2 TRP A 827      75.300  44.350  66.520  1.00  0.00           C
ATOM   2745  HH2 TRP A 827      76.240  44.020  66.100  1.00  0.00           H
ATOM   2746  C   TRP A 827      68.960  47.830  65.870  1.00  0.00           C
ATOM   2747  O   TRP A 827      68.790  47.160  64.820  1.00  0.00           O
ATOM   2748  N   CYS A 828      67.940  48.550  66.360  1.00  0.00           N
ATOM   2749  HN  CYS A 828      68.130  49.030  67.210  1.00  0.00           H
ATOM   2750  CA  CYS A 828      66.620  48.630  65.670  1.00  0.00           C
ATOM   2751  HA  CYS A 828      66.260  47.620  65.630  1.00  0.00           H
ATOM   2752  CB  CYS A 828      65.650  49.420  66.660  1.00  0.00           C
ATOM   2753  HB1 CYS A 828      64.640  49.580  66.230  1.00  0.00           H
ATOM   2754  HB2 CYS A 828      66.110  50.360  67.010  1.00  0.00           H
ATOM   2755  SG  CYS A 828      65.500  48.420  68.180  1.00  0.00           S
ATOM   2756  HG1 CYS A 828      66.400  49.100  68.870  1.00  0.00           H
ATOM   2757  C   CYS A 828      66.660  49.320  64.320  1.00  0.00           C
ATOM   2758  O   CYS A 828      66.220  48.840  63.260  1.00  0.00           O
ATOM   2759  N   VAL A 829      67.350  50.440  64.330  1.00  0.00           N
ATOM   2760  HN  VAL A 829      67.880  50.710  65.120  1.00  0.00           H
ATOM   2761  CA  VAL A 829      67.530  51.230  63.110  1.00  0.00           C
ATOM   2762  HA  VAL A 829      66.610  51.250  62.540  1.00  0.00           H
ATOM   2763  CB  VAL A 829      67.900  52.650  63.460  1.00  0.00           C
ATOM   2764  HB  VAL A 829      68.740  52.700  64.180  1.00  0.00           H
ATOM   2765  CG1 VAL A 829      68.180  53.520  62.200  1.00  0.00           C
ATOM   2766 HG11 VAL A 829      67.350  53.460  61.460  1.00  0.00           H
ATOM   2767 HG12 VAL A 829      69.120  53.170  61.730  1.00  0.00           H
ATOM   2768 HG13 VAL A 829      68.120  54.590  62.490  1.00  0.00           H
ATOM   2769  CG2 VAL A 829      66.710  53.300  64.260  1.00  0.00           C
ATOM   2770 HG21 VAL A 829      66.440  52.780  65.210  1.00  0.00           H
ATOM   2771 HG22 VAL A 829      65.780  53.190  63.650  1.00  0.00           H
ATOM   2772 HG23 VAL A 829      66.780  54.400  64.360  1.00  0.00           H
ATOM   2773  C   VAL A 829      68.530  50.620  62.110  1.00  0.00           C
ATOM   2774  O   VAL A 829      68.230  50.560  60.900  1.00  0.00           O
ATOM   2775  N   ILE A 830      69.630  49.970  62.620  1.00  0.00           N
ATOM   2776  HN  ILE A 830      69.750  49.930  63.610  1.00  0.00           H
ATOM   2777  CA  ILE A 830      70.560  49.290  61.710  1.00  0.00           C
ATOM   2778  HA  ILE A 830      70.750  49.970  60.890  1.00  0.00           H
ATOM   2779  CB  ILE A 830      71.780  48.780  62.390  1.00  0.00           C
ATOM   2780  HB  ILE A 830      72.070  49.510  63.180  1.00  0.00           H
ATOM   2781  CG2 ILE A 830      71.720  47.390  63.150  1.00  0.00           C
ATOM   2782 HG21 ILE A 830      70.840  47.480  63.820  1.00  0.00           H
ATOM   2783 HG22 ILE A 830      72.670  47.290  63.710  1.00  0.00           H
ATOM   2784 HG23 ILE A 830      71.640  46.560  62.410  1.00  0.00           H
ATOM   2785  CG1 ILE A 830      72.920  48.710  61.390  1.00  0.00           C
ATOM   2786 HG11 ILE A 830      72.740  47.820  60.730  1.00  0.00           H
ATOM   2787 HG12 ILE A 830      73.810  48.440  61.990  1.00  0.00           H
ATOM   2788  CD  ILE A 830      73.150  49.900  60.510  1.00  0.00           C
ATOM   2789  HD1 ILE A 830      72.410  49.960  59.680  1.00  0.00           H
ATOM   2790  HD2 ILE A 830      74.120  49.770  59.990  1.00  0.00           H
ATOM   2791  HD3 ILE A 830      73.160  50.850  61.080  1.00  0.00           H
ATOM   2792  C   ILE A 830      69.890  48.070  60.980  1.00  0.00           C
ATOM   2793  O   ILE A 830      70.120  47.790  59.850  1.00  0.00           O
ATOM   2794  N   LEU A 831      68.950  47.350  61.670  1.00  0.00           N
ATOM   2795  HN  LEU A 831      68.790  47.670  62.600  1.00  0.00           H
ATOM   2796  CA  LEU A 831      68.090  46.330  61.120  1.00  0.00           C
ATOM   2797  HA  LEU A 831      68.770  45.660  60.610  1.00  0.00           H
ATOM   2798  CB  LEU A 831      67.260  45.630  62.270  1.00  0.00           C
ATOM   2799  HB1 LEU A 831      66.440  46.320  62.560  1.00  0.00           H
ATOM   2800  HB2 LEU A 831      67.950  45.330  63.100  1.00  0.00           H
ATOM   2801  CG  LEU A 831      66.720  44.320  61.820  1.00  0.00           C
ATOM   2802  HG  LEU A 831      65.910  44.590  61.110  1.00  0.00           H
ATOM   2803  CD1 LEU A 831      67.690  43.540  61.080  1.00  0.00           C
ATOM   2804 HD11 LEU A 831      67.280  42.500  60.980  1.00  0.00           H
ATOM   2805 HD12 LEU A 831      68.610  43.340  61.670  1.00  0.00           H
ATOM   2806 HD13 LEU A 831      67.850  43.890  60.050  1.00  0.00           H
ATOM   2807  CD2 LEU A 831      66.170  43.510  63.010  1.00  0.00           C
ATOM   2808 HD21 LEU A 831      65.900  42.500  62.650  1.00  0.00           H
ATOM   2809 HD22 LEU A 831      65.270  43.970  63.460  1.00  0.00           H
ATOM   2810 HD23 LEU A 831      66.960  43.440  63.800  1.00  0.00           H
ATOM   2811  C   LEU A 831      67.130  46.780  60.060  1.00  0.00           C
ATOM   2812  O   LEU A 831      67.010  46.250  59.000  1.00  0.00           O
ATOM   2813  N   PHE A 832      66.460  47.950  60.250  1.00  0.00           N
ATOM   2814  HN  PHE A 832      66.610  48.580  61.010  1.00  0.00           H
ATOM   2815  CA  PHE A 832      65.670  48.650  59.280  1.00  0.00           C
ATOM   2816  HA  PHE A 832      64.870  47.960  58.990  1.00  0.00           H
ATOM   2817  CB  PHE A 832      65.050  49.870  60.090  1.00  0.00           C
ATOM   2818  HB1 PHE A 832      65.810  50.650  60.340  1.00  0.00           H
ATOM   2819  HB2 PHE A 832      64.680  49.400  61.020  1.00  0.00           H
ATOM   2820  CG  PHE A 832      63.870  50.490  59.390  1.00  0.00           C
ATOM   2821  CD1 PHE A 832      62.850  50.870  60.240  1.00  0.00           C
ATOM   2822  HD1 PHE A 832      62.860  50.660  61.310  1.00  0.00           H
ATOM   2823  CE1 PHE A 832      61.720  51.470  59.790  1.00  0.00           C
ATOM   2824  HE1 PHE A 832      60.940  51.830  60.450  1.00  0.00           H
ATOM   2825  CZ  PHE A 832      61.560  51.710  58.390  1.00  0.00           C
ATOM   2826  HZ  PHE A 832      60.680  52.130  57.900  1.00  0.00           H
ATOM   2827  CD2 PHE A 832      63.780  50.810  58.050  1.00  0.00           C
ATOM   2828  HD2 PHE A 832      64.490  50.510  57.290  1.00  0.00           H
ATOM   2829  CE2 PHE A 832      62.580  51.360  57.540  1.00  0.00           C
ATOM   2830  HE2 PHE A 832      62.500  51.500  56.470  1.00  0.00           H
ATOM   2831  C   PHE A 832      66.470  49.070  58.050  1.00  0.00           C
ATOM   2832  O   PHE A 832      66.050  48.680  56.970  1.00  0.00           O
ATOM   2833  N   PHE A 833      67.620  49.650  58.360  1.00  0.00           N
ATOM   2834  HN  PHE A 833      67.870  49.850  59.290  1.00  0.00           H
ATOM   2835  CA  PHE A 833      68.390  50.340  57.370  1.00  0.00           C
ATOM   2836  HA  PHE A 833      67.780  51.040  56.820  1.00  0.00           H
ATOM   2837  CB  PHE A 833      69.520  51.080  58.100  1.00  0.00           C
ATOM   2838  HB1 PHE A 833      70.300  50.460  58.600  1.00  0.00           H
ATOM   2839  HB2 PHE A 833      69.130  51.770  58.880  1.00  0.00           H
ATOM   2840  CG  PHE A 833      70.180  51.960  57.080  1.00  0.00           C
ATOM   2841  CD1 PHE A 833      69.560  53.120  56.510  1.00  0.00           C
ATOM   2842  HD1 PHE A 833      68.580  53.390  56.880  1.00  0.00           H
ATOM   2843  CE1 PHE A 833      70.210  53.940  55.590  1.00  0.00           C
ATOM   2844  HE1 PHE A 833      69.810  54.860  55.190  1.00  0.00           H
ATOM   2845  CZ  PHE A 833      71.530  53.640  55.200  1.00  0.00           C
ATOM   2846  HZ  PHE A 833      72.000  54.270  54.450  1.00  0.00           H
ATOM   2847  CD2 PHE A 833      71.510  51.700  56.670  1.00  0.00           C
ATOM   2848  HD2 PHE A 833      72.060  50.860  57.070  1.00  0.00           H
ATOM   2849  CE2 PHE A 833      72.200  52.550  55.720  1.00  0.00           C
ATOM   2850  HE2 PHE A 833      73.210  52.340  55.390  1.00  0.00           H
ATOM   2851  C   PHE A 833      68.930  49.340  56.390  1.00  0.00           C
ATOM   2852  O   PHE A 833      68.930  49.630  55.200  1.00  0.00           O
ATOM   2853  N   THR A 834      69.520  48.230  56.860  1.00  0.00           N
ATOM   2854  HN  THR A 834      69.440  48.040  57.840  1.00  0.00           H
ATOM   2855  CA  THR A 834      70.150  47.270  55.950  1.00  0.00           C
ATOM   2856  HA  THR A 834      70.640  47.770  55.120  1.00  0.00           H
ATOM   2857  CB  THR A 834      71.290  46.420  56.570  1.00  0.00           C
ATOM   2858  HB  THR A 834      71.610  45.600  55.890  1.00  0.00           H
ATOM   2859  OG1 THR A 834      70.900  45.940  57.890  1.00  0.00           O
ATOM   2860  HG1 THR A 834      70.770  46.700  58.450  1.00  0.00           H
ATOM   2861  CG2 THR A 834      72.540  47.380  56.660  1.00  0.00           C
ATOM   2862 HG21 THR A 834      73.020  47.400  55.660  1.00  0.00           H
ATOM   2863 HG22 THR A 834      73.300  46.900  57.320  1.00  0.00           H
ATOM   2864 HG23 THR A 834      72.290  48.430  56.900  1.00  0.00           H
ATOM   2865  C   THR A 834      69.230  46.240  55.380  1.00  0.00           C
ATOM   2866  O   THR A 834      69.570  45.630  54.380  1.00  0.00           O
ATOM   2867  N   THR A 835      67.970  46.130  55.960  1.00  0.00           N
ATOM   2868  HN  THR A 835      67.800  46.570  56.840  1.00  0.00           H
ATOM   2869  CA  THR A 835      66.930  45.300  55.320  1.00  0.00           C
ATOM   2870  HA  THR A 835      67.280  44.280  55.280  1.00  0.00           H
ATOM   2871  CB  THR A 835      65.630  45.280  56.210  1.00  0.00           C
ATOM   2872  HB  THR A 835      65.400  46.310  56.510  1.00  0.00           H
ATOM   2873  OG1 THR A 835      65.910  44.410  57.340  1.00  0.00           O
ATOM   2874  HG1 THR A 835      66.550  44.840  57.920  1.00  0.00           H
ATOM   2875  CG2 THR A 835      64.410  44.620  55.500  1.00  0.00           C
ATOM   2876 HG21 THR A 835      64.650  43.560  55.270  1.00  0.00           H
ATOM   2877 HG22 THR A 835      64.110  45.260  54.640  1.00  0.00           H
ATOM   2878 HG23 THR A 835      63.670  44.690  56.330  1.00  0.00           H
ATOM   2879  C   THR A 835      66.650  45.800  53.920  1.00  0.00           C
ATOM   2880  O   THR A 835      66.730  45.010  52.990  1.00  0.00           O
ATOM   2881  N   PHE A 836      66.380  47.080  53.860  1.00  0.00           N
ATOM   2882  HN  PHE A 836      66.500  47.630  54.690  1.00  0.00           H
ATOM   2883  CA  PHE A 836      65.950  47.720  52.670  1.00  0.00           C
ATOM   2884  HA  PHE A 836      65.110  47.150  52.300  1.00  0.00           H
ATOM   2885  CB  PHE A 836      65.520  49.190  53.000  1.00  0.00           C
ATOM   2886  HB1 PHE A 836      66.250  49.700  53.670  1.00  0.00           H
ATOM   2887  HB2 PHE A 836      64.560  49.250  53.570  1.00  0.00           H
ATOM   2888  CG  PHE A 836      65.350  50.030  51.770  1.00  0.00           C
ATOM   2889  CD1 PHE A 836      64.070  50.020  51.200  1.00  0.00           C
ATOM   2890  HD1 PHE A 836      63.310  49.390  51.640  1.00  0.00           H
ATOM   2891  CE1 PHE A 836      63.820  50.920  50.090  1.00  0.00           C
ATOM   2892  HE1 PHE A 836      62.800  51.040  49.780  1.00  0.00           H
ATOM   2893  CZ  PHE A 836      64.750  51.780  49.640  1.00  0.00           C
ATOM   2894  HZ  PHE A 836      64.390  52.350  48.790  1.00  0.00           H
ATOM   2895  CD2 PHE A 836      66.330  51.000  51.330  1.00  0.00           C
ATOM   2896  HD2 PHE A 836      67.330  51.080  51.740  1.00  0.00           H
ATOM   2897  CE2 PHE A 836      66.010  51.860  50.300  1.00  0.00           C
ATOM   2898  HE2 PHE A 836      66.750  52.520  49.870  1.00  0.00           H
ATOM   2899  C   PHE A 836      66.950  47.740  51.490  1.00  0.00           C
ATOM   2900  O   PHE A 836      66.560  47.430  50.350  1.00  0.00           O
ATOM   2901  N   PHE A 837      68.190  48.080  51.800  1.00  0.00           N
ATOM   2902  HN  PHE A 837      68.470  48.280  52.740  1.00  0.00           H
ATOM   2903  CA  PHE A 837      69.290  48.100  50.850  1.00  0.00           C
ATOM   2904  HA  PHE A 837      68.840  48.360  49.910  1.00  0.00           H
ATOM   2905  CB  PHE A 837      70.430  49.080  51.460  1.00  0.00           C
ATOM   2906  HB1 PHE A 837      71.410  48.920  50.940  1.00  0.00           H
ATOM   2907  HB2 PHE A 837      70.450  48.870  52.540  1.00  0.00           H
ATOM   2908  CG  PHE A 837      70.030  50.500  51.150  1.00  0.00           C
ATOM   2909  CD1 PHE A 837      70.110  51.530  52.100  1.00  0.00           C
ATOM   2910  HD1 PHE A 837      70.480  51.260  53.080  1.00  0.00           H
ATOM   2911  CE1 PHE A 837      69.740  52.860  51.750  1.00  0.00           C
ATOM   2912  HE1 PHE A 837      69.590  53.720  52.390  1.00  0.00           H
ATOM   2913  CZ  PHE A 837      69.400  53.120  50.380  1.00  0.00           C
ATOM   2914  HZ  PHE A 837      69.330  54.120  49.980  1.00  0.00           H
ATOM   2915  CD2 PHE A 837      69.820  50.800  49.820  1.00  0.00           C
ATOM   2916  HD2 PHE A 837      69.920  50.060  49.040  1.00  0.00           H
ATOM   2917  CE2 PHE A 837      69.480  52.110  49.480  1.00  0.00           C
ATOM   2918  HE2 PHE A 837      69.490  52.310  48.420  1.00  0.00           H
ATOM   2919  C   PHE A 837      69.740  46.650  50.530  1.00  0.00           C
ATOM   2920  O   PHE A 837      70.440  46.360  49.600  1.00  0.00           O
ATOM   2921  N   LEU A 838      69.510  45.670  51.390  1.00  0.00           N
ATOM   2922  HN  LEU A 838      69.140  45.800  52.310  1.00  0.00           H
ATOM   2923  CA  LEU A 838      69.540  44.240  50.950  1.00  0.00           C
ATOM   2924  HA  LEU A 838      70.510  44.070  50.530  1.00  0.00           H
ATOM   2925  CB  LEU A 838      69.460  43.280  52.160  1.00  0.00           C
ATOM   2926  HB1 LEU A 838      68.600  43.600  52.790  1.00  0.00           H
ATOM   2927  HB2 LEU A 838      70.300  43.480  52.860  1.00  0.00           H
ATOM   2928  CG  LEU A 838      69.390  41.730  51.980  1.00  0.00           C
ATOM   2929  HG  LEU A 838      68.390  41.590  51.520  1.00  0.00           H
ATOM   2930  CD1 LEU A 838      70.600  41.130  51.120  1.00  0.00           C
ATOM   2931 HD11 LEU A 838      71.520  41.140  51.750  1.00  0.00           H
ATOM   2932 HD12 LEU A 838      70.750  41.660  50.150  1.00  0.00           H
ATOM   2933 HD13 LEU A 838      70.300  40.090  50.890  1.00  0.00           H
ATOM   2934  CD2 LEU A 838      69.290  41.110  53.380  1.00  0.00           C
ATOM   2935 HD21 LEU A 838      68.580  41.620  54.070  1.00  0.00           H
ATOM   2936 HD22 LEU A 838      70.310  41.150  53.800  1.00  0.00           H
ATOM   2937 HD23 LEU A 838      69.090  40.020  53.360  1.00  0.00           H
ATOM   2938  C   LEU A 838      68.510  43.790  49.910  1.00  0.00           C
ATOM   2939  O   LEU A 838      68.810  43.080  48.920  1.00  0.00           O
ATOM   2940  N   SER A 839      67.310  44.330  50.160  1.00  0.00           N
ATOM   2941  HN  SER A 839      67.110  44.720  51.040  1.00  0.00           H
ATOM   2942  CA  SER A 839      66.130  44.110  49.250  1.00  0.00           C
ATOM   2943  HA  SER A 839      66.070  43.050  49.040  1.00  0.00           H
ATOM   2944  CB  SER A 839      64.750  44.680  49.810  1.00  0.00           C
ATOM   2945  HB1 SER A 839      64.550  45.740  49.530  1.00  0.00           H
ATOM   2946  HB2 SER A 839      64.740  44.720  50.930  1.00  0.00           H
ATOM   2947  OG  SER A 839      63.690  43.870  49.430  1.00  0.00           O
ATOM   2948  HG1 SER A 839      63.430  44.130  48.550  1.00  0.00           H
ATOM   2949  C   SER A 839      66.390  44.680  47.900  1.00  0.00           C
ATOM   2950  O   SER A 839      66.160  44.040  46.870  1.00  0.00           O
ATOM   2951  N   SER A 840      66.930  45.940  47.960  1.00  0.00           N
ATOM   2952  HN  SER A 840      67.010  46.360  48.860  1.00  0.00           H
ATOM   2953  CA  SER A 840      67.380  46.750  46.760  1.00  0.00           C
ATOM   2954  HA  SER A 840      66.530  46.820  46.100  1.00  0.00           H
ATOM   2955  CB  SER A 840      67.960  48.080  47.160  1.00  0.00           C
ATOM   2956  HB1 SER A 840      68.870  47.920  47.780  1.00  0.00           H
ATOM   2957  HB2 SER A 840      67.320  48.710  47.810  1.00  0.00           H
ATOM   2958  OG  SER A 840      68.470  48.890  46.100  1.00  0.00           O
ATOM   2959  HG1 SER A 840      67.710  49.260  45.650  1.00  0.00           H
ATOM   2960  C   SER A 840      68.400  45.960  45.940  1.00  0.00           C
ATOM   2961  O   SER A 840      68.300  45.750  44.720  1.00  0.00           O
ATOM   2962  N   PHE A 841      69.460  45.480  46.570  1.00  0.00           N
ATOM   2963  HN  PHE A 841      69.650  45.750  47.500  1.00  0.00           H
ATOM   2964  CA  PHE A 841      70.530  44.640  45.930  1.00  0.00           C
ATOM   2965  HA  PHE A 841      70.940  45.200  45.090  1.00  0.00           H
ATOM   2966  CB  PHE A 841      71.650  44.470  47.040  1.00  0.00           C
ATOM   2967  HB1 PHE A 841      71.450  43.670  47.790  1.00  0.00           H
ATOM   2968  HB2 PHE A 841      71.830  45.430  47.560  1.00  0.00           H
ATOM   2969  CG  PHE A 841      72.990  44.190  46.410  1.00  0.00           C
ATOM   2970  CD1 PHE A 841      73.250  42.830  46.120  1.00  0.00           C
ATOM   2971  HD1 PHE A 841      72.460  42.110  46.310  1.00  0.00           H
ATOM   2972  CE1 PHE A 841      74.420  42.490  45.450  1.00  0.00           C
ATOM   2973  HE1 PHE A 841      74.620  41.490  45.120  1.00  0.00           H
ATOM   2974  CZ  PHE A 841      75.360  43.510  45.110  1.00  0.00           C
ATOM   2975  HZ  PHE A 841      76.250  43.210  44.580  1.00  0.00           H
ATOM   2976  CD2 PHE A 841      73.830  45.230  46.050  1.00  0.00           C
ATOM   2977  HD2 PHE A 841      73.630  46.260  46.320  1.00  0.00           H
ATOM   2978  CE2 PHE A 841      75.010  44.860  45.370  1.00  0.00           C
ATOM   2979  HE2 PHE A 841      75.710  45.580  44.990  1.00  0.00           H
ATOM   2980  C   PHE A 841      70.040  43.330  45.340  1.00  0.00           C
ATOM   2981  O   PHE A 841      70.510  43.000  44.220  1.00  0.00           O
ATOM   2982  N   LEU A 842      69.030  42.660  45.960  1.00  0.00           N
ATOM   2983  HN  LEU A 842      68.540  42.910  46.790  1.00  0.00           H
ATOM   2984  CA  LEU A 842      68.650  41.430  45.350  1.00  0.00           C
ATOM   2985  HA  LEU A 842      69.490  41.010  44.820  1.00  0.00           H
ATOM   2986  CB  LEU A 842      68.010  40.410  46.350  1.00  0.00           C
ATOM   2987  HB1 LEU A 842      67.580  39.510  45.870  1.00  0.00           H
ATOM   2988  HB2 LEU A 842      67.160  40.920  46.870  1.00  0.00           H
ATOM   2989  CG  LEU A 842      69.000  39.950  47.500  1.00  0.00           C
ATOM   2990  HG  LEU A 842      68.930  40.750  48.270  1.00  0.00           H
ATOM   2991  CD1 LEU A 842      68.430  38.730  48.240  1.00  0.00           C
ATOM   2992 HD11 LEU A 842      67.430  38.930  48.680  1.00  0.00           H
ATOM   2993 HD12 LEU A 842      69.180  38.350  48.960  1.00  0.00           H
ATOM   2994 HD13 LEU A 842      68.180  37.860  47.590  1.00  0.00           H
ATOM   2995  CD2 LEU A 842      70.410  39.670  47.040  1.00  0.00           C
ATOM   2996 HD21 LEU A 842      70.800  40.600  46.570  1.00  0.00           H
ATOM   2997 HD22 LEU A 842      70.390  38.770  46.400  1.00  0.00           H
ATOM   2998 HD23 LEU A 842      71.110  39.480  47.870  1.00  0.00           H
ATOM   2999  C   LEU A 842      67.600  41.700  44.240  1.00  0.00           C
ATOM   3000  O   LEU A 842      67.430  40.980  43.230  1.00  0.00           O
ATOM   3001  N   LYS A 843      66.750  42.800  44.380  1.00  0.00           N
ATOM   3002  HN  LYS A 843      66.770  43.410  45.170  1.00  0.00           H
ATOM   3003  CA  LYS A 843      65.830  43.150  43.330  1.00  0.00           C
ATOM   3004  HA  LYS A 843      65.200  42.290  43.190  1.00  0.00           H
ATOM   3005  CB  LYS A 843      65.050  44.450  43.820  1.00  0.00           C
ATOM   3006  HB1 LYS A 843      65.780  45.250  44.050  1.00  0.00           H
ATOM   3007  HB2 LYS A 843      64.560  44.170  44.780  1.00  0.00           H
ATOM   3008  CG  LYS A 843      63.930  44.760  42.750  1.00  0.00           C
ATOM   3009  HG1 LYS A 843      64.500  45.090  41.850  1.00  0.00           H
ATOM   3010  HG2 LYS A 843      63.340  45.620  43.150  1.00  0.00           H
ATOM   3011  CD  LYS A 843      62.840  43.750  42.410  1.00  0.00           C
ATOM   3012  HD1 LYS A 843      62.520  43.470  43.440  1.00  0.00           H
ATOM   3013  HD2 LYS A 843      63.270  42.780  42.080  1.00  0.00           H
ATOM   3014  CE  LYS A 843      61.730  44.370  41.560  1.00  0.00           C
ATOM   3015  HE1 LYS A 843      61.480  45.420  41.770  1.00  0.00           H
ATOM   3016  HE2 LYS A 843      60.770  43.820  41.730  1.00  0.00           H
ATOM   3017  NZ  LYS A 843      62.160  44.410  40.160  1.00  0.00           N
ATOM   3018  HZ1 LYS A 843      61.340  44.760  39.620  1.00  0.00           H
ATOM   3019  HZ2 LYS A 843      62.400  43.450  39.830  1.00  0.00           H
ATOM   3020  HZ3 LYS A 843      62.930  45.100  39.980  1.00  0.00           H
ATOM   3021  C   LYS A 843      66.540  43.430  41.990  1.00  0.00           C
ATOM   3022  O   LYS A 843      66.100  43.020  40.880  1.00  0.00           O
ATOM   3023  N   GLN A 844      67.650  44.170  41.990  1.00  0.00           N
ATOM   3024  HN  GLN A 844      68.040  44.460  42.860  1.00  0.00           H
ATOM   3025  CA  GLN A 844      68.400  44.550  40.850  1.00  0.00           C
ATOM   3026  HA  GLN A 844      67.690  44.710  40.050  1.00  0.00           H
ATOM   3027  CB  GLN A 844      69.250  45.860  41.050  1.00  0.00           C
ATOM   3028  HB1 GLN A 844      69.740  46.070  40.070  1.00  0.00           H
ATOM   3029  HB2 GLN A 844      70.030  45.760  41.830  1.00  0.00           H
ATOM   3030  CG  GLN A 844      68.480  47.210  41.270  1.00  0.00           C
ATOM   3031  HG1 GLN A 844      69.200  48.050  41.400  1.00  0.00           H
ATOM   3032  HG2 GLN A 844      67.960  47.120  42.240  1.00  0.00           H
ATOM   3033  CD  GLN A 844      67.510  47.450  40.190  1.00  0.00           C
ATOM   3034  OE1 GLN A 844      66.420  46.910  40.260  1.00  0.00           O
ATOM   3035  NE2 GLN A 844      67.950  48.090  39.080  1.00  0.00           N
ATOM   3036 HE21 GLN A 844      67.360  48.040  38.280  1.00  0.00           H
ATOM   3037 HE22 GLN A 844      68.920  48.350  39.000  1.00  0.00           H
ATOM   3038  C   GLN A 844      69.330  43.500  40.410  1.00  0.00           C
ATOM   3039  O   GLN A 844      70.050  43.630  39.460  1.00  0.00           O
ATOM   3040  N   PHE A 845      69.310  42.290  41.060  1.00  0.00           N
ATOM   3041  HN  PHE A 845      68.750  42.090  41.860  1.00  0.00           H
ATOM   3042  CA  PHE A 845      70.240  41.200  40.860  1.00  0.00           C
ATOM   3043  HA  PHE A 845      71.250  41.560  41.020  1.00  0.00           H
ATOM   3044  CB  PHE A 845      69.970  40.220  41.990  1.00  0.00           C
ATOM   3045  HB1 PHE A 845      69.090  39.580  41.770  1.00  0.00           H
ATOM   3046  HB2 PHE A 845      69.780  40.830  42.880  1.00  0.00           H
ATOM   3047  CG  PHE A 845      71.130  39.270  42.350  1.00  0.00           C
ATOM   3048  CD1 PHE A 845      71.140  38.000  41.760  1.00  0.00           C
ATOM   3049  HD1 PHE A 845      70.350  37.620  41.120  1.00  0.00           H
ATOM   3050  CE1 PHE A 845      72.250  37.080  41.990  1.00  0.00           C
ATOM   3051  HE1 PHE A 845      72.320  36.090  41.580  1.00  0.00           H
ATOM   3052  CZ  PHE A 845      73.260  37.520  42.850  1.00  0.00           C
ATOM   3053  HZ  PHE A 845      74.100  36.870  43.020  1.00  0.00           H
ATOM   3054  CD2 PHE A 845      72.300  39.670  43.140  1.00  0.00           C
ATOM   3055  HD2 PHE A 845      72.380  40.650  43.570  1.00  0.00           H
ATOM   3056  CE2 PHE A 845      73.280  38.740  43.470  1.00  0.00           C
ATOM   3057  HE2 PHE A 845      74.090  39.000  44.110  1.00  0.00           H
ATOM   3058  C   PHE A 845      70.160  40.540  39.460  1.00  0.00           C
ATOM   3059  O   PHE A 845      71.120  40.030  38.920  1.00  0.00           O
ATOM   3060  N   LYS A 846      68.990  40.560  38.780  1.00  0.00           N
ATOM   3061  HN  LYS A 846      68.270  40.940  39.360  1.00  0.00           H
ATOM   3062  CA  LYS A 846      68.610  40.180  37.410  1.00  0.00           C
ATOM   3063  HA  LYS A 846      68.620  39.100  37.450  1.00  0.00           H
ATOM   3064  CB  LYS A 846      67.180  40.600  37.110  1.00  0.00           C
ATOM   3065  HB1 LYS A 846      66.500  40.210  37.900  1.00  0.00           H
ATOM   3066  HB2 LYS A 846      66.850  40.220  36.120  1.00  0.00           H
ATOM   3067  CG  LYS A 846      66.860  42.070  37.210  1.00  0.00           C
ATOM   3068  HG1 LYS A 846      67.530  42.510  36.440  1.00  0.00           H
ATOM   3069  HG2 LYS A 846      67.110  42.410  38.240  1.00  0.00           H
ATOM   3070  CD  LYS A 846      65.380  42.440  36.920  1.00  0.00           C
ATOM   3071  HD1 LYS A 846      64.730  41.690  37.430  1.00  0.00           H
ATOM   3072  HD2 LYS A 846      65.290  42.360  35.820  1.00  0.00           H
ATOM   3073  CE  LYS A 846      64.950  43.830  37.400  1.00  0.00           C
ATOM   3074  HE1 LYS A 846      65.210  43.930  38.480  1.00  0.00           H
ATOM   3075  HE2 LYS A 846      63.860  43.910  37.240  1.00  0.00           H
ATOM   3076  NZ  LYS A 846      65.610  44.910  36.630  1.00  0.00           N
ATOM   3077  HZ1 LYS A 846      66.590  45.030  36.960  1.00  0.00           H
ATOM   3078  HZ2 LYS A 846      65.020  45.750  36.790  1.00  0.00           H
ATOM   3079  HZ3 LYS A 846      65.550  44.680  35.610  1.00  0.00           H
ATOM   3080  C   LYS A 846      69.630  40.410  36.350  1.00  0.00           C
ATOM   3081  O   LYS A 846      69.850  39.500  35.590  1.00  0.00           O
ATOM   3082  N   THR A 847      70.230  41.600  36.310  1.00  0.00           N
ATOM   3083  HN  THR A 847      69.950  42.150  37.090  1.00  0.00           H
ATOM   3084  CA  THR A 847      71.220  42.070  35.400  1.00  0.00           C
ATOM   3085  HA  THR A 847      71.430  41.270  34.700  1.00  0.00           H
ATOM   3086  CB  THR A 847      70.720  43.250  34.450  1.00  0.00           C
ATOM   3087  HB  THR A 847      71.540  43.470  33.740  1.00  0.00           H
ATOM   3088  OG1 THR A 847      70.340  44.380  35.240  1.00  0.00           O
ATOM   3089  HG1 THR A 847      70.850  44.420  36.050  1.00  0.00           H
ATOM   3090  CG2 THR A 847      69.480  43.010  33.660  1.00  0.00           C
ATOM   3091 HG21 THR A 847      68.620  42.680  34.280  1.00  0.00           H
ATOM   3092 HG22 THR A 847      69.690  42.190  32.930  1.00  0.00           H
ATOM   3093 HG23 THR A 847      69.070  43.800  32.990  1.00  0.00           H
ATOM   3094  C   THR A 847      72.520  42.330  36.030  1.00  0.00           C
ATOM   3095  O   THR A 847      73.350  43.060  35.490  1.00  0.00           O
ATOM   3096  N   LYS A 848      72.780  41.680  37.180  1.00  0.00           N
ATOM   3097  HN  LYS A 848      72.100  41.160  37.690  1.00  0.00           H
ATOM   3098  CA  LYS A 848      74.100  41.820  37.830  1.00  0.00           C
ATOM   3099  HA  LYS A 848      74.510  42.800  37.620  1.00  0.00           H
ATOM   3100  CB  LYS A 848      73.920  41.680  39.360  1.00  0.00           C
ATOM   3101  HB1 LYS A 848      74.890  41.430  39.830  1.00  0.00           H
ATOM   3102  HB2 LYS A 848      73.280  40.790  39.500  1.00  0.00           H
ATOM   3103  CG  LYS A 848      73.510  43.020  39.960  1.00  0.00           C
ATOM   3104  HG1 LYS A 848      72.470  43.300  39.690  1.00  0.00           H
ATOM   3105  HG2 LYS A 848      74.150  43.800  39.510  1.00  0.00           H
ATOM   3106  CD  LYS A 848      73.720  43.030  41.440  1.00  0.00           C
ATOM   3107  HD1 LYS A 848      74.740  43.150  41.850  1.00  0.00           H
ATOM   3108  HD2 LYS A 848      73.410  42.030  41.820  1.00  0.00           H
ATOM   3109  CE  LYS A 848      72.930  44.030  42.270  1.00  0.00           C
ATOM   3110  HE1 LYS A 848      73.010  43.660  43.310  1.00  0.00           H
ATOM   3111  HE2 LYS A 848      71.860  44.080  41.980  1.00  0.00           H
ATOM   3112  NZ  LYS A 848      73.420  45.410  41.990  1.00  0.00           N
ATOM   3113  HZ1 LYS A 848      74.450  45.350  42.110  1.00  0.00           H
ATOM   3114  HZ2 LYS A 848      72.940  46.070  42.630  1.00  0.00           H
ATOM   3115  HZ3 LYS A 848      73.190  45.890  41.100  1.00  0.00           H
ATOM   3116  C   LYS A 848      75.160  40.850  37.280  1.00  0.00           C
ATOM   3117  O   LYS A 848      74.890  39.980  36.410  1.00  0.00           O
ATOM   3118  N   ARG A 849      76.430  40.900  37.820  1.00  0.00           N
ATOM   3119  HN  ARG A 849      76.630  41.570  38.540  1.00  0.00           H
ATOM   3120  CA  ARG A 849      77.530  40.040  37.400  1.00  0.00           C
ATOM   3121  HA  ARG A 849      77.350  39.950  36.330  1.00  0.00           H
ATOM   3122  CB  ARG A 849      78.980  40.640  37.510  1.00  0.00           C
ATOM   3123  HB1 ARG A 849      79.780  39.860  37.480  1.00  0.00           H
ATOM   3124  HB2 ARG A 849      79.140  41.210  38.440  1.00  0.00           H
ATOM   3125  CG  ARG A 849      79.270  41.640  36.340  1.00  0.00           C
ATOM   3126  HG1 ARG A 849      78.620  42.550  36.450  1.00  0.00           H
ATOM   3127  HG2 ARG A 849      78.970  41.200  35.380  1.00  0.00           H
ATOM   3128  CD  ARG A 849      80.660  42.150  36.090  1.00  0.00           C
ATOM   3129  HD1 ARG A 849      80.780  42.500  35.030  1.00  0.00           H
ATOM   3130  HD2 ARG A 849      81.340  41.280  36.190  1.00  0.00           H
ATOM   3131  NE  ARG A 849      80.970  43.300  37.030  1.00  0.00           N
ATOM   3132  HE  ARG A 849      80.180  43.800  37.400  1.00  0.00           H
ATOM   3133  CZ  ARG A 849      82.080  43.950  36.840  1.00  0.00           C
ATOM   3134  NH1 ARG A 849      82.310  45.080  37.480  1.00  0.00           N
ATOM   3135 HH11 ARG A 849      81.710  45.650  38.030  1.00  0.00           H
ATOM   3136 HH12 ARG A 849      83.250  45.400  37.440  1.00  0.00           H
ATOM   3137  NH2 ARG A 849      83.130  43.380  36.230  1.00  0.00           N
ATOM   3138 HH21 ARG A 849      83.120  42.500  35.760  1.00  0.00           H
ATOM   3139 HH22 ARG A 849      84.000  43.810  36.460  1.00  0.00           H
ATOM   3140  C   ARG A 849      77.550  38.520  37.750  1.00  0.00           C
ATOM   3141  O   ARG A 849      78.280  37.700  37.210  1.00  0.00           O
ATOM   3142  N   TYR A 850      76.640  38.100  38.650  1.00  0.00           N
ATOM   3143  HN  TYR A 850      76.000  38.740  39.050  1.00  0.00           H
ATOM   3144  CA  TYR A 850      76.790  36.740  39.230  1.00  0.00           C
ATOM   3145  HA  TYR A 850      77.770  36.320  39.030  1.00  0.00           H
ATOM   3146  CB  TYR A 850      76.730  36.680  40.850  1.00  0.00           C
ATOM   3147  HB1 TYR A 850      76.710  35.620  41.180  1.00  0.00           H
ATOM   3148  HB2 TYR A 850      75.800  37.170  41.210  1.00  0.00           H
ATOM   3149  CG  TYR A 850      77.870  37.380  41.440  1.00  0.00           C
ATOM   3150  CD1 TYR A 850      77.640  38.400  42.410  1.00  0.00           C
ATOM   3151  HD1 TYR A 850      76.650  38.460  42.840  1.00  0.00           H
ATOM   3152  CE1 TYR A 850      78.690  39.050  42.990  1.00  0.00           C
ATOM   3153  HE1 TYR A 850      78.480  39.740  43.800  1.00  0.00           H
ATOM   3154  CZ  TYR A 850      80.040  38.780  42.610  1.00  0.00           C
ATOM   3155  OH  TYR A 850      81.020  39.450  43.280  1.00  0.00           O
ATOM   3156  HH  TYR A 850      81.830  39.050  42.930  1.00  0.00           H
ATOM   3157  CD2 TYR A 850      79.190  37.080  41.130  1.00  0.00           C
ATOM   3158  HD2 TYR A 850      79.450  36.330  40.390  1.00  0.00           H
ATOM   3159  CE2 TYR A 850      80.270  37.790  41.690  1.00  0.00           C
ATOM   3160  HE2 TYR A 850      81.260  37.630  41.300  1.00  0.00           H
ATOM   3161  C   TYR A 850      75.690  35.810  38.700  1.00  0.00           C
ATOM   3162  O   TYR A 850      74.490  36.140  38.770  1.00  0.00           O
ATOM   3163  N   PHE A 851      76.090  34.590  38.220  1.00  0.00           N
ATOM   3164  HN  PHE A 851      77.050  34.340  38.220  1.00  0.00           H
ATOM   3165  CA  PHE A 851      75.200  33.530  37.780  1.00  0.00           C
ATOM   3166  HA  PHE A 851      75.850  32.670  37.790  1.00  0.00           H
ATOM   3167  CB  PHE A 851      74.010  33.110  38.800  1.00  0.00           C
ATOM   3168  HB1 PHE A 851      73.910  32.020  38.630  1.00  0.00           H
ATOM   3169  HB2 PHE A 851      73.110  33.760  38.710  1.00  0.00           H
ATOM   3170  CG  PHE A 851      74.550  33.300  40.240  1.00  0.00           C
ATOM   3171  CD1 PHE A 851      75.820  32.810  40.550  1.00  0.00           C
ATOM   3172  HD1 PHE A 851      76.390  32.330  39.770  1.00  0.00           H
ATOM   3173  CE1 PHE A 851      76.410  32.970  41.840  1.00  0.00           C
ATOM   3174  HE1 PHE A 851      77.420  32.650  42.060  1.00  0.00           H
ATOM   3175  CZ  PHE A 851      75.560  33.500  42.960  1.00  0.00           C
ATOM   3176  HZ  PHE A 851      76.200  33.460  43.820  1.00  0.00           H
ATOM   3177  CD2 PHE A 851      73.810  33.900  41.300  1.00  0.00           C
ATOM   3178  HD2 PHE A 851      72.840  34.330  41.080  1.00  0.00           H
ATOM   3179  CE2 PHE A 851      74.290  33.940  42.620  1.00  0.00           C
ATOM   3180  HE2 PHE A 851      73.720  34.420  43.420  1.00  0.00           H
ATOM   3181  C   PHE A 851      74.610  33.540  36.370  1.00  0.00           C
ATOM   3182  O   PHE A 851      74.310  34.670  35.880  1.00  0.00           O
ATOM   3183  N   PRO A 852      74.330  32.430  35.710  1.00  0.00           N
ATOM   3184  CD  PRO A 852      74.920  31.120  35.950  1.00  0.00           C
ATOM   3185  HD1 PRO A 852      74.680  30.700  36.960  1.00  0.00           H
ATOM   3186  HD2 PRO A 852      76.000  31.300  35.860  1.00  0.00           H
ATOM   3187  CA  PRO A 852      73.320  32.370  34.730  1.00  0.00           C
ATOM   3188  HA  PRO A 852      73.770  32.690  33.800  1.00  0.00           H
ATOM   3189  CB  PRO A 852      73.020  30.850  34.610  1.00  0.00           C
ATOM   3190  HB1 PRO A 852      72.510  30.570  33.670  1.00  0.00           H
ATOM   3191  HB2 PRO A 852      72.250  30.600  35.370  1.00  0.00           H
ATOM   3192  CG  PRO A 852      74.330  30.150  34.900  1.00  0.00           C
ATOM   3193  HG1 PRO A 852      74.170  29.090  35.210  1.00  0.00           H
ATOM   3194  HG2 PRO A 852      75.040  30.060  34.050  1.00  0.00           H
ATOM   3195  C   PRO A 852      72.080  33.190  34.970  1.00  0.00           C
ATOM   3196  O   PRO A 852      71.500  33.160  36.020  1.00  0.00           O
ATOM   3197  N   THR A 853      71.550  33.780  33.890  1.00  0.00           N
ATOM   3198  HN  THR A 853      71.970  33.670  32.990  1.00  0.00           H
ATOM   3199  CA  THR A 853      70.380  34.690  33.930  1.00  0.00           C
ATOM   3200  HA  THR A 853      70.680  35.530  34.530  1.00  0.00           H
ATOM   3201  CB  THR A 853      69.780  35.110  32.610  1.00  0.00           C
ATOM   3202  HB  THR A 853      69.150  34.300  32.190  1.00  0.00           H
ATOM   3203  OG1 THR A 853      70.730  35.380  31.620  1.00  0.00           O
ATOM   3204  HG1 THR A 853      70.540  34.960  30.790  1.00  0.00           H
ATOM   3205  CG2 THR A 853      68.920  36.360  32.820  1.00  0.00           C
ATOM   3206 HG21 THR A 853      69.210  37.120  32.070  1.00  0.00           H
ATOM   3207 HG22 THR A 853      69.040  36.890  33.790  1.00  0.00           H
ATOM   3208 HG23 THR A 853      67.840  36.160  32.640  1.00  0.00           H
ATOM   3209  C   THR A 853      69.220  34.120  34.760  1.00  0.00           C
ATOM   3210  O   THR A 853      68.770  34.770  35.710  1.00  0.00           O
ATOM   3211  N   LYS A 854      68.630  32.930  34.410  1.00  0.00           N
ATOM   3212  HN  LYS A 854      69.060  32.380  33.700  1.00  0.00           H
ATOM   3213  CA  LYS A 854      67.490  32.320  35.090  1.00  0.00           C
ATOM   3214  HA  LYS A 854      66.730  33.010  34.750  1.00  0.00           H
ATOM   3215  CB  LYS A 854      66.980  30.870  34.530  1.00  0.00           C
ATOM   3216  HB1 LYS A 854      66.130  30.500  35.150  1.00  0.00           H
ATOM   3217  HB2 LYS A 854      67.850  30.220  34.720  1.00  0.00           H
ATOM   3218  CG  LYS A 854      66.510  30.900  33.090  1.00  0.00           C
ATOM   3219  HG1 LYS A 854      66.140  29.900  32.780  1.00  0.00           H
ATOM   3220  HG2 LYS A 854      67.360  31.180  32.420  1.00  0.00           H
ATOM   3221  CD  LYS A 854      65.410  31.870  32.850  1.00  0.00           C
ATOM   3222  HD1 LYS A 854      65.880  32.860  33.020  1.00  0.00           H
ATOM   3223  HD2 LYS A 854      64.640  31.670  33.620  1.00  0.00           H
ATOM   3224  CE  LYS A 854      64.930  31.820  31.390  1.00  0.00           C
ATOM   3225  HE1 LYS A 854      65.720  31.800  30.610  1.00  0.00           H
ATOM   3226  HE2 LYS A 854      64.160  32.620  31.290  1.00  0.00           H
ATOM   3227  NZ  LYS A 854      64.070  30.570  31.250  1.00  0.00           N
ATOM   3228  HZ1 LYS A 854      64.560  29.820  30.740  1.00  0.00           H
ATOM   3229  HZ2 LYS A 854      63.230  30.840  30.690  1.00  0.00           H
ATOM   3230  HZ3 LYS A 854      63.890  30.370  32.250  1.00  0.00           H
ATOM   3231  C   LYS A 854      67.630  32.200  36.580  1.00  0.00           C
ATOM   3232  O   LYS A 854      66.580  32.420  37.280  1.00  0.00           O
ATOM   3233  N   VAL A 855      68.800  31.910  37.100  1.00  0.00           N
ATOM   3234  HN  VAL A 855      69.540  31.740  36.450  1.00  0.00           H
ATOM   3235  CA  VAL A 855      69.150  32.070  38.520  1.00  0.00           C
ATOM   3236  HA  VAL A 855      68.470  31.460  39.100  1.00  0.00           H
ATOM   3237  CB  VAL A 855      70.450  31.370  38.870  1.00  0.00           C
ATOM   3238  HB  VAL A 855      71.280  31.720  38.220  1.00  0.00           H
ATOM   3239  CG1 VAL A 855      70.820  31.400  40.360  1.00  0.00           C
ATOM   3240 HG11 VAL A 855      71.760  30.810  40.490  1.00  0.00           H
ATOM   3241 HG12 VAL A 855      70.050  30.880  40.970  1.00  0.00           H
ATOM   3242 HG13 VAL A 855      70.990  32.410  40.770  1.00  0.00           H
ATOM   3243  CG2 VAL A 855      70.310  29.870  38.460  1.00  0.00           C
ATOM   3244 HG21 VAL A 855      69.380  29.460  38.890  1.00  0.00           H
ATOM   3245 HG22 VAL A 855      71.100  29.200  38.860  1.00  0.00           H
ATOM   3246 HG23 VAL A 855      70.300  29.800  37.350  1.00  0.00           H
ATOM   3247  C   VAL A 855      69.150  33.410  39.100  1.00  0.00           C
ATOM   3248  O   VAL A 855      68.440  33.690  40.070  1.00  0.00           O
ATOM   3249  N   ARG A 856      69.870  34.340  38.520  1.00  0.00           N
ATOM   3250  HN  ARG A 856      70.410  34.090  37.720  1.00  0.00           H
ATOM   3251  CA  ARG A 856      69.880  35.650  39.070  1.00  0.00           C
ATOM   3252  HA  ARG A 856      70.320  35.510  40.050  1.00  0.00           H
ATOM   3253  CB  ARG A 856      71.060  36.510  38.460  1.00  0.00           C
ATOM   3254  HB1 ARG A 856      71.980  36.050  38.890  1.00  0.00           H
ATOM   3255  HB2 ARG A 856      71.010  37.530  38.920  1.00  0.00           H
ATOM   3256  CG  ARG A 856      71.050  36.590  36.920  1.00  0.00           C
ATOM   3257  HG1 ARG A 856      70.100  37.050  36.570  1.00  0.00           H
ATOM   3258  HG2 ARG A 856      71.200  35.600  36.420  1.00  0.00           H
ATOM   3259  CD  ARG A 856      72.230  37.390  36.380  1.00  0.00           C
ATOM   3260  HD1 ARG A 856      73.220  36.900  36.500  1.00  0.00           H
ATOM   3261  HD2 ARG A 856      72.330  38.360  36.910  1.00  0.00           H
ATOM   3262  NE  ARG A 856      71.940  37.750  34.980  1.00  0.00           N
ATOM   3263  HE  ARG A 856      71.250  38.460  34.840  1.00  0.00           H
ATOM   3264  CZ  ARG A 856      72.690  37.480  33.860  1.00  0.00           C
ATOM   3265  NH1 ARG A 856      73.670  36.600  33.910  1.00  0.00           N
ATOM   3266 HH11 ARG A 856      74.240  36.490  33.090  1.00  0.00           H
ATOM   3267 HH12 ARG A 856      73.860  36.290  34.840  1.00  0.00           H
ATOM   3268  NH2 ARG A 856      72.480  37.970  32.680  1.00  0.00           N
ATOM   3269 HH21 ARG A 856      73.040  37.610  31.940  1.00  0.00           H
ATOM   3270 HH22 ARG A 856      71.730  38.570  32.420  1.00  0.00           H
ATOM   3271  C   ARG A 856      68.580  36.420  39.120  1.00  0.00           C
ATOM   3272  O   ARG A 856      68.350  37.100  40.070  1.00  0.00           O
ATOM   3273  N   SER A 857      67.830  36.330  38.060  1.00  0.00           N
ATOM   3274  HN  SER A 857      68.230  35.810  37.300  1.00  0.00           H
ATOM   3275  CA  SER A 857      66.440  36.870  37.850  1.00  0.00           C
ATOM   3276  HA  SER A 857      66.560  37.900  38.150  1.00  0.00           H
ATOM   3277  CB  SER A 857      65.860  36.800  36.400  1.00  0.00           C
ATOM   3278  HB1 SER A 857      65.830  35.720  36.150  1.00  0.00           H
ATOM   3279  HB2 SER A 857      66.470  37.330  35.650  1.00  0.00           H
ATOM   3280  OG  SER A 857      64.560  37.390  36.400  1.00  0.00           O
ATOM   3281  HG1 SER A 857      64.240  37.310  35.510  1.00  0.00           H
ATOM   3282  C   SER A 857      65.500  36.260  38.850  1.00  0.00           C
ATOM   3283  O   SER A 857      64.640  36.980  39.390  1.00  0.00           O
ATOM   3284  N   THR A 858      65.600  34.950  39.160  1.00  0.00           N
ATOM   3285  HN  THR A 858      66.220  34.400  38.600  1.00  0.00           H
ATOM   3286  CA  THR A 858      64.730  34.250  40.150  1.00  0.00           C
ATOM   3287  HA  THR A 858      63.700  34.570  40.040  1.00  0.00           H
ATOM   3288  CB  THR A 858      64.850  32.670  40.260  1.00  0.00           C
ATOM   3289  HB  THR A 858      65.920  32.410  40.320  1.00  0.00           H
ATOM   3290  OG1 THR A 858      64.460  32.100  39.000  1.00  0.00           O
ATOM   3291  HG1 THR A 858      65.040  32.440  38.300  1.00  0.00           H
ATOM   3292  CG2 THR A 858      64.020  31.970  41.420  1.00  0.00           C
ATOM   3293 HG21 THR A 858      63.880  32.620  42.300  1.00  0.00           H
ATOM   3294 HG22 THR A 858      64.560  31.060  41.770  1.00  0.00           H
ATOM   3295 HG23 THR A 858      63.020  31.730  40.980  1.00  0.00           H
ATOM   3296  C   THR A 858      65.010  34.840  41.570  1.00  0.00           C
ATOM   3297  O   THR A 858      64.110  35.150  42.270  1.00  0.00           O
ATOM   3298  N   ILE A 859      66.300  35.120  41.960  1.00  0.00           N
ATOM   3299  HN  ILE A 859      67.040  34.830  41.360  1.00  0.00           H
ATOM   3300  CA  ILE A 859      66.680  35.890  43.130  1.00  0.00           C
ATOM   3301  HA  ILE A 859      66.280  35.350  43.960  1.00  0.00           H
ATOM   3302  CB  ILE A 859      68.180  35.860  43.200  1.00  0.00           C
ATOM   3303  HB  ILE A 859      68.600  36.160  42.220  1.00  0.00           H
ATOM   3304  CG2 ILE A 859      68.750  36.950  44.170  1.00  0.00           C
ATOM   3305 HG21 ILE A 859      68.580  37.940  43.710  1.00  0.00           H
ATOM   3306 HG22 ILE A 859      69.810  36.740  44.400  1.00  0.00           H
ATOM   3307 HG23 ILE A 859      68.260  36.940  45.170  1.00  0.00           H
ATOM   3308  CG1 ILE A 859      68.700  34.390  43.410  1.00  0.00           C
ATOM   3309 HG11 ILE A 859      68.250  33.750  42.620  1.00  0.00           H
ATOM   3310 HG12 ILE A 859      68.260  33.890  44.310  1.00  0.00           H
ATOM   3311  CD  ILE A 859      70.220  34.200  43.460  1.00  0.00           C
ATOM   3312  HD1 ILE A 859      70.680  34.450  44.430  1.00  0.00           H
ATOM   3313  HD2 ILE A 859      70.670  34.890  42.720  1.00  0.00           H
ATOM   3314  HD3 ILE A 859      70.610  33.270  43.000  1.00  0.00           H
ATOM   3315  C   ILE A 859      66.040  37.240  43.230  1.00  0.00           C
ATOM   3316  O   ILE A 859      65.520  37.720  44.240  1.00  0.00           O
ATOM   3317  N   SER A 860      66.030  37.970  42.080  1.00  0.00           N
ATOM   3318  HN  SER A 860      66.650  37.770  41.330  1.00  0.00           H
ATOM   3319  CA  SER A 860      65.200  39.200  41.940  1.00  0.00           C
ATOM   3320  HA  SER A 860      65.420  39.940  42.700  1.00  0.00           H
ATOM   3321  CB  SER A 860      65.590  39.980  40.610  1.00  0.00           C
ATOM   3322  HB1 SER A 860      64.860  40.820  40.620  1.00  0.00           H
ATOM   3323  HB2 SER A 860      65.320  39.250  39.800  1.00  0.00           H
ATOM   3324  OG  SER A 860      66.910  40.320  40.570  1.00  0.00           O
ATOM   3325  HG1 SER A 860      67.050  40.610  41.480  1.00  0.00           H
ATOM   3326  C   SER A 860      63.710  38.990  42.100  1.00  0.00           C
ATOM   3327  O   SER A 860      63.070  39.790  42.790  1.00  0.00           O
ATOM   3328  N   ASP A 861      63.090  37.960  41.600  1.00  0.00           N
ATOM   3329  HN  ASP A 861      63.540  37.350  40.970  1.00  0.00           H
ATOM   3330  CA  ASP A 861      61.640  37.640  41.790  1.00  0.00           C
ATOM   3331  HA  ASP A 861      61.010  38.480  41.530  1.00  0.00           H
ATOM   3332  CB  ASP A 861      61.140  36.420  40.950  1.00  0.00           C
ATOM   3333  HB1 ASP A 861      60.130  36.110  41.270  1.00  0.00           H
ATOM   3334  HB2 ASP A 861      61.790  35.530  41.120  1.00  0.00           H
ATOM   3335  CG  ASP A 861      61.070  36.750  39.470  1.00  0.00           C
ATOM   3336  OD1 ASP A 861      60.460  35.940  38.710  1.00  0.00           O
ATOM   3337  OD2 ASP A 861      61.420  37.920  39.140  1.00  0.00           O
ATOM   3338  C   ASP A 861      61.370  37.440  43.240  1.00  0.00           C
ATOM   3339  O   ASP A 861      60.440  38.010  43.840  1.00  0.00           O
ATOM   3340  N   PHE A 862      62.110  36.490  43.840  1.00  0.00           N
ATOM   3341  HN  PHE A 862      62.920  36.090  43.410  1.00  0.00           H
ATOM   3342  CA  PHE A 862      61.870  36.080  45.190  1.00  0.00           C
ATOM   3343  HA  PHE A 862      60.810  36.100  45.430  1.00  0.00           H
ATOM   3344  CB  PHE A 862      62.320  34.630  45.310  1.00  0.00           C
ATOM   3345  HB1 PHE A 862      62.370  34.270  46.350  1.00  0.00           H
ATOM   3346  HB2 PHE A 862      63.340  34.450  44.920  1.00  0.00           H
ATOM   3347  CG  PHE A 862      61.380  33.630  44.640  1.00  0.00           C
ATOM   3348  CD1 PHE A 862      60.450  32.920  45.530  1.00  0.00           C
ATOM   3349  HD1 PHE A 862      60.420  33.260  46.550  1.00  0.00           H
ATOM   3350  CE1 PHE A 862      59.640  31.880  45.040  1.00  0.00           C
ATOM   3351  HE1 PHE A 862      59.030  31.290  45.710  1.00  0.00           H
ATOM   3352  CZ  PHE A 862      59.570  31.710  43.630  1.00  0.00           C
ATOM   3353  HZ  PHE A 862      58.820  31.070  43.190  1.00  0.00           H
ATOM   3354  CD2 PHE A 862      61.370  33.330  43.300  1.00  0.00           C
ATOM   3355  HD2 PHE A 862      62.060  33.840  42.640  1.00  0.00           H
ATOM   3356  CE2 PHE A 862      60.480  32.430  42.780  1.00  0.00           C
ATOM   3357  HE2 PHE A 862      60.410  32.310  41.720  1.00  0.00           H
ATOM   3358  C   PHE A 862      62.630  36.890  46.310  1.00  0.00           C
ATOM   3359  O   PHE A 862      62.980  36.530  47.450  1.00  0.00           O
ATOM   3360  N   ALA A 863      62.910  38.150  45.940  1.00  0.00           N
ATOM   3361  HN  ALA A 863      62.470  38.430  45.090  1.00  0.00           H
ATOM   3362  CA  ALA A 863      63.710  39.100  46.710  1.00  0.00           C
ATOM   3363  HA  ALA A 863      64.590  38.530  46.920  1.00  0.00           H
ATOM   3364  CB  ALA A 863      64.040  40.320  45.830  1.00  0.00           C
ATOM   3365  HB1 ALA A 863      64.500  39.970  44.880  1.00  0.00           H
ATOM   3366  HB2 ALA A 863      64.800  40.930  46.360  1.00  0.00           H
ATOM   3367  HB3 ALA A 863      63.180  41.000  45.650  1.00  0.00           H
ATOM   3368  C   ALA A 863      63.200  39.480  48.070  1.00  0.00           C
ATOM   3369  O   ALA A 863      64.000  39.460  49.040  1.00  0.00           O
ATOM   3370  N   VAL A 864      61.890  39.780  48.170  1.00  0.00           N
ATOM   3371  HN  VAL A 864      61.290  39.700  47.380  1.00  0.00           H
ATOM   3372  CA  VAL A 864      61.240  40.130  49.490  1.00  0.00           C
ATOM   3373  HA  VAL A 864      61.780  40.970  49.920  1.00  0.00           H
ATOM   3374  CB  VAL A 864      59.760  40.550  49.390  1.00  0.00           C
ATOM   3375  HB  VAL A 864      59.280  39.960  48.570  1.00  0.00           H
ATOM   3376  CG1 VAL A 864      58.890  40.430  50.630  1.00  0.00           C
ATOM   3377 HG11 VAL A 864      58.540  39.390  50.780  1.00  0.00           H
ATOM   3378 HG12 VAL A 864      57.910  40.940  50.500  1.00  0.00           H
ATOM   3379 HG13 VAL A 864      59.370  40.860  51.540  1.00  0.00           H
ATOM   3380  CG2 VAL A 864      59.770  42.040  48.850  1.00  0.00           C
ATOM   3381 HG21 VAL A 864      58.850  42.260  48.270  1.00  0.00           H
ATOM   3382 HG22 VAL A 864      60.690  42.120  48.230  1.00  0.00           H
ATOM   3383 HG23 VAL A 864      59.800  42.750  49.700  1.00  0.00           H
ATOM   3384  C   VAL A 864      61.330  38.990  50.480  1.00  0.00           C
ATOM   3385  O   VAL A 864      61.870  39.200  51.560  1.00  0.00           O
ATOM   3386  N   PHE A 865      60.980  37.690  50.060  1.00  0.00           N
ATOM   3387  HN  PHE A 865      60.730  37.420  49.130  1.00  0.00           H
ATOM   3388  CA  PHE A 865      61.180  36.550  50.910  1.00  0.00           C
ATOM   3389  HA  PHE A 865      60.590  36.770  51.780  1.00  0.00           H
ATOM   3390  CB  PHE A 865      60.460  35.360  50.310  1.00  0.00           C
ATOM   3391  HB1 PHE A 865      61.010  34.850  49.500  1.00  0.00           H
ATOM   3392  HB2 PHE A 865      59.540  35.790  49.870  1.00  0.00           H
ATOM   3393  CG  PHE A 865      59.920  34.360  51.310  1.00  0.00           C
ATOM   3394  CD1 PHE A 865      58.680  34.490  51.810  1.00  0.00           C
ATOM   3395  HD1 PHE A 865      58.110  35.270  51.340  1.00  0.00           H
ATOM   3396  CE1 PHE A 865      58.180  33.680  52.890  1.00  0.00           C
ATOM   3397  HE1 PHE A 865      57.190  33.790  53.280  1.00  0.00           H
ATOM   3398  CZ  PHE A 865      59.050  32.770  53.460  1.00  0.00           C
ATOM   3399  HZ  PHE A 865      58.700  32.140  54.270  1.00  0.00           H
ATOM   3400  CD2 PHE A 865      60.830  33.380  51.920  1.00  0.00           C
ATOM   3401  HD2 PHE A 865      61.840  33.180  51.580  1.00  0.00           H
ATOM   3402  CE2 PHE A 865      60.300  32.590  52.970  1.00  0.00           C
ATOM   3403  HE2 PHE A 865      60.850  31.740  53.370  1.00  0.00           H
ATOM   3404  C   PHE A 865      62.650  36.270  51.220  1.00  0.00           C
ATOM   3405  O   PHE A 865      62.950  35.910  52.360  1.00  0.00           O
ATOM   3406  N   LEU A 866      63.610  36.390  50.260  1.00  0.00           N
ATOM   3407  HN  LEU A 866      63.360  36.560  49.310  1.00  0.00           H
ATOM   3408  CA  LEU A 866      64.960  36.170  50.510  1.00  0.00           C
ATOM   3409  HA  LEU A 866      65.120  35.160  50.860  1.00  0.00           H
ATOM   3410  CB  LEU A 866      65.840  36.370  49.150  1.00  0.00           C
ATOM   3411  HB1 LEU A 866      66.880  36.480  49.510  1.00  0.00           H
ATOM   3412  HB2 LEU A 866      65.560  37.290  48.590  1.00  0.00           H
ATOM   3413  CG  LEU A 866      65.910  35.180  48.180  1.00  0.00           C
ATOM   3414  HG  LEU A 866      64.900  34.870  47.860  1.00  0.00           H
ATOM   3415  CD1 LEU A 866      66.690  35.450  46.940  1.00  0.00           C
ATOM   3416 HD11 LEU A 866      67.650  35.940  47.230  1.00  0.00           H
ATOM   3417 HD12 LEU A 866      66.200  36.300  46.410  1.00  0.00           H
ATOM   3418 HD13 LEU A 866      66.770  34.620  46.210  1.00  0.00           H
ATOM   3419  CD2 LEU A 866      66.470  33.950  48.920  1.00  0.00           C
ATOM   3420 HD21 LEU A 866      66.240  33.080  48.260  1.00  0.00           H
ATOM   3421 HD22 LEU A 866      65.870  33.690  49.820  1.00  0.00           H
ATOM   3422 HD23 LEU A 866      67.530  34.090  49.200  1.00  0.00           H
ATOM   3423  C   LEU A 866      65.550  37.070  51.540  1.00  0.00           C
ATOM   3424  O   LEU A 866      66.390  36.610  52.360  1.00  0.00           O
ATOM   3425  N   THR A 867      65.160  38.370  51.530  1.00  0.00           N
ATOM   3426  HN  THR A 867      64.490  38.810  50.940  1.00  0.00           H
ATOM   3427  CA  THR A 867      65.600  39.350  52.430  1.00  0.00           C
ATOM   3428  HA  THR A 867      66.680  39.250  52.490  1.00  0.00           H
ATOM   3429  CB  THR A 867      65.080  40.740  52.070  1.00  0.00           C
ATOM   3430  HB  THR A 867      63.980  40.820  51.920  1.00  0.00           H
ATOM   3431  OG1 THR A 867      65.750  41.100  50.860  1.00  0.00           O
ATOM   3432  HG1 THR A 867      65.210  40.790  50.130  1.00  0.00           H
ATOM   3433  CG2 THR A 867      65.480  41.790  53.110  1.00  0.00           C
ATOM   3434 HG21 THR A 867      64.830  41.640  54.000  1.00  0.00           H
ATOM   3435 HG22 THR A 867      65.400  42.810  52.700  1.00  0.00           H
ATOM   3436 HG23 THR A 867      66.500  41.700  53.570  1.00  0.00           H
ATOM   3437  C   THR A 867      65.110  38.920  53.810  1.00  0.00           C
ATOM   3438  O   THR A 867      65.860  38.840  54.800  1.00  0.00           O
ATOM   3439  N   ILE A 868      63.860  38.570  53.890  1.00  0.00           N
ATOM   3440  HN  ILE A 868      63.270  38.760  53.110  1.00  0.00           H
ATOM   3441  CA  ILE A 868      63.400  38.080  55.160  1.00  0.00           C
ATOM   3442  HA  ILE A 868      63.630  38.850  55.870  1.00  0.00           H
ATOM   3443  CB  ILE A 868      61.870  37.980  55.220  1.00  0.00           C
ATOM   3444  HB  ILE A 868      61.420  37.520  54.310  1.00  0.00           H
ATOM   3445  CG2 ILE A 868      61.490  37.150  56.480  1.00  0.00           C
ATOM   3446 HG21 ILE A 868      61.830  36.090  56.370  1.00  0.00           H
ATOM   3447 HG22 ILE A 868      60.400  37.170  56.710  1.00  0.00           H
ATOM   3448 HG23 ILE A 868      61.940  37.530  57.410  1.00  0.00           H
ATOM   3449  CG1 ILE A 868      61.170  39.360  55.380  1.00  0.00           C
ATOM   3450 HG11 ILE A 868      61.650  40.030  54.650  1.00  0.00           H
ATOM   3451 HG12 ILE A 868      61.300  39.820  56.390  1.00  0.00           H
ATOM   3452  CD  ILE A 868      59.710  39.300  54.970  1.00  0.00           C
ATOM   3453  HD1 ILE A 868      59.100  38.680  55.670  1.00  0.00           H
ATOM   3454  HD2 ILE A 868      59.510  38.860  53.970  1.00  0.00           H
ATOM   3455  HD3 ILE A 868      59.220  40.290  55.070  1.00  0.00           H
ATOM   3456  C   ILE A 868      64.110  36.850  55.750  1.00  0.00           C
ATOM   3457  O   ILE A 868      64.610  36.830  56.910  1.00  0.00           O
ATOM   3458  N   VAL A 869      64.330  35.820  54.980  1.00  0.00           N
ATOM   3459  HN  VAL A 869      63.860  35.890  54.100  1.00  0.00           H
ATOM   3460  CA  VAL A 869      65.190  34.650  55.310  1.00  0.00           C
ATOM   3461  HA  VAL A 869      64.640  34.270  56.160  1.00  0.00           H
ATOM   3462  CB  VAL A 869      65.210  33.690  54.110  1.00  0.00           C
ATOM   3463  HB  VAL A 869      65.380  34.250  53.160  1.00  0.00           H
ATOM   3464  CG1 VAL A 869      66.430  32.740  54.080  1.00  0.00           C
ATOM   3465 HG11 VAL A 869      67.420  33.230  54.090  1.00  0.00           H
ATOM   3466 HG12 VAL A 869      66.570  32.050  53.230  1.00  0.00           H
ATOM   3467 HG13 VAL A 869      66.410  32.040  54.950  1.00  0.00           H
ATOM   3468  CG2 VAL A 869      63.940  32.870  53.850  1.00  0.00           C
ATOM   3469 HG21 VAL A 869      63.070  33.380  54.320  1.00  0.00           H
ATOM   3470 HG22 VAL A 869      64.210  31.900  54.320  1.00  0.00           H
ATOM   3471 HG23 VAL A 869      63.890  32.670  52.760  1.00  0.00           H
ATOM   3472  C   VAL A 869      66.570  35.030  55.630  1.00  0.00           C
ATOM   3473  O   VAL A 869      67.110  34.430  56.530  1.00  0.00           O
ATOM   3474  N   ILE A 870      67.180  35.990  54.890  1.00  0.00           N
ATOM   3475  HN  ILE A 870      66.770  36.410  54.080  1.00  0.00           H
ATOM   3476  CA  ILE A 870      68.550  36.440  55.270  1.00  0.00           C
ATOM   3477  HA  ILE A 870      69.180  35.570  55.400  1.00  0.00           H
ATOM   3478  CB  ILE A 870      69.290  37.220  54.150  1.00  0.00           C
ATOM   3479  HB  ILE A 870      68.560  38.010  53.830  1.00  0.00           H
ATOM   3480  CG2 ILE A 870      70.590  37.900  54.610  1.00  0.00           C
ATOM   3481 HG21 ILE A 870      71.150  38.340  53.750  1.00  0.00           H
ATOM   3482 HG22 ILE A 870      71.340  37.130  54.920  1.00  0.00           H
ATOM   3483 HG23 ILE A 870      70.510  38.580  55.480  1.00  0.00           H
ATOM   3484  CG1 ILE A 870      69.550  36.380  52.920  1.00  0.00           C
ATOM   3485 HG11 ILE A 870      69.920  37.120  52.190  1.00  0.00           H
ATOM   3486 HG12 ILE A 870      68.510  36.120  52.590  1.00  0.00           H
ATOM   3487  CD  ILE A 870      70.540  35.250  53.090  1.00  0.00           C
ATOM   3488  HD1 ILE A 870      71.520  35.680  53.400  1.00  0.00           H
ATOM   3489  HD2 ILE A 870      70.620  34.610  52.180  1.00  0.00           H
ATOM   3490  HD3 ILE A 870      70.360  34.470  53.870  1.00  0.00           H
ATOM   3491  C   ILE A 870      68.660  37.110  56.630  1.00  0.00           C
ATOM   3492  O   ILE A 870      69.440  36.680  57.570  1.00  0.00           O
ATOM   3493  N   MET A 871      67.700  37.990  56.950  1.00  0.00           N
ATOM   3494  HN  MET A 871      67.090  38.320  56.240  1.00  0.00           H
ATOM   3495  CA  MET A 871      67.650  38.700  58.210  1.00  0.00           C
ATOM   3496  HA  MET A 871      68.650  39.090  58.350  1.00  0.00           H
ATOM   3497  CB  MET A 871      66.850  40.080  58.130  1.00  0.00           C
ATOM   3498  HB1 MET A 871      66.730  40.550  59.120  1.00  0.00           H
ATOM   3499  HB2 MET A 871      65.840  39.880  57.700  1.00  0.00           H
ATOM   3500  CG  MET A 871      67.560  41.140  57.240  1.00  0.00           C
ATOM   3501  HG1 MET A 871      66.880  41.950  56.870  1.00  0.00           H
ATOM   3502  HG2 MET A 871      67.960  40.680  56.320  1.00  0.00           H
ATOM   3503  SD  MET A 871      68.830  41.860  58.230  1.00  0.00           S
ATOM   3504  CE  MET A 871      69.670  42.710  56.890  1.00  0.00           C
ATOM   3505  HE1 MET A 871      69.810  42.110  55.960  1.00  0.00           H
ATOM   3506  HE2 MET A 871      70.680  43.070  57.180  1.00  0.00           H
ATOM   3507  HE3 MET A 871      69.040  43.580  56.640  1.00  0.00           H
ATOM   3508  C   MET A 871      67.300  37.800  59.450  1.00  0.00           C
ATOM   3509  O   MET A 871      67.880  37.960  60.490  1.00  0.00           O
ATOM   3510  N   VAL A 872      66.430  36.810  59.340  1.00  0.00           N
ATOM   3511  HN  VAL A 872      65.990  36.650  58.460  1.00  0.00           H
ATOM   3512  CA  VAL A 872      66.140  35.880  60.480  1.00  0.00           C
ATOM   3513  HA  VAL A 872      66.170  36.430  61.410  1.00  0.00           H
ATOM   3514  CB  VAL A 872      64.770  35.210  60.390  1.00  0.00           C
ATOM   3515  HB  VAL A 872      64.470  34.710  61.330  1.00  0.00           H
ATOM   3516  CG1 VAL A 872      63.650  36.260  60.050  1.00  0.00           C
ATOM   3517 HG11 VAL A 872      62.650  35.820  60.190  1.00  0.00           H
ATOM   3518 HG12 VAL A 872      63.660  36.590  58.990  1.00  0.00           H
ATOM   3519 HG13 VAL A 872      63.690  37.150  60.720  1.00  0.00           H
ATOM   3520  CG2 VAL A 872      64.700  34.210  59.260  1.00  0.00           C
ATOM   3521 HG21 VAL A 872      63.630  33.950  59.140  1.00  0.00           H
ATOM   3522 HG22 VAL A 872      65.260  33.290  59.500  1.00  0.00           H
ATOM   3523 HG23 VAL A 872      65.100  34.660  58.320  1.00  0.00           H
ATOM   3524  C   VAL A 872      67.230  34.900  60.670  1.00  0.00           C
ATOM   3525  O   VAL A 872      67.570  34.470  61.780  1.00  0.00           O
ATOM   3526  N   THR A 873      67.920  34.510  59.570  1.00  0.00           N
ATOM   3527  HN  THR A 873      67.480  34.690  58.700  1.00  0.00           H
ATOM   3528  CA  THR A 873      69.100  33.660  59.640  1.00  0.00           C
ATOM   3529  HA  THR A 873      68.810  32.790  60.210  1.00  0.00           H
ATOM   3530  CB  THR A 873      69.840  33.150  58.330  1.00  0.00           C
ATOM   3531  HB  THR A 873      70.150  34.010  57.730  1.00  0.00           H
ATOM   3532  OG1 THR A 873      68.950  32.380  57.560  1.00  0.00           O
ATOM   3533  HG1 THR A 873      68.330  32.990  57.160  1.00  0.00           H
ATOM   3534  CG2 THR A 873      71.120  32.200  58.560  1.00  0.00           C
ATOM   3535 HG21 THR A 873      71.870  32.630  59.260  1.00  0.00           H
ATOM   3536 HG22 THR A 873      71.600  32.070  57.580  1.00  0.00           H
ATOM   3537 HG23 THR A 873      70.760  31.230  58.950  1.00  0.00           H
ATOM   3538  C   THR A 873      70.240  34.350  60.430  1.00  0.00           C
ATOM   3539  O   THR A 873      70.810  33.780  61.390  1.00  0.00           O
ATOM   3540  N   ILE A 874      70.450  35.640  60.180  1.00  0.00           N
ATOM   3541  HN  ILE A 874      70.130  36.160  59.400  1.00  0.00           H
ATOM   3542  CA  ILE A 874      71.230  36.610  60.960  1.00  0.00           C
ATOM   3543  HA  ILE A 874      72.250  36.240  60.950  1.00  0.00           H
ATOM   3544  CB  ILE A 874      71.380  37.990  60.290  1.00  0.00           C
ATOM   3545  HB  ILE A 874      70.440  38.440  59.920  1.00  0.00           H
ATOM   3546  CG2 ILE A 874      71.890  39.140  61.260  1.00  0.00           C
ATOM   3547 HG21 ILE A 874      72.830  38.840  61.770  1.00  0.00           H
ATOM   3548 HG22 ILE A 874      71.160  39.440  62.050  1.00  0.00           H
ATOM   3549 HG23 ILE A 874      72.070  40.080  60.680  1.00  0.00           H
ATOM   3550  CG1 ILE A 874      72.470  37.750  59.080  1.00  0.00           C
ATOM   3551 HG11 ILE A 874      72.170  36.880  58.450  1.00  0.00           H
ATOM   3552 HG12 ILE A 874      73.410  37.460  59.600  1.00  0.00           H
ATOM   3553  CD  ILE A 874      72.730  38.960  58.120  1.00  0.00           C
ATOM   3554  HD1 ILE A 874      73.020  39.810  58.770  1.00  0.00           H
ATOM   3555  HD2 ILE A 874      71.850  39.070  57.460  1.00  0.00           H
ATOM   3556  HD3 ILE A 874      73.580  38.780  57.420  1.00  0.00           H
ATOM   3557  C   ILE A 874      70.830  36.700  62.420  1.00  0.00           C
ATOM   3558  O   ILE A 874      71.670  36.600  63.260  1.00  0.00           O
ATOM   3559  N   ASP A 875      69.470  36.830  62.780  1.00  0.00           N
ATOM   3560  HN  ASP A 875      68.790  36.860  62.050  1.00  0.00           H
ATOM   3561  CA  ASP A 875      69.020  36.870  64.160  1.00  0.00           C
ATOM   3562  HA  ASP A 875      69.660  37.580  64.670  1.00  0.00           H
ATOM   3563  CB  ASP A 875      67.550  37.360  64.100  1.00  0.00           C
ATOM   3564  HB1 ASP A 875      66.980  36.530  63.630  1.00  0.00           H
ATOM   3565  HB2 ASP A 875      67.580  38.350  63.580  1.00  0.00           H
ATOM   3566  CG  ASP A 875      67.100  37.660  65.490  1.00  0.00           C
ATOM   3567  OD1 ASP A 875      67.730  38.520  66.130  1.00  0.00           O
ATOM   3568  OD2 ASP A 875      66.100  37.010  65.860  1.00  0.00           O
ATOM   3569  C   ASP A 875      69.230  35.610  64.850  1.00  0.00           C
ATOM   3570  O   ASP A 875      69.520  35.510  66.050  1.00  0.00           O
ATOM   3571  N   TYR A 876      69.040  34.440  64.140  1.00  0.00           N
ATOM   3572  HN  TYR A 876      68.760  34.500  63.180  1.00  0.00           H
ATOM   3573  CA  TYR A 876      69.300  33.090  64.660  1.00  0.00           C
ATOM   3574  HA  TYR A 876      68.650  32.880  65.490  1.00  0.00           H
ATOM   3575  CB  TYR A 876      68.910  31.950  63.530  1.00  0.00           C
ATOM   3576  HB1 TYR A 876      69.620  32.020  62.680  1.00  0.00           H
ATOM   3577  HB2 TYR A 876      67.900  32.120  63.080  1.00  0.00           H
ATOM   3578  CG  TYR A 876      69.030  30.650  64.190  1.00  0.00           C
ATOM   3579  CD1 TYR A 876      70.040  29.840  63.710  1.00  0.00           C
ATOM   3580  HD1 TYR A 876      70.620  30.190  62.870  1.00  0.00           H
ATOM   3581  CE1 TYR A 876      70.310  28.610  64.340  1.00  0.00           C
ATOM   3582  HE1 TYR A 876      71.100  27.960  64.000  1.00  0.00           H
ATOM   3583  CZ  TYR A 876      69.590  28.250  65.460  1.00  0.00           C
ATOM   3584  OH  TYR A 876      69.990  27.040  66.100  1.00  0.00           O
ATOM   3585  HH  TYR A 876      70.670  26.570  65.600  1.00  0.00           H
ATOM   3586  CD2 TYR A 876      68.240  30.270  65.260  1.00  0.00           C
ATOM   3587  HD2 TYR A 876      67.520  30.940  65.690  1.00  0.00           H
ATOM   3588  CE2 TYR A 876      68.510  29.060  65.920  1.00  0.00           C
ATOM   3589  HE2 TYR A 876      67.980  28.880  66.840  1.00  0.00           H
ATOM   3590  C   TYR A 876      70.740  32.830  65.030  1.00  0.00           C
ATOM   3591  O   TYR A 876      71.050  32.420  66.140  1.00  0.00           O
ATOM   3592  N   LEU A 877      71.700  33.340  64.180  1.00  0.00           N
ATOM   3593  HN  LEU A 877      71.430  33.660  63.270  1.00  0.00           H
ATOM   3594  CA  LEU A 877      73.070  33.060  64.330  1.00  0.00           C
ATOM   3595  HA  LEU A 877      73.120  32.050  64.700  1.00  0.00           H
ATOM   3596  CB  LEU A 877      73.850  33.000  63.030  1.00  0.00           C
ATOM   3597  HB1 LEU A 877      74.900  32.860  63.350  1.00  0.00           H
ATOM   3598  HB2 LEU A 877      73.720  33.980  62.520  1.00  0.00           H
ATOM   3599  CG  LEU A 877      73.450  31.900  62.100  1.00  0.00           C
ATOM   3600  HG  LEU A 877      72.360  31.980  61.860  1.00  0.00           H
ATOM   3601  CD1 LEU A 877      74.260  32.110  60.800  1.00  0.00           C
ATOM   3602 HD11 LEU A 877      75.140  31.450  60.600  1.00  0.00           H
ATOM   3603 HD12 LEU A 877      74.370  33.200  60.600  1.00  0.00           H
ATOM   3604 HD13 LEU A 877      73.530  31.810  60.020  1.00  0.00           H
ATOM   3605  CD2 LEU A 877      73.780  30.490  62.560  1.00  0.00           C
ATOM   3606 HD21 LEU A 877      72.970  30.240  63.290  1.00  0.00           H
ATOM   3607 HD22 LEU A 877      74.740  30.500  63.120  1.00  0.00           H
ATOM   3608 HD23 LEU A 877      73.840  29.830  61.670  1.00  0.00           H
ATOM   3609  C   LEU A 877      73.790  34.010  65.300  1.00  0.00           C
ATOM   3610  O   LEU A 877      74.750  33.590  65.860  1.00  0.00           O
ATOM   3611  N   VAL A 878      73.400  35.210  65.570  1.00  0.00           N
ATOM   3612  HN  VAL A 878      72.780  35.630  64.900  1.00  0.00           H
ATOM   3613  CA  VAL A 878      74.110  36.170  66.390  1.00  0.00           C
ATOM   3614  HA  VAL A 878      74.610  35.650  67.200  1.00  0.00           H
ATOM   3615  CB  VAL A 878      75.140  37.020  65.610  1.00  0.00           C
ATOM   3616  HB  VAL A 878      75.880  36.410  65.040  1.00  0.00           H
ATOM   3617  CG1 VAL A 878      74.440  37.900  64.610  1.00  0.00           C
ATOM   3618 HG11 VAL A 878      73.620  38.440  65.130  1.00  0.00           H
ATOM   3619 HG12 VAL A 878      74.060  37.280  63.770  1.00  0.00           H
ATOM   3620 HG13 VAL A 878      75.100  38.660  64.140  1.00  0.00           H
ATOM   3621  CG2 VAL A 878      75.860  38.020  66.560  1.00  0.00           C
ATOM   3622 HG21 VAL A 878      75.190  38.730  67.060  1.00  0.00           H
ATOM   3623 HG22 VAL A 878      76.760  38.500  66.140  1.00  0.00           H
ATOM   3624 HG23 VAL A 878      76.290  37.400  67.390  1.00  0.00           H
ATOM   3625  C   VAL A 878      73.140  37.080  67.190  1.00  0.00           C
ATOM   3626  O   VAL A 878      73.470  37.560  68.270  1.00  0.00           O
ATOM   3627  N   GLY A 879      71.930  37.190  66.770  1.00  0.00           N
ATOM   3628  HN  GLY A 879      71.650  36.580  66.040  1.00  0.00           H
ATOM   3629  CA  GLY A 879      70.850  38.010  67.370  1.00  0.00           C
ATOM   3630  HA1 GLY A 879      70.900  37.780  68.420  1.00  0.00           H
ATOM   3631  HA2 GLY A 879      69.880  37.760  66.980  1.00  0.00           H
ATOM   3632  C   GLY A 879      71.030  39.530  67.060  1.00  0.00           C
ATOM   3633  O   GLY A 879      72.080  40.110  67.210  1.00  0.00           O
ATOM   3634  N   VAL A 880      69.980  40.240  66.630  1.00  0.00           N
ATOM   3635  HN  VAL A 880      69.180  39.760  66.290  1.00  0.00           H
ATOM   3636  CA  VAL A 880      69.900  41.680  66.610  1.00  0.00           C
ATOM   3637  HA  VAL A 880      70.760  42.240  66.950  1.00  0.00           H
ATOM   3638  CB  VAL A 880      69.600  42.030  65.160  1.00  0.00           C
ATOM   3639  HB  VAL A 880      68.660  41.570  64.810  1.00  0.00           H
ATOM   3640  CG1 VAL A 880      69.420  43.550  65.060  1.00  0.00           C
ATOM   3641 HG11 VAL A 880      69.250  43.720  63.970  1.00  0.00           H
ATOM   3642 HG12 VAL A 880      70.300  44.160  65.330  1.00  0.00           H
ATOM   3643 HG13 VAL A 880      68.540  43.980  65.590  1.00  0.00           H
ATOM   3644  CG2 VAL A 880      70.800  41.580  64.240  1.00  0.00           C
ATOM   3645 HG21 VAL A 880      71.680  42.160  64.590  1.00  0.00           H
ATOM   3646 HG22 VAL A 880      70.650  42.060  63.250  1.00  0.00           H
ATOM   3647 HG23 VAL A 880      71.110  40.520  64.170  1.00  0.00           H
ATOM   3648  C   VAL A 880      68.710  42.050  67.520  1.00  0.00           C
ATOM   3649  O   VAL A 880      67.600  41.600  67.190  1.00  0.00           O
ATOM   3650  N   PRO A 881      68.860  42.740  68.700  1.00  0.00           N
ATOM   3651  CD  PRO A 881      70.190  43.030  69.350  1.00  0.00           C
ATOM   3652  HD1 PRO A 881      71.000  43.350  68.650  1.00  0.00           H
ATOM   3653  HD2 PRO A 881      70.450  42.100  69.910  1.00  0.00           H
ATOM   3654  CA  PRO A 881      67.750  43.100  69.470  1.00  0.00           C
ATOM   3655  HA  PRO A 881      67.380  42.090  69.620  1.00  0.00           H
ATOM   3656  CB  PRO A 881      68.300  43.940  70.690  1.00  0.00           C
ATOM   3657  HB1 PRO A 881      68.270  43.220  71.540  1.00  0.00           H
ATOM   3658  HB2 PRO A 881      67.770  44.900  70.780  1.00  0.00           H
ATOM   3659  CG  PRO A 881      69.790  44.230  70.280  1.00  0.00           C
ATOM   3660  HG1 PRO A 881      69.950  45.200  69.770  1.00  0.00           H
ATOM   3661  HG2 PRO A 881      70.490  44.240  71.150  1.00  0.00           H
ATOM   3662  C   PRO A 881      66.670  43.910  68.700  1.00  0.00           C
ATOM   3663  O   PRO A 881      67.160  44.870  67.970  1.00  0.00           O
ATOM   3664  N   SER A 882      65.350  43.630  68.800  1.00  0.00           N
ATOM   3665  HN  SER A 882      65.000  42.820  69.240  1.00  0.00           H
ATOM   3666  CA  SER A 882      64.330  44.550  68.170  1.00  0.00           C
ATOM   3667  HA  SER A 882      64.470  45.560  68.520  1.00  0.00           H
ATOM   3668  CB  SER A 882      64.260  44.400  66.640  1.00  0.00           C
ATOM   3669  HB1 SER A 882      63.310  44.810  66.230  1.00  0.00           H
ATOM   3670  HB2 SER A 882      64.560  43.360  66.420  1.00  0.00           H
ATOM   3671  OG  SER A 882      65.150  45.250  65.950  1.00  0.00           O
ATOM   3672  HG1 SER A 882      65.910  45.240  66.560  1.00  0.00           H
ATOM   3673  C   SER A 882      62.930  44.200  68.760  1.00  0.00           C
ATOM   3674  O   SER A 882      62.760  43.150  69.330  1.00  0.00           O
ATOM   3675  N   PRO A 883      61.970  45.100  68.570  1.00  0.00           N
ATOM   3676  CD  PRO A 883      62.140  46.570  68.420  1.00  0.00           C
ATOM   3677  HD1 PRO A 883      62.270  46.840  67.360  1.00  0.00           H
ATOM   3678  HD2 PRO A 883      62.870  46.950  69.180  1.00  0.00           H
ATOM   3679  CA  PRO A 883      60.470  44.760  68.570  1.00  0.00           C
ATOM   3680  HA  PRO A 883      60.270  44.410  69.580  1.00  0.00           H
ATOM   3681  CB  PRO A 883      59.760  46.050  68.320  1.00  0.00           C
ATOM   3682  HB1 PRO A 883      58.810  46.190  68.870  1.00  0.00           H
ATOM   3683  HB2 PRO A 883      59.620  46.200  67.220  1.00  0.00           H
ATOM   3684  CG  PRO A 883      60.760  47.130  68.810  1.00  0.00           C
ATOM   3685  HG1 PRO A 883      60.500  48.130  68.400  1.00  0.00           H
ATOM   3686  HG2 PRO A 883      60.820  47.210  69.910  1.00  0.00           H
ATOM   3687  C   PRO A 883      60.140  43.620  67.640  1.00  0.00           C
ATOM   3688  O   PRO A 883      60.420  43.680  66.440  1.00  0.00           O
ATOM   3689  N   LYS A 884      59.480  42.620  68.190  1.00  0.00           N
ATOM   3690  HN  LYS A 884      59.200  42.670  69.140  1.00  0.00           H
ATOM   3691  CA  LYS A 884      59.250  41.360  67.420  1.00  0.00           C
ATOM   3692  HA  LYS A 884      59.800  41.460  66.490  1.00  0.00           H
ATOM   3693  CB  LYS A 884      59.890  40.080  68.040  1.00  0.00           C
ATOM   3694  HB1 LYS A 884      59.620  39.210  67.410  1.00  0.00           H
ATOM   3695  HB2 LYS A 884      59.490  39.800  69.040  1.00  0.00           H
ATOM   3696  CG  LYS A 884      61.420  40.100  68.110  1.00  0.00           C
ATOM   3697  HG1 LYS A 884      61.790  40.740  68.940  1.00  0.00           H
ATOM   3698  HG2 LYS A 884      61.750  40.500  67.120  1.00  0.00           H
ATOM   3699  CD  LYS A 884      61.980  38.690  68.190  1.00  0.00           C
ATOM   3700  HD1 LYS A 884      61.380  38.000  67.560  1.00  0.00           H
ATOM   3701  HD2 LYS A 884      61.880  38.290  69.230  1.00  0.00           H
ATOM   3702  CE  LYS A 884      63.510  38.550  67.720  1.00  0.00           C
ATOM   3703  HE1 LYS A 884      64.140  38.430  68.620  1.00  0.00           H
ATOM   3704  HE2 LYS A 884      63.860  39.410  67.130  1.00  0.00           H
ATOM   3705  NZ  LYS A 884      63.730  37.310  66.930  1.00  0.00           N
ATOM   3706  HZ1 LYS A 884      64.630  37.370  66.410  1.00  0.00           H
ATOM   3707  HZ2 LYS A 884      62.890  37.100  66.350  1.00  0.00           H
ATOM   3708  HZ3 LYS A 884      63.900  36.580  67.640  1.00  0.00           H
ATOM   3709  C   LYS A 884      57.730  41.250  67.160  1.00  0.00           C
ATOM   3710  O   LYS A 884      56.930  41.820  67.930  1.00  0.00           O
ATOM   3711  N   LEU A 885      57.280  40.560  66.090  1.00  0.00           N
ATOM   3712  HN  LEU A 885      57.920  40.030  65.550  1.00  0.00           H
ATOM   3713  CA  LEU A 885      55.900  40.580  65.600  1.00  0.00           C
ATOM   3714  HA  LEU A 885      55.610  41.620  65.510  1.00  0.00           H
ATOM   3715  CB  LEU A 885      55.880  39.930  64.220  1.00  0.00           C
ATOM   3716  HB1 LEU A 885      56.390  38.970  64.460  1.00  0.00           H
ATOM   3717  HB2 LEU A 885      56.470  40.450  63.440  1.00  0.00           H
ATOM   3718  CG  LEU A 885      54.450  39.660  63.740  1.00  0.00           C
ATOM   3719  HG  LEU A 885      53.770  39.400  64.580  1.00  0.00           H
ATOM   3720  CD1 LEU A 885      53.850  40.970  63.210  1.00  0.00           C
ATOM   3721 HD11 LEU A 885      54.490  41.440  62.440  1.00  0.00           H
ATOM   3722 HD12 LEU A 885      53.850  41.650  64.080  1.00  0.00           H
ATOM   3723 HD13 LEU A 885      52.810  40.860  62.830  1.00  0.00           H
ATOM   3724  CD2 LEU A 885      54.430  38.630  62.640  1.00  0.00           C
ATOM   3725 HD21 LEU A 885      54.980  37.720  62.970  1.00  0.00           H
ATOM   3726 HD22 LEU A 885      54.810  38.980  61.650  1.00  0.00           H
ATOM   3727 HD23 LEU A 885      53.410  38.250  62.430  1.00  0.00           H
ATOM   3728  C   LEU A 885      54.960  40.000  66.670  1.00  0.00           C
ATOM   3729  O   LEU A 885      55.260  38.930  67.160  1.00  0.00           O
ATOM   3730  N   HSD A 886      53.920  40.790  67.190  1.00  0.00           N
ATOM   3731  HN  HSD A 886      53.770  41.660  66.710  1.00  0.00           H
ATOM   3732  CA  HSD A 886      52.980  40.260  68.220  1.00  0.00           C
ATOM   3733  HA  HSD A 886      53.470  39.910  69.120  1.00  0.00           H
ATOM   3734  CB  HSD A 886      52.010  41.350  68.780  1.00  0.00           C
ATOM   3735  HB1 HSD A 886      51.150  40.920  69.340  1.00  0.00           H
ATOM   3736  HB2 HSD A 886      51.730  42.110  68.010  1.00  0.00           H
ATOM   3737  ND1 HSD A 886      53.950  42.850  69.560  1.00  0.00           N
ATOM   3738  HD1 HSD A 886      54.330  43.110  68.660  1.00  0.00           H
ATOM   3739  CG  HSD A 886      52.700  42.240  69.730  1.00  0.00           C
ATOM   3740  CE1 HSD A 886      54.330  43.260  70.750  1.00  0.00           C
ATOM   3741  HE1 HSD A 886      55.240  43.830  70.880  1.00  0.00           H
ATOM   3742  NE2 HSD A 886      53.430  42.970  71.680  1.00  0.00           N
ATOM   3743  CD2 HSD A 886      52.450  42.270  71.040  1.00  0.00           C
ATOM   3744  HD2 HSD A 886      51.570  41.800  71.460  1.00  0.00           H
ATOM   3745  C   HSD A 886      52.090  39.190  67.630  1.00  0.00           C
ATOM   3746  O   HSD A 886      51.460  39.370  66.590  1.00  0.00           O
ATOM   3747  N   VAL A 887      52.040  38.070  68.350  1.00  0.00           N
ATOM   3748  HN  VAL A 887      52.620  37.930  69.160  1.00  0.00           H
ATOM   3749  CA  VAL A 887      51.370  36.870  67.820  1.00  0.00           C
ATOM   3750  HA  VAL A 887      50.880  37.020  66.860  1.00  0.00           H
ATOM   3751  CB  VAL A 887      52.340  35.680  67.500  1.00  0.00           C
ATOM   3752  HB  VAL A 887      52.980  35.510  68.390  1.00  0.00           H
ATOM   3753  CG1 VAL A 887      51.560  34.450  66.970  1.00  0.00           C
ATOM   3754 HG11 VAL A 887      50.790  34.560  66.180  1.00  0.00           H
ATOM   3755 HG12 VAL A 887      50.900  34.030  67.770  1.00  0.00           H
ATOM   3756 HG13 VAL A 887      52.300  33.690  66.670  1.00  0.00           H
ATOM   3757  CG2 VAL A 887      53.370  36.060  66.390  1.00  0.00           C
ATOM   3758 HG21 VAL A 887      52.780  36.510  65.560  1.00  0.00           H
ATOM   3759 HG22 VAL A 887      53.990  35.230  65.970  1.00  0.00           H
ATOM   3760 HG23 VAL A 887      54.150  36.730  66.810  1.00  0.00           H
ATOM   3761  C   VAL A 887      50.410  36.440  68.830  1.00  0.00           C
ATOM   3762  O   VAL A 887      50.910  36.240  69.920  1.00  0.00           O
ATOM   3763  N   PRO A 888      49.070  36.410  68.640  1.00  0.00           N
ATOM   3764  CD  PRO A 888      48.250  37.080  67.660  1.00  0.00           C
ATOM   3765  HD1 PRO A 888      48.570  36.560  66.730  1.00  0.00           H
ATOM   3766  HD2 PRO A 888      48.520  38.160  67.560  1.00  0.00           H
ATOM   3767  CA  PRO A 888      48.220  35.750  69.650  1.00  0.00           C
ATOM   3768  HA  PRO A 888      48.660  35.780  70.640  1.00  0.00           H
ATOM   3769  CB  PRO A 888      46.810  36.420  69.470  1.00  0.00           C
ATOM   3770  HB1 PRO A 888      46.790  37.350  70.070  1.00  0.00           H
ATOM   3771  HB2 PRO A 888      45.960  35.770  69.760  1.00  0.00           H
ATOM   3772  CG  PRO A 888      46.750  36.860  68.010  1.00  0.00           C
ATOM   3773  HG1 PRO A 888      46.400  36.010  67.390  1.00  0.00           H
ATOM   3774  HG2 PRO A 888      46.070  37.700  67.760  1.00  0.00           H
ATOM   3775  C   PRO A 888      48.130  34.200  69.330  1.00  0.00           C
ATOM   3776  O   PRO A 888      47.860  33.820  68.180  1.00  0.00           O
ATOM   3777  N   GLU A 889      48.600  33.310  70.240  1.00  0.00           N
ATOM   3778  HN  GLU A 889      48.850  33.560  71.170  1.00  0.00           H
ATOM   3779  CA  GLU A 889      48.650  31.890  69.960  1.00  0.00           C
ATOM   3780  HA  GLU A 889      49.010  31.720  68.950  1.00  0.00           H
ATOM   3781  CB  GLU A 889      49.790  31.190  70.840  1.00  0.00           C
ATOM   3782  HB1 GLU A 889      49.810  30.090  70.880  1.00  0.00           H
ATOM   3783  HB2 GLU A 889      49.660  31.590  71.860  1.00  0.00           H
ATOM   3784  CG  GLU A 889      51.190  31.580  70.350  1.00  0.00           C
ATOM   3785  HG1 GLU A 889      51.130  32.690  70.320  1.00  0.00           H
ATOM   3786  HG2 GLU A 889      51.410  31.260  69.300  1.00  0.00           H
ATOM   3787  CD  GLU A 889      52.300  31.170  71.350  1.00  0.00           C
ATOM   3788  OE1 GLU A 889      52.560  29.930  71.510  1.00  0.00           O
ATOM   3789  OE2 GLU A 889      52.950  32.030  72.020  1.00  0.00           O
ATOM   3790  C   GLU A 889      47.280  31.300  70.070  1.00  0.00           C
ATOM   3791  O   GLU A 889      46.390  31.860  70.670  1.00  0.00           O
ATOM   3792  N   LYS A 890      47.210  30.070  69.580  1.00  0.00           N
ATOM   3793  HN  LYS A 890      48.010  29.630  69.180  1.00  0.00           H
ATOM   3794  CA  LYS A 890      46.030  29.250  69.810  1.00  0.00           C
ATOM   3795  HA  LYS A 890      46.260  28.340  69.290  1.00  0.00           H
ATOM   3796  CB  LYS A 890      45.780  28.960  71.330  1.00  0.00           C
ATOM   3797  HB1 LYS A 890      44.920  28.270  71.360  1.00  0.00           H
ATOM   3798  HB2 LYS A 890      45.560  29.890  71.870  1.00  0.00           H
ATOM   3799  CG  LYS A 890      46.900  28.200  72.030  1.00  0.00           C
ATOM   3800  HG1 LYS A 890      47.780  28.870  72.180  1.00  0.00           H
ATOM   3801  HG2 LYS A 890      47.090  27.280  71.450  1.00  0.00           H
ATOM   3802  CD  LYS A 890      46.560  27.690  73.440  1.00  0.00           C
ATOM   3803  HD1 LYS A 890      45.540  27.260  73.450  1.00  0.00           H
ATOM   3804  HD2 LYS A 890      46.520  28.600  74.090  1.00  0.00           H
ATOM   3805  CE  LYS A 890      47.560  26.750  74.150  1.00  0.00           C
ATOM   3806  HE1 LYS A 890      47.260  26.520  75.190  1.00  0.00           H
ATOM   3807  HE2 LYS A 890      48.510  27.350  74.230  1.00  0.00           H
ATOM   3808  NZ  LYS A 890      47.950  25.550  73.410  1.00  0.00           N
ATOM   3809  HZ1 LYS A 890      48.390  25.700  72.480  1.00  0.00           H
ATOM   3810  HZ2 LYS A 890      47.080  25.100  73.040  1.00  0.00           H
ATOM   3811  HZ3 LYS A 890      48.400  24.860  74.050  1.00  0.00           H
ATOM   3812  C   LYS A 890      44.790  29.550  69.060  1.00  0.00           C
ATOM   3813  O   LYS A 890      43.750  28.940  69.280  1.00  0.00           O
ATOM   3814  N   PHE A 891      44.800  30.450  68.040  1.00  0.00           N
ATOM   3815  HN  PHE A 891      45.630  30.970  67.890  1.00  0.00           H
ATOM   3816  CA  PHE A 891      43.640  30.830  67.220  1.00  0.00           C
ATOM   3817  HA  PHE A 891      43.970  31.520  66.450  1.00  0.00           H
ATOM   3818  CB  PHE A 891      43.030  29.600  66.400  1.00  0.00           C
ATOM   3819  HB1 PHE A 891      42.590  28.780  67.020  1.00  0.00           H
ATOM   3820  HB2 PHE A 891      43.910  29.120  65.930  1.00  0.00           H
ATOM   3821  CG  PHE A 891      42.030  29.790  65.320  1.00  0.00           C
ATOM   3822  CD1 PHE A 891      42.100  30.840  64.390  1.00  0.00           C
ATOM   3823  HD1 PHE A 891      42.970  31.470  64.480  1.00  0.00           H
ATOM   3824  CE1 PHE A 891      41.130  30.900  63.350  1.00  0.00           C
ATOM   3825  HE1 PHE A 891      41.440  31.530  62.520  1.00  0.00           H
ATOM   3826  CZ  PHE A 891      40.010  30.070  63.390  1.00  0.00           C
ATOM   3827  HZ  PHE A 891      39.220  30.150  62.660  1.00  0.00           H
ATOM   3828  CD2 PHE A 891      40.980  28.860  65.250  1.00  0.00           C
ATOM   3829  HD2 PHE A 891      40.880  28.010  65.910  1.00  0.00           H
ATOM   3830  CE2 PHE A 891      40.010  29.050  64.310  1.00  0.00           C
ATOM   3831  HE2 PHE A 891      39.220  28.310  64.300  1.00  0.00           H
ATOM   3832  C   PHE A 891      42.580  31.720  67.900  1.00  0.00           C
ATOM   3833  O   PHE A 891      41.370  31.590  67.680  1.00  0.00           O
ATOM   3834  N   GLU A 892      43.040  32.560  68.930  1.00  0.00           N
ATOM   3835  HN  GLU A 892      43.970  32.450  69.270  1.00  0.00           H
ATOM   3836  CA  GLU A 892      42.230  33.500  69.660  1.00  0.00           C
ATOM   3837  HA  GLU A 892      41.250  33.040  69.620  1.00  0.00           H
ATOM   3838  CB  GLU A 892      42.520  33.460  71.200  1.00  0.00           C
ATOM   3839  HB1 GLU A 892      41.880  34.260  71.630  1.00  0.00           H
ATOM   3840  HB2 GLU A 892      43.580  33.660  71.470  1.00  0.00           H
ATOM   3841  CG  GLU A 892      41.990  32.210  71.900  1.00  0.00           C
ATOM   3842  HG1 GLU A 892      42.570  31.320  71.550  1.00  0.00           H
ATOM   3843  HG2 GLU A 892      40.900  32.140  71.710  1.00  0.00           H
ATOM   3844  CD  GLU A 892      42.060  32.260  73.440  1.00  0.00           C
ATOM   3845  OE1 GLU A 892      43.210  32.320  73.980  1.00  0.00           O
ATOM   3846  OE2 GLU A 892      41.030  32.020  74.110  1.00  0.00           O
ATOM   3847  C   GLU A 892      42.400  34.930  69.150  1.00  0.00           C
ATOM   3848  O   GLU A 892      43.470  35.150  68.570  1.00  0.00           O
ATOM   3849  N   PRO A 893      41.400  35.790  69.180  1.00  0.00           N
ATOM   3850  CD  PRO A 893      39.980  35.510  69.390  1.00  0.00           C
ATOM   3851  HD1 PRO A 893      39.880  34.680  70.120  1.00  0.00           H
ATOM   3852  HD2 PRO A 893      39.480  35.160  68.460  1.00  0.00           H
ATOM   3853  CA  PRO A 893      41.650  37.260  68.950  1.00  0.00           C
ATOM   3854  HA  PRO A 893      42.110  37.380  67.980  1.00  0.00           H
ATOM   3855  CB  PRO A 893      40.240  37.890  69.020  1.00  0.00           C
ATOM   3856  HB1 PRO A 893      39.740  37.970  68.040  1.00  0.00           H
ATOM   3857  HB2 PRO A 893      40.260  38.860  69.580  1.00  0.00           H
ATOM   3858  CG  PRO A 893      39.510  36.860  69.900  1.00  0.00           C
ATOM   3859  HG1 PRO A 893      39.930  36.940  70.930  1.00  0.00           H
ATOM   3860  HG2 PRO A 893      38.400  37.000  69.960  1.00  0.00           H
ATOM   3861  C   PRO A 893      42.680  38.010  69.790  1.00  0.00           C
ATOM   3862  O   PRO A 893      43.110  37.580  70.810  1.00  0.00           O
ATOM   3863  N   THR A 894      43.050  39.250  69.290  1.00  0.00           N
ATOM   3864  HN  THR A 894      42.730  39.420  68.360  1.00  0.00           H
ATOM   3865  CA  THR A 894      43.830  40.230  70.060  1.00  0.00           C
ATOM   3866  HA  THR A 894      44.590  39.660  70.570  1.00  0.00           H
ATOM   3867  CB  THR A 894      44.470  41.230  69.240  1.00  0.00           C
ATOM   3868  HB  THR A 894      43.640  41.680  68.660  1.00  0.00           H
ATOM   3869  OG1 THR A 894      45.400  40.690  68.310  1.00  0.00           O
ATOM   3870  HG1 THR A 894      44.820  40.320  67.650  1.00  0.00           H
ATOM   3871  CG2 THR A 894      45.250  42.310  70.000  1.00  0.00           C
ATOM   3872 HG21 THR A 894      46.010  41.780  70.600  1.00  0.00           H
ATOM   3873 HG22 THR A 894      44.530  42.760  70.720  1.00  0.00           H
ATOM   3874 HG23 THR A 894      45.660  43.030  69.260  1.00  0.00           H
ATOM   3875  C   THR A 894      43.070  40.730  71.200  1.00  0.00           C
ATOM   3876  O   THR A 894      43.570  40.820  72.370  1.00  0.00           O
ATOM   3877  N   HSD A 895      41.820  41.040  71.040  1.00  0.00           N
ATOM   3878  HN  HSD A 895      41.500  41.150  70.100  1.00  0.00           H
ATOM   3879  CA  HSD A 895      40.890  41.470  71.990  1.00  0.00           C
ATOM   3880  HA  HSD A 895      41.300  42.360  72.440  1.00  0.00           H
ATOM   3881  CB  HSD A 895      39.560  41.930  71.380  1.00  0.00           C
ATOM   3882  HB1 HSD A 895      39.030  41.190  70.740  1.00  0.00           H
ATOM   3883  HB2 HSD A 895      39.740  42.840  70.760  1.00  0.00           H
ATOM   3884  ND1 HSD A 895      38.360  43.510  72.950  1.00  0.00           N
ATOM   3885  HD1 HSD A 895      39.140  44.120  73.040  1.00  0.00           H
ATOM   3886  CG  HSD A 895      38.470  42.260  72.360  1.00  0.00           C
ATOM   3887  CE1 HSD A 895      37.190  43.530  73.620  1.00  0.00           C
ATOM   3888  HE1 HSD A 895      36.800  44.280  74.320  1.00  0.00           H
ATOM   3889  NE2 HSD A 895      36.540  42.410  73.440  1.00  0.00           N
ATOM   3890  CD2 HSD A 895      37.330  41.630  72.700  1.00  0.00           C
ATOM   3891  HD2 HSD A 895      36.990  40.730  72.200  1.00  0.00           H
ATOM   3892  C   HSD A 895      40.660  40.360  73.040  1.00  0.00           C
ATOM   3893  O   HSD A 895      40.430  39.220  72.720  1.00  0.00           O
ATOM   3894  N   PRO A 896      40.810  40.650  74.350  1.00  0.00           N
ATOM   3895  CD  PRO A 896      41.240  41.950  74.880  1.00  0.00           C
ATOM   3896  HD1 PRO A 896      40.600  42.840  74.710  1.00  0.00           H
ATOM   3897  HD2 PRO A 896      42.250  42.220  74.480  1.00  0.00           H
ATOM   3898  CA  PRO A 896      41.050  39.580  75.370  1.00  0.00           C
ATOM   3899  HA  PRO A 896      41.520  38.720  74.930  1.00  0.00           H
ATOM   3900  CB  PRO A 896      41.860  40.210  76.480  1.00  0.00           C
ATOM   3901  HB1 PRO A 896      42.930  40.110  76.150  1.00  0.00           H
ATOM   3902  HB2 PRO A 896      41.890  39.760  77.490  1.00  0.00           H
ATOM   3903  CG  PRO A 896      41.400  41.610  76.400  1.00  0.00           C
ATOM   3904  HG1 PRO A 896      40.400  41.860  76.810  1.00  0.00           H
ATOM   3905  HG2 PRO A 896      42.070  42.390  76.850  1.00  0.00           H
ATOM   3906  C   PRO A 896      39.660  38.960  75.770  1.00  0.00           C
ATOM   3907  O   PRO A 896      39.580  37.840  76.220  1.00  0.00           O
ATOM   3908  N   GLU A 897      38.560  39.700  75.610  1.00  0.00           N
ATOM   3909  HN  GLU A 897      38.610  40.610  75.200  1.00  0.00           H
ATOM   3910  CA  GLU A 897      37.360  39.440  76.340  1.00  0.00           C
ATOM   3911  HA  GLU A 897      37.490  39.110  77.360  1.00  0.00           H
ATOM   3912  CB  GLU A 897      36.540  40.700  76.550  1.00  0.00           C
ATOM   3913  HB1 GLU A 897      35.680  40.340  77.160  1.00  0.00           H
ATOM   3914  HB2 GLU A 897      36.070  41.050  75.610  1.00  0.00           H
ATOM   3915  CG  GLU A 897      37.240  41.840  77.280  1.00  0.00           C
ATOM   3916  HG1 GLU A 897      38.210  42.200  76.890  1.00  0.00           H
ATOM   3917  HG2 GLU A 897      37.610  41.520  78.270  1.00  0.00           H
ATOM   3918  CD  GLU A 897      36.340  43.040  77.610  1.00  0.00           C
ATOM   3919  OE1 GLU A 897      35.460  42.990  78.490  1.00  0.00           O
ATOM   3920  OE2 GLU A 897      36.380  44.010  76.810  1.00  0.00           O
ATOM   3921  C   GLU A 897      36.460  38.360  75.730  1.00  0.00           C
ATOM   3922  O   GLU A 897      35.460  38.010  76.360  1.00  0.00           O
ATOM   3923  N   ARG A 898      36.820  37.780  74.570  1.00  0.00           N
ATOM   3924  HN  ARG A 898      37.740  37.800  74.200  1.00  0.00           H
ATOM   3925  CA  ARG A 898      35.890  36.900  73.870  1.00  0.00           C
ATOM   3926  HA  ARG A 898      35.470  36.270  74.630  1.00  0.00           H
ATOM   3927  CB  ARG A 898      34.680  37.630  73.260  1.00  0.00           C
ATOM   3928  HB1 ARG A 898      34.140  37.970  74.160  1.00  0.00           H
ATOM   3929  HB2 ARG A 898      34.060  36.900  72.700  1.00  0.00           H
ATOM   3930  CG  ARG A 898      35.070  38.840  72.370  1.00  0.00           C
ATOM   3931  HG1 ARG A 898      35.880  38.520  71.690  1.00  0.00           H
ATOM   3932  HG2 ARG A 898      35.370  39.670  73.030  1.00  0.00           H
ATOM   3933  CD  ARG A 898      34.020  39.360  71.320  1.00  0.00           C
ATOM   3934  HD1 ARG A 898      33.110  39.710  71.860  1.00  0.00           H
ATOM   3935  HD2 ARG A 898      33.590  38.640  70.590  1.00  0.00           H
ATOM   3936  NE  ARG A 898      34.610  40.590  70.630  1.00  0.00           N
ATOM   3937  HE  ARG A 898      34.160  41.480  70.680  1.00  0.00           H
ATOM   3938  CZ  ARG A 898      35.470  40.500  69.640  1.00  0.00           C
ATOM   3939  NH1 ARG A 898      35.990  39.420  69.180  1.00  0.00           N
ATOM   3940 HH11 ARG A 898      36.480  39.480  68.300  1.00  0.00           H
ATOM   3941 HH12 ARG A 898      35.500  38.550  69.210  1.00  0.00           H
ATOM   3942  NH2 ARG A 898      35.950  41.600  69.190  1.00  0.00           N
ATOM   3943 HH21 ARG A 898      36.680  41.660  68.510  1.00  0.00           H
ATOM   3944 HH22 ARG A 898      35.710  42.390  69.740  1.00  0.00           H
ATOM   3945  C   ARG A 898      36.600  36.090  72.850  1.00  0.00           C
ATOM   3946  O   ARG A 898      37.760  36.340  72.560  1.00  0.00           O
ATOM   3947  N   GLY A 899      35.850  35.190  72.200  1.00  0.00           N
ATOM   3948  HN  GLY A 899      34.890  34.990  72.380  1.00  0.00           H
ATOM   3949  CA  GLY A 899      36.360  34.550  70.990  1.00  0.00           C
ATOM   3950  HA1 GLY A 899      35.850  33.600  70.900  1.00  0.00           H
ATOM   3951  HA2 GLY A 899      37.440  34.530  71.050  1.00  0.00           H
ATOM   3952  C   GLY A 899      35.990  35.340  69.770  1.00  0.00           C
ATOM   3953  O   GLY A 899      35.810  36.540  69.840  1.00  0.00           O
ATOM   3954  N   TRP A 900      36.020  34.690  68.630  1.00  0.00           N
ATOM   3955  HN  TRP A 900      36.060  33.690  68.650  1.00  0.00           H
ATOM   3956  CA  TRP A 900      35.830  35.360  67.400  1.00  0.00           C
ATOM   3957  HA  TRP A 900      36.650  36.000  67.110  1.00  0.00           H
ATOM   3958  CB  TRP A 900      35.880  34.300  66.360  1.00  0.00           C
ATOM   3959  HB1 TRP A 900      35.380  34.650  65.440  1.00  0.00           H
ATOM   3960  HB2 TRP A 900      35.300  33.400  66.650  1.00  0.00           H
ATOM   3961  CG  TRP A 900      37.260  33.730  66.030  1.00  0.00           C
ATOM   3962  CD1 TRP A 900      37.660  32.390  65.930  1.00  0.00           C
ATOM   3963  HD1 TRP A 900      36.930  31.650  66.250  1.00  0.00           H
ATOM   3964  NE1 TRP A 900      39.060  32.330  65.730  1.00  0.00           N
ATOM   3965  HE1 TRP A 900      39.660  31.600  65.450  1.00  0.00           H
ATOM   3966  CE2 TRP A 900      39.540  33.570  65.650  1.00  0.00           C
ATOM   3967  CD2 TRP A 900      38.470  34.490  65.700  1.00  0.00           C
ATOM   3968  CE3 TRP A 900      38.720  35.840  65.490  1.00  0.00           C
ATOM   3969  HE3 TRP A 900      38.050  36.690  65.530  1.00  0.00           H
ATOM   3970  CZ3 TRP A 900      40.090  36.260  65.190  1.00  0.00           C
ATOM   3971  HZ3 TRP A 900      40.240  37.330  65.190  1.00  0.00           H
ATOM   3972  CZ2 TRP A 900      40.870  33.940  65.400  1.00  0.00           C
ATOM   3973  HZ2 TRP A 900      41.710  33.280  65.430  1.00  0.00           H
ATOM   3974  CH2 TRP A 900      41.110  35.330  65.090  1.00  0.00           C
ATOM   3975  HH2 TRP A 900      42.090  35.730  64.870  1.00  0.00           H
ATOM   3976  C   TRP A 900      34.570  36.270  67.160  1.00  0.00           C
ATOM   3977  O   TRP A 900      34.640  37.390  66.720  1.00  0.00           O
ATOM   3978  N   ILE A 901      33.360  35.770  67.640  1.00  0.00           N
ATOM   3979  HN  ILE A 901      33.280  34.920  68.150  1.00  0.00           H
ATOM   3980  CA  ILE A 901      32.080  36.320  67.360  1.00  0.00           C
ATOM   3981  HA  ILE A 901      32.220  36.690  66.350  1.00  0.00           H
ATOM   3982  CB  ILE A 901      30.890  35.390  67.420  1.00  0.00           C
ATOM   3983  HB  ILE A 901      30.540  35.170  68.450  1.00  0.00           H
ATOM   3984  CG2 ILE A 901      29.680  36.060  66.800  1.00  0.00           C
ATOM   3985 HG21 ILE A 901      29.130  36.520  67.640  1.00  0.00           H
ATOM   3986 HG22 ILE A 901      29.120  35.330  66.170  1.00  0.00           H
ATOM   3987 HG23 ILE A 901      29.940  36.850  66.060  1.00  0.00           H
ATOM   3988  CG1 ILE A 901      31.220  34.040  66.660  1.00  0.00           C
ATOM   3989 HG11 ILE A 901      30.300  33.430  66.680  1.00  0.00           H
ATOM   3990 HG12 ILE A 901      32.030  33.500  67.170  1.00  0.00           H
ATOM   3991  CD  ILE A 901      31.650  34.210  65.170  1.00  0.00           C
ATOM   3992  HD1 ILE A 901      30.890  34.700  64.540  1.00  0.00           H
ATOM   3993  HD2 ILE A 901      31.750  33.190  64.730  1.00  0.00           H
ATOM   3994  HD3 ILE A 901      32.570  34.820  65.060  1.00  0.00           H
ATOM   3995  C   ILE A 901      31.790  37.640  68.150  1.00  0.00           C
ATOM   3996  O   ILE A 901      31.620  37.690  69.400  1.00  0.00           O
ATOM   3997  N   ILE A 902      31.600  38.720  67.410  1.00  0.00           N
ATOM   3998  HN  ILE A 902      31.790  38.720  66.430  1.00  0.00           H
ATOM   3999  CA  ILE A 902      31.230  40.000  67.960  1.00  0.00           C
ATOM   4000  HA  ILE A 902      31.500  40.060  69.010  1.00  0.00           H
ATOM   4001  CB  ILE A 902      31.930  41.100  67.090  1.00  0.00           C
ATOM   4002  HB  ILE A 902      31.860  40.850  66.010  1.00  0.00           H
ATOM   4003  CG2 ILE A 902      31.160  42.430  67.310  1.00  0.00           C
ATOM   4004 HG21 ILE A 902      31.640  43.210  66.700  1.00  0.00           H
ATOM   4005 HG22 ILE A 902      31.040  42.710  68.390  1.00  0.00           H
ATOM   4006 HG23 ILE A 902      30.160  42.440  66.820  1.00  0.00           H
ATOM   4007  CG1 ILE A 902      33.470  41.210  67.320  1.00  0.00           C
ATOM   4008 HG11 ILE A 902      33.720  40.130  67.370  1.00  0.00           H
ATOM   4009 HG12 ILE A 902      33.690  41.810  68.220  1.00  0.00           H
ATOM   4010  CD  ILE A 902      34.220  41.890  66.070  1.00  0.00           C
ATOM   4011  HD1 ILE A 902      34.100  43.000  66.120  1.00  0.00           H
ATOM   4012  HD2 ILE A 902      33.860  41.650  65.040  1.00  0.00           H
ATOM   4013  HD3 ILE A 902      35.300  41.680  66.180  1.00  0.00           H
ATOM   4014  C   ILE A 902      29.730  40.110  68.010  1.00  0.00           C
ATOM   4015  O   ILE A 902      29.090  39.790  67.010  1.00  0.00           O
ATOM   4016  N   SER A 903      29.210  40.540  69.200  1.00  0.00           N
ATOM   4017  HN  SER A 903      29.820  40.860  69.910  1.00  0.00           H
ATOM   4018  CA  SER A 903      27.790  40.760  69.320  1.00  0.00           C
ATOM   4019  HA  SER A 903      27.250  39.980  68.820  1.00  0.00           H
ATOM   4020  CB  SER A 903      27.340  40.760  70.820  1.00  0.00           C
ATOM   4021  HB1 SER A 903      26.240  40.930  70.840  1.00  0.00           H
ATOM   4022  HB2 SER A 903      27.780  41.610  71.360  1.00  0.00           H
ATOM   4023  OG  SER A 903      27.670  39.500  71.470  1.00  0.00           O
ATOM   4024  HG1 SER A 903      27.150  39.460  72.280  1.00  0.00           H
ATOM   4025  C   SER A 903      27.510  42.100  68.750  1.00  0.00           C
ATOM   4026  O   SER A 903      28.320  43.030  68.900  1.00  0.00           O
ATOM   4027  N   PRO A 904      26.410  42.300  68.080  1.00  0.00           N
ATOM   4028  CD  PRO A 904      25.520  41.280  67.570  1.00  0.00           C
ATOM   4029  HD1 PRO A 904      24.960  40.920  68.450  1.00  0.00           H
ATOM   4030  HD2 PRO A 904      26.020  40.420  67.080  1.00  0.00           H
ATOM   4031  CA  PRO A 904      26.180  43.630  67.390  1.00  0.00           C
ATOM   4032  HA  PRO A 904      27.080  44.140  67.070  1.00  0.00           H
ATOM   4033  CB  PRO A 904      25.320  43.320  66.180  1.00  0.00           C
ATOM   4034  HB1 PRO A 904      25.870  43.020  65.250  1.00  0.00           H
ATOM   4035  HB2 PRO A 904      24.730  44.200  65.850  1.00  0.00           H
ATOM   4036  CG  PRO A 904      24.520  42.030  66.570  1.00  0.00           C
ATOM   4037  HG1 PRO A 904      23.570  42.110  67.140  1.00  0.00           H
ATOM   4038  HG2 PRO A 904      24.350  41.370  65.690  1.00  0.00           H
ATOM   4039  C   PRO A 904      25.480  44.560  68.450  1.00  0.00           C
ATOM   4040  O   PRO A 904      24.710  44.050  69.260  1.00  0.00           O
ATOM   4041  N   LEU A 905      25.800  45.870  68.520  1.00  0.00           N
ATOM   4042  HN  LEU A 905      26.560  46.140  67.930  1.00  0.00           H
ATOM   4043  CA  LEU A 905      25.140  46.900  69.290  1.00  0.00           C
ATOM   4044  HA  LEU A 905      25.510  47.790  68.790  1.00  0.00           H
ATOM   4045  CB  LEU A 905      23.600  47.110  69.070  1.00  0.00           C
ATOM   4046  HB1 LEU A 905      23.100  46.200  69.480  1.00  0.00           H
ATOM   4047  HB2 LEU A 905      23.440  47.260  67.980  1.00  0.00           H
ATOM   4048  CG  LEU A 905      23.110  48.390  69.790  1.00  0.00           C
ATOM   4049  HG  LEU A 905      23.530  48.610  70.790  1.00  0.00           H
ATOM   4050  CD1 LEU A 905      23.300  49.600  68.890  1.00  0.00           C
ATOM   4051 HD11 LEU A 905      22.670  50.390  69.340  1.00  0.00           H
ATOM   4052 HD12 LEU A 905      22.960  49.410  67.850  1.00  0.00           H
ATOM   4053 HD13 LEU A 905      24.370  49.920  68.890  1.00  0.00           H
ATOM   4054  CD2 LEU A 905      21.540  48.250  70.050  1.00  0.00           C
ATOM   4055 HD21 LEU A 905      21.180  49.290  70.220  1.00  0.00           H
ATOM   4056 HD22 LEU A 905      21.390  47.750  71.040  1.00  0.00           H
ATOM   4057 HD23 LEU A 905      21.060  47.760  69.170  1.00  0.00           H
ATOM   4058  C   LEU A 905      25.570  46.850  70.830  1.00  0.00           C
ATOM   4059  O   LEU A 905      26.330  47.640  71.250  1.00  0.00           O
ATOM   4060  N   GLY A 906      25.030  45.820  71.540  1.00  0.00           N
ATOM   4061  HN  GLY A 906      24.530  45.050  71.150  1.00  0.00           H
ATOM   4062  CA  GLY A 906      25.210  45.710  72.950  1.00  0.00           C
ATOM   4063  HA1 GLY A 906      26.230  45.570  73.250  1.00  0.00           H
ATOM   4064  HA2 GLY A 906      24.540  44.900  73.210  1.00  0.00           H
ATOM   4065  C   GLY A 906      24.650  46.930  73.620  1.00  0.00           C
ATOM   4066  O   GLY A 906      23.520  47.360  73.270  1.00  0.00           O
ATOM   4067  N   ASP A 907      25.250  47.430  74.720  1.00  0.00           N
ATOM   4068  HN  ASP A 907      26.090  46.960  75.020  1.00  0.00           H
ATOM   4069  CA  ASP A 907      24.770  48.470  75.600  1.00  0.00           C
ATOM   4070  HA  ASP A 907      23.810  48.110  75.950  1.00  0.00           H
ATOM   4071  CB  ASP A 907      25.690  48.690  76.850  1.00  0.00           C
ATOM   4072  HB1 ASP A 907      25.260  49.430  77.560  1.00  0.00           H
ATOM   4073  HB2 ASP A 907      26.730  49.040  76.670  1.00  0.00           H
ATOM   4074  CG  ASP A 907      25.790  47.360  77.610  1.00  0.00           C
ATOM   4075  OD1 ASP A 907      26.850  47.070  78.170  1.00  0.00           O
ATOM   4076  OD2 ASP A 907      24.790  46.610  77.590  1.00  0.00           O
ATOM   4077  C   ASP A 907      24.310  49.740  74.970  1.00  0.00           C
ATOM   4078  O   ASP A 907      23.370  50.430  75.450  1.00  0.00           O
ATOM   4079  N   ASN A 908      25.020  50.230  73.900  1.00  0.00           N
ATOM   4080  HN  ASN A 908      25.940  49.920  73.670  1.00  0.00           H
ATOM   4081  CA  ASN A 908      24.640  51.310  73.030  1.00  0.00           C
ATOM   4082  HA  ASN A 908      24.830  52.190  73.620  1.00  0.00           H
ATOM   4083  CB  ASN A 908      25.500  51.400  71.780  1.00  0.00           C
ATOM   4084  HB1 ASN A 908      25.030  52.110  71.070  1.00  0.00           H
ATOM   4085  HB2 ASN A 908      25.460  50.400  71.290  1.00  0.00           H
ATOM   4086  CG  ASN A 908      27.000  51.730  72.130  1.00  0.00           C
ATOM   4087  OD1 ASN A 908      27.510  51.780  73.260  1.00  0.00           O
ATOM   4088  ND2 ASN A 908      27.680  51.950  71.040  1.00  0.00           N
ATOM   4089 HD21 ASN A 908      28.650  52.150  71.240  1.00  0.00           H
ATOM   4090 HD22 ASN A 908      27.360  51.900  70.100  1.00  0.00           H
ATOM   4091  C   ASN A 908      23.070  51.510  72.660  1.00  0.00           C
ATOM   4092  O   ASN A 908      22.350  50.470  72.430  1.00  0.00           O
ATOM   4093  N   PRO A 909      22.480  52.730  72.690  1.00  0.00           N
ATOM   4094  CD  PRO A 909      23.080  53.960  73.190  1.00  0.00           C
ATOM   4095  HD1 PRO A 909      23.950  54.170  72.520  1.00  0.00           H
ATOM   4096  HD2 PRO A 909      23.490  53.890  74.220  1.00  0.00           H
ATOM   4097  CA  PRO A 909      21.190  52.930  72.120  1.00  0.00           C
ATOM   4098  HA  PRO A 909      20.480  52.330  72.670  1.00  0.00           H
ATOM   4099  CB  PRO A 909      20.940  54.450  72.240  1.00  0.00           C
ATOM   4100  HB1 PRO A 909      19.930  54.640  72.640  1.00  0.00           H
ATOM   4101  HB2 PRO A 909      21.120  54.940  71.260  1.00  0.00           H
ATOM   4102  CG  PRO A 909      22.020  55.040  73.180  1.00  0.00           C
ATOM   4103  HG1 PRO A 909      22.380  56.080  73.000  1.00  0.00           H
ATOM   4104  HG2 PRO A 909      21.710  55.080  74.250  1.00  0.00           H
ATOM   4105  C   PRO A 909      20.940  52.510  70.620  1.00  0.00           C
ATOM   4106  O   PRO A 909      21.850  52.520  69.790  1.00  0.00           O
ATOM   4107  N   TRP A 910      19.650  52.450  70.180  1.00  0.00           N
ATOM   4108  HN  TRP A 910      18.940  52.740  70.800  1.00  0.00           H
ATOM   4109  CA  TRP A 910      19.220  52.280  68.830  1.00  0.00           C
ATOM   4110  HA  TRP A 910      19.770  51.440  68.410  1.00  0.00           H
ATOM   4111  CB  TRP A 910      17.780  51.900  68.780  1.00  0.00           C
ATOM   4112  HB1 TRP A 910      17.450  51.890  67.720  1.00  0.00           H
ATOM   4113  HB2 TRP A 910      17.070  52.560  69.330  1.00  0.00           H
ATOM   4114  CG  TRP A 910      17.450  50.520  69.260  1.00  0.00           C
ATOM   4115  CD1 TRP A 910      17.030  50.190  70.510  1.00  0.00           C
ATOM   4116  HD1 TRP A 910      16.800  50.970  71.230  1.00  0.00           H
ATOM   4117  NE1 TRP A 910      16.910  48.790  70.590  1.00  0.00           N
ATOM   4118  HE1 TRP A 910      16.760  48.280  71.410  1.00  0.00           H
ATOM   4119  CE2 TRP A 910      17.310  48.280  69.420  1.00  0.00           C
ATOM   4120  CD2 TRP A 910      17.680  49.270  68.510  1.00  0.00           C
ATOM   4121  CE3 TRP A 910      18.230  49.070  67.280  1.00  0.00           C
ATOM   4122  HE3 TRP A 910      18.440  49.940  66.690  1.00  0.00           H
ATOM   4123  CZ3 TRP A 910      18.240  47.720  66.820  1.00  0.00           C
ATOM   4124  HZ3 TRP A 910      18.610  47.570  65.820  1.00  0.00           H
ATOM   4125  CZ2 TRP A 910      17.440  46.910  69.000  1.00  0.00           C
ATOM   4126  HZ2 TRP A 910      17.120  46.060  69.580  1.00  0.00           H
ATOM   4127  CH2 TRP A 910      17.770  46.690  67.620  1.00  0.00           C
ATOM   4128  HH2 TRP A 910      17.680  45.700  67.210  1.00  0.00           H
ATOM   4129  C   TRP A 910      19.530  53.430  67.900  1.00  0.00           C
ATOM   4130  O   TRP A 910      19.860  53.290  66.750  1.00  0.00           O
ATOM   4131  N   TRP A 911      19.530  54.750  68.390  1.00  0.00           N
ATOM   4132  HN  TRP A 911      19.110  54.850  69.290  1.00  0.00           H
ATOM   4133  CA  TRP A 911      19.800  55.950  67.520  1.00  0.00           C
ATOM   4134  HA  TRP A 911      19.280  55.870  66.580  1.00  0.00           H
ATOM   4135  CB  TRP A 911      19.410  57.300  68.200  1.00  0.00           C
ATOM   4136  HB1 TRP A 911      18.350  57.200  68.540  1.00  0.00           H
ATOM   4137  HB2 TRP A 911      19.280  58.030  67.360  1.00  0.00           H
ATOM   4138  CG  TRP A 911      20.190  57.700  69.400  1.00  0.00           C
ATOM   4139  CD1 TRP A 911      19.790  57.600  70.720  1.00  0.00           C
ATOM   4140  HD1 TRP A 911      18.870  57.180  71.090  1.00  0.00           H
ATOM   4141  NE1 TRP A 911      20.670  58.140  71.580  1.00  0.00           N
ATOM   4142  HE1 TRP A 911      20.560  58.130  72.540  1.00  0.00           H
ATOM   4143  CE2 TRP A 911      21.730  58.690  70.920  1.00  0.00           C
ATOM   4144  CD2 TRP A 911      21.420  58.410  69.530  1.00  0.00           C
ATOM   4145  CE3 TRP A 911      22.190  58.970  68.530  1.00  0.00           C
ATOM   4146  HE3 TRP A 911      21.920  58.970  67.480  1.00  0.00           H
ATOM   4147  CZ3 TRP A 911      23.230  59.860  68.970  1.00  0.00           C
ATOM   4148  HZ3 TRP A 911      23.870  60.340  68.250  1.00  0.00           H
ATOM   4149  CZ2 TRP A 911      22.860  59.310  71.380  1.00  0.00           C
ATOM   4150  HZ2 TRP A 911      23.270  59.550  72.350  1.00  0.00           H
ATOM   4151  CH2 TRP A 911      23.590  59.890  70.350  1.00  0.00           C
ATOM   4152  HH2 TRP A 911      24.490  60.430  70.610  1.00  0.00           H
ATOM   4153  C   TRP A 911      21.230  56.020  67.060  1.00  0.00           C
ATOM   4154  O   TRP A 911      21.540  56.580  66.000  1.00  0.00           O
ATOM   4155  N   THR A 912      22.120  55.340  67.740  1.00  0.00           N
ATOM   4156  HN  THR A 912      21.860  54.780  68.530  1.00  0.00           H
ATOM   4157  CA  THR A 912      23.530  55.210  67.300  1.00  0.00           C
ATOM   4158  HA  THR A 912      24.040  56.150  67.360  1.00  0.00           H
ATOM   4159  CB  THR A 912      24.490  54.370  68.240  1.00  0.00           C
ATOM   4160  HB  THR A 912      25.490  54.390  67.760  1.00  0.00           H
ATOM   4161  OG1 THR A 912      24.150  53.000  68.430  1.00  0.00           O
ATOM   4162  HG1 THR A 912      23.400  52.950  69.030  1.00  0.00           H
ATOM   4163  CG2 THR A 912      24.570  54.880  69.630  1.00  0.00           C
ATOM   4164 HG21 THR A 912      25.000  55.900  69.610  1.00  0.00           H
ATOM   4165 HG22 THR A 912      25.230  54.200  70.210  1.00  0.00           H
ATOM   4166 HG23 THR A 912      23.580  54.900  70.130  1.00  0.00           H
ATOM   4167  C   THR A 912      23.780  54.710  65.870  1.00  0.00           C
ATOM   4168  O   THR A 912      24.510  55.360  65.140  1.00  0.00           O
ATOM   4169  N   LEU A 913      23.080  53.660  65.440  1.00  0.00           N
ATOM   4170  HN  LEU A 913      22.460  53.210  66.080  1.00  0.00           H
ATOM   4171  CA  LEU A 913      23.090  53.040  64.120  1.00  0.00           C
ATOM   4172  HA  LEU A 913      24.110  52.740  63.940  1.00  0.00           H
ATOM   4173  CB  LEU A 913      22.100  51.900  64.080  1.00  0.00           C
ATOM   4174  HB1 LEU A 913      21.880  51.580  63.040  1.00  0.00           H
ATOM   4175  HB2 LEU A 913      21.140  52.230  64.530  1.00  0.00           H
ATOM   4176  CG  LEU A 913      22.530  50.640  64.780  1.00  0.00           C
ATOM   4177  HG  LEU A 913      22.610  50.880  65.870  1.00  0.00           H
ATOM   4178  CD1 LEU A 913      21.410  49.520  64.670  1.00  0.00           C
ATOM   4179 HD11 LEU A 913      20.860  49.630  63.710  1.00  0.00           H
ATOM   4180 HD12 LEU A 913      20.680  49.550  65.510  1.00  0.00           H
ATOM   4181 HD13 LEU A 913      22.000  48.590  64.740  1.00  0.00           H
ATOM   4182  CD2 LEU A 913      23.860  50.000  64.330  1.00  0.00           C
ATOM   4183 HD21 LEU A 913      23.800  49.690  63.260  1.00  0.00           H
ATOM   4184 HD22 LEU A 913      24.090  49.040  64.830  1.00  0.00           H
ATOM   4185 HD23 LEU A 913      24.730  50.670  64.480  1.00  0.00           H
ATOM   4186  C   LEU A 913      22.790  54.050  62.970  1.00  0.00           C
ATOM   4187  O   LEU A 913      23.370  54.020  61.860  1.00  0.00           O
ATOM   4188  N   LEU A 914      21.920  55.050  63.240  1.00  0.00           N
ATOM   4189  HN  LEU A 914      21.600  55.010  64.170  1.00  0.00           H
ATOM   4190  CA  LEU A 914      21.500  56.060  62.260  1.00  0.00           C
ATOM   4191  HA  LEU A 914      21.360  55.520  61.340  1.00  0.00           H
ATOM   4192  CB  LEU A 914      20.310  56.820  62.820  1.00  0.00           C
ATOM   4193  HB1 LEU A 914      20.470  57.240  63.830  1.00  0.00           H
ATOM   4194  HB2 LEU A 914      19.470  56.080  62.920  1.00  0.00           H
ATOM   4195  CG  LEU A 914      19.710  57.950  62.030  1.00  0.00           C
ATOM   4196  HG  LEU A 914      20.450  58.770  61.960  1.00  0.00           H
ATOM   4197  CD1 LEU A 914      19.590  57.540  60.590  1.00  0.00           C
ATOM   4198 HD11 LEU A 914      20.610  57.460  60.170  1.00  0.00           H
ATOM   4199 HD12 LEU A 914      18.920  58.190  59.980  1.00  0.00           H
ATOM   4200 HD13 LEU A 914      19.240  56.490  60.500  1.00  0.00           H
ATOM   4201  CD2 LEU A 914      18.330  58.350  62.590  1.00  0.00           C
ATOM   4202 HD21 LEU A 914      18.390  58.610  63.670  1.00  0.00           H
ATOM   4203 HD22 LEU A 914      17.510  57.640  62.340  1.00  0.00           H
ATOM   4204 HD23 LEU A 914      17.980  59.230  62.010  1.00  0.00           H
ATOM   4205  C   LEU A 914      22.690  57.030  61.990  1.00  0.00           C
ATOM   4206  O   LEU A 914      22.960  57.230  60.810  1.00  0.00           O
ATOM   4207  N   ILE A 915      23.370  57.470  63.000  1.00  0.00           N
ATOM   4208  HN  ILE A 915      23.000  57.140  63.870  1.00  0.00           H
ATOM   4209  CA  ILE A 915      24.570  58.340  62.950  1.00  0.00           C
ATOM   4210  HA  ILE A 915      24.350  59.160  62.290  1.00  0.00           H
ATOM   4211  CB  ILE A 915      24.950  58.840  64.250  1.00  0.00           C
ATOM   4212  HB  ILE A 915      25.320  57.990  64.860  1.00  0.00           H
ATOM   4213  CG2 ILE A 915      26.040  59.890  64.130  1.00  0.00           C
ATOM   4214 HG21 ILE A 915      26.920  59.390  63.690  1.00  0.00           H
ATOM   4215 HG22 ILE A 915      26.410  60.280  65.090  1.00  0.00           H
ATOM   4216 HG23 ILE A 915      25.840  60.830  63.550  1.00  0.00           H
ATOM   4217  CG1 ILE A 915      23.760  59.500  65.050  1.00  0.00           C
ATOM   4218 HG11 ILE A 915      24.180  59.940  65.970  1.00  0.00           H
ATOM   4219 HG12 ILE A 915      23.030  58.730  65.420  1.00  0.00           H
ATOM   4220  CD  ILE A 915      23.000  60.620  64.450  1.00  0.00           C
ATOM   4221  HD1 ILE A 915      22.390  61.180  65.210  1.00  0.00           H
ATOM   4222  HD2 ILE A 915      22.460  60.340  63.520  1.00  0.00           H
ATOM   4223  HD3 ILE A 915      23.730  61.400  64.120  1.00  0.00           H
ATOM   4224  C   ILE A 915      25.660  57.540  62.250  1.00  0.00           C
ATOM   4225  O   ILE A 915      26.360  57.940  61.300  1.00  0.00           O
ATOM   4226  N   ALA A 916      25.770  56.230  62.630  1.00  0.00           N
ATOM   4227  HN  ALA A 916      25.090  55.790  63.210  1.00  0.00           H
ATOM   4228  CA  ALA A 916      26.800  55.330  62.190  1.00  0.00           C
ATOM   4229  HA  ALA A 916      27.730  55.850  62.390  1.00  0.00           H
ATOM   4230  CB  ALA A 916      26.750  54.120  63.120  1.00  0.00           C
ATOM   4231  HB1 ALA A 916      25.880  53.470  62.850  1.00  0.00           H
ATOM   4232  HB2 ALA A 916      26.570  54.580  64.120  1.00  0.00           H
ATOM   4233  HB3 ALA A 916      27.590  53.390  63.140  1.00  0.00           H
ATOM   4234  C   ALA A 916      26.760  55.000  60.670  1.00  0.00           C
ATOM   4235  O   ALA A 916      27.780  54.510  60.150  1.00  0.00           O
ATOM   4236  N   ALA A 917      25.610  55.140  60.020  1.00  0.00           N
ATOM   4237  HN  ALA A 917      24.880  55.570  60.550  1.00  0.00           H
ATOM   4238  CA  ALA A 917      25.340  54.970  58.610  1.00  0.00           C
ATOM   4239  HA  ALA A 917      25.700  53.980  58.370  1.00  0.00           H
ATOM   4240  CB  ALA A 917      23.780  55.110  58.270  1.00  0.00           C
ATOM   4241  HB1 ALA A 917      23.330  55.150  57.260  1.00  0.00           H
ATOM   4242  HB2 ALA A 917      23.450  56.090  58.670  1.00  0.00           H
ATOM   4243  HB3 ALA A 917      23.170  54.450  58.930  1.00  0.00           H
ATOM   4244  C   ALA A 917      26.090  55.990  57.790  1.00  0.00           C
ATOM   4245  O   ALA A 917      26.590  55.690  56.680  1.00  0.00           O
ATOM   4246  N   ILE A 918      26.270  57.240  58.330  1.00  0.00           N
ATOM   4247  HN  ILE A 918      26.000  57.400  59.280  1.00  0.00           H
ATOM   4248  CA  ILE A 918      26.930  58.380  57.680  1.00  0.00           C
ATOM   4249  HA  ILE A 918      26.480  58.430  56.700  1.00  0.00           H
ATOM   4250  CB  ILE A 918      26.710  59.610  58.450  1.00  0.00           C
ATOM   4251  HB  ILE A 918      26.890  59.440  59.530  1.00  0.00           H
ATOM   4252  CG2 ILE A 918      27.640  60.720  57.820  1.00  0.00           C
ATOM   4253 HG21 ILE A 918      28.650  60.540  58.230  1.00  0.00           H
ATOM   4254 HG22 ILE A 918      27.320  61.750  58.110  1.00  0.00           H
ATOM   4255 HG23 ILE A 918      27.660  60.690  56.710  1.00  0.00           H
ATOM   4256  CG1 ILE A 918      25.250  60.150  58.250  1.00  0.00           C
ATOM   4257 HG11 ILE A 918      25.240  61.140  58.740  1.00  0.00           H
ATOM   4258 HG12 ILE A 918      24.580  59.460  58.800  1.00  0.00           H
ATOM   4259  CD  ILE A 918      24.680  60.300  56.800  1.00  0.00           C
ATOM   4260  HD1 ILE A 918      25.330  60.960  56.210  1.00  0.00           H
ATOM   4261  HD2 ILE A 918      23.650  60.700  56.750  1.00  0.00           H
ATOM   4262  HD3 ILE A 918      24.590  59.290  56.330  1.00  0.00           H
ATOM   4263  C   ILE A 918      28.440  58.010  57.380  1.00  0.00           C
ATOM   4264  O   ILE A 918      28.810  58.250  56.230  1.00  0.00           O
ATOM   4265  N   PRO A 919      29.280  57.470  58.300  1.00  0.00           N
ATOM   4266  CD  PRO A 919      29.160  57.420  59.770  1.00  0.00           C
ATOM   4267  HD1 PRO A 919      28.190  57.020  60.150  1.00  0.00           H
ATOM   4268  HD2 PRO A 919      29.110  58.480  60.110  1.00  0.00           H
ATOM   4269  CA  PRO A 919      30.610  56.950  57.860  1.00  0.00           C
ATOM   4270  HA  PRO A 919      31.090  57.560  57.110  1.00  0.00           H
ATOM   4271  CB  PRO A 919      31.510  56.940  59.100  1.00  0.00           C
ATOM   4272  HB1 PRO A 919      32.040  57.910  59.100  1.00  0.00           H
ATOM   4273  HB2 PRO A 919      32.230  56.090  59.050  1.00  0.00           H
ATOM   4274  CG  PRO A 919      30.450  56.750  60.230  1.00  0.00           C
ATOM   4275  HG1 PRO A 919      30.210  55.680  60.440  1.00  0.00           H
ATOM   4276  HG2 PRO A 919      30.870  57.120  61.190  1.00  0.00           H
ATOM   4277  C   PRO A 919      30.600  55.690  57.050  1.00  0.00           C
ATOM   4278  O   PRO A 919      31.560  55.490  56.310  1.00  0.00           O
ATOM   4279  N   ALA A 920      29.570  54.850  57.120  1.00  0.00           N
ATOM   4280  HN  ALA A 920      28.710  55.120  57.580  1.00  0.00           H
ATOM   4281  CA  ALA A 920      29.470  53.750  56.200  1.00  0.00           C
ATOM   4282  HA  ALA A 920      30.390  53.170  56.240  1.00  0.00           H
ATOM   4283  CB  ALA A 920      28.320  52.840  56.730  1.00  0.00           C
ATOM   4284  HB1 ALA A 920      28.210  51.900  56.150  1.00  0.00           H
ATOM   4285  HB2 ALA A 920      27.350  53.380  56.680  1.00  0.00           H
ATOM   4286  HB3 ALA A 920      28.500  52.520  57.780  1.00  0.00           H
ATOM   4287  C   ALA A 920      29.310  54.070  54.710  1.00  0.00           C
ATOM   4288  O   ALA A 920      29.970  53.360  53.890  1.00  0.00           O
ATOM   4289  N   LEU A 921      28.620  55.140  54.350  1.00  0.00           N
ATOM   4290  HN  LEU A 921      28.070  55.520  55.090  1.00  0.00           H
ATOM   4291  CA  LEU A 921      28.530  55.700  52.990  1.00  0.00           C
ATOM   4292  HA  LEU A 921      28.030  55.020  52.300  1.00  0.00           H
ATOM   4293  CB  LEU A 921      27.700  56.960  52.960  1.00  0.00           C
ATOM   4294  HB1 LEU A 921      27.730  57.540  52.000  1.00  0.00           H
ATOM   4295  HB2 LEU A 921      28.100  57.590  53.780  1.00  0.00           H
ATOM   4296  CG  LEU A 921      26.160  56.750  53.210  1.00  0.00           C
ATOM   4297  HG  LEU A 921      25.960  56.180  54.140  1.00  0.00           H
ATOM   4298  CD1 LEU A 921      25.610  58.160  53.480  1.00  0.00           C
ATOM   4299 HD11 LEU A 921      25.810  58.970  52.730  1.00  0.00           H
ATOM   4300 HD12 LEU A 921      26.050  58.530  54.440  1.00  0.00           H
ATOM   4301 HD13 LEU A 921      24.540  58.030  53.740  1.00  0.00           H
ATOM   4302  CD2 LEU A 921      25.410  56.100  52.000  1.00  0.00           C
ATOM   4303 HD21 LEU A 921      24.390  55.760  52.300  1.00  0.00           H
ATOM   4304 HD22 LEU A 921      25.990  55.190  51.730  1.00  0.00           H
ATOM   4305 HD23 LEU A 921      25.250  56.740  51.100  1.00  0.00           H
ATOM   4306  C   LEU A 921      29.890  56.060  52.380  1.00  0.00           C
ATOM   4307  O   LEU A 921      30.280  55.740  51.280  1.00  0.00           O
ATOM   4308  N   LEU A 922      30.630  56.890  53.150  1.00  0.00           N
ATOM   4309  HN  LEU A 922      30.200  57.350  53.910  1.00  0.00           H
ATOM   4310  CA  LEU A 922      31.940  57.320  52.930  1.00  0.00           C
ATOM   4311  HA  LEU A 922      32.010  57.900  52.020  1.00  0.00           H
ATOM   4312  CB  LEU A 922      32.430  58.250  54.070  1.00  0.00           C
ATOM   4313  HB1 LEU A 922      33.360  58.730  53.700  1.00  0.00           H
ATOM   4314  HB2 LEU A 922      32.760  57.650  54.950  1.00  0.00           H
ATOM   4315  CG  LEU A 922      31.460  59.380  54.560  1.00  0.00           C
ATOM   4316  HG  LEU A 922      30.600  58.830  55.010  1.00  0.00           H
ATOM   4317  CD1 LEU A 922      32.060  60.300  55.700  1.00  0.00           C
ATOM   4318 HD11 LEU A 922      32.790  61.070  55.360  1.00  0.00           H
ATOM   4319 HD12 LEU A 922      32.480  59.650  56.490  1.00  0.00           H
ATOM   4320 HD13 LEU A 922      31.170  60.810  56.140  1.00  0.00           H
ATOM   4321  CD2 LEU A 922      30.940  60.300  53.470  1.00  0.00           C
ATOM   4322 HD21 LEU A 922      30.110  59.880  52.860  1.00  0.00           H
ATOM   4323 HD22 LEU A 922      31.710  60.510  52.690  1.00  0.00           H
ATOM   4324 HD23 LEU A 922      30.480  61.250  53.830  1.00  0.00           H
ATOM   4325  C   LEU A 922      32.920  56.110  52.890  1.00  0.00           C
ATOM   4326  O   LEU A 922      33.870  56.070  52.140  1.00  0.00           O
ATOM   4327  N   CYS A 923      32.700  55.160  53.810  1.00  0.00           N
ATOM   4328  HN  CYS A 923      32.020  55.390  54.510  1.00  0.00           H
ATOM   4329  CA  CYS A 923      33.460  53.960  53.850  1.00  0.00           C
ATOM   4330  HA  CYS A 923      34.490  54.280  53.940  1.00  0.00           H
ATOM   4331  CB  CYS A 923      33.070  53.160  55.130  1.00  0.00           C
ATOM   4332  HB1 CYS A 923      31.970  53.050  55.050  1.00  0.00           H
ATOM   4333  HB2 CYS A 923      33.240  53.820  56.010  1.00  0.00           H
ATOM   4334  SG  CYS A 923      33.800  51.500  55.260  1.00  0.00           S
ATOM   4335  HG1 CYS A 923      32.600  51.030  55.560  1.00  0.00           H
ATOM   4336  C   CYS A 923      33.250  53.080  52.580  1.00  0.00           C
ATOM   4337  O   CYS A 923      34.150  52.490  52.020  1.00  0.00           O
ATOM   4338  N   THR A 924      31.950  52.940  52.180  1.00  0.00           N
ATOM   4339  HN  THR A 924      31.220  53.350  52.730  1.00  0.00           H
ATOM   4340  CA  THR A 924      31.550  52.250  50.870  1.00  0.00           C
ATOM   4341  HA  THR A 924      31.920  51.230  50.900  1.00  0.00           H
ATOM   4342  CB  THR A 924      30.080  52.390  50.590  1.00  0.00           C
ATOM   4343  HB  THR A 924      29.810  53.470  50.520  1.00  0.00           H
ATOM   4344  OG1 THR A 924      29.330  51.870  51.740  1.00  0.00           O
ATOM   4345  HG1 THR A 924      29.610  52.290  52.550  1.00  0.00           H
ATOM   4346  CG2 THR A 924      29.580  51.540  49.370  1.00  0.00           C
ATOM   4347 HG21 THR A 924      28.540  51.780  49.110  1.00  0.00           H
ATOM   4348 HG22 THR A 924      29.730  50.450  49.570  1.00  0.00           H
ATOM   4349 HG23 THR A 924      30.070  51.840  48.420  1.00  0.00           H
ATOM   4350  C   THR A 924      32.250  52.740  49.690  1.00  0.00           C
ATOM   4351  O   THR A 924      32.760  51.920  48.920  1.00  0.00           O
ATOM   4352  N   ILE A 925      32.430  54.080  49.490  1.00  0.00           N
ATOM   4353  HN  ILE A 925      31.860  54.820  49.860  1.00  0.00           H
ATOM   4354  CA  ILE A 925      33.250  54.560  48.410  1.00  0.00           C
ATOM   4355  HA  ILE A 925      32.910  54.130  47.480  1.00  0.00           H
ATOM   4356  CB  ILE A 925      33.170  56.100  48.400  1.00  0.00           C
ATOM   4357  HB  ILE A 925      33.560  56.540  49.340  1.00  0.00           H
ATOM   4358  CG2 ILE A 925      34.010  56.800  47.220  1.00  0.00           C
ATOM   4359 HG21 ILE A 925      35.100  56.730  47.460  1.00  0.00           H
ATOM   4360 HG22 ILE A 925      33.810  57.890  47.140  1.00  0.00           H
ATOM   4361 HG23 ILE A 925      33.780  56.280  46.270  1.00  0.00           H
ATOM   4362  CG1 ILE A 925      31.700  56.760  48.280  1.00  0.00           C
ATOM   4363 HG11 ILE A 925      30.800  56.190  48.600  1.00  0.00           H
ATOM   4364 HG12 ILE A 925      31.590  56.930  47.190  1.00  0.00           H
ATOM   4365  CD  ILE A 925      31.490  58.130  48.910  1.00  0.00           C
ATOM   4366  HD1 ILE A 925      31.590  58.230  50.020  1.00  0.00           H
ATOM   4367  HD2 ILE A 925      30.460  58.490  48.670  1.00  0.00           H
ATOM   4368  HD3 ILE A 925      32.200  58.900  48.550  1.00  0.00           H
ATOM   4369  C   ILE A 925      34.720  54.250  48.390  1.00  0.00           C
ATOM   4370  O   ILE A 925      35.350  54.090  47.350  1.00  0.00           O
ATOM   4371  N   LEU A 926      35.330  54.160  49.500  1.00  0.00           N
ATOM   4372  HN  LEU A 926      34.960  54.330  50.410  1.00  0.00           H
ATOM   4373  CA  LEU A 926      36.710  53.760  49.650  1.00  0.00           C
ATOM   4374  HA  LEU A 926      37.200  54.480  49.000  1.00  0.00           H
ATOM   4375  CB  LEU A 926      37.230  54.070  51.090  1.00  0.00           C
ATOM   4376  HB1 LEU A 926      38.250  53.660  51.310  1.00  0.00           H
ATOM   4377  HB2 LEU A 926      36.560  53.520  51.780  1.00  0.00           H
ATOM   4378  CG  LEU A 926      37.180  55.590  51.370  1.00  0.00           C
ATOM   4379  HG  LEU A 926      36.150  55.920  51.140  1.00  0.00           H
ATOM   4380  CD1 LEU A 926      37.430  55.740  52.890  1.00  0.00           C
ATOM   4381 HD11 LEU A 926      37.450  56.810  53.170  1.00  0.00           H
ATOM   4382 HD12 LEU A 926      38.450  55.330  53.120  1.00  0.00           H
ATOM   4383 HD13 LEU A 926      36.680  55.220  53.520  1.00  0.00           H
ATOM   4384  CD2 LEU A 926      38.210  56.380  50.570  1.00  0.00           C
ATOM   4385 HD21 LEU A 926      38.180  57.460  50.840  1.00  0.00           H
ATOM   4386 HD22 LEU A 926      37.970  56.490  49.490  1.00  0.00           H
ATOM   4387 HD23 LEU A 926      39.210  55.960  50.760  1.00  0.00           H
ATOM   4388  C   LEU A 926      36.980  52.390  49.270  1.00  0.00           C
ATOM   4389  O   LEU A 926      37.850  52.040  48.430  1.00  0.00           O
ATOM   4390  N   ILE A 927      36.110  51.460  49.700  1.00  0.00           N
ATOM   4391  HN  ILE A 927      35.390  51.810  50.280  1.00  0.00           H
ATOM   4392  CA  ILE A 927      36.100  50.040  49.240  1.00  0.00           C
ATOM   4393  HA  ILE A 927      37.040  49.540  49.440  1.00  0.00           H
ATOM   4394  CB  ILE A 927      35.020  49.300  49.990  1.00  0.00           C
ATOM   4395  HB  ILE A 927      34.050  49.790  49.760  1.00  0.00           H
ATOM   4396  CG2 ILE A 927      34.760  47.830  49.490  1.00  0.00           C
ATOM   4397 HG21 ILE A 927      35.730  47.320  49.260  1.00  0.00           H
ATOM   4398 HG22 ILE A 927      34.240  47.800  48.510  1.00  0.00           H
ATOM   4399 HG23 ILE A 927      34.060  47.310  50.180  1.00  0.00           H
ATOM   4400  CG1 ILE A 927      35.070  49.340  51.570  1.00  0.00           C
ATOM   4401 HG11 ILE A 927      34.140  48.890  51.980  1.00  0.00           H
ATOM   4402 HG12 ILE A 927      35.220  50.360  51.940  1.00  0.00           H
ATOM   4403  CD  ILE A 927      36.270  48.600  52.220  1.00  0.00           C
ATOM   4404  HD1 ILE A 927      37.260  48.880  51.800  1.00  0.00           H
ATOM   4405  HD2 ILE A 927      36.120  47.530  51.940  1.00  0.00           H
ATOM   4406  HD3 ILE A 927      36.200  48.790  53.310  1.00  0.00           H
ATOM   4407  C   ILE A 927      35.850  49.920  47.750  1.00  0.00           C
ATOM   4408  O   ILE A 927      36.600  49.120  47.120  1.00  0.00           O
ATOM   4409  N   PHE A 928      34.930  50.720  47.190  1.00  0.00           N
ATOM   4410  HN  PHE A 928      34.480  51.440  47.720  1.00  0.00           H
ATOM   4411  CA  PHE A 928      34.600  50.700  45.810  1.00  0.00           C
ATOM   4412  HA  PHE A 928      34.320  49.710  45.480  1.00  0.00           H
ATOM   4413  CB  PHE A 928      33.370  51.560  45.570  1.00  0.00           C
ATOM   4414  HB1 PHE A 928      33.430  52.600  45.930  1.00  0.00           H
ATOM   4415  HB2 PHE A 928      32.650  51.110  46.300  1.00  0.00           H
ATOM   4416  CG  PHE A 928      32.760  51.490  44.200  1.00  0.00           C
ATOM   4417  CD1 PHE A 928      33.210  52.440  43.220  1.00  0.00           C
ATOM   4418  HD1 PHE A 928      34.090  53.020  43.430  1.00  0.00           H
ATOM   4419  CE1 PHE A 928      32.680  52.400  41.880  1.00  0.00           C
ATOM   4420  HE1 PHE A 928      33.030  53.010  41.060  1.00  0.00           H
ATOM   4421  CZ  PHE A 928      31.610  51.450  41.610  1.00  0.00           C
ATOM   4422  HZ  PHE A 928      31.140  51.350  40.640  1.00  0.00           H
ATOM   4423  CD2 PHE A 928      31.680  50.670  43.920  1.00  0.00           C
ATOM   4424  HD2 PHE A 928      31.360  49.940  44.650  1.00  0.00           H
ATOM   4425  CE2 PHE A 928      31.160  50.650  42.650  1.00  0.00           C
ATOM   4426  HE2 PHE A 928      30.470  49.840  42.440  1.00  0.00           H
ATOM   4427  C   PHE A 928      35.710  51.280  44.930  1.00  0.00           C
ATOM   4428  O   PHE A 928      36.070  50.730  43.890  1.00  0.00           O
ATOM   4429  N   MET A 929      36.340  52.380  45.400  1.00  0.00           N
ATOM   4430  HN  MET A 929      36.020  52.890  46.200  1.00  0.00           H
ATOM   4431  CA  MET A 929      37.500  52.930  44.750  1.00  0.00           C
ATOM   4432  HA  MET A 929      37.320  53.150  43.710  1.00  0.00           H
ATOM   4433  CB  MET A 929      37.850  54.310  45.480  1.00  0.00           C
ATOM   4434  HB1 MET A 929      38.210  54.130  46.510  1.00  0.00           H
ATOM   4435  HB2 MET A 929      36.880  54.840  45.630  1.00  0.00           H
ATOM   4436  CG  MET A 929      38.740  55.260  44.750  1.00  0.00           C
ATOM   4437  HG1 MET A 929      39.710  54.710  44.650  1.00  0.00           H
ATOM   4438  HG2 MET A 929      39.070  56.150  45.330  1.00  0.00           H
ATOM   4439  SD  MET A 929      37.940  55.920  43.310  1.00  0.00           S
ATOM   4440  CE  MET A 929      39.600  55.920  42.480  1.00  0.00           C
ATOM   4441  HE1 MET A 929      40.220  55.030  42.690  1.00  0.00           H
ATOM   4442  HE2 MET A 929      40.240  56.790  42.780  1.00  0.00           H
ATOM   4443  HE3 MET A 929      39.490  55.970  41.380  1.00  0.00           H
ATOM   4444  C   MET A 929      38.690  51.980  44.600  1.00  0.00           C
ATOM   4445  O   MET A 929      39.180  51.730  43.520  1.00  0.00           O
ATOM   4446  N   ASP A 930      39.050  51.340  45.750  1.00  0.00           N
ATOM   4447  HN  ASP A 930      38.650  51.500  46.650  1.00  0.00           H
ATOM   4448  CA  ASP A 930      40.250  50.520  45.750  1.00  0.00           C
ATOM   4449  HA  ASP A 930      41.010  51.060  45.210  1.00  0.00           H
ATOM   4450  CB  ASP A 930      40.820  50.410  47.240  1.00  0.00           C
ATOM   4451  HB1 ASP A 930      40.150  49.670  47.750  1.00  0.00           H
ATOM   4452  HB2 ASP A 930      40.740  51.390  47.760  1.00  0.00           H
ATOM   4453  CG  ASP A 930      42.320  50.060  47.250  1.00  0.00           C
ATOM   4454  OD1 ASP A 930      42.930  49.960  46.180  1.00  0.00           O
ATOM   4455  OD2 ASP A 930      42.870  49.880  48.400  1.00  0.00           O
ATOM   4456  C   ASP A 930      40.030  49.120  45.110  1.00  0.00           C
ATOM   4457  O   ASP A 930      40.950  48.350  44.810  1.00  0.00           O
ATOM   4458  N   GLN A 931      38.760  48.680  44.980  1.00  0.00           N
ATOM   4459  HN  GLN A 931      37.980  49.260  45.180  1.00  0.00           H
ATOM   4460  CA  GLN A 931      38.430  47.410  44.350  1.00  0.00           C
ATOM   4461  HA  GLN A 931      39.140  46.640  44.600  1.00  0.00           H
ATOM   4462  CB  GLN A 931      37.010  46.920  44.720  1.00  0.00           C
ATOM   4463  HB1 GLN A 931      36.200  47.630  44.450  1.00  0.00           H
ATOM   4464  HB2 GLN A 931      37.030  46.770  45.820  1.00  0.00           H
ATOM   4465  CG  GLN A 931      36.720  45.400  44.340  1.00  0.00           C
ATOM   4466  HG1 GLN A 931      36.240  45.420  43.340  1.00  0.00           H
ATOM   4467  HG2 GLN A 931      35.990  44.830  44.940  1.00  0.00           H
ATOM   4468  CD  GLN A 931      37.930  44.360  44.230  1.00  0.00           C
ATOM   4469  OE1 GLN A 931      38.580  44.120  45.240  1.00  0.00           O
ATOM   4470  NE2 GLN A 931      38.110  43.730  43.090  1.00  0.00           N
ATOM   4471 HE21 GLN A 931      38.740  42.950  43.150  1.00  0.00           H
ATOM   4472 HE22 GLN A 931      37.250  43.680  42.580  1.00  0.00           H
ATOM   4473  C   GLN A 931      38.350  47.620  42.850  1.00  0.00           C
ATOM   4474  O   GLN A 931      38.990  46.900  42.080  1.00  0.00           O
ATOM   4475  N   GLN A 932      37.470  48.580  42.360  1.00  0.00           N
ATOM   4476  HN  GLN A 932      37.130  49.310  42.930  1.00  0.00           H
ATOM   4477  CA  GLN A 932      37.060  48.600  40.950  1.00  0.00           C
ATOM   4478  HA  GLN A 932      36.840  47.580  40.690  1.00  0.00           H
ATOM   4479  CB  GLN A 932      35.690  49.430  40.790  1.00  0.00           C
ATOM   4480  HB1 GLN A 932      35.440  49.630  39.730  1.00  0.00           H
ATOM   4481  HB2 GLN A 932      35.890  50.390  41.330  1.00  0.00           H
ATOM   4482  CG  GLN A 932      34.450  48.740  41.410  1.00  0.00           C
ATOM   4483  HG1 GLN A 932      33.560  49.390  41.310  1.00  0.00           H
ATOM   4484  HG2 GLN A 932      34.640  48.550  42.490  1.00  0.00           H
ATOM   4485  CD  GLN A 932      34.200  47.340  40.890  1.00  0.00           C
ATOM   4486  OE1 GLN A 932      34.850  46.370  41.190  1.00  0.00           O
ATOM   4487  NE2 GLN A 932      33.060  47.200  40.150  1.00  0.00           N
ATOM   4488 HE21 GLN A 932      32.630  47.990  39.720  1.00  0.00           H
ATOM   4489 HE22 GLN A 932      32.770  46.250  40.050  1.00  0.00           H
ATOM   4490  C   GLN A 932      38.130  49.040  39.980  1.00  0.00           C
ATOM   4491  O   GLN A 932      38.060  48.650  38.820  1.00  0.00           O
ATOM   4492  N   ILE A 933      39.070  49.890  40.480  1.00  0.00           N
ATOM   4493  HN  ILE A 933      39.050  50.170  41.430  1.00  0.00           H
ATOM   4494  CA  ILE A 933      40.180  50.260  39.740  1.00  0.00           C
ATOM   4495  HA  ILE A 933      39.890  50.590  38.760  1.00  0.00           H
ATOM   4496  CB  ILE A 933      40.910  51.490  40.490  1.00  0.00           C
ATOM   4497  HB  ILE A 933      41.200  51.190  41.520  1.00  0.00           H
ATOM   4498  CG2 ILE A 933      42.350  51.630  39.840  1.00  0.00           C
ATOM   4499 HG21 ILE A 933      43.000  50.890  40.340  1.00  0.00           H
ATOM   4500 HG22 ILE A 933      42.740  52.650  40.080  1.00  0.00           H
ATOM   4501 HG23 ILE A 933      42.390  51.740  38.730  1.00  0.00           H
ATOM   4502  CG1 ILE A 933      40.060  52.750  40.470  1.00  0.00           C
ATOM   4503 HG11 ILE A 933      40.670  53.590  40.890  1.00  0.00           H
ATOM   4504 HG12 ILE A 933      39.260  52.560  41.210  1.00  0.00           H
ATOM   4505  CD  ILE A 933      39.550  53.100  39.100  1.00  0.00           C
ATOM   4506  HD1 ILE A 933      39.040  54.080  39.240  1.00  0.00           H
ATOM   4507  HD2 ILE A 933      38.780  52.320  38.910  1.00  0.00           H
ATOM   4508  HD3 ILE A 933      40.370  53.030  38.350  1.00  0.00           H
ATOM   4509  C   ILE A 933      41.110  49.110  39.490  1.00  0.00           C
ATOM   4510  O   ILE A 933      41.590  48.910  38.340  1.00  0.00           O
ATOM   4511  N   THR A 934      41.460  48.310  40.530  1.00  0.00           N
ATOM   4512  HN  THR A 934      41.120  48.530  41.440  1.00  0.00           H
ATOM   4513  CA  THR A 934      42.300  47.110  40.260  1.00  0.00           C
ATOM   4514  HA  THR A 934      43.210  47.460  39.800  1.00  0.00           H
ATOM   4515  CB  THR A 934      42.670  46.320  41.450  1.00  0.00           C
ATOM   4516  HB  THR A 934      41.850  45.780  41.970  1.00  0.00           H
ATOM   4517  OG1 THR A 934      43.200  47.220  42.350  1.00  0.00           O
ATOM   4518  HG1 THR A 934      43.650  47.920  41.880  1.00  0.00           H
ATOM   4519  CG2 THR A 934      43.850  45.340  41.140  1.00  0.00           C
ATOM   4520 HG21 THR A 934      44.460  45.880  40.400  1.00  0.00           H
ATOM   4521 HG22 THR A 934      43.450  44.370  40.760  1.00  0.00           H
ATOM   4522 HG23 THR A 934      44.350  45.160  42.130  1.00  0.00           H
ATOM   4523  C   THR A 934      41.710  46.190  39.220  1.00  0.00           C
ATOM   4524  O   THR A 934      42.380  45.500  38.440  1.00  0.00           O
ATOM   4525  N   ALA A 935      40.450  45.960  39.290  1.00  0.00           N
ATOM   4526  HN  ALA A 935      39.870  46.470  39.930  1.00  0.00           H
ATOM   4527  CA  ALA A 935      39.830  45.030  38.310  1.00  0.00           C
ATOM   4528  HA  ALA A 935      40.280  44.050  38.400  1.00  0.00           H
ATOM   4529  CB  ALA A 935      38.310  44.920  38.710  1.00  0.00           C
ATOM   4530  HB1 ALA A 935      37.790  45.880  38.480  1.00  0.00           H
ATOM   4531  HB2 ALA A 935      38.270  44.570  39.760  1.00  0.00           H
ATOM   4532  HB3 ALA A 935      37.840  44.090  38.150  1.00  0.00           H
ATOM   4533  C   ALA A 935      39.910  45.620  36.880  1.00  0.00           C
ATOM   4534  O   ALA A 935      40.140  44.900  35.940  1.00  0.00           O
ATOM   4535  N   VAL A 936      39.620  46.920  36.730  1.00  0.00           N
ATOM   4536  HN  VAL A 936      39.640  47.470  37.560  1.00  0.00           H
ATOM   4537  CA  VAL A 936      39.690  47.720  35.520  1.00  0.00           C
ATOM   4538  HA  VAL A 936      39.040  47.330  34.750  1.00  0.00           H
ATOM   4539  CB  VAL A 936      39.110  49.140  35.600  1.00  0.00           C
ATOM   4540  HB  VAL A 936      39.390  49.480  36.630  1.00  0.00           H
ATOM   4541  CG1 VAL A 936      39.650  50.060  34.550  1.00  0.00           C
ATOM   4542 HG11 VAL A 936      39.020  50.970  34.540  1.00  0.00           H
ATOM   4543 HG12 VAL A 936      39.410  49.700  33.530  1.00  0.00           H
ATOM   4544 HG13 VAL A 936      40.700  50.440  34.540  1.00  0.00           H
ATOM   4545  CG2 VAL A 936      37.560  49.090  35.570  1.00  0.00           C
ATOM   4546 HG21 VAL A 936      37.220  48.930  34.530  1.00  0.00           H
ATOM   4547 HG22 VAL A 936      37.100  50.040  35.930  1.00  0.00           H
ATOM   4548 HG23 VAL A 936      37.180  48.230  36.160  1.00  0.00           H
ATOM   4549  C   VAL A 936      41.090  47.750  34.830  1.00  0.00           C
ATOM   4550  O   VAL A 936      41.220  47.470  33.610  1.00  0.00           O
ATOM   4551  N   ILE A 937      42.110  48.010  35.610  1.00  0.00           N
ATOM   4552  HN  ILE A 937      41.920  48.230  36.560  1.00  0.00           H
ATOM   4553  CA  ILE A 937      43.480  47.960  35.140  1.00  0.00           C
ATOM   4554  HA  ILE A 937      43.710  48.730  34.420  1.00  0.00           H
ATOM   4555  CB  ILE A 937      44.440  48.290  36.200  1.00  0.00           C
ATOM   4556  HB  ILE A 937      44.240  47.540  37.000  1.00  0.00           H
ATOM   4557  CG2 ILE A 937      45.900  48.140  35.760  1.00  0.00           C
ATOM   4558 HG21 ILE A 937      46.530  48.560  36.580  1.00  0.00           H
ATOM   4559 HG22 ILE A 937      46.140  48.500  34.740  1.00  0.00           H
ATOM   4560 HG23 ILE A 937      46.130  47.040  35.710  1.00  0.00           H
ATOM   4561  CG1 ILE A 937      44.280  49.740  36.790  1.00  0.00           C
ATOM   4562 HG11 ILE A 937      43.260  50.100  36.960  1.00  0.00           H
ATOM   4563 HG12 ILE A 937      44.700  50.580  36.200  1.00  0.00           H
ATOM   4564  CD  ILE A 937      44.920  49.870  38.150  1.00  0.00           C
ATOM   4565  HD1 ILE A 937      44.780  50.850  38.630  1.00  0.00           H
ATOM   4566  HD2 ILE A 937      46.010  49.680  38.250  1.00  0.00           H
ATOM   4567  HD3 ILE A 937      44.450  49.180  38.870  1.00  0.00           H
ATOM   4568  C   ILE A 937      43.830  46.610  34.530  1.00  0.00           C
ATOM   4569  O   ILE A 937      44.360  46.540  33.420  1.00  0.00           O
ATOM   4570  N   ILE A 938      43.430  45.590  35.220  1.00  0.00           N
ATOM   4571  HN  ILE A 938      43.010  45.710  36.130  1.00  0.00           H
ATOM   4572  CA  ILE A 938      43.660  44.220  34.850  1.00  0.00           C
ATOM   4573  HA  ILE A 938      44.710  44.080  34.630  1.00  0.00           H
ATOM   4574  CB  ILE A 938      43.220  43.360  36.100  1.00  0.00           C
ATOM   4575  HB  ILE A 938      42.290  43.820  36.490  1.00  0.00           H
ATOM   4576  CG2 ILE A 938      42.900  41.880  35.710  1.00  0.00           C
ATOM   4577 HG21 ILE A 938      43.780  41.490  35.140  1.00  0.00           H
ATOM   4578 HG22 ILE A 938      42.010  41.800  35.060  1.00  0.00           H
ATOM   4579 HG23 ILE A 938      42.770  41.320  36.660  1.00  0.00           H
ATOM   4580  CG1 ILE A 938      44.460  43.490  37.140  1.00  0.00           C
ATOM   4581 HG11 ILE A 938      44.060  43.230  38.150  1.00  0.00           H
ATOM   4582 HG12 ILE A 938      44.730  44.560  37.090  1.00  0.00           H
ATOM   4583  CD  ILE A 938      45.670  42.630  36.700  1.00  0.00           C
ATOM   4584  HD1 ILE A 938      46.660  42.840  37.180  1.00  0.00           H
ATOM   4585  HD2 ILE A 938      45.840  42.780  35.620  1.00  0.00           H
ATOM   4586  HD3 ILE A 938      45.420  41.550  36.710  1.00  0.00           H
ATOM   4587  C   ILE A 938      42.990  43.790  33.540  1.00  0.00           C
ATOM   4588  O   ILE A 938      43.560  42.990  32.810  1.00  0.00           O
ATOM   4589  N   ASN A 939      41.870  44.390  33.120  1.00  0.00           N
ATOM   4590  HN  ASN A 939      41.370  44.990  33.730  1.00  0.00           H
ATOM   4591  CA  ASN A 939      41.200  44.080  31.850  1.00  0.00           C
ATOM   4592  HA  ASN A 939      41.520  43.100  31.530  1.00  0.00           H
ATOM   4593  CB  ASN A 939      39.680  44.140  32.250  1.00  0.00           C
ATOM   4594  HB1 ASN A 939      38.990  44.320  31.400  1.00  0.00           H
ATOM   4595  HB2 ASN A 939      39.560  45.090  32.810  1.00  0.00           H
ATOM   4596  CG  ASN A 939      39.220  42.910  33.070  1.00  0.00           C
ATOM   4597  OD1 ASN A 939      39.530  41.740  32.750  1.00  0.00           O
ATOM   4598  ND2 ASN A 939      38.420  43.130  34.100  1.00  0.00           N
ATOM   4599 HD21 ASN A 939      38.050  44.020  34.350  1.00  0.00           H
ATOM   4600 HD22 ASN A 939      38.150  42.360  34.700  1.00  0.00           H
ATOM   4601  C   ASN A 939      41.510  45.070  30.770  1.00  0.00           C
ATOM   4602  O   ASN A 939      41.010  45.070  29.620  1.00  0.00           O
ATOM   4603  N   ARG A 940      42.450  46.010  31.100  1.00  0.00           N
ATOM   4604  HN  ARG A 940      42.790  46.130  32.030  1.00  0.00           H
ATOM   4605  CA  ARG A 940      43.040  46.940  30.100  1.00  0.00           C
ATOM   4606  HA  ARG A 940      42.200  47.440  29.650  1.00  0.00           H
ATOM   4607  CB  ARG A 940      43.810  48.090  30.750  1.00  0.00           C
ATOM   4608  HB1 ARG A 940      44.580  48.500  30.060  1.00  0.00           H
ATOM   4609  HB2 ARG A 940      44.540  47.780  31.520  1.00  0.00           H
ATOM   4610  CG  ARG A 940      42.860  49.260  31.090  1.00  0.00           C
ATOM   4611  HG1 ARG A 940      42.040  48.920  31.760  1.00  0.00           H
ATOM   4612  HG2 ARG A 940      42.360  49.670  30.190  1.00  0.00           H
ATOM   4613  CD  ARG A 940      43.480  50.460  31.710  1.00  0.00           C
ATOM   4614  HD1 ARG A 940      44.240  51.020  31.140  1.00  0.00           H
ATOM   4615  HD2 ARG A 940      43.950  50.060  32.630  1.00  0.00           H
ATOM   4616  NE  ARG A 940      42.310  51.330  32.100  1.00  0.00           N
ATOM   4617  HE  ARG A 940      41.520  51.280  31.490  1.00  0.00           H
ATOM   4618  CZ  ARG A 940      42.340  52.210  33.100  1.00  0.00           C
ATOM   4619  NH1 ARG A 940      41.320  52.940  33.280  1.00  0.00           N
ATOM   4620 HH11 ARG A 940      40.640  52.970  32.550  1.00  0.00           H
ATOM   4621 HH12 ARG A 940      41.350  53.600  34.030  1.00  0.00           H
ATOM   4622  NH2 ARG A 940      43.240  52.280  33.940  1.00  0.00           N
ATOM   4623 HH21 ARG A 940      44.200  52.090  33.710  1.00  0.00           H
ATOM   4624 HH22 ARG A 940      43.060  52.900  34.700  1.00  0.00           H
ATOM   4625  C   ARG A 940      43.730  46.210  28.920  1.00  0.00           C
ATOM   4626  O   ARG A 940      44.270  45.120  29.050  1.00  0.00           O
ATOM   4627  N   LYS A 941      43.780  46.870  27.680  1.00  0.00           N
ATOM   4628  HN  LYS A 941      43.250  47.710  27.610  1.00  0.00           H
ATOM   4629  CA  LYS A 941      44.140  46.250  26.370  1.00  0.00           C
ATOM   4630  HA  LYS A 941      43.470  45.470  26.020  1.00  0.00           H
ATOM   4631  CB  LYS A 941      43.910  47.310  25.240  1.00  0.00           C
ATOM   4632  HB1 LYS A 941      42.860  47.460  24.930  1.00  0.00           H
ATOM   4633  HB2 LYS A 941      44.300  46.890  24.300  1.00  0.00           H
ATOM   4634  CG  LYS A 941      44.620  48.650  25.570  1.00  0.00           C
ATOM   4635  HG1 LYS A 941      45.730  48.560  25.640  1.00  0.00           H
ATOM   4636  HG2 LYS A 941      44.370  48.990  26.590  1.00  0.00           H
ATOM   4637  CD  LYS A 941      44.170  49.760  24.570  1.00  0.00           C
ATOM   4638  HD1 LYS A 941      43.080  49.930  24.750  1.00  0.00           H
ATOM   4639  HD2 LYS A 941      44.160  49.390  23.520  1.00  0.00           H
ATOM   4640  CE  LYS A 941      44.850  51.120  24.840  1.00  0.00           C
ATOM   4641  HE1 LYS A 941      45.950  50.980  24.930  1.00  0.00           H
ATOM   4642  HE2 LYS A 941      44.460  51.790  25.640  1.00  0.00           H
ATOM   4643  NZ  LYS A 941      44.670  51.990  23.620  1.00  0.00           N
ATOM   4644  HZ1 LYS A 941      45.250  51.630  22.840  1.00  0.00           H
ATOM   4645  HZ2 LYS A 941      45.060  52.940  23.770  1.00  0.00           H
ATOM   4646  HZ3 LYS A 941      43.660  52.080  23.380  1.00  0.00           H
ATOM   4647  C   LYS A 941      45.560  45.610  26.310  1.00  0.00           C
ATOM   4648  O   LYS A 941      45.770  44.720  25.480  1.00  0.00           O
ATOM   4649  N   GLU A 942      46.430  45.980  27.200  1.00  0.00           N
ATOM   4650  HN  GLU A 942      46.380  46.710  27.870  1.00  0.00           H
ATOM   4651  CA  GLU A 942      47.840  45.360  27.160  1.00  0.00           C
ATOM   4652  HA  GLU A 942      48.100  45.220  26.130  1.00  0.00           H
ATOM   4653  CB  GLU A 942      48.840  46.380  27.820  1.00  0.00           C
ATOM   4654  HB1 GLU A 942      49.810  45.920  28.150  1.00  0.00           H
ATOM   4655  HB2 GLU A 942      48.340  46.630  28.770  1.00  0.00           H
ATOM   4656  CG  GLU A 942      49.050  47.650  27.010  1.00  0.00           C
ATOM   4657  HG1 GLU A 942      48.080  48.060  26.660  1.00  0.00           H
ATOM   4658  HG2 GLU A 942      49.620  47.330  26.110  1.00  0.00           H
ATOM   4659  CD  GLU A 942      49.820  48.820  27.680  1.00  0.00           C
ATOM   4660  OE1 GLU A 942      49.850  48.840  28.870  1.00  0.00           O
ATOM   4661  OE2 GLU A 942      50.510  49.630  26.980  1.00  0.00           O
ATOM   4662  C   GLU A 942      47.970  43.960  27.800  1.00  0.00           C
ATOM   4663  O   GLU A 942      48.960  43.290  27.520  1.00  0.00           O
ATOM   4664  N   HSD A 943      47.100  43.660  28.710  1.00  0.00           N
ATOM   4665  HN  HSD A 943      46.270  44.220  28.770  1.00  0.00           H
ATOM   4666  CA  HSD A 943      47.170  42.490  29.580  1.00  0.00           C
ATOM   4667  HA  HSD A 943      48.190  42.330  29.860  1.00  0.00           H
ATOM   4668  CB  HSD A 943      46.200  42.570  30.770  1.00  0.00           C
ATOM   4669  HB1 HSD A 943      46.210  41.550  31.210  1.00  0.00           H
ATOM   4670  HB2 HSD A 943      45.170  42.710  30.410  1.00  0.00           H
ATOM   4671  ND1 HSD A 943      46.310  44.970  31.670  1.00  0.00           N
ATOM   4672  HD1 HSD A 943      45.640  45.400  31.060  1.00  0.00           H
ATOM   4673  CG  HSD A 943      46.610  43.630  31.780  1.00  0.00           C
ATOM   4674  CE1 HSD A 943      46.870  45.570  32.750  1.00  0.00           C
ATOM   4675  HE1 HSD A 943      46.790  46.630  32.950  1.00  0.00           H
ATOM   4676  NE2 HSD A 943      47.510  44.710  33.510  1.00  0.00           N
ATOM   4677  CD2 HSD A 943      47.350  43.480  32.870  1.00  0.00           C
ATOM   4678  HD2 HSD A 943      47.810  42.570  33.240  1.00  0.00           H
ATOM   4679  C   HSD A 943      46.890  41.180  28.880  1.00  0.00           C
ATOM   4680  O   HSD A 943      47.600  40.190  29.170  1.00  0.00           O
ATOM   4681  N   LYS A 944      45.840  41.130  28.040  1.00  0.00           N
ATOM   4682  HN  LYS A 944      45.240  41.920  28.000  1.00  0.00           H
ATOM   4683  CA  LYS A 944      45.500  40.160  27.100  1.00  0.00           C
ATOM   4684  HA  LYS A 944      44.830  40.560  26.350  1.00  0.00           H
ATOM   4685  CB  LYS A 944      46.640  39.720  26.250  1.00  0.00           C
ATOM   4686  HB1 LYS A 944      46.350  39.020  25.420  1.00  0.00           H
ATOM   4687  HB2 LYS A 944      47.410  39.180  26.850  1.00  0.00           H
ATOM   4688  CG  LYS A 944      47.340  40.880  25.410  1.00  0.00           C
ATOM   4689  HG1 LYS A 944      47.620  41.700  26.100  1.00  0.00           H
ATOM   4690  HG2 LYS A 944      46.610  41.220  24.640  1.00  0.00           H
ATOM   4691  CD  LYS A 944      48.590  40.390  24.800  1.00  0.00           C
ATOM   4692  HD1 LYS A 944      48.470  39.840  23.840  1.00  0.00           H
ATOM   4693  HD2 LYS A 944      49.060  39.720  25.560  1.00  0.00           H
ATOM   4694  CE  LYS A 944      49.630  41.480  24.520  1.00  0.00           C
ATOM   4695  HE1 LYS A 944      50.520  41.010  24.060  1.00  0.00           H
ATOM   4696  HE2 LYS A 944      49.720  42.030  25.480  1.00  0.00           H
ATOM   4697  NZ  LYS A 944      48.970  42.440  23.590  1.00  0.00           N
ATOM   4698  HZ1 LYS A 944      49.300  42.220  22.630  1.00  0.00           H
ATOM   4699  HZ2 LYS A 944      49.210  43.370  23.990  1.00  0.00           H
ATOM   4700  HZ3 LYS A 944      47.930  42.400  23.610  1.00  0.00           H
ATOM   4701  C   LYS A 944      44.660  39.100  27.720  1.00  0.00           C
ATOM   4702  O   LYS A 944      44.740  37.850  27.490  1.00  0.00           O
ATOM   4703  N   LEU A 945      43.670  39.490  28.600  1.00  0.00           N
ATOM   4704  HN  LEU A 945      43.540  40.470  28.710  1.00  0.00           H
ATOM   4705  CA  LEU A 945      42.870  38.640  29.440  1.00  0.00           C
ATOM   4706  HA  LEU A 945      43.220  37.620  29.350  1.00  0.00           H
ATOM   4707  CB  LEU A 945      42.910  39.060  30.940  1.00  0.00           C
ATOM   4708  HB1 LEU A 945      42.170  38.570  31.610  1.00  0.00           H
ATOM   4709  HB2 LEU A 945      42.710  40.150  30.910  1.00  0.00           H
ATOM   4710  CG  LEU A 945      44.310  38.880  31.600  1.00  0.00           C
ATOM   4711  HG  LEU A 945      44.900  39.390  30.800  1.00  0.00           H
ATOM   4712  CD1 LEU A 945      44.620  39.620  32.900  1.00  0.00           C
ATOM   4713 HD11 LEU A 945      45.690  39.610  33.200  1.00  0.00           H
ATOM   4714 HD12 LEU A 945      44.070  39.180  33.770  1.00  0.00           H
ATOM   4715 HD13 LEU A 945      44.400  40.700  32.800  1.00  0.00           H
ATOM   4716  CD2 LEU A 945      44.700  37.380  31.670  1.00  0.00           C
ATOM   4717 HD21 LEU A 945      44.060  36.800  32.360  1.00  0.00           H
ATOM   4718 HD22 LEU A 945      45.760  37.150  31.910  1.00  0.00           H
ATOM   4719 HD23 LEU A 945      44.510  36.930  30.670  1.00  0.00           H
ATOM   4720  C   LEU A 945      41.390  38.450  29.110  1.00  0.00           C
ATOM   4721  O   LEU A 945      40.680  39.340  28.680  1.00  0.00           O
ATOM   4722  N   LYS A 946      40.940  37.210  29.360  1.00  0.00           N
ATOM   4723  HN  LYS A 946      41.580  36.520  29.650  1.00  0.00           H
ATOM   4724  CA  LYS A 946      39.670  36.750  28.890  1.00  0.00           C
ATOM   4725  HA  LYS A 946      39.230  37.520  28.290  1.00  0.00           H
ATOM   4726  CB  LYS A 946      39.960  35.630  27.900  1.00  0.00           C
ATOM   4727  HB1 LYS A 946      39.040  35.090  27.610  1.00  0.00           H
ATOM   4728  HB2 LYS A 946      40.600  34.880  28.410  1.00  0.00           H
ATOM   4729  CG  LYS A 946      40.740  36.070  26.590  1.00  0.00           C
ATOM   4730  HG1 LYS A 946      41.070  35.140  26.070  1.00  0.00           H
ATOM   4731  HG2 LYS A 946      41.720  36.530  26.850  1.00  0.00           H
ATOM   4732  CD  LYS A 946      39.870  37.000  25.670  1.00  0.00           C
ATOM   4733  HD1 LYS A 946      39.690  37.990  26.140  1.00  0.00           H
ATOM   4734  HD2 LYS A 946      38.830  36.610  25.620  1.00  0.00           H
ATOM   4735  CE  LYS A 946      40.280  37.320  24.220  1.00  0.00           C
ATOM   4736  HE1 LYS A 946      39.450  37.870  23.720  1.00  0.00           H
ATOM   4737  HE2 LYS A 946      40.300  36.410  23.570  1.00  0.00           H
ATOM   4738  NZ  LYS A 946      41.570  38.010  24.200  1.00  0.00           N
ATOM   4739  HZ1 LYS A 946      41.560  38.600  23.340  1.00  0.00           H
ATOM   4740  HZ2 LYS A 946      42.250  37.230  24.190  1.00  0.00           H
ATOM   4741  HZ3 LYS A 946      41.670  38.530  25.100  1.00  0.00           H
ATOM   4742  C   LYS A 946      38.700  36.240  29.930  1.00  0.00           C
ATOM   4743  O   LYS A 946      37.510  36.560  29.890  1.00  0.00           O
ATOM   4744  N   LYS A 947      39.120  35.620  31.050  1.00  0.00           N
ATOM   4745  HN  LYS A 947      40.060  35.380  31.280  1.00  0.00           H
ATOM   4746  CA  LYS A 947      38.120  34.750  31.730  1.00  0.00           C
ATOM   4747  HA  LYS A 947      37.480  34.260  31.020  1.00  0.00           H
ATOM   4748  CB  LYS A 947      38.870  33.590  32.420  1.00  0.00           C
ATOM   4749  HB1 LYS A 947      38.220  32.840  32.930  1.00  0.00           H
ATOM   4750  HB2 LYS A 947      39.600  33.960  33.180  1.00  0.00           H
ATOM   4751  CG  LYS A 947      39.700  32.800  31.350  1.00  0.00           C
ATOM   4752  HG1 LYS A 947      40.140  31.990  31.970  1.00  0.00           H
ATOM   4753  HG2 LYS A 947      40.470  33.460  30.890  1.00  0.00           H
ATOM   4754  CD  LYS A 947      38.990  32.110  30.230  1.00  0.00           C
ATOM   4755  HD1 LYS A 947      38.550  32.880  29.560  1.00  0.00           H
ATOM   4756  HD2 LYS A 947      38.190  31.440  30.590  1.00  0.00           H
ATOM   4757  CE  LYS A 947      39.890  31.200  29.410  1.00  0.00           C
ATOM   4758  HE1 LYS A 947      39.220  30.670  28.690  1.00  0.00           H
ATOM   4759  HE2 LYS A 947      40.450  30.420  29.960  1.00  0.00           H
ATOM   4760  NZ  LYS A 947      40.930  31.860  28.630  1.00  0.00           N
ATOM   4761  HZ1 LYS A 947      40.490  32.310  27.800  1.00  0.00           H
ATOM   4762  HZ2 LYS A 947      41.550  31.140  28.210  1.00  0.00           H
ATOM   4763  HZ3 LYS A 947      41.340  32.630  29.210  1.00  0.00           H
ATOM   4764  C   LYS A 947      37.280  35.450  32.840  1.00  0.00           C
ATOM   4765  O   LYS A 947      36.760  34.810  33.760  1.00  0.00           O
ATOM   4766  N   GLY A 948      37.160  36.750  32.770  1.00  0.00           N
ATOM   4767  HN  GLY A 948      37.670  37.220  32.060  1.00  0.00           H
ATOM   4768  CA  GLY A 948      36.370  37.650  33.660  1.00  0.00           C
ATOM   4769  HA1 GLY A 948      36.560  38.630  33.270  1.00  0.00           H
ATOM   4770  HA2 GLY A 948      36.690  37.550  34.690  1.00  0.00           H
ATOM   4771  C   GLY A 948      34.890  37.380  33.730  1.00  0.00           C
ATOM   4772  O   GLY A 948      34.310  36.900  32.810  1.00  0.00           O
ATOM   4773  N   ALA A 949      34.290  37.740  34.830  1.00  0.00           N
ATOM   4774  HN  ALA A 949      34.900  37.990  35.590  1.00  0.00           H
ATOM   4775  CA  ALA A 949      32.830  37.640  35.020  1.00  0.00           C
ATOM   4776  HA  ALA A 949      32.350  37.690  34.040  1.00  0.00           H
ATOM   4777  CB  ALA A 949      32.330  36.430  35.800  1.00  0.00           C
ATOM   4778  HB1 ALA A 949      32.850  36.290  36.770  1.00  0.00           H
ATOM   4779  HB2 ALA A 949      32.450  35.500  35.220  1.00  0.00           H
ATOM   4780  HB3 ALA A 949      31.260  36.620  36.050  1.00  0.00           H
ATOM   4781  C   ALA A 949      32.410  38.920  35.620  1.00  0.00           C
ATOM   4782  O   ALA A 949      31.880  39.050  36.750  1.00  0.00           O
ATOM   4783  N   GLY A 950      32.650  39.980  34.810  1.00  0.00           N
ATOM   4784  HN  GLY A 950      33.160  39.810  33.970  1.00  0.00           H
ATOM   4785  CA  GLY A 950      32.260  41.390  34.990  1.00  0.00           C
ATOM   4786  HA1 GLY A 950      31.240  41.320  35.350  1.00  0.00           H
ATOM   4787  HA2 GLY A 950      32.480  41.940  34.080  1.00  0.00           H
ATOM   4788  C   GLY A 950      32.980  42.100  36.100  1.00  0.00           C
ATOM   4789  O   GLY A 950      34.180  41.980  36.430  1.00  0.00           O
ATOM   4790  N   TYR A 951      32.180  43.050  36.660  1.00  0.00           N
ATOM   4791  HN  TYR A 951      31.230  42.990  36.400  1.00  0.00           H
ATOM   4792  CA  TYR A 951      32.660  44.010  37.620  1.00  0.00           C
ATOM   4793  HA  TYR A 951      33.700  43.960  37.920  1.00  0.00           H
ATOM   4794  CB  TYR A 951      32.470  45.450  37.080  1.00  0.00           C
ATOM   4795  HB1 TYR A 951      32.520  46.250  37.850  1.00  0.00           H
ATOM   4796  HB2 TYR A 951      31.470  45.560  36.600  1.00  0.00           H
ATOM   4797  CG  TYR A 951      33.540  45.740  36.070  1.00  0.00           C
ATOM   4798  CD1 TYR A 951      34.830  45.730  36.470  1.00  0.00           C
ATOM   4799  HD1 TYR A 951      35.090  45.360  37.450  1.00  0.00           H
ATOM   4800  CE1 TYR A 951      35.830  45.930  35.510  1.00  0.00           C
ATOM   4801  HE1 TYR A 951      36.860  45.810  35.830  1.00  0.00           H
ATOM   4802  CZ  TYR A 951      35.520  46.350  34.220  1.00  0.00           C
ATOM   4803  OH  TYR A 951      36.580  46.530  33.340  1.00  0.00           O
ATOM   4804  HH  TYR A 951      36.220  46.780  32.480  1.00  0.00           H
ATOM   4805  CD2 TYR A 951      33.220  46.050  34.740  1.00  0.00           C
ATOM   4806  HD2 TYR A 951      32.190  46.130  34.410  1.00  0.00           H
ATOM   4807  CE2 TYR A 951      34.210  46.420  33.790  1.00  0.00           C
ATOM   4808  HE2 TYR A 951      33.760  46.700  32.850  1.00  0.00           H
ATOM   4809  C   TYR A 951      31.820  43.910  38.930  1.00  0.00           C
ATOM   4810  O   TYR A 951      32.310  44.090  40.070  1.00  0.00           O
ATOM   4811  N   HSD A 952      30.490  43.570  38.760  1.00  0.00           N
ATOM   4812  HN  HSD A 952      30.080  43.470  37.860  1.00  0.00           H
ATOM   4813  CA  HSD A 952      29.520  43.370  39.920  1.00  0.00           C
ATOM   4814  HA  HSD A 952      29.600  44.250  40.530  1.00  0.00           H
ATOM   4815  CB  HSD A 952      27.990  43.290  39.490  1.00  0.00           C
ATOM   4816  HB1 HSD A 952      27.340  43.190  40.390  1.00  0.00           H
ATOM   4817  HB2 HSD A 952      27.820  42.460  38.770  1.00  0.00           H
ATOM   4818  ND1 HSD A 952      26.970  44.880  37.710  1.00  0.00           N
ATOM   4819  HD1 HSD A 952      26.650  44.270  36.980  1.00  0.00           H
ATOM   4820  CG  HSD A 952      27.540  44.610  38.950  1.00  0.00           C
ATOM   4821  CE1 HSD A 952      26.670  46.210  37.750  1.00  0.00           C
ATOM   4822  HE1 HSD A 952      25.970  46.600  37.000  1.00  0.00           H
ATOM   4823  NE2 HSD A 952      26.930  46.790  38.900  1.00  0.00           N
ATOM   4824  CD2 HSD A 952      27.390  45.780  39.640  1.00  0.00           C
ATOM   4825  HD2 HSD A 952      27.480  45.930  40.700  1.00  0.00           H
ATOM   4826  C   HSD A 952      29.730  42.240  40.920  1.00  0.00           C
ATOM   4827  O   HSD A 952      29.690  42.520  42.130  1.00  0.00           O
ATOM   4828  N   LEU A 953      30.150  41.000  40.400  1.00  0.00           N
ATOM   4829  HN  LEU A 953      30.110  40.810  39.420  1.00  0.00           H
ATOM   4830  CA  LEU A 953      30.550  39.770  41.120  1.00  0.00           C
ATOM   4831  HA  LEU A 953      29.740  39.430  41.740  1.00  0.00           H
ATOM   4832  CB  LEU A 953      30.830  38.490  40.270  1.00  0.00           C
ATOM   4833  HB1 LEU A 953      31.460  38.630  39.360  1.00  0.00           H
ATOM   4834  HB2 LEU A 953      29.890  38.250  39.730  1.00  0.00           H
ATOM   4835  CG  LEU A 953      31.210  37.210  40.970  1.00  0.00           C
ATOM   4836  HG  LEU A 953      32.150  37.380  41.540  1.00  0.00           H
ATOM   4837  CD1 LEU A 953      30.180  36.800  41.990  1.00  0.00           C
ATOM   4838 HD11 LEU A 953      29.340  36.290  41.460  1.00  0.00           H
ATOM   4839 HD12 LEU A 953      29.810  37.660  42.590  1.00  0.00           H
ATOM   4840 HD13 LEU A 953      30.620  36.150  42.780  1.00  0.00           H
ATOM   4841  CD2 LEU A 953      31.570  36.130  39.980  1.00  0.00           C
ATOM   4842 HD21 LEU A 953      32.150  35.330  40.470  1.00  0.00           H
ATOM   4843 HD22 LEU A 953      32.120  36.360  39.060  1.00  0.00           H
ATOM   4844 HD23 LEU A 953      30.610  35.710  39.590  1.00  0.00           H
ATOM   4845  C   LEU A 953      31.700  40.040  42.080  1.00  0.00           C
ATOM   4846  O   LEU A 953      31.620  39.680  43.230  1.00  0.00           O
ATOM   4847  N   ASP A 954      32.840  40.580  41.610  1.00  0.00           N
ATOM   4848  HN  ASP A 954      32.980  40.780  40.650  1.00  0.00           H
ATOM   4849  CA  ASP A 954      33.940  40.900  42.480  1.00  0.00           C
ATOM   4850  HA  ASP A 954      34.180  40.060  43.100  1.00  0.00           H
ATOM   4851  CB  ASP A 954      35.270  41.170  41.600  1.00  0.00           C
ATOM   4852  HB1 ASP A 954      35.180  40.320  40.880  1.00  0.00           H
ATOM   4853  HB2 ASP A 954      36.130  41.140  42.310  1.00  0.00           H
ATOM   4854  CG  ASP A 954      35.260  42.510  40.780  1.00  0.00           C
ATOM   4855  OD1 ASP A 954      35.070  42.580  39.610  1.00  0.00           O
ATOM   4856  OD2 ASP A 954      35.760  43.530  41.520  1.00  0.00           O
ATOM   4857  HD2 ASP A 954      35.810  44.330  40.990  1.00  0.00           H
ATOM   4858  C   ASP A 954      33.510  41.960  43.560  1.00  0.00           C
ATOM   4859  O   ASP A 954      33.980  41.890  44.630  1.00  0.00           O
ATOM   4860  N   LEU A 955      32.580  42.930  43.230  1.00  0.00           N
ATOM   4861  HN  LEU A 955      32.350  43.210  42.300  1.00  0.00           H
ATOM   4862  CA  LEU A 955      32.100  43.860  44.250  1.00  0.00           C
ATOM   4863  HA  LEU A 955      32.940  44.140  44.870  1.00  0.00           H
ATOM   4864  CB  LEU A 955      31.470  45.080  43.480  1.00  0.00           C
ATOM   4865  HB1 LEU A 955      30.790  44.790  42.640  1.00  0.00           H
ATOM   4866  HB2 LEU A 955      32.330  45.600  43.010  1.00  0.00           H
ATOM   4867  CG  LEU A 955      30.760  46.120  44.380  1.00  0.00           C
ATOM   4868  HG  LEU A 955      29.900  45.660  44.890  1.00  0.00           H
ATOM   4869  CD1 LEU A 955      31.740  46.660  45.420  1.00  0.00           C
ATOM   4870 HD11 LEU A 955      32.570  47.160  44.870  1.00  0.00           H
ATOM   4871 HD12 LEU A 955      32.150  45.880  46.100  1.00  0.00           H
ATOM   4872 HD13 LEU A 955      31.290  47.390  46.120  1.00  0.00           H
ATOM   4873  CD2 LEU A 955      30.300  47.190  43.460  1.00  0.00           C
ATOM   4874 HD21 LEU A 955      30.120  48.210  43.880  1.00  0.00           H
ATOM   4875 HD22 LEU A 955      29.450  46.860  42.820  1.00  0.00           H
ATOM   4876 HD23 LEU A 955      31.110  47.360  42.720  1.00  0.00           H
ATOM   4877  C   LEU A 955      31.160  43.290  45.300  1.00  0.00           C
ATOM   4878  O   LEU A 955      31.210  43.510  46.480  1.00  0.00           O
ATOM   4879  N   LEU A 956      30.370  42.330  44.780  1.00  0.00           N
ATOM   4880  HN  LEU A 956      30.250  42.360  43.800  1.00  0.00           H
ATOM   4881  CA  LEU A 956      29.500  41.510  45.590  1.00  0.00           C
ATOM   4882  HA  LEU A 956      28.840  42.170  46.140  1.00  0.00           H
ATOM   4883  CB  LEU A 956      28.640  40.570  44.710  1.00  0.00           C
ATOM   4884  HB1 LEU A 956      29.260  39.780  44.230  1.00  0.00           H
ATOM   4885  HB2 LEU A 956      28.290  41.180  43.850  1.00  0.00           H
ATOM   4886  CG  LEU A 956      27.510  39.760  45.360  1.00  0.00           C
ATOM   4887  HG  LEU A 956      27.950  38.950  45.970  1.00  0.00           H
ATOM   4888  CD1 LEU A 956      26.520  40.540  46.220  1.00  0.00           C
ATOM   4889 HD11 LEU A 956      25.990  41.320  45.630  1.00  0.00           H
ATOM   4890 HD12 LEU A 956      27.160  41.160  46.890  1.00  0.00           H
ATOM   4891 HD13 LEU A 956      25.820  39.900  46.810  1.00  0.00           H
ATOM   4892  CD2 LEU A 956      26.680  39.060  44.210  1.00  0.00           C
ATOM   4893 HD21 LEU A 956      26.400  38.060  44.610  1.00  0.00           H
ATOM   4894 HD22 LEU A 956      27.270  38.980  43.260  1.00  0.00           H
ATOM   4895 HD23 LEU A 956      25.740  39.630  44.020  1.00  0.00           H
ATOM   4896  C   LEU A 956      30.270  40.650  46.570  1.00  0.00           C
ATOM   4897  O   LEU A 956      29.910  40.480  47.750  1.00  0.00           O
ATOM   4898  N   MET A 957      31.350  40.000  46.140  1.00  0.00           N
ATOM   4899  HN  MET A 957      31.540  39.990  45.160  1.00  0.00           H
ATOM   4900  CA  MET A 957      32.180  39.120  46.910  1.00  0.00           C
ATOM   4901  HA  MET A 957      31.530  38.440  47.450  1.00  0.00           H
ATOM   4902  CB  MET A 957      33.140  38.290  45.940  1.00  0.00           C
ATOM   4903  HB1 MET A 957      34.050  37.970  46.490  1.00  0.00           H
ATOM   4904  HB2 MET A 957      33.610  39.010  45.220  1.00  0.00           H
ATOM   4905  CG  MET A 957      32.520  37.110  45.200  1.00  0.00           C
ATOM   4906  HG1 MET A 957      33.260  36.360  44.810  1.00  0.00           H
ATOM   4907  HG2 MET A 957      31.970  37.470  44.300  1.00  0.00           H
ATOM   4908  SD  MET A 957      31.360  36.020  46.200  1.00  0.00           S
ATOM   4909  CE  MET A 957      32.360  35.670  47.650  1.00  0.00           C
ATOM   4910  HE1 MET A 957      33.310  35.210  47.310  1.00  0.00           H
ATOM   4911  HE2 MET A 957      31.990  34.770  48.190  1.00  0.00           H
ATOM   4912  HE3 MET A 957      32.620  36.530  48.310  1.00  0.00           H
ATOM   4913  C   MET A 957      32.930  39.710  48.130  1.00  0.00           C
ATOM   4914  O   MET A 957      32.800  39.160  49.280  1.00  0.00           O
ATOM   4915  N   VAL A 958      33.590  40.850  48.010  1.00  0.00           N
ATOM   4916  HN  VAL A 958      33.660  41.330  47.140  1.00  0.00           H
ATOM   4917  CA  VAL A 958      34.250  41.460  49.150  1.00  0.00           C
ATOM   4918  HA  VAL A 958      34.770  40.630  49.630  1.00  0.00           H
ATOM   4919  CB  VAL A 958      35.370  42.540  48.820  1.00  0.00           C
ATOM   4920  HB  VAL A 958      35.630  43.200  49.680  1.00  0.00           H
ATOM   4921  CG1 VAL A 958      36.690  41.760  48.460  1.00  0.00           C
ATOM   4922 HG11 VAL A 958      36.810  40.910  49.170  1.00  0.00           H
ATOM   4923 HG12 VAL A 958      37.500  42.520  48.490  1.00  0.00           H
ATOM   4924 HG13 VAL A 958      36.600  41.420  47.390  1.00  0.00           H
ATOM   4925  CG2 VAL A 958      34.960  43.550  47.710  1.00  0.00           C
ATOM   4926 HG21 VAL A 958      35.840  44.210  47.530  1.00  0.00           H
ATOM   4927 HG22 VAL A 958      34.080  44.190  48.000  1.00  0.00           H
ATOM   4928 HG23 VAL A 958      34.580  43.110  46.760  1.00  0.00           H
ATOM   4929  C   VAL A 958      33.240  42.120  50.130  1.00  0.00           C
ATOM   4930  O   VAL A 958      33.290  42.110  51.340  1.00  0.00           O
ATOM   4931  N   GLY A 959      32.290  42.780  49.430  1.00  0.00           N
ATOM   4932  HN  GLY A 959      32.360  42.900  48.450  1.00  0.00           H
ATOM   4933  CA  GLY A 959      31.120  43.450  50.000  1.00  0.00           C
ATOM   4934  HA1 GLY A 959      30.500  43.770  49.170  1.00  0.00           H
ATOM   4935  HA2 GLY A 959      31.490  44.330  50.490  1.00  0.00           H
ATOM   4936  C   GLY A 959      30.190  42.620  50.930  1.00  0.00           C
ATOM   4937  O   GLY A 959      29.780  43.080  51.980  1.00  0.00           O
ATOM   4938  N   VAL A 960      29.910  41.430  50.460  1.00  0.00           N
ATOM   4939  HN  VAL A 960      30.070  41.290  49.480  1.00  0.00           H
ATOM   4940  CA  VAL A 960      29.380  40.420  51.340  1.00  0.00           C
ATOM   4941  HA  VAL A 960      28.540  40.880  51.850  1.00  0.00           H
ATOM   4942  CB  VAL A 960      28.930  39.230  50.510  1.00  0.00           C
ATOM   4943  HB  VAL A 960      29.680  39.030  49.700  1.00  0.00           H
ATOM   4944  CG1 VAL A 960      28.810  37.900  51.290  1.00  0.00           C
ATOM   4945 HG11 VAL A 960      28.280  37.130  50.690  1.00  0.00           H
ATOM   4946 HG12 VAL A 960      28.010  38.180  52.020  1.00  0.00           H
ATOM   4947 HG13 VAL A 960      29.720  37.480  51.760  1.00  0.00           H
ATOM   4948  CG2 VAL A 960      27.590  39.650  49.850  1.00  0.00           C
ATOM   4949 HG21 VAL A 960      27.220  38.900  49.130  1.00  0.00           H
ATOM   4950 HG22 VAL A 960      27.780  40.580  49.300  1.00  0.00           H
ATOM   4951 HG23 VAL A 960      26.860  39.900  50.660  1.00  0.00           H
ATOM   4952  C   VAL A 960      30.310  39.940  52.400  1.00  0.00           C
ATOM   4953  O   VAL A 960      29.890  39.830  53.600  1.00  0.00           O
ATOM   4954  N   MET A 961      31.560  39.560  52.140  1.00  0.00           N
ATOM   4955  HN  MET A 961      31.890  39.700  51.210  1.00  0.00           H
ATOM   4956  CA  MET A 961      32.440  39.010  53.060  1.00  0.00           C
ATOM   4957  HA  MET A 961      31.780  38.340  53.590  1.00  0.00           H
ATOM   4958  CB  MET A 961      33.610  38.130  52.470  1.00  0.00           C
ATOM   4959  HB1 MET A 961      34.200  37.870  53.360  1.00  0.00           H
ATOM   4960  HB2 MET A 961      34.260  38.660  51.730  1.00  0.00           H
ATOM   4961  CG  MET A 961      32.970  36.860  51.930  1.00  0.00           C
ATOM   4962  HG1 MET A 961      33.790  36.270  51.440  1.00  0.00           H
ATOM   4963  HG2 MET A 961      32.200  36.970  51.130  1.00  0.00           H
ATOM   4964  SD  MET A 961      32.110  35.730  53.030  1.00  0.00           S
ATOM   4965  CE  MET A 961      33.360  35.330  54.310  1.00  0.00           C
ATOM   4966  HE1 MET A 961      33.080  34.440  54.930  1.00  0.00           H
ATOM   4967  HE2 MET A 961      33.580  36.220  54.940  1.00  0.00           H
ATOM   4968  HE3 MET A 961      34.300  35.030  53.800  1.00  0.00           H
ATOM   4969  C   MET A 961      32.970  40.000  54.140  1.00  0.00           C
ATOM   4970  O   MET A 961      33.250  39.730  55.230  1.00  0.00           O
ATOM   4971  N   LEU A 962      32.940  41.330  53.820  1.00  0.00           N
ATOM   4972  HN  LEU A 962      32.730  41.660  52.900  1.00  0.00           H
ATOM   4973  CA  LEU A 962      33.300  42.310  54.780  1.00  0.00           C
ATOM   4974  HA  LEU A 962      34.240  41.950  55.160  1.00  0.00           H
ATOM   4975  CB  LEU A 962      33.620  43.760  54.250  1.00  0.00           C
ATOM   4976  HB1 LEU A 962      34.430  43.500  53.540  1.00  0.00           H
ATOM   4977  HB2 LEU A 962      34.080  44.340  55.070  1.00  0.00           H
ATOM   4978  CG  LEU A 962      32.590  44.500  53.360  1.00  0.00           C
ATOM   4979  HG  LEU A 962      32.000  43.820  52.740  1.00  0.00           H
ATOM   4980  CD1 LEU A 962      31.600  45.240  54.270  1.00  0.00           C
ATOM   4981 HD11 LEU A 962      32.060  46.090  54.800  1.00  0.00           H
ATOM   4982 HD12 LEU A 962      31.090  44.630  55.050  1.00  0.00           H
ATOM   4983 HD13 LEU A 962      30.790  45.580  53.580  1.00  0.00           H
ATOM   4984  CD2 LEU A 962      33.250  45.490  52.400  1.00  0.00           C
ATOM   4985 HD21 LEU A 962      32.510  45.910  51.680  1.00  0.00           H
ATOM   4986 HD22 LEU A 962      34.050  44.970  51.840  1.00  0.00           H
ATOM   4987 HD23 LEU A 962      33.810  46.280  52.940  1.00  0.00           H
ATOM   4988  C   LEU A 962      32.270  42.310  55.950  1.00  0.00           C
ATOM   4989  O   LEU A 962      32.670  42.500  57.140  1.00  0.00           O
ATOM   4990  N   GLY A 963      30.990  41.990  55.710  1.00  0.00           N
ATOM   4991  HN  GLY A 963      30.710  41.770  54.780  1.00  0.00           H
ATOM   4992  CA  GLY A 963      30.000  41.800  56.810  1.00  0.00           C
ATOM   4993  HA1 GLY A 963      29.090  41.520  56.310  1.00  0.00           H
ATOM   4994  HA2 GLY A 963      29.880  42.700  57.400  1.00  0.00           H
ATOM   4995  C   GLY A 963      30.230  40.690  57.760  1.00  0.00           C
ATOM   4996  O   GLY A 963      30.150  40.820  58.970  1.00  0.00           O
ATOM   4997  N   VAL A 964      30.640  39.540  57.200  1.00  0.00           N
ATOM   4998  HN  VAL A 964      30.650  39.640  56.200  1.00  0.00           H
ATOM   4999  CA  VAL A 964      31.200  38.380  57.930  1.00  0.00           C
ATOM   5000  HA  VAL A 964      30.420  38.050  58.600  1.00  0.00           H
ATOM   5001  CB  VAL A 964      31.430  37.160  56.980  1.00  0.00           C
ATOM   5002  HB  VAL A 964      32.240  37.460  56.270  1.00  0.00           H
ATOM   5003  CG1 VAL A 964      32.060  35.980  57.710  1.00  0.00           C
ATOM   5004 HG11 VAL A 964      31.980  35.010  57.170  1.00  0.00           H
ATOM   5005 HG12 VAL A 964      31.520  35.820  58.680  1.00  0.00           H
ATOM   5006 HG13 VAL A 964      33.140  36.160  57.910  1.00  0.00           H
ATOM   5007  CG2 VAL A 964      30.170  36.720  56.240  1.00  0.00           C
ATOM   5008 HG21 VAL A 964      29.580  36.180  57.010  1.00  0.00           H
ATOM   5009 HG22 VAL A 964      30.400  36.010  55.420  1.00  0.00           H
ATOM   5010 HG23 VAL A 964      29.560  37.550  55.810  1.00  0.00           H
ATOM   5011  C   VAL A 964      32.470  38.680  58.760  1.00  0.00           C
ATOM   5012  O   VAL A 964      32.580  38.460  59.950  1.00  0.00           O
ATOM   5013  N   CYS A 965      33.480  39.390  58.190  1.00  0.00           N
ATOM   5014  HN  CYS A 965      33.410  39.550  57.210  1.00  0.00           H
ATOM   5015  CA  CYS A 965      34.650  39.800  58.840  1.00  0.00           C
ATOM   5016  HA  CYS A 965      35.020  39.000  59.470  1.00  0.00           H
ATOM   5017  CB  CYS A 965      35.730  40.210  57.710  1.00  0.00           C
ATOM   5018  HB1 CYS A 965      36.540  40.810  58.170  1.00  0.00           H
ATOM   5019  HB2 CYS A 965      35.190  40.920  57.050  1.00  0.00           H
ATOM   5020  SG  CYS A 965      36.340  38.900  56.600  1.00  0.00           S
ATOM   5021  HG1 CYS A 965      37.600  39.280  56.400  1.00  0.00           H
ATOM   5022  C   CYS A 965      34.380  40.940  59.840  1.00  0.00           C
ATOM   5023  O   CYS A 965      35.170  41.140  60.740  1.00  0.00           O
ATOM   5024  N   SER A 966      33.330  41.650  59.720  1.00  0.00           N
ATOM   5025  HN  SER A 966      32.770  41.560  58.910  1.00  0.00           H
ATOM   5026  CA  SER A 966      32.720  42.530  60.730  1.00  0.00           C
ATOM   5027  HA  SER A 966      33.510  43.190  61.030  1.00  0.00           H
ATOM   5028  CB  SER A 966      31.520  43.420  60.300  1.00  0.00           C
ATOM   5029  HB1 SER A 966      31.120  43.940  61.190  1.00  0.00           H
ATOM   5030  HB2 SER A 966      30.640  42.780  60.050  1.00  0.00           H
ATOM   5031  OG  SER A 966      31.970  44.220  59.230  1.00  0.00           O
ATOM   5032  HG1 SER A 966      32.140  43.610  58.510  1.00  0.00           H
ATOM   5033  C   SER A 966      32.290  41.720  61.970  1.00  0.00           C
ATOM   5034  O   SER A 966      32.500  42.150  63.110  1.00  0.00           O
ATOM   5035  N   VAL A 967      31.630  40.530  61.750  1.00  0.00           N
ATOM   5036  HN  VAL A 967      31.450  40.230  60.810  1.00  0.00           H
ATOM   5037  CA  VAL A 967      31.230  39.690  62.880  1.00  0.00           C
ATOM   5038  HA  VAL A 967      31.250  40.370  63.720  1.00  0.00           H
ATOM   5039  CB  VAL A 967      29.850  38.990  62.810  1.00  0.00           C
ATOM   5040  HB  VAL A 967      29.680  38.440  63.760  1.00  0.00           H
ATOM   5041  CG1 VAL A 967      28.750  39.990  62.740  1.00  0.00           C
ATOM   5042 HG11 VAL A 967      28.910  40.750  61.950  1.00  0.00           H
ATOM   5043 HG12 VAL A 967      28.650  40.500  63.710  1.00  0.00           H
ATOM   5044 HG13 VAL A 967      27.750  39.600  62.460  1.00  0.00           H
ATOM   5045  CG2 VAL A 967      29.710  37.940  61.700  1.00  0.00           C
ATOM   5046 HG21 VAL A 967      30.100  38.320  60.730  1.00  0.00           H
ATOM   5047 HG22 VAL A 967      28.640  37.630  61.620  1.00  0.00           H
ATOM   5048 HG23 VAL A 967      30.420  37.140  61.990  1.00  0.00           H
ATOM   5049  C   VAL A 967      32.270  38.710  63.470  1.00  0.00           C
ATOM   5050  O   VAL A 967      32.120  38.170  64.540  1.00  0.00           O
ATOM   5051  N   MET A 968      33.410  38.520  62.820  1.00  0.00           N
ATOM   5052  HN  MET A 968      33.530  38.910  61.910  1.00  0.00           H
ATOM   5053  CA  MET A 968      34.540  37.790  63.350  1.00  0.00           C
ATOM   5054  HA  MET A 968      34.340  37.340  64.310  1.00  0.00           H
ATOM   5055  CB  MET A 968      35.060  36.670  62.420  1.00  0.00           C
ATOM   5056  HB1 MET A 968      35.890  36.070  62.860  1.00  0.00           H
ATOM   5057  HB2 MET A 968      35.440  36.950  61.410  1.00  0.00           H
ATOM   5058  CG  MET A 968      33.950  35.590  62.140  1.00  0.00           C
ATOM   5059  HG1 MET A 968      33.110  36.030  61.560  1.00  0.00           H
ATOM   5060  HG2 MET A 968      33.540  35.190  63.090  1.00  0.00           H
[truncated: 6,873,249 more chars]
