# Supplementary material for: CryoEM and computational modeling structural insights into the pH regulator NBCn1
Source: Nat Commun. 2025 Nov 11;16:9932. doi: 10.1038/s41467-025-64868-z (PMC12606367; doi:10.1038/s41467-025-64868-z)
Supplement: Supplementary file 7 — Supplementary Data 5 [file 41467_2025_64868_MOESM7_ESM.zip › 100ns_z_restr_MD_NBCn1_2NaCO3/hNBCn1_IF/z-restr_hNBCn1_IF_2NaCO3_last_step_11.pdb]

REMARK    GENERATED BY TRJCONV
TITLE     Title t= 101000.00000 step= 50500000
REMARK    THIS IS A SIMULATION BOX
CRYST1   92.394   92.394  104.584  90.00  90.00  90.00 P 1           1
MODEL        1
ATOM      1  N   LEU A 585      23.540  35.110  38.740  1.00  0.00           N
ATOM      2  HT1 LEU A 585      24.000  34.750  37.890  1.00  0.00           H
ATOM      3  HT2 LEU A 585      23.670  36.140  38.780  1.00  0.00           H
ATOM      4  HT3 LEU A 585      22.530  34.850  38.650  1.00  0.00           H
ATOM      5  CA  LEU A 585      24.190  34.540  39.950  1.00  0.00           C
ATOM      6  HA  LEU A 585      25.190  34.950  39.910  1.00  0.00           H
ATOM      7  CB  LEU A 585      23.580  35.140  41.250  1.00  0.00           C
ATOM      8  HB1 LEU A 585      22.520  34.820  41.360  1.00  0.00           H
ATOM      9  HB2 LEU A 585      23.520  36.230  41.090  1.00  0.00           H
ATOM     10  CG  LEU A 585      24.400  34.690  42.490  1.00  0.00           C
ATOM     11  HG  LEU A 585      24.200  33.600  42.510  1.00  0.00           H
ATOM     12  CD1 LEU A 585      25.930  34.890  42.480  1.00  0.00           C
ATOM     13 HD11 LEU A 585      26.130  35.970  42.310  1.00  0.00           H
ATOM     14 HD12 LEU A 585      26.480  34.360  41.680  1.00  0.00           H
ATOM     15 HD13 LEU A 585      26.330  34.760  43.510  1.00  0.00           H
ATOM     16  CD2 LEU A 585      23.800  35.410  43.730  1.00  0.00           C
ATOM     17 HD21 LEU A 585      24.050  36.490  43.680  1.00  0.00           H
ATOM     18 HD22 LEU A 585      24.350  35.100  44.640  1.00  0.00           H
ATOM     19 HD23 LEU A 585      22.680  35.350  43.750  1.00  0.00           H
ATOM     20  C   LEU A 585      24.330  33.060  39.950  1.00  0.00           C
ATOM     21  O   LEU A 585      25.400  32.550  39.610  1.00  0.00           O
ATOM     22  N   ILE A 586      23.320  32.270  40.350  1.00  0.00           N
ATOM     23  HN  ILE A 586      22.470  32.660  40.700  1.00  0.00           H
ATOM     24  CA  ILE A 586      23.450  30.820  40.430  1.00  0.00           C
ATOM     25  HA  ILE A 586      24.230  30.500  41.090  1.00  0.00           H
ATOM     26  CB  ILE A 586      22.130  30.250  41.070  1.00  0.00           C
ATOM     27  HB  ILE A 586      21.310  30.770  40.530  1.00  0.00           H
ATOM     28  CG2 ILE A 586      21.930  28.750  40.700  1.00  0.00           C
ATOM     29 HG21 ILE A 586      21.870  28.470  39.620  1.00  0.00           H
ATOM     30 HG22 ILE A 586      20.950  28.380  41.070  1.00  0.00           H
ATOM     31 HG23 ILE A 586      22.700  28.130  41.210  1.00  0.00           H
ATOM     32  CG1 ILE A 586      22.030  30.630  42.520  1.00  0.00           C
ATOM     33 HG11 ILE A 586      21.000  30.810  42.890  1.00  0.00           H
ATOM     34 HG12 ILE A 586      22.580  31.590  42.670  1.00  0.00           H
ATOM     35  CD  ILE A 586      22.830  29.620  43.440  1.00  0.00           C
ATOM     36  HD1 ILE A 586      23.900  29.590  43.130  1.00  0.00           H
ATOM     37  HD2 ILE A 586      22.540  28.570  43.300  1.00  0.00           H
ATOM     38  HD3 ILE A 586      22.670  29.960  44.490  1.00  0.00           H
ATOM     39  C   ILE A 586      23.770  30.100  39.080  1.00  0.00           C
ATOM     40  O   ILE A 586      24.540  29.170  39.010  1.00  0.00           O
ATOM     41  N   LEU A 587      23.120  30.590  37.940  1.00  0.00           N
ATOM     42  HN  LEU A 587      22.400  31.280  37.980  1.00  0.00           H
ATOM     43  CA  LEU A 587      23.370  30.010  36.610  1.00  0.00           C
ATOM     44  HA  LEU A 587      23.130  28.970  36.810  1.00  0.00           H
ATOM     45  CB  LEU A 587      22.420  30.600  35.560  1.00  0.00           C
ATOM     46  HB1 LEU A 587      22.610  31.690  35.770  1.00  0.00           H
ATOM     47  HB2 LEU A 587      21.370  30.390  35.840  1.00  0.00           H
ATOM     48  CG  LEU A 587      22.610  30.360  34.070  1.00  0.00           C
ATOM     49  HG  LEU A 587      23.600  30.750  33.750  1.00  0.00           H
ATOM     50  CD1 LEU A 587      22.610  28.890  33.530  1.00  0.00           C
ATOM     51 HD11 LEU A 587      23.510  28.370  33.910  1.00  0.00           H
ATOM     52 HD12 LEU A 587      22.600  28.970  32.430  1.00  0.00           H
ATOM     53 HD13 LEU A 587      21.650  28.440  33.860  1.00  0.00           H
ATOM     54  CD2 LEU A 587      21.520  31.140  33.300  1.00  0.00           C
ATOM     55 HD21 LEU A 587      21.560  32.220  33.520  1.00  0.00           H
ATOM     56 HD22 LEU A 587      20.460  30.930  33.590  1.00  0.00           H
ATOM     57 HD23 LEU A 587      21.700  31.010  32.210  1.00  0.00           H
ATOM     58  C   LEU A 587      24.830  30.010  36.170  1.00  0.00           C
ATOM     59  O   LEU A 587      25.430  29.090  35.620  1.00  0.00           O
ATOM     60  N   ASP A 588      25.420  31.130  36.430  1.00  0.00           N
ATOM     61  HN  ASP A 588      24.860  31.880  36.790  1.00  0.00           H
ATOM     62  CA  ASP A 588      26.800  31.480  36.240  1.00  0.00           C
ATOM     63  HA  ASP A 588      27.070  31.290  35.210  1.00  0.00           H
ATOM     64  CB  ASP A 588      26.970  32.970  36.650  1.00  0.00           C
ATOM     65  HB1 ASP A 588      27.940  33.400  36.280  1.00  0.00           H
ATOM     66  HB2 ASP A 588      26.940  33.090  37.750  1.00  0.00           H
ATOM     67  CG  ASP A 588      25.810  33.820  36.270  1.00  0.00           C
ATOM     68  OD1 ASP A 588      24.650  33.640  36.730  1.00  0.00           O
ATOM     69  OD2 ASP A 588      25.980  34.850  35.500  1.00  0.00           O
ATOM     70  C   ASP A 588      27.740  30.680  37.160  1.00  0.00           C
ATOM     71  O   ASP A 588      28.890  30.510  36.790  1.00  0.00           O
ATOM     72  N   ILE A 589      27.270  30.280  38.380  1.00  0.00           N
ATOM     73  HN  ILE A 589      26.360  30.610  38.620  1.00  0.00           H
ATOM     74  CA  ILE A 589      28.070  29.450  39.290  1.00  0.00           C
ATOM     75  HA  ILE A 589      29.090  29.790  39.200  1.00  0.00           H
ATOM     76  CB  ILE A 589      27.600  29.800  40.640  1.00  0.00           C
ATOM     77  HB  ILE A 589      26.490  29.800  40.690  1.00  0.00           H
ATOM     78  CG2 ILE A 589      27.970  28.650  41.650  1.00  0.00           C
ATOM     79 HG21 ILE A 589      29.040  28.340  41.600  1.00  0.00           H
ATOM     80 HG22 ILE A 589      27.360  27.720  41.520  1.00  0.00           H
ATOM     81 HG23 ILE A 589      27.890  28.950  42.710  1.00  0.00           H
ATOM     82  CG1 ILE A 589      28.060  31.200  41.130  1.00  0.00           C
ATOM     83 HG11 ILE A 589      27.580  31.500  42.080  1.00  0.00           H
ATOM     84 HG12 ILE A 589      27.880  31.980  40.350  1.00  0.00           H
ATOM     85  CD  ILE A 589      29.510  31.270  41.450  1.00  0.00           C
ATOM     86  HD1 ILE A 589      30.220  30.810  40.710  1.00  0.00           H
ATOM     87  HD2 ILE A 589      29.740  30.650  42.330  1.00  0.00           H
ATOM     88  HD3 ILE A 589      29.770  32.320  41.710  1.00  0.00           H
ATOM     89  C   ILE A 589      28.050  27.980  38.900  1.00  0.00           C
ATOM     90  O   ILE A 589      29.070  27.320  38.870  1.00  0.00           O
ATOM     91  N   LYS A 590      26.770  27.510  38.560  1.00  0.00           N
ATOM     92  HN  LYS A 590      25.940  28.040  38.720  1.00  0.00           H
ATOM     93  CA  LYS A 590      26.370  26.300  37.890  1.00  0.00           C
ATOM     94  HA  LYS A 590      26.790  25.530  38.530  1.00  0.00           H
ATOM     95  CB  LYS A 590      24.840  26.120  37.780  1.00  0.00           C
ATOM     96  HB1 LYS A 590      24.360  27.080  37.510  1.00  0.00           H
ATOM     97  HB2 LYS A 590      24.560  25.910  38.830  1.00  0.00           H
ATOM     98  CG  LYS A 590      24.430  25.100  36.700  1.00  0.00           C
ATOM     99  HG1 LYS A 590      23.560  24.570  37.150  1.00  0.00           H
ATOM    100  HG2 LYS A 590      25.210  24.320  36.660  1.00  0.00           H
ATOM    101  CD  LYS A 590      24.140  25.630  35.280  1.00  0.00           C
ATOM    102  HD1 LYS A 590      25.030  25.820  34.660  1.00  0.00           H
ATOM    103  HD2 LYS A 590      23.630  26.600  35.450  1.00  0.00           H
ATOM    104  CE  LYS A 590      23.120  24.710  34.530  1.00  0.00           C
ATOM    105  HE1 LYS A 590      22.880  25.140  33.530  1.00  0.00           H
ATOM    106  HE2 LYS A 590      22.210  24.620  35.160  1.00  0.00           H
ATOM    107  NZ  LYS A 590      23.580  23.300  34.270  1.00  0.00           N
ATOM    108  HZ1 LYS A 590      24.320  23.350  33.540  1.00  0.00           H
ATOM    109  HZ2 LYS A 590      22.720  22.780  34.030  1.00  0.00           H
ATOM    110  HZ3 LYS A 590      24.030  22.890  35.120  1.00  0.00           H
ATOM    111  C   LYS A 590      27.140  26.050  36.660  1.00  0.00           C
ATOM    112  O   LYS A 590      27.760  25.040  36.520  1.00  0.00           O
ATOM    113  N   ARG A 591      27.180  26.950  35.700  1.00  0.00           N
ATOM    114  HN  ARG A 591      26.750  27.810  35.970  1.00  0.00           H
ATOM    115  CA  ARG A 591      27.840  26.930  34.390  1.00  0.00           C
ATOM    116  HA  ARG A 591      27.370  26.130  33.840  1.00  0.00           H
ATOM    117  CB  ARG A 591      27.710  28.300  33.720  1.00  0.00           C
ATOM    118  HB1 ARG A 591      28.550  28.420  33.010  1.00  0.00           H
ATOM    119  HB2 ARG A 591      27.730  29.100  34.490  1.00  0.00           H
ATOM    120  CG  ARG A 591      26.460  28.320  32.830  1.00  0.00           C
ATOM    121  HG1 ARG A 591      25.600  27.930  33.410  1.00  0.00           H
ATOM    122  HG2 ARG A 591      26.640  27.640  31.980  1.00  0.00           H
ATOM    123  CD  ARG A 591      26.180  29.730  32.390  1.00  0.00           C
ATOM    124  HD1 ARG A 591      27.090  30.140  31.900  1.00  0.00           H
ATOM    125  HD2 ARG A 591      25.910  30.450  33.190  1.00  0.00           H
ATOM    126  NE  ARG A 591      25.040  29.760  31.450  1.00  0.00           N
ATOM    127  HE  ARG A 591      24.920  29.000  30.810  1.00  0.00           H
ATOM    128  CZ  ARG A 591      24.480  30.810  30.920  1.00  0.00           C
ATOM    129  NH1 ARG A 591      24.700  32.030  31.350  1.00  0.00           N
ATOM    130 HH11 ARG A 591      25.460  32.230  31.970  1.00  0.00           H
ATOM    131 HH12 ARG A 591      24.390  32.770  30.760  1.00  0.00           H
ATOM    132  NH2 ARG A 591      23.690  30.590  29.900  1.00  0.00           N
ATOM    133 HH21 ARG A 591      23.160  31.400  29.630  1.00  0.00           H
ATOM    134 HH22 ARG A 591      23.260  29.690  29.860  1.00  0.00           H
ATOM    135  C   ARG A 591      29.300  26.460  34.400  1.00  0.00           C
ATOM    136  O   ARG A 591      29.740  25.730  33.540  1.00  0.00           O
ATOM    137  N   LYS A 592      30.060  26.830  35.390  1.00  0.00           N
ATOM    138  HN  LYS A 592      29.610  27.380  36.090  1.00  0.00           H
ATOM    139  CA  LYS A 592      31.490  26.610  35.530  1.00  0.00           C
ATOM    140  HA  LYS A 592      31.840  26.300  34.550  1.00  0.00           H
ATOM    141  CB  LYS A 592      32.190  27.910  35.910  1.00  0.00           C
ATOM    142  HB1 LYS A 592      33.290  27.770  35.970  1.00  0.00           H
ATOM    143  HB2 LYS A 592      31.840  28.260  36.900  1.00  0.00           H
ATOM    144  CG  LYS A 592      31.910  29.170  35.000  1.00  0.00           C
ATOM    145  HG1 LYS A 592      32.420  30.010  35.520  1.00  0.00           H
ATOM    146  HG2 LYS A 592      30.820  29.390  35.120  1.00  0.00           H
ATOM    147  CD  LYS A 592      32.230  28.880  33.530  1.00  0.00           C
ATOM    148  HD1 LYS A 592      31.290  28.580  33.030  1.00  0.00           H
ATOM    149  HD2 LYS A 592      32.910  28.020  33.370  1.00  0.00           H
ATOM    150  CE  LYS A 592      32.800  30.170  32.840  1.00  0.00           C
ATOM    151  HE1 LYS A 592      33.700  30.640  33.320  1.00  0.00           H
ATOM    152  HE2 LYS A 592      32.000  30.930  32.930  1.00  0.00           H
ATOM    153  NZ  LYS A 592      33.190  29.900  31.450  1.00  0.00           N
ATOM    154  HZ1 LYS A 592      32.400  29.610  30.840  1.00  0.00           H
ATOM    155  HZ2 LYS A 592      34.080  29.360  31.420  1.00  0.00           H
ATOM    156  HZ3 LYS A 592      33.490  30.750  30.930  1.00  0.00           H
ATOM    157  C   LYS A 592      31.800  25.490  36.570  1.00  0.00           C
ATOM    158  O   LYS A 592      32.970  25.210  36.870  1.00  0.00           O
ATOM    159  N   ALA A 593      30.780  24.830  37.170  1.00  0.00           N
ATOM    160  HN  ALA A 593      29.820  25.010  37.020  1.00  0.00           H
ATOM    161  CA  ALA A 593      31.020  23.720  38.050  1.00  0.00           C
ATOM    162  HA  ALA A 593      31.430  24.110  38.960  1.00  0.00           H
ATOM    163  CB  ALA A 593      29.690  23.150  38.290  1.00  0.00           C
ATOM    164  HB1 ALA A 593      29.080  22.840  37.420  1.00  0.00           H
ATOM    165  HB2 ALA A 593      28.970  23.900  38.680  1.00  0.00           H
ATOM    166  HB3 ALA A 593      29.640  22.320  39.020  1.00  0.00           H
ATOM    167  C   ALA A 593      31.860  22.530  37.560  1.00  0.00           C
ATOM    168  O   ALA A 593      32.820  22.120  38.220  1.00  0.00           O
ATOM    169  N   PRO A 594      31.760  21.920  36.360  1.00  0.00           N
ATOM    170  CD  PRO A 594      30.820  22.350  35.340  1.00  0.00           C
ATOM    171  HD1 PRO A 594      31.010  23.370  34.930  1.00  0.00           H
ATOM    172  HD2 PRO A 594      29.810  22.180  35.750  1.00  0.00           H
ATOM    173  CA  PRO A 594      32.420  20.660  36.000  1.00  0.00           C
ATOM    174  HA  PRO A 594      32.270  19.940  36.790  1.00  0.00           H
ATOM    175  CB  PRO A 594      31.570  20.090  34.830  1.00  0.00           C
ATOM    176  HB1 PRO A 594      30.700  19.510  35.210  1.00  0.00           H
ATOM    177  HB2 PRO A 594      32.210  19.590  34.070  1.00  0.00           H
ATOM    178  CG  PRO A 594      30.990  21.390  34.160  1.00  0.00           C
ATOM    179  HG1 PRO A 594      31.660  21.790  33.370  1.00  0.00           H
ATOM    180  HG2 PRO A 594      29.960  21.200  33.760  1.00  0.00           H
ATOM    181  C   PRO A 594      33.870  20.880  35.700  1.00  0.00           C
ATOM    182  O   PRO A 594      34.730  19.990  35.910  1.00  0.00           O
ATOM    183  N   PHE A 595      34.250  22.030  35.300  1.00  0.00           N
ATOM    184  HN  PHE A 595      33.550  22.700  35.070  1.00  0.00           H
ATOM    185  CA  PHE A 595      35.600  22.480  35.140  1.00  0.00           C
ATOM    186  HA  PHE A 595      36.060  21.800  34.450  1.00  0.00           H
ATOM    187  CB  PHE A 595      35.610  23.830  34.490  1.00  0.00           C
ATOM    188  HB1 PHE A 595      36.640  23.890  34.100  1.00  0.00           H
ATOM    189  HB2 PHE A 595      35.290  24.670  35.150  1.00  0.00           H
ATOM    190  CG  PHE A 595      34.770  23.850  33.230  1.00  0.00           C
ATOM    191  CD1 PHE A 595      35.040  23.040  32.120  1.00  0.00           C
ATOM    192  HD1 PHE A 595      36.010  22.570  32.120  1.00  0.00           H
ATOM    193  CE1 PHE A 595      34.240  23.090  31.020  1.00  0.00           C
ATOM    194  HE1 PHE A 595      34.490  22.620  30.070  1.00  0.00           H
ATOM    195  CZ  PHE A 595      33.090  23.930  31.020  1.00  0.00           C
ATOM    196  HZ  PHE A 595      32.570  24.180  30.110  1.00  0.00           H
ATOM    197  CD2 PHE A 595      33.660  24.780  33.220  1.00  0.00           C
ATOM    198  HD2 PHE A 595      33.620  25.590  33.930  1.00  0.00           H
ATOM    199  CE2 PHE A 595      32.880  24.730  32.100  1.00  0.00           C
ATOM    200  HE2 PHE A 595      32.150  25.510  31.940  1.00  0.00           H
ATOM    201  C   PHE A 595      36.330  22.360  36.410  1.00  0.00           C
ATOM    202  O   PHE A 595      37.510  22.020  36.360  1.00  0.00           O
ATOM    203  N   PHE A 596      35.810  22.540  37.640  1.00  0.00           N
ATOM    204  HN  PHE A 596      34.850  22.830  37.630  1.00  0.00           H
ATOM    205  CA  PHE A 596      36.410  22.510  38.990  1.00  0.00           C
ATOM    206  HA  PHE A 596      37.150  23.270  39.090  1.00  0.00           H
ATOM    207  CB  PHE A 596      35.320  22.820  40.070  1.00  0.00           C
ATOM    208  HB1 PHE A 596      34.470  22.120  39.930  1.00  0.00           H
ATOM    209  HB2 PHE A 596      34.930  23.820  39.790  1.00  0.00           H
ATOM    210  CG  PHE A 596      35.780  22.790  41.540  1.00  0.00           C
ATOM    211  CD1 PHE A 596      35.000  22.110  42.560  1.00  0.00           C
ATOM    212  HD1 PHE A 596      33.990  21.870  42.230  1.00  0.00           H
ATOM    213  CE1 PHE A 596      35.470  22.090  43.870  1.00  0.00           C
ATOM    214  HE1 PHE A 596      34.900  21.690  44.700  1.00  0.00           H
ATOM    215  CZ  PHE A 596      36.740  22.610  44.170  1.00  0.00           C
ATOM    216  HZ  PHE A 596      37.130  22.470  45.170  1.00  0.00           H
ATOM    217  CD2 PHE A 596      37.040  23.260  41.960  1.00  0.00           C
ATOM    218  HD2 PHE A 596      37.700  23.650  41.190  1.00  0.00           H
ATOM    219  CE2 PHE A 596      37.620  23.030  43.180  1.00  0.00           C
ATOM    220  HE2 PHE A 596      38.630  23.290  43.470  1.00  0.00           H
ATOM    221  C   PHE A 596      37.050  21.170  39.210  1.00  0.00           C
ATOM    222  O   PHE A 596      38.200  21.050  39.560  1.00  0.00           O
ATOM    223  N   LEU A 597      36.260  20.060  38.880  1.00  0.00           N
ATOM    224  HN  LEU A 597      35.350  20.270  38.530  1.00  0.00           H
ATOM    225  CA  LEU A 597      36.630  18.690  38.850  1.00  0.00           C
ATOM    226  HA  LEU A 597      36.860  18.520  39.880  1.00  0.00           H
ATOM    227  CB  LEU A 597      35.420  17.950  38.170  1.00  0.00           C
ATOM    228  HB1 LEU A 597      35.550  16.850  38.310  1.00  0.00           H
ATOM    229  HB2 LEU A 597      35.360  18.120  37.070  1.00  0.00           H
ATOM    230  CG  LEU A 597      34.020  18.310  38.710  1.00  0.00           C
ATOM    231  HG  LEU A 597      33.740  19.340  38.390  1.00  0.00           H
ATOM    232  CD1 LEU A 597      33.030  17.400  38.070  1.00  0.00           C
ATOM    233 HD11 LEU A 597      33.340  16.330  38.050  1.00  0.00           H
ATOM    234 HD12 LEU A 597      32.850  17.690  37.020  1.00  0.00           H
ATOM    235 HD13 LEU A 597      32.100  17.370  38.670  1.00  0.00           H
ATOM    236  CD2 LEU A 597      33.900  18.380  40.260  1.00  0.00           C
ATOM    237 HD21 LEU A 597      33.930  17.330  40.650  1.00  0.00           H
ATOM    238 HD22 LEU A 597      32.940  18.850  40.560  1.00  0.00           H
ATOM    239 HD23 LEU A 597      34.770  18.820  40.770  1.00  0.00           H
ATOM    240  C   LEU A 597      37.860  18.410  38.020  1.00  0.00           C
ATOM    241  O   LEU A 597      38.800  17.930  38.600  1.00  0.00           O
ATOM    242  N   SER A 598      37.890  18.750  36.700  1.00  0.00           N
ATOM    243  HN  SER A 598      37.150  19.240  36.240  1.00  0.00           H
ATOM    244  CA  SER A 598      39.110  18.650  35.980  1.00  0.00           C
ATOM    245  HA  SER A 598      39.530  17.650  36.070  1.00  0.00           H
ATOM    246  CB  SER A 598      38.770  19.050  34.480  1.00  0.00           C
ATOM    247  HB1 SER A 598      38.250  20.030  34.500  1.00  0.00           H
ATOM    248  HB2 SER A 598      37.930  18.340  34.290  1.00  0.00           H
ATOM    249  OG  SER A 598      39.800  18.770  33.610  1.00  0.00           O
ATOM    250  HG1 SER A 598      40.420  19.460  33.870  1.00  0.00           H
ATOM    251  C   SER A 598      40.220  19.650  36.480  1.00  0.00           C
ATOM    252  O   SER A 598      41.450  19.250  36.470  1.00  0.00           O
ATOM    253  N   ASP A 599      39.930  20.950  36.880  1.00  0.00           N
ATOM    254  HN  ASP A 599      38.990  21.260  36.980  1.00  0.00           H
ATOM    255  CA  ASP A 599      40.940  21.940  37.210  1.00  0.00           C
ATOM    256  HA  ASP A 599      41.550  22.170  36.340  1.00  0.00           H
ATOM    257  CB  ASP A 599      40.230  23.170  37.780  1.00  0.00           C
ATOM    258  HB1 ASP A 599      40.740  23.880  38.460  1.00  0.00           H
ATOM    259  HB2 ASP A 599      39.190  22.860  38.040  1.00  0.00           H
ATOM    260  CG  ASP A 599      39.760  24.100  36.640  1.00  0.00           C
ATOM    261  OD1 ASP A 599      40.020  23.810  35.460  1.00  0.00           O
ATOM    262  OD2 ASP A 599      39.150  25.200  36.980  1.00  0.00           O
ATOM    263  C   ASP A 599      41.880  21.520  38.360  1.00  0.00           C
ATOM    264  O   ASP A 599      43.070  21.850  38.330  1.00  0.00           O
ATOM    265  N   PHE A 600      41.400  20.670  39.310  1.00  0.00           N
ATOM    266  HN  PHE A 600      40.410  20.570  39.320  1.00  0.00           H
ATOM    267  CA  PHE A 600      42.110  20.060  40.390  1.00  0.00           C
ATOM    268  HA  PHE A 600      42.530  20.900  40.920  1.00  0.00           H
ATOM    269  CB  PHE A 600      41.120  19.380  41.330  1.00  0.00           C
ATOM    270  HB1 PHE A 600      40.190  18.960  40.870  1.00  0.00           H
ATOM    271  HB2 PHE A 600      40.570  20.150  41.920  1.00  0.00           H
ATOM    272  CG  PHE A 600      41.730  18.290  42.330  1.00  0.00           C
ATOM    273  CD1 PHE A 600      42.530  18.690  43.410  1.00  0.00           C
ATOM    274  HD1 PHE A 600      42.710  19.740  43.580  1.00  0.00           H
ATOM    275  CE1 PHE A 600      43.010  17.740  44.330  1.00  0.00           C
ATOM    276  HE1 PHE A 600      43.590  18.090  45.170  1.00  0.00           H
ATOM    277  CZ  PHE A 600      42.640  16.360  44.170  1.00  0.00           C
ATOM    278  HZ  PHE A 600      43.000  15.650  44.890  1.00  0.00           H
ATOM    279  CD2 PHE A 600      41.460  16.950  42.120  1.00  0.00           C
ATOM    280  HD2 PHE A 600      40.830  16.700  41.270  1.00  0.00           H
ATOM    281  CE2 PHE A 600      41.880  15.970  43.080  1.00  0.00           C
ATOM    282  HE2 PHE A 600      41.650  14.910  43.030  1.00  0.00           H
ATOM    283  C   PHE A 600      43.260  19.230  39.940  1.00  0.00           C
ATOM    284  O   PHE A 600      44.350  19.310  40.480  1.00  0.00           O
ATOM    285  N   LYS A 601      43.120  18.440  38.890  1.00  0.00           N
ATOM    286  HN  LYS A 601      42.210  18.420  38.490  1.00  0.00           H
ATOM    287  CA  LYS A 601      44.230  17.740  38.220  1.00  0.00           C
ATOM    288  HA  LYS A 601      45.010  17.560  38.950  1.00  0.00           H
ATOM    289  CB  LYS A 601      43.810  16.370  37.710  1.00  0.00           C
ATOM    290  HB1 LYS A 601      42.810  16.390  37.230  1.00  0.00           H
ATOM    291  HB2 LYS A 601      43.630  15.790  38.640  1.00  0.00           H
ATOM    292  CG  LYS A 601      44.770  15.650  36.770  1.00  0.00           C
ATOM    293  HG1 LYS A 601      45.750  15.770  37.280  1.00  0.00           H
ATOM    294  HG2 LYS A 601      44.940  16.200  35.820  1.00  0.00           H
ATOM    295  CD  LYS A 601      44.540  14.140  36.500  1.00  0.00           C
ATOM    296  HD1 LYS A 601      44.550  13.610  37.480  1.00  0.00           H
ATOM    297  HD2 LYS A 601      45.400  13.730  35.930  1.00  0.00           H
ATOM    298  CE  LYS A 601      43.190  13.710  35.910  1.00  0.00           C
ATOM    299  HE1 LYS A 601      42.450  14.100  36.650  1.00  0.00           H
ATOM    300  HE2 LYS A 601      43.050  12.630  35.700  1.00  0.00           H
ATOM    301  NZ  LYS A 601      43.040  14.420  34.620  1.00  0.00           N
ATOM    302  HZ1 LYS A 601      43.920  14.330  34.070  1.00  0.00           H
ATOM    303  HZ2 LYS A 601      42.840  15.430  34.770  1.00  0.00           H
ATOM    304  HZ3 LYS A 601      42.200  13.980  34.190  1.00  0.00           H
ATOM    305  C   LYS A 601      45.040  18.600  37.250  1.00  0.00           C
ATOM    306  O   LYS A 601      46.190  18.350  37.150  1.00  0.00           O
ATOM    307  N   ASP A 602      44.380  19.650  36.660  1.00  0.00           N
ATOM    308  HN  ASP A 602      43.430  19.790  36.900  1.00  0.00           H
ATOM    309  CA  ASP A 602      44.980  20.600  35.750  1.00  0.00           C
ATOM    310  HA  ASP A 602      45.550  20.000  35.060  1.00  0.00           H
ATOM    311  CB  ASP A 602      43.900  21.390  34.860  1.00  0.00           C
ATOM    312  HB1 ASP A 602      44.440  22.090  34.170  1.00  0.00           H
ATOM    313  HB2 ASP A 602      43.310  22.110  35.470  1.00  0.00           H
ATOM    314  CG  ASP A 602      43.040  20.450  33.980  1.00  0.00           C
ATOM    315  OD1 ASP A 602      41.860  20.790  33.670  1.00  0.00           O
ATOM    316  OD2 ASP A 602      43.520  19.450  33.450  1.00  0.00           O
ATOM    317  C   ASP A 602      46.060  21.500  36.430  1.00  0.00           C
ATOM    318  O   ASP A 602      47.180  21.740  35.990  1.00  0.00           O
ATOM    319  N   ALA A 603      45.750  21.920  37.640  1.00  0.00           N
ATOM    320  HN  ALA A 603      44.790  21.860  37.910  1.00  0.00           H
ATOM    321  CA  ALA A 603      46.640  22.650  38.570  1.00  0.00           C
ATOM    322  HA  ALA A 603      47.100  23.360  37.900  1.00  0.00           H
ATOM    323  CB  ALA A 603      45.970  23.540  39.680  1.00  0.00           C
ATOM    324  HB1 ALA A 603      45.240  24.210  39.160  1.00  0.00           H
ATOM    325  HB2 ALA A 603      46.650  24.290  40.130  1.00  0.00           H
ATOM    326  HB3 ALA A 603      45.410  22.940  40.430  1.00  0.00           H
ATOM    327  C   ALA A 603      47.750  21.850  39.170  1.00  0.00           C
ATOM    328  O   ALA A 603      48.690  22.430  39.740  1.00  0.00           O
ATOM    329  N   LEU A 604      47.820  20.520  39.020  1.00  0.00           N
ATOM    330  HN  LEU A 604      47.080  20.060  38.540  1.00  0.00           H
ATOM    331  CA  LEU A 604      49.000  19.750  39.430  1.00  0.00           C
ATOM    332  HA  LEU A 604      49.330  20.080  40.410  1.00  0.00           H
ATOM    333  CB  LEU A 604      48.660  18.240  39.710  1.00  0.00           C
ATOM    334  HB1 LEU A 604      49.490  17.550  39.950  1.00  0.00           H
ATOM    335  HB2 LEU A 604      48.170  17.920  38.760  1.00  0.00           H
ATOM    336  CG  LEU A 604      47.560  18.020  40.740  1.00  0.00           C
ATOM    337  HG  LEU A 604      46.700  18.600  40.340  1.00  0.00           H
ATOM    338  CD1 LEU A 604      47.130  16.510  40.680  1.00  0.00           C
ATOM    339 HD11 LEU A 604      47.890  15.920  41.250  1.00  0.00           H
ATOM    340 HD12 LEU A 604      47.020  16.120  39.650  1.00  0.00           H
ATOM    341 HD13 LEU A 604      46.150  16.440  41.190  1.00  0.00           H
ATOM    342  CD2 LEU A 604      47.970  18.430  42.180  1.00  0.00           C
ATOM    343 HD21 LEU A 604      48.590  17.580  42.530  1.00  0.00           H
ATOM    344 HD22 LEU A 604      47.040  18.550  42.780  1.00  0.00           H
ATOM    345 HD23 LEU A 604      48.610  19.350  42.110  1.00  0.00           H
ATOM    346  C   LEU A 604      50.200  19.850  38.520  1.00  0.00           C
ATOM    347  O   LEU A 604      51.280  19.310  38.780  1.00  0.00           O
ATOM    348  N   SER A 605      50.060  20.390  37.220  1.00  0.00           N
ATOM    349  HN  SER A 605      49.220  20.890  37.060  1.00  0.00           H
ATOM    350  CA  SER A 605      51.040  20.650  36.260  1.00  0.00           C
ATOM    351  HA  SER A 605      51.460  19.650  36.170  1.00  0.00           H
ATOM    352  CB  SER A 605      50.410  21.090  34.970  1.00  0.00           C
ATOM    353  HB1 SER A 605      49.760  21.960  35.170  1.00  0.00           H
ATOM    354  HB2 SER A 605      49.810  20.220  34.590  1.00  0.00           H
ATOM    355  OG  SER A 605      51.350  21.480  33.900  1.00  0.00           O
ATOM    356  HG1 SER A 605      51.590  20.630  33.550  1.00  0.00           H
ATOM    357  C   SER A 605      52.190  21.550  36.670  1.00  0.00           C
ATOM    358  O   SER A 605      52.000  22.450  37.440  1.00  0.00           O
ATOM    359  N   LEU A 606      53.460  21.340  36.210  1.00  0.00           N
ATOM    360  HN  LEU A 606      53.750  20.710  35.490  1.00  0.00           H
ATOM    361  CA  LEU A 606      54.630  21.920  36.800  1.00  0.00           C
ATOM    362  HA  LEU A 606      54.720  21.550  37.810  1.00  0.00           H
ATOM    363  CB  LEU A 606      55.860  21.510  35.940  1.00  0.00           C
ATOM    364  HB1 LEU A 606      55.860  22.010  34.950  1.00  0.00           H
ATOM    365  HB2 LEU A 606      55.850  20.430  35.720  1.00  0.00           H
ATOM    366  CG  LEU A 606      57.250  21.830  36.560  1.00  0.00           C
ATOM    367  HG  LEU A 606      57.440  22.900  36.770  1.00  0.00           H
ATOM    368  CD1 LEU A 606      57.430  21.100  37.940  1.00  0.00           C
ATOM    369 HD11 LEU A 606      57.150  21.860  38.700  1.00  0.00           H
ATOM    370 HD12 LEU A 606      58.510  20.960  38.120  1.00  0.00           H
ATOM    371 HD13 LEU A 606      56.920  20.110  37.950  1.00  0.00           H
ATOM    372  CD2 LEU A 606      58.250  21.350  35.560  1.00  0.00           C
ATOM    373 HD21 LEU A 606      59.250  21.500  36.030  1.00  0.00           H
ATOM    374 HD22 LEU A 606      58.100  21.830  34.570  1.00  0.00           H
ATOM    375 HD23 LEU A 606      58.190  20.270  35.300  1.00  0.00           H
ATOM    376  C   LEU A 606      54.560  23.510  36.820  1.00  0.00           C
ATOM    377  O   LEU A 606      55.170  24.110  37.710  1.00  0.00           O
ATOM    378  N   GLN A 607      54.050  24.190  35.720  1.00  0.00           N
ATOM    379  HN  GLN A 607      53.880  23.750  34.840  1.00  0.00           H
ATOM    380  CA  GLN A 607      54.050  25.590  35.720  1.00  0.00           C
ATOM    381  HA  GLN A 607      54.980  25.960  36.120  1.00  0.00           H
ATOM    382  CB  GLN A 607      54.020  26.110  34.230  1.00  0.00           C
ATOM    383  HB1 GLN A 607      53.060  25.790  33.780  1.00  0.00           H
ATOM    384  HB2 GLN A 607      54.800  25.840  33.480  1.00  0.00           H
ATOM    385  CG  GLN A 607      54.130  27.700  34.100  1.00  0.00           C
ATOM    386  HG1 GLN A 607      53.240  28.150  34.570  1.00  0.00           H
ATOM    387  HG2 GLN A 607      54.170  28.030  33.040  1.00  0.00           H
ATOM    388  CD  GLN A 607      55.370  28.190  34.820  1.00  0.00           C
ATOM    389  OE1 GLN A 607      56.430  27.550  34.800  1.00  0.00           O
ATOM    390  NE2 GLN A 607      55.370  29.450  35.410  1.00  0.00           N
ATOM    391 HE21 GLN A 607      56.200  29.710  35.900  1.00  0.00           H
ATOM    392 HE22 GLN A 607      54.490  29.920  35.410  1.00  0.00           H
ATOM    393  C   GLN A 607      52.930  26.240  36.560  1.00  0.00           C
ATOM    394  O   GLN A 607      53.020  27.350  36.950  1.00  0.00           O
ATOM    395  N   CYS A 608      51.840  25.450  36.840  1.00  0.00           N
ATOM    396  HN  CYS A 608      51.780  24.560  36.410  1.00  0.00           H
ATOM    397  CA  CYS A 608      50.840  25.720  37.860  1.00  0.00           C
ATOM    398  HA  CYS A 608      50.640  26.780  37.820  1.00  0.00           H
ATOM    399  CB  CYS A 608      49.550  24.890  37.760  1.00  0.00           C
ATOM    400  HB1 CYS A 608      48.900  24.920  38.660  1.00  0.00           H
ATOM    401  HB2 CYS A 608      49.840  23.820  37.640  1.00  0.00           H
ATOM    402  SG  CYS A 608      48.620  25.280  36.220  1.00  0.00           S
ATOM    403  HG1 CYS A 608      49.650  25.210  35.380  1.00  0.00           H
ATOM    404  C   CYS A 608      51.480  25.550  39.250  1.00  0.00           C
ATOM    405  O   CYS A 608      51.200  26.410  40.110  1.00  0.00           O
ATOM    406  N   LEU A 609      52.380  24.500  39.420  1.00  0.00           N
ATOM    407  HN  LEU A 609      52.610  23.840  38.710  1.00  0.00           H
ATOM    408  CA  LEU A 609      53.190  24.360  40.630  1.00  0.00           C
ATOM    409  HA  LEU A 609      52.540  24.400  41.490  1.00  0.00           H
ATOM    410  CB  LEU A 609      53.950  22.990  40.620  1.00  0.00           C
ATOM    411  HB1 LEU A 609      54.570  22.910  41.540  1.00  0.00           H
ATOM    412  HB2 LEU A 609      54.680  22.980  39.800  1.00  0.00           H
ATOM    413  CG  LEU A 609      53.100  21.620  40.650  1.00  0.00           C
ATOM    414  HG  LEU A 609      52.540  21.330  39.740  1.00  0.00           H
ATOM    415  CD1 LEU A 609      54.170  20.490  40.890  1.00  0.00           C
ATOM    416 HD11 LEU A 609      53.780  19.450  40.850  1.00  0.00           H
ATOM    417 HD12 LEU A 609      54.650  20.720  41.860  1.00  0.00           H
ATOM    418 HD13 LEU A 609      54.950  20.660  40.120  1.00  0.00           H
ATOM    419  CD2 LEU A 609      52.130  21.590  41.820  1.00  0.00           C
ATOM    420 HD21 LEU A 609      51.310  22.320  41.700  1.00  0.00           H
ATOM    421 HD22 LEU A 609      52.700  21.690  42.760  1.00  0.00           H
ATOM    422 HD23 LEU A 609      51.690  20.570  41.820  1.00  0.00           H
ATOM    423  C   LEU A 609      54.150  25.550  40.930  1.00  0.00           C
ATOM    424  O   LEU A 609      54.210  26.120  41.980  1.00  0.00           O
ATOM    425  N   ALA A 610      54.860  26.020  39.930  1.00  0.00           N
ATOM    426  HN  ALA A 610      54.940  25.530  39.070  1.00  0.00           H
ATOM    427  CA  ALA A 610      55.760  27.160  39.910  1.00  0.00           C
ATOM    428  HA  ALA A 610      56.530  26.990  40.640  1.00  0.00           H
ATOM    429  CB  ALA A 610      56.290  27.370  38.510  1.00  0.00           C
ATOM    430  HB1 ALA A 610      57.130  28.110  38.480  1.00  0.00           H
ATOM    431  HB2 ALA A 610      55.470  27.700  37.850  1.00  0.00           H
ATOM    432  HB3 ALA A 610      56.710  26.390  38.230  1.00  0.00           H
ATOM    433  C   ALA A 610      54.930  28.430  40.260  1.00  0.00           C
ATOM    434  O   ALA A 610      55.350  29.310  41.010  1.00  0.00           O
ATOM    435  N   SER A 611      53.670  28.470  39.720  1.00  0.00           N
ATOM    436  HN  SER A 611      53.360  27.870  38.990  1.00  0.00           H
ATOM    437  CA  SER A 611      52.800  29.550  39.960  1.00  0.00           C
ATOM    438  HA  SER A 611      53.320  30.490  39.800  1.00  0.00           H
ATOM    439  CB  SER A 611      51.610  29.560  39.020  1.00  0.00           C
ATOM    440  HB1 SER A 611      50.990  30.480  39.150  1.00  0.00           H
ATOM    441  HB2 SER A 611      50.850  28.790  39.220  1.00  0.00           H
ATOM    442  OG  SER A 611      52.000  29.730  37.700  1.00  0.00           O
ATOM    443  HG1 SER A 611      52.480  28.940  37.440  1.00  0.00           H
ATOM    444  C   SER A 611      52.380  29.770  41.370  1.00  0.00           C
ATOM    445  O   SER A 611      52.560  30.880  41.850  1.00  0.00           O
ATOM    446  N   ILE A 612      51.930  28.740  42.110  1.00  0.00           N
ATOM    447  HN  ILE A 612      51.900  27.880  41.600  1.00  0.00           H
ATOM    448  CA  ILE A 612      51.680  28.710  43.550  1.00  0.00           C
ATOM    449  HA  ILE A 612      50.970  29.500  43.760  1.00  0.00           H
ATOM    450  CB  ILE A 612      51.000  27.420  44.010  1.00  0.00           C
ATOM    451  HB  ILE A 612      51.720  26.580  43.960  1.00  0.00           H
ATOM    452  CG2 ILE A 612      50.800  27.420  45.500  1.00  0.00           C
ATOM    453 HG21 ILE A 612      51.740  27.550  46.090  1.00  0.00           H
ATOM    454 HG22 ILE A 612      50.300  26.500  45.880  1.00  0.00           H
ATOM    455 HG23 ILE A 612      50.110  28.250  45.770  1.00  0.00           H
ATOM    456  CG1 ILE A 612      49.720  27.080  43.280  1.00  0.00           C
ATOM    457 HG11 ILE A 612      49.640  27.560  42.280  1.00  0.00           H
ATOM    458 HG12 ILE A 612      48.790  27.370  43.820  1.00  0.00           H
ATOM    459  CD  ILE A 612      49.580  25.600  43.120  1.00  0.00           C
ATOM    460  HD1 ILE A 612      50.400  25.170  42.500  1.00  0.00           H
ATOM    461  HD2 ILE A 612      48.660  25.350  42.560  1.00  0.00           H
ATOM    462  HD3 ILE A 612      49.560  25.040  44.070  1.00  0.00           H
ATOM    463  C   ILE A 612      52.860  29.010  44.380  1.00  0.00           C
ATOM    464  O   ILE A 612      52.740  29.920  45.260  1.00  0.00           O
ATOM    465  N   LEU A 613      54.050  28.490  44.030  1.00  0.00           N
ATOM    466  HN  LEU A 613      54.120  27.750  43.360  1.00  0.00           H
ATOM    467  CA  LEU A 613      55.300  28.790  44.610  1.00  0.00           C
ATOM    468  HA  LEU A 613      55.180  28.400  45.610  1.00  0.00           H
ATOM    469  CB  LEU A 613      56.340  27.920  43.900  1.00  0.00           C
ATOM    470  HB1 LEU A 613      56.530  28.450  42.940  1.00  0.00           H
ATOM    471  HB2 LEU A 613      55.950  26.900  43.780  1.00  0.00           H
ATOM    472  CG  LEU A 613      57.730  27.870  44.630  1.00  0.00           C
ATOM    473  HG  LEU A 613      58.180  28.880  44.680  1.00  0.00           H
ATOM    474  CD1 LEU A 613      57.550  27.420  46.030  1.00  0.00           C
ATOM    475 HD11 LEU A 613      57.200  26.370  46.130  1.00  0.00           H
ATOM    476 HD12 LEU A 613      56.860  28.120  46.530  1.00  0.00           H
ATOM    477 HD13 LEU A 613      58.550  27.420  46.510  1.00  0.00           H
ATOM    478  CD2 LEU A 613      58.770  27.160  43.830  1.00  0.00           C
ATOM    479 HD21 LEU A 613      58.650  26.060  43.740  1.00  0.00           H
ATOM    480 HD22 LEU A 613      59.760  27.260  44.320  1.00  0.00           H
ATOM    481 HD23 LEU A 613      58.730  27.560  42.790  1.00  0.00           H
ATOM    482  C   LEU A 613      55.670  30.200  44.700  1.00  0.00           C
ATOM    483  O   LEU A 613      55.870  30.820  45.760  1.00  0.00           O
ATOM    484  N   PHE A 614      55.740  30.840  43.500  1.00  0.00           N
ATOM    485  HN  PHE A 614      55.620  30.380  42.630  1.00  0.00           H
ATOM    486  CA  PHE A 614      55.920  32.280  43.320  1.00  0.00           C
ATOM    487  HA  PHE A 614      56.810  32.470  43.890  1.00  0.00           H
ATOM    488  CB  PHE A 614      56.120  32.560  41.830  1.00  0.00           C
ATOM    489  HB1 PHE A 614      55.370  31.930  41.290  1.00  0.00           H
ATOM    490  HB2 PHE A 614      57.150  32.270  41.540  1.00  0.00           H
ATOM    491  CG  PHE A 614      55.930  34.080  41.490  1.00  0.00           C
ATOM    492  CD1 PHE A 614      56.910  34.970  41.970  1.00  0.00           C
ATOM    493  HD1 PHE A 614      57.720  34.630  42.600  1.00  0.00           H
ATOM    494  CE1 PHE A 614      56.850  36.280  41.650  1.00  0.00           C
ATOM    495  HE1 PHE A 614      57.590  36.990  41.960  1.00  0.00           H
ATOM    496  CZ  PHE A 614      55.770  36.770  40.880  1.00  0.00           C
ATOM    497  HZ  PHE A 614      55.710  37.790  40.540  1.00  0.00           H
ATOM    498  CD2 PHE A 614      54.880  34.530  40.620  1.00  0.00           C
ATOM    499  HD2 PHE A 614      54.110  33.820  40.370  1.00  0.00           H
ATOM    500  CE2 PHE A 614      54.830  35.860  40.330  1.00  0.00           C
ATOM    501  HE2 PHE A 614      54.050  36.040  39.590  1.00  0.00           H
ATOM    502  C   PHE A 614      54.760  33.170  43.980  1.00  0.00           C
ATOM    503  O   PHE A 614      55.050  34.010  44.780  1.00  0.00           O
ATOM    504  N   LEU A 615      53.450  32.910  43.700  1.00  0.00           N
ATOM    505  HN  LEU A 615      53.330  32.140  43.070  1.00  0.00           H
ATOM    506  CA  LEU A 615      52.240  33.770  44.030  1.00  0.00           C
ATOM    507  HA  LEU A 615      52.510  34.820  43.920  1.00  0.00           H
ATOM    508  CB  LEU A 615      51.060  33.560  43.170  1.00  0.00           C
ATOM    509  HB1 LEU A 615      50.290  34.360  43.350  1.00  0.00           H
ATOM    510  HB2 LEU A 615      50.760  32.500  43.290  1.00  0.00           H
ATOM    511  CG  LEU A 615      51.380  33.770  41.620  1.00  0.00           C
ATOM    512  HG  LEU A 615      52.280  33.220  41.250  1.00  0.00           H
ATOM    513  CD1 LEU A 615      50.260  33.140  40.760  1.00  0.00           C
ATOM    514 HD11 LEU A 615      50.150  32.060  41.050  1.00  0.00           H
ATOM    515 HD12 LEU A 615      50.480  33.170  39.670  1.00  0.00           H
ATOM    516 HD13 LEU A 615      49.280  33.650  40.910  1.00  0.00           H
ATOM    517  CD2 LEU A 615      51.490  35.260  41.230  1.00  0.00           C
ATOM    518 HD21 LEU A 615      52.300  35.730  41.810  1.00  0.00           H
ATOM    519 HD22 LEU A 615      50.520  35.660  41.600  1.00  0.00           H
ATOM    520 HD23 LEU A 615      51.740  35.550  40.190  1.00  0.00           H
ATOM    521  C   LEU A 615      52.000  33.660  45.510  1.00  0.00           C
ATOM    522  O   LEU A 615      51.490  34.550  46.140  1.00  0.00           O
ATOM    523  N   TYR A 616      52.340  32.560  46.170  1.00  0.00           N
ATOM    524  HN  TYR A 616      52.470  31.730  45.620  1.00  0.00           H
ATOM    525  CA  TYR A 616      52.440  32.420  47.640  1.00  0.00           C
ATOM    526  HA  TYR A 616      51.460  32.530  48.080  1.00  0.00           H
ATOM    527  CB  TYR A 616      52.700  31.040  48.180  1.00  0.00           C
ATOM    528  HB1 TYR A 616      53.700  30.610  47.930  1.00  0.00           H
ATOM    529  HB2 TYR A 616      51.910  30.310  47.920  1.00  0.00           H
ATOM    530  CG  TYR A 616      52.900  31.040  49.690  1.00  0.00           C
ATOM    531  CD1 TYR A 616      54.210  31.240  50.250  1.00  0.00           C
ATOM    532  HD1 TYR A 616      55.160  31.280  49.720  1.00  0.00           H
ATOM    533  CE1 TYR A 616      54.300  31.450  51.590  1.00  0.00           C
ATOM    534  HE1 TYR A 616      55.250  31.590  52.100  1.00  0.00           H
ATOM    535  CZ  TYR A 616      53.150  31.510  52.390  1.00  0.00           C
ATOM    536  OH  TYR A 616      53.290  31.650  53.760  1.00  0.00           O
ATOM    537  HH  TYR A 616      52.490  32.020  54.140  1.00  0.00           H
ATOM    538  CD2 TYR A 616      51.780  31.100  50.510  1.00  0.00           C
ATOM    539  HD2 TYR A 616      50.790  30.960  50.100  1.00  0.00           H
ATOM    540  CE2 TYR A 616      51.940  31.230  51.900  1.00  0.00           C
ATOM    541  HE2 TYR A 616      51.070  31.230  52.540  1.00  0.00           H
ATOM    542  C   TYR A 616      53.290  33.490  48.340  1.00  0.00           C
ATOM    543  O   TYR A 616      52.810  34.100  49.260  1.00  0.00           O
ATOM    544  N   CYS A 617      54.480  33.700  47.810  1.00  0.00           N
ATOM    545  HN  CYS A 617      54.750  33.190  47.000  1.00  0.00           H
ATOM    546  CA  CYS A 617      55.410  34.690  48.260  1.00  0.00           C
ATOM    547  HA  CYS A 617      55.390  34.600  49.340  1.00  0.00           H
ATOM    548  CB  CYS A 617      56.830  34.350  47.720  1.00  0.00           C
ATOM    549  HB1 CYS A 617      57.560  35.170  47.840  1.00  0.00           H
ATOM    550  HB2 CYS A 617      56.750  34.260  46.610  1.00  0.00           H
ATOM    551  SG  CYS A 617      57.550  32.820  48.510  1.00  0.00           S
ATOM    552  HG1 CYS A 617      56.790  31.960  47.870  1.00  0.00           H
ATOM    553  C   CYS A 617      54.940  36.110  48.020  1.00  0.00           C
ATOM    554  O   CYS A 617      55.000  36.910  48.920  1.00  0.00           O
ATOM    555  N   ALA A 618      54.380  36.440  46.830  1.00  0.00           N
ATOM    556  HN  ALA A 618      54.360  35.700  46.160  1.00  0.00           H
ATOM    557  CA  ALA A 618      53.740  37.710  46.410  1.00  0.00           C
ATOM    558  HA  ALA A 618      54.380  38.550  46.640  1.00  0.00           H
ATOM    559  CB  ALA A 618      53.620  37.680  44.850  1.00  0.00           C
ATOM    560  HB1 ALA A 618      52.840  36.920  44.610  1.00  0.00           H
ATOM    561  HB2 ALA A 618      54.610  37.450  44.430  1.00  0.00           H
ATOM    562  HB3 ALA A 618      53.370  38.680  44.440  1.00  0.00           H
ATOM    563  C   ALA A 618      52.390  37.960  46.990  1.00  0.00           C
ATOM    564  O   ALA A 618      52.000  39.160  47.010  1.00  0.00           O
ATOM    565  N   CYS A 619      51.580  36.920  47.370  1.00  0.00           N
ATOM    566  HN  CYS A 619      51.810  35.970  47.200  1.00  0.00           H
ATOM    567  CA  CYS A 619      50.390  37.200  48.300  1.00  0.00           C
ATOM    568  HA  CYS A 619      49.770  37.990  47.890  1.00  0.00           H
ATOM    569  CB  CYS A 619      49.460  35.920  48.260  1.00  0.00           C
ATOM    570  HB1 CYS A 619      50.060  35.120  48.730  1.00  0.00           H
ATOM    571  HB2 CYS A 619      49.200  35.650  47.200  1.00  0.00           H
ATOM    572  SG  CYS A 619      47.800  36.140  49.050  1.00  0.00           S
ATOM    573  HG1 CYS A 619      47.360  37.190  48.370  1.00  0.00           H
ATOM    574  C   CYS A 619      50.870  37.520  49.740  1.00  0.00           C
ATOM    575  O   CYS A 619      50.450  38.490  50.380  1.00  0.00           O
ATOM    576  N   MET A 620      51.750  36.710  50.210  1.00  0.00           N
ATOM    577  HN  MET A 620      52.020  35.960  49.620  1.00  0.00           H
ATOM    578  CA  MET A 620      52.200  36.750  51.610  1.00  0.00           C
ATOM    579  HA  MET A 620      51.320  36.700  52.240  1.00  0.00           H
ATOM    580  CB  MET A 620      53.010  35.450  51.900  1.00  0.00           C
ATOM    581  HB1 MET A 620      53.920  35.510  51.270  1.00  0.00           H
ATOM    582  HB2 MET A 620      52.510  34.500  51.590  1.00  0.00           H
ATOM    583  CG  MET A 620      53.500  35.220  53.310  1.00  0.00           C
ATOM    584  HG1 MET A 620      54.270  35.990  53.580  1.00  0.00           H
ATOM    585  HG2 MET A 620      54.120  34.300  53.460  1.00  0.00           H
ATOM    586  SD  MET A 620      52.020  35.180  54.360  1.00  0.00           S
ATOM    587  CE  MET A 620      52.690  34.430  55.880  1.00  0.00           C
ATOM    588  HE1 MET A 620      53.460  34.990  56.470  1.00  0.00           H
ATOM    589  HE2 MET A 620      53.180  33.470  55.590  1.00  0.00           H
ATOM    590  HE3 MET A 620      51.850  34.160  56.550  1.00  0.00           H
ATOM    591  C   MET A 620      53.040  37.930  52.010  1.00  0.00           C
ATOM    592  O   MET A 620      53.030  38.470  53.080  1.00  0.00           O
ATOM    593  N   SER A 621      53.970  38.390  51.190  1.00  0.00           N
ATOM    594  HN  SER A 621      54.150  38.040  50.270  1.00  0.00           H
ATOM    595  CA  SER A 621      54.820  39.490  51.410  1.00  0.00           C
ATOM    596  HA  SER A 621      55.250  39.290  52.390  1.00  0.00           H
ATOM    597  CB  SER A 621      56.020  39.560  50.410  1.00  0.00           C
ATOM    598  HB1 SER A 621      56.650  38.650  50.540  1.00  0.00           H
ATOM    599  HB2 SER A 621      56.660  40.440  50.620  1.00  0.00           H
ATOM    600  OG  SER A 621      55.750  39.600  49.030  1.00  0.00           O
ATOM    601  HG1 SER A 621      55.630  38.700  48.730  1.00  0.00           H
ATOM    602  C   SER A 621      54.150  40.910  51.630  1.00  0.00           C
ATOM    603  O   SER A 621      54.670  41.720  52.400  1.00  0.00           O
ATOM    604  N   PRO A 622      53.060  41.390  51.000  1.00  0.00           N
ATOM    605  CD  PRO A 622      52.650  40.940  49.700  1.00  0.00           C
ATOM    606  HD1 PRO A 622      52.460  39.850  49.810  1.00  0.00           H
ATOM    607  HD2 PRO A 622      53.470  41.150  48.990  1.00  0.00           H
ATOM    608  CA  PRO A 622      52.440  42.620  51.460  1.00  0.00           C
ATOM    609  HA  PRO A 622      53.110  43.360  51.850  1.00  0.00           H
ATOM    610  CB  PRO A 622      51.590  43.090  50.270  1.00  0.00           C
ATOM    611  HB1 PRO A 622      52.140  43.820  49.640  1.00  0.00           H
ATOM    612  HB2 PRO A 622      50.590  43.470  50.600  1.00  0.00           H
ATOM    613  CG  PRO A 622      51.380  41.760  49.460  1.00  0.00           C
ATOM    614  HG1 PRO A 622      50.640  41.140  49.990  1.00  0.00           H
ATOM    615  HG2 PRO A 622      51.130  41.960  48.400  1.00  0.00           H
ATOM    616  C   PRO A 622      51.530  42.220  52.640  1.00  0.00           C
ATOM    617  O   PRO A 622      51.470  43.050  53.560  1.00  0.00           O
ATOM    618  N   VAL A 623      50.870  41.020  52.710  1.00  0.00           N
ATOM    619  HN  VAL A 623      50.950  40.350  51.990  1.00  0.00           H
ATOM    620  CA  VAL A 623      49.930  40.750  53.780  1.00  0.00           C
ATOM    621  HA  VAL A 623      49.220  41.560  53.790  1.00  0.00           H
ATOM    622  CB  VAL A 623      49.140  39.500  53.500  1.00  0.00           C
ATOM    623  HB  VAL A 623      49.780  38.620  53.300  1.00  0.00           H
ATOM    624  CG1 VAL A 623      48.250  39.220  54.770  1.00  0.00           C
ATOM    625 HG11 VAL A 623      47.400  38.570  54.440  1.00  0.00           H
ATOM    626 HG12 VAL A 623      47.840  40.210  55.060  1.00  0.00           H
ATOM    627 HG13 VAL A 623      48.850  38.770  55.580  1.00  0.00           H
ATOM    628  CG2 VAL A 623      48.250  39.750  52.290  1.00  0.00           C
ATOM    629 HG21 VAL A 623      48.860  40.130  51.430  1.00  0.00           H
ATOM    630 HG22 VAL A 623      47.330  40.350  52.490  1.00  0.00           H
ATOM    631 HG23 VAL A 623      47.900  38.710  52.100  1.00  0.00           H
ATOM    632  C   VAL A 623      50.630  40.780  55.170  1.00  0.00           C
ATOM    633  O   VAL A 623      50.040  41.450  56.040  1.00  0.00           O
ATOM    634  N   ILE A 624      51.730  40.080  55.410  1.00  0.00           N
ATOM    635  HN  ILE A 624      52.160  39.440  54.780  1.00  0.00           H
ATOM    636  CA  ILE A 624      52.440  40.180  56.690  1.00  0.00           C
ATOM    637  HA  ILE A 624      51.720  39.900  57.430  1.00  0.00           H
ATOM    638  CB  ILE A 624      53.490  39.140  56.730  1.00  0.00           C
ATOM    639  HB  ILE A 624      53.070  38.210  56.280  1.00  0.00           H
ATOM    640  CG2 ILE A 624      54.640  39.520  55.880  1.00  0.00           C
ATOM    641 HG21 ILE A 624      55.250  38.590  55.820  1.00  0.00           H
ATOM    642 HG22 ILE A 624      55.180  40.390  56.330  1.00  0.00           H
ATOM    643 HG23 ILE A 624      54.320  39.840  54.870  1.00  0.00           H
ATOM    644  CG1 ILE A 624      54.040  38.840  58.130  1.00  0.00           C
ATOM    645 HG11 ILE A 624      54.400  39.830  58.470  1.00  0.00           H
ATOM    646 HG12 ILE A 624      54.890  38.160  57.960  1.00  0.00           H
ATOM    647  CD  ILE A 624      53.220  38.240  59.250  1.00  0.00           C
ATOM    648  HD1 ILE A 624      52.590  37.430  58.830  1.00  0.00           H
ATOM    649  HD2 ILE A 624      52.620  39.070  59.670  1.00  0.00           H
ATOM    650  HD3 ILE A 624      53.800  37.810  60.100  1.00  0.00           H
ATOM    651  C   ILE A 624      52.780  41.620  57.080  1.00  0.00           C
ATOM    652  O   ILE A 624      52.590  41.960  58.250  1.00  0.00           O
ATOM    653  N   THR A 625      53.180  42.410  56.120  1.00  0.00           N
ATOM    654  HN  THR A 625      53.420  42.020  55.230  1.00  0.00           H
ATOM    655  CA  THR A 625      53.550  43.770  56.330  1.00  0.00           C
ATOM    656  HA  THR A 625      54.290  43.780  57.110  1.00  0.00           H
ATOM    657  CB  THR A 625      54.160  44.300  55.070  1.00  0.00           C
ATOM    658  HB  THR A 625      53.360  44.330  54.310  1.00  0.00           H
ATOM    659  OG1 THR A 625      55.160  43.400  54.520  1.00  0.00           O
ATOM    660  HG1 THR A 625      54.930  43.170  53.620  1.00  0.00           H
ATOM    661  CG2 THR A 625      54.820  45.640  55.260  1.00  0.00           C
ATOM    662 HG21 THR A 625      55.450  45.640  56.180  1.00  0.00           H
ATOM    663 HG22 THR A 625      54.040  46.400  55.500  1.00  0.00           H
ATOM    664 HG23 THR A 625      55.440  45.900  54.380  1.00  0.00           H
ATOM    665  C   THR A 625      52.370  44.640  56.840  1.00  0.00           C
ATOM    666  O   THR A 625      52.450  45.370  57.810  1.00  0.00           O
ATOM    667  N   PHE A 626      51.250  44.420  56.170  1.00  0.00           N
ATOM    668  HN  PHE A 626      51.390  43.820  55.400  1.00  0.00           H
ATOM    669  CA  PHE A 626      50.040  45.100  56.450  1.00  0.00           C
ATOM    670  HA  PHE A 626      50.240  46.160  56.520  1.00  0.00           H
ATOM    671  CB  PHE A 626      48.980  44.850  55.270  1.00  0.00           C
ATOM    672  HB1 PHE A 626      49.170  43.800  54.990  1.00  0.00           H
ATOM    673  HB2 PHE A 626      49.270  45.470  54.390  1.00  0.00           H
ATOM    674  CG  PHE A 626      47.550  45.060  55.660  1.00  0.00           C
ATOM    675  CD1 PHE A 626      46.850  43.960  56.190  1.00  0.00           C
ATOM    676  HD1 PHE A 626      47.250  42.970  56.360  1.00  0.00           H
ATOM    677  CE1 PHE A 626      45.590  44.120  56.700  1.00  0.00           C
ATOM    678  HE1 PHE A 626      44.970  43.310  57.030  1.00  0.00           H
ATOM    679  CZ  PHE A 626      44.950  45.390  56.670  1.00  0.00           C
ATOM    680  HZ  PHE A 626      43.920  45.510  56.960  1.00  0.00           H
ATOM    681  CD2 PHE A 626      46.880  46.290  55.580  1.00  0.00           C
ATOM    682  HD2 PHE A 626      47.490  47.090  55.170  1.00  0.00           H
ATOM    683  CE2 PHE A 626      45.630  46.450  56.090  1.00  0.00           C
ATOM    684  HE2 PHE A 626      45.190  47.440  56.010  1.00  0.00           H
ATOM    685  C   PHE A 626      49.500  44.760  57.840  1.00  0.00           C
ATOM    686  O   PHE A 626      48.970  45.590  58.580  1.00  0.00           O
ATOM    687  N   GLY A 627      49.630  43.470  58.130  1.00  0.00           N
ATOM    688  HN  GLY A 627      50.020  42.910  57.410  1.00  0.00           H
ATOM    689  CA  GLY A 627      49.410  42.820  59.430  1.00  0.00           C
ATOM    690  HA1 GLY A 627      49.780  41.820  59.350  1.00  0.00           H
ATOM    691  HA2 GLY A 627      48.360  42.790  59.680  1.00  0.00           H
ATOM    692  C   GLY A 627      50.180  43.440  60.510  1.00  0.00           C
ATOM    693  O   GLY A 627      49.770  43.520  61.630  1.00  0.00           O
ATOM    694  N   GLY A 628      51.410  43.800  60.250  1.00  0.00           N
ATOM    695  HN  GLY A 628      51.640  43.830  59.270  1.00  0.00           H
ATOM    696  CA  GLY A 628      52.380  44.550  61.140  1.00  0.00           C
ATOM    697  HA1 GLY A 628      53.270  44.650  60.540  1.00  0.00           H
ATOM    698  HA2 GLY A 628      52.520  44.020  62.070  1.00  0.00           H
ATOM    699  C   GLY A 628      51.870  45.950  61.400  1.00  0.00           C
ATOM    700  O   GLY A 628      51.960  46.500  62.530  1.00  0.00           O
ATOM    701  N   LEU A 629      51.280  46.680  60.390  1.00  0.00           N
ATOM    702  HN  LEU A 629      51.160  46.240  59.500  1.00  0.00           H
ATOM    703  CA  LEU A 629      51.150  48.150  60.340  1.00  0.00           C
ATOM    704  HA  LEU A 629      51.790  48.550  61.130  1.00  0.00           H
ATOM    705  CB  LEU A 629      51.580  48.670  58.960  1.00  0.00           C
ATOM    706  HB1 LEU A 629      50.780  49.350  58.620  1.00  0.00           H
ATOM    707  HB2 LEU A 629      51.450  47.830  58.230  1.00  0.00           H
ATOM    708  CG  LEU A 629      52.960  49.290  58.860  1.00  0.00           C
ATOM    709  HG  LEU A 629      53.090  49.570  57.790  1.00  0.00           H
ATOM    710  CD1 LEU A 629      53.140  50.520  59.840  1.00  0.00           C
ATOM    711 HD11 LEU A 629      53.330  50.240  60.890  1.00  0.00           H
ATOM    712 HD12 LEU A 629      52.240  51.180  59.830  1.00  0.00           H
ATOM    713 HD13 LEU A 629      53.930  51.200  59.460  1.00  0.00           H
ATOM    714  CD2 LEU A 629      54.110  48.200  58.980  1.00  0.00           C
ATOM    715 HD21 LEU A 629      53.870  47.600  59.870  1.00  0.00           H
ATOM    716 HD22 LEU A 629      55.120  48.680  59.020  1.00  0.00           H
ATOM    717 HD23 LEU A 629      54.090  47.510  58.110  1.00  0.00           H
ATOM    718  C   LEU A 629      49.720  48.510  60.770  1.00  0.00           C
ATOM    719  O   LEU A 629      49.490  49.510  61.460  1.00  0.00           O
ATOM    720  N   LEU A 630      48.770  47.570  60.590  1.00  0.00           N
ATOM    721  HN  LEU A 630      48.890  46.820  59.940  1.00  0.00           H
ATOM    722  CA  LEU A 630      47.470  47.600  61.260  1.00  0.00           C
ATOM    723  HA  LEU A 630      47.060  48.590  61.130  1.00  0.00           H
ATOM    724  CB  LEU A 630      46.700  46.390  60.840  1.00  0.00           C
ATOM    725  HB1 LEU A 630      47.150  45.410  61.080  1.00  0.00           H
ATOM    726  HB2 LEU A 630      46.680  46.440  59.740  1.00  0.00           H
ATOM    727  CG  LEU A 630      45.180  46.320  61.210  1.00  0.00           C
ATOM    728  HG  LEU A 630      45.120  46.570  62.290  1.00  0.00           H
ATOM    729  CD1 LEU A 630      44.400  47.320  60.300  1.00  0.00           C
ATOM    730 HD11 LEU A 630      44.550  46.990  59.250  1.00  0.00           H
ATOM    731 HD12 LEU A 630      44.760  48.360  60.450  1.00  0.00           H
ATOM    732 HD13 LEU A 630      43.340  47.340  60.620  1.00  0.00           H
ATOM    733  CD2 LEU A 630      44.660  44.920  61.110  1.00  0.00           C
ATOM    734 HD21 LEU A 630      45.340  44.250  61.690  1.00  0.00           H
ATOM    735 HD22 LEU A 630      44.840  44.610  60.050  1.00  0.00           H
ATOM    736 HD23 LEU A 630      43.580  44.820  61.360  1.00  0.00           H
ATOM    737  C   LEU A 630      47.680  47.490  62.830  1.00  0.00           C
ATOM    738  O   LEU A 630      46.890  48.010  63.600  1.00  0.00           O
ATOM    739  N   GLY A 631      48.740  46.790  63.170  1.00  0.00           N
ATOM    740  HN  GLY A 631      49.400  46.440  62.500  1.00  0.00           H
ATOM    741  CA  GLY A 631      49.110  46.670  64.580  1.00  0.00           C
ATOM    742  HA1 GLY A 631      50.000  46.060  64.600  1.00  0.00           H
ATOM    743  HA2 GLY A 631      48.250  46.320  65.140  1.00  0.00           H
ATOM    744  C   GLY A 631      49.510  48.030  65.170  1.00  0.00           C
ATOM    745  O   GLY A 631      48.900  48.490  66.160  1.00  0.00           O
ATOM    746  N   GLU A 632      50.390  48.730  64.470  1.00  0.00           N
ATOM    747  HN  GLU A 632      50.910  48.270  63.750  1.00  0.00           H
ATOM    748  CA  GLU A 632      50.830  50.110  64.770  1.00  0.00           C
ATOM    749  HA  GLU A 632      51.110  50.130  65.820  1.00  0.00           H
ATOM    750  CB  GLU A 632      52.010  50.410  63.860  1.00  0.00           C
ATOM    751  HB1 GLU A 632      52.350  51.470  64.000  1.00  0.00           H
ATOM    752  HB2 GLU A 632      51.710  50.400  62.790  1.00  0.00           H
ATOM    753  CG  GLU A 632      53.280  49.520  64.190  1.00  0.00           C
ATOM    754  HG1 GLU A 632      54.190  49.860  63.620  1.00  0.00           H
ATOM    755  HG2 GLU A 632      53.020  48.470  63.920  1.00  0.00           H
ATOM    756  CD  GLU A 632      53.570  49.760  65.720  1.00  0.00           C
ATOM    757  OE1 GLU A 632      54.100  50.840  66.100  1.00  0.00           O
ATOM    758  OE2 GLU A 632      53.130  48.890  66.570  1.00  0.00           O
ATOM    759  C   GLU A 632      49.690  51.100  64.840  1.00  0.00           C
ATOM    760  O   GLU A 632      49.660  52.000  65.720  1.00  0.00           O
ATOM    761  N   ALA A 633      48.780  51.020  63.840  1.00  0.00           N
ATOM    762  HN  ALA A 633      48.870  50.530  62.990  1.00  0.00           H
ATOM    763  CA  ALA A 633      47.610  51.890  63.820  1.00  0.00           C
ATOM    764  HA  ALA A 633      47.800  52.940  63.680  1.00  0.00           H
ATOM    765  CB  ALA A 633      46.900  51.580  62.480  1.00  0.00           C
ATOM    766  HB1 ALA A 633      46.520  50.540  62.410  1.00  0.00           H
ATOM    767  HB2 ALA A 633      47.590  51.790  61.640  1.00  0.00           H
ATOM    768  HB3 ALA A 633      46.090  52.330  62.370  1.00  0.00           H
ATOM    769  C   ALA A 633      46.630  51.730  64.900  1.00  0.00           C
ATOM    770  O   ALA A 633      46.010  52.740  65.310  1.00  0.00           O
ATOM    771  N   THR A 634      46.370  50.500  65.320  1.00  0.00           N
ATOM    772  HN  THR A 634      46.770  49.690  64.880  1.00  0.00           H
ATOM    773  CA  THR A 634      45.410  50.160  66.320  1.00  0.00           C
ATOM    774  HA  THR A 634      44.770  51.020  66.410  1.00  0.00           H
ATOM    775  CB  THR A 634      44.620  48.840  66.040  1.00  0.00           C
ATOM    776  HB  THR A 634      43.910  48.800  66.900  1.00  0.00           H
ATOM    777  OG1 THR A 634      45.450  47.690  65.990  1.00  0.00           O
ATOM    778  HG1 THR A 634      45.940  47.880  65.180  1.00  0.00           H
ATOM    779  CG2 THR A 634      43.920  48.960  64.680  1.00  0.00           C
ATOM    780 HG21 THR A 634      43.140  48.180  64.740  1.00  0.00           H
ATOM    781 HG22 THR A 634      44.530  48.790  63.760  1.00  0.00           H
ATOM    782 HG23 THR A 634      43.550  49.970  64.400  1.00  0.00           H
ATOM    783  C   THR A 634      45.940  50.040  67.760  1.00  0.00           C
ATOM    784  O   THR A 634      45.250  49.780  68.710  1.00  0.00           O
ATOM    785  N   GLU A 635      47.260  50.250  67.890  1.00  0.00           N
ATOM    786  HN  GLU A 635      47.850  50.290  67.090  1.00  0.00           H
ATOM    787  CA  GLU A 635      48.030  49.960  69.090  1.00  0.00           C
ATOM    788  HA  GLU A 635      49.050  50.280  69.000  1.00  0.00           H
ATOM    789  CB  GLU A 635      47.620  50.900  70.200  1.00  0.00           C
ATOM    790  HB1 GLU A 635      48.100  50.690  71.180  1.00  0.00           H
ATOM    791  HB2 GLU A 635      46.510  50.800  70.350  1.00  0.00           H
ATOM    792  CG  GLU A 635      48.020  52.370  69.810  1.00  0.00           C
ATOM    793  HG1 GLU A 635      47.620  52.700  68.830  1.00  0.00           H
ATOM    794  HG2 GLU A 635      49.120  52.310  69.740  1.00  0.00           H
ATOM    795  CD  GLU A 635      47.660  53.450  70.860  1.00  0.00           C
ATOM    796  OE1 GLU A 635      46.460  53.700  71.070  1.00  0.00           O
ATOM    797  OE2 GLU A 635      48.620  54.130  71.270  1.00  0.00           O
ATOM    798  C   GLU A 635      48.200  48.520  69.560  1.00  0.00           C
ATOM    799  O   GLU A 635      48.120  48.230  70.760  1.00  0.00           O
ATOM    800  N   GLY A 636      48.320  47.550  68.520  1.00  0.00           N
ATOM    801  HN  GLY A 636      48.120  47.960  67.630  1.00  0.00           H
ATOM    802  CA  GLY A 636      48.640  46.160  68.720  1.00  0.00           C
ATOM    803  HA1 GLY A 636      49.340  46.060  69.530  1.00  0.00           H
ATOM    804  HA2 GLY A 636      49.130  45.810  67.830  1.00  0.00           H
ATOM    805  C   GLY A 636      47.460  45.350  69.130  1.00  0.00           C
ATOM    806  O   GLY A 636      47.600  44.310  69.780  1.00  0.00           O
ATOM    807  N   ARG A 637      46.160  45.730  68.860  1.00  0.00           N
ATOM    808  HN  ARG A 637      45.990  46.610  68.420  1.00  0.00           H
ATOM    809  CA  ARG A 637      45.000  44.980  69.210  1.00  0.00           C
ATOM    810  HA  ARG A 637      45.170  44.410  70.110  1.00  0.00           H
ATOM    811  CB  ARG A 637      43.970  46.050  69.660  1.00  0.00           C
ATOM    812  HB1 ARG A 637      43.090  45.490  70.070  1.00  0.00           H
ATOM    813  HB2 ARG A 637      43.660  46.640  68.770  1.00  0.00           H
ATOM    814  CG  ARG A 637      44.480  46.940  70.870  1.00  0.00           C
ATOM    815  HG1 ARG A 637      45.420  47.420  70.530  1.00  0.00           H
ATOM    816  HG2 ARG A 637      44.620  46.280  71.740  1.00  0.00           H
ATOM    817  CD  ARG A 637      43.520  48.130  71.140  1.00  0.00           C
ATOM    818  HD1 ARG A 637      43.230  48.530  70.150  1.00  0.00           H
ATOM    819  HD2 ARG A 637      44.120  48.850  71.750  1.00  0.00           H
ATOM    820  NE  ARG A 637      42.270  47.660  71.800  1.00  0.00           N
ATOM    821  HE  ARG A 637      41.750  46.860  71.520  1.00  0.00           H
ATOM    822  CZ  ARG A 637      41.960  48.180  73.010  1.00  0.00           C
ATOM    823  NH1 ARG A 637      41.170  47.490  73.800  1.00  0.00           N
ATOM    824 HH11 ARG A 637      40.550  46.960  73.210  1.00  0.00           H
ATOM    825 HH12 ARG A 637      40.890  47.760  74.720  1.00  0.00           H
ATOM    826  NH2 ARG A 637      42.290  49.360  73.520  1.00  0.00           N
ATOM    827 HH21 ARG A 637      42.760  49.990  72.900  1.00  0.00           H
ATOM    828 HH22 ARG A 637      41.850  49.720  74.330  1.00  0.00           H
ATOM    829  C   ARG A 637      44.630  44.050  68.140  1.00  0.00           C
ATOM    830  O   ARG A 637      44.070  43.030  68.530  1.00  0.00           O
ATOM    831  N   ILE A 638      44.960  44.280  66.890  1.00  0.00           N
ATOM    832  HN  ILE A 638      45.450  45.110  66.620  1.00  0.00           H
ATOM    833  CA  ILE A 638      44.740  43.370  65.790  1.00  0.00           C
ATOM    834  HA  ILE A 638      44.590  42.360  66.130  1.00  0.00           H
ATOM    835  CB  ILE A 638      43.450  43.810  65.100  1.00  0.00           C
ATOM    836  HB  ILE A 638      42.670  43.560  65.840  1.00  0.00           H
ATOM    837  CG2 ILE A 638      43.410  45.350  64.720  1.00  0.00           C
ATOM    838 HG21 ILE A 638      43.510  45.990  65.620  1.00  0.00           H
ATOM    839 HG22 ILE A 638      42.580  45.620  64.040  1.00  0.00           H
ATOM    840 HG23 ILE A 638      44.360  45.550  64.180  1.00  0.00           H
ATOM    841  CG1 ILE A 638      43.170  42.860  63.900  1.00  0.00           C
ATOM    842 HG11 ILE A 638      43.590  41.860  64.150  1.00  0.00           H
ATOM    843 HG12 ILE A 638      43.770  43.260  63.060  1.00  0.00           H
ATOM    844  CD  ILE A 638      41.740  42.760  63.490  1.00  0.00           C
ATOM    845  HD1 ILE A 638      41.630  41.910  62.800  1.00  0.00           H
ATOM    846  HD2 ILE A 638      41.310  43.730  63.140  1.00  0.00           H
ATOM    847  HD3 ILE A 638      41.260  42.460  64.440  1.00  0.00           H
ATOM    848  C   ILE A 638      46.070  43.430  65.040  1.00  0.00           C
ATOM    849  O   ILE A 638      46.700  44.540  64.910  1.00  0.00           O
ATOM    850  N   SER A 639      46.520  42.370  64.350  1.00  0.00           N
ATOM    851  HN  SER A 639      45.870  41.610  64.340  1.00  0.00           H
ATOM    852  CA  SER A 639      47.760  42.250  63.710  1.00  0.00           C
ATOM    853  HA  SER A 639      47.990  43.120  63.120  1.00  0.00           H
ATOM    854  CB  SER A 639      48.940  42.270  64.750  1.00  0.00           C
ATOM    855  HB1 SER A 639      48.880  41.360  65.380  1.00  0.00           H
ATOM    856  HB2 SER A 639      48.830  43.250  65.270  1.00  0.00           H
ATOM    857  OG  SER A 639      50.220  42.380  64.130  1.00  0.00           O
ATOM    858  HG1 SER A 639      50.440  43.290  63.900  1.00  0.00           H
ATOM    859  C   SER A 639      47.750  41.100  62.700  1.00  0.00           C
ATOM    860  O   SER A 639      46.740  40.830  62.080  1.00  0.00           O
ATOM    861  N   ALA A 640      48.900  40.310  62.630  1.00  0.00           N
ATOM    862  HN  ALA A 640      49.720  40.730  63.000  1.00  0.00           H
ATOM    863  CA  ALA A 640      49.060  39.160  61.740  1.00  0.00           C
ATOM    864  HA  ALA A 640      49.070  39.620  60.760  1.00  0.00           H
ATOM    865  CB  ALA A 640      50.460  38.630  61.940  1.00  0.00           C
ATOM    866  HB1 ALA A 640      50.670  37.750  61.290  1.00  0.00           H
ATOM    867  HB2 ALA A 640      50.540  38.250  62.980  1.00  0.00           H
ATOM    868  HB3 ALA A 640      51.140  39.480  61.730  1.00  0.00           H
ATOM    869  C   ALA A 640      48.120  37.990  61.850  1.00  0.00           C
ATOM    870  O   ALA A 640      47.640  37.530  60.810  1.00  0.00           O
ATOM    871  N   ILE A 641      47.850  37.490  63.070  1.00  0.00           N
ATOM    872  HN  ILE A 641      48.150  38.030  63.850  1.00  0.00           H
ATOM    873  CA  ILE A 641      46.990  36.240  63.200  1.00  0.00           C
ATOM    874  HA  ILE A 641      47.400  35.480  62.560  1.00  0.00           H
ATOM    875  CB  ILE A 641      47.060  35.690  64.650  1.00  0.00           C
ATOM    876  HB  ILE A 641      47.180  36.560  65.340  1.00  0.00           H
ATOM    877  CG2 ILE A 641      45.820  34.900  65.050  1.00  0.00           C
ATOM    878 HG21 ILE A 641      44.910  35.510  64.860  1.00  0.00           H
ATOM    879 HG22 ILE A 641      45.860  34.500  66.080  1.00  0.00           H
ATOM    880 HG23 ILE A 641      45.630  34.000  64.430  1.00  0.00           H
ATOM    881  CG1 ILE A 641      48.240  34.700  64.660  1.00  0.00           C
ATOM    882 HG11 ILE A 641      48.310  34.390  65.720  1.00  0.00           H
ATOM    883 HG12 ILE A 641      49.190  35.250  64.460  1.00  0.00           H
ATOM    884  CD  ILE A 641      48.310  33.450  63.770  1.00  0.00           C
ATOM    885  HD1 ILE A 641      49.140  32.730  63.930  1.00  0.00           H
ATOM    886  HD2 ILE A 641      48.160  33.630  62.680  1.00  0.00           H
ATOM    887  HD3 ILE A 641      47.380  32.840  63.930  1.00  0.00           H
ATOM    888  C   ILE A 641      45.610  36.530  62.580  1.00  0.00           C
ATOM    889  O   ILE A 641      45.170  35.700  61.780  1.00  0.00           O
ATOM    890  N   GLU A 642      44.920  37.660  62.840  1.00  0.00           N
ATOM    891  HN  GLU A 642      45.210  38.300  63.560  1.00  0.00           H
ATOM    892  CA  GLU A 642      43.730  37.990  62.230  1.00  0.00           C
ATOM    893  HA  GLU A 642      42.980  37.270  62.480  1.00  0.00           H
ATOM    894  CB  GLU A 642      43.220  39.280  62.810  1.00  0.00           C
ATOM    895  HB1 GLU A 642      42.290  39.560  62.270  1.00  0.00           H
ATOM    896  HB2 GLU A 642      43.960  40.100  62.680  1.00  0.00           H
ATOM    897  CG  GLU A 642      42.730  39.150  64.310  1.00  0.00           C
ATOM    898  HG1 GLU A 642      42.350  38.110  64.350  1.00  0.00           H
ATOM    899  HG2 GLU A 642      41.860  39.810  64.510  1.00  0.00           H
ATOM    900  CD  GLU A 642      43.850  39.300  65.290  1.00  0.00           C
ATOM    901  OE1 GLU A 642      44.940  39.800  64.930  1.00  0.00           O
ATOM    902  OE2 GLU A 642      43.540  39.150  66.470  1.00  0.00           O
ATOM    903  C   GLU A 642      43.700  38.190  60.710  1.00  0.00           C
ATOM    904  O   GLU A 642      42.850  37.750  60.000  1.00  0.00           O
ATOM    905  N   SER A 643      44.760  38.840  60.230  1.00  0.00           N
ATOM    906  HN  SER A 643      45.520  39.070  60.840  1.00  0.00           H
ATOM    907  CA  SER A 643      45.030  39.180  58.850  1.00  0.00           C
ATOM    908  HA  SER A 643      44.160  39.650  58.410  1.00  0.00           H
ATOM    909  CB  SER A 643      46.320  40.130  58.700  1.00  0.00           C
ATOM    910  HB1 SER A 643      46.720  40.210  57.670  1.00  0.00           H
ATOM    911  HB2 SER A 643      47.250  39.750  59.210  1.00  0.00           H
ATOM    912  OG  SER A 643      46.060  41.420  59.280  1.00  0.00           O
ATOM    913  HG1 SER A 643      46.290  41.330  60.210  1.00  0.00           H
ATOM    914  C   SER A 643      45.220  37.960  57.960  1.00  0.00           C
ATOM    915  O   SER A 643      44.540  37.740  56.960  1.00  0.00           O
ATOM    916  N   LEU A 644      46.010  37.030  58.450  1.00  0.00           N
ATOM    917  HN  LEU A 644      46.490  36.980  59.320  1.00  0.00           H
ATOM    918  CA  LEU A 644      46.300  35.690  57.820  1.00  0.00           C
ATOM    919  HA  LEU A 644      46.490  35.910  56.780  1.00  0.00           H
ATOM    920  CB  LEU A 644      47.400  34.800  58.510  1.00  0.00           C
ATOM    921  HB1 LEU A 644      47.490  33.870  57.920  1.00  0.00           H
ATOM    922  HB2 LEU A 644      47.090  34.510  59.540  1.00  0.00           H
ATOM    923  CG  LEU A 644      48.790  35.540  58.520  1.00  0.00           C
ATOM    924  HG  LEU A 644      48.830  36.570  58.930  1.00  0.00           H
ATOM    925  CD1 LEU A 644      49.990  34.760  59.220  1.00  0.00           C
ATOM    926 HD11 LEU A 644      50.090  33.770  58.720  1.00  0.00           H
ATOM    927 HD12 LEU A 644      49.650  34.460  60.240  1.00  0.00           H
ATOM    928 HD13 LEU A 644      50.850  35.450  59.140  1.00  0.00           H
ATOM    929  CD2 LEU A 644      49.160  35.720  57.050  1.00  0.00           C
ATOM    930 HD21 LEU A 644      49.150  34.710  56.620  1.00  0.00           H
ATOM    931 HD22 LEU A 644      50.160  36.210  56.980  1.00  0.00           H
ATOM    932 HD23 LEU A 644      48.580  36.470  56.470  1.00  0.00           H
ATOM    933  C   LEU A 644      45.060  34.850  57.790  1.00  0.00           C
ATOM    934  O   LEU A 644      44.620  34.280  56.790  1.00  0.00           O
ATOM    935  N   PHE A 645      44.280  34.840  58.920  1.00  0.00           N
ATOM    936  HN  PHE A 645      44.670  35.370  59.670  1.00  0.00           H
ATOM    937  CA  PHE A 645      43.020  34.160  59.030  1.00  0.00           C
ATOM    938  HA  PHE A 645      43.260  33.180  58.610  1.00  0.00           H
ATOM    939  CB  PHE A 645      42.640  34.140  60.540  1.00  0.00           C
ATOM    940  HB1 PHE A 645      42.650  35.200  60.860  1.00  0.00           H
ATOM    941  HB2 PHE A 645      43.290  33.480  61.140  1.00  0.00           H
ATOM    942  CG  PHE A 645      41.250  33.610  60.860  1.00  0.00           C
ATOM    943  CD1 PHE A 645      40.700  32.610  60.050  1.00  0.00           C
ATOM    944  HD1 PHE A 645      41.310  32.180  59.280  1.00  0.00           H
ATOM    945  CE1 PHE A 645      39.470  32.090  60.270  1.00  0.00           C
ATOM    946  HE1 PHE A 645      39.070  31.300  59.650  1.00  0.00           H
ATOM    947  CZ  PHE A 645      38.700  32.580  61.330  1.00  0.00           C
ATOM    948  HZ  PHE A 645      37.730  32.180  61.630  1.00  0.00           H
ATOM    949  CD2 PHE A 645      40.580  34.010  61.970  1.00  0.00           C
ATOM    950  HD2 PHE A 645      41.030  34.690  62.680  1.00  0.00           H
ATOM    951  CE2 PHE A 645      39.290  33.520  62.200  1.00  0.00           C
ATOM    952  HE2 PHE A 645      38.720  33.900  63.050  1.00  0.00           H
ATOM    953  C   PHE A 645      41.900  34.740  58.120  1.00  0.00           C
ATOM    954  O   PHE A 645      41.150  34.130  57.370  1.00  0.00           O
ATOM    955  N   GLY A 646      41.790  36.050  58.120  1.00  0.00           N
ATOM    956  HN  GLY A 646      42.240  36.640  58.780  1.00  0.00           H
ATOM    957  CA  GLY A 646      40.850  36.750  57.260  1.00  0.00           C
ATOM    958  HA1 GLY A 646      40.960  37.790  57.520  1.00  0.00           H
ATOM    959  HA2 GLY A 646      39.870  36.330  57.430  1.00  0.00           H
ATOM    960  C   GLY A 646      41.110  36.640  55.770  1.00  0.00           C
ATOM    961  O   GLY A 646      40.110  36.480  55.060  1.00  0.00           O
ATOM    962  N   ALA A 647      42.400  36.760  55.340  1.00  0.00           N
ATOM    963  HN  ALA A 647      43.130  36.820  56.020  1.00  0.00           H
ATOM    964  CA  ALA A 647      42.790  36.470  53.980  1.00  0.00           C
ATOM    965  HA  ALA A 647      42.290  37.020  53.190  1.00  0.00           H
ATOM    966  CB  ALA A 647      44.310  36.780  53.810  1.00  0.00           C
ATOM    967  HB1 ALA A 647      44.920  36.190  54.540  1.00  0.00           H
ATOM    968  HB2 ALA A 647      44.470  37.860  54.050  1.00  0.00           H
ATOM    969  HB3 ALA A 647      44.550  36.560  52.750  1.00  0.00           H
ATOM    970  C   ALA A 647      42.510  35.050  53.500  1.00  0.00           C
ATOM    971  O   ALA A 647      42.010  34.870  52.440  1.00  0.00           O
ATOM    972  N   SER A 648      42.830  34.020  54.340  1.00  0.00           N
ATOM    973  HN  SER A 648      43.080  34.300  55.270  1.00  0.00           H
ATOM    974  CA  SER A 648      42.610  32.600  54.070  1.00  0.00           C
ATOM    975  HA  SER A 648      43.160  32.360  53.170  1.00  0.00           H
ATOM    976  CB  SER A 648      43.380  31.740  55.030  1.00  0.00           C
ATOM    977  HB1 SER A 648      44.440  31.940  54.800  1.00  0.00           H
ATOM    978  HB2 SER A 648      43.160  30.670  54.830  1.00  0.00           H
ATOM    979  OG  SER A 648      43.100  32.020  56.400  1.00  0.00           O
ATOM    980  HG1 SER A 648      43.720  32.700  56.680  1.00  0.00           H
ATOM    981  C   SER A 648      41.140  32.260  53.840  1.00  0.00           C
ATOM    982  O   SER A 648      40.650  31.620  52.870  1.00  0.00           O
ATOM    983  N   LEU A 649      40.250  32.830  54.740  1.00  0.00           N
ATOM    984  HN  LEU A 649      40.670  33.290  55.520  1.00  0.00           H
ATOM    985  CA  LEU A 649      38.780  32.700  54.590  1.00  0.00           C
ATOM    986  HA  LEU A 649      38.590  31.630  54.540  1.00  0.00           H
ATOM    987  CB  LEU A 649      38.310  33.280  55.940  1.00  0.00           C
ATOM    988  HB1 LEU A 649      38.820  34.260  56.090  1.00  0.00           H
ATOM    989  HB2 LEU A 649      38.630  32.580  56.740  1.00  0.00           H
ATOM    990  CG  LEU A 649      36.740  33.510  56.190  1.00  0.00           C
ATOM    991  HG  LEU A 649      36.280  34.070  55.350  1.00  0.00           H
ATOM    992  CD1 LEU A 649      36.050  32.160  56.180  1.00  0.00           C
ATOM    993 HD11 LEU A 649      36.080  31.640  55.200  1.00  0.00           H
ATOM    994 HD12 LEU A 649      35.030  32.220  56.610  1.00  0.00           H
ATOM    995 HD13 LEU A 649      36.580  31.490  56.890  1.00  0.00           H
ATOM    996  CD2 LEU A 649      36.410  34.160  57.570  1.00  0.00           C
ATOM    997 HD21 LEU A 649      36.900  35.150  57.600  1.00  0.00           H
ATOM    998 HD22 LEU A 649      36.830  33.510  58.360  1.00  0.00           H
ATOM    999 HD23 LEU A 649      35.340  34.400  57.720  1.00  0.00           H
ATOM   1000  C   LEU A 649      38.250  33.380  53.390  1.00  0.00           C
ATOM   1001  O   LEU A 649      37.710  32.770  52.530  1.00  0.00           O
ATOM   1002  N   THR A 650      38.460  34.710  53.130  1.00  0.00           N
ATOM   1003  HN  THR A 650      38.930  35.340  53.750  1.00  0.00           H
ATOM   1004  CA  THR A 650      37.930  35.470  51.950  1.00  0.00           C
ATOM   1005  HA  THR A 650      36.870  35.230  51.990  1.00  0.00           H
ATOM   1006  CB  THR A 650      38.330  36.930  52.160  1.00  0.00           C
ATOM   1007  HB  THR A 650      39.420  37.100  52.050  1.00  0.00           H
ATOM   1008  OG1 THR A 650      37.970  37.360  53.420  1.00  0.00           O
ATOM   1009  HG1 THR A 650      38.540  36.960  54.080  1.00  0.00           H
ATOM   1010  CG2 THR A 650      37.620  37.880  51.300  1.00  0.00           C
ATOM   1011 HG21 THR A 650      36.620  38.190  51.670  1.00  0.00           H
ATOM   1012 HG22 THR A 650      37.570  37.440  50.280  1.00  0.00           H
ATOM   1013 HG23 THR A 650      38.150  38.840  51.180  1.00  0.00           H
ATOM   1014  C   THR A 650      38.510  35.000  50.680  1.00  0.00           C
ATOM   1015  O   THR A 650      37.870  34.810  49.650  1.00  0.00           O
ATOM   1016  N   GLY A 651      39.820  34.590  50.720  1.00  0.00           N
ATOM   1017  HN  GLY A 651      40.380  34.730  51.540  1.00  0.00           H
ATOM   1018  CA  GLY A 651      40.460  34.020  49.510  1.00  0.00           C
ATOM   1019  HA1 GLY A 651      41.460  33.840  49.890  1.00  0.00           H
ATOM   1020  HA2 GLY A 651      40.360  34.690  48.680  1.00  0.00           H
ATOM   1021  C   GLY A 651      39.960  32.640  49.080  1.00  0.00           C
ATOM   1022  O   GLY A 651      39.680  32.460  47.890  1.00  0.00           O
ATOM   1023  N   ILE A 652      39.780  31.660  50.030  1.00  0.00           N
ATOM   1024  HN  ILE A 652      39.890  31.900  50.990  1.00  0.00           H
ATOM   1025  CA  ILE A 652      39.420  30.300  49.670  1.00  0.00           C
ATOM   1026  HA  ILE A 652      40.030  29.850  48.890  1.00  0.00           H
ATOM   1027  CB  ILE A 652      39.510  29.430  50.900  1.00  0.00           C
ATOM   1028  HB  ILE A 652      39.110  30.020  51.750  1.00  0.00           H
ATOM   1029  CG2 ILE A 652      38.540  28.240  50.880  1.00  0.00           C
ATOM   1030 HG21 ILE A 652      37.460  28.490  50.920  1.00  0.00           H
ATOM   1031 HG22 ILE A 652      38.830  27.580  51.710  1.00  0.00           H
ATOM   1032 HG23 ILE A 652      38.680  27.770  49.890  1.00  0.00           H
ATOM   1033  CG1 ILE A 652      40.970  28.980  51.300  1.00  0.00           C
ATOM   1034 HG11 ILE A 652      41.640  29.820  51.020  1.00  0.00           H
ATOM   1035 HG12 ILE A 652      41.120  28.230  50.500  1.00  0.00           H
ATOM   1036  CD  ILE A 652      41.250  28.470  52.760  1.00  0.00           C
ATOM   1037  HD1 ILE A 652      40.640  27.560  52.950  1.00  0.00           H
ATOM   1038  HD2 ILE A 652      41.010  29.320  53.440  1.00  0.00           H
ATOM   1039  HD3 ILE A 652      42.310  28.200  52.880  1.00  0.00           H
ATOM   1040  C   ILE A 652      38.040  30.300  49.080  1.00  0.00           C
ATOM   1041  O   ILE A 652      37.890  29.680  48.040  1.00  0.00           O
ATOM   1042  N   ALA A 653      37.010  30.980  49.730  1.00  0.00           N
ATOM   1043  HN  ALA A 653      37.310  31.420  50.560  1.00  0.00           H
ATOM   1044  CA  ALA A 653      35.690  31.150  49.140  1.00  0.00           C
ATOM   1045  HA  ALA A 653      35.230  30.190  48.980  1.00  0.00           H
ATOM   1046  CB  ALA A 653      34.770  32.040  50.060  1.00  0.00           C
ATOM   1047  HB1 ALA A 653      34.850  31.410  50.970  1.00  0.00           H
ATOM   1048  HB2 ALA A 653      33.730  32.140  49.680  1.00  0.00           H
ATOM   1049  HB3 ALA A 653      35.120  33.090  50.170  1.00  0.00           H
ATOM   1050  C   ALA A 653      35.680  31.800  47.750  1.00  0.00           C
ATOM   1051  O   ALA A 653      35.090  31.160  46.850  1.00  0.00           O
ATOM   1052  N   TYR A 654      36.380  32.940  47.500  1.00  0.00           N
ATOM   1053  HN  TYR A 654      36.700  33.380  48.340  1.00  0.00           H
ATOM   1054  CA  TYR A 654      36.440  33.670  46.260  1.00  0.00           C
ATOM   1055  HA  TYR A 654      35.410  33.940  46.100  1.00  0.00           H
ATOM   1056  CB  TYR A 654      37.210  34.980  46.590  1.00  0.00           C
ATOM   1057  HB1 TYR A 654      38.150  34.630  47.060  1.00  0.00           H
ATOM   1058  HB2 TYR A 654      36.710  35.620  47.350  1.00  0.00           H
ATOM   1059  CG  TYR A 654      37.450  35.860  45.390  1.00  0.00           C
ATOM   1060  CD1 TYR A 654      38.690  35.720  44.770  1.00  0.00           C
ATOM   1061  HD1 TYR A 654      39.330  34.890  45.040  1.00  0.00           H
ATOM   1062  CE1 TYR A 654      39.150  36.740  43.880  1.00  0.00           C
ATOM   1063  HE1 TYR A 654      40.140  36.730  43.430  1.00  0.00           H
ATOM   1064  CZ  TYR A 654      38.250  37.700  43.480  1.00  0.00           C
ATOM   1065  OH  TYR A 654      38.740  38.650  42.570  1.00  0.00           O
ATOM   1066  HH  TYR A 654      39.360  38.200  41.990  1.00  0.00           H
ATOM   1067  CD2 TYR A 654      36.660  36.960  45.130  1.00  0.00           C
ATOM   1068  HD2 TYR A 654      35.740  37.090  45.690  1.00  0.00           H
ATOM   1069  CE2 TYR A 654      36.980  37.790  44.050  1.00  0.00           C
ATOM   1070  HE2 TYR A 654      36.370  38.620  43.750  1.00  0.00           H
ATOM   1071  C   TYR A 654      37.100  32.960  45.050  1.00  0.00           C
ATOM   1072  O   TYR A 654      36.760  33.180  43.880  1.00  0.00           O
ATOM   1073  N   SER A 655      38.080  32.040  45.350  1.00  0.00           N
ATOM   1074  HN  SER A 655      38.310  31.960  46.320  1.00  0.00           H
ATOM   1075  CA  SER A 655      38.820  31.130  44.500  1.00  0.00           C
ATOM   1076  HA  SER A 655      38.900  31.570  43.510  1.00  0.00           H
ATOM   1077  CB  SER A 655      40.250  30.750  44.950  1.00  0.00           C
ATOM   1078  HB1 SER A 655      40.820  31.670  44.730  1.00  0.00           H
ATOM   1079  HB2 SER A 655      40.720  29.900  44.410  1.00  0.00           H
ATOM   1080  OG  SER A 655      40.260  30.350  46.310  1.00  0.00           O
ATOM   1081  HG1 SER A 655      40.170  31.170  46.790  1.00  0.00           H
ATOM   1082  C   SER A 655      37.980  29.920  44.130  1.00  0.00           C
ATOM   1083  O   SER A 655      37.750  29.630  42.980  1.00  0.00           O
ATOM   1084  N   LEU A 656      37.570  29.210  45.170  1.00  0.00           N
ATOM   1085  HN  LEU A 656      37.970  29.520  46.030  1.00  0.00           H
ATOM   1086  CA  LEU A 656      36.730  28.070  45.100  1.00  0.00           C
ATOM   1087  HA  LEU A 656      37.250  27.210  44.690  1.00  0.00           H
ATOM   1088  CB  LEU A 656      36.190  27.690  46.520  1.00  0.00           C
ATOM   1089  HB1 LEU A 656      35.770  28.530  47.090  1.00  0.00           H
ATOM   1090  HB2 LEU A 656      37.130  27.320  47.000  1.00  0.00           H
ATOM   1091  CG  LEU A 656      35.290  26.410  46.630  1.00  0.00           C
ATOM   1092  HG  LEU A 656      34.360  26.670  46.080  1.00  0.00           H
ATOM   1093  CD1 LEU A 656      35.880  25.100  46.030  1.00  0.00           C
ATOM   1094 HD11 LEU A 656      35.200  24.220  46.080  1.00  0.00           H
ATOM   1095 HD12 LEU A 656      36.910  24.970  46.430  1.00  0.00           H
ATOM   1096 HD13 LEU A 656      35.960  25.300  44.940  1.00  0.00           H
ATOM   1097  CD2 LEU A 656      34.780  26.230  48.060  1.00  0.00           C
ATOM   1098 HD21 LEU A 656      34.440  27.180  48.540  1.00  0.00           H
ATOM   1099 HD22 LEU A 656      35.660  25.860  48.630  1.00  0.00           H
ATOM   1100 HD23 LEU A 656      33.920  25.550  48.210  1.00  0.00           H
ATOM   1101  C   LEU A 656      35.380  28.250  44.300  1.00  0.00           C
ATOM   1102  O   LEU A 656      35.000  27.330  43.580  1.00  0.00           O
ATOM   1103  N   PHE A 657      34.710  29.370  44.470  1.00  0.00           N
ATOM   1104  HN  PHE A 657      35.140  30.060  45.040  1.00  0.00           H
ATOM   1105  CA  PHE A 657      33.460  29.830  43.910  1.00  0.00           C
ATOM   1106  HA  PHE A 657      32.850  29.020  43.520  1.00  0.00           H
ATOM   1107  CB  PHE A 657      32.590  30.630  44.940  1.00  0.00           C
ATOM   1108  HB1 PHE A 657      31.620  30.950  44.510  1.00  0.00           H
ATOM   1109  HB2 PHE A 657      33.230  31.510  45.170  1.00  0.00           H
ATOM   1110  CG  PHE A 657      32.310  29.880  46.130  1.00  0.00           C
ATOM   1111  CD1 PHE A 657      32.380  30.490  47.430  1.00  0.00           C
ATOM   1112  HD1 PHE A 657      32.580  31.540  47.500  1.00  0.00           H
ATOM   1113  CE1 PHE A 657      32.310  29.720  48.620  1.00  0.00           C
ATOM   1114  HE1 PHE A 657      32.580  30.100  49.600  1.00  0.00           H
ATOM   1115  CZ  PHE A 657      32.050  28.290  48.460  1.00  0.00           C
ATOM   1116  HZ  PHE A 657      31.770  27.700  49.320  1.00  0.00           H
ATOM   1117  CD2 PHE A 657      32.160  28.510  46.070  1.00  0.00           C
ATOM   1118  HD2 PHE A 657      32.220  27.940  45.150  1.00  0.00           H
ATOM   1119  CE2 PHE A 657      31.990  27.730  47.220  1.00  0.00           C
ATOM   1120  HE2 PHE A 657      31.810  26.670  47.120  1.00  0.00           H
ATOM   1121  C   PHE A 657      33.590  30.640  42.640  1.00  0.00           C
ATOM   1122  O   PHE A 657      32.580  31.220  42.180  1.00  0.00           O
ATOM   1123  N   ALA A 658      34.870  30.620  42.020  1.00  0.00           N
ATOM   1124  HN  ALA A 658      35.540  29.960  42.340  1.00  0.00           H
ATOM   1125  CA  ALA A 658      35.310  31.440  40.900  1.00  0.00           C
ATOM   1126  HA  ALA A 658      36.260  31.830  41.220  1.00  0.00           H
ATOM   1127  CB  ALA A 658      35.510  30.680  39.610  1.00  0.00           C
ATOM   1128  HB1 ALA A 658      35.650  31.340  38.730  1.00  0.00           H
ATOM   1129  HB2 ALA A 658      34.620  30.040  39.410  1.00  0.00           H
ATOM   1130  HB3 ALA A 658      36.480  30.140  39.690  1.00  0.00           H
ATOM   1131  C   ALA A 658      34.700  32.810  40.670  1.00  0.00           C
ATOM   1132  O   ALA A 658      34.090  33.150  39.670  1.00  0.00           O
ATOM   1133  N   GLY A 659      35.010  33.740  41.600  1.00  0.00           N
ATOM   1134  HN  GLY A 659      35.610  33.480  42.350  1.00  0.00           H
ATOM   1135  CA  GLY A 659      34.730  35.200  41.490  1.00  0.00           C
ATOM   1136  HA1 GLY A 659      35.110  35.600  42.420  1.00  0.00           H
ATOM   1137  HA2 GLY A 659      33.670  35.360  41.440  1.00  0.00           H
ATOM   1138  C   GLY A 659      35.450  35.890  40.300  1.00  0.00           C
ATOM   1139  O   GLY A 659      34.850  36.880  39.750  1.00  0.00           O
ATOM   1140  N   GLN A 660      36.660  35.410  39.890  1.00  0.00           N
ATOM   1141  HN  GLN A 660      37.170  34.670  40.350  1.00  0.00           H
ATOM   1142  CA  GLN A 660      37.320  35.860  38.700  1.00  0.00           C
ATOM   1143  HA  GLN A 660      36.710  35.780  37.820  1.00  0.00           H
ATOM   1144  CB  GLN A 660      37.650  37.450  38.640  1.00  0.00           C
ATOM   1145  HB1 GLN A 660      38.190  37.720  39.570  1.00  0.00           H
ATOM   1146  HB2 GLN A 660      36.660  37.950  38.690  1.00  0.00           H
ATOM   1147  CG  GLN A 660      38.260  38.040  37.360  1.00  0.00           C
ATOM   1148  HG1 GLN A 660      39.330  37.740  37.320  1.00  0.00           H
ATOM   1149  HG2 GLN A 660      38.400  39.130  37.550  1.00  0.00           H
ATOM   1150  CD  GLN A 660      37.560  37.640  36.100  1.00  0.00           C
ATOM   1151  OE1 GLN A 660      37.770  36.480  35.670  1.00  0.00           O
ATOM   1152  NE2 GLN A 660      36.700  38.520  35.560  1.00  0.00           N
ATOM   1153 HE21 GLN A 660      36.000  38.210  34.920  1.00  0.00           H
ATOM   1154 HE22 GLN A 660      36.480  39.420  35.960  1.00  0.00           H
ATOM   1155  C   GLN A 660      38.630  35.060  38.670  1.00  0.00           C
ATOM   1156  O   GLN A 660      39.630  35.530  39.230  1.00  0.00           O
ATOM   1157  N   PRO A 661      38.700  33.860  38.060  1.00  0.00           N
ATOM   1158  CD  PRO A 661      37.620  33.360  37.180  1.00  0.00           C
ATOM   1159  HD1 PRO A 661      37.040  34.080  36.570  1.00  0.00           H
ATOM   1160  HD2 PRO A 661      36.840  33.080  37.930  1.00  0.00           H
ATOM   1161  CA  PRO A 661      39.610  32.750  38.320  1.00  0.00           C
ATOM   1162  HA  PRO A 661      39.250  32.410  39.280  1.00  0.00           H
ATOM   1163  CB  PRO A 661      39.390  31.710  37.240  1.00  0.00           C
ATOM   1164  HB1 PRO A 661      39.050  30.780  37.740  1.00  0.00           H
ATOM   1165  HB2 PRO A 661      40.340  31.400  36.770  1.00  0.00           H
ATOM   1166  CG  PRO A 661      38.310  32.280  36.330  1.00  0.00           C
ATOM   1167  HG1 PRO A 661      38.740  32.680  35.390  1.00  0.00           H
ATOM   1168  HG2 PRO A 661      37.520  31.540  36.120  1.00  0.00           H
ATOM   1169  C   PRO A 661      41.170  33.030  38.600  1.00  0.00           C
ATOM   1170  O   PRO A 661      41.710  32.420  39.500  1.00  0.00           O
ATOM   1171  N   LEU A 662      41.880  33.900  37.850  1.00  0.00           N
ATOM   1172  HN  LEU A 662      41.420  34.520  37.220  1.00  0.00           H
ATOM   1173  CA  LEU A 662      43.280  34.140  37.920  1.00  0.00           C
ATOM   1174  HA  LEU A 662      43.680  33.330  38.520  1.00  0.00           H
ATOM   1175  CB  LEU A 662      43.990  34.190  36.540  1.00  0.00           C
ATOM   1176  HB1 LEU A 662      45.100  34.290  36.560  1.00  0.00           H
ATOM   1177  HB2 LEU A 662      43.700  35.100  35.970  1.00  0.00           H
ATOM   1178  CG  LEU A 662      43.770  32.950  35.640  1.00  0.00           C
ATOM   1179  HG  LEU A 662      42.700  32.870  35.410  1.00  0.00           H
ATOM   1180  CD1 LEU A 662      44.470  33.140  34.290  1.00  0.00           C
ATOM   1181 HD11 LEU A 662      45.550  33.350  34.390  1.00  0.00           H
ATOM   1182 HD12 LEU A 662      44.030  34.090  33.910  1.00  0.00           H
ATOM   1183 HD13 LEU A 662      44.250  32.320  33.570  1.00  0.00           H
ATOM   1184  CD2 LEU A 662      44.250  31.640  36.410  1.00  0.00           C
ATOM   1185 HD21 LEU A 662      43.540  31.270  37.190  1.00  0.00           H
ATOM   1186 HD22 LEU A 662      45.240  31.830  36.880  1.00  0.00           H
ATOM   1187 HD23 LEU A 662      44.440  30.800  35.710  1.00  0.00           H
ATOM   1188  C   LEU A 662      43.540  35.390  38.780  1.00  0.00           C
ATOM   1189  O   LEU A 662      44.680  35.870  38.810  1.00  0.00           O
ATOM   1190  N   THR A 663      42.570  35.920  39.620  1.00  0.00           N
ATOM   1191  HN  THR A 663      41.640  35.550  39.740  1.00  0.00           H
ATOM   1192  CA  THR A 663      42.850  37.070  40.370  1.00  0.00           C
ATOM   1193  HA  THR A 663      43.740  37.600  40.070  1.00  0.00           H
ATOM   1194  CB  THR A 663      41.730  38.140  40.490  1.00  0.00           C
ATOM   1195  HB  THR A 663      41.890  39.060  41.090  1.00  0.00           H
ATOM   1196  OG1 THR A 663      40.520  37.560  40.850  1.00  0.00           O
ATOM   1197  HG1 THR A 663      40.370  36.890  40.170  1.00  0.00           H
ATOM   1198  CG2 THR A 663      41.520  38.690  39.140  1.00  0.00           C
ATOM   1199 HG21 THR A 663      42.420  39.220  38.790  1.00  0.00           H
ATOM   1200 HG22 THR A 663      40.750  39.490  39.210  1.00  0.00           H
ATOM   1201 HG23 THR A 663      41.190  37.970  38.360  1.00  0.00           H
ATOM   1202  C   THR A 663      43.210  36.740  41.750  1.00  0.00           C
ATOM   1203  O   THR A 663      42.980  35.640  42.240  1.00  0.00           O
ATOM   1204  N   ILE A 664      44.010  37.580  42.400  1.00  0.00           N
ATOM   1205  HN  ILE A 664      44.280  38.430  41.970  1.00  0.00           H
ATOM   1206  CA  ILE A 664      44.470  37.280  43.800  1.00  0.00           C
ATOM   1207  HA  ILE A 664      43.830  36.500  44.190  1.00  0.00           H
ATOM   1208  CB  ILE A 664      45.940  36.840  43.880  1.00  0.00           C
ATOM   1209  HB  ILE A 664      46.650  37.610  43.480  1.00  0.00           H
ATOM   1210  CG2 ILE A 664      46.320  36.650  45.400  1.00  0.00           C
ATOM   1211 HG21 ILE A 664      47.280  36.110  45.530  1.00  0.00           H
ATOM   1212 HG22 ILE A 664      45.590  35.980  45.910  1.00  0.00           H
ATOM   1213 HG23 ILE A 664      46.440  37.650  45.870  1.00  0.00           H
ATOM   1214  CG1 ILE A 664      46.230  35.590  43.060  1.00  0.00           C
ATOM   1215 HG11 ILE A 664      47.330  35.480  43.140  1.00  0.00           H
ATOM   1216 HG12 ILE A 664      45.870  35.700  42.020  1.00  0.00           H
ATOM   1217  CD  ILE A 664      45.560  34.310  43.600  1.00  0.00           C
ATOM   1218  HD1 ILE A 664      46.110  33.890  44.480  1.00  0.00           H
ATOM   1219  HD2 ILE A 664      45.660  33.470  42.890  1.00  0.00           H
ATOM   1220  HD3 ILE A 664      44.490  34.380  43.890  1.00  0.00           H
ATOM   1221  C   ILE A 664      44.170  38.450  44.750  1.00  0.00           C
ATOM   1222  O   ILE A 664      44.540  39.620  44.470  1.00  0.00           O
ATOM   1223  N   LEU A 665      43.550  38.190  45.930  1.00  0.00           N
ATOM   1224  HN  LEU A 665      43.280  37.260  46.130  1.00  0.00           H
ATOM   1225  CA  LEU A 665      43.450  39.180  47.040  1.00  0.00           C
ATOM   1226  HA  LEU A 665      43.040  40.100  46.650  1.00  0.00           H
ATOM   1227  CB  LEU A 665      42.440  38.700  48.140  1.00  0.00           C
ATOM   1228  HB1 LEU A 665      42.060  39.610  48.650  1.00  0.00           H
ATOM   1229  HB2 LEU A 665      42.940  38.050  48.890  1.00  0.00           H
ATOM   1230  CG  LEU A 665      41.200  38.120  47.650  1.00  0.00           C
ATOM   1231  HG  LEU A 665      41.390  37.170  47.120  1.00  0.00           H
ATOM   1232  CD1 LEU A 665      40.280  37.730  48.810  1.00  0.00           C
ATOM   1233 HD11 LEU A 665      40.710  36.970  49.490  1.00  0.00           H
ATOM   1234 HD12 LEU A 665      39.290  37.430  48.420  1.00  0.00           H
ATOM   1235 HD13 LEU A 665      40.110  38.600  49.470  1.00  0.00           H
ATOM   1236  CD2 LEU A 665      40.450  39.060  46.740  1.00  0.00           C
ATOM   1237 HD21 LEU A 665      39.850  39.770  47.360  1.00  0.00           H
ATOM   1238 HD22 LEU A 665      39.700  38.430  46.240  1.00  0.00           H
ATOM   1239 HD23 LEU A 665      41.020  39.540  45.920  1.00  0.00           H
ATOM   1240  C   LEU A 665      44.770  39.580  47.720  1.00  0.00           C
ATOM   1241  O   LEU A 665      45.740  38.830  47.740  1.00  0.00           O
ATOM   1242  N   GLY A 666      44.780  40.860  48.220  1.00  0.00           N
ATOM   1243  HN  GLY A 666      44.110  41.550  47.980  1.00  0.00           H
ATOM   1244  CA  GLY A 666      45.960  41.250  48.960  1.00  0.00           C
ATOM   1245  HA1 GLY A 666      46.670  41.560  48.230  1.00  0.00           H
ATOM   1246  HA2 GLY A 666      46.170  40.420  49.620  1.00  0.00           H
ATOM   1247  C   GLY A 666      45.590  42.450  49.820  1.00  0.00           C
ATOM   1248  O   GLY A 666      44.500  43.030  49.640  1.00  0.00           O
ATOM   1249  N   SER A 667      46.500  42.860  50.760  1.00  0.00           N
ATOM   1250  HN  SER A 667      47.270  42.290  51.010  1.00  0.00           H
ATOM   1251  CA  SER A 667      46.330  44.070  51.580  1.00  0.00           C
ATOM   1252  HA  SER A 667      45.360  44.000  52.050  1.00  0.00           H
ATOM   1253  CB  SER A 667      47.370  44.190  52.700  1.00  0.00           C
ATOM   1254  HB1 SER A 667      47.260  43.280  53.340  1.00  0.00           H
ATOM   1255  HB2 SER A 667      47.090  45.090  53.270  1.00  0.00           H
ATOM   1256  OG  SER A 667      48.690  44.240  52.180  1.00  0.00           O
ATOM   1257  HG1 SER A 667      48.780  44.980  51.570  1.00  0.00           H
ATOM   1258  C   SER A 667      46.300  45.320  50.810  1.00  0.00           C
ATOM   1259  O   SER A 667      46.900  45.440  49.740  1.00  0.00           O
ATOM   1260  N   THR A 668      45.670  46.360  51.320  1.00  0.00           N
ATOM   1261  HN  THR A 668      45.040  46.100  52.030  1.00  0.00           H
ATOM   1262  CA  THR A 668      45.420  47.650  50.660  1.00  0.00           C
ATOM   1263  HA  THR A 668      46.100  47.840  49.830  1.00  0.00           H
ATOM   1264  CB  THR A 668      44.080  47.690  49.900  1.00  0.00           C
ATOM   1265  HB  THR A 668      44.090  46.900  49.110  1.00  0.00           H
ATOM   1266  OG1 THR A 668      43.710  48.920  49.320  1.00  0.00           O
ATOM   1267  HG1 THR A 668      42.780  48.900  49.070  1.00  0.00           H
ATOM   1268  CG2 THR A 668      42.880  47.210  50.800  1.00  0.00           C
ATOM   1269 HG21 THR A 668      41.850  47.350  50.440  1.00  0.00           H
ATOM   1270 HG22 THR A 668      42.910  47.700  51.800  1.00  0.00           H
ATOM   1271 HG23 THR A 668      43.030  46.110  50.900  1.00  0.00           H
ATOM   1272  C   THR A 668      45.720  48.860  51.640  1.00  0.00           C
ATOM   1273  O   THR A 668      45.130  49.020  52.740  1.00  0.00           O
ATOM   1274  N   GLY A 669      46.650  49.730  51.140  1.00  0.00           N
ATOM   1275  HN  GLY A 669      47.210  49.360  50.400  1.00  0.00           H
ATOM   1276  CA  GLY A 669      47.100  50.930  51.870  1.00  0.00           C
ATOM   1277  HA1 GLY A 669      47.630  51.560  51.180  1.00  0.00           H
ATOM   1278  HA2 GLY A 669      47.580  50.570  52.770  1.00  0.00           H
ATOM   1279  C   GLY A 669      46.130  51.910  52.390  1.00  0.00           C
ATOM   1280  O   GLY A 669      46.250  52.310  53.540  1.00  0.00           O
ATOM   1281  N   PRO A 670      45.140  52.330  51.580  1.00  0.00           N
ATOM   1282  CD  PRO A 670      45.170  52.200  50.110  1.00  0.00           C
ATOM   1283  HD1 PRO A 670      44.450  51.380  49.880  1.00  0.00           H
ATOM   1284  HD2 PRO A 670      46.170  51.980  49.690  1.00  0.00           H
ATOM   1285  CA  PRO A 670      44.240  53.420  52.020  1.00  0.00           C
ATOM   1286  HA  PRO A 670      44.820  54.190  52.500  1.00  0.00           H
ATOM   1287  CB  PRO A 670      43.700  53.930  50.720  1.00  0.00           C
ATOM   1288  HB1 PRO A 670      43.660  55.040  50.760  1.00  0.00           H
ATOM   1289  HB2 PRO A 670      42.630  53.730  50.540  1.00  0.00           H
ATOM   1290  CG  PRO A 670      44.610  53.510  49.550  1.00  0.00           C
ATOM   1291  HG1 PRO A 670      44.170  53.490  48.530  1.00  0.00           H
ATOM   1292  HG2 PRO A 670      45.400  54.280  49.420  1.00  0.00           H
ATOM   1293  C   PRO A 670      43.270  52.750  53.000  1.00  0.00           C
ATOM   1294  O   PRO A 670      42.560  53.410  53.740  1.00  0.00           O
ATOM   1295  N   VAL A 671      43.040  51.410  52.960  1.00  0.00           N
ATOM   1296  HN  VAL A 671      43.520  50.750  52.380  1.00  0.00           H
ATOM   1297  CA  VAL A 671      42.290  50.740  54.000  1.00  0.00           C
ATOM   1298  HA  VAL A 671      41.370  51.250  54.240  1.00  0.00           H
ATOM   1299  CB  VAL A 671      41.770  49.380  53.540  1.00  0.00           C
ATOM   1300  HB  VAL A 671      42.620  48.690  53.340  1.00  0.00           H
ATOM   1301  CG1 VAL A 671      40.840  48.540  54.570  1.00  0.00           C
ATOM   1302 HG11 VAL A 671      41.300  48.520  55.580  1.00  0.00           H
ATOM   1303 HG12 VAL A 671      40.670  47.500  54.210  1.00  0.00           H
ATOM   1304 HG13 VAL A 671      39.880  49.070  54.740  1.00  0.00           H
ATOM   1305  CG2 VAL A 671      40.990  49.540  52.190  1.00  0.00           C
ATOM   1306 HG21 VAL A 671      40.370  50.480  52.210  1.00  0.00           H
ATOM   1307 HG22 VAL A 671      40.300  48.680  52.080  1.00  0.00           H
ATOM   1308 HG23 VAL A 671      41.530  49.640  51.220  1.00  0.00           H
ATOM   1309  C   VAL A 671      42.920  50.680  55.360  1.00  0.00           C
ATOM   1310  O   VAL A 671      42.240  50.980  56.330  1.00  0.00           O
ATOM   1311  N   LEU A 672      44.190  50.400  55.370  1.00  0.00           N
ATOM   1312  HN  LEU A 672      44.630  50.100  54.530  1.00  0.00           H
ATOM   1313  CA  LEU A 672      45.030  50.550  56.610  1.00  0.00           C
ATOM   1314  HA  LEU A 672      44.700  49.910  57.420  1.00  0.00           H
ATOM   1315  CB  LEU A 672      46.440  50.210  56.070  1.00  0.00           C
ATOM   1316  HB1 LEU A 672      46.650  50.980  55.310  1.00  0.00           H
ATOM   1317  HB2 LEU A 672      46.480  49.220  55.550  1.00  0.00           H
ATOM   1318  CG  LEU A 672      47.670  50.440  57.040  1.00  0.00           C
ATOM   1319  HG  LEU A 672      47.590  51.490  57.390  1.00  0.00           H
ATOM   1320  CD1 LEU A 672      47.510  49.600  58.320  1.00  0.00           C
ATOM   1321 HD11 LEU A 672      47.400  48.550  57.990  1.00  0.00           H
ATOM   1322 HD12 LEU A 672      46.710  50.010  58.970  1.00  0.00           H
ATOM   1323 HD13 LEU A 672      48.460  49.630  58.900  1.00  0.00           H
ATOM   1324  CD2 LEU A 672      49.060  50.150  56.470  1.00  0.00           C
ATOM   1325 HD21 LEU A 672      49.080  50.760  55.540  1.00  0.00           H
ATOM   1326 HD22 LEU A 672      49.140  49.060  56.270  1.00  0.00           H
ATOM   1327 HD23 LEU A 672      49.790  50.600  57.170  1.00  0.00           H
ATOM   1328  C   LEU A 672      45.000  51.910  57.170  1.00  0.00           C
ATOM   1329  O   LEU A 672      44.770  52.120  58.340  1.00  0.00           O
ATOM   1330  N   VAL A 673      45.310  52.960  56.400  1.00  0.00           N
ATOM   1331  HN  VAL A 673      45.750  52.760  55.530  1.00  0.00           H
ATOM   1332  CA  VAL A 673      45.140  54.350  56.740  1.00  0.00           C
ATOM   1333  HA  VAL A 673      45.830  54.660  57.530  1.00  0.00           H
ATOM   1334  CB  VAL A 673      45.630  55.170  55.610  1.00  0.00           C
ATOM   1335  HB  VAL A 673      45.160  54.830  54.670  1.00  0.00           H
ATOM   1336  CG1 VAL A 673      45.240  56.720  55.820  1.00  0.00           C
ATOM   1337 HG11 VAL A 673      45.210  57.010  56.900  1.00  0.00           H
ATOM   1338 HG12 VAL A 673      44.260  56.920  55.330  1.00  0.00           H
ATOM   1339 HG13 VAL A 673      46.010  57.370  55.340  1.00  0.00           H
ATOM   1340  CG2 VAL A 673      47.130  54.930  55.520  1.00  0.00           C
ATOM   1341 HG21 VAL A 673      47.560  55.530  54.690  1.00  0.00           H
ATOM   1342 HG22 VAL A 673      47.450  53.910  55.220  1.00  0.00           H
ATOM   1343 HG23 VAL A 673      47.710  55.020  56.460  1.00  0.00           H
ATOM   1344  C   VAL A 673      43.680  54.830  57.140  1.00  0.00           C
ATOM   1345  O   VAL A 673      43.420  55.610  58.030  1.00  0.00           O
ATOM   1346  N   PHE A 674      42.690  54.300  56.480  1.00  0.00           N
ATOM   1347  HN  PHE A 674      42.830  53.630  55.750  1.00  0.00           H
ATOM   1348  CA  PHE A 674      41.280  54.500  56.840  1.00  0.00           C
ATOM   1349  HA  PHE A 674      41.080  55.560  56.910  1.00  0.00           H
ATOM   1350  CB  PHE A 674      40.360  53.790  55.780  1.00  0.00           C
ATOM   1351  HB1 PHE A 674      40.740  52.770  55.530  1.00  0.00           H
ATOM   1352  HB2 PHE A 674      40.530  54.310  54.810  1.00  0.00           H
ATOM   1353  CG  PHE A 674      38.820  53.800  56.150  1.00  0.00           C
ATOM   1354  CD1 PHE A 674      38.310  52.660  56.800  1.00  0.00           C
ATOM   1355  HD1 PHE A 674      38.800  51.720  56.960  1.00  0.00           H
ATOM   1356  CE1 PHE A 674      36.940  52.670  57.230  1.00  0.00           C
ATOM   1357  HE1 PHE A 674      36.530  51.810  57.740  1.00  0.00           H
ATOM   1358  CZ  PHE A 674      36.190  53.880  57.080  1.00  0.00           C
ATOM   1359  HZ  PHE A 674      35.170  53.780  57.400  1.00  0.00           H
ATOM   1360  CD2 PHE A 674      38.060  54.980  56.030  1.00  0.00           C
ATOM   1361  HD2 PHE A 674      38.370  55.910  55.580  1.00  0.00           H
ATOM   1362  CE2 PHE A 674      36.680  54.940  56.390  1.00  0.00           C
ATOM   1363  HE2 PHE A 674      36.090  55.840  56.220  1.00  0.00           H
ATOM   1364  C   PHE A 674      40.980  53.980  58.270  1.00  0.00           C
ATOM   1365  O   PHE A 674      40.400  54.790  59.040  1.00  0.00           O
ATOM   1366  N   GLU A 675      41.320  52.720  58.690  1.00  0.00           N
ATOM   1367  HN  GLU A 675      41.950  52.260  58.070  1.00  0.00           H
ATOM   1368  CA  GLU A 675      40.970  52.260  60.050  1.00  0.00           C
ATOM   1369  HA  GLU A 675      39.930  52.490  60.240  1.00  0.00           H
ATOM   1370  CB  GLU A 675      41.110  50.740  60.070  1.00  0.00           C
ATOM   1371  HB1 GLU A 675      41.190  50.500  61.160  1.00  0.00           H
ATOM   1372  HB2 GLU A 675      42.120  50.540  59.680  1.00  0.00           H
ATOM   1373  CG  GLU A 675      39.990  49.870  59.470  1.00  0.00           C
ATOM   1374  HG1 GLU A 675      40.230  49.630  58.410  1.00  0.00           H
ATOM   1375  HG2 GLU A 675      39.020  50.390  59.570  1.00  0.00           H
ATOM   1376  CD  GLU A 675      39.860  48.540  60.140  1.00  0.00           C
ATOM   1377  OE1 GLU A 675      39.920  47.490  59.440  1.00  0.00           O
ATOM   1378  OE2 GLU A 675      39.600  48.450  61.380  1.00  0.00           O
ATOM   1379  C   GLU A 675      41.780  53.030  61.140  1.00  0.00           C
ATOM   1380  O   GLU A 675      41.270  53.390  62.260  1.00  0.00           O
ATOM   1381  N   LYS A 676      43.000  53.470  60.820  1.00  0.00           N
ATOM   1382  HN  LYS A 676      43.470  53.220  59.980  1.00  0.00           H
ATOM   1383  CA  LYS A 676      43.810  54.260  61.730  1.00  0.00           C
ATOM   1384  HA  LYS A 676      43.870  53.630  62.600  1.00  0.00           H
ATOM   1385  CB  LYS A 676      45.170  54.640  61.150  1.00  0.00           C
ATOM   1386  HB1 LYS A 676      45.040  55.320  60.270  1.00  0.00           H
ATOM   1387  HB2 LYS A 676      45.730  53.740  60.800  1.00  0.00           H
ATOM   1388  CG  LYS A 676      46.120  55.510  61.990  1.00  0.00           C
ATOM   1389  HG1 LYS A 676      46.250  55.090  63.000  1.00  0.00           H
ATOM   1390  HG2 LYS A 676      45.590  56.480  62.050  1.00  0.00           H
ATOM   1391  CD  LYS A 676      47.620  55.430  61.450  1.00  0.00           C
ATOM   1392  HD1 LYS A 676      47.610  55.910  60.460  1.00  0.00           H
ATOM   1393  HD2 LYS A 676      48.050  54.420  61.220  1.00  0.00           H
ATOM   1394  CE  LYS A 676      48.570  56.280  62.300  1.00  0.00           C
ATOM   1395  HE1 LYS A 676      48.800  55.850  63.300  1.00  0.00           H
ATOM   1396  HE2 LYS A 676      48.150  57.280  62.500  1.00  0.00           H
ATOM   1397  NZ  LYS A 676      49.840  56.510  61.680  1.00  0.00           N
ATOM   1398  HZ1 LYS A 676      50.380  55.640  61.840  1.00  0.00           H
ATOM   1399  HZ2 LYS A 676      50.420  57.260  62.110  1.00  0.00           H
ATOM   1400  HZ3 LYS A 676      49.780  56.770  60.670  1.00  0.00           H
ATOM   1401  C   LYS A 676      43.100  55.610  62.200  1.00  0.00           C
ATOM   1402  O   LYS A 676      42.980  55.980  63.390  1.00  0.00           O
ATOM   1403  N   ILE A 677      42.540  56.310  61.180  1.00  0.00           N
ATOM   1404  HN  ILE A 677      42.730  55.980  60.260  1.00  0.00           H
ATOM   1405  CA  ILE A 677      41.870  57.590  61.430  1.00  0.00           C
ATOM   1406  HA  ILE A 677      42.360  58.170  62.200  1.00  0.00           H
ATOM   1407  CB  ILE A 677      41.810  58.420  60.130  1.00  0.00           C
ATOM   1408  HB  ILE A 677      41.260  57.780  59.400  1.00  0.00           H
ATOM   1409  CG2 ILE A 677      40.920  59.680  60.360  1.00  0.00           C
ATOM   1410 HG21 ILE A 677      41.360  60.240  61.210  1.00  0.00           H
ATOM   1411 HG22 ILE A 677      39.850  59.630  60.660  1.00  0.00           H
ATOM   1412 HG23 ILE A 677      40.910  60.330  59.460  1.00  0.00           H
ATOM   1413  CG1 ILE A 677      43.240  58.720  59.660  1.00  0.00           C
ATOM   1414 HG11 ILE A 677      43.120  59.290  58.710  1.00  0.00           H
ATOM   1415 HG12 ILE A 677      43.800  57.810  59.360  1.00  0.00           H
ATOM   1416  CD  ILE A 677      44.060  59.650  60.580  1.00  0.00           C
ATOM   1417  HD1 ILE A 677      44.170  59.280  61.620  1.00  0.00           H
ATOM   1418  HD2 ILE A 677      43.470  60.590  60.560  1.00  0.00           H
ATOM   1419  HD3 ILE A 677      45.070  59.840  60.150  1.00  0.00           H
ATOM   1420  C   ILE A 677      40.490  57.390  62.040  1.00  0.00           C
ATOM   1421  O   ILE A 677      39.990  58.100  62.930  1.00  0.00           O
ATOM   1422  N   LEU A 678      39.780  56.300  61.660  1.00  0.00           N
ATOM   1423  HN  LEU A 678      40.110  55.650  60.980  1.00  0.00           H
ATOM   1424  CA  LEU A 678      38.550  55.950  62.450  1.00  0.00           C
ATOM   1425  HA  LEU A 678      37.950  56.830  62.290  1.00  0.00           H
ATOM   1426  CB  LEU A 678      37.930  54.650  61.800  1.00  0.00           C
ATOM   1427  HB1 LEU A 678      38.550  53.730  61.700  1.00  0.00           H
ATOM   1428  HB2 LEU A 678      37.610  54.920  60.780  1.00  0.00           H
ATOM   1429  CG  LEU A 678      36.630  54.140  62.480  1.00  0.00           C
ATOM   1430  HG  LEU A 678      36.790  54.050  63.580  1.00  0.00           H
ATOM   1431  CD1 LEU A 678      35.430  55.020  62.220  1.00  0.00           C
ATOM   1432 HD11 LEU A 678      34.500  54.670  62.740  1.00  0.00           H
ATOM   1433 HD12 LEU A 678      35.080  54.940  61.170  1.00  0.00           H
ATOM   1434 HD13 LEU A 678      35.680  56.090  62.350  1.00  0.00           H
ATOM   1435  CD2 LEU A 678      36.280  52.780  61.820  1.00  0.00           C
ATOM   1436 HD21 LEU A 678      37.190  52.150  61.920  1.00  0.00           H
ATOM   1437 HD22 LEU A 678      35.910  52.890  60.780  1.00  0.00           H
ATOM   1438 HD23 LEU A 678      35.490  52.160  62.310  1.00  0.00           H
ATOM   1439  C   LEU A 678      38.810  55.680  63.920  1.00  0.00           C
ATOM   1440  O   LEU A 678      38.170  56.120  64.890  1.00  0.00           O
ATOM   1441  N   TYR A 679      39.930  54.930  64.300  1.00  0.00           N
ATOM   1442  HN  TYR A 679      40.520  54.580  63.580  1.00  0.00           H
ATOM   1443  CA  TYR A 679      40.340  54.540  65.590  1.00  0.00           C
ATOM   1444  HA  TYR A 679      39.540  54.170  66.230  1.00  0.00           H
ATOM   1445  CB  TYR A 679      41.430  53.390  65.580  1.00  0.00           C
ATOM   1446  HB1 TYR A 679      42.200  53.600  64.800  1.00  0.00           H
ATOM   1447  HB2 TYR A 679      40.940  52.430  65.310  1.00  0.00           H
ATOM   1448  CG  TYR A 679      42.230  53.200  66.860  1.00  0.00           C
ATOM   1449  CD1 TYR A 679      41.560  52.560  68.000  1.00  0.00           C
ATOM   1450  HD1 TYR A 679      40.490  52.400  68.080  1.00  0.00           H
ATOM   1451  CE1 TYR A 679      42.250  52.390  69.170  1.00  0.00           C
ATOM   1452  HE1 TYR A 679      41.790  51.980  70.050  1.00  0.00           H
ATOM   1453  CZ  TYR A 679      43.570  52.830  69.280  1.00  0.00           C
ATOM   1454  OH  TYR A 679      44.170  52.780  70.570  1.00  0.00           O
ATOM   1455  HH  TYR A 679      45.080  53.090  70.540  1.00  0.00           H
ATOM   1456  CD2 TYR A 679      43.530  53.590  66.990  1.00  0.00           C
ATOM   1457  HD2 TYR A 679      44.020  54.040  66.140  1.00  0.00           H
ATOM   1458  CE2 TYR A 679      44.230  53.430  68.180  1.00  0.00           C
ATOM   1459  HE2 TYR A 679      45.240  53.740  68.380  1.00  0.00           H
ATOM   1460  C   TYR A 679      40.790  55.760  66.400  1.00  0.00           C
ATOM   1461  O   TYR A 679      40.210  55.920  67.430  1.00  0.00           O
ATOM   1462  N   LYS A 680      41.530  56.640  65.860  1.00  0.00           N
ATOM   1463  HN  LYS A 680      41.920  56.420  64.970  1.00  0.00           H
ATOM   1464  CA  LYS A 680      41.840  57.990  66.430  1.00  0.00           C
ATOM   1465  HA  LYS A 680      42.420  57.950  67.350  1.00  0.00           H
ATOM   1466  CB  LYS A 680      42.700  58.730  65.350  1.00  0.00           C
ATOM   1467  HB1 LYS A 680      42.140  58.930  64.410  1.00  0.00           H
ATOM   1468  HB2 LYS A 680      43.610  58.170  65.090  1.00  0.00           H
ATOM   1469  CG  LYS A 680      43.170  60.170  65.770  1.00  0.00           C
ATOM   1470  HG1 LYS A 680      42.310  60.860  65.630  1.00  0.00           H
ATOM   1471  HG2 LYS A 680      44.000  60.470  65.090  1.00  0.00           H
ATOM   1472  CD  LYS A 680      43.690  60.190  67.260  1.00  0.00           C
ATOM   1473  HD1 LYS A 680      44.300  59.310  67.550  1.00  0.00           H
ATOM   1474  HD2 LYS A 680      42.780  60.200  67.890  1.00  0.00           H
ATOM   1475  CE  LYS A 680      44.560  61.370  67.590  1.00  0.00           C
ATOM   1476  HE1 LYS A 680      45.500  61.350  66.990  1.00  0.00           H
ATOM   1477  HE2 LYS A 680      44.930  61.370  68.640  1.00  0.00           H
ATOM   1478  NZ  LYS A 680      43.890  62.690  67.330  1.00  0.00           N
ATOM   1479  HZ1 LYS A 680      43.850  62.990  66.330  1.00  0.00           H
ATOM   1480  HZ2 LYS A 680      44.160  63.530  67.880  1.00  0.00           H
ATOM   1481  HZ3 LYS A 680      42.900  62.560  67.610  1.00  0.00           H
ATOM   1482  C   LYS A 680      40.580  58.880  66.670  1.00  0.00           C
ATOM   1483  O   LYS A 680      40.410  59.530  67.690  1.00  0.00           O
ATOM   1484  N   PHE A 681      39.580  58.780  65.780  1.00  0.00           N
ATOM   1485  HN  PHE A 681      39.710  58.360  64.890  1.00  0.00           H
ATOM   1486  CA  PHE A 681      38.280  59.420  65.980  1.00  0.00           C
ATOM   1487  HA  PHE A 681      38.390  60.480  66.170  1.00  0.00           H
ATOM   1488  CB  PHE A 681      37.500  59.220  64.650  1.00  0.00           C
ATOM   1489  HB1 PHE A 681      37.340  58.180  64.290  1.00  0.00           H
ATOM   1490  HB2 PHE A 681      38.110  59.730  63.870  1.00  0.00           H
ATOM   1491  CG  PHE A 681      36.230  60.110  64.760  1.00  0.00           C
ATOM   1492  CD1 PHE A 681      34.970  59.500  65.000  1.00  0.00           C
ATOM   1493  HD1 PHE A 681      34.860  58.440  65.170  1.00  0.00           H
ATOM   1494  CE1 PHE A 681      33.830  60.300  65.270  1.00  0.00           C
ATOM   1495  HE1 PHE A 681      32.820  59.910  65.300  1.00  0.00           H
ATOM   1496  CZ  PHE A 681      33.900  61.700  65.190  1.00  0.00           C
ATOM   1497  HZ  PHE A 681      33.070  62.360  65.380  1.00  0.00           H
ATOM   1498  CD2 PHE A 681      36.250  61.530  64.650  1.00  0.00           C
ATOM   1499  HD2 PHE A 681      37.190  62.040  64.560  1.00  0.00           H
ATOM   1500  CE2 PHE A 681      35.150  62.300  64.990  1.00  0.00           C
ATOM   1501  HE2 PHE A 681      35.240  63.380  65.000  1.00  0.00           H
ATOM   1502  C   PHE A 681      37.610  58.720  67.190  1.00  0.00           C
ATOM   1503  O   PHE A 681      37.070  59.410  68.040  1.00  0.00           O
ATOM   1504  N   CYS A 682      37.620  57.350  67.330  1.00  0.00           N
ATOM   1505  HN  CYS A 682      38.020  56.730  66.660  1.00  0.00           H
ATOM   1506  CA  CYS A 682      36.960  56.670  68.420  1.00  0.00           C
ATOM   1507  HA  CYS A 682      35.930  56.980  68.440  1.00  0.00           H
ATOM   1508  CB  CYS A 682      36.950  55.110  68.250  1.00  0.00           C
ATOM   1509  HB1 CYS A 682      36.560  54.580  69.140  1.00  0.00           H
ATOM   1510  HB2 CYS A 682      37.940  54.650  68.020  1.00  0.00           H
ATOM   1511  SG  CYS A 682      36.030  54.570  66.750  1.00  0.00           S
ATOM   1512  HG1 CYS A 682      36.820  55.230  65.920  1.00  0.00           H
ATOM   1513  C   CYS A 682      37.520  57.050  69.760  1.00  0.00           C
ATOM   1514  O   CYS A 682      36.850  57.400  70.700  1.00  0.00           O
ATOM   1515  N   ARG A 683      38.910  57.110  69.940  1.00  0.00           N
ATOM   1516  HN  ARG A 683      39.540  56.840  69.210  1.00  0.00           H
ATOM   1517  CA  ARG A 683      39.570  57.400  71.190  1.00  0.00           C
ATOM   1518  HA  ARG A 683      39.160  56.830  72.010  1.00  0.00           H
ATOM   1519  CB  ARG A 683      41.100  57.120  71.150  1.00  0.00           C
ATOM   1520  HB1 ARG A 683      41.510  57.400  72.130  1.00  0.00           H
ATOM   1521  HB2 ARG A 683      41.550  57.750  70.340  1.00  0.00           H
ATOM   1522  CG  ARG A 683      41.380  55.620  70.820  1.00  0.00           C
ATOM   1523  HG1 ARG A 683      42.490  55.550  70.770  1.00  0.00           H
ATOM   1524  HG2 ARG A 683      41.050  55.200  69.850  1.00  0.00           H
ATOM   1525  CD  ARG A 683      40.860  54.660  71.920  1.00  0.00           C
ATOM   1526  HD1 ARG A 683      41.270  53.640  71.750  1.00  0.00           H
ATOM   1527  HD2 ARG A 683      39.770  54.510  71.760  1.00  0.00           H
ATOM   1528  NE  ARG A 683      41.200  55.180  73.300  1.00  0.00           N
ATOM   1529  HE  ARG A 683      40.460  55.520  73.890  1.00  0.00           H
ATOM   1530  CZ  ARG A 683      42.380  54.970  73.850  1.00  0.00           C
ATOM   1531  NH1 ARG A 683      42.580  55.480  75.030  1.00  0.00           N
ATOM   1532 HH11 ARG A 683      43.370  55.110  75.520  1.00  0.00           H
ATOM   1533 HH12 ARG A 683      41.810  55.940  75.470  1.00  0.00           H
ATOM   1534  NH2 ARG A 683      43.300  54.160  73.390  1.00  0.00           N
ATOM   1535 HH21 ARG A 683      43.150  53.650  72.550  1.00  0.00           H
ATOM   1536 HH22 ARG A 683      44.170  53.980  73.840  1.00  0.00           H
ATOM   1537  C   ARG A 683      39.350  58.870  71.610  1.00  0.00           C
ATOM   1538  O   ARG A 683      39.000  59.220  72.690  1.00  0.00           O
ATOM   1539  N   ASP A 684      39.420  59.700  70.570  1.00  0.00           N
ATOM   1540  HN  ASP A 684      39.520  59.390  69.630  1.00  0.00           H
ATOM   1541  CA  ASP A 684      39.150  61.090  70.660  1.00  0.00           C
ATOM   1542  HA  ASP A 684      39.830  61.420  71.420  1.00  0.00           H
ATOM   1543  CB  ASP A 684      39.520  62.000  69.430  1.00  0.00           C
ATOM   1544  HB1 ASP A 684      39.170  63.040  69.590  1.00  0.00           H
ATOM   1545  HB2 ASP A 684      39.000  61.620  68.520  1.00  0.00           H
ATOM   1546  CG  ASP A 684      41.010  62.070  69.060  1.00  0.00           C
ATOM   1547  OD1 ASP A 684      41.940  61.990  69.900  1.00  0.00           O
ATOM   1548  OD2 ASP A 684      41.350  62.420  67.890  1.00  0.00           O
ATOM   1549  C   ASP A 684      37.860  61.490  71.270  1.00  0.00           C
ATOM   1550  O   ASP A 684      37.700  62.470  71.960  1.00  0.00           O
ATOM   1551  N   TYR A 685      36.790  60.710  70.940  1.00  0.00           N
ATOM   1552  HN  TYR A 685      36.890  59.880  70.390  1.00  0.00           H
ATOM   1553  CA  TYR A 685      35.390  60.870  71.390  1.00  0.00           C
ATOM   1554  HA  TYR A 685      35.340  61.820  71.890  1.00  0.00           H
ATOM   1555  CB  TYR A 685      34.420  61.000  70.150  1.00  0.00           C
ATOM   1556  HB1 TYR A 685      33.340  60.850  70.330  1.00  0.00           H
ATOM   1557  HB2 TYR A 685      34.710  60.270  69.370  1.00  0.00           H
ATOM   1558  CG  TYR A 685      34.670  62.400  69.560  1.00  0.00           C
ATOM   1559  CD1 TYR A 685      33.770  63.440  69.910  1.00  0.00           C
ATOM   1560  HD1 TYR A 685      32.890  63.180  70.490  1.00  0.00           H
ATOM   1561  CE1 TYR A 685      33.820  64.680  69.340  1.00  0.00           C
ATOM   1562  HE1 TYR A 685      33.080  65.450  69.550  1.00  0.00           H
ATOM   1563  CZ  TYR A 685      34.740  64.850  68.320  1.00  0.00           C
ATOM   1564  OH  TYR A 685      34.750  66.090  67.620  1.00  0.00           O
ATOM   1565  HH  TYR A 685      34.270  66.810  68.030  1.00  0.00           H
ATOM   1566  CD2 TYR A 685      35.660  62.690  68.620  1.00  0.00           C
ATOM   1567  HD2 TYR A 685      36.300  61.870  68.300  1.00  0.00           H
ATOM   1568  CE2 TYR A 685      35.700  63.920  68.050  1.00  0.00           C
ATOM   1569  HE2 TYR A 685      36.530  64.120  67.380  1.00  0.00           H
ATOM   1570  C   TYR A 685      34.870  59.790  72.390  1.00  0.00           C
ATOM   1571  O   TYR A 685      33.660  59.740  72.600  1.00  0.00           O
ATOM   1572  N   GLN A 686      35.720  58.870  72.890  1.00  0.00           N
ATOM   1573  HN  GLN A 686      36.700  58.960  72.720  1.00  0.00           H
ATOM   1574  CA  GLN A 686      35.390  57.860  73.860  1.00  0.00           C
ATOM   1575  HA  GLN A 686      36.330  57.350  74.030  1.00  0.00           H
ATOM   1576  CB  GLN A 686      34.850  58.460  75.230  1.00  0.00           C
ATOM   1577  HB1 GLN A 686      34.530  57.560  75.790  1.00  0.00           H
ATOM   1578  HB2 GLN A 686      33.890  59.020  75.150  1.00  0.00           H
ATOM   1579  CG  GLN A 686      35.850  59.170  76.120  1.00  0.00           C
ATOM   1580  HG1 GLN A 686      35.650  58.970  77.200  1.00  0.00           H
ATOM   1581  HG2 GLN A 686      35.810  60.230  75.810  1.00  0.00           H
ATOM   1582  CD  GLN A 686      37.400  58.790  75.930  1.00  0.00           C
ATOM   1583  OE1 GLN A 686      37.790  57.610  75.960  1.00  0.00           O
ATOM   1584  NE2 GLN A 686      38.290  59.790  75.880  1.00  0.00           N
ATOM   1585 HE21 GLN A 686      39.200  59.520  76.160  1.00  0.00           H
ATOM   1586 HE22 GLN A 686      38.040  60.640  75.400  1.00  0.00           H
ATOM   1587  C   GLN A 686      34.420  56.820  73.240  1.00  0.00           C
ATOM   1588  O   GLN A 686      33.880  56.050  74.060  1.00  0.00           O
ATOM   1589  N   LEU A 687      34.380  56.650  71.960  1.00  0.00           N
ATOM   1590  HN  LEU A 687      34.860  57.200  71.280  1.00  0.00           H
ATOM   1591  CA  LEU A 687      33.570  55.670  71.300  1.00  0.00           C
ATOM   1592  HA  LEU A 687      32.600  55.610  71.750  1.00  0.00           H
ATOM   1593  CB  LEU A 687      33.410  56.020  69.800  1.00  0.00           C
ATOM   1594  HB1 LEU A 687      32.690  55.260  69.440  1.00  0.00           H
ATOM   1595  HB2 LEU A 687      34.350  55.840  69.210  1.00  0.00           H
ATOM   1596  CG  LEU A 687      33.110  57.530  69.530  1.00  0.00           C
ATOM   1597  HG  LEU A 687      33.940  58.190  69.890  1.00  0.00           H
ATOM   1598  CD1 LEU A 687      33.030  57.770  67.990  1.00  0.00           C
ATOM   1599 HD11 LEU A 687      31.970  57.730  67.640  1.00  0.00           H
ATOM   1600 HD12 LEU A 687      33.600  57.100  67.310  1.00  0.00           H
ATOM   1601 HD13 LEU A 687      33.240  58.840  67.790  1.00  0.00           H
ATOM   1602  CD2 LEU A 687      31.780  57.990  70.230  1.00  0.00           C
ATOM   1603 HD21 LEU A 687      30.980  57.280  69.920  1.00  0.00           H
ATOM   1604 HD22 LEU A 687      31.540  58.990  69.810  1.00  0.00           H
ATOM   1605 HD23 LEU A 687      31.910  57.920  71.330  1.00  0.00           H
ATOM   1606  C   LEU A 687      34.160  54.240  71.380  1.00  0.00           C
ATOM   1607  O   LEU A 687      35.340  54.080  71.730  1.00  0.00           O
ATOM   1608  N   SER A 688      33.390  53.150  71.100  1.00  0.00           N
ATOM   1609  HN  SER A 688      32.500  53.380  70.730  1.00  0.00           H
ATOM   1610  CA  SER A 688      33.870  51.800  71.000  1.00  0.00           C
ATOM   1611  HA  SER A 688      34.830  51.800  71.500  1.00  0.00           H
ATOM   1612  CB  SER A 688      33.000  50.650  71.590  1.00  0.00           C
ATOM   1613  HB1 SER A 688      31.940  50.750  71.220  1.00  0.00           H
ATOM   1614  HB2 SER A 688      32.940  50.680  72.700  1.00  0.00           H
ATOM   1615  OG  SER A 688      33.310  49.330  71.120  1.00  0.00           O
ATOM   1616  HG1 SER A 688      34.220  49.150  71.390  1.00  0.00           H
ATOM   1617  C   SER A 688      34.230  51.550  69.540  1.00  0.00           C
ATOM   1618  O   SER A 688      33.390  51.330  68.690  1.00  0.00           O
ATOM   1619  N   TYR A 689      35.550  51.550  69.290  1.00  0.00           N
ATOM   1620  HN  TYR A 689      36.200  51.580  70.040  1.00  0.00           H
ATOM   1621  CA  TYR A 689      36.080  51.250  67.940  1.00  0.00           C
ATOM   1622  HA  TYR A 689      35.750  51.960  67.190  1.00  0.00           H
ATOM   1623  CB  TYR A 689      37.660  51.280  68.030  1.00  0.00           C
ATOM   1624  HB1 TYR A 689      37.980  50.810  68.980  1.00  0.00           H
ATOM   1625  HB2 TYR A 689      37.890  52.370  68.070  1.00  0.00           H
ATOM   1626  CG  TYR A 689      38.460  50.720  66.850  1.00  0.00           C
ATOM   1627  CD1 TYR A 689      39.430  49.730  67.110  1.00  0.00           C
ATOM   1628  HD1 TYR A 689      39.780  49.610  68.120  1.00  0.00           H
ATOM   1629  CE1 TYR A 689      40.280  49.260  66.110  1.00  0.00           C
ATOM   1630  HE1 TYR A 689      41.110  48.630  66.370  1.00  0.00           H
ATOM   1631  CZ  TYR A 689      39.940  49.520  64.770  1.00  0.00           C
ATOM   1632  OH  TYR A 689      40.510  48.670  63.780  1.00  0.00           O
ATOM   1633  HH  TYR A 689      40.160  48.820  62.900  1.00  0.00           H
ATOM   1634  CD2 TYR A 689      38.270  51.180  65.480  1.00  0.00           C
ATOM   1635  HD2 TYR A 689      37.460  51.860  65.350  1.00  0.00           H
ATOM   1636  CE2 TYR A 689      39.010  50.480  64.480  1.00  0.00           C
ATOM   1637  HE2 TYR A 689      38.780  50.660  63.450  1.00  0.00           H
ATOM   1638  C   TYR A 689      35.620  49.870  67.380  1.00  0.00           C
ATOM   1639  O   TYR A 689      35.120  49.900  66.240  1.00  0.00           O
ATOM   1640  N   LEU A 690      35.650  48.800  68.260  1.00  0.00           N
ATOM   1641  HN  LEU A 690      36.120  48.930  69.130  1.00  0.00           H
ATOM   1642  CA  LEU A 690      35.300  47.480  67.850  1.00  0.00           C
ATOM   1643  HA  LEU A 690      35.930  47.300  67.010  1.00  0.00           H
ATOM   1644  CB  LEU A 690      35.480  46.430  69.010  1.00  0.00           C
ATOM   1645  HB1 LEU A 690      35.020  46.780  69.960  1.00  0.00           H
ATOM   1646  HB2 LEU A 690      36.600  46.410  69.030  1.00  0.00           H
ATOM   1647  CG  LEU A 690      34.960  45.000  68.630  1.00  0.00           C
ATOM   1648  HG  LEU A 690      33.850  45.030  68.500  1.00  0.00           H
ATOM   1649  CD1 LEU A 690      35.660  44.510  67.260  1.00  0.00           C
ATOM   1650 HD11 LEU A 690      35.280  44.970  66.330  1.00  0.00           H
ATOM   1651 HD12 LEU A 690      35.520  43.400  67.200  1.00  0.00           H
ATOM   1652 HD13 LEU A 690      36.750  44.680  67.140  1.00  0.00           H
ATOM   1653  CD2 LEU A 690      35.230  43.960  69.790  1.00  0.00           C
ATOM   1654 HD21 LEU A 690      34.480  43.130  69.780  1.00  0.00           H
ATOM   1655 HD22 LEU A 690      35.070  44.470  70.760  1.00  0.00           H
ATOM   1656 HD23 LEU A 690      36.260  43.530  69.810  1.00  0.00           H
ATOM   1657  C   LEU A 690      33.830  47.460  67.450  1.00  0.00           C
ATOM   1658  O   LEU A 690      33.420  46.920  66.440  1.00  0.00           O
ATOM   1659  N   SER A 691      33.030  48.140  68.270  1.00  0.00           N
ATOM   1660  HN  SER A 691      33.340  48.580  69.100  1.00  0.00           H
ATOM   1661  CA  SER A 691      31.650  48.170  67.900  1.00  0.00           C
ATOM   1662  HA  SER A 691      31.290  47.170  67.750  1.00  0.00           H
ATOM   1663  CB  SER A 691      30.680  48.770  68.900  1.00  0.00           C
ATOM   1664  HB1 SER A 691      29.640  48.490  68.620  1.00  0.00           H
ATOM   1665  HB2 SER A 691      30.720  49.870  69.090  1.00  0.00           H
ATOM   1666  OG  SER A 691      30.860  48.050  70.170  1.00  0.00           O
ATOM   1667  HG1 SER A 691      31.610  48.500  70.560  1.00  0.00           H
ATOM   1668  C   SER A 691      31.390  49.020  66.660  1.00  0.00           C
ATOM   1669  O   SER A 691      30.620  48.570  65.790  1.00  0.00           O
ATOM   1670  N   LEU A 692      32.040  50.250  66.540  1.00  0.00           N
ATOM   1671  HN  LEU A 692      32.630  50.610  67.250  1.00  0.00           H
ATOM   1672  CA  LEU A 692      31.810  51.070  65.400  1.00  0.00           C
ATOM   1673  HA  LEU A 692      30.760  51.070  65.170  1.00  0.00           H
ATOM   1674  CB  LEU A 692      32.130  52.530  65.700  1.00  0.00           C
ATOM   1675  HB1 LEU A 692      33.110  52.510  66.220  1.00  0.00           H
ATOM   1676  HB2 LEU A 692      31.380  52.790  66.470  1.00  0.00           H
ATOM   1677  CG  LEU A 692      31.860  53.510  64.540  1.00  0.00           C
ATOM   1678  HG  LEU A 692      32.240  53.150  63.560  1.00  0.00           H
ATOM   1679  CD1 LEU A 692      30.380  53.570  64.250  1.00  0.00           C
ATOM   1680 HD11 LEU A 692      29.840  53.750  65.210  1.00  0.00           H
ATOM   1681 HD12 LEU A 692      30.150  52.560  63.840  1.00  0.00           H
ATOM   1682 HD13 LEU A 692      30.110  54.330  63.490  1.00  0.00           H
ATOM   1683  CD2 LEU A 692      32.390  54.860  64.840  1.00  0.00           C
ATOM   1684 HD21 LEU A 692      32.020  55.300  65.790  1.00  0.00           H
ATOM   1685 HD22 LEU A 692      32.200  55.650  64.080  1.00  0.00           H
ATOM   1686 HD23 LEU A 692      33.470  54.770  65.080  1.00  0.00           H
ATOM   1687  C   LEU A 692      32.300  50.500  64.120  1.00  0.00           C
ATOM   1688  O   LEU A 692      31.560  50.540  63.130  1.00  0.00           O
ATOM   1689  N   ARG A 693      33.560  50.020  64.060  1.00  0.00           N
ATOM   1690  HN  ARG A 693      34.000  50.170  64.950  1.00  0.00           H
ATOM   1691  CA  ARG A 693      34.090  49.230  62.960  1.00  0.00           C
ATOM   1692  HA  ARG A 693      34.090  49.910  62.120  1.00  0.00           H
ATOM   1693  CB  ARG A 693      35.580  48.820  63.270  1.00  0.00           C
ATOM   1694  HB1 ARG A 693      35.650  48.220  64.190  1.00  0.00           H
ATOM   1695  HB2 ARG A 693      36.000  49.830  63.430  1.00  0.00           H
ATOM   1696  CG  ARG A 693      36.430  48.250  62.090  1.00  0.00           C
ATOM   1697  HG1 ARG A 693      37.470  48.530  62.350  1.00  0.00           H
ATOM   1698  HG2 ARG A 693      36.170  48.800  61.160  1.00  0.00           H
ATOM   1699  CD  ARG A 693      36.410  46.780  61.940  1.00  0.00           C
ATOM   1700  HD1 ARG A 693      35.440  46.300  61.690  1.00  0.00           H
ATOM   1701  HD2 ARG A 693      36.730  46.320  62.900  1.00  0.00           H
ATOM   1702  NE  ARG A 693      37.410  46.290  60.930  1.00  0.00           N
ATOM   1703  HE  ARG A 693      38.170  46.890  60.680  1.00  0.00           H
ATOM   1704  CZ  ARG A 693      37.490  45.020  60.450  1.00  0.00           C
ATOM   1705  NH1 ARG A 693      36.900  43.940  60.910  1.00  0.00           N
ATOM   1706 HH11 ARG A 693      36.420  43.960  61.780  1.00  0.00           H
ATOM   1707 HH12 ARG A 693      37.110  43.030  60.570  1.00  0.00           H
ATOM   1708  NH2 ARG A 693      38.190  44.920  59.400  1.00  0.00           N
ATOM   1709 HH21 ARG A 693      37.980  44.130  58.820  1.00  0.00           H
ATOM   1710 HH22 ARG A 693      38.580  45.760  59.040  1.00  0.00           H
ATOM   1711  C   ARG A 693      33.260  47.980  62.520  1.00  0.00           C
ATOM   1712  O   ARG A 693      33.200  47.650  61.310  1.00  0.00           O
ATOM   1713  N   THR A 694      32.640  47.320  63.490  1.00  0.00           N
ATOM   1714  HN  THR A 694      32.690  47.610  64.450  1.00  0.00           H
ATOM   1715  CA  THR A 694      31.810  46.110  63.250  1.00  0.00           C
ATOM   1716  HA  THR A 694      32.330  45.460  62.570  1.00  0.00           H
ATOM   1717  CB  THR A 694      31.580  45.180  64.520  1.00  0.00           C
ATOM   1718  HB  THR A 694      31.220  45.800  65.360  1.00  0.00           H
ATOM   1719  OG1 THR A 694      32.840  44.700  64.880  1.00  0.00           O
ATOM   1720  HG1 THR A 694      33.270  45.380  65.400  1.00  0.00           H
ATOM   1721  CG2 THR A 694      30.720  43.960  64.250  1.00  0.00           C
ATOM   1722 HG21 THR A 694      31.270  43.350  63.500  1.00  0.00           H
ATOM   1723 HG22 THR A 694      29.680  44.240  64.000  1.00  0.00           H
ATOM   1724 HG23 THR A 694      30.780  43.290  65.130  1.00  0.00           H
ATOM   1725  C   THR A 694      30.510  46.520  62.630  1.00  0.00           C
ATOM   1726  O   THR A 694      30.180  46.010  61.560  1.00  0.00           O
ATOM   1727  N   SER A 695      29.800  47.530  63.190  1.00  0.00           N
ATOM   1728  HN  SER A 695      30.140  47.990  64.010  1.00  0.00           H
ATOM   1729  CA  SER A 695      28.680  48.110  62.520  1.00  0.00           C
ATOM   1730  HA  SER A 695      27.980  47.330  62.260  1.00  0.00           H
ATOM   1731  CB  SER A 695      28.050  49.230  63.380  1.00  0.00           C
ATOM   1732  HB1 SER A 695      27.270  49.800  62.830  1.00  0.00           H
ATOM   1733  HB2 SER A 695      28.870  49.930  63.610  1.00  0.00           H
ATOM   1734  OG  SER A 695      27.450  48.800  64.520  1.00  0.00           O
ATOM   1735  HG1 SER A 695      27.430  47.840  64.540  1.00  0.00           H
ATOM   1736  C   SER A 695      28.970  48.770  61.140  1.00  0.00           C
ATOM   1737  O   SER A 695      28.230  48.530  60.220  1.00  0.00           O
ATOM   1738  N   ILE A 696      30.100  49.500  60.990  1.00  0.00           N
ATOM   1739  HN  ILE A 696      30.670  49.750  61.770  1.00  0.00           H
ATOM   1740  CA  ILE A 696      30.570  50.020  59.730  1.00  0.00           C
ATOM   1741  HA  ILE A 696      29.880  50.750  59.350  1.00  0.00           H
ATOM   1742  CB  ILE A 696      31.930  50.810  59.860  1.00  0.00           C
ATOM   1743  HB  ILE A 696      32.660  50.260  60.500  1.00  0.00           H
ATOM   1744  CG2 ILE A 696      32.620  51.020  58.480  1.00  0.00           C
ATOM   1745 HG21 ILE A 696      33.680  51.150  58.760  1.00  0.00           H
ATOM   1746 HG22 ILE A 696      32.480  52.040  58.060  1.00  0.00           H
ATOM   1747 HG23 ILE A 696      32.680  50.320  57.630  1.00  0.00           H
ATOM   1748  CG1 ILE A 696      31.630  52.200  60.410  1.00  0.00           C
ATOM   1749 HG11 ILE A 696      30.950  52.260  61.280  1.00  0.00           H
ATOM   1750 HG12 ILE A 696      31.170  52.880  59.650  1.00  0.00           H
ATOM   1751  CD  ILE A 696      32.920  52.950  60.920  1.00  0.00           C
ATOM   1752  HD1 ILE A 696      33.740  52.860  60.190  1.00  0.00           H
ATOM   1753  HD2 ILE A 696      33.430  52.370  61.710  1.00  0.00           H
ATOM   1754  HD3 ILE A 696      32.670  54.010  61.110  1.00  0.00           H
ATOM   1755  C   ILE A 696      30.740  48.880  58.730  1.00  0.00           C
ATOM   1756  O   ILE A 696      30.270  48.940  57.630  1.00  0.00           O
ATOM   1757  N   GLY A 697      31.300  47.740  59.220  1.00  0.00           N
ATOM   1758  HN  GLY A 697      31.710  47.690  60.130  1.00  0.00           H
ATOM   1759  CA  GLY A 697      31.430  46.550  58.310  1.00  0.00           C
ATOM   1760  HA1 GLY A 697      31.830  45.770  58.950  1.00  0.00           H
ATOM   1761  HA2 GLY A 697      32.090  46.900  57.550  1.00  0.00           H
ATOM   1762  C   GLY A 697      30.160  46.000  57.700  1.00  0.00           C
ATOM   1763  O   GLY A 697      30.210  45.590  56.520  1.00  0.00           O
ATOM   1764  N   LEU A 698      29.110  45.840  58.550  1.00  0.00           N
ATOM   1765  HN  LEU A 698      29.190  46.300  59.430  1.00  0.00           H
ATOM   1766  CA  LEU A 698      27.860  45.340  57.960  1.00  0.00           C
ATOM   1767  HA  LEU A 698      28.040  44.480  57.330  1.00  0.00           H
ATOM   1768  CB  LEU A 698      26.940  45.020  59.100  1.00  0.00           C
ATOM   1769  HB1 LEU A 698      25.890  44.760  58.810  1.00  0.00           H
ATOM   1770  HB2 LEU A 698      26.920  45.930  59.730  1.00  0.00           H
ATOM   1771  CG  LEU A 698      27.380  43.780  59.960  1.00  0.00           C
ATOM   1772  HG  LEU A 698      28.470  43.890  60.150  1.00  0.00           H
ATOM   1773  CD1 LEU A 698      26.760  43.600  61.330  1.00  0.00           C
ATOM   1774 HD11 LEU A 698      27.020  44.350  62.110  1.00  0.00           H
ATOM   1775 HD12 LEU A 698      27.060  42.590  61.700  1.00  0.00           H
ATOM   1776 HD13 LEU A 698      25.660  43.630  61.220  1.00  0.00           H
ATOM   1777  CD2 LEU A 698      27.060  42.510  59.100  1.00  0.00           C
ATOM   1778 HD21 LEU A 698      25.950  42.450  59.160  1.00  0.00           H
ATOM   1779 HD22 LEU A 698      27.180  41.510  59.570  1.00  0.00           H
ATOM   1780 HD23 LEU A 698      27.420  42.530  58.050  1.00  0.00           H
ATOM   1781  C   LEU A 698      27.240  46.370  56.970  1.00  0.00           C
ATOM   1782  O   LEU A 698      26.760  46.030  55.920  1.00  0.00           O
ATOM   1783  N   TRP A 699      27.280  47.720  57.290  1.00  0.00           N
ATOM   1784  HN  TRP A 699      27.820  48.020  58.080  1.00  0.00           H
ATOM   1785  CA  TRP A 699      26.900  48.770  56.370  1.00  0.00           C
ATOM   1786  HA  TRP A 699      25.910  48.460  56.060  1.00  0.00           H
ATOM   1787  CB  TRP A 699      26.860  50.220  56.990  1.00  0.00           C
ATOM   1788  HB1 TRP A 699      26.630  50.880  56.130  1.00  0.00           H
ATOM   1789  HB2 TRP A 699      27.860  50.370  57.430  1.00  0.00           H
ATOM   1790  CG  TRP A 699      25.810  50.490  58.020  1.00  0.00           C
ATOM   1791  CD1 TRP A 699      26.080  50.860  59.310  1.00  0.00           C
ATOM   1792  HD1 TRP A 699      26.990  51.140  59.800  1.00  0.00           H
ATOM   1793  NE1 TRP A 699      24.850  51.290  59.840  1.00  0.00           N
ATOM   1794  HE1 TRP A 699      24.580  51.790  60.630  1.00  0.00           H
ATOM   1795  CE2 TRP A 699      23.870  51.120  58.930  1.00  0.00           C
ATOM   1796  CD2 TRP A 699      24.380  50.600  57.720  1.00  0.00           C
ATOM   1797  CE3 TRP A 699      23.540  50.270  56.680  1.00  0.00           C
ATOM   1798  HE3 TRP A 699      23.880  49.740  55.810  1.00  0.00           H
ATOM   1799  CZ3 TRP A 699      22.170  50.480  56.880  1.00  0.00           C
ATOM   1800  HZ3 TRP A 699      21.520  50.200  56.070  1.00  0.00           H
ATOM   1801  CZ2 TRP A 699      22.440  51.300  59.110  1.00  0.00           C
ATOM   1802  HZ2 TRP A 699      21.970  51.540  60.050  1.00  0.00           H
ATOM   1803  CH2 TRP A 699      21.640  51.090  58.030  1.00  0.00           C
ATOM   1804  HH2 TRP A 699      20.580  51.210  58.130  1.00  0.00           H
ATOM   1805  C   TRP A 699      27.680  48.670  55.070  1.00  0.00           C
ATOM   1806  O   TRP A 699      27.130  48.700  54.030  1.00  0.00           O
ATOM   1807  N   THR A 700      28.960  48.460  55.120  1.00  0.00           N
ATOM   1808  HN  THR A 700      29.320  48.520  56.050  1.00  0.00           H
ATOM   1809  CA  THR A 700      29.910  48.340  54.010  1.00  0.00           C
ATOM   1810  HA  THR A 700      29.820  49.210  53.380  1.00  0.00           H
ATOM   1811  CB  THR A 700      31.400  48.240  54.330  1.00  0.00           C
ATOM   1812  HB  THR A 700      31.490  47.220  54.760  1.00  0.00           H
ATOM   1813  OG1 THR A 700      31.740  49.250  55.260  1.00  0.00           O
ATOM   1814  HG1 THR A 700      31.310  48.890  56.050  1.00  0.00           H
ATOM   1815  CG2 THR A 700      32.350  48.380  53.120  1.00  0.00           C
ATOM   1816 HG21 THR A 700      32.480  49.430  52.810  1.00  0.00           H
ATOM   1817 HG22 THR A 700      32.050  47.770  52.240  1.00  0.00           H
ATOM   1818 HG23 THR A 700      33.280  48.040  53.600  1.00  0.00           H
ATOM   1819  C   THR A 700      29.540  47.240  53.020  1.00  0.00           C
ATOM   1820  O   THR A 700      29.540  47.370  51.750  1.00  0.00           O
ATOM   1821  N   SER A 701      29.240  46.080  53.600  1.00  0.00           N
ATOM   1822  HN  SER A 701      28.990  46.210  54.550  1.00  0.00           H
ATOM   1823  CA  SER A 701      28.840  44.810  52.980  1.00  0.00           C
ATOM   1824  HA  SER A 701      29.600  44.690  52.220  1.00  0.00           H
ATOM   1825  CB  SER A 701      28.920  43.640  54.010  1.00  0.00           C
ATOM   1826  HB1 SER A 701      28.150  43.900  54.770  1.00  0.00           H
ATOM   1827  HB2 SER A 701      29.880  43.480  54.530  1.00  0.00           H
ATOM   1828  OG  SER A 701      28.570  42.320  53.590  1.00  0.00           O
ATOM   1829  HG1 SER A 701      29.160  42.030  52.880  1.00  0.00           H
ATOM   1830  C   SER A 701      27.540  44.880  52.190  1.00  0.00           C
ATOM   1831  O   SER A 701      27.450  44.360  51.090  1.00  0.00           O
ATOM   1832  N   PHE A 702      26.580  45.560  52.780  1.00  0.00           N
ATOM   1833  HN  PHE A 702      26.570  45.710  53.760  1.00  0.00           H
ATOM   1834  CA  PHE A 702      25.310  46.020  52.180  1.00  0.00           C
ATOM   1835  HA  PHE A 702      24.730  45.220  51.730  1.00  0.00           H
ATOM   1836  CB  PHE A 702      24.320  46.520  53.280  1.00  0.00           C
ATOM   1837  HB1 PHE A 702      24.720  47.220  54.060  1.00  0.00           H
ATOM   1838  HB2 PHE A 702      23.930  45.670  53.880  1.00  0.00           H
ATOM   1839  CG  PHE A 702      23.180  47.340  52.830  1.00  0.00           C
ATOM   1840  CD1 PHE A 702      22.020  46.710  52.240  1.00  0.00           C
ATOM   1841  HD1 PHE A 702      22.110  45.640  52.140  1.00  0.00           H
ATOM   1842  CE1 PHE A 702      20.920  47.450  51.840  1.00  0.00           C
ATOM   1843  HE1 PHE A 702      20.130  46.850  51.420  1.00  0.00           H
ATOM   1844  CZ  PHE A 702      20.920  48.840  52.120  1.00  0.00           C
ATOM   1845  HZ  PHE A 702      20.050  49.460  51.940  1.00  0.00           H
ATOM   1846  CD2 PHE A 702      23.090  48.700  53.100  1.00  0.00           C
ATOM   1847  HD2 PHE A 702      23.890  49.200  53.630  1.00  0.00           H
ATOM   1848  CE2 PHE A 702      21.990  49.470  52.710  1.00  0.00           C
ATOM   1849  HE2 PHE A 702      21.950  50.510  53.010  1.00  0.00           H
ATOM   1850  C   PHE A 702      25.570  47.030  51.020  1.00  0.00           C
ATOM   1851  O   PHE A 702      25.000  46.800  49.930  1.00  0.00           O
ATOM   1852  N   LEU A 703      26.390  48.130  51.210  1.00  0.00           N
ATOM   1853  HN  LEU A 703      26.660  48.440  52.120  1.00  0.00           H
ATOM   1854  CA  LEU A 703      26.570  49.120  50.200  1.00  0.00           C
ATOM   1855  HA  LEU A 703      25.580  49.470  49.920  1.00  0.00           H
ATOM   1856  CB  LEU A 703      27.400  50.290  50.750  1.00  0.00           C
ATOM   1857  HB1 LEU A 703      27.610  51.020  49.930  1.00  0.00           H
ATOM   1858  HB2 LEU A 703      28.360  49.960  51.200  1.00  0.00           H
ATOM   1859  CG  LEU A 703      26.670  51.120  51.860  1.00  0.00           C
ATOM   1860  HG  LEU A 703      26.290  50.460  52.670  1.00  0.00           H
ATOM   1861  CD1 LEU A 703      27.800  51.940  52.620  1.00  0.00           C
ATOM   1862 HD11 LEU A 703      28.620  51.290  53.010  1.00  0.00           H
ATOM   1863 HD12 LEU A 703      27.360  52.350  53.550  1.00  0.00           H
ATOM   1864 HD13 LEU A 703      28.190  52.720  51.940  1.00  0.00           H
ATOM   1865  CD2 LEU A 703      25.530  51.960  51.370  1.00  0.00           C
ATOM   1866 HD21 LEU A 703      24.950  51.390  50.620  1.00  0.00           H
ATOM   1867 HD22 LEU A 703      25.970  52.890  50.960  1.00  0.00           H
ATOM   1868 HD23 LEU A 703      24.870  52.210  52.230  1.00  0.00           H
ATOM   1869  C   LEU A 703      27.150  48.530  48.890  1.00  0.00           C
ATOM   1870  O   LEU A 703      26.800  48.860  47.720  1.00  0.00           O
ATOM   1871  N   CYS A 704      28.160  47.610  49.070  1.00  0.00           N
ATOM   1872  HN  CYS A 704      28.230  47.370  50.040  1.00  0.00           H
ATOM   1873  CA  CYS A 704      28.770  46.850  47.970  1.00  0.00           C
ATOM   1874  HA  CYS A 704      29.140  47.540  47.240  1.00  0.00           H
ATOM   1875  CB  CYS A 704      29.890  45.970  48.470  1.00  0.00           C
ATOM   1876  HB1 CYS A 704      30.270  45.460  47.550  1.00  0.00           H
ATOM   1877  HB2 CYS A 704      29.600  45.110  49.110  1.00  0.00           H
ATOM   1878  SG  CYS A 704      31.210  46.930  49.230  1.00  0.00           S
ATOM   1879  HG1 CYS A 704      30.370  47.580  50.010  1.00  0.00           H
ATOM   1880  C   CYS A 704      27.750  45.940  47.280  1.00  0.00           C
ATOM   1881  O   CYS A 704      27.700  45.900  46.070  1.00  0.00           O
ATOM   1882  N   ILE A 705      26.890  45.200  47.970  1.00  0.00           N
ATOM   1883  HN  ILE A 705      26.980  45.080  48.960  1.00  0.00           H
ATOM   1884  CA  ILE A 705      25.760  44.450  47.350  1.00  0.00           C
ATOM   1885  HA  ILE A 705      26.220  43.890  46.550  1.00  0.00           H
ATOM   1886  CB  ILE A 705      25.100  43.500  48.350  1.00  0.00           C
ATOM   1887  HB  ILE A 705      24.890  44.150  49.220  1.00  0.00           H
ATOM   1888  CG2 ILE A 705      23.820  42.890  47.770  1.00  0.00           C
ATOM   1889 HG21 ILE A 705      23.010  43.570  47.430  1.00  0.00           H
ATOM   1890 HG22 ILE A 705      23.480  42.330  48.660  1.00  0.00           H
ATOM   1891 HG23 ILE A 705      23.970  42.190  46.920  1.00  0.00           H
ATOM   1892  CG1 ILE A 705      26.150  42.390  48.840  1.00  0.00           C
ATOM   1893 HG11 ILE A 705      27.180  42.780  48.790  1.00  0.00           H
ATOM   1894 HG12 ILE A 705      25.930  41.540  48.180  1.00  0.00           H
ATOM   1895  CD  ILE A 705      25.930  41.780  50.270  1.00  0.00           C
ATOM   1896  HD1 ILE A 705      26.750  41.050  50.430  1.00  0.00           H
ATOM   1897  HD2 ILE A 705      25.000  41.180  50.170  1.00  0.00           H
ATOM   1898  HD3 ILE A 705      25.860  42.510  51.110  1.00  0.00           H
ATOM   1899  C   ILE A 705      24.730  45.330  46.590  1.00  0.00           C
ATOM   1900  O   ILE A 705      24.390  45.010  45.430  1.00  0.00           O
ATOM   1901  N   VAL A 706      24.290  46.530  47.130  1.00  0.00           N
ATOM   1902  HN  VAL A 706      24.630  46.800  48.020  1.00  0.00           H
ATOM   1903  CA  VAL A 706      23.470  47.590  46.500  1.00  0.00           C
ATOM   1904  HA  VAL A 706      22.460  47.260  46.290  1.00  0.00           H
ATOM   1905  CB  VAL A 706      23.350  48.790  47.430  1.00  0.00           C
ATOM   1906  HB  VAL A 706      24.360  48.910  47.880  1.00  0.00           H
ATOM   1907  CG1 VAL A 706      23.020  50.210  46.770  1.00  0.00           C
ATOM   1908 HG11 VAL A 706      22.630  50.840  47.600  1.00  0.00           H
ATOM   1909 HG12 VAL A 706      22.220  50.180  46.010  1.00  0.00           H
ATOM   1910 HG13 VAL A 706      23.960  50.620  46.340  1.00  0.00           H
ATOM   1911  CG2 VAL A 706      22.390  48.410  48.550  1.00  0.00           C
ATOM   1912 HG21 VAL A 706      22.320  49.180  49.350  1.00  0.00           H
ATOM   1913 HG22 VAL A 706      22.650  47.480  49.110  1.00  0.00           H
ATOM   1914 HG23 VAL A 706      21.340  48.250  48.230  1.00  0.00           H
ATOM   1915  C   VAL A 706      24.220  48.070  45.270  1.00  0.00           C
ATOM   1916  O   VAL A 706      23.600  48.410  44.270  1.00  0.00           O
ATOM   1917  N   LEU A 707      25.580  48.200  45.280  1.00  0.00           N
ATOM   1918  HN  LEU A 707      26.090  48.130  46.140  1.00  0.00           H
ATOM   1919  CA  LEU A 707      26.330  48.580  44.040  1.00  0.00           C
ATOM   1920  HA  LEU A 707      25.740  49.360  43.590  1.00  0.00           H
ATOM   1921  CB  LEU A 707      27.770  49.070  44.300  1.00  0.00           C
ATOM   1922  HB1 LEU A 707      28.510  48.260  44.510  1.00  0.00           H
ATOM   1923  HB2 LEU A 707      27.710  49.760  45.170  1.00  0.00           H
ATOM   1924  CG  LEU A 707      28.480  49.800  43.190  1.00  0.00           C
ATOM   1925  HG  LEU A 707      28.730  49.010  42.440  1.00  0.00           H
ATOM   1926  CD1 LEU A 707      27.680  50.950  42.500  1.00  0.00           C
ATOM   1927 HD11 LEU A 707      26.960  50.480  41.800  1.00  0.00           H
ATOM   1928 HD12 LEU A 707      28.450  51.650  42.100  1.00  0.00           H
ATOM   1929 HD13 LEU A 707      27.140  51.660  43.170  1.00  0.00           H
ATOM   1930  CD2 LEU A 707      29.840  50.380  43.570  1.00  0.00           C
ATOM   1931 HD21 LEU A 707      30.540  49.540  43.780  1.00  0.00           H
ATOM   1932 HD22 LEU A 707      29.810  51.130  44.400  1.00  0.00           H
ATOM   1933 HD23 LEU A 707      30.240  50.850  42.650  1.00  0.00           H
ATOM   1934  C   LEU A 707      26.300  47.600  42.910  1.00  0.00           C
ATOM   1935  O   LEU A 707      26.130  47.990  41.750  1.00  0.00           O
ATOM   1936  N   VAL A 708      26.340  46.250  43.270  1.00  0.00           N
ATOM   1937  HN  VAL A 708      26.330  46.000  44.230  1.00  0.00           H
ATOM   1938  CA  VAL A 708      26.210  45.120  42.280  1.00  0.00           C
ATOM   1939  HA  VAL A 708      26.870  45.390  41.460  1.00  0.00           H
ATOM   1940  CB  VAL A 708      26.590  43.690  42.940  1.00  0.00           C
ATOM   1941  HB  VAL A 708      25.830  43.470  43.700  1.00  0.00           H
ATOM   1942  CG1 VAL A 708      26.450  42.580  41.900  1.00  0.00           C
ATOM   1943 HG11 VAL A 708      25.450  42.410  41.440  1.00  0.00           H
ATOM   1944 HG12 VAL A 708      26.650  41.620  42.410  1.00  0.00           H
ATOM   1945 HG13 VAL A 708      27.220  42.840  41.150  1.00  0.00           H
ATOM   1946  CG2 VAL A 708      27.940  43.770  43.580  1.00  0.00           C
ATOM   1947 HG21 VAL A 708      28.130  44.650  44.230  1.00  0.00           H
ATOM   1948 HG22 VAL A 708      28.680  43.730  42.750  1.00  0.00           H
ATOM   1949 HG23 VAL A 708      28.110  42.860  44.200  1.00  0.00           H
ATOM   1950  C   VAL A 708      24.820  45.140  41.660  1.00  0.00           C
ATOM   1951  O   VAL A 708      24.570  44.880  40.520  1.00  0.00           O
ATOM   1952  N   ALA A 709      23.770  45.420  42.500  1.00  0.00           N
ATOM   1953  HN  ALA A 709      23.780  45.450  43.490  1.00  0.00           H
ATOM   1954  CA  ALA A 709      22.460  45.530  42.050  1.00  0.00           C
ATOM   1955  HA  ALA A 709      22.180  44.740  41.360  1.00  0.00           H
ATOM   1956  CB  ALA A 709      21.600  45.250  43.270  1.00  0.00           C
ATOM   1957  HB1 ALA A 709      22.000  44.380  43.840  1.00  0.00           H
ATOM   1958  HB2 ALA A 709      20.520  45.050  43.090  1.00  0.00           H
ATOM   1959  HB3 ALA A 709      21.730  46.110  43.960  1.00  0.00           H
ATOM   1960  C   ALA A 709      22.120  46.800  41.270  1.00  0.00           C
ATOM   1961  O   ALA A 709      21.210  46.940  40.460  1.00  0.00           O
ATOM   1962  N   THR A 710      22.920  47.830  41.460  1.00  0.00           N
ATOM   1963  HN  THR A 710      23.550  47.830  42.230  1.00  0.00           H
ATOM   1964  CA  THR A 710      22.880  49.060  40.620  1.00  0.00           C
ATOM   1965  HA  THR A 710      21.900  49.510  40.690  1.00  0.00           H
ATOM   1966  CB  THR A 710      23.800  50.150  41.160  1.00  0.00           C
ATOM   1967  HB  THR A 710      24.770  49.700  41.440  1.00  0.00           H
ATOM   1968  OG1 THR A 710      23.330  50.750  42.340  1.00  0.00           O
ATOM   1969  HG1 THR A 710      23.380  50.130  43.070  1.00  0.00           H
ATOM   1970  CG2 THR A 710      23.900  51.350  40.120  1.00  0.00           C
ATOM   1971 HG21 THR A 710      24.290  52.220  40.690  1.00  0.00           H
ATOM   1972 HG22 THR A 710      22.840  51.510  39.820  1.00  0.00           H
ATOM   1973 HG23 THR A 710      24.660  51.120  39.340  1.00  0.00           H
ATOM   1974  C   THR A 710      23.190  48.730  39.160  1.00  0.00           C
ATOM   1975  O   THR A 710      22.360  49.050  38.300  1.00  0.00           O
ATOM   1976  N   ASP A 711      24.340  48.110  38.860  1.00  0.00           N
ATOM   1977  HN  ASP A 711      24.990  47.880  39.570  1.00  0.00           H
ATOM   1978  CA  ASP A 711      24.850  47.640  37.610  1.00  0.00           C
ATOM   1979  HA  ASP A 711      25.820  47.270  37.890  1.00  0.00           H
ATOM   1980  CB  ASP A 711      23.900  46.540  36.960  1.00  0.00           C
ATOM   1981  HB1 ASP A 711      22.960  47.050  36.630  1.00  0.00           H
ATOM   1982  HB2 ASP A 711      23.590  45.640  37.550  1.00  0.00           H
ATOM   1983  CG  ASP A 711      24.460  45.940  35.740  1.00  0.00           C
ATOM   1984  OD1 ASP A 711      23.750  45.500  34.820  1.00  0.00           O
ATOM   1985  OD2 ASP A 711      25.700  45.670  35.790  1.00  0.00           O
ATOM   1986  C   ASP A 711      25.100  48.780  36.650  1.00  0.00           C
ATOM   1987  O   ASP A 711      24.670  48.810  35.550  1.00  0.00           O
ATOM   1988  N   ALA A 712      25.980  49.790  37.030  1.00  0.00           N
ATOM   1989  HN  ALA A 712      26.370  49.720  37.950  1.00  0.00           H
ATOM   1990  CA  ALA A 712      26.440  50.940  36.320  1.00  0.00           C
ATOM   1991  HA  ALA A 712      25.800  51.180  35.470  1.00  0.00           H
ATOM   1992  CB  ALA A 712      26.630  52.110  37.220  1.00  0.00           C
ATOM   1993  HB1 ALA A 712      27.180  52.980  36.790  1.00  0.00           H
ATOM   1994  HB2 ALA A 712      27.140  51.780  38.150  1.00  0.00           H
ATOM   1995  HB3 ALA A 712      25.640  52.530  37.520  1.00  0.00           H
ATOM   1996  C   ALA A 712      27.840  50.580  35.740  1.00  0.00           C
ATOM   1997  O   ALA A 712      28.880  50.530  36.330  1.00  0.00           O
ATOM   1998  N   SER A 713      27.830  50.350  34.370  1.00  0.00           N
ATOM   1999  HN  SER A 713      26.980  50.340  33.850  1.00  0.00           H
ATOM   2000  CA  SER A 713      28.950  49.730  33.690  1.00  0.00           C
ATOM   2001  HA  SER A 713      29.170  48.750  34.070  1.00  0.00           H
ATOM   2002  CB  SER A 713      28.440  49.490  32.230  1.00  0.00           C
ATOM   2003  HB1 SER A 713      29.260  49.110  31.580  1.00  0.00           H
ATOM   2004  HB2 SER A 713      28.140  50.530  31.980  1.00  0.00           H
ATOM   2005  OG  SER A 713      27.280  48.720  32.210  1.00  0.00           O
ATOM   2006  HG1 SER A 713      26.630  49.380  32.450  1.00  0.00           H
ATOM   2007  C   SER A 713      30.320  50.530  33.560  1.00  0.00           C
ATOM   2008  O   SER A 713      31.410  49.900  33.420  1.00  0.00           O
ATOM   2009  N   SER A 714      30.180  51.900  33.560  1.00  0.00           N
ATOM   2010  HN  SER A 714      29.370  52.330  33.960  1.00  0.00           H
ATOM   2011  CA  SER A 714      31.240  52.830  33.330  1.00  0.00           C
ATOM   2012  HA  SER A 714      32.190  52.310  33.330  1.00  0.00           H
ATOM   2013  CB  SER A 714      31.090  53.590  32.050  1.00  0.00           C
ATOM   2014  HB1 SER A 714      31.960  54.220  31.750  1.00  0.00           H
ATOM   2015  HB2 SER A 714      30.150  54.190  32.040  1.00  0.00           H
ATOM   2016  OG  SER A 714      30.990  52.620  30.960  1.00  0.00           O
ATOM   2017  HG1 SER A 714      30.050  52.470  30.890  1.00  0.00           H
ATOM   2018  C   SER A 714      31.330  53.900  34.390  1.00  0.00           C
ATOM   2019  O   SER A 714      31.980  54.910  34.150  1.00  0.00           O
ATOM   2020  N   LEU A 715      30.730  53.680  35.600  1.00  0.00           N
ATOM   2021  HN  LEU A 715      30.060  52.940  35.690  1.00  0.00           H
ATOM   2022  CA  LEU A 715      30.800  54.560  36.760  1.00  0.00           C
ATOM   2023  HA  LEU A 715      30.290  55.480  36.560  1.00  0.00           H
ATOM   2024  CB  LEU A 715      30.030  53.790  37.830  1.00  0.00           C
ATOM   2025  HB1 LEU A 715      30.260  52.710  37.750  1.00  0.00           H
ATOM   2026  HB2 LEU A 715      28.950  53.840  37.530  1.00  0.00           H
ATOM   2027  CG  LEU A 715      30.130  54.410  39.220  1.00  0.00           C
ATOM   2028  HG  LEU A 715      31.190  54.410  39.560  1.00  0.00           H
ATOM   2029  CD1 LEU A 715      29.680  55.860  39.330  1.00  0.00           C
ATOM   2030 HD11 LEU A 715      29.970  56.260  40.330  1.00  0.00           H
ATOM   2031 HD12 LEU A 715      28.570  55.950  39.260  1.00  0.00           H
ATOM   2032 HD13 LEU A 715      29.960  56.520  38.490  1.00  0.00           H
ATOM   2033  CD2 LEU A 715      29.320  53.530  40.240  1.00  0.00           C
ATOM   2034 HD21 LEU A 715      28.330  53.360  39.790  1.00  0.00           H
ATOM   2035 HD22 LEU A 715      29.170  53.970  41.240  1.00  0.00           H
ATOM   2036 HD23 LEU A 715      29.860  52.560  40.390  1.00  0.00           H
ATOM   2037  C   LEU A 715      32.300  54.810  37.190  1.00  0.00           C
ATOM   2038  O   LEU A 715      32.640  55.880  37.700  1.00  0.00           O
ATOM   2039  N   VAL A 716      33.210  53.780  36.890  1.00  0.00           N
ATOM   2040  HN  VAL A 716      32.990  52.970  36.370  1.00  0.00           H
ATOM   2041  CA  VAL A 716      34.660  53.890  37.230  1.00  0.00           C
ATOM   2042  HA  VAL A 716      34.750  54.430  38.170  1.00  0.00           H
ATOM   2043  CB  VAL A 716      35.350  52.500  37.300  1.00  0.00           C
ATOM   2044  HB  VAL A 716      34.560  51.800  37.650  1.00  0.00           H
ATOM   2045  CG1 VAL A 716      35.980  52.000  35.970  1.00  0.00           C
ATOM   2046 HG11 VAL A 716      36.400  50.980  36.000  1.00  0.00           H
ATOM   2047 HG12 VAL A 716      36.780  52.720  35.650  1.00  0.00           H
ATOM   2048 HG13 VAL A 716      35.180  51.970  35.210  1.00  0.00           H
ATOM   2049  CG2 VAL A 716      36.430  52.420  38.450  1.00  0.00           C
ATOM   2050 HG21 VAL A 716      35.970  52.860  39.360  1.00  0.00           H
ATOM   2051 HG22 VAL A 716      37.390  52.910  38.200  1.00  0.00           H
ATOM   2052 HG23 VAL A 716      36.650  51.350  38.610  1.00  0.00           H
ATOM   2053  C   VAL A 716      35.360  54.730  36.180  1.00  0.00           C
ATOM   2054  O   VAL A 716      36.570  55.120  36.330  1.00  0.00           O
ATOM   2055  N   CYS A 717      34.700  55.120  35.080  1.00  0.00           N
ATOM   2056  HN  CYS A 717      33.740  54.960  34.890  1.00  0.00           H
ATOM   2057  CA  CYS A 717      35.430  55.850  34.020  1.00  0.00           C
ATOM   2058  HA  CYS A 717      36.510  55.800  34.110  1.00  0.00           H
ATOM   2059  CB  CYS A 717      35.040  55.350  32.670  1.00  0.00           C
ATOM   2060  HB1 CYS A 717      35.670  55.770  31.850  1.00  0.00           H
ATOM   2061  HB2 CYS A 717      34.000  55.720  32.570  1.00  0.00           H
ATOM   2062  SG  CYS A 717      34.810  53.530  32.520  1.00  0.00           S
ATOM   2063  HG1 CYS A 717      36.030  53.220  32.120  1.00  0.00           H
ATOM   2064  C   CYS A 717      35.060  57.380  34.090  1.00  0.00           C
ATOM   2065  O   CYS A 717      35.770  58.260  33.540  1.00  0.00           O
ATOM   2066  N   TYR A 718      34.010  57.810  34.800  1.00  0.00           N
ATOM   2067  HN  TYR A 718      33.370  57.150  35.190  1.00  0.00           H
ATOM   2068  CA  TYR A 718      33.580  59.160  34.940  1.00  0.00           C
ATOM   2069  HA  TYR A 718      33.540  59.540  33.940  1.00  0.00           H
ATOM   2070  CB  TYR A 718      32.230  59.160  35.680  1.00  0.00           C
ATOM   2071  HB1 TYR A 718      31.840  60.160  35.960  1.00  0.00           H
ATOM   2072  HB2 TYR A 718      32.380  58.620  36.640  1.00  0.00           H
ATOM   2073  CG  TYR A 718      31.120  58.480  34.950  1.00  0.00           C
ATOM   2074  CD1 TYR A 718      30.030  57.980  35.660  1.00  0.00           C
ATOM   2075  HD1 TYR A 718      30.130  58.010  36.740  1.00  0.00           H
ATOM   2076  CE1 TYR A 718      29.020  57.230  35.070  1.00  0.00           C
ATOM   2077  HE1 TYR A 718      28.310  56.790  35.760  1.00  0.00           H
ATOM   2078  CZ  TYR A 718      29.030  56.960  33.710  1.00  0.00           C
ATOM   2079  OH  TYR A 718      28.000  56.260  33.060  1.00  0.00           O
ATOM   2080  HH  TYR A 718      28.300  56.070  32.170  1.00  0.00           H
ATOM   2081  CD2 TYR A 718      31.080  58.310  33.560  1.00  0.00           C
ATOM   2082  HD2 TYR A 718      31.910  58.750  33.010  1.00  0.00           H
ATOM   2083  CE2 TYR A 718      30.050  57.560  32.930  1.00  0.00           C
ATOM   2084  HE2 TYR A 718      30.190  57.340  31.890  1.00  0.00           H
ATOM   2085  C   TYR A 718      34.450  60.060  35.820  1.00  0.00           C
ATOM   2086  O   TYR A 718      34.450  61.220  35.570  1.00  0.00           O
ATOM   2087  N   ILE A 719      35.190  59.440  36.730  1.00  0.00           N
ATOM   2088  HN  ILE A 719      35.150  58.440  36.860  1.00  0.00           H
ATOM   2089  CA  ILE A 719      36.220  60.020  37.600  1.00  0.00           C
ATOM   2090  HA  ILE A 719      35.730  60.790  38.180  1.00  0.00           H
ATOM   2091  CB  ILE A 719      36.870  59.050  38.620  1.00  0.00           C
ATOM   2092  HB  ILE A 719      37.410  58.370  37.930  1.00  0.00           H
ATOM   2093  CG2 ILE A 719      37.800  59.820  39.610  1.00  0.00           C
ATOM   2094 HG21 ILE A 719      38.330  59.200  40.370  1.00  0.00           H
ATOM   2095 HG22 ILE A 719      37.310  60.720  40.030  1.00  0.00           H
ATOM   2096 HG23 ILE A 719      38.640  60.260  39.040  1.00  0.00           H
ATOM   2097  CG1 ILE A 719      35.720  58.300  39.300  1.00  0.00           C
ATOM   2098 HG11 ILE A 719      36.150  57.630  40.060  1.00  0.00           H
ATOM   2099 HG12 ILE A 719      35.080  57.720  38.590  1.00  0.00           H
ATOM   2100  CD  ILE A 719      34.820  59.270  40.160  1.00  0.00           C
ATOM   2101  HD1 ILE A 719      34.660  60.260  39.670  1.00  0.00           H
ATOM   2102  HD2 ILE A 719      35.200  59.300  41.190  1.00  0.00           H
ATOM   2103  HD3 ILE A 719      33.790  58.840  40.130  1.00  0.00           H
ATOM   2104  C   ILE A 719      37.260  60.660  36.780  1.00  0.00           C
ATOM   2105  O   ILE A 719      37.910  59.940  35.950  1.00  0.00           O
ATOM   2106  N   THR A 720      37.540  61.990  36.840  1.00  0.00           N
ATOM   2107  HN  THR A 720      37.180  62.550  37.590  1.00  0.00           H
ATOM   2108  CA  THR A 720      38.420  62.740  35.850  1.00  0.00           C
ATOM   2109  HA  THR A 720      38.210  62.380  34.850  1.00  0.00           H
ATOM   2110  CB  THR A 720      38.150  64.190  35.830  1.00  0.00           C
ATOM   2111  HB  THR A 720      38.910  64.770  35.270  1.00  0.00           H
ATOM   2112  OG1 THR A 720      38.130  64.730  37.120  1.00  0.00           O
ATOM   2113  HG1 THR A 720      38.030  65.670  36.950  1.00  0.00           H
ATOM   2114  CG2 THR A 720      36.750  64.400  35.310  1.00  0.00           C
ATOM   2115 HG21 THR A 720      35.940  63.940  35.930  1.00  0.00           H
ATOM   2116 HG22 THR A 720      36.600  63.860  34.350  1.00  0.00           H
ATOM   2117 HG23 THR A 720      36.640  65.480  35.110  1.00  0.00           H
ATOM   2118  C   THR A 720      39.880  62.360  36.090  1.00  0.00           C
ATOM   2119  O   THR A 720      40.310  62.160  37.240  1.00  0.00           O
ATOM   2120  N   ARG A 721      40.720  62.280  35.050  1.00  0.00           N
ATOM   2121  HN  ARG A 721      40.360  62.180  34.120  1.00  0.00           H
ATOM   2122  CA  ARG A 721      42.160  62.170  35.220  1.00  0.00           C
ATOM   2123  HA  ARG A 721      42.320  61.340  35.890  1.00  0.00           H
ATOM   2124  CB  ARG A 721      42.900  61.790  33.860  1.00  0.00           C
ATOM   2125  HB1 ARG A 721      43.990  61.650  34.030  1.00  0.00           H
ATOM   2126  HB2 ARG A 721      42.630  62.550  33.090  1.00  0.00           H
ATOM   2127  CG  ARG A 721      42.510  60.360  33.320  1.00  0.00           C
ATOM   2128  HG1 ARG A 721      43.030  60.140  32.380  1.00  0.00           H
ATOM   2129  HG2 ARG A 721      41.400  60.340  33.220  1.00  0.00           H
ATOM   2130  CD  ARG A 721      42.940  59.150  34.210  1.00  0.00           C
ATOM   2131  HD1 ARG A 721      42.390  58.220  33.960  1.00  0.00           H
ATOM   2132  HD2 ARG A 721      42.610  59.410  35.250  1.00  0.00           H
ATOM   2133  NE  ARG A 721      44.430  59.000  34.230  1.00  0.00           N
ATOM   2134  HE  ARG A 721      44.820  59.510  33.460  1.00  0.00           H
ATOM   2135  CZ  ARG A 721      45.140  58.260  35.060  1.00  0.00           C
ATOM   2136  NH1 ARG A 721      44.610  57.650  36.090  1.00  0.00           N
ATOM   2137 HH11 ARG A 721      43.620  57.670  36.220  1.00  0.00           H
ATOM   2138 HH12 ARG A 721      45.260  57.160  36.680  1.00  0.00           H
ATOM   2139  NH2 ARG A 721      46.370  58.040  34.790  1.00  0.00           N
ATOM   2140 HH21 ARG A 721      46.760  58.470  33.980  1.00  0.00           H
ATOM   2141 HH22 ARG A 721      46.830  57.300  35.280  1.00  0.00           H
ATOM   2142  C   ARG A 721      42.810  63.350  35.940  1.00  0.00           C
ATOM   2143  O   ARG A 721      43.570  63.090  36.880  1.00  0.00           O
ATOM   2144  N   PHE A 722      42.370  64.570  35.600  1.00  0.00           N
ATOM   2145  HN  PHE A 722      41.740  64.690  34.850  1.00  0.00           H
ATOM   2146  CA  PHE A 722      42.830  65.700  36.370  1.00  0.00           C
ATOM   2147  HA  PHE A 722      43.870  65.820  36.120  1.00  0.00           H
ATOM   2148  CB  PHE A 722      42.140  66.980  35.820  1.00  0.00           C
ATOM   2149  HB1 PHE A 722      41.080  66.980  36.150  1.00  0.00           H
ATOM   2150  HB2 PHE A 722      42.040  66.960  34.710  1.00  0.00           H
ATOM   2151  CG  PHE A 722      42.940  68.260  36.140  1.00  0.00           C
ATOM   2152  CD1 PHE A 722      44.120  68.670  35.620  1.00  0.00           C
ATOM   2153  HD1 PHE A 722      44.580  68.040  34.860  1.00  0.00           H
ATOM   2154  CE1 PHE A 722      44.690  69.880  36.070  1.00  0.00           C
ATOM   2155  HE1 PHE A 722      45.570  70.210  35.550  1.00  0.00           H
ATOM   2156  CZ  PHE A 722      44.090  70.610  37.120  1.00  0.00           C
ATOM   2157  HZ  PHE A 722      44.560  71.520  37.460  1.00  0.00           H
ATOM   2158  CD2 PHE A 722      42.330  69.000  37.190  1.00  0.00           C
ATOM   2159  HD2 PHE A 722      41.390  68.660  37.610  1.00  0.00           H
ATOM   2160  CE2 PHE A 722      42.960  70.170  37.670  1.00  0.00           C
ATOM   2161  HE2 PHE A 722      42.460  70.810  38.380  1.00  0.00           H
ATOM   2162  C   PHE A 722      42.570  65.640  37.870  1.00  0.00           C
ATOM   2163  O   PHE A 722      43.480  65.940  38.650  1.00  0.00           O
ATOM   2164  N   THR A 723      41.390  65.130  38.280  1.00  0.00           N
ATOM   2165  HN  THR A 723      40.670  64.940  37.610  1.00  0.00           H
ATOM   2166  CA  THR A 723      41.110  64.790  39.710  1.00  0.00           C
ATOM   2167  HA  THR A 723      41.330  65.700  40.230  1.00  0.00           H
ATOM   2168  CB  THR A 723      39.580  64.440  39.980  1.00  0.00           C
ATOM   2169  HB  THR A 723      39.200  63.590  39.370  1.00  0.00           H
ATOM   2170  OG1 THR A 723      38.720  65.580  39.580  1.00  0.00           O
ATOM   2171  HG1 THR A 723      38.190  65.350  38.810  1.00  0.00           H
ATOM   2172  CG2 THR A 723      39.260  64.180  41.430  1.00  0.00           C
ATOM   2173 HG21 THR A 723      39.770  63.250  41.780  1.00  0.00           H
ATOM   2174 HG22 THR A 723      38.180  63.940  41.540  1.00  0.00           H
ATOM   2175 HG23 THR A 723      39.520  65.020  42.120  1.00  0.00           H
ATOM   2176  C   THR A 723      41.900  63.700  40.290  1.00  0.00           C
ATOM   2177  O   THR A 723      42.690  63.770  41.190  1.00  0.00           O
ATOM   2178  N   GLU A 724      41.830  62.520  39.570  1.00  0.00           N
ATOM   2179  HN  GLU A 724      41.290  62.430  38.740  1.00  0.00           H
ATOM   2180  CA  GLU A 724      42.370  61.260  40.050  1.00  0.00           C
ATOM   2181  HA  GLU A 724      42.050  61.060  41.060  1.00  0.00           H
ATOM   2182  CB  GLU A 724      41.990  60.100  39.060  1.00  0.00           C
ATOM   2183  HB1 GLU A 724      42.320  60.450  38.060  1.00  0.00           H
ATOM   2184  HB2 GLU A 724      40.870  60.100  38.980  1.00  0.00           H
ATOM   2185  CG  GLU A 724      42.570  58.710  39.320  1.00  0.00           C
ATOM   2186  HG1 GLU A 724      42.200  58.270  40.270  1.00  0.00           H
ATOM   2187  HG2 GLU A 724      43.670  58.670  39.460  1.00  0.00           H
ATOM   2188  CD  GLU A 724      42.250  57.710  38.210  1.00  0.00           C
ATOM   2189  OE1 GLU A 724      42.050  58.080  37.000  1.00  0.00           O
ATOM   2190  OE2 GLU A 724      42.330  56.430  38.470  1.00  0.00           O
ATOM   2191  C   GLU A 724      43.850  61.280  40.160  1.00  0.00           C
ATOM   2192  O   GLU A 724      44.390  60.850  41.150  1.00  0.00           O
ATOM   2193  N   GLU A 725      44.640  61.790  39.210  1.00  0.00           N
ATOM   2194  HN  GLU A 725      44.210  61.940  38.320  1.00  0.00           H
ATOM   2195  CA  GLU A 725      46.140  61.940  39.250  1.00  0.00           C
ATOM   2196  HA  GLU A 725      46.550  60.940  39.320  1.00  0.00           H
ATOM   2197  CB  GLU A 725      46.720  62.340  37.910  1.00  0.00           C
ATOM   2198  HB1 GLU A 725      47.800  62.590  37.990  1.00  0.00           H
ATOM   2199  HB2 GLU A 725      46.240  63.300  37.630  1.00  0.00           H
ATOM   2200  CG  GLU A 725      46.600  61.320  36.750  1.00  0.00           C
ATOM   2201  HG1 GLU A 725      45.520  61.240  36.500  1.00  0.00           H
ATOM   2202  HG2 GLU A 725      46.900  60.290  37.080  1.00  0.00           H
ATOM   2203  CD  GLU A 725      47.410  61.650  35.470  1.00  0.00           C
ATOM   2204  OE1 GLU A 725      48.350  60.870  35.180  1.00  0.00           O
ATOM   2205  OE2 GLU A 725      47.110  62.680  34.880  1.00  0.00           O
ATOM   2206  C   GLU A 725      46.830  62.670  40.410  1.00  0.00           C
ATOM   2207  O   GLU A 725      47.760  62.230  41.090  1.00  0.00           O
ATOM   2208  N   ALA A 726      46.100  63.740  40.780  1.00  0.00           N
ATOM   2209  HN  ALA A 726      45.450  64.140  40.130  1.00  0.00           H
ATOM   2210  CA  ALA A 726      46.190  64.340  42.100  1.00  0.00           C
ATOM   2211  HA  ALA A 726      47.160  64.790  42.280  1.00  0.00           H
ATOM   2212  CB  ALA A 726      45.300  65.560  42.330  1.00  0.00           C
ATOM   2213  HB1 ALA A 726      45.560  66.140  43.250  1.00  0.00           H
ATOM   2214  HB2 ALA A 726      44.230  65.270  42.400  1.00  0.00           H
ATOM   2215  HB3 ALA A 726      45.450  66.250  41.460  1.00  0.00           H
ATOM   2216  C   ALA A 726      46.030  63.420  43.350  1.00  0.00           C
ATOM   2217  O   ALA A 726      46.960  63.310  44.210  1.00  0.00           O
ATOM   2218  N   PHE A 727      44.970  62.580  43.320  1.00  0.00           N
ATOM   2219  HN  PHE A 727      44.340  62.580  42.550  1.00  0.00           H
ATOM   2220  CA  PHE A 727      44.730  61.640  44.390  1.00  0.00           C
ATOM   2221  HA  PHE A 727      44.930  62.090  45.350  1.00  0.00           H
ATOM   2222  CB  PHE A 727      43.210  61.230  44.440  1.00  0.00           C
ATOM   2223  HB1 PHE A 727      43.030  60.220  44.870  1.00  0.00           H
ATOM   2224  HB2 PHE A 727      42.740  61.150  43.440  1.00  0.00           H
ATOM   2225  CG  PHE A 727      42.470  62.200  45.340  1.00  0.00           C
ATOM   2226  CD1 PHE A 727      42.290  62.020  46.690  1.00  0.00           C
ATOM   2227  HD1 PHE A 727      42.660  61.140  47.190  1.00  0.00           H
ATOM   2228  CE1 PHE A 727      41.460  62.880  47.470  1.00  0.00           C
ATOM   2229  HE1 PHE A 727      41.250  62.770  48.520  1.00  0.00           H
ATOM   2230  CZ  PHE A 727      40.990  64.090  46.890  1.00  0.00           C
ATOM   2231  HZ  PHE A 727      40.360  64.790  47.430  1.00  0.00           H
ATOM   2232  CD2 PHE A 727      42.040  63.390  44.700  1.00  0.00           C
ATOM   2233  HD2 PHE A 727      42.230  63.610  43.670  1.00  0.00           H
ATOM   2234  CE2 PHE A 727      41.280  64.310  45.520  1.00  0.00           C
ATOM   2235  HE2 PHE A 727      40.910  65.200  45.050  1.00  0.00           H
ATOM   2236  C   PHE A 727      45.690  60.450  44.380  1.00  0.00           C
ATOM   2237  O   PHE A 727      46.040  59.940  45.410  1.00  0.00           O
ATOM   2238  N   ALA A 728      46.080  60.030  43.210  1.00  0.00           N
ATOM   2239  HN  ALA A 728      45.640  60.400  42.390  1.00  0.00           H
ATOM   2240  CA  ALA A 728      47.100  58.990  42.990  1.00  0.00           C
ATOM   2241  HA  ALA A 728      46.860  58.070  43.490  1.00  0.00           H
ATOM   2242  CB  ALA A 728      47.250  58.790  41.440  1.00  0.00           C
ATOM   2243  HB1 ALA A 728      47.380  59.700  40.820  1.00  0.00           H
ATOM   2244  HB2 ALA A 728      46.310  58.370  41.020  1.00  0.00           H
ATOM   2245  HB3 ALA A 728      48.040  58.070  41.120  1.00  0.00           H
ATOM   2246  C   ALA A 728      48.400  59.340  43.600  1.00  0.00           C
ATOM   2247  O   ALA A 728      49.050  58.440  44.200  1.00  0.00           O
ATOM   2248  N   ALA A 729      48.910  60.510  43.250  1.00  0.00           N
ATOM   2249  HN  ALA A 729      48.490  61.010  42.500  1.00  0.00           H
ATOM   2250  CA  ALA A 729      50.190  60.950  43.830  1.00  0.00           C
ATOM   2251  HA  ALA A 729      50.890  60.160  43.600  1.00  0.00           H
ATOM   2252  CB  ALA A 729      50.630  62.230  43.200  1.00  0.00           C
ATOM   2253  HB1 ALA A 729      51.430  62.790  43.740  1.00  0.00           H
ATOM   2254  HB2 ALA A 729      49.760  62.910  43.230  1.00  0.00           H
ATOM   2255  HB3 ALA A 729      50.950  62.010  42.160  1.00  0.00           H
ATOM   2256  C   ALA A 729      50.120  61.180  45.340  1.00  0.00           C
ATOM   2257  O   ALA A 729      51.010  60.860  46.070  1.00  0.00           O
ATOM   2258  N   LEU A 730      49.050  61.860  45.850  1.00  0.00           N
ATOM   2259  HN  LEU A 730      48.390  62.330  45.260  1.00  0.00           H
ATOM   2260  CA  LEU A 730      48.800  62.150  47.280  1.00  0.00           C
ATOM   2261  HA  LEU A 730      49.530  62.840  47.670  1.00  0.00           H
ATOM   2262  CB  LEU A 730      47.420  62.780  47.420  1.00  0.00           C
ATOM   2263  HB1 LEU A 730      46.680  62.290  46.750  1.00  0.00           H
ATOM   2264  HB2 LEU A 730      47.540  63.820  47.070  1.00  0.00           H
ATOM   2265  CG  LEU A 730      46.940  62.850  48.980  1.00  0.00           C
ATOM   2266  HG  LEU A 730      47.310  62.020  49.620  1.00  0.00           H
ATOM   2267  CD1 LEU A 730      47.580  64.130  49.670  1.00  0.00           C
ATOM   2268 HD11 LEU A 730      47.150  64.530  50.610  1.00  0.00           H
ATOM   2269 HD12 LEU A 730      47.440  65.020  49.010  1.00  0.00           H
ATOM   2270 HD13 LEU A 730      48.670  63.970  49.780  1.00  0.00           H
ATOM   2271  CD2 LEU A 730      45.380  62.890  49.130  1.00  0.00           C
ATOM   2272 HD21 LEU A 730      45.040  63.010  50.170  1.00  0.00           H
ATOM   2273 HD22 LEU A 730      44.910  61.990  48.710  1.00  0.00           H
ATOM   2274 HD23 LEU A 730      44.970  63.770  48.580  1.00  0.00           H
ATOM   2275  C   LEU A 730      48.870  60.880  48.070  1.00  0.00           C
ATOM   2276  O   LEU A 730      49.600  60.850  49.090  1.00  0.00           O
ATOM   2277  N   ILE A 731      48.190  59.830  47.620  1.00  0.00           N
ATOM   2278  HN  ILE A 731      47.770  59.820  46.720  1.00  0.00           H
ATOM   2279  CA  ILE A 731      48.070  58.490  48.270  1.00  0.00           C
ATOM   2280  HA  ILE A 731      47.740  58.650  49.280  1.00  0.00           H
ATOM   2281  CB  ILE A 731      47.160  57.560  47.580  1.00  0.00           C
ATOM   2282  HB  ILE A 731      47.220  57.700  46.480  1.00  0.00           H
ATOM   2283  CG2 ILE A 731      47.430  56.100  47.920  1.00  0.00           C
ATOM   2284 HG21 ILE A 731      48.490  55.800  47.780  1.00  0.00           H
ATOM   2285 HG22 ILE A 731      46.830  55.430  47.260  1.00  0.00           H
ATOM   2286 HG23 ILE A 731      47.170  55.900  48.980  1.00  0.00           H
ATOM   2287  CG1 ILE A 731      45.680  58.000  47.860  1.00  0.00           C
ATOM   2288 HG11 ILE A 731      44.990  57.660  47.060  1.00  0.00           H
ATOM   2289 HG12 ILE A 731      45.440  59.090  47.850  1.00  0.00           H
ATOM   2290  CD  ILE A 731      45.270  57.440  49.250  1.00  0.00           C
ATOM   2291  HD1 ILE A 731      44.340  57.850  49.700  1.00  0.00           H
ATOM   2292  HD2 ILE A 731      46.060  57.620  50.000  1.00  0.00           H
ATOM   2293  HD3 ILE A 731      45.090  56.350  49.190  1.00  0.00           H
ATOM   2294  C   ILE A 731      49.460  57.900  48.540  1.00  0.00           C
ATOM   2295  O   ILE A 731      49.840  57.560  49.660  1.00  0.00           O
ATOM   2296  N   CYS A 732      50.330  57.970  47.520  1.00  0.00           N
ATOM   2297  HN  CYS A 732      49.960  58.470  46.740  1.00  0.00           H
ATOM   2298  CA  CYS A 732      51.660  57.560  47.610  1.00  0.00           C
ATOM   2299  HA  CYS A 732      51.580  56.530  47.930  1.00  0.00           H
ATOM   2300  CB  CYS A 732      52.320  57.460  46.170  1.00  0.00           C
ATOM   2301  HB1 CYS A 732      53.320  57.010  46.330  1.00  0.00           H
ATOM   2302  HB2 CYS A 732      52.460  58.450  45.690  1.00  0.00           H
ATOM   2303  SG  CYS A 732      51.290  56.440  45.090  1.00  0.00           S
ATOM   2304  HG1 CYS A 732      50.190  57.180  45.010  1.00  0.00           H
ATOM   2305  C   CYS A 732      52.640  58.410  48.440  1.00  0.00           C
ATOM   2306  O   CYS A 732      53.530  57.870  49.060  1.00  0.00           O
ATOM   2307  N   ILE A 733      52.400  59.760  48.500  1.00  0.00           N
ATOM   2308  HN  ILE A 733      51.740  60.100  47.840  1.00  0.00           H
ATOM   2309  CA  ILE A 733      52.970  60.760  49.450  1.00  0.00           C
ATOM   2310  HA  ILE A 733      54.050  60.690  49.420  1.00  0.00           H
ATOM   2311  CB  ILE A 733      52.540  62.090  49.020  1.00  0.00           C
ATOM   2312  HB  ILE A 733      51.450  62.280  48.850  1.00  0.00           H
ATOM   2313  CG2 ILE A 733      53.030  63.090  50.100  1.00  0.00           C
ATOM   2314 HG21 ILE A 733      52.570  62.960  51.100  1.00  0.00           H
ATOM   2315 HG22 ILE A 733      52.780  64.140  49.850  1.00  0.00           H
ATOM   2316 HG23 ILE A 733      54.130  63.060  50.270  1.00  0.00           H
ATOM   2317  CG1 ILE A 733      53.140  62.310  47.600  1.00  0.00           C
ATOM   2318 HG11 ILE A 733      53.130  61.540  46.800  1.00  0.00           H
ATOM   2319 HG12 ILE A 733      54.230  62.410  47.740  1.00  0.00           H
ATOM   2320  CD  ILE A 733      52.680  63.640  46.970  1.00  0.00           C
ATOM   2321  HD1 ILE A 733      52.870  63.580  45.870  1.00  0.00           H
ATOM   2322  HD2 ILE A 733      53.170  64.530  47.420  1.00  0.00           H
ATOM   2323  HD3 ILE A 733      51.580  63.710  47.120  1.00  0.00           H
ATOM   2324  C   ILE A 733      52.570  60.470  50.880  1.00  0.00           C
ATOM   2325  O   ILE A 733      53.400  60.660  51.760  1.00  0.00           O
ATOM   2326  N   ILE A 734      51.320  60.060  51.170  1.00  0.00           N
ATOM   2327  HN  ILE A 734      50.670  60.240  50.440  1.00  0.00           H
ATOM   2328  CA  ILE A 734      50.780  59.650  52.400  1.00  0.00           C
ATOM   2329  HA  ILE A 734      50.960  60.370  53.190  1.00  0.00           H
ATOM   2330  CB  ILE A 734      49.280  59.600  52.210  1.00  0.00           C
ATOM   2331  HB  ILE A 734      48.970  59.200  51.230  1.00  0.00           H
ATOM   2332  CG2 ILE A 734      48.700  58.620  53.350  1.00  0.00           C
ATOM   2333 HG21 ILE A 734      48.970  59.040  54.340  1.00  0.00           H
ATOM   2334 HG22 ILE A 734      49.150  57.610  53.200  1.00  0.00           H
ATOM   2335 HG23 ILE A 734      47.610  58.420  53.210  1.00  0.00           H
ATOM   2336  CG1 ILE A 734      48.720  61.020  52.190  1.00  0.00           C
ATOM   2337 HG11 ILE A 734      49.080  61.560  51.280  1.00  0.00           H
ATOM   2338 HG12 ILE A 734      49.140  61.610  53.030  1.00  0.00           H
ATOM   2339  CD  ILE A 734      47.230  61.130  52.200  1.00  0.00           C
ATOM   2340  HD1 ILE A 734      46.960  62.180  51.960  1.00  0.00           H
ATOM   2341  HD2 ILE A 734      46.690  60.780  53.100  1.00  0.00           H
ATOM   2342  HD3 ILE A 734      46.790  60.470  51.400  1.00  0.00           H
ATOM   2343  C   ILE A 734      51.500  58.430  52.930  1.00  0.00           C
ATOM   2344  O   ILE A 734      51.830  58.390  54.120  1.00  0.00           O
ATOM   2345  N   PHE A 735      51.780  57.390  52.080  1.00  0.00           N
ATOM   2346  HN  PHE A 735      51.490  57.480  51.140  1.00  0.00           H
ATOM   2347  CA  PHE A 735      52.610  56.170  52.490  1.00  0.00           C
ATOM   2348  HA  PHE A 735      52.120  55.720  53.340  1.00  0.00           H
ATOM   2349  CB  PHE A 735      52.700  55.190  51.320  1.00  0.00           C
ATOM   2350  HB1 PHE A 735      53.270  54.280  51.620  1.00  0.00           H
ATOM   2351  HB2 PHE A 735      53.270  55.720  50.530  1.00  0.00           H
ATOM   2352  CG  PHE A 735      51.340  54.740  50.850  1.00  0.00           C
ATOM   2353  CD1 PHE A 735      51.290  54.290  49.500  1.00  0.00           C
ATOM   2354  HD1 PHE A 735      52.240  54.260  49.000  1.00  0.00           H
ATOM   2355  CE1 PHE A 735      50.020  54.010  48.990  1.00  0.00           C
ATOM   2356  HE1 PHE A 735      49.950  53.680  47.960  1.00  0.00           H
ATOM   2357  CZ  PHE A 735      48.870  54.000  49.680  1.00  0.00           C
ATOM   2358  HZ  PHE A 735      47.910  53.730  49.300  1.00  0.00           H
ATOM   2359  CD2 PHE A 735      50.130  54.800  51.640  1.00  0.00           C
ATOM   2360  HD2 PHE A 735      50.250  55.030  52.680  1.00  0.00           H
ATOM   2361  CE2 PHE A 735      48.930  54.410  51.000  1.00  0.00           C
ATOM   2362  HE2 PHE A 735      48.020  54.260  51.570  1.00  0.00           H
ATOM   2363  C   PHE A 735      54.020  56.510  52.910  1.00  0.00           C
ATOM   2364  O   PHE A 735      54.460  56.020  53.980  1.00  0.00           O
ATOM   2365  N   ILE A 736      54.720  57.480  52.270  1.00  0.00           N
ATOM   2366  HN  ILE A 736      54.340  57.900  51.450  1.00  0.00           H
ATOM   2367  CA  ILE A 736      56.010  57.950  52.700  1.00  0.00           C
ATOM   2368  HA  ILE A 736      56.520  57.050  52.990  1.00  0.00           H
ATOM   2369  CB  ILE A 736      56.790  58.810  51.660  1.00  0.00           C
ATOM   2370  HB  ILE A 736      56.260  59.790  51.710  1.00  0.00           H
ATOM   2371  CG2 ILE A 736      58.290  59.010  52.100  1.00  0.00           C
ATOM   2372 HG21 ILE A 736      58.850  59.610  51.350  1.00  0.00           H
ATOM   2373 HG22 ILE A 736      58.880  58.090  52.340  1.00  0.00           H
ATOM   2374 HG23 ILE A 736      58.320  59.660  53.000  1.00  0.00           H
ATOM   2375  CG1 ILE A 736      56.690  58.250  50.210  1.00  0.00           C
ATOM   2376 HG11 ILE A 736      57.230  59.000  49.600  1.00  0.00           H
ATOM   2377 HG12 ILE A 736      55.610  58.280  49.970  1.00  0.00           H
ATOM   2378  CD  ILE A 736      57.360  56.850  50.130  1.00  0.00           C
ATOM   2379  HD1 ILE A 736      57.090  56.380  49.160  1.00  0.00           H
ATOM   2380  HD2 ILE A 736      57.060  56.180  50.960  1.00  0.00           H
ATOM   2381  HD3 ILE A 736      58.460  56.970  50.200  1.00  0.00           H
ATOM   2382  C   ILE A 736      55.900  58.760  54.000  1.00  0.00           C
ATOM   2383  O   ILE A 736      56.690  58.650  54.910  1.00  0.00           O
ATOM   2384  N   TYR A 737      54.760  59.500  54.110  1.00  0.00           N
ATOM   2385  HN  TYR A 737      54.080  59.580  53.390  1.00  0.00           H
ATOM   2386  CA  TYR A 737      54.430  60.200  55.380  1.00  0.00           C
ATOM   2387  HA  TYR A 737      55.300  60.790  55.600  1.00  0.00           H
ATOM   2388  CB  TYR A 737      53.320  61.220  55.190  1.00  0.00           C
ATOM   2389  HB1 TYR A 737      52.410  60.680  54.860  1.00  0.00           H
ATOM   2390  HB2 TYR A 737      53.440  62.070  54.480  1.00  0.00           H
ATOM   2391  CG  TYR A 737      52.920  62.040  56.430  1.00  0.00           C
ATOM   2392  CD1 TYR A 737      52.130  61.470  57.400  1.00  0.00           C
ATOM   2393  HD1 TYR A 737      51.860  60.430  57.390  1.00  0.00           H
ATOM   2394  CE1 TYR A 737      51.760  62.210  58.480  1.00  0.00           C
ATOM   2395  HE1 TYR A 737      51.140  61.790  59.260  1.00  0.00           H
ATOM   2396  CZ  TYR A 737      52.230  63.520  58.670  1.00  0.00           C
ATOM   2397  OH  TYR A 737      52.020  64.060  59.880  1.00  0.00           O
ATOM   2398  HH  TYR A 737      51.320  63.560  60.300  1.00  0.00           H
ATOM   2399  CD2 TYR A 737      53.420  63.380  56.620  1.00  0.00           C
ATOM   2400  HD2 TYR A 737      54.170  63.800  55.960  1.00  0.00           H
ATOM   2401  CE2 TYR A 737      53.080  64.080  57.780  1.00  0.00           C
ATOM   2402  HE2 TYR A 737      53.630  64.980  58.010  1.00  0.00           H
ATOM   2403  C   TYR A 737      54.240  59.260  56.640  1.00  0.00           C
ATOM   2404  O   TYR A 737      54.820  59.500  57.720  1.00  0.00           O
ATOM   2405  N   GLU A 738      53.480  58.160  56.480  1.00  0.00           N
ATOM   2406  HN  GLU A 738      52.890  58.100  55.680  1.00  0.00           H
ATOM   2407  CA  GLU A 738      53.340  57.050  57.430  1.00  0.00           C
ATOM   2408  HA  GLU A 738      52.910  57.450  58.350  1.00  0.00           H
ATOM   2409  CB  GLU A 738      52.420  55.950  56.920  1.00  0.00           C
ATOM   2410  HB1 GLU A 738      52.530  54.960  57.420  1.00  0.00           H
ATOM   2411  HB2 GLU A 738      52.590  55.910  55.820  1.00  0.00           H
ATOM   2412  CG  GLU A 738      50.850  56.360  57.120  1.00  0.00           C
ATOM   2413  HG1 GLU A 738      50.260  55.610  56.550  1.00  0.00           H
ATOM   2414  HG2 GLU A 738      50.550  57.410  56.890  1.00  0.00           H
ATOM   2415  CD  GLU A 738      50.320  56.150  58.520  1.00  0.00           C
ATOM   2416  OE1 GLU A 738      49.590  57.110  58.960  1.00  0.00           O
ATOM   2417  OE2 GLU A 738      50.590  55.180  59.160  1.00  0.00           O
ATOM   2418  C   GLU A 738      54.610  56.420  57.840  1.00  0.00           C
ATOM   2419  O   GLU A 738      54.790  56.080  59.040  1.00  0.00           O
ATOM   2420  N   ALA A 739      55.560  56.230  56.890  1.00  0.00           N
ATOM   2421  HN  ALA A 739      55.340  56.340  55.920  1.00  0.00           H
ATOM   2422  CA  ALA A 739      56.970  55.790  57.160  1.00  0.00           C
ATOM   2423  HA  ALA A 739      57.080  54.860  57.710  1.00  0.00           H
ATOM   2424  CB  ALA A 739      57.660  55.430  55.850  1.00  0.00           C
ATOM   2425  HB1 ALA A 739      57.300  56.140  55.090  1.00  0.00           H
ATOM   2426  HB2 ALA A 739      57.320  54.410  55.590  1.00  0.00           H
ATOM   2427  HB3 ALA A 739      58.770  55.450  55.800  1.00  0.00           H
ATOM   2428  C   ALA A 739      57.760  56.780  57.960  1.00  0.00           C
ATOM   2429  O   ALA A 739      58.450  56.340  58.880  1.00  0.00           O
ATOM   2430  N   LEU A 740      57.660  58.090  57.560  1.00  0.00           N
ATOM   2431  HN  LEU A 740      57.000  58.410  56.880  1.00  0.00           H
ATOM   2432  CA  LEU A 740      58.340  59.220  58.200  1.00  0.00           C
ATOM   2433  HA  LEU A 740      59.400  59.030  58.190  1.00  0.00           H
ATOM   2434  CB  LEU A 740      58.120  60.430  57.300  1.00  0.00           C
ATOM   2435  HB1 LEU A 740      57.040  60.670  57.190  1.00  0.00           H
ATOM   2436  HB2 LEU A 740      58.480  60.170  56.280  1.00  0.00           H
ATOM   2437  CG  LEU A 740      58.730  61.730  57.740  1.00  0.00           C
ATOM   2438  HG  LEU A 740      58.240  62.040  58.690  1.00  0.00           H
ATOM   2439  CD1 LEU A 740      60.270  61.600  58.110  1.00  0.00           C
ATOM   2440 HD11 LEU A 740      60.490  60.990  59.010  1.00  0.00           H
ATOM   2441 HD12 LEU A 740      60.540  62.660  58.280  1.00  0.00           H
ATOM   2442 HD13 LEU A 740      60.620  61.160  57.150  1.00  0.00           H
ATOM   2443  CD2 LEU A 740      58.470  62.750  56.670  1.00  0.00           C
ATOM   2444 HD21 LEU A 740      58.870  62.440  55.680  1.00  0.00           H
ATOM   2445 HD22 LEU A 740      58.890  63.740  56.940  1.00  0.00           H
ATOM   2446 HD23 LEU A 740      57.370  62.960  56.630  1.00  0.00           H
ATOM   2447  C   LEU A 740      57.810  59.540  59.600  1.00  0.00           C
ATOM   2448  O   LEU A 740      58.660  59.840  60.460  1.00  0.00           O
ATOM   2449  N   GLU A 741      56.490  59.530  59.880  1.00  0.00           N
ATOM   2450  HN  GLU A 741      55.840  59.390  59.130  1.00  0.00           H
ATOM   2451  CA  GLU A 741      55.880  59.640  61.230  1.00  0.00           C
ATOM   2452  HA  GLU A 741      56.130  60.570  61.730  1.00  0.00           H
ATOM   2453  CB  GLU A 741      54.330  59.610  61.190  1.00  0.00           C
ATOM   2454  HB1 GLU A 741      54.090  58.860  60.410  1.00  0.00           H
ATOM   2455  HB2 GLU A 741      54.030  60.630  60.860  1.00  0.00           H
ATOM   2456  CG  GLU A 741      53.570  59.340  62.510  1.00  0.00           C
ATOM   2457  HG1 GLU A 741      53.900  60.060  63.300  1.00  0.00           H
ATOM   2458  HG2 GLU A 741      53.840  58.310  62.810  1.00  0.00           H
ATOM   2459  CD  GLU A 741      52.030  59.360  62.430  1.00  0.00           C
ATOM   2460  OE1 GLU A 741      51.530  58.200  62.500  1.00  0.00           O
ATOM   2461  OE2 GLU A 741      51.330  60.390  62.230  1.00  0.00           O
ATOM   2462  C   GLU A 741      56.350  58.500  62.090  1.00  0.00           C
ATOM   2463  O   GLU A 741      56.660  58.680  63.270  1.00  0.00           O
ATOM   2464  N   LYS A 742      56.430  57.220  61.490  1.00  0.00           N
ATOM   2465  HN  LYS A 742      55.990  56.990  60.630  1.00  0.00           H
ATOM   2466  CA  LYS A 742      56.940  56.000  62.090  1.00  0.00           C
ATOM   2467  HA  LYS A 742      56.480  55.990  63.070  1.00  0.00           H
ATOM   2468  CB  LYS A 742      56.630  54.700  61.320  1.00  0.00           C
ATOM   2469  HB1 LYS A 742      57.260  54.590  60.420  1.00  0.00           H
ATOM   2470  HB2 LYS A 742      55.560  54.700  61.020  1.00  0.00           H
ATOM   2471  CG  LYS A 742      56.850  53.360  62.070  1.00  0.00           C
ATOM   2472  HG1 LYS A 742      57.920  53.060  62.070  1.00  0.00           H
ATOM   2473  HG2 LYS A 742      56.400  52.620  61.380  1.00  0.00           H
ATOM   2474  CD  LYS A 742      56.320  53.270  63.480  1.00  0.00           C
ATOM   2475  HD1 LYS A 742      56.960  53.880  64.150  1.00  0.00           H
ATOM   2476  HD2 LYS A 742      56.470  52.250  63.860  1.00  0.00           H
ATOM   2477  CE  LYS A 742      54.880  53.660  63.710  1.00  0.00           C
ATOM   2478  HE1 LYS A 742      54.210  53.180  62.960  1.00  0.00           H
ATOM   2479  HE2 LYS A 742      54.820  54.750  63.540  1.00  0.00           H
ATOM   2480  NZ  LYS A 742      54.400  53.290  65.010  1.00  0.00           N
ATOM   2481  HZ1 LYS A 742      53.440  53.650  65.180  1.00  0.00           H
ATOM   2482  HZ2 LYS A 742      55.030  53.800  65.670  1.00  0.00           H
ATOM   2483  HZ3 LYS A 742      54.540  52.270  65.180  1.00  0.00           H
ATOM   2484  C   LYS A 742      58.410  56.070  62.430  1.00  0.00           C
ATOM   2485  O   LYS A 742      58.830  55.600  63.470  1.00  0.00           O
ATOM   2486  N   LEU A 743      59.310  56.740  61.640  1.00  0.00           N
ATOM   2487  HN  LEU A 743      58.890  56.950  60.750  1.00  0.00           H
ATOM   2488  CA  LEU A 743      60.630  57.100  61.930  1.00  0.00           C
ATOM   2489  HA  LEU A 743      61.260  56.230  62.120  1.00  0.00           H
ATOM   2490  CB  LEU A 743      61.310  57.850  60.710  1.00  0.00           C
ATOM   2491  HB1 LEU A 743      60.900  58.870  60.590  1.00  0.00           H
ATOM   2492  HB2 LEU A 743      61.080  57.270  59.790  1.00  0.00           H
ATOM   2493  CG  LEU A 743      62.850  57.980  60.750  1.00  0.00           C
ATOM   2494  HG  LEU A 743      63.140  58.710  61.540  1.00  0.00           H
ATOM   2495  CD1 LEU A 743      63.570  56.650  60.990  1.00  0.00           C
ATOM   2496 HD11 LEU A 743      64.590  56.810  60.600  1.00  0.00           H
ATOM   2497 HD12 LEU A 743      63.180  55.780  60.410  1.00  0.00           H
ATOM   2498 HD13 LEU A 743      63.660  56.370  62.070  1.00  0.00           H
ATOM   2499  CD2 LEU A 743      63.340  58.470  59.380  1.00  0.00           C
ATOM   2500 HD21 LEU A 743      62.720  59.320  59.020  1.00  0.00           H
ATOM   2501 HD22 LEU A 743      63.300  57.630  58.650  1.00  0.00           H
ATOM   2502 HD23 LEU A 743      64.410  58.750  59.350  1.00  0.00           H
ATOM   2503  C   LEU A 743      60.800  57.950  63.140  1.00  0.00           C
ATOM   2504  O   LEU A 743      61.580  57.620  64.040  1.00  0.00           O
ATOM   2505  N   PHE A 744      59.930  58.980  63.220  1.00  0.00           N
ATOM   2506  HN  PHE A 744      59.430  59.250  62.400  1.00  0.00           H
ATOM   2507  CA  PHE A 744      59.800  59.870  64.390  1.00  0.00           C
ATOM   2508  HA  PHE A 744      60.780  60.130  64.770  1.00  0.00           H
ATOM   2509  CB  PHE A 744      58.980  61.150  64.170  1.00  0.00           C
ATOM   2510  HB1 PHE A 744      58.830  61.720  65.110  1.00  0.00           H
ATOM   2511  HB2 PHE A 744      57.990  60.930  63.720  1.00  0.00           H
ATOM   2512  CG  PHE A 744      59.770  62.120  63.340  1.00  0.00           C
ATOM   2513  CD1 PHE A 744      59.110  63.310  63.030  1.00  0.00           C
ATOM   2514  HD1 PHE A 744      58.070  63.380  63.290  1.00  0.00           H
ATOM   2515  CE1 PHE A 744      59.730  64.280  62.250  1.00  0.00           C
ATOM   2516  HE1 PHE A 744      59.170  65.160  61.940  1.00  0.00           H
ATOM   2517  CZ  PHE A 744      61.090  64.140  61.900  1.00  0.00           C
ATOM   2518  HZ  PHE A 744      61.630  64.940  61.420  1.00  0.00           H
ATOM   2519  CD2 PHE A 744      61.130  61.950  62.890  1.00  0.00           C
ATOM   2520  HD2 PHE A 744      61.730  61.070  63.070  1.00  0.00           H
ATOM   2521  CE2 PHE A 744      61.810  63.000  62.210  1.00  0.00           C
ATOM   2522  HE2 PHE A 744      62.870  62.910  62.050  1.00  0.00           H
ATOM   2523  C   PHE A 744      59.360  59.210  65.660  1.00  0.00           C
ATOM   2524  O   PHE A 744      59.880  59.430  66.720  1.00  0.00           O
ATOM   2525  N   ASP A 745      58.400  58.310  65.540  1.00  0.00           N
ATOM   2526  HN  ASP A 745      58.070  58.070  64.630  1.00  0.00           H
ATOM   2527  CA  ASP A 745      57.760  57.580  66.620  1.00  0.00           C
ATOM   2528  HA  ASP A 745      57.410  58.300  67.340  1.00  0.00           H
ATOM   2529  CB  ASP A 745      56.670  56.670  66.030  1.00  0.00           C
ATOM   2530  HB1 ASP A 745      57.190  55.970  65.360  1.00  0.00           H
ATOM   2531  HB2 ASP A 745      55.950  57.320  65.500  1.00  0.00           H
ATOM   2532  CG  ASP A 745      55.880  55.850  67.040  1.00  0.00           C
ATOM   2533  OD1 ASP A 745      55.410  56.480  68.000  1.00  0.00           O
ATOM   2534  OD2 ASP A 745      55.780  54.600  66.840  1.00  0.00           O
ATOM   2535  C   ASP A 745      58.750  56.620  67.370  1.00  0.00           C
ATOM   2536  O   ASP A 745      58.800  56.580  68.600  1.00  0.00           O
ATOM   2537  N   LEU A 746      59.610  55.960  66.610  1.00  0.00           N
ATOM   2538  HN  LEU A 746      59.450  55.990  65.620  1.00  0.00           H
ATOM   2539  CA  LEU A 746      60.740  55.170  67.110  1.00  0.00           C
ATOM   2540  HA  LEU A 746      60.350  54.400  67.770  1.00  0.00           H
ATOM   2541  CB  LEU A 746      61.600  54.500  65.910  1.00  0.00           C
ATOM   2542  HB1 LEU A 746      62.520  54.010  66.260  1.00  0.00           H
ATOM   2543  HB2 LEU A 746      62.070  55.310  65.290  1.00  0.00           H
ATOM   2544  CG  LEU A 746      60.930  53.380  65.020  1.00  0.00           C
ATOM   2545  HG  LEU A 746      59.840  53.530  64.860  1.00  0.00           H
ATOM   2546  CD1 LEU A 746      61.460  53.250  63.620  1.00  0.00           C
ATOM   2547 HD11 LEU A 746      62.480  52.800  63.620  1.00  0.00           H
ATOM   2548 HD12 LEU A 746      61.480  54.280  63.180  1.00  0.00           H
ATOM   2549 HD13 LEU A 746      60.770  52.520  63.140  1.00  0.00           H
ATOM   2550  CD2 LEU A 746      61.140  52.070  65.780  1.00  0.00           C
ATOM   2551 HD21 LEU A 746      60.850  51.170  65.200  1.00  0.00           H
ATOM   2552 HD22 LEU A 746      60.700  52.070  66.790  1.00  0.00           H
ATOM   2553 HD23 LEU A 746      62.240  51.960  65.890  1.00  0.00           H
ATOM   2554  C   LEU A 746      61.670  56.050  67.870  1.00  0.00           C
ATOM   2555  O   LEU A 746      62.210  55.750  68.890  1.00  0.00           O
ATOM   2556  N   GLY A 747      61.930  57.250  67.360  1.00  0.00           N
ATOM   2557  HN  GLY A 747      61.480  57.590  66.530  1.00  0.00           H
ATOM   2558  CA  GLY A 747      62.800  58.240  67.980  1.00  0.00           C
ATOM   2559  HA1 GLY A 747      62.910  59.160  67.430  1.00  0.00           H
ATOM   2560  HA2 GLY A 747      63.790  57.820  67.960  1.00  0.00           H
ATOM   2561  C   GLY A 747      62.500  58.720  69.380  1.00  0.00           C
ATOM   2562  O   GLY A 747      63.440  58.760  70.160  1.00  0.00           O
ATOM   2563  N   GLU A 748      61.280  59.140  69.660  1.00  0.00           N
ATOM   2564  HN  GLU A 748      60.610  59.140  68.920  1.00  0.00           H
ATOM   2565  CA  GLU A 748      60.870  59.690  70.990  1.00  0.00           C
ATOM   2566  HA  GLU A 748      61.620  60.380  71.350  1.00  0.00           H
ATOM   2567  CB  GLU A 748      59.590  60.480  70.850  1.00  0.00           C
ATOM   2568  HB1 GLU A 748      59.840  61.240  70.080  1.00  0.00           H
ATOM   2569  HB2 GLU A 748      59.300  60.940  71.820  1.00  0.00           H
ATOM   2570  CG  GLU A 748      58.380  59.700  70.190  1.00  0.00           C
ATOM   2571  HG1 GLU A 748      58.150  58.850  70.870  1.00  0.00           H
ATOM   2572  HG2 GLU A 748      58.640  59.270  69.200  1.00  0.00           H
ATOM   2573  CD  GLU A 748      57.150  60.520  70.010  1.00  0.00           C
ATOM   2574  OE1 GLU A 748      57.100  61.390  69.070  1.00  0.00           O
ATOM   2575  OE2 GLU A 748      56.180  60.340  70.830  1.00  0.00           O
ATOM   2576  C   GLU A 748      60.790  58.610  72.060  1.00  0.00           C
ATOM   2577  O   GLU A 748      61.090  58.930  73.280  1.00  0.00           O
ATOM   2578  N   THR A 749      60.480  57.340  71.630  1.00  0.00           N
ATOM   2579  HN  THR A 749      60.060  57.250  70.720  1.00  0.00           H
ATOM   2580  CA  THR A 749      60.420  56.080  72.410  1.00  0.00           C
ATOM   2581  HA  THR A 749      59.980  56.360  73.360  1.00  0.00           H
ATOM   2582  CB  THR A 749      59.610  55.000  71.580  1.00  0.00           C
ATOM   2583  HB  THR A 749      59.810  55.150  70.500  1.00  0.00           H
ATOM   2584  OG1 THR A 749      58.190  55.260  71.770  1.00  0.00           O
ATOM   2585  HG1 THR A 749      57.770  54.590  71.220  1.00  0.00           H
ATOM   2586  CG2 THR A 749      59.860  53.550  72.010  1.00  0.00           C
ATOM   2587 HG21 THR A 749      59.230  52.820  71.460  1.00  0.00           H
ATOM   2588 HG22 THR A 749      59.730  53.420  73.100  1.00  0.00           H
ATOM   2589 HG23 THR A 749      60.900  53.250  71.780  1.00  0.00           H
ATOM   2590  C   THR A 749      61.780  55.550  72.780  1.00  0.00           C
ATOM   2591  O   THR A 749      61.980  55.120  73.920  1.00  0.00           O
ATOM   2592  N   TYR A 750      62.770  55.720  71.840  1.00  0.00           N
ATOM   2593  HN  TYR A 750      62.540  56.160  70.980  1.00  0.00           H
ATOM   2594  CA  TYR A 750      64.100  55.080  72.040  1.00  0.00           C
ATOM   2595  HA  TYR A 750      64.130  54.420  72.890  1.00  0.00           H
ATOM   2596  CB  TYR A 750      64.320  53.950  70.950  1.00  0.00           C
ATOM   2597  HB1 TYR A 750      65.360  53.600  70.880  1.00  0.00           H
ATOM   2598  HB2 TYR A 750      64.130  54.520  70.010  1.00  0.00           H
ATOM   2599  CG  TYR A 750      63.360  52.760  71.050  1.00  0.00           C
ATOM   2600  CD1 TYR A 750      63.570  51.850  72.150  1.00  0.00           C
ATOM   2601  HD1 TYR A 750      64.250  52.060  72.960  1.00  0.00           H
ATOM   2602  CE1 TYR A 750      62.710  50.730  72.170  1.00  0.00           C
ATOM   2603  HE1 TYR A 750      62.740  50.000  72.970  1.00  0.00           H
ATOM   2604  CZ  TYR A 750      61.730  50.510  71.140  1.00  0.00           C
ATOM   2605  OH  TYR A 750      60.910  49.340  71.220  1.00  0.00           O
ATOM   2606  HH  TYR A 750      60.170  49.630  70.690  1.00  0.00           H
ATOM   2607  CD2 TYR A 750      62.480  52.480  69.990  1.00  0.00           C
ATOM   2608  HD2 TYR A 750      62.230  53.240  69.260  1.00  0.00           H
ATOM   2609  CE2 TYR A 750      61.650  51.370  70.000  1.00  0.00           C
ATOM   2610  HE2 TYR A 750      60.910  51.290  69.230  1.00  0.00           H
ATOM   2611  C   TYR A 750      65.280  55.960  72.210  1.00  0.00           C
ATOM   2612  O   TYR A 750      65.560  56.830  71.370  1.00  0.00           O
ATOM   2613  N   ALA A 751      66.130  55.730  73.200  1.00  0.00           N
ATOM   2614  HN  ALA A 751      65.940  54.950  73.780  1.00  0.00           H
ATOM   2615  CA  ALA A 751      67.380  56.460  73.380  1.00  0.00           C
ATOM   2616  HA  ALA A 751      67.130  57.510  73.480  1.00  0.00           H
ATOM   2617  CB  ALA A 751      67.910  55.960  74.630  1.00  0.00           C
ATOM   2618  HB1 ALA A 751      68.870  56.380  74.990  1.00  0.00           H
ATOM   2619  HB2 ALA A 751      68.230  54.900  74.500  1.00  0.00           H
ATOM   2620  HB3 ALA A 751      67.290  56.170  75.530  1.00  0.00           H
ATOM   2621  C   ALA A 751      68.450  56.250  72.240  1.00  0.00           C
ATOM   2622  O   ALA A 751      68.650  55.160  71.650  1.00  0.00           O
ATOM   2623  N   PHE A 752      69.280  57.260  72.000  1.00  0.00           N
ATOM   2624  HN  PHE A 752      69.100  58.120  72.460  1.00  0.00           H
ATOM   2625  CA  PHE A 752      70.370  57.260  71.020  1.00  0.00           C
ATOM   2626  HA  PHE A 752      70.210  56.470  70.300  1.00  0.00           H
ATOM   2627  CB  PHE A 752      70.350  58.570  70.150  1.00  0.00           C
ATOM   2628  HB1 PHE A 752      70.370  59.460  70.820  1.00  0.00           H
ATOM   2629  HB2 PHE A 752      69.370  58.560  69.640  1.00  0.00           H
ATOM   2630  CG  PHE A 752      71.420  58.700  69.120  1.00  0.00           C
ATOM   2631  CD1 PHE A 752      71.050  58.270  67.840  1.00  0.00           C
ATOM   2632  HD1 PHE A 752      70.110  57.740  67.730  1.00  0.00           H
ATOM   2633  CE1 PHE A 752      71.980  58.330  66.800  1.00  0.00           C
ATOM   2634  HE1 PHE A 752      71.700  58.030  65.800  1.00  0.00           H
ATOM   2635  CZ  PHE A 752      73.180  59.030  66.960  1.00  0.00           C
ATOM   2636  HZ  PHE A 752      73.860  59.140  66.120  1.00  0.00           H
ATOM   2637  CD2 PHE A 752      72.650  59.280  69.410  1.00  0.00           C
ATOM   2638  HD2 PHE A 752      73.040  59.450  70.390  1.00  0.00           H
ATOM   2639  CE2 PHE A 752      73.580  59.480  68.280  1.00  0.00           C
ATOM   2640  HE2 PHE A 752      74.570  59.810  68.500  1.00  0.00           H
ATOM   2641  C   PHE A 752      71.780  57.050  71.650  1.00  0.00           C
ATOM   2642  O   PHE A 752      72.050  57.590  72.720  1.00  0.00           O
ATOM   2643  N   PRO A 822      72.670  56.290  71.100  1.00  0.00           N
ATOM   2644  CD  PRO A 822      74.030  56.180  71.680  1.00  0.00           C
ATOM   2645  HD1 PRO A 822      73.890  55.680  72.660  1.00  0.00           H
ATOM   2646  HD2 PRO A 822      74.600  57.130  71.710  1.00  0.00           H
ATOM   2647  CA  PRO A 822      72.460  55.550  69.900  1.00  0.00           C
ATOM   2648  HA  PRO A 822      71.910  56.170  69.210  1.00  0.00           H
ATOM   2649  CB  PRO A 822      73.880  55.260  69.440  1.00  0.00           C
ATOM   2650  HB1 PRO A 822      74.220  56.150  68.880  1.00  0.00           H
ATOM   2651  HB2 PRO A 822      73.970  54.360  68.800  1.00  0.00           H
ATOM   2652  CG  PRO A 822      74.740  55.150  70.790  1.00  0.00           C
ATOM   2653  HG1 PRO A 822      74.620  54.150  71.240  1.00  0.00           H
ATOM   2654  HG2 PRO A 822      75.810  55.240  70.500  1.00  0.00           H
ATOM   2655  C   PRO A 822      71.640  54.210  69.990  1.00  0.00           C
ATOM   2656  O   PRO A 822      70.720  54.150  69.160  1.00  0.00           O
ATOM   2657  N   ASP A 823      71.970  53.200  70.850  1.00  0.00           N
ATOM   2658  HN  ASP A 823      72.690  53.460  71.500  1.00  0.00           H
ATOM   2659  CA  ASP A 823      71.470  51.830  71.040  1.00  0.00           C
ATOM   2660  HA  ASP A 823      72.330  51.210  70.830  1.00  0.00           H
ATOM   2661  CB  ASP A 823      71.130  51.630  72.570  1.00  0.00           C
ATOM   2662  HB1 ASP A 823      70.720  50.600  72.710  1.00  0.00           H
ATOM   2663  HB2 ASP A 823      70.490  52.470  72.920  1.00  0.00           H
ATOM   2664  CG  ASP A 823      72.440  51.570  73.410  1.00  0.00           C
ATOM   2665  OD1 ASP A 823      73.560  51.870  72.970  1.00  0.00           O
ATOM   2666  OD2 ASP A 823      72.370  51.240  74.660  1.00  0.00           O
ATOM   2667  C   ASP A 823      70.410  51.320  70.160  1.00  0.00           C
ATOM   2668  O   ASP A 823      70.550  50.990  68.990  1.00  0.00           O
ATOM   2669  N   VAL A 824      69.200  51.120  70.760  1.00  0.00           N
ATOM   2670  HN  VAL A 824      69.070  51.400  71.700  1.00  0.00           H
ATOM   2671  CA  VAL A 824      68.050  50.450  70.160  1.00  0.00           C
ATOM   2672  HA  VAL A 824      68.430  49.500  69.860  1.00  0.00           H
ATOM   2673  CB  VAL A 824      66.780  50.060  71.040  1.00  0.00           C
ATOM   2674  HB  VAL A 824      66.310  51.010  71.370  1.00  0.00           H
ATOM   2675  CG1 VAL A 824      65.750  49.210  70.190  1.00  0.00           C
ATOM   2676 HG11 VAL A 824      66.160  48.180  70.070  1.00  0.00           H
ATOM   2677 HG12 VAL A 824      65.560  49.590  69.170  1.00  0.00           H
ATOM   2678 HG13 VAL A 824      64.760  49.040  70.670  1.00  0.00           H
ATOM   2679  CG2 VAL A 824      67.110  49.430  72.470  1.00  0.00           C
ATOM   2680 HG21 VAL A 824      67.710  50.170  73.030  1.00  0.00           H
ATOM   2681 HG22 VAL A 824      67.760  48.520  72.380  1.00  0.00           H
ATOM   2682 HG23 VAL A 824      66.260  49.130  73.120  1.00  0.00           H
ATOM   2683  C   VAL A 824      67.570  51.180  68.930  1.00  0.00           C
ATOM   2684  O   VAL A 824      67.400  50.570  67.870  1.00  0.00           O
ATOM   2685  N   LEU A 825      67.510  52.550  69.060  1.00  0.00           N
ATOM   2686  HN  LEU A 825      67.600  53.000  69.940  1.00  0.00           H
ATOM   2687  CA  LEU A 825      67.190  53.400  67.940  1.00  0.00           C
ATOM   2688  HA  LEU A 825      66.220  53.010  67.660  1.00  0.00           H
ATOM   2689  CB  LEU A 825      66.880  54.810  68.370  1.00  0.00           C
ATOM   2690  HB1 LEU A 825      67.660  55.240  69.050  1.00  0.00           H
ATOM   2691  HB2 LEU A 825      66.040  54.990  69.070  1.00  0.00           H
ATOM   2692  CG  LEU A 825      66.630  55.850  67.270  1.00  0.00           C
ATOM   2693  HG  LEU A 825      67.460  55.810  66.530  1.00  0.00           H
ATOM   2694  CD1 LEU A 825      65.330  55.590  66.550  1.00  0.00           C
ATOM   2695 HD11 LEU A 825      65.150  56.390  65.810  1.00  0.00           H
ATOM   2696 HD12 LEU A 825      64.440  55.500  67.210  1.00  0.00           H
ATOM   2697 HD13 LEU A 825      65.430  54.660  65.950  1.00  0.00           H
ATOM   2698  CD2 LEU A 825      66.570  57.300  67.820  1.00  0.00           C
ATOM   2699 HD21 LEU A 825      65.750  57.310  68.580  1.00  0.00           H
ATOM   2700 HD22 LEU A 825      66.480  58.170  67.140  1.00  0.00           H
ATOM   2701 HD23 LEU A 825      67.440  57.510  68.480  1.00  0.00           H
ATOM   2702  C   LEU A 825      68.070  53.290  66.690  1.00  0.00           C
ATOM   2703  O   LEU A 825      67.560  53.240  65.550  1.00  0.00           O
ATOM   2704  N   PHE A 826      69.430  53.270  66.770  1.00  0.00           N
ATOM   2705  HN  PHE A 826      69.890  53.380  67.650  1.00  0.00           H
ATOM   2706  CA  PHE A 826      70.330  53.160  65.660  1.00  0.00           C
ATOM   2707  HA  PHE A 826      70.040  53.900  64.920  1.00  0.00           H
ATOM   2708  CB  PHE A 826      71.830  53.240  66.060  1.00  0.00           C
ATOM   2709  HB1 PHE A 826      72.020  52.480  66.840  1.00  0.00           H
ATOM   2710  HB2 PHE A 826      72.040  54.210  66.580  1.00  0.00           H
ATOM   2711  CG  PHE A 826      72.890  52.980  64.930  1.00  0.00           C
ATOM   2712  CD1 PHE A 826      73.350  54.020  64.140  1.00  0.00           C
ATOM   2713  HD1 PHE A 826      73.110  55.030  64.400  1.00  0.00           H
ATOM   2714  CE1 PHE A 826      74.270  53.740  63.120  1.00  0.00           C
ATOM   2715  HE1 PHE A 826      74.590  54.620  62.590  1.00  0.00           H
ATOM   2716  CZ  PHE A 826      74.480  52.380  62.750  1.00  0.00           C
ATOM   2717  HZ  PHE A 826      75.200  52.190  61.970  1.00  0.00           H
ATOM   2718  CD2 PHE A 826      73.350  51.700  64.770  1.00  0.00           C
ATOM   2719  HD2 PHE A 826      72.990  50.820  65.280  1.00  0.00           H
ATOM   2720  CE2 PHE A 826      74.100  51.370  63.600  1.00  0.00           C
ATOM   2721  HE2 PHE A 826      74.350  50.370  63.270  1.00  0.00           H
ATOM   2722  C   PHE A 826      70.150  51.910  64.800  1.00  0.00           C
ATOM   2723  O   PHE A 826      70.150  51.880  63.650  1.00  0.00           O
ATOM   2724  N   TRP A 827      70.010  50.720  65.500  1.00  0.00           N
ATOM   2725  HN  TRP A 827      70.200  50.700  66.480  1.00  0.00           H
ATOM   2726  CA  TRP A 827      69.800  49.420  64.860  1.00  0.00           C
ATOM   2727  HA  TRP A 827      70.580  49.230  64.140  1.00  0.00           H
ATOM   2728  CB  TRP A 827      70.100  48.390  65.960  1.00  0.00           C
ATOM   2729  HB1 TRP A 827      69.910  47.380  65.520  1.00  0.00           H
ATOM   2730  HB2 TRP A 827      69.340  48.600  66.740  1.00  0.00           H
ATOM   2731  CG  TRP A 827      71.480  48.280  66.590  1.00  0.00           C
ATOM   2732  CD1 TRP A 827      71.890  48.510  67.940  1.00  0.00           C
ATOM   2733  HD1 TRP A 827      71.200  48.770  68.730  1.00  0.00           H
ATOM   2734  NE1 TRP A 827      73.320  48.340  67.890  1.00  0.00           N
ATOM   2735  HE1 TRP A 827      73.940  48.590  68.590  1.00  0.00           H
ATOM   2736  CE2 TRP A 827      73.740  48.020  66.680  1.00  0.00           C
ATOM   2737  CD2 TRP A 827      72.600  47.990  65.790  1.00  0.00           C
ATOM   2738  CE3 TRP A 827      72.810  47.530  64.520  1.00  0.00           C
ATOM   2739  HE3 TRP A 827      71.940  47.250  63.950  1.00  0.00           H
ATOM   2740  CZ3 TRP A 827      74.040  47.350  64.000  1.00  0.00           C
ATOM   2741  HZ3 TRP A 827      74.090  47.050  62.960  1.00  0.00           H
ATOM   2742  CZ2 TRP A 827      75.020  47.890  66.160  1.00  0.00           C
ATOM   2743  HZ2 TRP A 827      75.830  48.150  66.820  1.00  0.00           H
ATOM   2744  CH2 TRP A 827      75.150  47.640  64.770  1.00  0.00           C
ATOM   2745  HH2 TRP A 827      76.160  47.450  64.430  1.00  0.00           H
ATOM   2746  C   TRP A 827      68.430  49.320  64.280  1.00  0.00           C
ATOM   2747  O   TRP A 827      68.270  48.710  63.200  1.00  0.00           O
ATOM   2748  N   CYS A 828      67.450  49.920  64.880  1.00  0.00           N
ATOM   2749  HN  CYS A 828      67.580  50.430  65.710  1.00  0.00           H
ATOM   2750  CA  CYS A 828      66.140  49.970  64.320  1.00  0.00           C
ATOM   2751  HA  CYS A 828      65.880  48.940  64.140  1.00  0.00           H
ATOM   2752  CB  CYS A 828      65.160  50.630  65.270  1.00  0.00           C
ATOM   2753  HB1 CYS A 828      64.220  50.890  64.740  1.00  0.00           H
ATOM   2754  HB2 CYS A 828      65.450  51.660  65.560  1.00  0.00           H
ATOM   2755  SG  CYS A 828      64.560  49.520  66.560  1.00  0.00           S
ATOM   2756  HG1 CYS A 828      65.660  49.580  67.300  1.00  0.00           H
ATOM   2757  C   CYS A 828      66.050  50.810  63.040  1.00  0.00           C
ATOM   2758  O   CYS A 828      65.580  50.250  62.030  1.00  0.00           O
ATOM   2759  N   VAL A 829      66.610  52.020  62.990  1.00  0.00           N
ATOM   2760  HN  VAL A 829      66.950  52.390  63.850  1.00  0.00           H
ATOM   2761  CA  VAL A 829      66.640  52.810  61.820  1.00  0.00           C
ATOM   2762  HA  VAL A 829      65.650  52.840  61.390  1.00  0.00           H
ATOM   2763  CB  VAL A 829      67.140  54.220  62.240  1.00  0.00           C
ATOM   2764  HB  VAL A 829      68.080  54.140  62.800  1.00  0.00           H
ATOM   2765  CG1 VAL A 829      67.420  55.100  61.080  1.00  0.00           C
ATOM   2766 HG11 VAL A 829      66.450  55.220  60.570  1.00  0.00           H
ATOM   2767 HG12 VAL A 829      68.140  54.630  60.380  1.00  0.00           H
ATOM   2768 HG13 VAL A 829      67.830  56.090  61.370  1.00  0.00           H
ATOM   2769  CG2 VAL A 829      66.010  54.820  63.090  1.00  0.00           C
ATOM   2770 HG21 VAL A 829      65.980  54.300  64.060  1.00  0.00           H
ATOM   2771 HG22 VAL A 829      65.090  54.720  62.490  1.00  0.00           H
ATOM   2772 HG23 VAL A 829      66.170  55.910  63.260  1.00  0.00           H
ATOM   2773  C   VAL A 829      67.410  52.170  60.680  1.00  0.00           C
ATOM   2774  O   VAL A 829      66.980  52.280  59.560  1.00  0.00           O
ATOM   2775  N   ILE A 830      68.540  51.510  61.010  1.00  0.00           N
ATOM   2776  HN  ILE A 830      68.890  51.430  61.940  1.00  0.00           H
ATOM   2777  CA  ILE A 830      69.370  51.020  59.900  1.00  0.00           C
ATOM   2778  HA  ILE A 830      69.450  51.810  59.160  1.00  0.00           H
ATOM   2779  CB  ILE A 830      70.870  50.760  60.410  1.00  0.00           C
ATOM   2780  HB  ILE A 830      70.990  51.660  61.070  1.00  0.00           H
ATOM   2781  CG2 ILE A 830      71.040  49.550  61.310  1.00  0.00           C
ATOM   2782 HG21 ILE A 830      70.200  49.570  62.040  1.00  0.00           H
ATOM   2783 HG22 ILE A 830      71.950  49.620  61.940  1.00  0.00           H
ATOM   2784 HG23 ILE A 830      71.030  48.570  60.770  1.00  0.00           H
ATOM   2785  CG1 ILE A 830      71.810  50.860  59.150  1.00  0.00           C
ATOM   2786 HG11 ILE A 830      71.500  51.810  58.690  1.00  0.00           H
ATOM   2787 HG12 ILE A 830      71.730  49.920  58.560  1.00  0.00           H
ATOM   2788  CD  ILE A 830      73.290  51.240  59.380  1.00  0.00           C
ATOM   2789  HD1 ILE A 830      73.910  51.040  58.480  1.00  0.00           H
ATOM   2790  HD2 ILE A 830      73.820  50.610  60.130  1.00  0.00           H
ATOM   2791  HD3 ILE A 830      73.290  52.270  59.800  1.00  0.00           H
ATOM   2792  C   ILE A 830      68.810  49.790  59.240  1.00  0.00           C
ATOM   2793  O   ILE A 830      68.820  49.690  58.050  1.00  0.00           O
ATOM   2794  N   LEU A 831      68.200  48.890  60.000  1.00  0.00           N
ATOM   2795  HN  LEU A 831      68.180  49.100  60.980  1.00  0.00           H
ATOM   2796  CA  LEU A 831      67.550  47.730  59.570  1.00  0.00           C
ATOM   2797  HA  LEU A 831      68.210  47.160  58.910  1.00  0.00           H
ATOM   2798  CB  LEU A 831      67.110  46.880  60.720  1.00  0.00           C
ATOM   2799  HB1 LEU A 831      66.280  47.370  61.280  1.00  0.00           H
ATOM   2800  HB2 LEU A 831      68.010  46.900  61.370  1.00  0.00           H
ATOM   2801  CG  LEU A 831      66.660  45.440  60.560  1.00  0.00           C
ATOM   2802  HG  LEU A 831      65.750  45.520  59.910  1.00  0.00           H
ATOM   2803  CD1 LEU A 831      67.730  44.550  59.880  1.00  0.00           C
ATOM   2804 HD11 LEU A 831      68.330  44.270  60.780  1.00  0.00           H
ATOM   2805 HD12 LEU A 831      68.220  45.020  59.010  1.00  0.00           H
ATOM   2806 HD13 LEU A 831      67.220  43.610  59.580  1.00  0.00           H
ATOM   2807  CD2 LEU A 831      66.310  44.720  61.890  1.00  0.00           C
ATOM   2808 HD21 LEU A 831      65.900  43.700  61.710  1.00  0.00           H
ATOM   2809 HD22 LEU A 831      65.490  45.330  62.330  1.00  0.00           H
ATOM   2810 HD23 LEU A 831      67.120  44.730  62.660  1.00  0.00           H
ATOM   2811  C   LEU A 831      66.290  48.160  58.720  1.00  0.00           C
ATOM   2812  O   LEU A 831      66.030  47.690  57.630  1.00  0.00           O
ATOM   2813  N   PHE A 832      65.580  49.230  59.190  1.00  0.00           N
ATOM   2814  HN  PHE A 832      65.740  49.590  60.100  1.00  0.00           H
ATOM   2815  CA  PHE A 832      64.480  49.770  58.400  1.00  0.00           C
ATOM   2816  HA  PHE A 832      63.880  48.920  58.120  1.00  0.00           H
ATOM   2817  CB  PHE A 832      63.750  50.830  59.360  1.00  0.00           C
ATOM   2818  HB1 PHE A 832      64.570  51.520  59.640  1.00  0.00           H
ATOM   2819  HB2 PHE A 832      63.320  50.200  60.170  1.00  0.00           H
ATOM   2820  CG  PHE A 832      62.630  51.840  58.880  1.00  0.00           C
ATOM   2821  CD1 PHE A 832      61.960  52.600  59.850  1.00  0.00           C
ATOM   2822  HD1 PHE A 832      62.160  52.450  60.910  1.00  0.00           H
ATOM   2823  CE1 PHE A 832      61.020  53.570  59.490  1.00  0.00           C
ATOM   2824  HE1 PHE A 832      60.550  54.170  60.240  1.00  0.00           H
ATOM   2825  CZ  PHE A 832      60.620  53.730  58.170  1.00  0.00           C
ATOM   2826  HZ  PHE A 832      59.920  54.510  57.940  1.00  0.00           H
ATOM   2827  CD2 PHE A 832      62.120  51.940  57.530  1.00  0.00           C
ATOM   2828  HD2 PHE A 832      62.470  51.390  56.670  1.00  0.00           H
ATOM   2829  CE2 PHE A 832      61.150  52.860  57.220  1.00  0.00           C
ATOM   2830  HE2 PHE A 832      60.800  52.840  56.200  1.00  0.00           H
ATOM   2831  C   PHE A 832      64.850  50.340  56.990  1.00  0.00           C
ATOM   2832  O   PHE A 832      64.290  49.940  56.000  1.00  0.00           O
ATOM   2833  N   PHE A 833      65.890  51.220  56.860  1.00  0.00           N
ATOM   2834  HN  PHE A 833      66.260  51.710  57.650  1.00  0.00           H
ATOM   2835  CA  PHE A 833      66.530  51.680  55.700  1.00  0.00           C
ATOM   2836  HA  PHE A 833      65.760  51.960  54.990  1.00  0.00           H
ATOM   2837  CB  PHE A 833      67.350  52.920  56.040  1.00  0.00           C
ATOM   2838  HB1 PHE A 833      68.090  53.250  55.290  1.00  0.00           H
ATOM   2839  HB2 PHE A 833      67.950  52.650  56.940  1.00  0.00           H
ATOM   2840  CG  PHE A 833      66.420  54.090  56.230  1.00  0.00           C
ATOM   2841  CD1 PHE A 833      66.380  54.770  57.440  1.00  0.00           C
ATOM   2842  HD1 PHE A 833      67.040  54.370  58.200  1.00  0.00           H
ATOM   2843  CE1 PHE A 833      65.520  55.810  57.610  1.00  0.00           C
ATOM   2844  HE1 PHE A 833      65.610  56.330  58.550  1.00  0.00           H
ATOM   2845  CZ  PHE A 833      64.620  56.240  56.610  1.00  0.00           C
ATOM   2846  HZ  PHE A 833      63.910  57.050  56.720  1.00  0.00           H
ATOM   2847  CD2 PHE A 833      65.760  54.660  55.100  1.00  0.00           C
ATOM   2848  HD2 PHE A 833      65.770  54.050  54.210  1.00  0.00           H
ATOM   2849  CE2 PHE A 833      64.740  55.640  55.320  1.00  0.00           C
ATOM   2850  HE2 PHE A 833      64.070  55.950  54.530  1.00  0.00           H
ATOM   2851  C   PHE A 833      67.330  50.670  54.930  1.00  0.00           C
ATOM   2852  O   PHE A 833      67.230  50.710  53.720  1.00  0.00           O
ATOM   2853  N   THR A 834      68.070  49.760  55.550  1.00  0.00           N
ATOM   2854  HN  THR A 834      68.110  49.760  56.540  1.00  0.00           H
ATOM   2855  CA  THR A 834      68.780  48.710  54.820  1.00  0.00           C
ATOM   2856  HA  THR A 834      69.240  49.220  53.990  1.00  0.00           H
ATOM   2857  CB  THR A 834      69.850  47.930  55.610  1.00  0.00           C
ATOM   2858  HB  THR A 834      70.190  47.080  54.990  1.00  0.00           H
ATOM   2859  OG1 THR A 834      69.470  47.470  56.860  1.00  0.00           O
ATOM   2860  HG1 THR A 834      69.230  48.230  57.390  1.00  0.00           H
ATOM   2861  CG2 THR A 834      71.000  48.850  55.860  1.00  0.00           C
ATOM   2862 HG21 THR A 834      71.610  48.320  56.620  1.00  0.00           H
ATOM   2863 HG22 THR A 834      70.540  49.770  56.250  1.00  0.00           H
ATOM   2864 HG23 THR A 834      71.710  48.880  55.000  1.00  0.00           H
ATOM   2865  C   THR A 834      67.960  47.630  54.250  1.00  0.00           C
ATOM   2866  O   THR A 834      68.210  47.270  53.100  1.00  0.00           O
ATOM   2867  N   THR A 835      66.890  47.230  54.850  1.00  0.00           N
ATOM   2868  HN  THR A 835      66.800  47.320  55.840  1.00  0.00           H
ATOM   2869  CA  THR A 835      65.870  46.500  54.180  1.00  0.00           C
ATOM   2870  HA  THR A 835      66.300  45.560  53.890  1.00  0.00           H
ATOM   2871  CB  THR A 835      64.740  46.310  55.190  1.00  0.00           C
ATOM   2872  HB  THR A 835      64.550  47.280  55.700  1.00  0.00           H
ATOM   2873  OG1 THR A 835      65.210  45.480  56.300  1.00  0.00           O
ATOM   2874  HG1 THR A 835      65.330  46.090  57.020  1.00  0.00           H
ATOM   2875  CG2 THR A 835      63.460  45.550  54.740  1.00  0.00           C
ATOM   2876 HG21 THR A 835      62.950  46.040  53.870  1.00  0.00           H
ATOM   2877 HG22 THR A 835      62.660  45.450  55.490  1.00  0.00           H
ATOM   2878 HG23 THR A 835      63.650  44.480  54.520  1.00  0.00           H
ATOM   2879  C   THR A 835      65.210  47.080  52.940  1.00  0.00           C
ATOM   2880  O   THR A 835      65.080  46.310  52.010  1.00  0.00           O
ATOM   2881  N   PHE A 836      64.950  48.400  52.830  1.00  0.00           N
ATOM   2882  HN  PHE A 836      64.990  48.940  53.670  1.00  0.00           H
ATOM   2883  CA  PHE A 836      64.590  49.090  51.630  1.00  0.00           C
ATOM   2884  HA  PHE A 836      63.700  48.630  51.240  1.00  0.00           H
ATOM   2885  CB  PHE A 836      64.200  50.540  52.050  1.00  0.00           C
ATOM   2886  HB1 PHE A 836      64.860  50.890  52.870  1.00  0.00           H
ATOM   2887  HB2 PHE A 836      63.230  50.270  52.510  1.00  0.00           H
ATOM   2888  CG  PHE A 836      64.100  51.610  51.000  1.00  0.00           C
ATOM   2889  CD1 PHE A 836      65.070  52.550  51.000  1.00  0.00           C
ATOM   2890  HD1 PHE A 836      65.970  52.480  51.590  1.00  0.00           H
ATOM   2891  CE1 PHE A 836      65.060  53.650  50.160  1.00  0.00           C
ATOM   2892  HE1 PHE A 836      65.790  54.460  50.280  1.00  0.00           H
ATOM   2893  CZ  PHE A 836      63.970  53.800  49.280  1.00  0.00           C
ATOM   2894  HZ  PHE A 836      63.970  54.560  48.520  1.00  0.00           H
ATOM   2895  CD2 PHE A 836      62.930  51.760  50.210  1.00  0.00           C
ATOM   2896  HD2 PHE A 836      62.050  51.160  50.350  1.00  0.00           H
ATOM   2897  CE2 PHE A 836      62.930  52.860  49.280  1.00  0.00           C
ATOM   2898  HE2 PHE A 836      62.060  53.040  48.670  1.00  0.00           H
ATOM   2899  C   PHE A 836      65.700  49.080  50.550  1.00  0.00           C
ATOM   2900  O   PHE A 836      65.470  48.780  49.400  1.00  0.00           O
ATOM   2901  N   PHE A 837      66.950  49.350  50.940  1.00  0.00           N
ATOM   2902  HN  PHE A 837      67.130  49.610  51.890  1.00  0.00           H
ATOM   2903  CA  PHE A 837      68.090  49.230  50.090  1.00  0.00           C
ATOM   2904  HA  PHE A 837      67.810  49.700  49.160  1.00  0.00           H
ATOM   2905  CB  PHE A 837      69.350  49.770  50.730  1.00  0.00           C
ATOM   2906  HB1 PHE A 837      70.190  49.720  50.010  1.00  0.00           H
ATOM   2907  HB2 PHE A 837      69.510  49.070  51.570  1.00  0.00           H
ATOM   2908  CG  PHE A 837      69.210  51.190  51.180  1.00  0.00           C
ATOM   2909  CD1 PHE A 837      69.750  51.490  52.470  1.00  0.00           C
ATOM   2910  HD1 PHE A 837      70.190  50.660  53.010  1.00  0.00           H
ATOM   2911  CE1 PHE A 837      69.670  52.780  52.990  1.00  0.00           C
ATOM   2912  HE1 PHE A 837      70.070  52.940  53.980  1.00  0.00           H
ATOM   2913  CZ  PHE A 837      69.050  53.870  52.220  1.00  0.00           C
ATOM   2914  HZ  PHE A 837      68.870  54.830  52.670  1.00  0.00           H
ATOM   2915  CD2 PHE A 837      68.660  52.260  50.390  1.00  0.00           C
ATOM   2916  HD2 PHE A 837      68.150  51.990  49.480  1.00  0.00           H
ATOM   2917  CE2 PHE A 837      68.620  53.570  50.910  1.00  0.00           C
ATOM   2918  HE2 PHE A 837      68.200  54.380  50.340  1.00  0.00           H
ATOM   2919  C   PHE A 837      68.350  47.780  49.590  1.00  0.00           C
ATOM   2920  O   PHE A 837      68.540  47.550  48.430  1.00  0.00           O
ATOM   2921  N   LEU A 838      68.270  46.710  50.380  1.00  0.00           N
ATOM   2922  HN  LEU A 838      68.080  46.880  51.340  1.00  0.00           H
ATOM   2923  CA  LEU A 838      68.450  45.340  49.940  1.00  0.00           C
ATOM   2924  HA  LEU A 838      69.320  45.350  49.300  1.00  0.00           H
ATOM   2925  CB  LEU A 838      68.650  44.370  51.130  1.00  0.00           C
ATOM   2926  HB1 LEU A 838      67.800  44.420  51.830  1.00  0.00           H
ATOM   2927  HB2 LEU A 838      69.540  44.600  51.760  1.00  0.00           H
ATOM   2928  CG  LEU A 838      69.030  42.890  50.600  1.00  0.00           C
ATOM   2929  HG  LEU A 838      68.150  42.420  50.110  1.00  0.00           H
ATOM   2930  CD1 LEU A 838      70.240  42.790  49.570  1.00  0.00           C
ATOM   2931 HD11 LEU A 838      69.800  43.080  48.600  1.00  0.00           H
ATOM   2932 HD12 LEU A 838      70.510  41.720  49.450  1.00  0.00           H
ATOM   2933 HD13 LEU A 838      71.160  43.320  49.930  1.00  0.00           H
ATOM   2934  CD2 LEU A 838      69.360  42.060  51.840  1.00  0.00           C
ATOM   2935 HD21 LEU A 838      68.440  41.850  52.430  1.00  0.00           H
ATOM   2936 HD22 LEU A 838      70.180  42.510  52.420  1.00  0.00           H
ATOM   2937 HD23 LEU A 838      69.640  41.050  51.480  1.00  0.00           H
ATOM   2938  C   LEU A 838      67.170  44.890  49.130  1.00  0.00           C
ATOM   2939  O   LEU A 838      67.280  44.310  48.040  1.00  0.00           O
ATOM   2940  N   SER A 839      65.980  45.380  49.530  1.00  0.00           N
ATOM   2941  HN  SER A 839      65.850  45.750  50.450  1.00  0.00           H
ATOM   2942  CA  SER A 839      64.760  45.280  48.650  1.00  0.00           C
ATOM   2943  HA  SER A 839      64.700  44.230  48.410  1.00  0.00           H
ATOM   2944  CB  SER A 839      63.340  45.550  49.300  1.00  0.00           C
ATOM   2945  HB1 SER A 839      62.590  45.250  48.540  1.00  0.00           H
ATOM   2946  HB2 SER A 839      63.220  46.630  49.550  1.00  0.00           H
ATOM   2947  OG  SER A 839      63.020  44.780  50.490  1.00  0.00           O
ATOM   2948  HG1 SER A 839      63.760  44.930  51.090  1.00  0.00           H
ATOM   2949  C   SER A 839      64.830  45.950  47.320  1.00  0.00           C
ATOM   2950  O   SER A 839      64.370  45.400  46.300  1.00  0.00           O
ATOM   2951  N   SER A 840      65.430  47.170  47.220  1.00  0.00           N
ATOM   2952  HN  SER A 840      65.530  47.770  48.000  1.00  0.00           H
ATOM   2953  CA  SER A 840      65.680  47.730  45.920  1.00  0.00           C
ATOM   2954  HA  SER A 840      64.780  47.730  45.330  1.00  0.00           H
ATOM   2955  CB  SER A 840      66.140  49.220  46.050  1.00  0.00           C
ATOM   2956  HB1 SER A 840      66.960  49.440  46.770  1.00  0.00           H
ATOM   2957  HB2 SER A 840      65.230  49.750  46.410  1.00  0.00           H
ATOM   2958  OG  SER A 840      66.550  49.720  44.790  1.00  0.00           O
ATOM   2959  HG1 SER A 840      65.810  49.910  44.210  1.00  0.00           H
ATOM   2960  C   SER A 840      66.700  46.860  45.110  1.00  0.00           C
ATOM   2961  O   SER A 840      66.520  46.540  43.940  1.00  0.00           O
ATOM   2962  N   PHE A 841      67.850  46.520  45.750  1.00  0.00           N
ATOM   2963  HN  PHE A 841      67.940  46.830  46.700  1.00  0.00           H
ATOM   2964  CA  PHE A 841      69.000  45.870  45.050  1.00  0.00           C
ATOM   2965  HA  PHE A 841      69.150  46.520  44.200  1.00  0.00           H
ATOM   2966  CB  PHE A 841      70.220  45.740  46.060  1.00  0.00           C
ATOM   2967  HB1 PHE A 841      69.980  45.170  46.970  1.00  0.00           H
ATOM   2968  HB2 PHE A 841      70.410  46.790  46.380  1.00  0.00           H
ATOM   2969  CG  PHE A 841      71.430  45.220  45.380  1.00  0.00           C
ATOM   2970  CD1 PHE A 841      71.650  43.820  45.330  1.00  0.00           C
ATOM   2971  HD1 PHE A 841      70.850  43.160  45.670  1.00  0.00           H
ATOM   2972  CE1 PHE A 841      72.790  43.320  44.760  1.00  0.00           C
ATOM   2973  HE1 PHE A 841      72.970  42.260  44.650  1.00  0.00           H
ATOM   2974  CZ  PHE A 841      73.760  44.210  44.290  1.00  0.00           C
ATOM   2975  HZ  PHE A 841      74.580  43.790  43.740  1.00  0.00           H
ATOM   2976  CD2 PHE A 841      72.460  46.090  45.000  1.00  0.00           C
ATOM   2977  HD2 PHE A 841      72.090  47.100  45.140  1.00  0.00           H
ATOM   2978  CE2 PHE A 841      73.690  45.620  44.500  1.00  0.00           C
ATOM   2979  HE2 PHE A 841      74.450  46.310  44.170  1.00  0.00           H
ATOM   2980  C   PHE A 841      68.650  44.580  44.480  1.00  0.00           C
ATOM   2981  O   PHE A 841      68.950  44.330  43.310  1.00  0.00           O
ATOM   2982  N   LEU A 842      67.860  43.730  45.210  1.00  0.00           N
ATOM   2983  HN  LEU A 842      67.720  43.990  46.160  1.00  0.00           H
ATOM   2984  CA  LEU A 842      67.260  42.530  44.710  1.00  0.00           C
ATOM   2985  HA  LEU A 842      68.080  42.020  44.200  1.00  0.00           H
ATOM   2986  CB  LEU A 842      66.720  41.720  45.880  1.00  0.00           C
ATOM   2987  HB1 LEU A 842      66.000  40.950  45.520  1.00  0.00           H
ATOM   2988  HB2 LEU A 842      66.220  42.320  46.670  1.00  0.00           H
ATOM   2989  CG  LEU A 842      67.870  41.000  46.690  1.00  0.00           C
ATOM   2990  HG  LEU A 842      68.670  41.730  46.940  1.00  0.00           H
ATOM   2991  CD1 LEU A 842      67.220  40.340  47.910  1.00  0.00           C
ATOM   2992 HD11 LEU A 842      67.890  39.670  48.480  1.00  0.00           H
ATOM   2993 HD12 LEU A 842      66.430  39.690  47.440  1.00  0.00           H
ATOM   2994 HD13 LEU A 842      66.780  41.040  48.650  1.00  0.00           H
ATOM   2995  CD2 LEU A 842      68.540  39.950  45.840  1.00  0.00           C
ATOM   2996 HD21 LEU A 842      69.320  39.340  46.350  1.00  0.00           H
ATOM   2997 HD22 LEU A 842      68.890  40.270  44.840  1.00  0.00           H
ATOM   2998 HD23 LEU A 842      67.700  39.250  45.650  1.00  0.00           H
ATOM   2999  C   LEU A 842      66.220  42.690  43.600  1.00  0.00           C
ATOM   3000  O   LEU A 842      66.170  41.860  42.700  1.00  0.00           O
ATOM   3001  N   LYS A 843      65.370  43.740  43.660  1.00  0.00           N
ATOM   3002  HN  LYS A 843      65.410  44.330  44.470  1.00  0.00           H
ATOM   3003  CA  LYS A 843      64.400  43.940  42.620  1.00  0.00           C
ATOM   3004  HA  LYS A 843      63.860  43.010  42.590  1.00  0.00           H
ATOM   3005  CB  LYS A 843      63.440  45.040  43.150  1.00  0.00           C
ATOM   3006  HB1 LYS A 843      64.080  45.920  43.420  1.00  0.00           H
ATOM   3007  HB2 LYS A 843      63.000  44.630  44.080  1.00  0.00           H
ATOM   3008  CG  LYS A 843      62.260  45.290  42.220  1.00  0.00           C
ATOM   3009  HG1 LYS A 843      62.560  45.850  41.320  1.00  0.00           H
ATOM   3010  HG2 LYS A 843      61.520  45.810  42.880  1.00  0.00           H
ATOM   3011  CD  LYS A 843      61.520  44.050  41.680  1.00  0.00           C
ATOM   3012  HD1 LYS A 843      62.110  43.450  40.960  1.00  0.00           H
ATOM   3013  HD2 LYS A 843      60.760  44.510  41.000  1.00  0.00           H
ATOM   3014  CE  LYS A 843      60.810  43.120  42.670  1.00  0.00           C
ATOM   3015  HE1 LYS A 843      60.070  43.630  43.340  1.00  0.00           H
ATOM   3016  HE2 LYS A 843      61.540  42.590  43.310  1.00  0.00           H
ATOM   3017  NZ  LYS A 843      60.080  42.050  42.030  1.00  0.00           N
ATOM   3018  HZ1 LYS A 843      60.660  41.330  41.550  1.00  0.00           H
ATOM   3019  HZ2 LYS A 843      59.340  42.310  41.340  1.00  0.00           H
ATOM   3020  HZ3 LYS A 843      59.610  41.560  42.820  1.00  0.00           H
ATOM   3021  C   LYS A 843      65.040  44.390  41.300  1.00  0.00           C
ATOM   3022  O   LYS A 843      64.690  43.910  40.200  1.00  0.00           O
ATOM   3023  N   GLN A 844      66.060  45.270  41.370  1.00  0.00           N
ATOM   3024  HN  GLN A 844      66.200  45.750  42.230  1.00  0.00           H
ATOM   3025  CA  GLN A 844      66.970  45.740  40.320  1.00  0.00           C
ATOM   3026  HA  GLN A 844      66.250  45.920  39.530  1.00  0.00           H
ATOM   3027  CB  GLN A 844      67.820  46.920  40.750  1.00  0.00           C
ATOM   3028  HB1 GLN A 844      68.440  47.260  39.900  1.00  0.00           H
ATOM   3029  HB2 GLN A 844      68.580  46.740  41.540  1.00  0.00           H
ATOM   3030  CG  GLN A 844      67.050  48.150  41.180  1.00  0.00           C
ATOM   3031  HG1 GLN A 844      67.600  49.090  41.360  1.00  0.00           H
ATOM   3032  HG2 GLN A 844      66.420  47.920  42.060  1.00  0.00           H
ATOM   3033  CD  GLN A 844      65.910  48.500  40.180  1.00  0.00           C
ATOM   3034  OE1 GLN A 844      64.780  48.410  40.590  1.00  0.00           O
ATOM   3035  NE2 GLN A 844      66.250  48.840  38.900  1.00  0.00           N
ATOM   3036 HE21 GLN A 844      65.490  48.930  38.270  1.00  0.00           H
ATOM   3037 HE22 GLN A 844      67.210  49.090  38.750  1.00  0.00           H
ATOM   3038  C   GLN A 844      67.930  44.660  39.720  1.00  0.00           C
ATOM   3039  O   GLN A 844      68.490  44.830  38.640  1.00  0.00           O
ATOM   3040  N   PHE A 845      68.120  43.490  40.370  1.00  0.00           N
ATOM   3041  HN  PHE A 845      67.540  43.310  41.170  1.00  0.00           H
ATOM   3042  CA  PHE A 845      69.190  42.500  40.070  1.00  0.00           C
ATOM   3043  HA  PHE A 845      70.150  42.970  40.180  1.00  0.00           H
ATOM   3044  CB  PHE A 845      69.110  41.430  41.160  1.00  0.00           C
ATOM   3045  HB1 PHE A 845      68.200  40.790  41.100  1.00  0.00           H
ATOM   3046  HB2 PHE A 845      69.000  42.020  42.100  1.00  0.00           H
ATOM   3047  CG  PHE A 845      70.450  40.630  41.310  1.00  0.00           C
ATOM   3048  CD1 PHE A 845      71.600  41.060  41.980  1.00  0.00           C
ATOM   3049  HD1 PHE A 845      71.560  42.090  42.330  1.00  0.00           H
ATOM   3050  CE1 PHE A 845      72.550  40.120  42.380  1.00  0.00           C
ATOM   3051  HE1 PHE A 845      73.440  40.550  42.800  1.00  0.00           H
ATOM   3052  CZ  PHE A 845      72.430  38.760  41.950  1.00  0.00           C
ATOM   3053  HZ  PHE A 845      73.100  37.990  42.290  1.00  0.00           H
ATOM   3054  CD2 PHE A 845      70.320  39.220  40.930  1.00  0.00           C
ATOM   3055  HD2 PHE A 845      69.380  38.950  40.480  1.00  0.00           H
ATOM   3056  CE2 PHE A 845      71.230  38.400  41.320  1.00  0.00           C
ATOM   3057  HE2 PHE A 845      71.040  37.380  41.010  1.00  0.00           H
ATOM   3058  C   PHE A 845      69.080  41.910  38.630  1.00  0.00           C
ATOM   3059  O   PHE A 845      70.070  41.840  37.940  1.00  0.00           O
ATOM   3060  N   LYS A 846      67.810  41.580  38.170  1.00  0.00           N
ATOM   3061  HN  LYS A 846      67.130  41.360  38.860  1.00  0.00           H
ATOM   3062  CA  LYS A 846      67.710  41.320  36.690  1.00  0.00           C
ATOM   3063  HA  LYS A 846      68.270  40.450  36.370  1.00  0.00           H
ATOM   3064  CB  LYS A 846      66.230  40.800  36.390  1.00  0.00           C
ATOM   3065  HB1 LYS A 846      66.120  39.850  36.960  1.00  0.00           H
ATOM   3066  HB2 LYS A 846      66.020  40.470  35.350  1.00  0.00           H
ATOM   3067  CG  LYS A 846      65.060  41.660  36.870  1.00  0.00           C
ATOM   3068  HG1 LYS A 846      65.290  42.710  36.590  1.00  0.00           H
ATOM   3069  HG2 LYS A 846      65.180  41.660  37.970  1.00  0.00           H
ATOM   3070  CD  LYS A 846      63.670  41.130  36.610  1.00  0.00           C
ATOM   3071  HD1 LYS A 846      63.490  40.170  37.130  1.00  0.00           H
ATOM   3072  HD2 LYS A 846      63.610  40.780  35.560  1.00  0.00           H
ATOM   3073  CE  LYS A 846      62.520  42.100  36.920  1.00  0.00           C
ATOM   3074  HE1 LYS A 846      62.650  42.980  36.270  1.00  0.00           H
ATOM   3075  HE2 LYS A 846      62.580  42.300  38.010  1.00  0.00           H
ATOM   3076  NZ  LYS A 846      61.150  41.540  36.660  1.00  0.00           N
ATOM   3077  HZ1 LYS A 846      60.870  42.090  35.830  1.00  0.00           H
ATOM   3078  HZ2 LYS A 846      60.500  41.770  37.440  1.00  0.00           H
ATOM   3079  HZ3 LYS A 846      61.190  40.500  36.640  1.00  0.00           H
ATOM   3080  C   LYS A 846      68.310  42.200  35.570  1.00  0.00           C
ATOM   3081  O   LYS A 846      68.740  41.750  34.550  1.00  0.00           O
ATOM   3082  N   THR A 847      68.480  43.460  35.860  1.00  0.00           N
ATOM   3083  HN  THR A 847      68.070  43.880  36.670  1.00  0.00           H
ATOM   3084  CA  THR A 847      69.150  44.450  34.980  1.00  0.00           C
ATOM   3085  HA  THR A 847      68.870  44.230  33.950  1.00  0.00           H
ATOM   3086  CB  THR A 847      68.800  45.960  35.380  1.00  0.00           C
ATOM   3087  HB  THR A 847      69.230  46.610  34.580  1.00  0.00           H
ATOM   3088  OG1 THR A 847      69.300  46.420  36.650  1.00  0.00           O
ATOM   3089  HG1 THR A 847      68.810  45.850  37.240  1.00  0.00           H
ATOM   3090  CG2 THR A 847      67.280  46.150  35.330  1.00  0.00           C
ATOM   3091 HG21 THR A 847      67.010  47.220  35.440  1.00  0.00           H
ATOM   3092 HG22 THR A 847      66.970  45.460  36.140  1.00  0.00           H
ATOM   3093 HG23 THR A 847      66.860  45.830  34.350  1.00  0.00           H
ATOM   3094  C   THR A 847      70.610  44.400  35.100  1.00  0.00           C
ATOM   3095  O   THR A 847      71.390  44.810  34.320  1.00  0.00           O
ATOM   3096  N   LYS A 848      71.080  43.810  36.160  1.00  0.00           N
ATOM   3097  HN  LYS A 848      70.610  43.250  36.850  1.00  0.00           H
ATOM   3098  CA  LYS A 848      72.420  43.430  36.330  1.00  0.00           C
ATOM   3099  HA  LYS A 848      73.080  44.210  35.980  1.00  0.00           H
ATOM   3100  CB  LYS A 848      72.780  43.150  37.860  1.00  0.00           C
ATOM   3101  HB1 LYS A 848      73.890  43.140  37.980  1.00  0.00           H
ATOM   3102  HB2 LYS A 848      72.370  42.140  38.100  1.00  0.00           H
ATOM   3103  CG  LYS A 848      72.360  44.250  38.870  1.00  0.00           C
ATOM   3104  HG1 LYS A 848      72.650  43.940  39.900  1.00  0.00           H
ATOM   3105  HG2 LYS A 848      71.250  44.330  38.930  1.00  0.00           H
ATOM   3106  CD  LYS A 848      72.840  45.660  38.410  1.00  0.00           C
ATOM   3107  HD1 LYS A 848      72.380  45.850  37.420  1.00  0.00           H
ATOM   3108  HD2 LYS A 848      73.940  45.640  38.260  1.00  0.00           H
ATOM   3109  CE  LYS A 848      72.350  46.710  39.390  1.00  0.00           C
ATOM   3110  HE1 LYS A 848      72.720  46.580  40.440  1.00  0.00           H
ATOM   3111  HE2 LYS A 848      71.260  46.570  39.480  1.00  0.00           H
ATOM   3112  NZ  LYS A 848      72.710  47.980  38.870  1.00  0.00           N
ATOM   3113  HZ1 LYS A 848      72.330  48.800  39.420  1.00  0.00           H
ATOM   3114  HZ2 LYS A 848      72.420  48.160  37.890  1.00  0.00           H
ATOM   3115  HZ3 LYS A 848      73.730  48.130  38.930  1.00  0.00           H
ATOM   3116  C   LYS A 848      72.860  42.220  35.560  1.00  0.00           C
ATOM   3117  O   LYS A 848      72.050  41.510  35.010  1.00  0.00           O
ATOM   3118  N   ARG A 849      74.160  41.940  35.440  1.00  0.00           N
ATOM   3119  HN  ARG A 849      74.800  42.600  35.850  1.00  0.00           H
ATOM   3120  CA  ARG A 849      74.690  40.700  34.850  1.00  0.00           C
ATOM   3121  HA  ARG A 849      73.910  40.380  34.180  1.00  0.00           H
ATOM   3122  CB  ARG A 849      76.000  41.040  34.030  1.00  0.00           C
ATOM   3123  HB1 ARG A 849      76.570  40.170  33.620  1.00  0.00           H
ATOM   3124  HB2 ARG A 849      76.660  41.610  34.700  1.00  0.00           H
ATOM   3125  CG  ARG A 849      75.850  41.860  32.720  1.00  0.00           C
ATOM   3126  HG1 ARG A 849      75.210  41.210  32.090  1.00  0.00           H
ATOM   3127  HG2 ARG A 849      76.870  42.040  32.320  1.00  0.00           H
ATOM   3128  CD  ARG A 849      75.200  43.260  32.780  1.00  0.00           C
ATOM   3129  HD1 ARG A 849      74.110  43.280  32.980  1.00  0.00           H
ATOM   3130  HD2 ARG A 849      75.290  43.770  31.800  1.00  0.00           H
ATOM   3131  NE  ARG A 849      75.900  44.210  33.750  1.00  0.00           N
ATOM   3132  HE  ARG A 849      76.850  44.050  34.030  1.00  0.00           H
ATOM   3133  CZ  ARG A 849      75.390  45.310  34.260  1.00  0.00           C
ATOM   3134  NH1 ARG A 849      76.210  46.040  35.010  1.00  0.00           N
ATOM   3135 HH11 ARG A 849      77.150  45.720  35.100  1.00  0.00           H
ATOM   3136 HH12 ARG A 849      75.880  46.940  35.280  1.00  0.00           H
ATOM   3137  NH2 ARG A 849      74.220  45.780  33.980  1.00  0.00           N
ATOM   3138 HH21 ARG A 849      73.730  45.400  33.190  1.00  0.00           H
ATOM   3139 HH22 ARG A 849      73.910  46.600  34.460  1.00  0.00           H
ATOM   3140  C   ARG A 849      75.040  39.590  35.770  1.00  0.00           C
ATOM   3141  O   ARG A 849      75.340  38.470  35.330  1.00  0.00           O
ATOM   3142  N   TYR A 850      74.810  39.880  37.060  1.00  0.00           N
ATOM   3143  HN  TYR A 850      74.260  40.640  37.430  1.00  0.00           H
ATOM   3144  CA  TYR A 850      75.100  38.910  38.100  1.00  0.00           C
ATOM   3145  HA  TYR A 850      76.160  38.710  38.070  1.00  0.00           H
ATOM   3146  CB  TYR A 850      74.900  39.490  39.540  1.00  0.00           C
ATOM   3147  HB1 TYR A 850      75.110  38.710  40.310  1.00  0.00           H
ATOM   3148  HB2 TYR A 850      73.880  39.900  39.630  1.00  0.00           H
ATOM   3149  CG  TYR A 850      75.880  40.590  39.750  1.00  0.00           C
ATOM   3150  CD1 TYR A 850      75.360  41.640  40.560  1.00  0.00           C
ATOM   3151  HD1 TYR A 850      74.360  41.570  40.970  1.00  0.00           H
ATOM   3152  CE1 TYR A 850      76.130  42.780  40.760  1.00  0.00           C
ATOM   3153  HE1 TYR A 850      75.770  43.620  41.330  1.00  0.00           H
ATOM   3154  CZ  TYR A 850      77.400  42.930  40.150  1.00  0.00           C
ATOM   3155  OH  TYR A 850      78.030  44.170  40.210  1.00  0.00           O
ATOM   3156  HH  TYR A 850      78.900  44.140  39.800  1.00  0.00           H
ATOM   3157  CD2 TYR A 850      77.230  40.660  39.370  1.00  0.00           C
ATOM   3158  HD2 TYR A 850      77.640  39.910  38.730  1.00  0.00           H
ATOM   3159  CE2 TYR A 850      77.950  41.840  39.560  1.00  0.00           C
ATOM   3160  HE2 TYR A 850      78.870  41.840  38.970  1.00  0.00           H
ATOM   3161  C   TYR A 850      74.290  37.660  38.010  1.00  0.00           C
ATOM   3162  O   TYR A 850      73.080  37.670  37.910  1.00  0.00           O
ATOM   3163  N   PHE A 851      75.040  36.530  38.070  1.00  0.00           N
ATOM   3164  HN  PHE A 851      76.030  36.590  38.130  1.00  0.00           H
ATOM   3165  CA  PHE A 851      74.530  35.200  37.960  1.00  0.00           C
ATOM   3166  HA  PHE A 851      75.390  34.560  38.120  1.00  0.00           H
ATOM   3167  CB  PHE A 851      73.540  34.880  39.070  1.00  0.00           C
ATOM   3168  HB1 PHE A 851      72.900  33.980  38.960  1.00  0.00           H
ATOM   3169  HB2 PHE A 851      72.820  35.740  39.060  1.00  0.00           H
ATOM   3170  CG  PHE A 851      74.100  34.890  40.540  1.00  0.00           C
ATOM   3171  CD1 PHE A 851      73.100  34.790  41.550  1.00  0.00           C
ATOM   3172  HD1 PHE A 851      72.090  34.550  41.280  1.00  0.00           H
ATOM   3173  CE1 PHE A 851      73.470  34.690  42.910  1.00  0.00           C
ATOM   3174  HE1 PHE A 851      72.710  34.470  43.650  1.00  0.00           H
ATOM   3175  CZ  PHE A 851      74.820  34.850  43.220  1.00  0.00           C
ATOM   3176  HZ  PHE A 851      75.100  34.840  44.260  1.00  0.00           H
ATOM   3177  CD2 PHE A 851      75.440  34.850  40.860  1.00  0.00           C
ATOM   3178  HD2 PHE A 851      76.210  34.830  40.110  1.00  0.00           H
ATOM   3179  CE2 PHE A 851      75.810  34.920  42.150  1.00  0.00           C
ATOM   3180  HE2 PHE A 851      76.870  34.950  42.340  1.00  0.00           H
ATOM   3181  C   PHE A 851      73.950  34.740  36.550  1.00  0.00           C
ATOM   3182  O   PHE A 851      73.940  35.570  35.600  1.00  0.00           O
ATOM   3183  N   PRO A 852      73.610  33.440  36.420  1.00  0.00           N
ATOM   3184  CD  PRO A 852      74.530  32.390  36.850  1.00  0.00           C
ATOM   3185  HD1 PRO A 852      74.250  32.060  37.870  1.00  0.00           H
ATOM   3186  HD2 PRO A 852      75.570  32.770  36.780  1.00  0.00           H
ATOM   3187  CA  PRO A 852      72.880  33.040  35.240  1.00  0.00           C
ATOM   3188  HA  PRO A 852      73.480  33.310  34.380  1.00  0.00           H
ATOM   3189  CB  PRO A 852      72.830  31.490  35.450  1.00  0.00           C
ATOM   3190  HB1 PRO A 852      72.520  31.010  34.510  1.00  0.00           H
ATOM   3191  HB2 PRO A 852      72.060  31.290  36.230  1.00  0.00           H
ATOM   3192  CG  PRO A 852      74.230  31.170  35.950  1.00  0.00           C
ATOM   3193  HG1 PRO A 852      74.260  30.260  36.590  1.00  0.00           H
ATOM   3194  HG2 PRO A 852      74.800  31.190  35.010  1.00  0.00           H
ATOM   3195  C   PRO A 852      71.490  33.600  35.030  1.00  0.00           C
ATOM   3196  O   PRO A 852      70.900  33.710  36.070  1.00  0.00           O
ATOM   3197  N   THR A 853      70.970  33.880  33.860  1.00  0.00           N
ATOM   3198  HN  THR A 853      71.470  33.460  33.090  1.00  0.00           H
ATOM   3199  CA  THR A 853      69.740  34.620  33.520  1.00  0.00           C
ATOM   3200  HA  THR A 853      69.840  35.630  33.880  1.00  0.00           H
ATOM   3201  CB  THR A 853      69.640  34.740  32.040  1.00  0.00           C
ATOM   3202  HB  THR A 853      69.500  33.710  31.620  1.00  0.00           H
ATOM   3203  OG1 THR A 853      70.730  35.370  31.520  1.00  0.00           O
ATOM   3204  HG1 THR A 853      71.410  34.680  31.440  1.00  0.00           H
ATOM   3205  CG2 THR A 853      68.340  35.520  31.550  1.00  0.00           C
ATOM   3206 HG21 THR A 853      67.430  34.930  31.800  1.00  0.00           H
ATOM   3207 HG22 THR A 853      68.280  35.640  30.450  1.00  0.00           H
ATOM   3208 HG23 THR A 853      68.330  36.580  31.880  1.00  0.00           H
ATOM   3209  C   THR A 853      68.460  34.120  34.100  1.00  0.00           C
ATOM   3210  O   THR A 853      67.700  34.960  34.520  1.00  0.00           O
ATOM   3211  N   LYS A 854      68.140  32.810  34.220  1.00  0.00           N
ATOM   3212  HN  LYS A 854      68.780  32.130  33.870  1.00  0.00           H
ATOM   3213  CA  LYS A 854      67.060  32.220  34.940  1.00  0.00           C
ATOM   3214  HA  LYS A 854      66.240  32.880  34.720  1.00  0.00           H
ATOM   3215  CB  LYS A 854      66.430  30.930  34.300  1.00  0.00           C
ATOM   3216  HB1 LYS A 854      65.590  30.490  34.870  1.00  0.00           H
ATOM   3217  HB2 LYS A 854      67.220  30.170  34.220  1.00  0.00           H
ATOM   3218  CG  LYS A 854      66.020  31.100  32.790  1.00  0.00           C
ATOM   3219  HG1 LYS A 854      66.990  31.210  32.260  1.00  0.00           H
ATOM   3220  HG2 LYS A 854      65.460  32.050  32.720  1.00  0.00           H
ATOM   3221  CD  LYS A 854      65.360  29.830  32.130  1.00  0.00           C
ATOM   3222  HD1 LYS A 854      64.280  29.850  32.430  1.00  0.00           H
ATOM   3223  HD2 LYS A 854      65.810  28.940  32.610  1.00  0.00           H
ATOM   3224  CE  LYS A 854      65.600  29.790  30.560  1.00  0.00           C
ATOM   3225  HE1 LYS A 854      66.680  29.850  30.320  1.00  0.00           H
ATOM   3226  HE2 LYS A 854      65.090  30.610  30.020  1.00  0.00           H
ATOM   3227  NZ  LYS A 854      65.050  28.470  30.040  1.00  0.00           N
ATOM   3228  HZ1 LYS A 854      64.620  28.580  29.100  1.00  0.00           H
ATOM   3229  HZ2 LYS A 854      64.250  28.260  30.670  1.00  0.00           H
ATOM   3230  HZ3 LYS A 854      65.710  27.660  30.090  1.00  0.00           H
ATOM   3231  C   LYS A 854      66.980  32.390  36.430  1.00  0.00           C
ATOM   3232  O   LYS A 854      65.920  32.760  36.960  1.00  0.00           O
ATOM   3233  N   VAL A 855      68.170  32.220  37.070  1.00  0.00           N
ATOM   3234  HN  VAL A 855      68.870  31.960  36.420  1.00  0.00           H
ATOM   3235  CA  VAL A 855      68.380  32.420  38.490  1.00  0.00           C
ATOM   3236  HA  VAL A 855      67.590  31.940  39.040  1.00  0.00           H
ATOM   3237  CB  VAL A 855      69.830  32.080  38.740  1.00  0.00           C
ATOM   3238  HB  VAL A 855      70.390  32.850  38.180  1.00  0.00           H
ATOM   3239  CG1 VAL A 855      70.320  32.240  40.210  1.00  0.00           C
ATOM   3240 HG11 VAL A 855      71.430  32.140  40.160  1.00  0.00           H
ATOM   3241 HG12 VAL A 855      69.940  31.330  40.740  1.00  0.00           H
ATOM   3242 HG13 VAL A 855      69.940  33.090  40.820  1.00  0.00           H
ATOM   3243  CG2 VAL A 855      70.160  30.690  38.280  1.00  0.00           C
ATOM   3244 HG21 VAL A 855      71.150  30.310  38.610  1.00  0.00           H
ATOM   3245 HG22 VAL A 855      70.140  30.560  37.170  1.00  0.00           H
ATOM   3246 HG23 VAL A 855      69.550  29.890  38.750  1.00  0.00           H
ATOM   3247  C   VAL A 855      68.340  33.930  38.790  1.00  0.00           C
ATOM   3248  O   VAL A 855      67.640  34.320  39.740  1.00  0.00           O
ATOM   3249  N   ARG A 856      68.960  34.800  38.000  1.00  0.00           N
ATOM   3250  HN  ARG A 856      69.480  34.460  37.210  1.00  0.00           H
ATOM   3251  CA  ARG A 856      69.070  36.250  38.330  1.00  0.00           C
ATOM   3252  HA  ARG A 856      69.330  36.260  39.380  1.00  0.00           H
ATOM   3253  CB  ARG A 856      70.150  37.080  37.610  1.00  0.00           C
ATOM   3254  HB1 ARG A 856      71.080  36.460  37.550  1.00  0.00           H
ATOM   3255  HB2 ARG A 856      70.550  37.880  38.290  1.00  0.00           H
ATOM   3256  CG  ARG A 856      69.840  37.750  36.250  1.00  0.00           C
ATOM   3257  HG1 ARG A 856      68.890  38.310  36.340  1.00  0.00           H
ATOM   3258  HG2 ARG A 856      69.620  37.000  35.470  1.00  0.00           H
ATOM   3259  CD  ARG A 856      70.810  38.790  35.760  1.00  0.00           C
ATOM   3260  HD1 ARG A 856      71.200  39.440  36.570  1.00  0.00           H
ATOM   3261  HD2 ARG A 856      70.490  39.420  34.900  1.00  0.00           H
ATOM   3262  NE  ARG A 856      72.010  38.040  35.230  1.00  0.00           N
ATOM   3263  HE  ARG A 856      72.680  37.700  35.890  1.00  0.00           H
ATOM   3264  CZ  ARG A 856      72.250  37.900  33.920  1.00  0.00           C
ATOM   3265  NH1 ARG A 856      71.610  38.340  32.830  1.00  0.00           N
ATOM   3266 HH11 ARG A 856      70.740  38.810  33.020  1.00  0.00           H
ATOM   3267 HH12 ARG A 856      71.900  38.130  31.900  1.00  0.00           H
ATOM   3268  NH2 ARG A 856      73.300  37.250  33.590  1.00  0.00           N
ATOM   3269 HH21 ARG A 856      73.560  37.260  32.620  1.00  0.00           H
ATOM   3270 HH22 ARG A 856      73.810  36.670  34.230  1.00  0.00           H
ATOM   3271  C   ARG A 856      67.770  36.930  38.340  1.00  0.00           C
ATOM   3272  O   ARG A 856      67.460  37.770  39.190  1.00  0.00           O
ATOM   3273  N   SER A 857      66.930  36.700  37.270  1.00  0.00           N
ATOM   3274  HN  SER A 857      67.260  36.200  36.480  1.00  0.00           H
ATOM   3275  CA  SER A 857      65.520  37.040  37.060  1.00  0.00           C
ATOM   3276  HA  SER A 857      65.300  38.100  37.180  1.00  0.00           H
ATOM   3277  CB  SER A 857      64.960  36.690  35.690  1.00  0.00           C
ATOM   3278  HB1 SER A 857      65.430  37.280  34.870  1.00  0.00           H
ATOM   3279  HB2 SER A 857      63.870  36.900  35.760  1.00  0.00           H
ATOM   3280  OG  SER A 857      65.060  35.300  35.400  1.00  0.00           O
ATOM   3281  HG1 SER A 857      65.970  35.040  35.210  1.00  0.00           H
ATOM   3282  C   SER A 857      64.530  36.380  38.090  1.00  0.00           C
ATOM   3283  O   SER A 857      63.730  37.040  38.690  1.00  0.00           O
ATOM   3284  N   THR A 858      64.700  35.100  38.510  1.00  0.00           N
ATOM   3285  HN  THR A 858      65.500  34.570  38.250  1.00  0.00           H
ATOM   3286  CA  THR A 858      63.950  34.490  39.620  1.00  0.00           C
ATOM   3287  HA  THR A 858      62.910  34.610  39.330  1.00  0.00           H
ATOM   3288  CB  THR A 858      64.190  32.970  39.670  1.00  0.00           C
ATOM   3289  HB  THR A 858      65.260  32.750  39.900  1.00  0.00           H
ATOM   3290  OG1 THR A 858      63.870  32.270  38.510  1.00  0.00           O
ATOM   3291  HG1 THR A 858      64.590  32.560  37.950  1.00  0.00           H
ATOM   3292  CG2 THR A 858      63.220  32.360  40.620  1.00  0.00           C
ATOM   3293 HG21 THR A 858      62.190  32.600  40.290  1.00  0.00           H
ATOM   3294 HG22 THR A 858      63.320  32.740  41.660  1.00  0.00           H
ATOM   3295 HG23 THR A 858      63.340  31.270  40.540  1.00  0.00           H
ATOM   3296  C   THR A 858      64.280  35.120  40.950  1.00  0.00           C
ATOM   3297  O   THR A 858      63.290  35.360  41.700  1.00  0.00           O
ATOM   3298  N   ILE A 859      65.500  35.520  41.270  1.00  0.00           N
ATOM   3299  HN  ILE A 859      66.280  35.290  40.690  1.00  0.00           H
ATOM   3300  CA  ILE A 859      66.040  36.170  42.480  1.00  0.00           C
ATOM   3301  HA  ILE A 859      65.710  35.580  43.320  1.00  0.00           H
ATOM   3302  CB  ILE A 859      67.630  36.330  42.400  1.00  0.00           C
ATOM   3303  HB  ILE A 859      67.910  36.570  41.350  1.00  0.00           H
ATOM   3304  CG2 ILE A 859      68.080  37.570  43.240  1.00  0.00           C
ATOM   3305 HG21 ILE A 859      69.170  37.570  43.420  1.00  0.00           H
ATOM   3306 HG22 ILE A 859      67.500  37.600  44.180  1.00  0.00           H
ATOM   3307 HG23 ILE A 859      67.810  38.480  42.640  1.00  0.00           H
ATOM   3308  CG1 ILE A 859      68.480  35.120  42.880  1.00  0.00           C
ATOM   3309 HG11 ILE A 859      69.520  35.210  42.510  1.00  0.00           H
ATOM   3310 HG12 ILE A 859      68.130  34.220  42.330  1.00  0.00           H
ATOM   3311  CD  ILE A 859      68.420  34.660  44.330  1.00  0.00           C
ATOM   3312  HD1 ILE A 859      69.130  33.850  44.590  1.00  0.00           H
ATOM   3313  HD2 ILE A 859      67.340  34.500  44.550  1.00  0.00           H
ATOM   3314  HD3 ILE A 859      68.730  35.530  44.940  1.00  0.00           H
ATOM   3315  C   ILE A 859      65.260  37.450  42.590  1.00  0.00           C
ATOM   3316  O   ILE A 859      64.720  37.750  43.590  1.00  0.00           O
ATOM   3317  N   SER A 860      65.130  38.190  41.550  1.00  0.00           N
ATOM   3318  HN  SER A 860      65.580  38.000  40.680  1.00  0.00           H
ATOM   3319  CA  SER A 860      64.310  39.400  41.580  1.00  0.00           C
ATOM   3320  HA  SER A 860      64.610  40.060  42.390  1.00  0.00           H
ATOM   3321  CB  SER A 860      64.460  40.250  40.280  1.00  0.00           C
ATOM   3322  HB1 SER A 860      63.700  41.060  40.270  1.00  0.00           H
ATOM   3323  HB2 SER A 860      64.330  39.660  39.350  1.00  0.00           H
ATOM   3324  OG  SER A 860      65.770  40.820  40.150  1.00  0.00           O
ATOM   3325  HG1 SER A 860      66.010  41.110  41.040  1.00  0.00           H
ATOM   3326  C   SER A 860      62.810  39.240  41.720  1.00  0.00           C
ATOM   3327  O   SER A 860      62.100  40.100  42.300  1.00  0.00           O
ATOM   3328  N   ASP A 861      62.240  38.120  41.200  1.00  0.00           N
ATOM   3329  HN  ASP A 861      62.750  37.520  40.590  1.00  0.00           H
ATOM   3330  CA  ASP A 861      60.860  37.730  41.400  1.00  0.00           C
ATOM   3331  HA  ASP A 861      60.290  38.590  41.100  1.00  0.00           H
ATOM   3332  CB  ASP A 861      60.400  36.690  40.450  1.00  0.00           C
ATOM   3333  HB1 ASP A 861      59.380  36.350  40.740  1.00  0.00           H
ATOM   3334  HB2 ASP A 861      61.100  35.830  40.490  1.00  0.00           H
ATOM   3335  CG  ASP A 861      60.340  37.160  39.010  1.00  0.00           C
ATOM   3336  OD1 ASP A 861      60.320  38.370  38.710  1.00  0.00           O
ATOM   3337  OD2 ASP A 861      60.180  36.170  38.210  1.00  0.00           O
ATOM   3338  C   ASP A 861      60.590  37.400  42.940  1.00  0.00           C
ATOM   3339  O   ASP A 861      59.520  37.690  43.350  1.00  0.00           O
ATOM   3340  N   PHE A 862      61.600  36.870  43.690  1.00  0.00           N
ATOM   3341  HN  PHE A 862      62.400  36.690  43.130  1.00  0.00           H
ATOM   3342  CA  PHE A 862      61.460  36.580  45.080  1.00  0.00           C
ATOM   3343  HA  PHE A 862      60.430  36.570  45.380  1.00  0.00           H
ATOM   3344  CB  PHE A 862      62.060  35.160  45.400  1.00  0.00           C
ATOM   3345  HB1 PHE A 862      62.160  35.020  46.500  1.00  0.00           H
ATOM   3346  HB2 PHE A 862      63.090  35.110  44.980  1.00  0.00           H
ATOM   3347  CG  PHE A 862      61.190  34.080  44.910  1.00  0.00           C
ATOM   3348  CD1 PHE A 862      61.570  33.380  43.730  1.00  0.00           C
ATOM   3349  HD1 PHE A 862      62.580  33.650  43.450  1.00  0.00           H
ATOM   3350  CE1 PHE A 862      60.740  32.440  43.170  1.00  0.00           C
ATOM   3351  HE1 PHE A 862      61.090  31.930  42.280  1.00  0.00           H
ATOM   3352  CZ  PHE A 862      59.510  32.140  43.820  1.00  0.00           C
ATOM   3353  HZ  PHE A 862      58.890  31.380  43.410  1.00  0.00           H
ATOM   3354  CD2 PHE A 862      59.940  33.790  45.570  1.00  0.00           C
ATOM   3355  HD2 PHE A 862      59.660  34.220  46.520  1.00  0.00           H
ATOM   3356  CE2 PHE A 862      59.100  32.780  45.010  1.00  0.00           C
ATOM   3357  HE2 PHE A 862      58.220  32.470  45.560  1.00  0.00           H
ATOM   3358  C   PHE A 862      62.020  37.630  46.020  1.00  0.00           C
ATOM   3359  O   PHE A 862      62.270  37.360  47.210  1.00  0.00           O
ATOM   3360  N   ALA A 863      62.280  38.810  45.440  1.00  0.00           N
ATOM   3361  HN  ALA A 863      62.180  38.770  44.440  1.00  0.00           H
ATOM   3362  CA  ALA A 863      63.080  39.820  46.070  1.00  0.00           C
ATOM   3363  HA  ALA A 863      64.030  39.320  46.100  1.00  0.00           H
ATOM   3364  CB  ALA A 863      63.130  41.120  45.250  1.00  0.00           C
ATOM   3365  HB1 ALA A 863      63.620  40.880  44.270  1.00  0.00           H
ATOM   3366  HB2 ALA A 863      63.860  41.800  45.740  1.00  0.00           H
ATOM   3367  HB3 ALA A 863      62.100  41.510  45.140  1.00  0.00           H
ATOM   3368  C   ALA A 863      62.650  40.210  47.530  1.00  0.00           C
ATOM   3369  O   ALA A 863      63.460  40.280  48.420  1.00  0.00           O
ATOM   3370  N   VAL A 864      61.330  40.440  47.810  1.00  0.00           N
ATOM   3371  HN  VAL A 864      60.760  40.760  47.060  1.00  0.00           H
ATOM   3372  CA  VAL A 864      61.000  40.710  49.190  1.00  0.00           C
ATOM   3373  HA  VAL A 864      61.720  41.360  49.680  1.00  0.00           H
ATOM   3374  CB  VAL A 864      59.670  41.510  49.180  1.00  0.00           C
ATOM   3375  HB  VAL A 864      58.900  40.900  48.640  1.00  0.00           H
ATOM   3376  CG1 VAL A 864      59.060  41.770  50.590  1.00  0.00           C
ATOM   3377 HG11 VAL A 864      58.180  42.450  50.490  1.00  0.00           H
ATOM   3378 HG12 VAL A 864      59.920  42.270  51.090  1.00  0.00           H
ATOM   3379 HG13 VAL A 864      58.720  40.840  51.110  1.00  0.00           H
ATOM   3380  CG2 VAL A 864      59.760  42.910  48.500  1.00  0.00           C
ATOM   3381 HG21 VAL A 864      58.760  43.390  48.600  1.00  0.00           H
ATOM   3382 HG22 VAL A 864      59.980  42.950  47.420  1.00  0.00           H
ATOM   3383 HG23 VAL A 864      60.540  43.500  49.030  1.00  0.00           H
ATOM   3384  C   VAL A 864      60.910  39.560  50.140  1.00  0.00           C
ATOM   3385  O   VAL A 864      61.190  39.710  51.340  1.00  0.00           O
ATOM   3386  N   PHE A 865      60.630  38.370  49.660  1.00  0.00           N
ATOM   3387  HN  PHE A 865      60.520  38.160  48.690  1.00  0.00           H
ATOM   3388  CA  PHE A 865      60.740  37.150  50.440  1.00  0.00           C
ATOM   3389  HA  PHE A 865      60.280  37.290  51.410  1.00  0.00           H
ATOM   3390  CB  PHE A 865      59.910  35.930  49.730  1.00  0.00           C
ATOM   3391  HB1 PHE A 865      59.890  35.890  48.620  1.00  0.00           H
ATOM   3392  HB2 PHE A 865      58.850  36.140  49.980  1.00  0.00           H
ATOM   3393  CG  PHE A 865      60.330  34.560  50.280  1.00  0.00           C
ATOM   3394  CD1 PHE A 865      59.850  34.190  51.560  1.00  0.00           C
ATOM   3395  HD1 PHE A 865      59.180  34.830  52.100  1.00  0.00           H
ATOM   3396  CE1 PHE A 865      60.160  32.910  52.120  1.00  0.00           C
ATOM   3397  HE1 PHE A 865      59.750  32.670  53.090  1.00  0.00           H
ATOM   3398  CZ  PHE A 865      60.960  32.060  51.380  1.00  0.00           C
ATOM   3399  HZ  PHE A 865      61.330  31.100  51.700  1.00  0.00           H
ATOM   3400  CD2 PHE A 865      61.100  33.660  49.560  1.00  0.00           C
ATOM   3401  HD2 PHE A 865      61.360  33.910  48.540  1.00  0.00           H
ATOM   3402  CE2 PHE A 865      61.510  32.440  50.160  1.00  0.00           C
ATOM   3403  HE2 PHE A 865      62.200  31.760  49.680  1.00  0.00           H
ATOM   3404  C   PHE A 865      62.200  36.840  50.840  1.00  0.00           C
ATOM   3405  O   PHE A 865      62.560  36.630  52.010  1.00  0.00           O
ATOM   3406  N   LEU A 866      63.110  36.940  49.850  1.00  0.00           N
ATOM   3407  HN  LEU A 866      62.820  37.110  48.910  1.00  0.00           H
ATOM   3408  CA  LEU A 866      64.540  36.820  50.030  1.00  0.00           C
ATOM   3409  HA  LEU A 866      64.700  35.870  50.540  1.00  0.00           H
ATOM   3410  CB  LEU A 866      65.290  36.800  48.750  1.00  0.00           C
ATOM   3411  HB1 LEU A 866      65.210  37.790  48.240  1.00  0.00           H
ATOM   3412  HB2 LEU A 866      64.800  35.990  48.160  1.00  0.00           H
ATOM   3413  CG  LEU A 866      66.780  36.300  48.760  1.00  0.00           C
ATOM   3414  HG  LEU A 866      67.380  36.860  49.500  1.00  0.00           H
ATOM   3415  CD1 LEU A 866      67.000  34.790  49.160  1.00  0.00           C
ATOM   3416 HD11 LEU A 866      68.090  34.610  49.320  1.00  0.00           H
ATOM   3417 HD12 LEU A 866      66.640  34.060  48.410  1.00  0.00           H
ATOM   3418 HD13 LEU A 866      66.500  34.730  50.150  1.00  0.00           H
ATOM   3419  CD2 LEU A 866      67.450  36.540  47.370  1.00  0.00           C
ATOM   3420 HD21 LEU A 866      68.530  36.240  47.430  1.00  0.00           H
ATOM   3421 HD22 LEU A 866      67.460  37.620  47.130  1.00  0.00           H
ATOM   3422 HD23 LEU A 866      66.990  36.030  46.500  1.00  0.00           H
ATOM   3423  C   LEU A 866      65.180  37.930  50.940  1.00  0.00           C
ATOM   3424  O   LEU A 866      65.980  37.680  51.840  1.00  0.00           O
ATOM   3425  N   THR A 867      64.740  39.130  50.710  1.00  0.00           N
ATOM   3426  HN  THR A 867      64.020  39.390  50.070  1.00  0.00           H
ATOM   3427  CA  THR A 867      65.170  40.280  51.530  1.00  0.00           C
ATOM   3428  HA  THR A 867      66.240  40.350  51.460  1.00  0.00           H
ATOM   3429  CB  THR A 867      64.670  41.760  51.200  1.00  0.00           C
ATOM   3430  HB  THR A 867      63.560  41.810  51.290  1.00  0.00           H
ATOM   3431  OG1 THR A 867      64.880  42.120  49.790  1.00  0.00           O
ATOM   3432  HG1 THR A 867      64.320  41.500  49.340  1.00  0.00           H
ATOM   3433  CG2 THR A 867      65.260  42.840  52.130  1.00  0.00           C
ATOM   3434 HG21 THR A 867      65.050  43.810  51.650  1.00  0.00           H
ATOM   3435 HG22 THR A 867      66.340  42.770  52.360  1.00  0.00           H
ATOM   3436 HG23 THR A 867      64.760  42.860  53.130  1.00  0.00           H
ATOM   3437  C   THR A 867      64.910  40.090  53.080  1.00  0.00           C
ATOM   3438  O   THR A 867      65.840  40.200  53.880  1.00  0.00           O
ATOM   3439  N   ILE A 868      63.700  39.680  53.460  1.00  0.00           N
ATOM   3440  HN  ILE A 868      63.020  39.510  52.760  1.00  0.00           H
ATOM   3441  CA  ILE A 868      63.360  39.370  54.840  1.00  0.00           C
ATOM   3442  HA  ILE A 868      63.710  40.120  55.520  1.00  0.00           H
ATOM   3443  CB  ILE A 868      61.780  39.200  54.980  1.00  0.00           C
ATOM   3444  HB  ILE A 868      61.550  38.350  54.310  1.00  0.00           H
ATOM   3445  CG2 ILE A 868      61.480  38.740  56.450  1.00  0.00           C
ATOM   3446 HG21 ILE A 868      61.900  39.450  57.190  1.00  0.00           H
ATOM   3447 HG22 ILE A 868      61.960  37.790  56.760  1.00  0.00           H
ATOM   3448 HG23 ILE A 868      60.380  38.670  56.630  1.00  0.00           H
ATOM   3449  CG1 ILE A 868      60.960  40.440  54.630  1.00  0.00           C
ATOM   3450 HG11 ILE A 868      61.320  40.810  53.640  1.00  0.00           H
ATOM   3451 HG12 ILE A 868      61.220  41.250  55.350  1.00  0.00           H
ATOM   3452  CD  ILE A 868      59.450  40.360  54.600  1.00  0.00           C
ATOM   3453  HD1 ILE A 868      59.000  40.360  55.620  1.00  0.00           H
ATOM   3454  HD2 ILE A 868      59.180  39.400  54.120  1.00  0.00           H
ATOM   3455  HD3 ILE A 868      58.960  41.130  53.990  1.00  0.00           H
ATOM   3456  C   ILE A 868      64.040  38.100  55.260  1.00  0.00           C
ATOM   3457  O   ILE A 868      64.660  38.120  56.330  1.00  0.00           O
ATOM   3458  N   VAL A 869      64.130  36.980  54.460  1.00  0.00           N
ATOM   3459  HN  VAL A 869      63.590  36.940  53.620  1.00  0.00           H
ATOM   3460  CA  VAL A 869      64.990  35.840  54.840  1.00  0.00           C
ATOM   3461  HA  VAL A 869      64.570  35.380  55.720  1.00  0.00           H
ATOM   3462  CB  VAL A 869      65.130  34.760  53.730  1.00  0.00           C
ATOM   3463  HB  VAL A 869      65.180  35.320  52.780  1.00  0.00           H
ATOM   3464  CG1 VAL A 869      66.370  33.840  53.930  1.00  0.00           C
ATOM   3465 HG11 VAL A 869      66.330  32.940  53.280  1.00  0.00           H
ATOM   3466 HG12 VAL A 869      66.430  33.490  54.980  1.00  0.00           H
ATOM   3467 HG13 VAL A 869      67.310  34.270  53.500  1.00  0.00           H
ATOM   3468  CG2 VAL A 869      63.840  33.900  53.730  1.00  0.00           C
ATOM   3469 HG21 VAL A 869      63.900  33.050  54.430  1.00  0.00           H
ATOM   3470 HG22 VAL A 869      63.830  33.400  52.740  1.00  0.00           H
ATOM   3471 HG23 VAL A 869      62.900  34.510  53.810  1.00  0.00           H
ATOM   3472  C   VAL A 869      66.450  36.180  55.170  1.00  0.00           C
ATOM   3473  O   VAL A 869      66.930  35.780  56.240  1.00  0.00           O
ATOM   3474  N   ILE A 870      67.090  37.070  54.340  1.00  0.00           N
ATOM   3475  HN  ILE A 870      66.680  37.400  53.500  1.00  0.00           H
ATOM   3476  CA  ILE A 870      68.430  37.580  54.630  1.00  0.00           C
ATOM   3477  HA  ILE A 870      69.060  36.710  54.800  1.00  0.00           H
ATOM   3478  CB  ILE A 870      69.060  38.260  53.390  1.00  0.00           C
ATOM   3479  HB  ILE A 870      68.320  39.010  53.050  1.00  0.00           H
ATOM   3480  CG2 ILE A 870      70.320  39.040  53.810  1.00  0.00           C
ATOM   3481 HG21 ILE A 870      70.900  39.170  52.870  1.00  0.00           H
ATOM   3482 HG22 ILE A 870      70.900  38.440  54.550  1.00  0.00           H
ATOM   3483 HG23 ILE A 870      70.140  40.010  54.320  1.00  0.00           H
ATOM   3484  CG1 ILE A 870      69.330  37.300  52.190  1.00  0.00           C
ATOM   3485 HG11 ILE A 870      68.520  36.540  52.140  1.00  0.00           H
ATOM   3486 HG12 ILE A 870      70.220  36.640  52.330  1.00  0.00           H
ATOM   3487  CD  ILE A 870      69.340  38.100  50.870  1.00  0.00           C
ATOM   3488  HD1 ILE A 870      68.660  38.970  50.860  1.00  0.00           H
ATOM   3489  HD2 ILE A 870      69.240  37.400  50.020  1.00  0.00           H
ATOM   3490  HD3 ILE A 870      70.380  38.490  50.760  1.00  0.00           H
ATOM   3491  C   ILE A 870      68.500  38.300  55.970  1.00  0.00           C
ATOM   3492  O   ILE A 870      69.280  38.050  56.840  1.00  0.00           O
ATOM   3493  N   MET A 871      67.670  39.310  56.130  1.00  0.00           N
ATOM   3494  HN  MET A 871      67.030  39.650  55.440  1.00  0.00           H
ATOM   3495  CA  MET A 871      67.510  39.990  57.420  1.00  0.00           C
ATOM   3496  HA  MET A 871      68.520  40.300  57.660  1.00  0.00           H
ATOM   3497  CB  MET A 871      66.610  41.210  57.220  1.00  0.00           C
ATOM   3498  HB1 MET A 871      66.570  41.830  58.140  1.00  0.00           H
ATOM   3499  HB2 MET A 871      65.620  40.730  57.070  1.00  0.00           H
ATOM   3500  CG  MET A 871      66.980  42.200  56.140  1.00  0.00           C
ATOM   3501  HG1 MET A 871      66.230  43.010  56.010  1.00  0.00           H
ATOM   3502  HG2 MET A 871      67.040  41.680  55.160  1.00  0.00           H
ATOM   3503  SD  MET A 871      68.580  43.060  56.560  1.00  0.00           S
ATOM   3504  CE  MET A 871      68.840  43.900  54.980  1.00  0.00           C
ATOM   3505  HE1 MET A 871      68.270  44.860  54.910  1.00  0.00           H
ATOM   3506  HE2 MET A 871      68.500  43.340  54.090  1.00  0.00           H
ATOM   3507  HE3 MET A 871      69.910  44.210  54.870  1.00  0.00           H
ATOM   3508  C   MET A 871      67.120  39.150  58.620  1.00  0.00           C
ATOM   3509  O   MET A 871      67.750  39.290  59.690  1.00  0.00           O
ATOM   3510  N   VAL A 872      66.180  38.190  58.540  1.00  0.00           N
ATOM   3511  HN  VAL A 872      65.660  38.050  57.700  1.00  0.00           H
ATOM   3512  CA  VAL A 872      65.950  37.350  59.720  1.00  0.00           C
ATOM   3513  HA  VAL A 872      65.900  37.930  60.620  1.00  0.00           H
ATOM   3514  CB  VAL A 872      64.740  36.450  59.540  1.00  0.00           C
ATOM   3515  HB  VAL A 872      64.740  35.950  58.550  1.00  0.00           H
ATOM   3516  CG1 VAL A 872      64.610  35.410  60.740  1.00  0.00           C
ATOM   3517 HG11 VAL A 872      64.910  34.410  60.340  1.00  0.00           H
ATOM   3518 HG12 VAL A 872      63.570  35.390  61.140  1.00  0.00           H
ATOM   3519 HG13 VAL A 872      65.190  35.720  61.620  1.00  0.00           H
ATOM   3520  CG2 VAL A 872      63.430  37.340  59.570  1.00  0.00           C
ATOM   3521 HG21 VAL A 872      63.600  37.960  60.480  1.00  0.00           H
ATOM   3522 HG22 VAL A 872      62.500  36.740  59.560  1.00  0.00           H
ATOM   3523 HG23 VAL A 872      63.390  38.070  58.730  1.00  0.00           H
ATOM   3524  C   VAL A 872      67.170  36.530  59.950  1.00  0.00           C
ATOM   3525  O   VAL A 872      67.580  36.340  61.050  1.00  0.00           O
ATOM   3526  N   THR A 873      67.840  36.020  58.850  1.00  0.00           N
ATOM   3527  HN  THR A 873      67.440  36.260  57.960  1.00  0.00           H
ATOM   3528  CA  THR A 873      69.020  35.160  58.960  1.00  0.00           C
ATOM   3529  HA  THR A 873      68.740  34.210  59.420  1.00  0.00           H
ATOM   3530  CB  THR A 873      69.530  34.620  57.640  1.00  0.00           C
ATOM   3531  HB  THR A 873      69.790  35.500  57.010  1.00  0.00           H
ATOM   3532  OG1 THR A 873      68.540  33.810  57.000  1.00  0.00           O
ATOM   3533  HG1 THR A 873      68.020  34.470  56.540  1.00  0.00           H
ATOM   3534  CG2 THR A 873      70.730  33.770  57.800  1.00  0.00           C
ATOM   3535 HG21 THR A 873      70.470  32.830  58.340  1.00  0.00           H
ATOM   3536 HG22 THR A 873      71.600  34.160  58.370  1.00  0.00           H
ATOM   3537 HG23 THR A 873      71.000  33.370  56.810  1.00  0.00           H
ATOM   3538  C   THR A 873      70.090  35.860  59.790  1.00  0.00           C
ATOM   3539  O   THR A 873      70.630  35.330  60.790  1.00  0.00           O
ATOM   3540  N   ILE A 874      70.390  37.130  59.420  1.00  0.00           N
ATOM   3541  HN  ILE A 874      70.000  37.570  58.610  1.00  0.00           H
ATOM   3542  CA  ILE A 874      71.360  37.860  60.190  1.00  0.00           C
ATOM   3543  HA  ILE A 874      72.190  37.180  60.230  1.00  0.00           H
ATOM   3544  CB  ILE A 874      71.680  39.140  59.440  1.00  0.00           C
ATOM   3545  HB  ILE A 874      70.680  39.640  59.330  1.00  0.00           H
ATOM   3546  CG2 ILE A 874      72.580  40.070  60.320  1.00  0.00           C
ATOM   3547 HG21 ILE A 874      72.210  40.260  61.350  1.00  0.00           H
ATOM   3548 HG22 ILE A 874      72.510  41.040  59.770  1.00  0.00           H
ATOM   3549 HG23 ILE A 874      73.620  39.690  60.280  1.00  0.00           H
ATOM   3550  CG1 ILE A 874      72.300  38.960  58.030  1.00  0.00           C
ATOM   3551 HG11 ILE A 874      71.610  38.290  57.470  1.00  0.00           H
ATOM   3552 HG12 ILE A 874      73.320  38.540  58.120  1.00  0.00           H
ATOM   3553  CD  ILE A 874      72.280  40.230  57.150  1.00  0.00           C
ATOM   3554  HD1 ILE A 874      71.280  40.710  57.080  1.00  0.00           H
ATOM   3555  HD2 ILE A 874      72.630  40.010  56.130  1.00  0.00           H
ATOM   3556  HD3 ILE A 874      72.910  41.000  57.640  1.00  0.00           H
ATOM   3557  C   ILE A 874      70.940  38.090  61.620  1.00  0.00           C
ATOM   3558  O   ILE A 874      71.720  37.850  62.540  1.00  0.00           O
ATOM   3559  N   ASP A 875      69.690  38.450  61.890  1.00  0.00           N
ATOM   3560  HN  ASP A 875      69.150  38.790  61.140  1.00  0.00           H
ATOM   3561  CA  ASP A 875      69.190  38.490  63.240  1.00  0.00           C
ATOM   3562  HA  ASP A 875      69.900  39.130  63.730  1.00  0.00           H
ATOM   3563  CB  ASP A 875      67.820  39.210  63.270  1.00  0.00           C
ATOM   3564  HB1 ASP A 875      67.050  38.730  62.630  1.00  0.00           H
ATOM   3565  HB2 ASP A 875      68.030  40.210  62.840  1.00  0.00           H
ATOM   3566  CG  ASP A 875      67.390  39.420  64.710  1.00  0.00           C
ATOM   3567  OD1 ASP A 875      66.110  39.330  64.860  1.00  0.00           O
ATOM   3568  OD2 ASP A 875      68.280  39.690  65.550  1.00  0.00           O
ATOM   3569  C   ASP A 875      69.210  37.190  64.000  1.00  0.00           C
ATOM   3570  O   ASP A 875      69.660  37.090  65.130  1.00  0.00           O
ATOM   3571  N   TYR A 876      68.850  36.060  63.330  1.00  0.00           N
ATOM   3572  HN  TYR A 876      68.660  36.210  62.370  1.00  0.00           H
ATOM   3573  CA  TYR A 876      68.900  34.770  63.940  1.00  0.00           C
ATOM   3574  HA  TYR A 876      68.260  34.780  64.820  1.00  0.00           H
ATOM   3575  CB  TYR A 876      68.430  33.740  62.910  1.00  0.00           C
ATOM   3576  HB1 TYR A 876      69.160  33.620  62.080  1.00  0.00           H
ATOM   3577  HB2 TYR A 876      67.410  33.860  62.510  1.00  0.00           H
ATOM   3578  CG  TYR A 876      68.310  32.300  63.480  1.00  0.00           C
ATOM   3579  CD1 TYR A 876      69.120  31.170  63.200  1.00  0.00           C
ATOM   3580  HD1 TYR A 876      69.810  31.080  62.380  1.00  0.00           H
ATOM   3581  CE1 TYR A 876      68.960  29.960  63.990  1.00  0.00           C
ATOM   3582  HE1 TYR A 876      69.650  29.150  63.770  1.00  0.00           H
ATOM   3583  CZ  TYR A 876      67.880  29.830  64.850  1.00  0.00           C
ATOM   3584  OH  TYR A 876      67.700  28.600  65.500  1.00  0.00           O
ATOM   3585  HH  TYR A 876      66.940  28.680  66.080  1.00  0.00           H
ATOM   3586  CD2 TYR A 876      67.250  32.110  64.350  1.00  0.00           C
ATOM   3587  HD2 TYR A 876      66.530  32.880  64.570  1.00  0.00           H
ATOM   3588  CE2 TYR A 876      66.970  30.900  65.040  1.00  0.00           C
ATOM   3589  HE2 TYR A 876      66.310  30.860  65.890  1.00  0.00           H
ATOM   3590  C   TYR A 876      70.260  34.330  64.550  1.00  0.00           C
ATOM   3591  O   TYR A 876      70.320  33.870  65.680  1.00  0.00           O
ATOM   3592  N   LEU A 877      71.340  34.580  63.860  1.00  0.00           N
ATOM   3593  HN  LEU A 877      71.320  34.900  62.910  1.00  0.00           H
ATOM   3594  CA  LEU A 877      72.670  34.320  64.190  1.00  0.00           C
ATOM   3595  HA  LEU A 877      72.660  33.560  64.970  1.00  0.00           H
ATOM   3596  CB  LEU A 877      73.380  33.900  62.880  1.00  0.00           C
ATOM   3597  HB1 LEU A 877      74.400  33.580  63.160  1.00  0.00           H
ATOM   3598  HB2 LEU A 877      73.330  34.690  62.110  1.00  0.00           H
ATOM   3599  CG  LEU A 877      72.620  32.720  62.120  1.00  0.00           C
ATOM   3600  HG  LEU A 877      71.580  33.040  61.890  1.00  0.00           H
ATOM   3601  CD1 LEU A 877      73.380  32.590  60.750  1.00  0.00           C
ATOM   3602 HD11 LEU A 877      74.440  32.320  60.950  1.00  0.00           H
ATOM   3603 HD12 LEU A 877      73.380  33.540  60.170  1.00  0.00           H
ATOM   3604 HD13 LEU A 877      72.900  31.700  60.300  1.00  0.00           H
ATOM   3605  CD2 LEU A 877      72.600  31.440  62.890  1.00  0.00           C
ATOM   3606 HD21 LEU A 877      72.120  31.700  63.870  1.00  0.00           H
ATOM   3607 HD22 LEU A 877      73.620  31.160  63.210  1.00  0.00           H
ATOM   3608 HD23 LEU A 877      72.150  30.590  62.330  1.00  0.00           H
ATOM   3609  C   LEU A 877      73.310  35.380  65.000  1.00  0.00           C
ATOM   3610  O   LEU A 877      73.850  35.130  66.110  1.00  0.00           O
ATOM   3611  N   VAL A 878      73.440  36.650  64.500  1.00  0.00           N
ATOM   3612  HN  VAL A 878      73.000  36.880  63.640  1.00  0.00           H
ATOM   3613  CA  VAL A 878      74.280  37.650  65.050  1.00  0.00           C
ATOM   3614  HA  VAL A 878      75.050  37.090  65.570  1.00  0.00           H
ATOM   3615  CB  VAL A 878      74.800  38.590  63.990  1.00  0.00           C
ATOM   3616  HB  VAL A 878      73.980  39.220  63.600  1.00  0.00           H
ATOM   3617  CG1 VAL A 878      75.880  39.530  64.550  1.00  0.00           C
ATOM   3618 HG11 VAL A 878      76.630  39.870  63.800  1.00  0.00           H
ATOM   3619 HG12 VAL A 878      76.510  38.940  65.250  1.00  0.00           H
ATOM   3620 HG13 VAL A 878      75.380  40.350  65.120  1.00  0.00           H
ATOM   3621  CG2 VAL A 878      75.270  37.770  62.830  1.00  0.00           C
ATOM   3622 HG21 VAL A 878      76.000  36.990  63.140  1.00  0.00           H
ATOM   3623 HG22 VAL A 878      75.830  38.350  62.060  1.00  0.00           H
ATOM   3624 HG23 VAL A 878      74.450  37.320  62.230  1.00  0.00           H
ATOM   3625  C   VAL A 878      73.520  38.450  66.160  1.00  0.00           C
ATOM   3626  O   VAL A 878      74.110  39.190  66.950  1.00  0.00           O
ATOM   3627  N   GLY A 879      72.120  38.390  66.290  1.00  0.00           N
ATOM   3628  HN  GLY A 879      71.570  37.720  65.780  1.00  0.00           H
ATOM   3629  CA  GLY A 879      71.290  39.210  67.210  1.00  0.00           C
ATOM   3630  HA1 GLY A 879      71.610  39.140  68.230  1.00  0.00           H
ATOM   3631  HA2 GLY A 879      70.290  38.820  67.050  1.00  0.00           H
ATOM   3632  C   GLY A 879      71.290  40.700  66.970  1.00  0.00           C
ATOM   3633  O   GLY A 879      72.180  41.470  67.380  1.00  0.00           O
ATOM   3634  N   VAL A 880      70.270  41.230  66.290  1.00  0.00           N
ATOM   3635  HN  VAL A 880      69.610  40.720  65.740  1.00  0.00           H
ATOM   3636  CA  VAL A 880      70.230  42.720  65.940  1.00  0.00           C
ATOM   3637  HA  VAL A 880      71.220  43.120  66.090  1.00  0.00           H
ATOM   3638  CB  VAL A 880      69.830  42.890  64.540  1.00  0.00           C
ATOM   3639  HB  VAL A 880      68.820  42.480  64.320  1.00  0.00           H
ATOM   3640  CG1 VAL A 880      69.980  44.360  64.150  1.00  0.00           C
ATOM   3641 HG11 VAL A 880      69.430  44.400  63.190  1.00  0.00           H
ATOM   3642 HG12 VAL A 880      71.060  44.620  64.160  1.00  0.00           H
ATOM   3643 HG13 VAL A 880      69.450  45.110  64.780  1.00  0.00           H
ATOM   3644  CG2 VAL A 880      70.790  42.170  63.620  1.00  0.00           C
ATOM   3645 HG21 VAL A 880      71.780  42.670  63.670  1.00  0.00           H
ATOM   3646 HG22 VAL A 880      70.530  42.330  62.560  1.00  0.00           H
ATOM   3647 HG23 VAL A 880      70.850  41.080  63.860  1.00  0.00           H
ATOM   3648  C   VAL A 880      69.160  43.410  66.840  1.00  0.00           C
ATOM   3649  O   VAL A 880      68.030  43.030  66.730  1.00  0.00           O
ATOM   3650  N   PRO A 881      69.530  44.290  67.840  1.00  0.00           N
ATOM   3651  CD  PRO A 881      70.920  44.720  68.070  1.00  0.00           C
ATOM   3652  HD1 PRO A 881      71.390  45.280  67.240  1.00  0.00           H
ATOM   3653  HD2 PRO A 881      71.660  43.940  68.360  1.00  0.00           H
ATOM   3654  CA  PRO A 881      68.520  45.030  68.700  1.00  0.00           C
ATOM   3655  HA  PRO A 881      68.220  44.210  69.340  1.00  0.00           H
ATOM   3656  CB  PRO A 881      69.400  46.180  69.310  1.00  0.00           C
ATOM   3657  HB1 PRO A 881      68.950  46.620  70.230  1.00  0.00           H
ATOM   3658  HB2 PRO A 881      69.460  47.050  68.630  1.00  0.00           H
ATOM   3659  CG  PRO A 881      70.770  45.610  69.400  1.00  0.00           C
ATOM   3660  HG1 PRO A 881      71.490  46.450  69.340  1.00  0.00           H
ATOM   3661  HG2 PRO A 881      70.980  45.050  70.330  1.00  0.00           H
ATOM   3662  C   PRO A 881      67.360  45.520  67.870  1.00  0.00           C
ATOM   3663  O   PRO A 881      67.660  46.180  66.880  1.00  0.00           O
ATOM   3664  N   SER A 882      66.140  45.330  68.280  1.00  0.00           N
ATOM   3665  HN  SER A 882      66.040  44.820  69.130  1.00  0.00           H
ATOM   3666  CA  SER A 882      64.940  45.710  67.530  1.00  0.00           C
ATOM   3667  HA  SER A 882      64.910  46.780  67.610  1.00  0.00           H
ATOM   3668  CB  SER A 882      64.990  45.340  66.050  1.00  0.00           C
ATOM   3669  HB1 SER A 882      63.980  45.100  65.670  1.00  0.00           H
ATOM   3670  HB2 SER A 882      65.620  44.430  65.930  1.00  0.00           H
ATOM   3671  OG  SER A 882      65.610  46.290  65.200  1.00  0.00           O
ATOM   3672  HG1 SER A 882      66.470  46.490  65.580  1.00  0.00           H
ATOM   3673  C   SER A 882      63.710  44.950  68.080  1.00  0.00           C
ATOM   3674  O   SER A 882      63.800  43.740  68.340  1.00  0.00           O
ATOM   3675  N   PRO A 883      62.620  45.620  68.310  1.00  0.00           N
ATOM   3676  CD  PRO A 883      62.440  47.050  67.880  1.00  0.00           C
ATOM   3677  HD1 PRO A 883      63.020  47.350  66.980  1.00  0.00           H
ATOM   3678  HD2 PRO A 883      62.800  47.660  68.730  1.00  0.00           H
ATOM   3679  CA  PRO A 883      61.270  45.000  68.490  1.00  0.00           C
ATOM   3680  HA  PRO A 883      61.390  44.440  69.400  1.00  0.00           H
ATOM   3681  CB  PRO A 883      60.320  46.210  68.610  1.00  0.00           C
ATOM   3682  HB1 PRO A 883      60.470  46.500  69.670  1.00  0.00           H
ATOM   3683  HB2 PRO A 883      59.270  45.890  68.460  1.00  0.00           H
ATOM   3684  CG  PRO A 883      60.920  47.310  67.800  1.00  0.00           C
ATOM   3685  HG1 PRO A 883      60.580  47.080  66.770  1.00  0.00           H
ATOM   3686  HG2 PRO A 883      60.650  48.350  68.050  1.00  0.00           H
ATOM   3687  C   PRO A 883      60.840  43.990  67.370  1.00  0.00           C
ATOM   3688  O   PRO A 883      61.190  44.150  66.240  1.00  0.00           O
ATOM   3689  N   LYS A 884      60.190  42.870  67.760  1.00  0.00           N
ATOM   3690  HN  LYS A 884      60.110  42.680  68.740  1.00  0.00           H
ATOM   3691  CA  LYS A 884      59.770  41.800  66.870  1.00  0.00           C
ATOM   3692  HA  LYS A 884      60.110  42.020  65.860  1.00  0.00           H
ATOM   3693  CB  LYS A 884      60.260  40.430  67.320  1.00  0.00           C
ATOM   3694  HB1 LYS A 884      59.500  39.670  67.030  1.00  0.00           H
ATOM   3695  HB2 LYS A 884      60.430  40.470  68.410  1.00  0.00           H
ATOM   3696  CG  LYS A 884      61.700  40.180  66.760  1.00  0.00           C
ATOM   3697  HG1 LYS A 884      62.170  41.180  66.660  1.00  0.00           H
ATOM   3698  HG2 LYS A 884      61.660  39.730  65.740  1.00  0.00           H
ATOM   3699  CD  LYS A 884      62.470  39.300  67.720  1.00  0.00           C
ATOM   3700  HD1 LYS A 884      63.360  38.910  67.180  1.00  0.00           H
ATOM   3701  HD2 LYS A 884      61.800  38.450  67.950  1.00  0.00           H
ATOM   3702  CE  LYS A 884      62.950  39.730  69.120  1.00  0.00           C
ATOM   3703  HE1 LYS A 884      63.590  38.970  69.620  1.00  0.00           H
ATOM   3704  HE2 LYS A 884      62.130  40.100  69.760  1.00  0.00           H
ATOM   3705  NZ  LYS A 884      63.870  40.850  68.840  1.00  0.00           N
ATOM   3706  HZ1 LYS A 884      64.710  40.680  69.450  1.00  0.00           H
ATOM   3707  HZ2 LYS A 884      63.350  41.690  69.150  1.00  0.00           H
ATOM   3708  HZ3 LYS A 884      64.100  40.940  67.830  1.00  0.00           H
ATOM   3709  C   LYS A 884      58.280  41.790  66.810  1.00  0.00           C
ATOM   3710  O   LYS A 884      57.630  42.250  67.700  1.00  0.00           O
ATOM   3711  N   LEU A 885      57.670  41.270  65.720  1.00  0.00           N
ATOM   3712  HN  LEU A 885      58.320  40.840  65.100  1.00  0.00           H
ATOM   3713  CA  LEU A 885      56.300  41.240  65.350  1.00  0.00           C
ATOM   3714  HA  LEU A 885      55.910  42.250  65.390  1.00  0.00           H
ATOM   3715  CB  LEU A 885      56.120  40.670  63.940  1.00  0.00           C
ATOM   3716  HB1 LEU A 885      56.790  39.780  63.820  1.00  0.00           H
ATOM   3717  HB2 LEU A 885      56.590  41.320  63.170  1.00  0.00           H
ATOM   3718  CG  LEU A 885      54.700  40.180  63.360  1.00  0.00           C
ATOM   3719  HG  LEU A 885      54.270  39.500  64.120  1.00  0.00           H
ATOM   3720  CD1 LEU A 885      53.760  41.420  63.220  1.00  0.00           C
ATOM   3721 HD11 LEU A 885      53.920  41.820  62.190  1.00  0.00           H
ATOM   3722 HD12 LEU A 885      54.120  42.200  63.920  1.00  0.00           H
ATOM   3723 HD13 LEU A 885      52.710  41.160  63.500  1.00  0.00           H
ATOM   3724  CD2 LEU A 885      54.860  39.450  62.000  1.00  0.00           C
ATOM   3725 HD21 LEU A 885      55.440  38.510  62.120  1.00  0.00           H
ATOM   3726 HD22 LEU A 885      55.130  40.160  61.190  1.00  0.00           H
ATOM   3727 HD23 LEU A 885      53.810  39.200  61.800  1.00  0.00           H
ATOM   3728  C   LEU A 885      55.440  40.450  66.420  1.00  0.00           C
ATOM   3729  O   LEU A 885      55.870  39.430  67.010  1.00  0.00           O
ATOM   3730  N   HSD A 886      54.140  40.870  66.580  1.00  0.00           N
ATOM   3731  HN  HSD A 886      53.810  41.650  66.040  1.00  0.00           H
ATOM   3732  CA  HSD A 886      53.270  40.540  67.610  1.00  0.00           C
ATOM   3733  HA  HSD A 886      53.790  40.210  68.500  1.00  0.00           H
ATOM   3734  CB  HSD A 886      52.340  41.730  67.810  1.00  0.00           C
ATOM   3735  HB1 HSD A 886      51.740  41.550  68.730  1.00  0.00           H
ATOM   3736  HB2 HSD A 886      51.560  41.950  67.060  1.00  0.00           H
ATOM   3737  ND1 HSD A 886      53.500  43.980  67.360  1.00  0.00           N
ATOM   3738  HD1 HSD A 886      52.980  44.050  66.510  1.00  0.00           H
ATOM   3739  CG  HSD A 886      53.250  42.910  68.180  1.00  0.00           C
ATOM   3740  CE1 HSD A 886      54.280  44.850  68.060  1.00  0.00           C
ATOM   3741  HE1 HSD A 886      54.620  45.800  67.630  1.00  0.00           H
ATOM   3742  NE2 HSD A 886      54.470  44.410  69.340  1.00  0.00           N
ATOM   3743  CD2 HSD A 886      53.890  43.150  69.350  1.00  0.00           C
ATOM   3744  HD2 HSD A 886      53.970  42.650  70.320  1.00  0.00           H
ATOM   3745  C   HSD A 886      52.460  39.330  67.190  1.00  0.00           C
ATOM   3746  O   HSD A 886      51.440  39.340  66.530  1.00  0.00           O
ATOM   3747  N   VAL A 887      52.920  38.200  67.750  1.00  0.00           N
ATOM   3748  HN  VAL A 887      53.720  38.100  68.340  1.00  0.00           H
ATOM   3749  CA  VAL A 887      52.440  36.940  67.280  1.00  0.00           C
ATOM   3750  HA  VAL A 887      51.590  36.970  66.610  1.00  0.00           H
ATOM   3751  CB  VAL A 887      53.430  36.140  66.420  1.00  0.00           C
ATOM   3752  HB  VAL A 887      54.260  35.810  67.090  1.00  0.00           H
ATOM   3753  CG1 VAL A 887      52.770  34.930  65.800  1.00  0.00           C
ATOM   3754 HG11 VAL A 887      53.520  34.400  65.180  1.00  0.00           H
ATOM   3755 HG12 VAL A 887      52.020  35.250  65.050  1.00  0.00           H
ATOM   3756 HG13 VAL A 887      52.430  34.190  66.560  1.00  0.00           H
ATOM   3757  CG2 VAL A 887      54.010  37.030  65.270  1.00  0.00           C
ATOM   3758 HG21 VAL A 887      54.540  36.440  64.480  1.00  0.00           H
ATOM   3759 HG22 VAL A 887      54.840  37.610  65.720  1.00  0.00           H
ATOM   3760 HG23 VAL A 887      53.300  37.770  64.850  1.00  0.00           H
ATOM   3761  C   VAL A 887      52.020  36.060  68.510  1.00  0.00           C
ATOM   3762  O   VAL A 887      52.890  35.650  69.270  1.00  0.00           O
ATOM   3763  N   PRO A 888      50.720  35.940  68.770  1.00  0.00           N
ATOM   3764  CD  PRO A 888      49.720  36.900  68.290  1.00  0.00           C
ATOM   3765  HD1 PRO A 888      49.390  36.710  67.250  1.00  0.00           H
ATOM   3766  HD2 PRO A 888      50.230  37.890  68.350  1.00  0.00           H
ATOM   3767  CA  PRO A 888      50.070  34.850  69.500  1.00  0.00           C
ATOM   3768  HA  PRO A 888      50.370  34.760  70.530  1.00  0.00           H
ATOM   3769  CB  PRO A 888      48.630  35.180  69.460  1.00  0.00           C
ATOM   3770  HB1 PRO A 888      48.100  34.880  70.400  1.00  0.00           H
ATOM   3771  HB2 PRO A 888      48.160  34.650  68.600  1.00  0.00           H
ATOM   3772  CG  PRO A 888      48.560  36.660  69.230  1.00  0.00           C
ATOM   3773  HG1 PRO A 888      47.670  37.010  68.670  1.00  0.00           H
ATOM   3774  HG2 PRO A 888      48.660  37.280  70.140  1.00  0.00           H
ATOM   3775  C   PRO A 888      50.390  33.450  68.980  1.00  0.00           C
ATOM   3776  O   PRO A 888      50.450  33.190  67.740  1.00  0.00           O
ATOM   3777  N   GLU A 889      50.550  32.470  69.890  1.00  0.00           N
ATOM   3778  HN  GLU A 889      50.320  32.610  70.850  1.00  0.00           H
ATOM   3779  CA  GLU A 889      50.760  31.020  69.540  1.00  0.00           C
ATOM   3780  HA  GLU A 889      50.790  30.890  68.460  1.00  0.00           H
ATOM   3781  CB  GLU A 889      52.040  30.360  70.120  1.00  0.00           C
ATOM   3782  HB1 GLU A 889      51.920  29.270  70.110  1.00  0.00           H
ATOM   3783  HB2 GLU A 889      52.270  30.660  71.170  1.00  0.00           H
ATOM   3784  CG  GLU A 889      53.220  30.630  69.210  1.00  0.00           C
ATOM   3785  HG1 GLU A 889      53.170  31.710  68.960  1.00  0.00           H
ATOM   3786  HG2 GLU A 889      53.180  30.130  68.220  1.00  0.00           H
ATOM   3787  CD  GLU A 889      54.590  30.440  69.850  1.00  0.00           C
ATOM   3788  OE1 GLU A 889      55.310  31.450  70.130  1.00  0.00           O
ATOM   3789  OE2 GLU A 889      55.010  29.280  70.100  1.00  0.00           O
ATOM   3790  C   GLU A 889      49.490  30.220  69.920  1.00  0.00           C
ATOM   3791  O   GLU A 889      48.700  30.560  70.820  1.00  0.00           O
ATOM   3792  N   LYS A 890      49.250  29.140  69.170  1.00  0.00           N
ATOM   3793  HN  LYS A 890      49.970  28.900  68.530  1.00  0.00           H
ATOM   3794  CA  LYS A 890      48.100  28.180  69.260  1.00  0.00           C
ATOM   3795  HA  LYS A 890      48.450  27.270  68.780  1.00  0.00           H
ATOM   3796  CB  LYS A 890      47.830  27.680  70.730  1.00  0.00           C
ATOM   3797  HB1 LYS A 890      46.980  26.960  70.810  1.00  0.00           H
ATOM   3798  HB2 LYS A 890      47.510  28.520  71.380  1.00  0.00           H
ATOM   3799  CG  LYS A 890      49.100  27.020  71.270  1.00  0.00           C
ATOM   3800  HG1 LYS A 890      50.020  27.630  71.110  1.00  0.00           H
ATOM   3801  HG2 LYS A 890      49.100  26.060  70.710  1.00  0.00           H
ATOM   3802  CD  LYS A 890      48.890  26.650  72.760  1.00  0.00           C
ATOM   3803  HD1 LYS A 890      48.210  25.770  72.720  1.00  0.00           H
ATOM   3804  HD2 LYS A 890      48.220  27.410  73.230  1.00  0.00           H
ATOM   3805  CE  LYS A 890      50.170  26.260  73.520  1.00  0.00           C
ATOM   3806  HE1 LYS A 890      50.840  27.150  73.480  1.00  0.00           H
ATOM   3807  HE2 LYS A 890      50.730  25.390  73.110  1.00  0.00           H
ATOM   3808  NZ  LYS A 890      49.970  26.010  74.920  1.00  0.00           N
ATOM   3809  HZ1 LYS A 890      49.450  26.730  75.460  1.00  0.00           H
ATOM   3810  HZ2 LYS A 890      50.920  26.040  75.320  1.00  0.00           H
ATOM   3811  HZ3 LYS A 890      49.420  25.160  75.150  1.00  0.00           H
ATOM   3812  C   LYS A 890      46.790  28.630  68.510  1.00  0.00           C
ATOM   3813  O   LYS A 890      45.730  28.200  68.900  1.00  0.00           O
ATOM   3814  N   PHE A 891      46.910  29.590  67.530  1.00  0.00           N
ATOM   3815  HN  PHE A 891      47.790  29.730  67.090  1.00  0.00           H
ATOM   3816  CA  PHE A 891      45.720  30.270  66.980  1.00  0.00           C
ATOM   3817  HA  PHE A 891      46.160  31.080  66.410  1.00  0.00           H
ATOM   3818  CB  PHE A 891      44.930  29.350  66.050  1.00  0.00           C
ATOM   3819  HB1 PHE A 891      44.610  28.460  66.640  1.00  0.00           H
ATOM   3820  HB2 PHE A 891      45.500  28.840  65.240  1.00  0.00           H
ATOM   3821  CG  PHE A 891      43.770  30.160  65.500  1.00  0.00           C
ATOM   3822  CD1 PHE A 891      43.950  31.310  64.670  1.00  0.00           C
ATOM   3823  HD1 PHE A 891      44.970  31.530  64.390  1.00  0.00           H
ATOM   3824  CE1 PHE A 891      42.810  31.930  64.230  1.00  0.00           C
ATOM   3825  HE1 PHE A 891      43.020  32.770  63.570  1.00  0.00           H
ATOM   3826  CZ  PHE A 891      41.500  31.580  64.570  1.00  0.00           C
ATOM   3827  HZ  PHE A 891      40.610  32.130  64.300  1.00  0.00           H
ATOM   3828  CD2 PHE A 891      42.490  29.640  65.830  1.00  0.00           C
ATOM   3829  HD2 PHE A 891      42.350  28.760  66.450  1.00  0.00           H
ATOM   3830  CE2 PHE A 891      41.380  30.410  65.350  1.00  0.00           C
ATOM   3831  HE2 PHE A 891      40.380  30.070  65.600  1.00  0.00           H
ATOM   3832  C   PHE A 891      44.950  31.030  68.030  1.00  0.00           C
ATOM   3833  O   PHE A 891      43.780  30.670  68.410  1.00  0.00           O
ATOM   3834  N   GLU A 892      45.420  32.160  68.650  1.00  0.00           N
ATOM   3835  HN  GLU A 892      46.290  32.490  68.290  1.00  0.00           H
ATOM   3836  CA  GLU A 892      44.600  32.950  69.620  1.00  0.00           C
ATOM   3837  HA  GLU A 892      43.690  32.390  69.770  1.00  0.00           H
ATOM   3838  CB  GLU A 892      45.300  32.930  70.950  1.00  0.00           C
ATOM   3839  HB1 GLU A 892      45.140  33.880  71.500  1.00  0.00           H
ATOM   3840  HB2 GLU A 892      46.390  32.930  70.760  1.00  0.00           H
ATOM   3841  CG  GLU A 892      44.960  31.650  71.770  1.00  0.00           C
ATOM   3842  HG1 GLU A 892      45.850  31.480  72.400  1.00  0.00           H
ATOM   3843  HG2 GLU A 892      44.790  30.770  71.120  1.00  0.00           H
ATOM   3844  CD  GLU A 892      43.730  31.720  72.720  1.00  0.00           C
ATOM   3845  OE1 GLU A 892      43.930  31.710  73.960  1.00  0.00           O
ATOM   3846  OE2 GLU A 892      42.570  31.680  72.320  1.00  0.00           O
ATOM   3847  C   GLU A 892      44.350  34.400  69.150  1.00  0.00           C
ATOM   3848  O   GLU A 892      45.120  34.900  68.330  1.00  0.00           O
ATOM   3849  N   PRO A 893      43.310  35.180  69.540  1.00  0.00           N
ATOM   3850  CD  PRO A 893      42.390  34.640  70.510  1.00  0.00           C
ATOM   3851  HD1 PRO A 893      42.970  34.610  71.460  1.00  0.00           H
ATOM   3852  HD2 PRO A 893      42.050  33.600  70.330  1.00  0.00           H
ATOM   3853  CA  PRO A 893      43.130  36.590  69.420  1.00  0.00           C
ATOM   3854  HA  PRO A 893      42.910  36.760  68.370  1.00  0.00           H
ATOM   3855  CB  PRO A 893      41.960  36.910  70.380  1.00  0.00           C
ATOM   3856  HB1 PRO A 893      41.290  37.730  70.030  1.00  0.00           H
ATOM   3857  HB2 PRO A 893      42.380  37.260  71.340  1.00  0.00           H
ATOM   3858  CG  PRO A 893      41.190  35.640  70.600  1.00  0.00           C
ATOM   3859  HG1 PRO A 893      40.620  35.480  71.540  1.00  0.00           H
ATOM   3860  HG2 PRO A 893      40.470  35.530  69.760  1.00  0.00           H
ATOM   3861  C   PRO A 893      44.290  37.520  69.730  1.00  0.00           C
ATOM   3862  O   PRO A 893      44.900  37.340  70.790  1.00  0.00           O
ATOM   3863  N   THR A 894      44.600  38.470  68.910  1.00  0.00           N
ATOM   3864  HN  THR A 894      44.080  38.600  68.060  1.00  0.00           H
ATOM   3865  CA  THR A 894      45.830  39.310  69.090  1.00  0.00           C
ATOM   3866  HA  THR A 894      46.610  38.560  69.170  1.00  0.00           H
ATOM   3867  CB  THR A 894      46.230  40.260  67.910  1.00  0.00           C
ATOM   3868  HB  THR A 894      45.320  40.680  67.430  1.00  0.00           H
ATOM   3869  OG1 THR A 894      46.830  39.530  66.840  1.00  0.00           O
ATOM   3870  HG1 THR A 894      46.210  39.560  66.100  1.00  0.00           H
ATOM   3871  CG2 THR A 894      47.300  41.350  68.310  1.00  0.00           C
ATOM   3872 HG21 THR A 894      46.960  42.150  68.990  1.00  0.00           H
ATOM   3873 HG22 THR A 894      47.490  41.960  67.400  1.00  0.00           H
ATOM   3874 HG23 THR A 894      48.290  40.940  68.610  1.00  0.00           H
ATOM   3875  C   THR A 894      45.910  40.000  70.460  1.00  0.00           C
ATOM   3876  O   THR A 894      46.910  39.830  71.170  1.00  0.00           O
ATOM   3877  N   HSD A 895      44.920  40.800  70.830  1.00  0.00           N
ATOM   3878  HN  HSD A 895      44.200  40.910  70.150  1.00  0.00           H
ATOM   3879  CA  HSD A 895      44.570  41.220  72.160  1.00  0.00           C
ATOM   3880  HA  HSD A 895      45.320  40.950  72.880  1.00  0.00           H
ATOM   3881  CB  HSD A 895      44.550  42.780  72.230  1.00  0.00           C
ATOM   3882  HB1 HSD A 895      43.940  43.080  71.350  1.00  0.00           H
ATOM   3883  HB2 HSD A 895      45.580  43.210  72.170  1.00  0.00           H
ATOM   3884  ND1 HSD A 895      42.930  44.070  73.590  1.00  0.00           N
ATOM   3885  HD1 HSD A 895      42.270  44.340  72.890  1.00  0.00           H
ATOM   3886  CG  HSD A 895      44.020  43.260  73.500  1.00  0.00           C
ATOM   3887  CE1 HSD A 895      42.880  44.580  74.810  1.00  0.00           C
ATOM   3888  HE1 HSD A 895      42.250  45.350  75.260  1.00  0.00           H
ATOM   3889  NE2 HSD A 895      43.880  44.090  75.590  1.00  0.00           N
ATOM   3890  CD2 HSD A 895      44.610  43.230  74.790  1.00  0.00           C
ATOM   3891  HD2 HSD A 895      45.550  42.800  75.110  1.00  0.00           H
ATOM   3892  C   HSD A 895      43.180  40.630  72.560  1.00  0.00           C
ATOM   3893  O   HSD A 895      42.270  40.810  71.790  1.00  0.00           O
ATOM   3894  N   PRO A 896      43.030  39.920  73.710  1.00  0.00           N
ATOM   3895  CD  PRO A 896      44.110  39.620  74.580  1.00  0.00           C
ATOM   3896  HD1 PRO A 896      44.330  40.560  75.150  1.00  0.00           H
ATOM   3897  HD2 PRO A 896      44.970  39.230  74.020  1.00  0.00           H
ATOM   3898  CA  PRO A 896      41.890  39.110  73.930  1.00  0.00           C
ATOM   3899  HA  PRO A 896      41.610  38.800  72.930  1.00  0.00           H
ATOM   3900  CB  PRO A 896      42.460  37.860  74.660  1.00  0.00           C
ATOM   3901  HB1 PRO A 896      42.820  37.240  73.830  1.00  0.00           H
ATOM   3902  HB2 PRO A 896      41.690  37.280  75.190  1.00  0.00           H
ATOM   3903  CG  PRO A 896      43.520  38.580  75.590  1.00  0.00           C
ATOM   3904  HG1 PRO A 896      43.070  39.110  76.460  1.00  0.00           H
ATOM   3905  HG2 PRO A 896      44.280  37.820  75.900  1.00  0.00           H
ATOM   3906  C   PRO A 896      40.760  39.850  74.600  1.00  0.00           C
ATOM   3907  O   PRO A 896      40.230  39.430  75.580  1.00  0.00           O
ATOM   3908  N   GLU A 897      40.320  41.000  74.020  1.00  0.00           N
ATOM   3909  HN  GLU A 897      40.780  41.320  73.190  1.00  0.00           H
ATOM   3910  CA  GLU A 897      39.190  41.810  74.390  1.00  0.00           C
ATOM   3911  HA  GLU A 897      39.040  41.770  75.460  1.00  0.00           H
ATOM   3912  CB  GLU A 897      39.440  43.260  74.030  1.00  0.00           C
ATOM   3913  HB1 GLU A 897      40.490  43.500  74.340  1.00  0.00           H
ATOM   3914  HB2 GLU A 897      38.630  43.810  74.550  1.00  0.00           H
ATOM   3915  CG  GLU A 897      39.380  43.530  72.500  1.00  0.00           C
ATOM   3916  HG1 GLU A 897      38.410  43.450  71.970  1.00  0.00           H
ATOM   3917  HG2 GLU A 897      40.120  42.850  72.010  1.00  0.00           H
ATOM   3918  CD  GLU A 897      39.830  44.920  72.160  1.00  0.00           C
ATOM   3919  OE1 GLU A 897      39.200  45.850  72.690  1.00  0.00           O
ATOM   3920  OE2 GLU A 897      40.840  45.100  71.500  1.00  0.00           O
ATOM   3921  C   GLU A 897      37.900  41.310  73.700  1.00  0.00           C
ATOM   3922  O   GLU A 897      36.790  41.660  74.160  1.00  0.00           O
ATOM   3923  N   ARG A 898      38.050  40.360  72.760  1.00  0.00           N
ATOM   3924  HN  ARG A 898      39.000  40.090  72.620  1.00  0.00           H
ATOM   3925  CA  ARG A 898      37.120  39.720  71.900  1.00  0.00           C
ATOM   3926  HA  ARG A 898      36.260  39.500  72.520  1.00  0.00           H
ATOM   3927  CB  ARG A 898      36.750  40.500  70.570  1.00  0.00           C
ATOM   3928  HB1 ARG A 898      36.070  41.350  70.760  1.00  0.00           H
ATOM   3929  HB2 ARG A 898      36.210  39.820  69.870  1.00  0.00           H
ATOM   3930  CG  ARG A 898      37.990  41.190  69.880  1.00  0.00           C
ATOM   3931  HG1 ARG A 898      38.690  41.520  70.670  1.00  0.00           H
ATOM   3932  HG2 ARG A 898      37.500  41.940  69.230  1.00  0.00           H
ATOM   3933  CD  ARG A 898      38.690  40.190  69.030  1.00  0.00           C
ATOM   3934  HD1 ARG A 898      37.990  39.900  68.210  1.00  0.00           H
ATOM   3935  HD2 ARG A 898      38.940  39.190  69.420  1.00  0.00           H
ATOM   3936  NE  ARG A 898      39.940  40.900  68.470  1.00  0.00           N
ATOM   3937  HE  ARG A 898      40.180  41.830  68.740  1.00  0.00           H
ATOM   3938  CZ  ARG A 898      40.950  40.320  67.860  1.00  0.00           C
ATOM   3939  NH1 ARG A 898      40.830  39.140  67.250  1.00  0.00           N
ATOM   3940 HH11 ARG A 898      41.680  38.850  66.810  1.00  0.00           H
ATOM   3941 HH12 ARG A 898      39.940  38.680  67.300  1.00  0.00           H
ATOM   3942  NH2 ARG A 898      42.000  40.970  67.760  1.00  0.00           N
ATOM   3943 HH21 ARG A 898      42.820  40.530  67.390  1.00  0.00           H
ATOM   3944 HH22 ARG A 898      42.050  41.770  68.340  1.00  0.00           H
ATOM   3945  C   ARG A 898      37.540  38.250  71.500  1.00  0.00           C
ATOM   3946  O   ARG A 898      38.710  37.890  71.570  1.00  0.00           O
ATOM   3947  N   GLY A 899      36.540  37.430  71.140  1.00  0.00           N
ATOM   3948  HN  GLY A 899      35.620  37.710  71.380  1.00  0.00           H
ATOM   3949  CA  GLY A 899      36.650  36.160  70.430  1.00  0.00           C
ATOM   3950  HA1 GLY A 899      35.950  35.480  70.890  1.00  0.00           H
ATOM   3951  HA2 GLY A 899      37.680  35.830  70.480  1.00  0.00           H
ATOM   3952  C   GLY A 899      36.400  36.230  68.960  1.00  0.00           C
ATOM   3953  O   GLY A 899      36.600  37.220  68.310  1.00  0.00           O
ATOM   3954  N   TRP A 900      36.160  35.070  68.300  1.00  0.00           N
ATOM   3955  HN  TRP A 900      36.020  34.260  68.870  1.00  0.00           H
ATOM   3956  CA  TRP A 900      36.040  34.820  66.880  1.00  0.00           C
ATOM   3957  HA  TRP A 900      36.670  35.460  66.280  1.00  0.00           H
ATOM   3958  CB  TRP A 900      36.620  33.420  66.510  1.00  0.00           C
ATOM   3959  HB1 TRP A 900      36.490  33.250  65.410  1.00  0.00           H
ATOM   3960  HB2 TRP A 900      36.020  32.720  67.120  1.00  0.00           H
ATOM   3961  CG  TRP A 900      38.040  33.350  66.910  1.00  0.00           C
ATOM   3962  CD1 TRP A 900      38.450  32.460  67.860  1.00  0.00           C
ATOM   3963  HD1 TRP A 900      37.710  31.890  68.390  1.00  0.00           H
ATOM   3964  NE1 TRP A 900      39.800  32.520  68.090  1.00  0.00           N
ATOM   3965  HE1 TRP A 900      40.390  31.800  68.390  1.00  0.00           H
ATOM   3966  CE2 TRP A 900      40.290  33.510  67.270  1.00  0.00           C
ATOM   3967  CD2 TRP A 900      39.190  34.120  66.600  1.00  0.00           C
ATOM   3968  CE3 TRP A 900      39.410  35.260  65.810  1.00  0.00           C
ATOM   3969  HE3 TRP A 900      38.670  35.800  65.240  1.00  0.00           H
ATOM   3970  CZ3 TRP A 900      40.690  35.710  65.740  1.00  0.00           C
ATOM   3971  HZ3 TRP A 900      40.930  36.510  65.040  1.00  0.00           H
ATOM   3972  CZ2 TRP A 900      41.540  33.910  67.040  1.00  0.00           C
ATOM   3973  HZ2 TRP A 900      42.290  33.460  67.670  1.00  0.00           H
ATOM   3974  CH2 TRP A 900      41.770  35.060  66.330  1.00  0.00           C
ATOM   3975  HH2 TRP A 900      42.810  35.340  66.190  1.00  0.00           H
ATOM   3976  C   TRP A 900      34.680  35.130  66.300  1.00  0.00           C
ATOM   3977  O   TRP A 900      34.570  34.950  65.070  1.00  0.00           O
ATOM   3978  N   ILE A 901      33.730  35.590  67.080  1.00  0.00           N
ATOM   3979  HN  ILE A 901      34.000  35.690  68.030  1.00  0.00           H
ATOM   3980  CA  ILE A 901      32.400  35.990  66.750  1.00  0.00           C
ATOM   3981  HA  ILE A 901      32.350  36.390  65.740  1.00  0.00           H
ATOM   3982  CB  ILE A 901      31.350  34.890  66.980  1.00  0.00           C
ATOM   3983  HB  ILE A 901      31.420  34.660  68.060  1.00  0.00           H
ATOM   3984  CG2 ILE A 901      29.880  35.390  66.710  1.00  0.00           C
ATOM   3985 HG21 ILE A 901      29.860  35.790  65.680  1.00  0.00           H
ATOM   3986 HG22 ILE A 901      29.550  36.210  67.390  1.00  0.00           H
ATOM   3987 HG23 ILE A 901      29.130  34.580  66.830  1.00  0.00           H
ATOM   3988  CG1 ILE A 901      31.640  33.530  66.240  1.00  0.00           C
ATOM   3989 HG11 ILE A 901      30.900  32.770  66.560  1.00  0.00           H
ATOM   3990 HG12 ILE A 901      32.590  33.030  66.530  1.00  0.00           H
ATOM   3991  CD  ILE A 901      31.550  33.580  64.730  1.00  0.00           C
ATOM   3992  HD1 ILE A 901      30.520  33.810  64.400  1.00  0.00           H
ATOM   3993  HD2 ILE A 901      32.020  32.700  64.240  1.00  0.00           H
ATOM   3994  HD3 ILE A 901      32.150  34.480  64.490  1.00  0.00           H
ATOM   3995  C   ILE A 901      31.970  37.250  67.520  1.00  0.00           C
ATOM   3996  O   ILE A 901      32.090  37.360  68.710  1.00  0.00           O
ATOM   3997  N   ILE A 902      31.400  38.310  66.800  1.00  0.00           N
ATOM   3998  HN  ILE A 902      31.090  38.350  65.850  1.00  0.00           H
ATOM   3999  CA  ILE A 902      31.230  39.690  67.440  1.00  0.00           C
ATOM   4000  HA  ILE A 902      31.670  39.640  68.410  1.00  0.00           H
ATOM   4001  CB  ILE A 902      32.060  40.910  66.780  1.00  0.00           C
ATOM   4002  HB  ILE A 902      31.490  41.250  65.890  1.00  0.00           H
ATOM   4003  CG2 ILE A 902      32.200  42.080  67.770  1.00  0.00           C
ATOM   4004 HG21 ILE A 902      32.530  42.980  67.190  1.00  0.00           H
ATOM   4005 HG22 ILE A 902      32.970  41.700  68.470  1.00  0.00           H
ATOM   4006 HG23 ILE A 902      31.330  42.330  68.420  1.00  0.00           H
ATOM   4007  CG1 ILE A 902      33.530  40.580  66.280  1.00  0.00           C
ATOM   4008 HG11 ILE A 902      33.960  41.500  65.830  1.00  0.00           H
ATOM   4009 HG12 ILE A 902      33.500  39.740  65.560  1.00  0.00           H
ATOM   4010  CD  ILE A 902      34.400  40.030  67.350  1.00  0.00           C
ATOM   4011  HD1 ILE A 902      34.830  40.910  67.870  1.00  0.00           H
ATOM   4012  HD2 ILE A 902      35.310  39.540  66.930  1.00  0.00           H
ATOM   4013  HD3 ILE A 902      33.790  39.480  68.110  1.00  0.00           H
ATOM   4014  C   ILE A 902      29.710  40.060  67.480  1.00  0.00           C
ATOM   4015  O   ILE A 902      28.940  39.710  66.610  1.00  0.00           O
ATOM   4016  N   SER A 903      29.300  40.760  68.560  1.00  0.00           N
ATOM   4017  HN  SER A 903      29.980  41.000  69.250  1.00  0.00           H
ATOM   4018  CA  SER A 903      27.930  41.410  68.560  1.00  0.00           C
ATOM   4019  HA  SER A 903      27.230  40.600  68.380  1.00  0.00           H
ATOM   4020  CB  SER A 903      27.650  42.120  69.930  1.00  0.00           C
ATOM   4021  HB1 SER A 903      28.510  42.750  70.250  1.00  0.00           H
ATOM   4022  HB2 SER A 903      27.690  41.340  70.730  1.00  0.00           H
ATOM   4023  OG  SER A 903      26.470  43.000  69.940  1.00  0.00           O
ATOM   4024  HG1 SER A 903      25.900  42.470  70.520  1.00  0.00           H
ATOM   4025  C   SER A 903      27.780  42.440  67.440  1.00  0.00           C
ATOM   4026  O   SER A 903      28.660  43.230  67.120  1.00  0.00           O
ATOM   4027  N   PRO A 904      26.550  42.450  66.700  1.00  0.00           N
ATOM   4028  CD  PRO A 904      25.420  41.530  66.760  1.00  0.00           C
ATOM   4029  HD1 PRO A 904      25.050  41.550  67.820  1.00  0.00           H
ATOM   4030  HD2 PRO A 904      25.690  40.500  66.440  1.00  0.00           H
ATOM   4031  CA  PRO A 904      26.440  43.310  65.520  1.00  0.00           C
ATOM   4032  HA  PRO A 904      27.390  43.280  65.020  1.00  0.00           H
ATOM   4033  CB  PRO A 904      25.320  42.590  64.710  1.00  0.00           C
ATOM   4034  HB1 PRO A 904      25.670  41.720  64.130  1.00  0.00           H
ATOM   4035  HB2 PRO A 904      24.850  43.310  64.020  1.00  0.00           H
ATOM   4036  CG  PRO A 904      24.370  42.110  65.820  1.00  0.00           C
ATOM   4037  HG1 PRO A 904      23.960  43.050  66.250  1.00  0.00           H
ATOM   4038  HG2 PRO A 904      23.550  41.490  65.400  1.00  0.00           H
ATOM   4039  C   PRO A 904      26.170  44.740  65.920  1.00  0.00           C
ATOM   4040  O   PRO A 904      26.220  45.660  65.010  1.00  0.00           O
ATOM   4041  N   LEU A 905      25.810  45.070  67.190  1.00  0.00           N
ATOM   4042  HN  LEU A 905      25.640  44.270  67.760  1.00  0.00           H
ATOM   4043  CA  LEU A 905      25.610  46.440  67.610  1.00  0.00           C
ATOM   4044  HA  LEU A 905      25.530  47.140  66.800  1.00  0.00           H
ATOM   4045  CB  LEU A 905      24.260  46.510  68.350  1.00  0.00           C
ATOM   4046  HB1 LEU A 905      24.270  45.920  69.280  1.00  0.00           H
ATOM   4047  HB2 LEU A 905      23.440  46.100  67.710  1.00  0.00           H
ATOM   4048  CG  LEU A 905      23.820  47.880  68.810  1.00  0.00           C
ATOM   4049  HG  LEU A 905      24.650  48.330  69.390  1.00  0.00           H
ATOM   4050  CD1 LEU A 905      23.480  48.780  67.590  1.00  0.00           C
ATOM   4051 HD11 LEU A 905      23.300  49.830  67.900  1.00  0.00           H
ATOM   4052 HD12 LEU A 905      22.630  48.350  67.040  1.00  0.00           H
ATOM   4053 HD13 LEU A 905      24.350  48.900  66.910  1.00  0.00           H
ATOM   4054  CD2 LEU A 905      22.490  47.770  69.710  1.00  0.00           C
ATOM   4055 HD21 LEU A 905      21.780  46.960  69.400  1.00  0.00           H
ATOM   4056 HD22 LEU A 905      21.980  48.750  69.790  1.00  0.00           H
ATOM   4057 HD23 LEU A 905      22.800  47.380  70.700  1.00  0.00           H
ATOM   4058  C   LEU A 905      26.800  46.820  68.590  1.00  0.00           C
ATOM   4059  O   LEU A 905      27.200  48.010  68.740  1.00  0.00           O
ATOM   4060  N   GLY A 906      27.300  45.770  69.310  1.00  0.00           N
ATOM   4061  HN  GLY A 906      27.000  44.840  69.110  1.00  0.00           H
ATOM   4062  CA  GLY A 906      28.130  45.920  70.450  1.00  0.00           C
ATOM   4063  HA1 GLY A 906      29.090  46.150  70.010  1.00  0.00           H
ATOM   4064  HA2 GLY A 906      28.280  44.950  70.900  1.00  0.00           H
ATOM   4065  C   GLY A 906      27.660  46.990  71.390  1.00  0.00           C
ATOM   4066  O   GLY A 906      26.500  46.950  71.710  1.00  0.00           O
ATOM   4067  N   ASP A 907      28.430  47.910  71.850  1.00  0.00           N
ATOM   4068  HN  ASP A 907      29.260  48.150  71.350  1.00  0.00           H
ATOM   4069  CA  ASP A 907      28.060  49.020  72.700  1.00  0.00           C
ATOM   4070  HA  ASP A 907      27.320  48.650  73.410  1.00  0.00           H
ATOM   4071  CB  ASP A 907      29.350  49.490  73.500  1.00  0.00           C
ATOM   4072  HB1 ASP A 907      29.030  50.310  74.190  1.00  0.00           H
ATOM   4073  HB2 ASP A 907      30.270  49.790  72.970  1.00  0.00           H
ATOM   4074  CG  ASP A 907      29.760  48.360  74.490  1.00  0.00           C
ATOM   4075  OD1 ASP A 907      29.060  47.400  74.790  1.00  0.00           O
ATOM   4076  OD2 ASP A 907      30.970  48.420  74.900  1.00  0.00           O
ATOM   4077  C   ASP A 907      27.540  50.290  72.010  1.00  0.00           C
ATOM   4078  O   ASP A 907      27.330  51.350  72.580  1.00  0.00           O
ATOM   4079  N   ASN A 908      27.230  50.220  70.720  1.00  0.00           N
ATOM   4080  HN  ASN A 908      27.360  49.390  70.180  1.00  0.00           H
ATOM   4081  CA  ASN A 908      26.760  51.400  70.010  1.00  0.00           C
ATOM   4082  HA  ASN A 908      27.430  52.180  70.350  1.00  0.00           H
ATOM   4083  CB  ASN A 908      26.830  51.270  68.440  1.00  0.00           C
ATOM   4084  HB1 ASN A 908      26.380  52.180  68.000  1.00  0.00           H
ATOM   4085  HB2 ASN A 908      26.300  50.370  68.030  1.00  0.00           H
ATOM   4086  CG  ASN A 908      28.220  51.130  67.960  1.00  0.00           C
ATOM   4087  OD1 ASN A 908      29.130  51.560  68.650  1.00  0.00           O
ATOM   4088  ND2 ASN A 908      28.380  50.590  66.740  1.00  0.00           N
ATOM   4089 HD21 ASN A 908      29.290  50.250  66.460  1.00  0.00           H
ATOM   4090 HD22 ASN A 908      27.630  50.140  66.270  1.00  0.00           H
ATOM   4091  C   ASN A 908      25.330  51.890  70.380  1.00  0.00           C
ATOM   4092  O   ASN A 908      24.360  51.120  70.340  1.00  0.00           O
ATOM   4093  N   PRO A 909      25.110  53.150  70.810  1.00  0.00           N
ATOM   4094  CD  PRO A 909      26.210  54.120  71.230  1.00  0.00           C
ATOM   4095  HD1 PRO A 909      26.740  54.520  70.350  1.00  0.00           H
ATOM   4096  HD2 PRO A 909      26.890  53.640  71.960  1.00  0.00           H
ATOM   4097  CA  PRO A 909      23.850  53.770  70.640  1.00  0.00           C
ATOM   4098  HA  PRO A 909      23.230  53.330  71.400  1.00  0.00           H
ATOM   4099  CB  PRO A 909      24.240  55.310  70.830  1.00  0.00           C
ATOM   4100  HB1 PRO A 909      23.400  55.960  71.170  1.00  0.00           H
ATOM   4101  HB2 PRO A 909      24.480  55.770  69.860  1.00  0.00           H
ATOM   4102  CG  PRO A 909      25.420  55.300  71.740  1.00  0.00           C
ATOM   4103  HG1 PRO A 909      26.070  56.190  71.690  1.00  0.00           H
ATOM   4104  HG2 PRO A 909      25.180  55.080  72.800  1.00  0.00           H
ATOM   4105  C   PRO A 909      23.030  53.610  69.330  1.00  0.00           C
ATOM   4106  O   PRO A 909      23.660  53.500  68.270  1.00  0.00           O
ATOM   4107  N   TRP A 910      21.670  53.600  69.360  1.00  0.00           N
ATOM   4108  HN  TRP A 910      21.100  53.760  70.160  1.00  0.00           H
ATOM   4109  CA  TRP A 910      20.880  53.500  68.130  1.00  0.00           C
ATOM   4110  HA  TRP A 910      21.230  52.590  67.660  1.00  0.00           H
ATOM   4111  CB  TRP A 910      19.380  53.410  68.540  1.00  0.00           C
ATOM   4112  HB1 TRP A 910      18.760  53.670  67.670  1.00  0.00           H
ATOM   4113  HB2 TRP A 910      19.060  54.170  69.280  1.00  0.00           H
ATOM   4114  CG  TRP A 910      19.140  51.970  69.050  1.00  0.00           C
ATOM   4115  CD1 TRP A 910      18.830  51.560  70.340  1.00  0.00           C
ATOM   4116  HD1 TRP A 910      18.700  52.120  71.260  1.00  0.00           H
ATOM   4117  NE1 TRP A 910      18.750  50.160  70.260  1.00  0.00           N
ATOM   4118  HE1 TRP A 910      18.700  49.620  71.070  1.00  0.00           H
ATOM   4119  CE2 TRP A 910      19.130  49.700  69.090  1.00  0.00           C
ATOM   4120  CD2 TRP A 910      19.240  50.810  68.250  1.00  0.00           C
ATOM   4121  CE3 TRP A 910      19.650  50.650  66.910  1.00  0.00           C
ATOM   4122  HE3 TRP A 910      20.000  51.460  66.290  1.00  0.00           H
ATOM   4123  CZ3 TRP A 910      19.760  49.310  66.370  1.00  0.00           C
ATOM   4124  HZ3 TRP A 910      20.070  49.140  65.340  1.00  0.00           H
ATOM   4125  CZ2 TRP A 910      19.280  48.350  68.560  1.00  0.00           C
ATOM   4126  HZ2 TRP A 910      19.150  47.490  69.200  1.00  0.00           H
ATOM   4127  CH2 TRP A 910      19.610  48.240  67.230  1.00  0.00           C
ATOM   4128  HH2 TRP A 910      19.700  47.220  66.860  1.00  0.00           H
ATOM   4129  C   TRP A 910      20.990  54.560  67.120  1.00  0.00           C
ATOM   4130  O   TRP A 910      20.910  54.330  65.940  1.00  0.00           O
ATOM   4131  N   TRP A 911      21.260  55.880  67.530  1.00  0.00           N
ATOM   4132  HN  TRP A 911      21.120  56.110  68.490  1.00  0.00           H
ATOM   4133  CA  TRP A 911      21.750  56.870  66.650  1.00  0.00           C
ATOM   4134  HA  TRP A 911      21.090  56.960  65.790  1.00  0.00           H
ATOM   4135  CB  TRP A 911      21.770  58.310  67.300  1.00  0.00           C
ATOM   4136  HB1 TRP A 911      22.280  58.160  68.290  1.00  0.00           H
ATOM   4137  HB2 TRP A 911      20.730  58.670  67.390  1.00  0.00           H
ATOM   4138  CG  TRP A 911      22.560  59.380  66.640  1.00  0.00           C
ATOM   4139  CD1 TRP A 911      23.480  60.170  67.240  1.00  0.00           C
ATOM   4140  HD1 TRP A 911      23.850  59.960  68.230  1.00  0.00           H
ATOM   4141  NE1 TRP A 911      23.780  61.240  66.440  1.00  0.00           N
ATOM   4142  HE1 TRP A 911      24.460  61.910  66.650  1.00  0.00           H
ATOM   4143  CE2 TRP A 911      23.020  61.180  65.310  1.00  0.00           C
ATOM   4144  CD2 TRP A 911      22.130  60.080  65.430  1.00  0.00           C
ATOM   4145  CE3 TRP A 911      21.220  59.850  64.470  1.00  0.00           C
ATOM   4146  HE3 TRP A 911      20.510  59.040  64.590  1.00  0.00           H
ATOM   4147  CZ3 TRP A 911      21.160  60.680  63.370  1.00  0.00           C
ATOM   4148  HZ3 TRP A 911      20.340  60.550  62.670  1.00  0.00           H
ATOM   4149  CZ2 TRP A 911      23.060  61.990  64.190  1.00  0.00           C
ATOM   4150  HZ2 TRP A 911      23.810  62.750  64.060  1.00  0.00           H
ATOM   4151  CH2 TRP A 911      22.170  61.640  63.200  1.00  0.00           C
ATOM   4152  HH2 TRP A 911      22.100  62.190  62.270  1.00  0.00           H
ATOM   4153  C   TRP A 911      23.170  56.560  66.070  1.00  0.00           C
ATOM   4154  O   TRP A 911      23.290  56.610  64.860  1.00  0.00           O
ATOM   4155  N   THR A 912      24.170  56.100  66.850  1.00  0.00           N
ATOM   4156  HN  THR A 912      23.990  55.920  67.820  1.00  0.00           H
ATOM   4157  CA  THR A 912      25.500  55.900  66.370  1.00  0.00           C
ATOM   4158  HA  THR A 912      25.850  56.800  65.900  1.00  0.00           H
ATOM   4159  CB  THR A 912      26.490  55.570  67.590  1.00  0.00           C
ATOM   4160  HB  THR A 912      26.000  54.710  68.120  1.00  0.00           H
ATOM   4161  OG1 THR A 912      26.500  56.670  68.460  1.00  0.00           O
ATOM   4162  HG1 THR A 912      27.340  56.680  68.940  1.00  0.00           H
ATOM   4163  CG2 THR A 912      28.010  55.200  67.240  1.00  0.00           C
ATOM   4164 HG21 THR A 912      28.120  54.130  66.950  1.00  0.00           H
ATOM   4165 HG22 THR A 912      28.630  55.440  68.120  1.00  0.00           H
ATOM   4166 HG23 THR A 912      28.390  55.720  66.340  1.00  0.00           H
ATOM   4167  C   THR A 912      25.670  54.770  65.330  1.00  0.00           C
ATOM   4168  O   THR A 912      26.540  54.790  64.440  1.00  0.00           O
ATOM   4169  N   LEU A 913      24.800  53.730  65.490  1.00  0.00           N
ATOM   4170  HN  LEU A 913      24.220  53.720  66.300  1.00  0.00           H
ATOM   4171  CA  LEU A 913      24.560  52.690  64.530  1.00  0.00           C
ATOM   4172  HA  LEU A 913      25.470  52.130  64.440  1.00  0.00           H
ATOM   4173  CB  LEU A 913      23.580  51.670  65.190  1.00  0.00           C
ATOM   4174  HB1 LEU A 913      22.660  52.200  65.550  1.00  0.00           H
ATOM   4175  HB2 LEU A 913      24.120  51.380  66.120  1.00  0.00           H
ATOM   4176  CG  LEU A 913      23.250  50.370  64.420  1.00  0.00           C
ATOM   4177  HG  LEU A 913      22.650  49.710  65.070  1.00  0.00           H
ATOM   4178  CD1 LEU A 913      22.390  50.730  63.210  1.00  0.00           C
ATOM   4179 HD11 LEU A 913      22.950  50.980  62.280  1.00  0.00           H
ATOM   4180 HD12 LEU A 913      21.650  51.520  63.440  1.00  0.00           H
ATOM   4181 HD13 LEU A 913      21.770  49.860  62.900  1.00  0.00           H
ATOM   4182  CD2 LEU A 913      24.420  49.520  63.870  1.00  0.00           C
ATOM   4183 HD21 LEU A 913      25.100  49.940  63.090  1.00  0.00           H
ATOM   4184 HD22 LEU A 913      24.040  48.620  63.340  1.00  0.00           H
ATOM   4185 HD23 LEU A 913      25.030  49.020  64.660  1.00  0.00           H
ATOM   4186  C   LEU A 913      24.030  53.160  63.200  1.00  0.00           C
ATOM   4187  O   LEU A 913      24.490  52.710  62.170  1.00  0.00           O
ATOM   4188  N   LEU A 914      23.050  54.170  63.170  1.00  0.00           N
ATOM   4189  HN  LEU A 914      22.720  54.590  64.010  1.00  0.00           H
ATOM   4190  CA  LEU A 914      22.520  54.690  61.910  1.00  0.00           C
ATOM   4191  HA  LEU A 914      22.370  53.770  61.340  1.00  0.00           H
ATOM   4192  CB  LEU A 914      21.120  55.400  62.150  1.00  0.00           C
ATOM   4193  HB1 LEU A 914      21.170  56.140  62.960  1.00  0.00           H
ATOM   4194  HB2 LEU A 914      20.460  54.570  62.480  1.00  0.00           H
ATOM   4195  CG  LEU A 914      20.430  55.990  60.820  1.00  0.00           C
ATOM   4196  HG  LEU A 914      21.060  56.830  60.420  1.00  0.00           H
ATOM   4197  CD1 LEU A 914      20.220  54.980  59.680  1.00  0.00           C
ATOM   4198 HD11 LEU A 914      19.760  55.500  58.820  1.00  0.00           H
ATOM   4199 HD12 LEU A 914      19.640  54.110  60.070  1.00  0.00           H
ATOM   4200 HD13 LEU A 914      21.250  54.690  59.320  1.00  0.00           H
ATOM   4201  CD2 LEU A 914      19.100  56.750  61.120  1.00  0.00           C
ATOM   4202 HD21 LEU A 914      18.430  56.070  61.680  1.00  0.00           H
ATOM   4203 HD22 LEU A 914      18.470  57.190  60.330  1.00  0.00           H
ATOM   4204 HD23 LEU A 914      19.360  57.550  61.850  1.00  0.00           H
ATOM   4205  C   LEU A 914      23.410  55.590  61.160  1.00  0.00           C
ATOM   4206  O   LEU A 914      23.350  55.620  59.940  1.00  0.00           O
ATOM   4207  N   ILE A 915      24.280  56.340  61.790  1.00  0.00           N
ATOM   4208  HN  ILE A 915      24.360  56.380  62.790  1.00  0.00           H
ATOM   4209  CA  ILE A 915      25.210  57.350  61.190  1.00  0.00           C
ATOM   4210  HA  ILE A 915      24.730  57.660  60.270  1.00  0.00           H
ATOM   4211  CB  ILE A 915      25.680  58.500  62.050  1.00  0.00           C
ATOM   4212  HB  ILE A 915      26.410  59.050  61.410  1.00  0.00           H
ATOM   4213  CG2 ILE A 915      24.490  59.400  62.200  1.00  0.00           C
ATOM   4214 HG21 ILE A 915      24.720  60.330  62.740  1.00  0.00           H
ATOM   4215 HG22 ILE A 915      23.690  58.950  62.840  1.00  0.00           H
ATOM   4216 HG23 ILE A 915      24.010  59.730  61.240  1.00  0.00           H
ATOM   4217  CG1 ILE A 915      26.330  58.070  63.370  1.00  0.00           C
ATOM   4218 HG11 ILE A 915      27.120  57.310  63.210  1.00  0.00           H
ATOM   4219 HG12 ILE A 915      25.530  57.520  63.910  1.00  0.00           H
ATOM   4220  CD  ILE A 915      26.940  59.250  64.160  1.00  0.00           C
ATOM   4221  HD1 ILE A 915      27.150  58.890  65.190  1.00  0.00           H
ATOM   4222  HD2 ILE A 915      26.230  60.090  64.230  1.00  0.00           H
ATOM   4223  HD3 ILE A 915      27.920  59.600  63.750  1.00  0.00           H
ATOM   4224  C   ILE A 915      26.450  56.500  60.730  1.00  0.00           C
ATOM   4225  O   ILE A 915      27.220  57.060  59.970  1.00  0.00           O
ATOM   4226  N   ALA A 916      26.640  55.270  61.160  1.00  0.00           N
ATOM   4227  HN  ALA A 916      25.970  54.830  61.750  1.00  0.00           H
ATOM   4228  CA  ALA A 916      27.770  54.450  60.680  1.00  0.00           C
ATOM   4229  HA  ALA A 916      28.730  54.930  60.780  1.00  0.00           H
ATOM   4230  CB  ALA A 916      27.850  53.190  61.510  1.00  0.00           C
ATOM   4231  HB1 ALA A 916      26.890  52.630  61.480  1.00  0.00           H
ATOM   4232  HB2 ALA A 916      27.810  53.450  62.580  1.00  0.00           H
ATOM   4233  HB3 ALA A 916      28.740  52.660  61.120  1.00  0.00           H
ATOM   4234  C   ALA A 916      27.640  54.010  59.210  1.00  0.00           C
ATOM   4235  O   ALA A 916      28.580  53.410  58.660  1.00  0.00           O
ATOM   4236  N   ALA A 917      26.550  54.400  58.510  1.00  0.00           N
ATOM   4237  HN  ALA A 917      25.840  54.930  58.970  1.00  0.00           H
ATOM   4238  CA  ALA A 917      26.440  54.280  57.090  1.00  0.00           C
ATOM   4239  HA  ALA A 917      26.710  53.240  56.910  1.00  0.00           H
ATOM   4240  CB  ALA A 917      25.060  54.580  56.520  1.00  0.00           C
ATOM   4241  HB1 ALA A 917      24.800  55.650  56.670  1.00  0.00           H
ATOM   4242  HB2 ALA A 917      24.260  53.910  56.880  1.00  0.00           H
ATOM   4243  HB3 ALA A 917      25.140  54.370  55.430  1.00  0.00           H
ATOM   4244  C   ALA A 917      27.390  55.270  56.540  1.00  0.00           C
ATOM   4245  O   ALA A 917      28.120  54.930  55.620  1.00  0.00           O
ATOM   4246  N   ILE A 918      27.540  56.500  57.110  1.00  0.00           N
ATOM   4247  HN  ILE A 918      27.040  56.750  57.940  1.00  0.00           H
ATOM   4248  CA  ILE A 918      28.440  57.530  56.400  1.00  0.00           C
ATOM   4249  HA  ILE A 918      28.150  57.500  55.360  1.00  0.00           H
ATOM   4250  CB  ILE A 918      28.290  58.930  57.080  1.00  0.00           C
ATOM   4251  HB  ILE A 918      28.590  58.980  58.150  1.00  0.00           H
ATOM   4252  CG2 ILE A 918      29.230  60.030  56.410  1.00  0.00           C
ATOM   4253 HG21 ILE A 918      28.890  61.020  56.790  1.00  0.00           H
ATOM   4254 HG22 ILE A 918      29.300  60.030  55.310  1.00  0.00           H
ATOM   4255 HG23 ILE A 918      30.170  59.790  56.960  1.00  0.00           H
ATOM   4256  CG1 ILE A 918      26.860  59.430  57.140  1.00  0.00           C
ATOM   4257 HG11 ILE A 918      26.890  60.450  57.600  1.00  0.00           H
ATOM   4258 HG12 ILE A 918      26.250  58.810  57.820  1.00  0.00           H
ATOM   4259  CD  ILE A 918      26.130  59.400  55.790  1.00  0.00           C
ATOM   4260  HD1 ILE A 918      25.720  58.380  55.640  1.00  0.00           H
ATOM   4261  HD2 ILE A 918      26.780  59.610  54.920  1.00  0.00           H
ATOM   4262  HD3 ILE A 918      25.300  60.130  55.850  1.00  0.00           H
ATOM   4263  C   ILE A 918      29.930  57.160  56.350  1.00  0.00           C
ATOM   4264  O   ILE A 918      30.530  57.310  55.290  1.00  0.00           O
ATOM   4265  N   PRO A 919      30.580  56.590  57.400  1.00  0.00           N
ATOM   4266  CD  PRO A 919      30.450  57.070  58.800  1.00  0.00           C
ATOM   4267  HD1 PRO A 919      29.400  56.960  59.110  1.00  0.00           H
ATOM   4268  HD2 PRO A 919      30.870  58.080  59.020  1.00  0.00           H
ATOM   4269  CA  PRO A 919      31.930  55.990  57.270  1.00  0.00           C
ATOM   4270  HA  PRO A 919      32.510  56.650  56.650  1.00  0.00           H
ATOM   4271  CB  PRO A 919      32.450  55.800  58.720  1.00  0.00           C
ATOM   4272  HB1 PRO A 919      33.270  56.480  59.020  1.00  0.00           H
ATOM   4273  HB2 PRO A 919      32.770  54.740  58.850  1.00  0.00           H
ATOM   4274  CG  PRO A 919      31.210  56.010  59.600  1.00  0.00           C
ATOM   4275  HG1 PRO A 919      30.610  55.090  59.780  1.00  0.00           H
ATOM   4276  HG2 PRO A 919      31.430  56.370  60.630  1.00  0.00           H
ATOM   4277  C   PRO A 919      31.960  54.710  56.470  1.00  0.00           C
ATOM   4278  O   PRO A 919      32.930  54.560  55.800  1.00  0.00           O
ATOM   4279  N   ALA A 920      30.980  53.760  56.450  1.00  0.00           N
ATOM   4280  HN  ALA A 920      30.220  53.890  57.080  1.00  0.00           H
ATOM   4281  CA  ALA A 920      30.940  52.690  55.530  1.00  0.00           C
ATOM   4282  HA  ALA A 920      31.810  52.070  55.670  1.00  0.00           H
ATOM   4283  CB  ALA A 920      29.620  51.950  55.940  1.00  0.00           C
ATOM   4284  HB1 ALA A 920      29.640  51.040  55.310  1.00  0.00           H
ATOM   4285  HB2 ALA A 920      28.740  52.610  55.800  1.00  0.00           H
ATOM   4286  HB3 ALA A 920      29.730  51.670  57.010  1.00  0.00           H
ATOM   4287  C   ALA A 920      31.000  52.950  54.030  1.00  0.00           C
ATOM   4288  O   ALA A 920      31.370  52.050  53.210  1.00  0.00           O
ATOM   4289  N   LEU A 921      30.500  54.120  53.620  1.00  0.00           N
ATOM   4290  HN  LEU A 921      30.140  54.730  54.330  1.00  0.00           H
ATOM   4291  CA  LEU A 921      30.630  54.650  52.280  1.00  0.00           C
ATOM   4292  HA  LEU A 921      30.050  54.030  51.610  1.00  0.00           H
ATOM   4293  CB  LEU A 921      29.920  56.000  52.050  1.00  0.00           C
ATOM   4294  HB1 LEU A 921      30.330  56.750  52.760  1.00  0.00           H
ATOM   4295  HB2 LEU A 921      28.850  55.900  52.330  1.00  0.00           H
ATOM   4296  CG  LEU A 921      30.030  56.730  50.660  1.00  0.00           C
ATOM   4297  HG  LEU A 921      31.050  57.110  50.450  1.00  0.00           H
ATOM   4298  CD1 LEU A 921      29.450  55.950  49.520  1.00  0.00           C
ATOM   4299 HD11 LEU A 921      30.120  55.080  49.320  1.00  0.00           H
ATOM   4300 HD12 LEU A 921      29.610  56.550  48.590  1.00  0.00           H
ATOM   4301 HD13 LEU A 921      28.380  55.690  49.630  1.00  0.00           H
ATOM   4302  CD2 LEU A 921      29.330  58.090  50.700  1.00  0.00           C
ATOM   4303 HD21 LEU A 921      29.920  58.860  51.250  1.00  0.00           H
ATOM   4304 HD22 LEU A 921      28.260  58.060  51.010  1.00  0.00           H
ATOM   4305 HD23 LEU A 921      29.210  58.560  49.700  1.00  0.00           H
ATOM   4306  C   LEU A 921      32.040  54.860  51.820  1.00  0.00           C
ATOM   4307  O   LEU A 921      32.330  54.610  50.640  1.00  0.00           O
ATOM   4308  N   LEU A 922      32.910  55.360  52.700  1.00  0.00           N
ATOM   4309  HN  LEU A 922      32.580  55.530  53.620  1.00  0.00           H
ATOM   4310  CA  LEU A 922      34.260  55.700  52.300  1.00  0.00           C
ATOM   4311  HA  LEU A 922      34.270  56.270  51.390  1.00  0.00           H
ATOM   4312  CB  LEU A 922      34.830  56.540  53.400  1.00  0.00           C
ATOM   4313  HB1 LEU A 922      34.970  55.960  54.330  1.00  0.00           H
ATOM   4314  HB2 LEU A 922      34.030  57.250  53.720  1.00  0.00           H
ATOM   4315  CG  LEU A 922      36.090  57.420  53.120  1.00  0.00           C
ATOM   4316  HG  LEU A 922      36.960  56.760  52.940  1.00  0.00           H
ATOM   4317  CD1 LEU A 922      35.830  58.420  51.970  1.00  0.00           C
ATOM   4318 HD11 LEU A 922      34.870  58.980  52.020  1.00  0.00           H
ATOM   4319 HD12 LEU A 922      35.910  57.880  51.000  1.00  0.00           H
ATOM   4320 HD13 LEU A 922      36.660  59.160  51.950  1.00  0.00           H
ATOM   4321  CD2 LEU A 922      36.470  58.230  54.370  1.00  0.00           C
ATOM   4322 HD21 LEU A 922      35.610  58.860  54.680  1.00  0.00           H
ATOM   4323 HD22 LEU A 922      37.300  58.920  54.140  1.00  0.00           H
ATOM   4324 HD23 LEU A 922      36.750  57.650  55.280  1.00  0.00           H
ATOM   4325  C   LEU A 922      35.110  54.470  52.060  1.00  0.00           C
ATOM   4326  O   LEU A 922      35.830  54.370  51.030  1.00  0.00           O
ATOM   4327  N   CYS A 923      34.940  53.520  52.950  1.00  0.00           N
ATOM   4328  HN  CYS A 923      34.310  53.550  53.720  1.00  0.00           H
ATOM   4329  CA  CYS A 923      35.450  52.170  52.690  1.00  0.00           C
ATOM   4330  HA  CYS A 923      36.520  52.240  52.600  1.00  0.00           H
ATOM   4331  CB  CYS A 923      35.190  51.350  53.980  1.00  0.00           C
ATOM   4332  HB1 CYS A 923      34.080  51.250  54.030  1.00  0.00           H
ATOM   4333  HB2 CYS A 923      35.560  51.980  54.840  1.00  0.00           H
ATOM   4334  SG  CYS A 923      35.920  49.700  53.910  1.00  0.00           S
ATOM   4335  HG1 CYS A 923      36.890  50.140  54.700  1.00  0.00           H
ATOM   4336  C   CYS A 923      34.870  51.510  51.390  1.00  0.00           C
ATOM   4337  O   CYS A 923      35.600  50.830  50.590  1.00  0.00           O
ATOM   4338  N   THR A 924      33.590  51.720  51.080  1.00  0.00           N
ATOM   4339  HN  THR A 924      32.990  52.260  51.680  1.00  0.00           H
ATOM   4340  CA  THR A 924      32.950  51.270  49.880  1.00  0.00           C
ATOM   4341  HA  THR A 924      33.020  50.190  49.960  1.00  0.00           H
ATOM   4342  CB  THR A 924      31.430  51.470  49.880  1.00  0.00           C
ATOM   4343  HB  THR A 924      31.240  52.510  50.200  1.00  0.00           H
ATOM   4344  OG1 THR A 924      30.710  50.650  50.800  1.00  0.00           O
ATOM   4345  HG1 THR A 924      30.730  51.100  51.650  1.00  0.00           H
ATOM   4346  CG2 THR A 924      30.850  51.120  48.590  1.00  0.00           C
ATOM   4347 HG21 THR A 924      31.290  50.170  48.220  1.00  0.00           H
ATOM   4348 HG22 THR A 924      30.950  51.840  47.750  1.00  0.00           H
ATOM   4349 HG23 THR A 924      29.740  51.060  48.640  1.00  0.00           H
ATOM   4350  C   THR A 924      33.590  51.810  48.630  1.00  0.00           C
ATOM   4351  O   THR A 924      33.740  51.050  47.640  1.00  0.00           O
ATOM   4352  N   ILE A 925      34.120  53.060  48.610  1.00  0.00           N
ATOM   4353  HN  ILE A 925      34.050  53.730  49.350  1.00  0.00           H
ATOM   4354  CA  ILE A 925      34.860  53.440  47.420  1.00  0.00           C
ATOM   4355  HA  ILE A 925      34.260  53.220  46.550  1.00  0.00           H
ATOM   4356  CB  ILE A 925      35.340  54.940  47.440  1.00  0.00           C
ATOM   4357  HB  ILE A 925      36.020  54.980  48.330  1.00  0.00           H
ATOM   4358  CG2 ILE A 925      35.930  55.390  46.130  1.00  0.00           C
ATOM   4359 HG21 ILE A 925      36.920  54.890  46.110  1.00  0.00           H
ATOM   4360 HG22 ILE A 925      36.240  56.440  45.980  1.00  0.00           H
ATOM   4361 HG23 ILE A 925      35.350  55.100  45.240  1.00  0.00           H
ATOM   4362  CG1 ILE A 925      34.200  55.920  47.810  1.00  0.00           C
ATOM   4363 HG11 ILE A 925      34.720  56.910  47.860  1.00  0.00           H
ATOM   4364 HG12 ILE A 925      33.780  55.680  48.820  1.00  0.00           H
ATOM   4365  CD  ILE A 925      33.000  56.220  46.850  1.00  0.00           C
ATOM   4366  HD1 ILE A 925      33.330  56.780  45.940  1.00  0.00           H
ATOM   4367  HD2 ILE A 925      32.240  56.840  47.360  1.00  0.00           H
ATOM   4368  HD3 ILE A 925      32.470  55.280  46.600  1.00  0.00           H
ATOM   4369  C   ILE A 925      36.090  52.600  47.130  1.00  0.00           C
ATOM   4370  O   ILE A 925      36.310  52.190  46.020  1.00  0.00           O
ATOM   4371  N   LEU A 926      36.900  52.360  48.150  1.00  0.00           N
ATOM   4372  HN  LEU A 926      36.720  52.770  49.030  1.00  0.00           H
ATOM   4373  CA  LEU A 926      38.120  51.530  48.130  1.00  0.00           C
ATOM   4374  HA  LEU A 926      38.690  51.940  47.310  1.00  0.00           H
ATOM   4375  CB  LEU A 926      38.790  51.680  49.530  1.00  0.00           C
ATOM   4376  HB1 LEU A 926      39.630  51.000  49.770  1.00  0.00           H
ATOM   4377  HB2 LEU A 926      38.020  51.540  50.310  1.00  0.00           H
ATOM   4378  CG  LEU A 926      39.440  53.120  49.740  1.00  0.00           C
ATOM   4379  HG  LEU A 926      38.770  53.850  49.240  1.00  0.00           H
ATOM   4380  CD1 LEU A 926      39.570  53.530  51.250  1.00  0.00           C
ATOM   4381 HD11 LEU A 926      40.070  52.820  51.950  1.00  0.00           H
ATOM   4382 HD12 LEU A 926      38.560  53.720  51.640  1.00  0.00           H
ATOM   4383 HD13 LEU A 926      40.100  54.500  51.360  1.00  0.00           H
ATOM   4384  CD2 LEU A 926      40.770  53.130  48.990  1.00  0.00           C
ATOM   4385 HD21 LEU A 926      41.230  54.140  49.140  1.00  0.00           H
ATOM   4386 HD22 LEU A 926      40.660  53.100  47.890  1.00  0.00           H
ATOM   4387 HD23 LEU A 926      41.470  52.330  49.340  1.00  0.00           H
ATOM   4388  C   LEU A 926      37.820  50.020  47.740  1.00  0.00           C
ATOM   4389  O   LEU A 926      38.660  49.340  47.200  1.00  0.00           O
ATOM   4390  N   ILE A 927      36.650  49.500  48.150  1.00  0.00           N
ATOM   4391  HN  ILE A 927      36.020  49.950  48.770  1.00  0.00           H
ATOM   4392  CA  ILE A 927      36.110  48.210  47.560  1.00  0.00           C
ATOM   4393  HA  ILE A 927      36.930  47.530  47.690  1.00  0.00           H
ATOM   4394  CB  ILE A 927      35.010  47.550  48.400  1.00  0.00           C
ATOM   4395  HB  ILE A 927      34.060  48.030  48.070  1.00  0.00           H
ATOM   4396  CG2 ILE A 927      34.900  46.060  47.890  1.00  0.00           C
ATOM   4397 HG21 ILE A 927      35.890  45.580  47.970  1.00  0.00           H
ATOM   4398 HG22 ILE A 927      34.480  46.060  46.860  1.00  0.00           H
ATOM   4399 HG23 ILE A 927      34.210  45.490  48.550  1.00  0.00           H
ATOM   4400  CG1 ILE A 927      35.130  47.580  49.910  1.00  0.00           C
ATOM   4401 HG11 ILE A 927      34.250  47.030  50.320  1.00  0.00           H
ATOM   4402 HG12 ILE A 927      34.930  48.610  50.280  1.00  0.00           H
ATOM   4403  CD  ILE A 927      36.420  46.820  50.410  1.00  0.00           C
ATOM   4404  HD1 ILE A 927      37.350  47.100  49.880  1.00  0.00           H
ATOM   4405  HD2 ILE A 927      36.220  45.760  50.130  1.00  0.00           H
ATOM   4406  HD3 ILE A 927      36.570  46.950  51.510  1.00  0.00           H
ATOM   4407  C   ILE A 927      35.630  48.300  46.100  1.00  0.00           C
ATOM   4408  O   ILE A 927      35.810  47.380  45.290  1.00  0.00           O
ATOM   4409  N   PHE A 928      35.050  49.430  45.700  1.00  0.00           N
ATOM   4410  HN  PHE A 928      34.890  50.170  46.340  1.00  0.00           H
ATOM   4411  CA  PHE A 928      34.560  49.670  44.380  1.00  0.00           C
ATOM   4412  HA  PHE A 928      34.000  48.820  44.050  1.00  0.00           H
ATOM   4413  CB  PHE A 928      33.450  50.810  44.470  1.00  0.00           C
ATOM   4414  HB1 PHE A 928      33.740  51.410  45.350  1.00  0.00           H
ATOM   4415  HB2 PHE A 928      32.470  50.300  44.660  1.00  0.00           H
ATOM   4416  CG  PHE A 928      33.360  51.590  43.250  1.00  0.00           C
ATOM   4417  CD1 PHE A 928      32.940  50.990  42.020  1.00  0.00           C
ATOM   4418  HD1 PHE A 928      32.670  49.950  41.960  1.00  0.00           H
ATOM   4419  CE1 PHE A 928      32.950  51.760  40.830  1.00  0.00           C
ATOM   4420  HE1 PHE A 928      32.690  51.360  39.850  1.00  0.00           H
ATOM   4421  CZ  PHE A 928      33.470  53.100  40.800  1.00  0.00           C
ATOM   4422  HZ  PHE A 928      33.300  53.660  39.890  1.00  0.00           H
ATOM   4423  CD2 PHE A 928      33.720  52.910  43.210  1.00  0.00           C
ATOM   4424  HD2 PHE A 928      34.020  53.310  44.160  1.00  0.00           H
ATOM   4425  CE2 PHE A 928      33.680  53.670  42.090  1.00  0.00           C
ATOM   4426  HE2 PHE A 928      33.920  54.710  42.220  1.00  0.00           H
ATOM   4427  C   PHE A 928      35.710  49.850  43.400  1.00  0.00           C
ATOM   4428  O   PHE A 928      35.720  49.270  42.310  1.00  0.00           O
ATOM   4429  N   MET A 929      36.720  50.640  43.770  1.00  0.00           N
ATOM   4430  HN  MET A 929      36.620  51.140  44.630  1.00  0.00           H
ATOM   4431  CA  MET A 929      37.910  51.000  42.980  1.00  0.00           C
ATOM   4432  HA  MET A 929      37.550  51.570  42.120  1.00  0.00           H
ATOM   4433  CB  MET A 929      38.900  52.010  43.680  1.00  0.00           C
ATOM   4434  HB1 MET A 929      39.900  51.840  43.250  1.00  0.00           H
ATOM   4435  HB2 MET A 929      38.940  51.880  44.780  1.00  0.00           H
ATOM   4436  CG  MET A 929      38.430  53.520  43.520  1.00  0.00           C
ATOM   4437  HG1 MET A 929      39.080  54.130  44.180  1.00  0.00           H
ATOM   4438  HG2 MET A 929      37.430  53.550  44.000  1.00  0.00           H
ATOM   4439  SD  MET A 929      38.510  54.300  41.870  1.00  0.00           S
ATOM   4440  CE  MET A 929      38.390  56.000  42.420  1.00  0.00           C
ATOM   4441  HE1 MET A 929      39.370  56.370  42.800  1.00  0.00           H
ATOM   4442  HE2 MET A 929      37.620  56.020  43.220  1.00  0.00           H
ATOM   4443  HE3 MET A 929      38.030  56.760  41.710  1.00  0.00           H
ATOM   4444  C   MET A 929      38.690  49.770  42.580  1.00  0.00           C
ATOM   4445  O   MET A 929      38.880  49.470  41.400  1.00  0.00           O
ATOM   4446  N   ASP A 930      39.210  49.060  43.640  1.00  0.00           N
ATOM   4447  HN  ASP A 930      39.070  49.320  44.590  1.00  0.00           H
ATOM   4448  CA  ASP A 930      40.040  47.930  43.340  1.00  0.00           C
ATOM   4449  HA  ASP A 930      40.810  48.210  42.640  1.00  0.00           H
ATOM   4450  CB  ASP A 930      40.770  47.430  44.630  1.00  0.00           C
ATOM   4451  HB1 ASP A 930      41.050  46.360  44.600  1.00  0.00           H
ATOM   4452  HB2 ASP A 930      40.140  47.490  45.550  1.00  0.00           H
ATOM   4453  CG  ASP A 930      41.990  48.260  44.920  1.00  0.00           C
ATOM   4454  OD1 ASP A 930      42.730  48.450  43.930  1.00  0.00           O
ATOM   4455  OD2 ASP A 930      42.350  48.580  46.070  1.00  0.00           O
ATOM   4456  C   ASP A 930      39.350  46.770  42.560  1.00  0.00           C
ATOM   4457  O   ASP A 930      39.850  46.240  41.570  1.00  0.00           O
ATOM   4458  N   GLN A 931      38.130  46.370  42.960  1.00  0.00           N
ATOM   4459  HN  GLN A 931      37.720  46.520  43.850  1.00  0.00           H
ATOM   4460  CA  GLN A 931      37.390  45.420  42.210  1.00  0.00           C
ATOM   4461  HA  GLN A 931      37.960  44.510  42.130  1.00  0.00           H
ATOM   4462  CB  GLN A 931      36.040  44.980  42.920  1.00  0.00           C
ATOM   4463  HB1 GLN A 931      35.400  44.520  42.150  1.00  0.00           H
ATOM   4464  HB2 GLN A 931      35.520  45.900  43.280  1.00  0.00           H
ATOM   4465  CG  GLN A 931      36.270  44.130  44.210  1.00  0.00           C
ATOM   4466  HG1 GLN A 931      35.420  43.590  44.670  1.00  0.00           H
ATOM   4467  HG2 GLN A 931      36.450  44.870  45.030  1.00  0.00           H
ATOM   4468  CD  GLN A 931      37.480  43.210  44.270  1.00  0.00           C
ATOM   4469  OE1 GLN A 931      38.300  43.230  45.170  1.00  0.00           O
ATOM   4470  NE2 GLN A 931      37.370  42.270  43.310  1.00  0.00           N
ATOM   4471 HE21 GLN A 931      37.990  41.480  43.350  1.00  0.00           H
ATOM   4472 HE22 GLN A 931      36.730  42.470  42.560  1.00  0.00           H
ATOM   4473  C   GLN A 931      37.040  45.790  40.800  1.00  0.00           C
ATOM   4474  O   GLN A 931      37.260  45.010  39.850  1.00  0.00           O
ATOM   4475  N   GLN A 932      36.590  47.000  40.470  1.00  0.00           N
ATOM   4476  HN  GLN A 932      36.520  47.750  41.120  1.00  0.00           H
ATOM   4477  CA  GLN A 932      36.240  47.340  39.100  1.00  0.00           C
ATOM   4478  HA  GLN A 932      35.660  46.490  38.760  1.00  0.00           H
ATOM   4479  CB  GLN A 932      35.250  48.520  39.070  1.00  0.00           C
ATOM   4480  HB1 GLN A 932      35.080  48.740  37.990  1.00  0.00           H
ATOM   4481  HB2 GLN A 932      35.680  49.440  39.500  1.00  0.00           H
ATOM   4482  CG  GLN A 932      33.830  48.250  39.660  1.00  0.00           C
ATOM   4483  HG1 GLN A 932      33.190  49.150  39.530  1.00  0.00           H
ATOM   4484  HG2 GLN A 932      34.010  48.280  40.760  1.00  0.00           H
ATOM   4485  CD  GLN A 932      33.040  47.010  39.230  1.00  0.00           C
ATOM   4486  OE1 GLN A 932      32.580  46.130  39.920  1.00  0.00           O
ATOM   4487  NE2 GLN A 932      33.040  46.830  37.890  1.00  0.00           N
ATOM   4488 HE21 GLN A 932      33.680  47.460  37.450  1.00  0.00           H
ATOM   4489 HE22 GLN A 932      32.550  46.060  37.460  1.00  0.00           H
ATOM   4490  C   GLN A 932      37.450  47.600  38.170  1.00  0.00           C
ATOM   4491  O   GLN A 932      37.480  47.120  37.060  1.00  0.00           O
ATOM   4492  N   ILE A 933      38.530  48.290  38.690  1.00  0.00           N
ATOM   4493  HN  ILE A 933      38.490  48.600  39.630  1.00  0.00           H
ATOM   4494  CA  ILE A 933      39.800  48.390  37.990  1.00  0.00           C
ATOM   4495  HA  ILE A 933      39.590  48.850  37.020  1.00  0.00           H
ATOM   4496  CB  ILE A 933      40.710  49.290  38.820  1.00  0.00           C
ATOM   4497  HB  ILE A 933      40.780  48.920  39.860  1.00  0.00           H
ATOM   4498  CG2 ILE A 933      42.070  49.280  38.000  1.00  0.00           C
ATOM   4499 HG21 ILE A 933      42.670  48.380  38.240  1.00  0.00           H
ATOM   4500 HG22 ILE A 933      42.720  50.130  38.310  1.00  0.00           H
ATOM   4501 HG23 ILE A 933      41.850  49.350  36.920  1.00  0.00           H
ATOM   4502  CG1 ILE A 933      40.190  50.740  38.840  1.00  0.00           C
ATOM   4503 HG11 ILE A 933      39.150  50.770  39.200  1.00  0.00           H
ATOM   4504 HG12 ILE A 933      40.180  51.200  37.830  1.00  0.00           H
ATOM   4505  CD  ILE A 933      41.030  51.680  39.700  1.00  0.00           C
ATOM   4506  HD1 ILE A 933      40.680  52.740  39.660  1.00  0.00           H
ATOM   4507  HD2 ILE A 933      42.110  51.650  39.440  1.00  0.00           H
ATOM   4508  HD3 ILE A 933      41.020  51.390  40.780  1.00  0.00           H
ATOM   4509  C   ILE A 933      40.420  47.030  37.600  1.00  0.00           C
ATOM   4510  O   ILE A 933      40.810  46.820  36.420  1.00  0.00           O
ATOM   4511  N   THR A 934      40.380  46.100  38.560  1.00  0.00           N
ATOM   4512  HN  THR A 934      40.190  46.300  39.510  1.00  0.00           H
ATOM   4513  CA  THR A 934      40.690  44.730  38.310  1.00  0.00           C
ATOM   4514  HA  THR A 934      41.740  44.610  38.070  1.00  0.00           H
ATOM   4515  CB  THR A 934      40.550  43.820  39.500  1.00  0.00           C
ATOM   4516  HB  THR A 934      39.490  43.870  39.840  1.00  0.00           H
ATOM   4517  OG1 THR A 934      41.410  44.300  40.570  1.00  0.00           O
ATOM   4518  HG1 THR A 934      40.900  44.970  41.040  1.00  0.00           H
ATOM   4519  CG2 THR A 934      41.030  42.350  39.260  1.00  0.00           C
ATOM   4520 HG21 THR A 934      41.990  42.310  38.700  1.00  0.00           H
ATOM   4521 HG22 THR A 934      40.240  41.770  38.750  1.00  0.00           H
ATOM   4522 HG23 THR A 934      41.300  41.830  40.200  1.00  0.00           H
ATOM   4523  C   THR A 934      39.790  44.110  37.230  1.00  0.00           C
ATOM   4524  O   THR A 934      40.260  43.400  36.340  1.00  0.00           O
ATOM   4525  N   ALA A 935      38.480  44.350  37.240  1.00  0.00           N
ATOM   4526  HN  ALA A 935      38.190  44.930  38.010  1.00  0.00           H
ATOM   4527  CA  ALA A 935      37.650  43.890  36.120  1.00  0.00           C
ATOM   4528  HA  ALA A 935      37.770  42.810  36.110  1.00  0.00           H
ATOM   4529  CB  ALA A 935      36.210  44.250  36.420  1.00  0.00           C
ATOM   4530  HB1 ALA A 935      35.590  43.890  35.560  1.00  0.00           H
ATOM   4531  HB2 ALA A 935      36.050  45.330  36.580  1.00  0.00           H
ATOM   4532  HB3 ALA A 935      35.750  43.740  37.280  1.00  0.00           H
ATOM   4533  C   ALA A 935      37.960  44.420  34.760  1.00  0.00           C
ATOM   4534  O   ALA A 935      38.040  43.670  33.830  1.00  0.00           O
ATOM   4535  N   VAL A 936      38.180  45.730  34.670  1.00  0.00           N
ATOM   4536  HN  VAL A 936      38.100  46.350  35.440  1.00  0.00           H
ATOM   4537  CA  VAL A 936      38.600  46.320  33.380  1.00  0.00           C
ATOM   4538  HA  VAL A 936      37.870  45.960  32.660  1.00  0.00           H
ATOM   4539  CB  VAL A 936      38.670  47.830  33.300  1.00  0.00           C
ATOM   4540  HB  VAL A 936      39.130  48.240  34.220  1.00  0.00           H
ATOM   4541  CG1 VAL A 936      39.620  48.330  32.210  1.00  0.00           C
ATOM   4542 HG11 VAL A 936      40.680  48.100  32.370  1.00  0.00           H
ATOM   4543 HG12 VAL A 936      39.380  49.410  32.130  1.00  0.00           H
ATOM   4544 HG13 VAL A 936      39.360  47.940  31.210  1.00  0.00           H
ATOM   4545  CG2 VAL A 936      37.190  48.300  33.090  1.00  0.00           C
ATOM   4546 HG21 VAL A 936      37.420  49.390  33.020  1.00  0.00           H
ATOM   4547 HG22 VAL A 936      36.580  48.140  34.010  1.00  0.00           H
ATOM   4548 HG23 VAL A 936      36.650  48.030  32.150  1.00  0.00           H
ATOM   4549  C   VAL A 936      39.920  45.720  32.890  1.00  0.00           C
ATOM   4550  O   VAL A 936      39.980  45.270  31.760  1.00  0.00           O
ATOM   4551  N   ILE A 937      40.970  45.680  33.760  1.00  0.00           N
ATOM   4552  HN  ILE A 937      40.830  46.030  34.680  1.00  0.00           H
ATOM   4553  CA  ILE A 937      42.290  45.170  33.460  1.00  0.00           C
ATOM   4554  HA  ILE A 937      42.500  45.640  32.510  1.00  0.00           H
ATOM   4555  CB  ILE A 937      43.280  45.510  34.680  1.00  0.00           C
ATOM   4556  HB  ILE A 937      42.820  45.230  35.650  1.00  0.00           H
ATOM   4557  CG2 ILE A 937      44.570  44.650  34.620  1.00  0.00           C
ATOM   4558 HG21 ILE A 937      44.920  44.840  33.590  1.00  0.00           H
ATOM   4559 HG22 ILE A 937      44.300  43.580  34.700  1.00  0.00           H
ATOM   4560 HG23 ILE A 937      45.360  44.820  35.390  1.00  0.00           H
ATOM   4561  CG1 ILE A 937      43.550  47.050  34.750  1.00  0.00           C
ATOM   4562 HG11 ILE A 937      44.160  47.200  35.660  1.00  0.00           H
ATOM   4563 HG12 ILE A 937      42.650  47.670  34.920  1.00  0.00           H
ATOM   4564  CD  ILE A 937      44.350  47.600  33.640  1.00  0.00           C
ATOM   4565  HD1 ILE A 937      44.370  48.690  33.830  1.00  0.00           H
ATOM   4566  HD2 ILE A 937      43.860  47.460  32.660  1.00  0.00           H
ATOM   4567  HD3 ILE A 937      45.350  47.120  33.700  1.00  0.00           H
ATOM   4568  C   ILE A 937      42.280  43.670  33.100  1.00  0.00           C
ATOM   4569  O   ILE A 937      42.940  43.240  32.170  1.00  0.00           O
ATOM   4570  N   ILE A 938      41.510  42.810  33.770  1.00  0.00           N
ATOM   4571  HN  ILE A 938      41.080  43.100  34.620  1.00  0.00           H
ATOM   4572  CA  ILE A 938      41.450  41.380  33.420  1.00  0.00           C
ATOM   4573  HA  ILE A 938      42.440  41.080  33.150  1.00  0.00           H
ATOM   4574  CB  ILE A 938      41.180  40.570  34.670  1.00  0.00           C
ATOM   4575  HB  ILE A 938      41.710  41.050  35.510  1.00  0.00           H
ATOM   4576  CG2 ILE A 938      39.670  40.500  35.050  1.00  0.00           C
ATOM   4577 HG21 ILE A 938      39.220  39.840  34.280  1.00  0.00           H
ATOM   4578 HG22 ILE A 938      39.200  41.510  34.980  1.00  0.00           H
ATOM   4579 HG23 ILE A 938      39.580  40.160  36.110  1.00  0.00           H
ATOM   4580  CG1 ILE A 938      41.640  39.090  34.610  1.00  0.00           C
ATOM   4581 HG11 ILE A 938      41.430  38.640  33.610  1.00  0.00           H
ATOM   4582 HG12 ILE A 938      40.960  38.460  35.220  1.00  0.00           H
ATOM   4583  CD  ILE A 938      43.110  38.860  34.850  1.00  0.00           C
ATOM   4584  HD1 ILE A 938      43.780  38.830  33.970  1.00  0.00           H
ATOM   4585  HD2 ILE A 938      43.230  37.840  35.280  1.00  0.00           H
ATOM   4586  HD3 ILE A 938      43.560  39.560  35.580  1.00  0.00           H
ATOM   4587  C   ILE A 938      40.530  40.980  32.240  1.00  0.00           C
ATOM   4588  O   ILE A 938      40.570  39.900  31.710  1.00  0.00           O
ATOM   4589  N   ASN A 939      39.750  42.020  31.800  1.00  0.00           N
ATOM   4590  HN  ASN A 939      39.570  42.890  32.250  1.00  0.00           H
ATOM   4591  CA  ASN A 939      38.910  41.880  30.560  1.00  0.00           C
ATOM   4592  HA  ASN A 939      38.950  40.830  30.290  1.00  0.00           H
ATOM   4593  CB  ASN A 939      37.460  42.330  30.840  1.00  0.00           C
ATOM   4594  HB1 ASN A 939      36.980  42.430  29.840  1.00  0.00           H
ATOM   4595  HB2 ASN A 939      37.460  43.330  31.320  1.00  0.00           H
ATOM   4596  CG  ASN A 939      36.730  41.310  31.530  1.00  0.00           C
ATOM   4597  OD1 ASN A 939      36.320  40.340  30.940  1.00  0.00           O
ATOM   4598  ND2 ASN A 939      36.640  41.440  32.930  1.00  0.00           N
ATOM   4599 HD21 ASN A 939      37.160  42.200  33.330  1.00  0.00           H
ATOM   4600 HD22 ASN A 939      36.330  40.660  33.470  1.00  0.00           H
ATOM   4601  C   ASN A 939      39.610  42.510  29.390  1.00  0.00           C
ATOM   4602  O   ASN A 939      39.050  42.630  28.260  1.00  0.00           O
ATOM   4603  N   ARG A 940      40.890  42.900  29.520  1.00  0.00           N
ATOM   4604  HN  ARG A 940      41.400  42.760  30.370  1.00  0.00           H
ATOM   4605  CA  ARG A 940      41.700  43.500  28.360  1.00  0.00           C
ATOM   4606  HA  ARG A 940      41.000  44.220  27.950  1.00  0.00           H
ATOM   4607  CB  ARG A 940      42.830  44.350  28.870  1.00  0.00           C
ATOM   4608  HB1 ARG A 940      42.420  44.900  29.730  1.00  0.00           H
ATOM   4609  HB2 ARG A 940      43.020  45.060  28.020  1.00  0.00           H
ATOM   4610  CG  ARG A 940      44.080  43.550  29.250  1.00  0.00           C
ATOM   4611  HG1 ARG A 940      44.450  43.090  28.300  1.00  0.00           H
ATOM   4612  HG2 ARG A 940      43.740  42.690  29.870  1.00  0.00           H
ATOM   4613  CD  ARG A 940      45.120  44.370  29.960  1.00  0.00           C
ATOM   4614  HD1 ARG A 940      44.840  44.510  31.020  1.00  0.00           H
ATOM   4615  HD2 ARG A 940      45.260  45.290  29.340  1.00  0.00           H
ATOM   4616  NE  ARG A 940      46.340  43.480  29.970  1.00  0.00           N
ATOM   4617  HE  ARG A 940      46.180  42.530  29.690  1.00  0.00           H
ATOM   4618  CZ  ARG A 940      47.470  43.850  30.460  1.00  0.00           C
ATOM   4619  NH1 ARG A 940      48.470  42.950  30.610  1.00  0.00           N
ATOM   4620 HH11 ARG A 940      48.380  41.980  30.380  1.00  0.00           H
ATOM   4621 HH12 ARG A 940      49.320  43.380  30.910  1.00  0.00           H
ATOM   4622  NH2 ARG A 940      47.840  45.080  30.780  1.00  0.00           N
ATOM   4623 HH21 ARG A 940      47.060  45.710  30.660  1.00  0.00           H
ATOM   4624 HH22 ARG A 940      48.700  45.370  31.190  1.00  0.00           H
ATOM   4625  C   ARG A 940      41.990  42.540  27.230  1.00  0.00           C
ATOM   4626  O   ARG A 940      42.070  41.300  27.370  1.00  0.00           O
ATOM   4627  N   LYS A 941      42.070  43.050  25.990  1.00  0.00           N
ATOM   4628  HN  LYS A 941      42.130  44.030  25.850  1.00  0.00           H
ATOM   4629  CA  LYS A 941      42.260  42.250  24.800  1.00  0.00           C
ATOM   4630  HA  LYS A 941      41.480  41.500  24.910  1.00  0.00           H
ATOM   4631  CB  LYS A 941      41.960  43.120  23.580  1.00  0.00           C
ATOM   4632  HB1 LYS A 941      42.250  42.480  22.720  1.00  0.00           H
ATOM   4633  HB2 LYS A 941      42.710  43.940  23.660  1.00  0.00           H
ATOM   4634  CG  LYS A 941      40.550  43.610  23.490  1.00  0.00           C
ATOM   4635  HG1 LYS A 941      40.600  44.340  22.660  1.00  0.00           H
ATOM   4636  HG2 LYS A 941      40.440  44.260  24.390  1.00  0.00           H
ATOM   4637  CD  LYS A 941      39.430  42.590  23.320  1.00  0.00           C
ATOM   4638  HD1 LYS A 941      39.540  42.100  24.310  1.00  0.00           H
ATOM   4639  HD2 LYS A 941      39.620  41.870  22.500  1.00  0.00           H
ATOM   4640  CE  LYS A 941      37.990  43.120  23.300  1.00  0.00           C
ATOM   4641  HE1 LYS A 941      37.590  43.610  24.210  1.00  0.00           H
ATOM   4642  HE2 LYS A 941      37.420  42.170  23.160  1.00  0.00           H
ATOM   4643  NZ  LYS A 941      37.700  43.990  22.110  1.00  0.00           N
ATOM   4644  HZ1 LYS A 941      38.110  43.630  21.230  1.00  0.00           H
ATOM   4645  HZ2 LYS A 941      38.120  44.920  22.250  1.00  0.00           H
ATOM   4646  HZ3 LYS A 941      36.680  44.080  21.910  1.00  0.00           H
ATOM   4647  C   LYS A 941      43.550  41.510  24.760  1.00  0.00           C
ATOM   4648  O   LYS A 941      43.590  40.460  24.190  1.00  0.00           O
ATOM   4649  N   GLU A 942      44.710  42.000  25.230  1.00  0.00           N
ATOM   4650  HN  GLU A 942      44.670  42.920  25.600  1.00  0.00           H
ATOM   4651  CA  GLU A 942      45.920  41.350  25.350  1.00  0.00           C
ATOM   4652  HA  GLU A 942      46.430  41.280  24.400  1.00  0.00           H
ATOM   4653  CB  GLU A 942      46.740  42.290  26.270  1.00  0.00           C
ATOM   4654  HB1 GLU A 942      47.700  41.790  26.510  1.00  0.00           H
ATOM   4655  HB2 GLU A 942      46.130  42.400  27.190  1.00  0.00           H
ATOM   4656  CG  GLU A 942      47.060  43.730  25.770  1.00  0.00           C
ATOM   4657  HG1 GLU A 942      46.940  43.880  24.680  1.00  0.00           H
ATOM   4658  HG2 GLU A 942      48.040  44.030  26.170  1.00  0.00           H
ATOM   4659  CD  GLU A 942      46.150  44.720  26.400  1.00  0.00           C
ATOM   4660  OE1 GLU A 942      44.940  44.610  26.020  1.00  0.00           O
ATOM   4661  OE2 GLU A 942      46.580  45.660  27.070  1.00  0.00           O
ATOM   4662  C   GLU A 942      45.840  39.950  26.040  1.00  0.00           C
ATOM   4663  O   GLU A 942      45.630  39.750  27.250  1.00  0.00           O
ATOM   4664  N   HSD A 943      46.250  38.860  25.330  1.00  0.00           N
ATOM   4665  HN  HSD A 943      46.690  39.070  24.460  1.00  0.00           H
ATOM   4666  CA  HSD A 943      46.450  37.520  25.850  1.00  0.00           C
ATOM   4667  HA  HSD A 943      46.980  37.140  25.000  1.00  0.00           H
ATOM   4668  CB  HSD A 943      47.410  37.370  27.040  1.00  0.00           C
ATOM   4669  HB1 HSD A 943      47.660  36.290  27.030  1.00  0.00           H
ATOM   4670  HB2 HSD A 943      47.060  37.750  28.030  1.00  0.00           H
ATOM   4671  ND1 HSD A 943      49.730  37.290  25.960  1.00  0.00           N
ATOM   4672  HD1 HSD A 943      49.680  36.370  25.560  1.00  0.00           H
ATOM   4673  CG  HSD A 943      48.800  37.960  26.630  1.00  0.00           C
ATOM   4674  CE1 HSD A 943      50.840  38.120  25.980  1.00  0.00           C
ATOM   4675  HE1 HSD A 943      51.810  37.790  25.600  1.00  0.00           H
ATOM   4676  NE2 HSD A 943      50.620  39.270  26.630  1.00  0.00           N
ATOM   4677  CD2 HSD A 943      49.350  39.180  27.090  1.00  0.00           C
ATOM   4678  HD2 HSD A 943      48.810  40.020  27.490  1.00  0.00           H
ATOM   4679  C   HSD A 943      45.260  36.690  26.000  1.00  0.00           C
ATOM   4680  O   HSD A 943      45.350  35.540  26.260  1.00  0.00           O
ATOM   4681  N   LYS A 944      44.090  37.220  25.600  1.00  0.00           N
ATOM   4682  HN  LYS A 944      44.230  38.210  25.590  1.00  0.00           H
ATOM   4683  CA  LYS A 944      42.890  36.460  25.220  1.00  0.00           C
ATOM   4684  HA  LYS A 944      42.160  37.240  25.330  1.00  0.00           H
ATOM   4685  CB  LYS A 944      42.950  35.950  23.730  1.00  0.00           C
ATOM   4686  HB1 LYS A 944      42.000  35.400  23.610  1.00  0.00           H
ATOM   4687  HB2 LYS A 944      43.800  35.240  23.650  1.00  0.00           H
ATOM   4688  CG  LYS A 944      43.380  37.120  22.750  1.00  0.00           C
ATOM   4689  HG1 LYS A 944      43.980  36.610  21.960  1.00  0.00           H
ATOM   4690  HG2 LYS A 944      44.120  37.810  23.200  1.00  0.00           H
ATOM   4691  CD  LYS A 944      42.240  37.980  22.240  1.00  0.00           C
ATOM   4692  HD1 LYS A 944      41.920  38.620  23.100  1.00  0.00           H
ATOM   4693  HD2 LYS A 944      41.350  37.370  21.960  1.00  0.00           H
ATOM   4694  CE  LYS A 944      42.620  38.980  21.170  1.00  0.00           C
ATOM   4695  HE1 LYS A 944      43.680  39.210  21.360  1.00  0.00           H
ATOM   4696  HE2 LYS A 944      41.920  39.830  21.370  1.00  0.00           H
ATOM   4697  NZ  LYS A 944      42.410  38.430  19.850  1.00  0.00           N
ATOM   4698  HZ1 LYS A 944      43.010  37.600  19.760  1.00  0.00           H
ATOM   4699  HZ2 LYS A 944      42.710  39.240  19.270  1.00  0.00           H
ATOM   4700  HZ3 LYS A 944      41.390  38.330  19.680  1.00  0.00           H
ATOM   4701  C   LYS A 944      42.350  35.490  26.270  1.00  0.00           C
ATOM   4702  O   LYS A 944      42.290  34.320  26.020  1.00  0.00           O
ATOM   4703  N   LEU A 945      42.020  35.990  27.430  1.00  0.00           N
ATOM   4704  HN  LEU A 945      42.150  36.970  27.610  1.00  0.00           H
ATOM   4705  CA  LEU A 945      41.410  35.190  28.490  1.00  0.00           C
ATOM   4706  HA  LEU A 945      41.810  34.190  28.530  1.00  0.00           H
ATOM   4707  CB  LEU A 945      41.520  35.900  29.890  1.00  0.00           C
ATOM   4708  HB1 LEU A 945      41.090  35.240  30.670  1.00  0.00           H
ATOM   4709  HB2 LEU A 945      40.850  36.770  29.900  1.00  0.00           H
ATOM   4710  CG  LEU A 945      42.980  36.070  30.430  1.00  0.00           C
ATOM   4711  HG  LEU A 945      43.610  36.480  29.600  1.00  0.00           H
ATOM   4712  CD1 LEU A 945      43.100  36.890  31.680  1.00  0.00           C
ATOM   4713 HD11 LEU A 945      42.580  37.870  31.670  1.00  0.00           H
ATOM   4714 HD12 LEU A 945      44.190  37.110  31.730  1.00  0.00           H
ATOM   4715 HD13 LEU A 945      42.900  36.260  32.570  1.00  0.00           H
ATOM   4716  CD2 LEU A 945      43.480  34.580  30.740  1.00  0.00           C
ATOM   4717 HD21 LEU A 945      42.650  34.030  31.240  1.00  0.00           H
ATOM   4718 HD22 LEU A 945      44.350  34.590  31.430  1.00  0.00           H
ATOM   4719 HD23 LEU A 945      43.600  34.040  29.780  1.00  0.00           H
ATOM   4720  C   LEU A 945      40.010  34.780  28.280  1.00  0.00           C
ATOM   4721  O   LEU A 945      39.180  35.580  27.820  1.00  0.00           O
ATOM   4722  N   LYS A 946      39.590  33.550  28.460  1.00  0.00           N
ATOM   4723  HN  LYS A 946      40.130  32.940  29.030  1.00  0.00           H
ATOM   4724  CA  LYS A 946      38.360  32.970  27.890  1.00  0.00           C
ATOM   4725  HA  LYS A 946      37.650  33.770  27.750  1.00  0.00           H
ATOM   4726  CB  LYS A 946      38.500  32.300  26.500  1.00  0.00           C
ATOM   4727  HB1 LYS A 946      37.650  31.600  26.380  1.00  0.00           H
ATOM   4728  HB2 LYS A 946      39.410  31.650  26.540  1.00  0.00           H
ATOM   4729  CG  LYS A 946      38.580  33.320  25.380  1.00  0.00           C
ATOM   4730  HG1 LYS A 946      38.710  32.790  24.420  1.00  0.00           H
ATOM   4731  HG2 LYS A 946      39.490  33.950  25.530  1.00  0.00           H
ATOM   4732  CD  LYS A 946      37.340  34.230  25.200  1.00  0.00           C
ATOM   4733  HD1 LYS A 946      37.490  35.000  24.430  1.00  0.00           H
ATOM   4734  HD2 LYS A 946      37.280  34.890  26.080  1.00  0.00           H
ATOM   4735  CE  LYS A 946      36.010  33.440  24.970  1.00  0.00           C
ATOM   4736  HE1 LYS A 946      35.200  34.190  24.910  1.00  0.00           H
ATOM   4737  HE2 LYS A 946      35.820  32.660  25.740  1.00  0.00           H
ATOM   4738  NZ  LYS A 946      36.020  32.620  23.730  1.00  0.00           N
ATOM   4739  HZ1 LYS A 946      36.720  31.850  23.710  1.00  0.00           H
ATOM   4740  HZ2 LYS A 946      36.070  33.260  22.910  1.00  0.00           H
ATOM   4741  HZ3 LYS A 946      35.020  32.290  23.740  1.00  0.00           H
ATOM   4742  C   LYS A 946      37.560  32.120  28.960  1.00  0.00           C
ATOM   4743  O   LYS A 946      36.450  31.690  28.640  1.00  0.00           O
ATOM   4744  N   LYS A 947      38.010  31.870  30.180  1.00  0.00           N
ATOM   4745  HN  LYS A 947      38.910  32.240  30.430  1.00  0.00           H
ATOM   4746  CA  LYS A 947      37.400  31.200  31.310  1.00  0.00           C
ATOM   4747  HA  LYS A 947      36.400  30.950  31.030  1.00  0.00           H
ATOM   4748  CB  LYS A 947      38.220  29.930  31.690  1.00  0.00           C
ATOM   4749  HB1 LYS A 947      37.690  29.390  32.490  1.00  0.00           H
ATOM   4750  HB2 LYS A 947      39.190  30.350  32.040  1.00  0.00           H
ATOM   4751  CG  LYS A 947      38.400  29.110  30.460  1.00  0.00           C
ATOM   4752  HG1 LYS A 947      39.120  29.630  29.790  1.00  0.00           H
ATOM   4753  HG2 LYS A 947      37.460  29.150  29.880  1.00  0.00           H
ATOM   4754  CD  LYS A 947      38.980  27.760  30.680  1.00  0.00           C
ATOM   4755  HD1 LYS A 947      38.290  27.120  31.270  1.00  0.00           H
ATOM   4756  HD2 LYS A 947      40.000  27.830  31.120  1.00  0.00           H
ATOM   4757  CE  LYS A 947      39.050  26.890  29.410  1.00  0.00           C
ATOM   4758  HE1 LYS A 947      39.430  27.490  28.560  1.00  0.00           H
ATOM   4759  HE2 LYS A 947      38.050  26.530  29.070  1.00  0.00           H
ATOM   4760  NZ  LYS A 947      39.890  25.760  29.550  1.00  0.00           N
ATOM   4761  HZ1 LYS A 947      40.880  26.040  29.370  1.00  0.00           H
ATOM   4762  HZ2 LYS A 947      39.560  25.030  28.900  1.00  0.00           H
ATOM   4763  HZ3 LYS A 947      40.010  25.330  30.490  1.00  0.00           H
ATOM   4764  C   LYS A 947      37.190  32.150  32.490  1.00  0.00           C
ATOM   4765  O   LYS A 947      36.900  31.770  33.660  1.00  0.00           O
ATOM   4766  N   GLY A 948      37.250  33.500  32.290  1.00  0.00           N
ATOM   4767  HN  GLY A 948      37.630  33.830  31.430  1.00  0.00           H
ATOM   4768  CA  GLY A 948      36.930  34.500  33.310  1.00  0.00           C
ATOM   4769  HA1 GLY A 948      37.030  35.480  32.860  1.00  0.00           H
ATOM   4770  HA2 GLY A 948      37.500  34.380  34.220  1.00  0.00           H
ATOM   4771  C   GLY A 948      35.510  34.420  33.750  1.00  0.00           C
ATOM   4772  O   GLY A 948      34.690  33.670  33.240  1.00  0.00           O
ATOM   4773  N   ALA A 949      35.230  35.240  34.740  1.00  0.00           N
ATOM   4774  HN  ALA A 949      36.030  35.640  35.160  1.00  0.00           H
ATOM   4775  CA  ALA A 949      33.980  35.670  35.180  1.00  0.00           C
ATOM   4776  HA  ALA A 949      33.210  34.970  34.910  1.00  0.00           H
ATOM   4777  CB  ALA A 949      33.950  35.810  36.710  1.00  0.00           C
ATOM   4778  HB1 ALA A 949      32.890  35.960  37.020  1.00  0.00           H
ATOM   4779  HB2 ALA A 949      34.530  36.650  37.160  1.00  0.00           H
ATOM   4780  HB3 ALA A 949      34.290  34.840  37.120  1.00  0.00           H
ATOM   4781  C   ALA A 949      33.450  37.010  34.690  1.00  0.00           C
ATOM   4782  O   ALA A 949      34.010  37.930  34.170  1.00  0.00           O
ATOM   4783  N   GLY A 950      32.120  37.120  34.840  1.00  0.00           N
ATOM   4784  HN  GLY A 950      31.510  36.370  35.090  1.00  0.00           H
ATOM   4785  CA  GLY A 950      31.320  38.340  34.720  1.00  0.00           C
ATOM   4786  HA1 GLY A 950      30.270  38.150  34.890  1.00  0.00           H
ATOM   4787  HA2 GLY A 950      31.410  38.530  33.660  1.00  0.00           H
ATOM   4788  C   GLY A 950      31.750  39.650  35.390  1.00  0.00           C
ATOM   4789  O   GLY A 950      32.490  39.570  36.390  1.00  0.00           O
ATOM   4790  N   TYR A 951      31.280  40.850  34.990  1.00  0.00           N
ATOM   4791  HN  TYR A 951      30.570  40.900  34.290  1.00  0.00           H
ATOM   4792  CA  TYR A 951      31.920  42.100  35.330  1.00  0.00           C
ATOM   4793  HA  TYR A 951      32.960  41.950  35.050  1.00  0.00           H
ATOM   4794  CB  TYR A 951      31.420  43.260  34.390  1.00  0.00           C
ATOM   4795  HB1 TYR A 951      30.320  43.380  34.550  1.00  0.00           H
ATOM   4796  HB2 TYR A 951      31.570  42.960  33.340  1.00  0.00           H
ATOM   4797  CG  TYR A 951      32.040  44.640  34.570  1.00  0.00           C
ATOM   4798  CD1 TYR A 951      31.260  45.840  34.750  1.00  0.00           C
ATOM   4799  HD1 TYR A 951      30.200  45.810  34.960  1.00  0.00           H
ATOM   4800  CE1 TYR A 951      31.930  47.050  34.670  1.00  0.00           C
ATOM   4801  HE1 TYR A 951      31.340  47.950  34.810  1.00  0.00           H
ATOM   4802  CZ  TYR A 951      33.330  47.210  34.530  1.00  0.00           C
ATOM   4803  OH  TYR A 951      34.000  48.440  34.410  1.00  0.00           O
ATOM   4804  HH  TYR A 951      33.450  49.070  33.940  1.00  0.00           H
ATOM   4805  CD2 TYR A 951      33.420  44.810  34.330  1.00  0.00           C
ATOM   4806  HD2 TYR A 951      34.050  43.970  34.100  1.00  0.00           H
ATOM   4807  CE2 TYR A 951      34.020  46.060  34.370  1.00  0.00           C
ATOM   4808  HE2 TYR A 951      35.070  46.150  34.150  1.00  0.00           H
ATOM   4809  C   TYR A 951      31.880  42.430  36.890  1.00  0.00           C
ATOM   4810  O   TYR A 951      32.820  42.990  37.370  1.00  0.00           O
ATOM   4811  N   HSD A 952      30.770  42.200  37.590  1.00  0.00           N
ATOM   4812  HN  HSD A 952      30.000  41.820  37.080  1.00  0.00           H
ATOM   4813  CA  HSD A 952      30.550  42.520  39.010  1.00  0.00           C
ATOM   4814  HA  HSD A 952      31.450  43.030  39.330  1.00  0.00           H
ATOM   4815  CB  HSD A 952      29.340  43.420  39.170  1.00  0.00           C
ATOM   4816  HB1 HSD A 952      29.080  43.680  40.220  1.00  0.00           H
ATOM   4817  HB2 HSD A 952      28.390  42.980  38.790  1.00  0.00           H
ATOM   4818  ND1 HSD A 952      29.010  45.130  37.310  1.00  0.00           N
ATOM   4819  HD1 HSD A 952      28.520  44.500  36.700  1.00  0.00           H
ATOM   4820  CG  HSD A 952      29.490  44.800  38.560  1.00  0.00           C
ATOM   4821  CE1 HSD A 952      29.090  46.460  37.200  1.00  0.00           C
ATOM   4822  HE1 HSD A 952      28.710  47.030  36.350  1.00  0.00           H
ATOM   4823  NE2 HSD A 952      29.510  47.070  38.280  1.00  0.00           N
ATOM   4824  CD2 HSD A 952      29.760  45.980  39.130  1.00  0.00           C
ATOM   4825  HD2 HSD A 952      30.090  46.150  40.140  1.00  0.00           H
ATOM   4826  C   HSD A 952      30.500  41.320  39.970  1.00  0.00           C
ATOM   4827  O   HSD A 952      30.260  41.470  41.160  1.00  0.00           O
ATOM   4828  N   LEU A 953      30.860  40.100  39.480  1.00  0.00           N
ATOM   4829  HN  LEU A 953      31.120  40.020  38.520  1.00  0.00           H
ATOM   4830  CA  LEU A 953      30.850  38.880  40.330  1.00  0.00           C
ATOM   4831  HA  LEU A 953      29.870  38.860  40.770  1.00  0.00           H
ATOM   4832  CB  LEU A 953      30.890  37.530  39.530  1.00  0.00           C
ATOM   4833  HB1 LEU A 953      31.850  37.360  39.020  1.00  0.00           H
ATOM   4834  HB2 LEU A 953      30.070  37.650  38.800  1.00  0.00           H
ATOM   4835  CG  LEU A 953      30.500  36.260  40.310  1.00  0.00           C
ATOM   4836  HG  LEU A 953      31.180  35.920  41.110  1.00  0.00           H
ATOM   4837  CD1 LEU A 953      29.100  36.290  41.000  1.00  0.00           C
ATOM   4838 HD11 LEU A 953      28.270  36.240  40.270  1.00  0.00           H
ATOM   4839 HD12 LEU A 953      29.050  37.260  41.540  1.00  0.00           H
ATOM   4840 HD13 LEU A 953      29.030  35.500  41.770  1.00  0.00           H
ATOM   4841  CD2 LEU A 953      30.660  35.060  39.310  1.00  0.00           C
ATOM   4842 HD21 LEU A 953      31.720  34.720  39.220  1.00  0.00           H
ATOM   4843 HD22 LEU A 953      30.230  35.360  38.330  1.00  0.00           H
ATOM   4844 HD23 LEU A 953      30.240  34.170  39.820  1.00  0.00           H
ATOM   4845  C   LEU A 953      31.890  38.900  41.330  1.00  0.00           C
ATOM   4846  O   LEU A 953      31.650  38.510  42.490  1.00  0.00           O
ATOM   4847  N   ASP A 954      33.100  39.460  40.980  1.00  0.00           N
ATOM   4848  HN  ASP A 954      33.220  39.740  40.030  1.00  0.00           H
ATOM   4849  CA  ASP A 954      34.120  39.670  41.950  1.00  0.00           C
ATOM   4850  HA  ASP A 954      34.260  38.770  42.540  1.00  0.00           H
ATOM   4851  CB  ASP A 954      35.500  39.870  41.300  1.00  0.00           C
ATOM   4852  HB1 ASP A 954      35.790  38.960  40.730  1.00  0.00           H
ATOM   4853  HB2 ASP A 954      36.310  40.030  42.040  1.00  0.00           H
ATOM   4854  CG  ASP A 954      35.350  40.910  40.260  1.00  0.00           C
ATOM   4855  OD1 ASP A 954      34.820  40.690  39.170  1.00  0.00           O
ATOM   4856  OD2 ASP A 954      35.860  42.050  40.740  1.00  0.00           O
ATOM   4857  HD2 ASP A 954      35.430  42.830  40.360  1.00  0.00           H
ATOM   4858  C   ASP A 954      33.750  40.710  43.050  1.00  0.00           C
ATOM   4859  O   ASP A 954      33.920  40.440  44.210  1.00  0.00           O
ATOM   4860  N   LEU A 955      33.090  41.870  42.700  1.00  0.00           N
ATOM   4861  HN  LEU A 955      32.760  42.040  41.770  1.00  0.00           H
ATOM   4862  CA  LEU A 955      32.590  42.860  43.730  1.00  0.00           C
ATOM   4863  HA  LEU A 955      33.470  43.100  44.310  1.00  0.00           H
ATOM   4864  CB  LEU A 955      32.060  44.130  42.990  1.00  0.00           C
ATOM   4865  HB1 LEU A 955      31.230  43.860  42.300  1.00  0.00           H
ATOM   4866  HB2 LEU A 955      32.840  44.480  42.280  1.00  0.00           H
ATOM   4867  CG  LEU A 955      31.500  45.290  43.850  1.00  0.00           C
ATOM   4868  HG  LEU A 955      30.570  45.040  44.410  1.00  0.00           H
ATOM   4869  CD1 LEU A 955      32.700  45.900  44.800  1.00  0.00           C
ATOM   4870 HD11 LEU A 955      33.020  45.060  45.470  1.00  0.00           H
ATOM   4871 HD12 LEU A 955      32.330  46.680  45.490  1.00  0.00           H
ATOM   4872 HD13 LEU A 955      33.570  46.300  44.240  1.00  0.00           H
ATOM   4873  CD2 LEU A 955      31.030  46.470  43.050  1.00  0.00           C
ATOM   4874 HD21 LEU A 955      30.550  47.210  43.730  1.00  0.00           H
ATOM   4875 HD22 LEU A 955      30.150  46.100  42.470  1.00  0.00           H
ATOM   4876 HD23 LEU A 955      31.900  46.800  42.450  1.00  0.00           H
ATOM   4877  C   LEU A 955      31.560  42.330  44.700  1.00  0.00           C
ATOM   4878  O   LEU A 955      31.550  42.660  45.880  1.00  0.00           O
ATOM   4879  N   LEU A 956      30.720  41.370  44.260  1.00  0.00           N
ATOM   4880  HN  LEU A 956      30.620  41.300  43.280  1.00  0.00           H
ATOM   4881  CA  LEU A 956      29.850  40.680  45.120  1.00  0.00           C
ATOM   4882  HA  LEU A 956      29.340  41.460  45.690  1.00  0.00           H
ATOM   4883  CB  LEU A 956      28.850  39.920  44.200  1.00  0.00           C
ATOM   4884  HB1 LEU A 956      29.370  39.190  43.540  1.00  0.00           H
ATOM   4885  HB2 LEU A 956      28.440  40.700  43.520  1.00  0.00           H
ATOM   4886  CG  LEU A 956      27.770  39.050  44.780  1.00  0.00           C
ATOM   4887  HG  LEU A 956      28.220  38.160  45.250  1.00  0.00           H
ATOM   4888  CD1 LEU A 956      26.870  39.880  45.720  1.00  0.00           C
ATOM   4889 HD11 LEU A 956      26.130  39.210  46.200  1.00  0.00           H
ATOM   4890 HD12 LEU A 956      26.340  40.670  45.130  1.00  0.00           H
ATOM   4891 HD13 LEU A 956      27.480  40.320  46.540  1.00  0.00           H
ATOM   4892  CD2 LEU A 956      26.870  38.520  43.740  1.00  0.00           C
ATOM   4893 HD21 LEU A 956      27.490  38.050  42.940  1.00  0.00           H
ATOM   4894 HD22 LEU A 956      26.220  39.310  43.310  1.00  0.00           H
ATOM   4895 HD23 LEU A 956      26.190  37.810  44.250  1.00  0.00           H
ATOM   4896  C   LEU A 956      30.470  39.640  46.000  1.00  0.00           C
ATOM   4897  O   LEU A 956      30.170  39.390  47.210  1.00  0.00           O
ATOM   4898  N   MET A 957      31.360  38.790  45.370  1.00  0.00           N
ATOM   4899  HN  MET A 957      31.510  38.780  44.390  1.00  0.00           H
ATOM   4900  CA  MET A 957      32.050  37.840  46.180  1.00  0.00           C
ATOM   4901  HA  MET A 957      31.430  37.140  46.730  1.00  0.00           H
ATOM   4902  CB  MET A 957      32.810  36.890  45.240  1.00  0.00           C
ATOM   4903  HB1 MET A 957      33.500  36.320  45.900  1.00  0.00           H
ATOM   4904  HB2 MET A 957      33.380  37.560  44.550  1.00  0.00           H
ATOM   4905  CG  MET A 957      32.040  35.870  44.440  1.00  0.00           C
ATOM   4906  HG1 MET A 957      32.700  35.550  43.600  1.00  0.00           H
ATOM   4907  HG2 MET A 957      31.190  36.420  44.010  1.00  0.00           H
ATOM   4908  SD  MET A 957      31.490  34.470  45.380  1.00  0.00           S
ATOM   4909  CE  MET A 957      30.310  33.960  44.060  1.00  0.00           C
ATOM   4910  HE1 MET A 957      30.010  32.900  44.250  1.00  0.00           H
ATOM   4911  HE2 MET A 957      30.910  33.980  43.120  1.00  0.00           H
ATOM   4912  HE3 MET A 957      29.450  34.660  44.010  1.00  0.00           H
ATOM   4913  C   MET A 957      32.920  38.540  47.320  1.00  0.00           C
ATOM   4914  O   MET A 957      32.800  38.230  48.510  1.00  0.00           O
ATOM   4915  N   VAL A 958      33.640  39.660  46.990  1.00  0.00           N
ATOM   4916  HN  VAL A 958      33.650  40.110  46.110  1.00  0.00           H
ATOM   4917  CA  VAL A 958      34.300  40.420  48.070  1.00  0.00           C
ATOM   4918  HA  VAL A 958      35.020  39.830  48.610  1.00  0.00           H
ATOM   4919  CB  VAL A 958      35.210  41.490  47.470  1.00  0.00           C
ATOM   4920  HB  VAL A 958      34.620  42.010  46.700  1.00  0.00           H
ATOM   4921  CG1 VAL A 958      35.750  42.530  48.470  1.00  0.00           C
ATOM   4922 HG11 VAL A 958      36.170  42.020  49.370  1.00  0.00           H
ATOM   4923 HG12 VAL A 958      35.040  43.320  48.770  1.00  0.00           H
ATOM   4924 HG13 VAL A 958      36.610  43.110  48.050  1.00  0.00           H
ATOM   4925  CG2 VAL A 958      36.380  40.800  46.850  1.00  0.00           C
ATOM   4926 HG21 VAL A 958      37.050  41.500  46.310  1.00  0.00           H
ATOM   4927 HG22 VAL A 958      36.190  39.950  46.160  1.00  0.00           H
ATOM   4928 HG23 VAL A 958      37.130  40.450  47.600  1.00  0.00           H
ATOM   4929  C   VAL A 958      33.310  41.160  49.020  1.00  0.00           C
ATOM   4930  O   VAL A 958      33.540  41.230  50.210  1.00  0.00           O
ATOM   4931  N   GLY A 959      32.160  41.620  48.540  1.00  0.00           N
ATOM   4932  HN  GLY A 959      31.920  41.650  47.570  1.00  0.00           H
ATOM   4933  CA  GLY A 959      31.150  42.220  49.390  1.00  0.00           C
ATOM   4934  HA1 GLY A 959      30.320  42.480  48.750  1.00  0.00           H
ATOM   4935  HA2 GLY A 959      31.640  42.990  49.970  1.00  0.00           H
ATOM   4936  C   GLY A 959      30.500  41.390  50.490  1.00  0.00           C
ATOM   4937  O   GLY A 959      30.320  41.850  51.620  1.00  0.00           O
ATOM   4938  N   VAL A 960      30.120  40.150  50.160  1.00  0.00           N
ATOM   4939  HN  VAL A 960      30.310  39.860  49.230  1.00  0.00           H
ATOM   4940  CA  VAL A 960      29.660  39.110  51.170  1.00  0.00           C
ATOM   4941  HA  VAL A 960      28.850  39.470  51.790  1.00  0.00           H
ATOM   4942  CB  VAL A 960      29.070  37.920  50.500  1.00  0.00           C
ATOM   4943  HB  VAL A 960      29.710  37.490  49.700  1.00  0.00           H
ATOM   4944  CG1 VAL A 960      28.870  36.790  51.550  1.00  0.00           C
ATOM   4945 HG11 VAL A 960      29.840  36.480  51.970  1.00  0.00           H
ATOM   4946 HG12 VAL A 960      28.350  35.930  51.080  1.00  0.00           H
ATOM   4947 HG13 VAL A 960      28.170  37.040  52.380  1.00  0.00           H
ATOM   4948  CG2 VAL A 960      27.580  38.080  49.920  1.00  0.00           C
ATOM   4949 HG21 VAL A 960      27.150  37.080  49.730  1.00  0.00           H
ATOM   4950 HG22 VAL A 960      27.600  38.680  48.980  1.00  0.00           H
ATOM   4951 HG23 VAL A 960      26.990  38.640  50.670  1.00  0.00           H
ATOM   4952  C   VAL A 960      30.810  38.830  52.170  1.00  0.00           C
ATOM   4953  O   VAL A 960      30.650  38.780  53.400  1.00  0.00           O
ATOM   4954  N   MET A 961      31.970  38.520  51.620  1.00  0.00           N
ATOM   4955  HN  MET A 961      32.030  38.660  50.630  1.00  0.00           H
ATOM   4956  CA  MET A 961      33.090  38.000  52.450  1.00  0.00           C
ATOM   4957  HA  MET A 961      32.600  37.210  53.000  1.00  0.00           H
ATOM   4958  CB  MET A 961      34.180  37.180  51.630  1.00  0.00           C
ATOM   4959  HB1 MET A 961      34.870  36.980  52.460  1.00  0.00           H
ATOM   4960  HB2 MET A 961      34.660  37.810  50.860  1.00  0.00           H
ATOM   4961  CG  MET A 961      33.530  35.900  51.030  1.00  0.00           C
ATOM   4962  HG1 MET A 961      34.360  35.340  50.560  1.00  0.00           H
ATOM   4963  HG2 MET A 961      32.700  36.080  50.310  1.00  0.00           H
ATOM   4964  SD  MET A 961      32.820  34.840  52.350  1.00  0.00           S
ATOM   4965  CE  MET A 961      34.420  34.210  53.060  1.00  0.00           C
ATOM   4966  HE1 MET A 961      35.170  33.830  52.340  1.00  0.00           H
ATOM   4967  HE2 MET A 961      34.230  33.490  53.890  1.00  0.00           H
ATOM   4968  HE3 MET A 961      34.910  35.080  53.520  1.00  0.00           H
ATOM   4969  C   MET A 961      33.650  38.960  53.510  1.00  0.00           C
ATOM   4970  O   MET A 961      34.080  38.620  54.640  1.00  0.00           O
ATOM   4971  N   LEU A 962      33.630  40.270  53.210  1.00  0.00           N
ATOM   4972  HN  LEU A 962      33.400  40.560  52.290  1.00  0.00           H
ATOM   4973  CA  LEU A 962      34.090  41.230  54.210  1.00  0.00           C
ATOM   4974  HA  LEU A 962      35.040  40.970  54.660  1.00  0.00           H
ATOM   4975  CB  LEU A 962      34.420  42.600  53.630  1.00  0.00           C
ATOM   4976  HB1 LEU A 962      35.260  42.470  52.920  1.00  0.00           H
ATOM   4977  HB2 LEU A 962      34.950  43.190  54.390  1.00  0.00           H
ATOM   4978  CG  LEU A 962      33.320  43.360  52.880  1.00  0.00           C
ATOM   4979  HG  LEU A 962      32.510  42.650  52.590  1.00  0.00           H
ATOM   4980  CD1 LEU A 962      32.720  44.400  53.890  1.00  0.00           C
ATOM   4981 HD11 LEU A 962      31.880  44.920  53.390  1.00  0.00           H
ATOM   4982 HD12 LEU A 962      33.420  45.200  54.250  1.00  0.00           H
ATOM   4983 HD13 LEU A 962      32.500  43.960  54.890  1.00  0.00           H
ATOM   4984  CD2 LEU A 962      33.790  44.020  51.540  1.00  0.00           C
ATOM   4985 HD21 LEU A 962      34.660  44.690  51.690  1.00  0.00           H
ATOM   4986 HD22 LEU A 962      33.000  44.550  50.970  1.00  0.00           H
ATOM   4987 HD23 LEU A 962      34.240  43.250  50.860  1.00  0.00           H
ATOM   4988  C   LEU A 962      33.050  41.440  55.340  1.00  0.00           C
ATOM   4989  O   LEU A 962      33.460  41.800  56.440  1.00  0.00           O
ATOM   4990  N   GLY A 963      31.730  41.190  55.050  1.00  0.00           N
ATOM   4991  HN  GLY A 963      31.580  40.890  54.110  1.00  0.00           H
ATOM   4992  CA  GLY A 963      30.600  41.020  56.030  1.00  0.00           C
ATOM   4993  HA1 GLY A 963      29.680  40.810  55.500  1.00  0.00           H
ATOM   4994  HA2 GLY A 963      30.640  41.860  56.700  1.00  0.00           H
ATOM   4995  C   GLY A 963      30.780  39.860  56.940  1.00  0.00           C
ATOM   4996  O   GLY A 963      30.770  39.960  58.210  1.00  0.00           O
ATOM   4997  N   VAL A 964      31.260  38.730  56.360  1.00  0.00           N
ATOM   4998  HN  VAL A 964      31.300  38.600  55.380  1.00  0.00           H
ATOM   4999  CA  VAL A 964      31.670  37.590  57.160  1.00  0.00           C
ATOM   5000  HA  VAL A 964      30.860  37.360  57.840  1.00  0.00           H
ATOM   5001  CB  VAL A 964      31.920  36.370  56.320  1.00  0.00           C
ATOM   5002  HB  VAL A 964      32.760  36.380  55.600  1.00  0.00           H
ATOM   5003  CG1 VAL A 964      32.180  35.110  57.220  1.00  0.00           C
ATOM   5004 HG11 VAL A 964      31.320  34.950  57.890  1.00  0.00           H
ATOM   5005 HG12 VAL A 964      33.080  35.320  57.860  1.00  0.00           H
ATOM   5006 HG13 VAL A 964      32.440  34.170  56.680  1.00  0.00           H
ATOM   5007  CG2 VAL A 964      30.590  36.090  55.540  1.00  0.00           C
ATOM   5008 HG21 VAL A 964      30.190  37.000  55.050  1.00  0.00           H
ATOM   5009 HG22 VAL A 964      29.900  35.680  56.300  1.00  0.00           H
ATOM   5010 HG23 VAL A 964      30.680  35.260  54.810  1.00  0.00           H
ATOM   5011  C   VAL A 964      32.910  37.860  58.030  1.00  0.00           C
ATOM   5012  O   VAL A 964      32.790  37.680  59.280  1.00  0.00           O
ATOM   5013  N   CYS A 965      34.060  38.350  57.460  1.00  0.00           N
ATOM   5014  HN  CYS A 965      34.220  38.490  56.490  1.00  0.00           H
ATOM   5015  CA  CYS A 965      35.170  38.870  58.280  1.00  0.00           C
ATOM   5016  HA  CYS A 965      35.570  38.060  58.860  1.00  0.00           H
ATOM   5017  CB  CYS A 965      36.370  39.280  57.420  1.00  0.00           C
ATOM   5018  HB1 CYS A 965      37.150  39.820  58.000  1.00  0.00           H
ATOM   5019  HB2 CYS A 965      35.960  39.990  56.680  1.00  0.00           H
ATOM   5020  SG  CYS A 965      37.110  37.800  56.560  1.00  0.00           S
ATOM   5021  HG1 CYS A 965      35.950  37.650  55.940  1.00  0.00           H
ATOM   5022  C   CYS A 965      34.860  39.920  59.350  1.00  0.00           C
ATOM   5023  O   CYS A 965      35.290  39.870  60.460  1.00  0.00           O
ATOM   5024  N   SER A 966      33.960  40.880  59.100  1.00  0.00           N
ATOM   5025  HN  SER A 966      33.550  40.820  58.190  1.00  0.00           H
ATOM   5026  CA  SER A 966      33.500  41.910  60.110  1.00  0.00           C
ATOM   5027  HA  SER A 966      34.350  42.500  60.390  1.00  0.00           H
ATOM   5028  CB  SER A 966      32.420  42.870  59.510  1.00  0.00           C
ATOM   5029  HB1 SER A 966      31.950  43.550  60.260  1.00  0.00           H
ATOM   5030  HB2 SER A 966      31.430  42.410  59.290  1.00  0.00           H
ATOM   5031  OG  SER A 966      32.960  43.530  58.350  1.00  0.00           O
ATOM   5032  HG1 SER A 966      32.990  42.830  57.680  1.00  0.00           H
ATOM   5033  C   SER A 966      32.930  41.210  61.340  1.00  0.00           C
ATOM   5034  O   SER A 966      33.180  41.650  62.450  1.00  0.00           O
ATOM   5035  N   VAL A 967      32.130  40.160  61.150  1.00  0.00           N
ATOM   5036  HN  VAL A 967      32.150  39.690  60.270  1.00  0.00           H
ATOM   5037  CA  VAL A 967      31.290  39.520  62.180  1.00  0.00           C
ATOM   5038  HA  VAL A 967      30.910  40.280  62.840  1.00  0.00           H
ATOM   5039  CB  VAL A 967      30.050  38.960  61.510  1.00  0.00           C
ATOM   5040  HB  VAL A 967      30.310  38.400  60.580  1.00  0.00           H
ATOM   5041  CG1 VAL A 967      29.380  37.850  62.360  1.00  0.00           C
ATOM   5042 HG11 VAL A 967      29.970  36.920  62.350  1.00  0.00           H
ATOM   5043 HG12 VAL A 967      28.370  37.800  61.890  1.00  0.00           H
ATOM   5044 HG13 VAL A 967      29.270  38.180  63.410  1.00  0.00           H
ATOM   5045  CG2 VAL A 967      29.150  40.120  61.050  1.00  0.00           C
ATOM   5046 HG21 VAL A 967      29.800  40.950  60.680  1.00  0.00           H
ATOM   5047 HG22 VAL A 967      28.570  40.520  61.910  1.00  0.00           H
ATOM   5048 HG23 VAL A 967      28.350  39.890  60.320  1.00  0.00           H
ATOM   5049  C   VAL A 967      32.220  38.590  62.920  1.00  0.00           C
ATOM   5050  O   VAL A 967      31.910  38.380  64.090  1.00  0.00           O
ATOM   5051  N   MET A 968      33.380  38.190  62.410  1.00  0.00           N
ATOM   5052  HN  MET A 968      33.690  38.320  61.460  1.00  0.00           H
ATOM   5053  CA  MET A 968      34.420  37.470  63.150  1.00  0.00           C
ATOM   5054  HA  MET A 968      33.890  36.960  63.930  1.00  0.00           H
ATOM   5055  CB  MET A 968      34.980  36.370  62.240  1.00  0.00           C
ATOM   5056  HB1 MET A 968      35.760  35.770  62.770  1.00  0.00           H
ATOM   5057  HB2 MET A 968      35.350  36.930  61.360  1.00  0.00           H
ATOM   5058  CG  MET A 968      33.870  35.450  61.610  1.00  0.00           C
ATOM   5059  HG1 MET A 968      33.070  36.030  61.080  1.00  0.00           H
ATOM   5060  HG2 MET A 968      33.270  35.140  62.510  1.00  0.00           H
[truncated: 6,873,249 more chars]
