# Supplementary material for: CryoEM and computational modeling structural insights into the pH regulator NBCn1
Source: Nat Commun. 2025 Nov 11;16:9932. doi: 10.1038/s41467-025-64868-z (PMC12606367; doi:10.1038/s41467-025-64868-z)
Supplement: Supplementary file 7 — Supplementary Data 5 [file 41467_2025_64868_MOESM7_ESM.zip › 100ns_z_restr_MD_NBCn1_2NaCO3/hNBCn1_IF/z-restr_hNBCn1_IF_2NaCO3_last_step_14.pdb]

REMARK    GENERATED BY TRJCONV
TITLE     Title t= 101000.00000 step= 50500000
REMARK    THIS IS A SIMULATION BOX
CRYST1   92.870   92.870  103.810  90.00  90.00  90.00 P 1           1
MODEL        1
ATOM      1  N   LEU A 585      23.280  38.100  36.740  1.00  0.00           N
ATOM      2  HT1 LEU A 585      23.980  37.860  36.000  1.00  0.00           H
ATOM      3  HT2 LEU A 585      23.520  39.030  37.130  1.00  0.00           H
ATOM      4  HT3 LEU A 585      22.320  38.100  36.340  1.00  0.00           H
ATOM      5  CA  LEU A 585      23.350  37.280  38.050  1.00  0.00           C
ATOM      6  HA  LEU A 585      24.370  37.420  38.380  1.00  0.00           H
ATOM      7  CB  LEU A 585      22.620  38.090  39.190  1.00  0.00           C
ATOM      8  HB1 LEU A 585      21.580  38.260  38.820  1.00  0.00           H
ATOM      9  HB2 LEU A 585      22.990  39.140  39.200  1.00  0.00           H
ATOM     10  CG  LEU A 585      22.740  37.370  40.550  1.00  0.00           C
ATOM     11  HG  LEU A 585      22.240  36.390  40.380  1.00  0.00           H
ATOM     12  CD1 LEU A 585      24.240  37.110  41.070  1.00  0.00           C
ATOM     13 HD11 LEU A 585      24.190  36.910  42.160  1.00  0.00           H
ATOM     14 HD12 LEU A 585      24.930  37.950  40.870  1.00  0.00           H
ATOM     15 HD13 LEU A 585      24.580  36.240  40.470  1.00  0.00           H
ATOM     16  CD2 LEU A 585      21.900  38.150  41.580  1.00  0.00           C
ATOM     17 HD21 LEU A 585      20.920  38.470  41.170  1.00  0.00           H
ATOM     18 HD22 LEU A 585      22.530  39.060  41.640  1.00  0.00           H
ATOM     19 HD23 LEU A 585      21.610  37.570  42.480  1.00  0.00           H
ATOM     20  C   LEU A 585      23.140  35.770  38.000  1.00  0.00           C
ATOM     21  O   LEU A 585      24.070  35.040  37.720  1.00  0.00           O
ATOM     22  N   ILE A 586      21.950  35.170  38.140  1.00  0.00           N
ATOM     23  HN  ILE A 586      21.170  35.710  38.450  1.00  0.00           H
ATOM     24  CA  ILE A 586      21.680  33.760  38.060  1.00  0.00           C
ATOM     25  HA  ILE A 586      22.270  33.460  38.910  1.00  0.00           H
ATOM     26  CB  ILE A 586      20.230  33.460  38.280  1.00  0.00           C
ATOM     27  HB  ILE A 586      19.670  34.140  37.600  1.00  0.00           H
ATOM     28  CG2 ILE A 586      19.900  31.910  37.790  1.00  0.00           C
ATOM     29 HG21 ILE A 586      20.620  31.220  38.280  1.00  0.00           H
ATOM     30 HG22 ILE A 586      19.770  31.760  36.700  1.00  0.00           H
ATOM     31 HG23 ILE A 586      18.930  31.700  38.270  1.00  0.00           H
ATOM     32  CG1 ILE A 586      19.720  33.700  39.760  1.00  0.00           C
ATOM     33 HG11 ILE A 586      18.610  33.610  39.800  1.00  0.00           H
ATOM     34 HG12 ILE A 586      19.970  34.750  40.030  1.00  0.00           H
ATOM     35  CD  ILE A 586      20.390  32.790  40.830  1.00  0.00           C
ATOM     36  HD1 ILE A 586      21.480  32.940  40.940  1.00  0.00           H
ATOM     37  HD2 ILE A 586      20.180  31.760  40.460  1.00  0.00           H
ATOM     38  HD3 ILE A 586      19.890  33.090  41.770  1.00  0.00           H
ATOM     39  C   ILE A 586      22.200  33.110  36.750  1.00  0.00           C
ATOM     40  O   ILE A 586      22.890  32.080  36.830  1.00  0.00           O
ATOM     41  N   LEU A 587      21.900  33.750  35.590  1.00  0.00           N
ATOM     42  HN  LEU A 587      21.290  34.530  35.550  1.00  0.00           H
ATOM     43  CA  LEU A 587      22.370  33.210  34.290  1.00  0.00           C
ATOM     44  HA  LEU A 587      22.040  32.190  34.150  1.00  0.00           H
ATOM     45  CB  LEU A 587      21.710  34.000  33.000  1.00  0.00           C
ATOM     46  HB1 LEU A 587      21.930  35.030  33.300  1.00  0.00           H
ATOM     47  HB2 LEU A 587      20.610  33.790  33.030  1.00  0.00           H
ATOM     48  CG  LEU A 587      22.220  33.710  31.580  1.00  0.00           C
ATOM     49  HG  LEU A 587      23.320  33.650  31.530  1.00  0.00           H
ATOM     50  CD1 LEU A 587      21.640  32.380  31.030  1.00  0.00           C
ATOM     51 HD11 LEU A 587      22.000  31.570  31.710  1.00  0.00           H
ATOM     52 HD12 LEU A 587      22.120  32.140  30.060  1.00  0.00           H
ATOM     53 HD13 LEU A 587      20.540  32.370  30.950  1.00  0.00           H
ATOM     54  CD2 LEU A 587      21.810  34.860  30.680  1.00  0.00           C
ATOM     55 HD21 LEU A 587      22.230  35.840  31.030  1.00  0.00           H
ATOM     56 HD22 LEU A 587      20.730  34.940  30.500  1.00  0.00           H
ATOM     57 HD23 LEU A 587      22.270  34.600  29.700  1.00  0.00           H
ATOM     58  C   LEU A 587      23.880  33.050  34.190  1.00  0.00           C
ATOM     59  O   LEU A 587      24.440  32.020  33.770  1.00  0.00           O
ATOM     60  N   ASP A 588      24.650  34.080  34.640  1.00  0.00           N
ATOM     61  HN  ASP A 588      24.160  34.920  34.870  1.00  0.00           H
ATOM     62  CA  ASP A 588      26.070  34.210  34.710  1.00  0.00           C
ATOM     63  HA  ASP A 588      26.500  34.080  33.740  1.00  0.00           H
ATOM     64  CB  ASP A 588      26.480  35.630  35.220  1.00  0.00           C
ATOM     65  HB1 ASP A 588      27.570  35.730  35.020  1.00  0.00           H
ATOM     66  HB2 ASP A 588      26.270  35.760  36.300  1.00  0.00           H
ATOM     67  CG  ASP A 588      25.730  36.690  34.400  1.00  0.00           C
ATOM     68  OD1 ASP A 588      24.520  37.000  34.660  1.00  0.00           O
ATOM     69  OD2 ASP A 588      26.350  37.250  33.420  1.00  0.00           O
ATOM     70  C   ASP A 588      26.760  33.230  35.620  1.00  0.00           C
ATOM     71  O   ASP A 588      27.790  32.680  35.240  1.00  0.00           O
ATOM     72  N   ILE A 589      26.190  32.960  36.800  1.00  0.00           N
ATOM     73  HN  ILE A 589      25.370  33.430  37.130  1.00  0.00           H
ATOM     74  CA  ILE A 589      26.800  31.870  37.660  1.00  0.00           C
ATOM     75  HA  ILE A 589      27.850  32.110  37.760  1.00  0.00           H
ATOM     76  CB  ILE A 589      26.010  31.700  38.990  1.00  0.00           C
ATOM     77  HB  ILE A 589      24.930  31.750  38.770  1.00  0.00           H
ATOM     78  CG2 ILE A 589      26.280  30.390  39.800  1.00  0.00           C
ATOM     79 HG21 ILE A 589      25.460  29.690  39.570  1.00  0.00           H
ATOM     80 HG22 ILE A 589      26.190  30.540  40.900  1.00  0.00           H
ATOM     81 HG23 ILE A 589      27.250  29.930  39.560  1.00  0.00           H
ATOM     82  CG1 ILE A 589      26.310  33.020  39.900  1.00  0.00           C
ATOM     83 HG11 ILE A 589      26.190  33.920  39.250  1.00  0.00           H
ATOM     84 HG12 ILE A 589      27.350  32.970  40.260  1.00  0.00           H
ATOM     85  CD  ILE A 589      25.440  33.190  41.080  1.00  0.00           C
ATOM     86  HD1 ILE A 589      25.430  32.420  41.880  1.00  0.00           H
ATOM     87  HD2 ILE A 589      24.360  33.300  40.830  1.00  0.00           H
ATOM     88  HD3 ILE A 589      25.460  34.190  41.590  1.00  0.00           H
ATOM     89  C   ILE A 589      26.650  30.510  36.930  1.00  0.00           C
ATOM     90  O   ILE A 589      27.590  29.810  36.760  1.00  0.00           O
ATOM     91  N   LYS A 590      25.410  30.230  36.370  1.00  0.00           N
ATOM     92  HN  LYS A 590      24.700  30.930  36.360  1.00  0.00           H
ATOM     93  CA  LYS A 590      25.040  29.100  35.600  1.00  0.00           C
ATOM     94  HA  LYS A 590      25.130  28.280  36.310  1.00  0.00           H
ATOM     95  CB  LYS A 590      23.580  29.130  35.030  1.00  0.00           C
ATOM     96  HB1 LYS A 590      23.660  28.270  34.350  1.00  0.00           H
ATOM     97  HB2 LYS A 590      23.390  30.010  34.370  1.00  0.00           H
ATOM     98  CG  LYS A 590      22.480  29.030  36.080  1.00  0.00           C
ATOM     99  HG1 LYS A 590      22.790  29.650  36.950  1.00  0.00           H
ATOM    100  HG2 LYS A 590      22.580  28.020  36.540  1.00  0.00           H
ATOM    101  CD  LYS A 590      20.990  29.250  35.610  1.00  0.00           C
ATOM    102  HD1 LYS A 590      21.000  30.220  35.070  1.00  0.00           H
ATOM    103  HD2 LYS A 590      20.480  29.340  36.590  1.00  0.00           H
ATOM    104  CE  LYS A 590      20.510  28.050  34.790  1.00  0.00           C
ATOM    105  HE1 LYS A 590      20.450  27.080  35.350  1.00  0.00           H
ATOM    106  HE2 LYS A 590      21.270  27.890  34.000  1.00  0.00           H
ATOM    107  NZ  LYS A 590      19.220  28.330  34.150  1.00  0.00           N
ATOM    108  HZ1 LYS A 590      18.590  28.870  34.770  1.00  0.00           H
ATOM    109  HZ2 LYS A 590      18.700  27.480  33.810  1.00  0.00           H
ATOM    110  HZ3 LYS A 590      19.320  28.960  33.330  1.00  0.00           H
ATOM    111  C   LYS A 590      26.010  28.870  34.490  1.00  0.00           C
ATOM    112  O   LYS A 590      26.430  27.760  34.210  1.00  0.00           O
ATOM    113  N   ARG A 591      26.310  29.900  33.720  1.00  0.00           N
ATOM    114  HN  ARG A 591      25.870  30.760  33.950  1.00  0.00           H
ATOM    115  CA  ARG A 591      27.260  29.800  32.560  1.00  0.00           C
ATOM    116  HA  ARG A 591      26.900  29.070  31.850  1.00  0.00           H
ATOM    117  CB  ARG A 591      27.230  31.150  31.930  1.00  0.00           C
ATOM    118  HB1 ARG A 591      27.960  31.220  31.090  1.00  0.00           H
ATOM    119  HB2 ARG A 591      27.380  31.980  32.650  1.00  0.00           H
ATOM    120  CG  ARG A 591      25.980  31.520  31.120  1.00  0.00           C
ATOM    121  HG1 ARG A 591      26.030  32.620  31.010  1.00  0.00           H
ATOM    122  HG2 ARG A 591      25.050  31.280  31.660  1.00  0.00           H
ATOM    123  CD  ARG A 591      25.950  31.030  29.660  1.00  0.00           C
ATOM    124  HD1 ARG A 591      25.810  29.920  29.650  1.00  0.00           H
ATOM    125  HD2 ARG A 591      26.920  31.280  29.190  1.00  0.00           H
ATOM    126  NE  ARG A 591      24.740  31.550  28.910  1.00  0.00           N
ATOM    127  HE  ARG A 591      23.870  31.060  29.040  1.00  0.00           H
ATOM    128  CZ  ARG A 591      24.790  32.380  27.890  1.00  0.00           C
ATOM    129  NH1 ARG A 591      25.900  33.020  27.690  1.00  0.00           N
ATOM    130 HH11 ARG A 591      26.740  32.770  28.170  1.00  0.00           H
ATOM    131 HH12 ARG A 591      25.800  33.930  27.310  1.00  0.00           H
ATOM    132  NH2 ARG A 591      23.730  32.830  27.220  1.00  0.00           N
ATOM    133 HH21 ARG A 591      23.840  33.710  26.770  1.00  0.00           H
ATOM    134 HH22 ARG A 591      22.840  32.480  27.490  1.00  0.00           H
ATOM    135  C   ARG A 591      28.640  29.400  32.970  1.00  0.00           C
ATOM    136  O   ARG A 591      29.210  28.520  32.340  1.00  0.00           O
ATOM    137  N   LYS A 592      29.210  30.040  33.930  1.00  0.00           N
ATOM    138  HN  LYS A 592      28.700  30.730  34.460  1.00  0.00           H
ATOM    139  CA  LYS A 592      30.540  29.670  34.430  1.00  0.00           C
ATOM    140  HA  LYS A 592      31.090  29.320  33.570  1.00  0.00           H
ATOM    141  CB  LYS A 592      31.150  30.990  35.030  1.00  0.00           C
ATOM    142  HB1 LYS A 592      32.210  30.860  35.340  1.00  0.00           H
ATOM    143  HB2 LYS A 592      30.600  31.310  35.930  1.00  0.00           H
ATOM    144  CG  LYS A 592      31.160  32.110  33.990  1.00  0.00           C
ATOM    145  HG1 LYS A 592      30.100  32.440  34.000  1.00  0.00           H
ATOM    146  HG2 LYS A 592      31.470  31.700  33.000  1.00  0.00           H
ATOM    147  CD  LYS A 592      32.140  33.300  34.140  1.00  0.00           C
ATOM    148  HD1 LYS A 592      33.180  32.920  34.020  1.00  0.00           H
ATOM    149  HD2 LYS A 592      32.020  33.820  35.110  1.00  0.00           H
ATOM    150  CE  LYS A 592      31.870  34.440  33.190  1.00  0.00           C
ATOM    151  HE1 LYS A 592      32.440  35.290  33.630  1.00  0.00           H
ATOM    152  HE2 LYS A 592      30.790  34.660  33.140  1.00  0.00           H
ATOM    153  NZ  LYS A 592      32.390  34.080  31.880  1.00  0.00           N
ATOM    154  HZ1 LYS A 592      32.160  34.840  31.210  1.00  0.00           H
ATOM    155  HZ2 LYS A 592      31.990  33.180  31.540  1.00  0.00           H
ATOM    156  HZ3 LYS A 592      33.420  33.990  31.940  1.00  0.00           H
ATOM    157  C   LYS A 592      30.630  28.500  35.370  1.00  0.00           C
ATOM    158  O   LYS A 592      31.680  27.850  35.590  1.00  0.00           O
ATOM    159  N   ALA A 593      29.450  28.020  35.840  1.00  0.00           N
ATOM    160  HN  ALA A 593      28.580  28.480  35.690  1.00  0.00           H
ATOM    161  CA  ALA A 593      29.380  26.810  36.740  1.00  0.00           C
ATOM    162  HA  ALA A 593      30.020  27.050  37.570  1.00  0.00           H
ATOM    163  CB  ALA A 593      27.910  26.640  37.230  1.00  0.00           C
ATOM    164  HB1 ALA A 593      27.230  26.650  36.350  1.00  0.00           H
ATOM    165  HB2 ALA A 593      27.550  27.500  37.840  1.00  0.00           H
ATOM    166  HB3 ALA A 593      27.860  25.650  37.720  1.00  0.00           H
ATOM    167  C   ALA A 593      29.900  25.440  36.250  1.00  0.00           C
ATOM    168  O   ALA A 593      30.580  24.850  37.100  1.00  0.00           O
ATOM    169  N   PRO A 594      29.710  24.930  35.050  1.00  0.00           N
ATOM    170  CD  PRO A 594      28.910  25.550  33.970  1.00  0.00           C
ATOM    171  HD1 PRO A 594      29.190  26.610  33.740  1.00  0.00           H
ATOM    172  HD2 PRO A 594      27.840  25.560  34.230  1.00  0.00           H
ATOM    173  CA  PRO A 594      30.120  23.580  34.690  1.00  0.00           C
ATOM    174  HA  PRO A 594      29.700  22.970  35.480  1.00  0.00           H
ATOM    175  CB  PRO A 594      29.470  23.290  33.340  1.00  0.00           C
ATOM    176  HB1 PRO A 594      28.540  22.680  33.440  1.00  0.00           H
ATOM    177  HB2 PRO A 594      30.110  22.640  32.710  1.00  0.00           H
ATOM    178  CG  PRO A 594      29.200  24.660  32.720  1.00  0.00           C
ATOM    179  HG1 PRO A 594      30.130  25.160  32.370  1.00  0.00           H
ATOM    180  HG2 PRO A 594      28.410  24.700  31.950  1.00  0.00           H
ATOM    181  C   PRO A 594      31.570  23.340  34.480  1.00  0.00           C
ATOM    182  O   PRO A 594      31.970  22.310  33.980  1.00  0.00           O
ATOM    183  N   PHE A 595      32.420  24.280  34.960  1.00  0.00           N
ATOM    184  HN  PHE A 595      31.930  25.090  35.270  1.00  0.00           H
ATOM    185  CA  PHE A 595      33.820  24.080  34.960  1.00  0.00           C
ATOM    186  HA  PHE A 595      34.220  23.250  34.390  1.00  0.00           H
ATOM    187  CB  PHE A 595      34.610  25.300  34.570  1.00  0.00           C
ATOM    188  HB1 PHE A 595      35.700  25.380  34.740  1.00  0.00           H
ATOM    189  HB2 PHE A 595      34.270  26.120  35.230  1.00  0.00           H
ATOM    190  CG  PHE A 595      34.330  25.760  33.080  1.00  0.00           C
ATOM    191  CD1 PHE A 595      33.120  26.250  32.660  1.00  0.00           C
ATOM    192  HD1 PHE A 595      32.330  26.340  33.390  1.00  0.00           H
ATOM    193  CE1 PHE A 595      32.910  26.630  31.310  1.00  0.00           C
ATOM    194  HE1 PHE A 595      31.940  26.990  30.990  1.00  0.00           H
ATOM    195  CZ  PHE A 595      33.940  26.520  30.410  1.00  0.00           C
ATOM    196  HZ  PHE A 595      33.870  26.880  29.400  1.00  0.00           H
ATOM    197  CD2 PHE A 595      35.400  25.750  32.160  1.00  0.00           C
ATOM    198  HD2 PHE A 595      36.400  25.480  32.460  1.00  0.00           H
ATOM    199  CE2 PHE A 595      35.220  26.070  30.810  1.00  0.00           C
ATOM    200  HE2 PHE A 595      36.050  26.110  30.120  1.00  0.00           H
ATOM    201  C   PHE A 595      34.340  23.570  36.280  1.00  0.00           C
ATOM    202  O   PHE A 595      35.510  23.210  36.390  1.00  0.00           O
ATOM    203  N   PHE A 596      33.410  23.410  37.270  1.00  0.00           N
ATOM    204  HN  PHE A 596      32.430  23.540  37.100  1.00  0.00           H
ATOM    205  CA  PHE A 596      33.800  23.110  38.660  1.00  0.00           C
ATOM    206  HA  PHE A 596      34.290  24.000  39.040  1.00  0.00           H
ATOM    207  CB  PHE A 596      32.390  23.030  39.450  1.00  0.00           C
ATOM    208  HB1 PHE A 596      31.730  22.270  39.000  1.00  0.00           H
ATOM    209  HB2 PHE A 596      32.030  24.080  39.300  1.00  0.00           H
ATOM    210  CG  PHE A 596      32.540  22.840  40.910  1.00  0.00           C
ATOM    211  CD1 PHE A 596      32.530  21.540  41.420  1.00  0.00           C
ATOM    212  HD1 PHE A 596      32.330  20.680  40.810  1.00  0.00           H
ATOM    213  CE1 PHE A 596      32.650  21.400  42.820  1.00  0.00           C
ATOM    214  HE1 PHE A 596      32.680  20.420  43.300  1.00  0.00           H
ATOM    215  CZ  PHE A 596      32.750  22.500  43.690  1.00  0.00           C
ATOM    216  HZ  PHE A 596      32.780  22.330  44.760  1.00  0.00           H
ATOM    217  CD2 PHE A 596      32.800  23.930  41.730  1.00  0.00           C
ATOM    218  HD2 PHE A 596      32.800  24.950  41.340  1.00  0.00           H
ATOM    219  CE2 PHE A 596      32.900  23.760  43.110  1.00  0.00           C
ATOM    220  HE2 PHE A 596      32.790  24.660  43.700  1.00  0.00           H
ATOM    221  C   PHE A 596      34.700  21.910  38.970  1.00  0.00           C
ATOM    222  O   PHE A 596      35.790  21.980  39.510  1.00  0.00           O
ATOM    223  N   LEU A 597      34.290  20.800  38.460  1.00  0.00           N
ATOM    224  HN  LEU A 597      33.470  20.870  37.900  1.00  0.00           H
ATOM    225  CA  LEU A 597      34.880  19.440  38.620  1.00  0.00           C
ATOM    226  HA  LEU A 597      35.240  19.370  39.630  1.00  0.00           H
ATOM    227  CB  LEU A 597      33.840  18.280  38.410  1.00  0.00           C
ATOM    228  HB1 LEU A 597      34.470  17.370  38.520  1.00  0.00           H
ATOM    229  HB2 LEU A 597      33.630  18.270  37.310  1.00  0.00           H
ATOM    230  CG  LEU A 597      32.660  18.320  39.390  1.00  0.00           C
ATOM    231  HG  LEU A 597      32.220  19.330  39.380  1.00  0.00           H
ATOM    232  CD1 LEU A 597      31.690  17.230  38.790  1.00  0.00           C
ATOM    233 HD11 LEU A 597      32.180  16.240  38.760  1.00  0.00           H
ATOM    234 HD12 LEU A 597      31.300  17.600  37.820  1.00  0.00           H
ATOM    235 HD13 LEU A 597      30.810  17.240  39.460  1.00  0.00           H
ATOM    236  CD2 LEU A 597      33.000  17.990  40.900  1.00  0.00           C
ATOM    237 HD21 LEU A 597      32.060  17.610  41.350  1.00  0.00           H
ATOM    238 HD22 LEU A 597      33.500  18.830  41.430  1.00  0.00           H
ATOM    239 HD23 LEU A 597      33.760  17.170  40.880  1.00  0.00           H
ATOM    240  C   LEU A 597      36.050  19.220  37.690  1.00  0.00           C
ATOM    241  O   LEU A 597      36.890  18.410  38.000  1.00  0.00           O
ATOM    242  N   SER A 598      36.190  20.020  36.660  1.00  0.00           N
ATOM    243  HN  SER A 598      35.510  20.720  36.520  1.00  0.00           H
ATOM    244  CA  SER A 598      37.230  19.840  35.740  1.00  0.00           C
ATOM    245  HA  SER A 598      37.790  18.920  35.720  1.00  0.00           H
ATOM    246  CB  SER A 598      36.600  19.850  34.340  1.00  0.00           C
ATOM    247  HB1 SER A 598      36.070  18.880  34.250  1.00  0.00           H
ATOM    248  HB2 SER A 598      37.330  19.850  33.510  1.00  0.00           H
ATOM    249  OG  SER A 598      35.680  20.920  34.150  1.00  0.00           O
ATOM    250  HG1 SER A 598      34.830  20.680  34.540  1.00  0.00           H
ATOM    251  C   SER A 598      38.290  20.930  35.870  1.00  0.00           C
ATOM    252  O   SER A 598      39.370  20.760  35.390  1.00  0.00           O
ATOM    253  N   ASP A 599      38.140  21.960  36.700  1.00  0.00           N
ATOM    254  HN  ASP A 599      37.270  22.210  37.110  1.00  0.00           H
ATOM    255  CA  ASP A 599      39.170  23.020  36.830  1.00  0.00           C
ATOM    256  HA  ASP A 599      39.470  23.290  35.830  1.00  0.00           H
ATOM    257  CB  ASP A 599      38.710  24.340  37.470  1.00  0.00           C
ATOM    258  HB1 ASP A 599      39.590  24.940  37.800  1.00  0.00           H
ATOM    259  HB2 ASP A 599      38.100  24.010  38.340  1.00  0.00           H
ATOM    260  CG  ASP A 599      38.030  25.370  36.550  1.00  0.00           C
ATOM    261  OD1 ASP A 599      37.500  26.350  37.170  1.00  0.00           O
ATOM    262  OD2 ASP A 599      38.160  25.350  35.310  1.00  0.00           O
ATOM    263  C   ASP A 599      40.440  22.510  37.510  1.00  0.00           C
ATOM    264  O   ASP A 599      41.490  23.050  37.330  1.00  0.00           O
ATOM    265  N   PHE A 600      40.300  21.440  38.330  1.00  0.00           N
ATOM    266  HN  PHE A 600      39.410  21.220  38.710  1.00  0.00           H
ATOM    267  CA  PHE A 600      41.340  20.560  38.860  1.00  0.00           C
ATOM    268  HA  PHE A 600      41.940  21.200  39.480  1.00  0.00           H
ATOM    269  CB  PHE A 600      40.880  19.320  39.660  1.00  0.00           C
ATOM    270  HB1 PHE A 600      41.760  18.850  40.140  1.00  0.00           H
ATOM    271  HB2 PHE A 600      40.460  18.580  38.960  1.00  0.00           H
ATOM    272  CG  PHE A 600      39.990  19.790  40.750  1.00  0.00           C
ATOM    273  CD1 PHE A 600      40.410  20.690  41.790  1.00  0.00           C
ATOM    274  HD1 PHE A 600      41.470  20.890  41.910  1.00  0.00           H
ATOM    275  CE1 PHE A 600      39.520  21.070  42.810  1.00  0.00           C
ATOM    276  HE1 PHE A 600      39.830  21.600  43.690  1.00  0.00           H
ATOM    277  CZ  PHE A 600      38.160  20.760  42.660  1.00  0.00           C
ATOM    278  HZ  PHE A 600      37.480  21.010  43.470  1.00  0.00           H
ATOM    279  CD2 PHE A 600      38.660  19.530  40.670  1.00  0.00           C
ATOM    280  HD2 PHE A 600      38.230  18.810  39.980  1.00  0.00           H
ATOM    281  CE2 PHE A 600      37.720  20.030  41.610  1.00  0.00           C
ATOM    282  HE2 PHE A 600      36.690  19.700  41.510  1.00  0.00           H
ATOM    283  C   PHE A 600      42.320  20.020  37.810  1.00  0.00           C
ATOM    284  O   PHE A 600      43.500  20.070  38.010  1.00  0.00           O
ATOM    285  N   LYS A 601      41.860  19.420  36.620  1.00  0.00           N
ATOM    286  HN  LYS A 601      40.890  19.590  36.450  1.00  0.00           H
ATOM    287  CA  LYS A 601      42.620  18.820  35.570  1.00  0.00           C
ATOM    288  HA  LYS A 601      43.200  18.020  36.000  1.00  0.00           H
ATOM    289  CB  LYS A 601      41.700  18.170  34.500  1.00  0.00           C
ATOM    290  HB1 LYS A 601      40.950  18.950  34.250  1.00  0.00           H
ATOM    291  HB2 LYS A 601      41.220  17.340  35.060  1.00  0.00           H
ATOM    292  CG  LYS A 601      42.290  17.720  33.170  1.00  0.00           C
ATOM    293  HG1 LYS A 601      43.280  17.280  33.460  1.00  0.00           H
ATOM    294  HG2 LYS A 601      42.530  18.700  32.700  1.00  0.00           H
ATOM    295  CD  LYS A 601      41.310  16.790  32.350  1.00  0.00           C
ATOM    296  HD1 LYS A 601      40.310  16.880  32.810  1.00  0.00           H
ATOM    297  HD2 LYS A 601      41.600  15.740  32.540  1.00  0.00           H
ATOM    298  CE  LYS A 601      41.100  17.120  30.840  1.00  0.00           C
ATOM    299  HE1 LYS A 601      40.860  18.190  30.670  1.00  0.00           H
ATOM    300  HE2 LYS A 601      40.210  16.510  30.540  1.00  0.00           H
ATOM    301  NZ  LYS A 601      42.300  16.890  29.980  1.00  0.00           N
ATOM    302  HZ1 LYS A 601      42.260  17.520  29.150  1.00  0.00           H
ATOM    303  HZ2 LYS A 601      42.320  15.920  29.610  1.00  0.00           H
ATOM    304  HZ3 LYS A 601      43.120  17.100  30.570  1.00  0.00           H
ATOM    305  C   LYS A 601      43.630  19.780  34.910  1.00  0.00           C
ATOM    306  O   LYS A 601      44.840  19.470  34.700  1.00  0.00           O
ATOM    307  N   ASP A 602      43.160  20.980  34.720  1.00  0.00           N
ATOM    308  HN  ASP A 602      42.220  21.190  34.960  1.00  0.00           H
ATOM    309  CA  ASP A 602      43.960  22.030  34.190  1.00  0.00           C
ATOM    310  HA  ASP A 602      44.420  21.600  33.310  1.00  0.00           H
ATOM    311  CB  ASP A 602      43.010  23.280  33.820  1.00  0.00           C
ATOM    312  HB1 ASP A 602      43.630  24.110  33.440  1.00  0.00           H
ATOM    313  HB2 ASP A 602      42.450  23.640  34.720  1.00  0.00           H
ATOM    314  CG  ASP A 602      41.960  22.980  32.760  1.00  0.00           C
ATOM    315  OD1 ASP A 602      42.250  22.030  31.960  1.00  0.00           O
ATOM    316  OD2 ASP A 602      40.940  23.670  32.710  1.00  0.00           O
ATOM    317  C   ASP A 602      45.160  22.470  35.110  1.00  0.00           C
ATOM    318  O   ASP A 602      46.200  22.960  34.620  1.00  0.00           O
ATOM    319  N   ALA A 603      45.060  22.230  36.430  1.00  0.00           N
ATOM    320  HN  ALA A 603      44.220  21.730  36.670  1.00  0.00           H
ATOM    321  CA  ALA A 603      45.970  22.590  37.470  1.00  0.00           C
ATOM    322  HA  ALA A 603      46.450  23.530  37.240  1.00  0.00           H
ATOM    323  CB  ALA A 603      45.060  22.860  38.710  1.00  0.00           C
ATOM    324  HB1 ALA A 603      44.260  23.590  38.440  1.00  0.00           H
ATOM    325  HB2 ALA A 603      45.600  23.100  39.640  1.00  0.00           H
ATOM    326  HB3 ALA A 603      44.550  21.890  38.910  1.00  0.00           H
ATOM    327  C   ALA A 603      47.070  21.560  37.670  1.00  0.00           C
ATOM    328  O   ALA A 603      48.120  21.920  38.140  1.00  0.00           O
ATOM    329  N   LEU A 604      46.900  20.410  37.040  1.00  0.00           N
ATOM    330  HN  LEU A 604      46.030  20.210  36.600  1.00  0.00           H
ATOM    331  CA  LEU A 604      47.980  19.400  36.940  1.00  0.00           C
ATOM    332  HA  LEU A 604      48.240  19.200  37.970  1.00  0.00           H
ATOM    333  CB  LEU A 604      47.400  18.030  36.500  1.00  0.00           C
ATOM    334  HB1 LEU A 604      48.140  17.190  36.540  1.00  0.00           H
ATOM    335  HB2 LEU A 604      46.930  18.170  35.510  1.00  0.00           H
ATOM    336  CG  LEU A 604      46.170  17.450  37.280  1.00  0.00           C
ATOM    337  HG  LEU A 604      45.520  18.300  37.560  1.00  0.00           H
ATOM    338  CD1 LEU A 604      45.250  16.520  36.410  1.00  0.00           C
ATOM    339 HD11 LEU A 604      44.850  17.000  35.490  1.00  0.00           H
ATOM    340 HD12 LEU A 604      44.400  16.090  36.970  1.00  0.00           H
ATOM    341 HD13 LEU A 604      45.990  15.760  36.080  1.00  0.00           H
ATOM    342  CD2 LEU A 604      46.770  16.710  38.610  1.00  0.00           C
ATOM    343 HD21 LEU A 604      45.920  16.310  39.200  1.00  0.00           H
ATOM    344 HD22 LEU A 604      47.180  17.550  39.210  1.00  0.00           H
ATOM    345 HD23 LEU A 604      47.580  15.990  38.420  1.00  0.00           H
ATOM    346  C   LEU A 604      49.210  19.750  36.020  1.00  0.00           C
ATOM    347  O   LEU A 604      49.340  19.230  34.880  1.00  0.00           O
ATOM    348  N   SER A 605      50.160  20.590  36.440  1.00  0.00           N
ATOM    349  HN  SER A 605      50.070  21.010  37.330  1.00  0.00           H
ATOM    350  CA  SER A 605      51.200  21.060  35.650  1.00  0.00           C
ATOM    351  HA  SER A 605      51.620  20.270  35.050  1.00  0.00           H
ATOM    352  CB  SER A 605      50.780  22.290  34.900  1.00  0.00           C
ATOM    353  HB1 SER A 605      50.360  23.040  35.600  1.00  0.00           H
ATOM    354  HB2 SER A 605      49.920  21.990  34.260  1.00  0.00           H
ATOM    355  OG  SER A 605      51.840  22.850  34.090  1.00  0.00           O
ATOM    356  HG1 SER A 605      51.760  22.390  33.260  1.00  0.00           H
ATOM    357  C   SER A 605      52.340  21.430  36.560  1.00  0.00           C
ATOM    358  O   SER A 605      52.120  21.920  37.630  1.00  0.00           O
ATOM    359  N   LEU A 606      53.590  21.140  36.100  1.00  0.00           N
ATOM    360  HN  LEU A 606      53.820  20.580  35.320  1.00  0.00           H
ATOM    361  CA  LEU A 606      54.690  21.580  36.950  1.00  0.00           C
ATOM    362  HA  LEU A 606      54.560  21.300  37.970  1.00  0.00           H
ATOM    363  CB  LEU A 606      56.070  20.880  36.480  1.00  0.00           C
ATOM    364  HB1 LEU A 606      56.900  21.180  37.140  1.00  0.00           H
ATOM    365  HB2 LEU A 606      56.330  21.270  35.470  1.00  0.00           H
ATOM    366  CG  LEU A 606      56.090  19.330  36.340  1.00  0.00           C
ATOM    367  HG  LEU A 606      55.130  18.980  35.900  1.00  0.00           H
ATOM    368  CD1 LEU A 606      57.200  18.890  35.440  1.00  0.00           C
ATOM    369 HD11 LEU A 606      58.230  19.160  35.760  1.00  0.00           H
ATOM    370 HD12 LEU A 606      57.110  19.310  34.420  1.00  0.00           H
ATOM    371 HD13 LEU A 606      57.070  17.790  35.370  1.00  0.00           H
ATOM    372  CD2 LEU A 606      56.270  18.710  37.770  1.00  0.00           C
ATOM    373 HD21 LEU A 606      55.360  19.010  38.330  1.00  0.00           H
ATOM    374 HD22 LEU A 606      57.180  19.250  38.140  1.00  0.00           H
ATOM    375 HD23 LEU A 606      56.490  17.630  37.800  1.00  0.00           H
ATOM    376  C   LEU A 606      54.920  23.050  36.910  1.00  0.00           C
ATOM    377  O   LEU A 606      55.530  23.620  37.850  1.00  0.00           O
ATOM    378  N   GLN A 607      54.340  23.710  35.960  1.00  0.00           N
ATOM    379  HN  GLN A 607      53.740  23.160  35.380  1.00  0.00           H
ATOM    380  CA  GLN A 607      54.330  25.210  36.000  1.00  0.00           C
ATOM    381  HA  GLN A 607      55.310  25.630  36.150  1.00  0.00           H
ATOM    382  CB  GLN A 607      53.880  25.730  34.580  1.00  0.00           C
ATOM    383  HB1 GLN A 607      53.860  26.850  34.680  1.00  0.00           H
ATOM    384  HB2 GLN A 607      52.870  25.360  34.290  1.00  0.00           H
ATOM    385  CG  GLN A 607      54.760  25.320  33.420  1.00  0.00           C
ATOM    386  HG1 GLN A 607      54.230  25.610  32.490  1.00  0.00           H
ATOM    387  HG2 GLN A 607      54.860  24.220  33.390  1.00  0.00           H
ATOM    388  CD  GLN A 607      56.130  26.000  33.290  1.00  0.00           C
ATOM    389  OE1 GLN A 607      56.140  27.200  33.620  1.00  0.00           O
ATOM    390  NE2 GLN A 607      57.180  25.350  32.720  1.00  0.00           N
ATOM    391 HE21 GLN A 607      57.020  24.450  32.310  1.00  0.00           H
ATOM    392 HE22 GLN A 607      58.020  25.850  32.500  1.00  0.00           H
ATOM    393  C   GLN A 607      53.410  25.780  37.080  1.00  0.00           C
ATOM    394  O   GLN A 607      53.770  26.690  37.830  1.00  0.00           O
ATOM    395  N   CYS A 608      52.260  25.110  37.270  1.00  0.00           N
ATOM    396  HN  CYS A 608      52.050  24.320  36.690  1.00  0.00           H
ATOM    397  CA  CYS A 608      51.300  25.310  38.310  1.00  0.00           C
ATOM    398  HA  CYS A 608      51.100  26.360  38.350  1.00  0.00           H
ATOM    399  CB  CYS A 608      49.890  24.570  38.190  1.00  0.00           C
ATOM    400  HB1 CYS A 608      49.300  24.610  39.130  1.00  0.00           H
ATOM    401  HB2 CYS A 608      50.060  23.470  38.090  1.00  0.00           H
ATOM    402  SG  CYS A 608      48.930  25.090  36.840  1.00  0.00           S
ATOM    403  HG1 CYS A 608      48.700  26.350  37.180  1.00  0.00           H
ATOM    404  C   CYS A 608      51.910  25.050  39.690  1.00  0.00           C
ATOM    405  O   CYS A 608      51.650  25.820  40.670  1.00  0.00           O
ATOM    406  N   LEU A 609      52.740  24.070  39.870  1.00  0.00           N
ATOM    407  HN  LEU A 609      52.810  23.330  39.210  1.00  0.00           H
ATOM    408  CA  LEU A 609      53.390  23.780  41.200  1.00  0.00           C
ATOM    409  HA  LEU A 609      52.690  23.520  41.990  1.00  0.00           H
ATOM    410  CB  LEU A 609      54.030  22.440  41.180  1.00  0.00           C
ATOM    411  HB1 LEU A 609      54.830  22.450  40.410  1.00  0.00           H
ATOM    412  HB2 LEU A 609      53.410  21.580  40.860  1.00  0.00           H
ATOM    413  CG  LEU A 609      54.550  22.050  42.600  1.00  0.00           C
ATOM    414  HG  LEU A 609      54.050  22.670  43.370  1.00  0.00           H
ATOM    415  CD1 LEU A 609      54.200  20.600  42.800  1.00  0.00           C
ATOM    416 HD11 LEU A 609      54.540  20.130  43.750  1.00  0.00           H
ATOM    417 HD12 LEU A 609      54.570  19.940  42.000  1.00  0.00           H
ATOM    418 HD13 LEU A 609      53.100  20.680  42.910  1.00  0.00           H
ATOM    419  CD2 LEU A 609      56.090  22.320  42.720  1.00  0.00           C
ATOM    420 HD21 LEU A 609      56.700  21.510  42.280  1.00  0.00           H
ATOM    421 HD22 LEU A 609      56.380  22.150  43.760  1.00  0.00           H
ATOM    422 HD23 LEU A 609      56.270  23.340  42.330  1.00  0.00           H
ATOM    423  C   LEU A 609      54.290  24.840  41.740  1.00  0.00           C
ATOM    424  O   LEU A 609      54.130  25.420  42.770  1.00  0.00           O
ATOM    425  N   ALA A 610      55.260  25.250  40.900  1.00  0.00           N
ATOM    426  HN  ALA A 610      55.230  24.690  40.080  1.00  0.00           H
ATOM    427  CA  ALA A 610      56.110  26.460  41.070  1.00  0.00           C
ATOM    428  HA  ALA A 610      56.740  26.270  41.930  1.00  0.00           H
ATOM    429  CB  ALA A 610      57.090  26.570  39.810  1.00  0.00           C
ATOM    430  HB1 ALA A 610      57.630  25.600  39.770  1.00  0.00           H
ATOM    431  HB2 ALA A 610      57.840  27.380  39.930  1.00  0.00           H
ATOM    432  HB3 ALA A 610      56.480  26.510  38.870  1.00  0.00           H
ATOM    433  C   ALA A 610      55.330  27.730  41.160  1.00  0.00           C
ATOM    434  O   ALA A 610      55.590  28.610  41.970  1.00  0.00           O
ATOM    435  N   SER A 611      54.250  27.960  40.380  1.00  0.00           N
ATOM    436  HN  SER A 611      53.980  27.330  39.660  1.00  0.00           H
ATOM    437  CA  SER A 611      53.340  29.050  40.600  1.00  0.00           C
ATOM    438  HA  SER A 611      53.890  29.940  40.380  1.00  0.00           H
ATOM    439  CB  SER A 611      52.140  29.070  39.580  1.00  0.00           C
ATOM    440  HB1 SER A 611      51.350  29.820  39.820  1.00  0.00           H
ATOM    441  HB2 SER A 611      51.660  28.080  39.470  1.00  0.00           H
ATOM    442  OG  SER A 611      52.600  29.300  38.250  1.00  0.00           O
ATOM    443  HG1 SER A 611      53.220  28.600  38.020  1.00  0.00           H
ATOM    444  C   SER A 611      52.700  29.220  41.980  1.00  0.00           C
ATOM    445  O   SER A 611      52.660  30.390  42.480  1.00  0.00           O
ATOM    446  N   ILE A 612      52.160  28.060  42.550  1.00  0.00           N
ATOM    447  HN  ILE A 612      52.160  27.230  41.990  1.00  0.00           H
ATOM    448  CA  ILE A 612      51.560  28.000  43.880  1.00  0.00           C
ATOM    449  HA  ILE A 612      50.820  28.790  43.900  1.00  0.00           H
ATOM    450  CB  ILE A 612      50.920  26.640  44.190  1.00  0.00           C
ATOM    451  HB  ILE A 612      51.710  25.890  43.970  1.00  0.00           H
ATOM    452  CG2 ILE A 612      50.690  26.500  45.740  1.00  0.00           C
ATOM    453 HG21 ILE A 612      50.230  27.410  46.180  1.00  0.00           H
ATOM    454 HG22 ILE A 612      51.680  26.300  46.190  1.00  0.00           H
ATOM    455 HG23 ILE A 612      50.160  25.560  45.970  1.00  0.00           H
ATOM    456  CG1 ILE A 612      49.600  26.420  43.390  1.00  0.00           C
ATOM    457 HG11 ILE A 612      49.820  26.490  42.300  1.00  0.00           H
ATOM    458 HG12 ILE A 612      48.800  27.160  43.580  1.00  0.00           H
ATOM    459  CD  ILE A 612      49.140  24.970  43.500  1.00  0.00           C
ATOM    460  HD1 ILE A 612      48.870  24.700  44.530  1.00  0.00           H
ATOM    461  HD2 ILE A 612      49.970  24.270  43.270  1.00  0.00           H
ATOM    462  HD3 ILE A 612      48.370  24.730  42.740  1.00  0.00           H
ATOM    463  C   ILE A 612      52.600  28.410  44.930  1.00  0.00           C
ATOM    464  O   ILE A 612      52.420  29.310  45.690  1.00  0.00           O
ATOM    465  N   LEU A 613      53.720  27.810  44.850  1.00  0.00           N
ATOM    466  HN  LEU A 613      53.910  27.020  44.270  1.00  0.00           H
ATOM    467  CA  LEU A 613      54.880  28.210  45.690  1.00  0.00           C
ATOM    468  HA  LEU A 613      54.600  28.010  46.710  1.00  0.00           H
ATOM    469  CB  LEU A 613      56.090  27.280  45.350  1.00  0.00           C
ATOM    470  HB1 LEU A 613      57.030  27.720  45.760  1.00  0.00           H
ATOM    471  HB2 LEU A 613      56.250  27.380  44.260  1.00  0.00           H
ATOM    472  CG  LEU A 613      55.930  25.760  45.820  1.00  0.00           C
ATOM    473  HG  LEU A 613      55.180  25.400  45.080  1.00  0.00           H
ATOM    474  CD1 LEU A 613      57.300  25.080  45.690  1.00  0.00           C
ATOM    475 HD11 LEU A 613      57.730  25.180  44.680  1.00  0.00           H
ATOM    476 HD12 LEU A 613      57.270  24.010  46.020  1.00  0.00           H
ATOM    477 HD13 LEU A 613      57.970  25.610  46.400  1.00  0.00           H
ATOM    478  CD2 LEU A 613      55.340  25.580  47.210  1.00  0.00           C
ATOM    479 HD21 LEU A 613      55.270  24.490  47.420  1.00  0.00           H
ATOM    480 HD22 LEU A 613      54.360  26.090  47.310  1.00  0.00           H
ATOM    481 HD23 LEU A 613      55.940  25.930  48.090  1.00  0.00           H
ATOM    482  C   LEU A 613      55.310  29.640  45.590  1.00  0.00           C
ATOM    483  O   LEU A 613      55.430  30.320  46.640  1.00  0.00           O
ATOM    484  N   PHE A 614      55.530  30.130  44.380  1.00  0.00           N
ATOM    485  HN  PHE A 614      55.430  29.620  43.530  1.00  0.00           H
ATOM    486  CA  PHE A 614      55.880  31.550  44.220  1.00  0.00           C
ATOM    487  HA  PHE A 614      56.660  31.740  44.940  1.00  0.00           H
ATOM    488  CB  PHE A 614      56.400  31.760  42.750  1.00  0.00           C
ATOM    489  HB1 PHE A 614      55.710  31.250  42.040  1.00  0.00           H
ATOM    490  HB2 PHE A 614      57.350  31.240  42.510  1.00  0.00           H
ATOM    491  CG  PHE A 614      56.480  33.220  42.330  1.00  0.00           C
ATOM    492  CD1 PHE A 614      55.540  33.700  41.340  1.00  0.00           C
ATOM    493  HD1 PHE A 614      54.880  32.980  40.860  1.00  0.00           H
ATOM    494  CE1 PHE A 614      55.430  35.060  41.060  1.00  0.00           C
ATOM    495  HE1 PHE A 614      54.630  35.360  40.400  1.00  0.00           H
ATOM    496  CZ  PHE A 614      56.200  35.920  41.810  1.00  0.00           C
ATOM    497  HZ  PHE A 614      55.840  36.930  41.830  1.00  0.00           H
ATOM    498  CD2 PHE A 614      57.350  34.120  42.980  1.00  0.00           C
ATOM    499  HD2 PHE A 614      58.010  33.730  43.740  1.00  0.00           H
ATOM    500  CE2 PHE A 614      57.070  35.480  42.740  1.00  0.00           C
ATOM    501  HE2 PHE A 614      57.480  36.210  43.440  1.00  0.00           H
ATOM    502  C   PHE A 614      54.880  32.590  44.730  1.00  0.00           C
ATOM    503  O   PHE A 614      55.200  33.520  45.390  1.00  0.00           O
ATOM    504  N   LEU A 615      53.610  32.370  44.280  1.00  0.00           N
ATOM    505  HN  LEU A 615      53.420  31.650  43.620  1.00  0.00           H
ATOM    506  CA  LEU A 615      52.660  33.440  44.470  1.00  0.00           C
ATOM    507  HA  LEU A 615      53.170  34.380  44.470  1.00  0.00           H
ATOM    508  CB  LEU A 615      51.410  33.230  43.480  1.00  0.00           C
ATOM    509  HB1 LEU A 615      50.600  33.910  43.800  1.00  0.00           H
ATOM    510  HB2 LEU A 615      51.070  32.190  43.680  1.00  0.00           H
ATOM    511  CG  LEU A 615      51.630  33.480  42.020  1.00  0.00           C
ATOM    512  HG  LEU A 615      52.600  33.000  41.770  1.00  0.00           H
ATOM    513  CD1 LEU A 615      50.520  32.810  41.230  1.00  0.00           C
ATOM    514 HD11 LEU A 615      49.500  32.970  41.650  1.00  0.00           H
ATOM    515 HD12 LEU A 615      50.680  31.710  41.150  1.00  0.00           H
ATOM    516 HD13 LEU A 615      50.550  33.070  40.150  1.00  0.00           H
ATOM    517  CD2 LEU A 615      51.730  35.060  41.760  1.00  0.00           C
ATOM    518 HD21 LEU A 615      50.800  35.560  42.150  1.00  0.00           H
ATOM    519 HD22 LEU A 615      51.850  35.170  40.660  1.00  0.00           H
ATOM    520 HD23 LEU A 615      52.540  35.480  42.410  1.00  0.00           H
ATOM    521  C   LEU A 615      52.030  33.400  45.860  1.00  0.00           C
ATOM    522  O   LEU A 615      51.370  34.310  46.220  1.00  0.00           O
ATOM    523  N   TYR A 616      52.230  32.350  46.650  1.00  0.00           N
ATOM    524  HN  TYR A 616      52.620  31.550  46.200  1.00  0.00           H
ATOM    525  CA  TYR A 616      52.150  32.470  48.140  1.00  0.00           C
ATOM    526  HA  TYR A 616      51.220  32.970  48.360  1.00  0.00           H
ATOM    527  CB  TYR A 616      52.050  31.090  48.680  1.00  0.00           C
ATOM    528  HB1 TYR A 616      52.800  30.440  48.170  1.00  0.00           H
ATOM    529  HB2 TYR A 616      51.090  30.570  48.480  1.00  0.00           H
ATOM    530  CG  TYR A 616      52.390  30.970  50.120  1.00  0.00           C
ATOM    531  CD1 TYR A 616      53.580  30.270  50.490  1.00  0.00           C
ATOM    532  HD1 TYR A 616      54.170  29.810  49.710  1.00  0.00           H
ATOM    533  CE1 TYR A 616      53.930  30.230  51.840  1.00  0.00           C
ATOM    534  HE1 TYR A 616      54.800  29.790  52.300  1.00  0.00           H
ATOM    535  CZ  TYR A 616      53.110  30.800  52.840  1.00  0.00           C
ATOM    536  OH  TYR A 616      53.430  30.710  54.180  1.00  0.00           O
ATOM    537  HH  TYR A 616      52.580  30.780  54.620  1.00  0.00           H
ATOM    538  CD2 TYR A 616      51.560  31.480  51.090  1.00  0.00           C
ATOM    539  HD2 TYR A 616      50.750  32.100  50.720  1.00  0.00           H
ATOM    540  CE2 TYR A 616      51.910  31.380  52.530  1.00  0.00           C
ATOM    541  HE2 TYR A 616      51.290  31.850  53.260  1.00  0.00           H
ATOM    542  C   TYR A 616      53.180  33.390  48.730  1.00  0.00           C
ATOM    543  O   TYR A 616      52.860  34.220  49.580  1.00  0.00           O
ATOM    544  N   CYS A 617      54.440  33.370  48.280  1.00  0.00           N
ATOM    545  HN  CYS A 617      54.880  32.930  47.510  1.00  0.00           H
ATOM    546  CA  CYS A 617      55.420  34.320  48.790  1.00  0.00           C
ATOM    547  HA  CYS A 617      55.430  34.280  49.870  1.00  0.00           H
ATOM    548  CB  CYS A 617      56.880  33.910  48.310  1.00  0.00           C
ATOM    549  HB1 CYS A 617      57.520  34.700  48.770  1.00  0.00           H
ATOM    550  HB2 CYS A 617      57.020  34.030  47.200  1.00  0.00           H
ATOM    551  SG  CYS A 617      57.290  32.250  49.030  1.00  0.00           S
ATOM    552  HG1 CYS A 617      56.940  31.660  47.890  1.00  0.00           H
ATOM    553  C   CYS A 617      55.250  35.740  48.390  1.00  0.00           C
ATOM    554  O   CYS A 617      55.410  36.630  49.230  1.00  0.00           O
ATOM    555  N   ALA A 618      54.830  36.010  47.160  1.00  0.00           N
ATOM    556  HN  ALA A 618      54.860  35.260  46.500  1.00  0.00           H
ATOM    557  CA  ALA A 618      54.380  37.280  46.610  1.00  0.00           C
ATOM    558  HA  ALA A 618      55.030  38.070  46.970  1.00  0.00           H
ATOM    559  CB  ALA A 618      54.290  37.260  45.100  1.00  0.00           C
ATOM    560  HB1 ALA A 618      55.330  37.130  44.700  1.00  0.00           H
ATOM    561  HB2 ALA A 618      53.880  38.180  44.630  1.00  0.00           H
ATOM    562  HB3 ALA A 618      53.620  36.440  44.760  1.00  0.00           H
ATOM    563  C   ALA A 618      53.060  37.850  47.250  1.00  0.00           C
ATOM    564  O   ALA A 618      52.860  39.080  47.360  1.00  0.00           O
ATOM    565  N   CYS A 619      52.170  37.010  47.730  1.00  0.00           N
ATOM    566  HN  CYS A 619      52.210  36.030  47.560  1.00  0.00           H
ATOM    567  CA  CYS A 619      50.980  37.400  48.500  1.00  0.00           C
ATOM    568  HA  CYS A 619      50.590  38.360  48.200  1.00  0.00           H
ATOM    569  CB  CYS A 619      49.880  36.320  48.310  1.00  0.00           C
ATOM    570  HB1 CYS A 619      50.320  35.350  48.620  1.00  0.00           H
ATOM    571  HB2 CYS A 619      49.570  36.230  47.240  1.00  0.00           H
ATOM    572  SG  CYS A 619      48.290  36.510  49.150  1.00  0.00           S
ATOM    573  HG1 CYS A 619      47.760  37.600  48.580  1.00  0.00           H
ATOM    574  C   CYS A 619      51.210  37.660  49.930  1.00  0.00           C
ATOM    575  O   CYS A 619      50.670  38.560  50.600  1.00  0.00           O
ATOM    576  N   MET A 620      52.140  36.800  50.520  1.00  0.00           N
ATOM    577  HN  MET A 620      52.550  36.130  49.920  1.00  0.00           H
ATOM    578  CA  MET A 620      52.400  36.700  51.950  1.00  0.00           C
ATOM    579  HA  MET A 620      51.490  36.800  52.520  1.00  0.00           H
ATOM    580  CB  MET A 620      53.080  35.350  52.240  1.00  0.00           C
ATOM    581  HB1 MET A 620      53.950  35.090  51.600  1.00  0.00           H
ATOM    582  HB2 MET A 620      52.360  34.540  51.990  1.00  0.00           H
ATOM    583  CG  MET A 620      53.630  35.290  53.660  1.00  0.00           C
ATOM    584  HG1 MET A 620      54.400  36.080  53.750  1.00  0.00           H
ATOM    585  HG2 MET A 620      54.160  34.320  53.660  1.00  0.00           H
ATOM    586  SD  MET A 620      52.340  35.250  55.020  1.00  0.00           S
ATOM    587  CE  MET A 620      53.350  34.160  56.070  1.00  0.00           C
ATOM    588  HE1 MET A 620      52.970  34.180  57.110  1.00  0.00           H
ATOM    589  HE2 MET A 620      54.350  34.660  56.010  1.00  0.00           H
ATOM    590  HE3 MET A 620      53.430  33.120  55.690  1.00  0.00           H
ATOM    591  C   MET A 620      53.280  37.970  52.390  1.00  0.00           C
ATOM    592  O   MET A 620      52.820  38.670  53.320  1.00  0.00           O
ATOM    593  N   SER A 621      54.290  38.350  51.640  1.00  0.00           N
ATOM    594  HN  SER A 621      54.440  37.870  50.780  1.00  0.00           H
ATOM    595  CA  SER A 621      55.160  39.460  51.940  1.00  0.00           C
ATOM    596  HA  SER A 621      55.500  39.400  52.960  1.00  0.00           H
ATOM    597  CB  SER A 621      56.390  39.480  51.030  1.00  0.00           C
ATOM    598  HB1 SER A 621      57.130  38.650  51.030  1.00  0.00           H
ATOM    599  HB2 SER A 621      56.950  40.390  51.330  1.00  0.00           H
ATOM    600  OG  SER A 621      56.010  39.590  49.650  1.00  0.00           O
ATOM    601  HG1 SER A 621      55.600  38.770  49.350  1.00  0.00           H
ATOM    602  C   SER A 621      54.550  40.840  52.030  1.00  0.00           C
ATOM    603  O   SER A 621      54.910  41.470  53.040  1.00  0.00           O
ATOM    604  N   PRO A 622      53.630  41.430  51.250  1.00  0.00           N
ATOM    605  CD  PRO A 622      53.140  40.930  50.000  1.00  0.00           C
ATOM    606  HD1 PRO A 622      52.740  39.890  50.110  1.00  0.00           H
ATOM    607  HD2 PRO A 622      53.950  40.840  49.250  1.00  0.00           H
ATOM    608  CA  PRO A 622      52.980  42.720  51.670  1.00  0.00           C
ATOM    609  HA  PRO A 622      53.720  43.360  52.130  1.00  0.00           H
ATOM    610  CB  PRO A 622      52.380  43.220  50.330  1.00  0.00           C
ATOM    611  HB1 PRO A 622      53.150  43.810  49.800  1.00  0.00           H
ATOM    612  HB2 PRO A 622      51.560  43.930  50.520  1.00  0.00           H
ATOM    613  CG  PRO A 622      52.080  41.930  49.580  1.00  0.00           C
ATOM    614  HG1 PRO A 622      51.070  41.490  49.680  1.00  0.00           H
ATOM    615  HG2 PRO A 622      52.130  41.940  48.470  1.00  0.00           H
ATOM    616  C   PRO A 622      51.970  42.510  52.730  1.00  0.00           C
ATOM    617  O   PRO A 622      51.830  43.380  53.510  1.00  0.00           O
ATOM    618  N   VAL A 623      51.170  41.370  52.750  1.00  0.00           N
ATOM    619  HN  VAL A 623      51.300  40.680  52.050  1.00  0.00           H
ATOM    620  CA  VAL A 623      50.130  41.120  53.760  1.00  0.00           C
ATOM    621  HA  VAL A 623      49.340  41.840  53.700  1.00  0.00           H
ATOM    622  CB  VAL A 623      49.350  39.790  53.390  1.00  0.00           C
ATOM    623  HB  VAL A 623      50.130  39.000  53.250  1.00  0.00           H
ATOM    624  CG1 VAL A 623      48.300  39.370  54.510  1.00  0.00           C
ATOM    625 HG11 VAL A 623      48.800  38.850  55.360  1.00  0.00           H
ATOM    626 HG12 VAL A 623      47.570  38.700  54.020  1.00  0.00           H
ATOM    627 HG13 VAL A 623      47.710  40.250  54.830  1.00  0.00           H
ATOM    628  CG2 VAL A 623      48.550  40.060  52.100  1.00  0.00           C
ATOM    629 HG21 VAL A 623      47.740  40.820  52.160  1.00  0.00           H
ATOM    630 HG22 VAL A 623      48.040  39.120  51.810  1.00  0.00           H
ATOM    631 HG23 VAL A 623      49.230  40.380  51.280  1.00  0.00           H
ATOM    632  C   VAL A 623      50.660  41.050  55.230  1.00  0.00           C
ATOM    633  O   VAL A 623      50.010  41.580  56.150  1.00  0.00           O
ATOM    634  N   ILE A 624      51.920  40.500  55.450  1.00  0.00           N
ATOM    635  HN  ILE A 624      52.440  40.080  54.710  1.00  0.00           H
ATOM    636  CA  ILE A 624      52.560  40.390  56.730  1.00  0.00           C
ATOM    637  HA  ILE A 624      51.800  40.300  57.490  1.00  0.00           H
ATOM    638  CB  ILE A 624      53.560  39.190  56.680  1.00  0.00           C
ATOM    639  HB  ILE A 624      52.990  38.330  56.240  1.00  0.00           H
ATOM    640  CG2 ILE A 624      54.690  39.570  55.810  1.00  0.00           C
ATOM    641 HG21 ILE A 624      55.420  40.250  56.310  1.00  0.00           H
ATOM    642 HG22 ILE A 624      54.290  40.190  54.970  1.00  0.00           H
ATOM    643 HG23 ILE A 624      55.200  38.720  55.330  1.00  0.00           H
ATOM    644  CG1 ILE A 624      54.030  38.650  58.060  1.00  0.00           C
ATOM    645 HG11 ILE A 624      54.480  39.500  58.610  1.00  0.00           H
ATOM    646 HG12 ILE A 624      54.760  37.820  57.920  1.00  0.00           H
ATOM    647  CD  ILE A 624      53.010  37.930  58.840  1.00  0.00           C
ATOM    648  HD1 ILE A 624      53.460  37.550  59.780  1.00  0.00           H
ATOM    649  HD2 ILE A 624      52.480  37.220  58.170  1.00  0.00           H
ATOM    650  HD3 ILE A 624      52.350  38.790  59.140  1.00  0.00           H
ATOM    651  C   ILE A 624      53.200  41.700  57.030  1.00  0.00           C
ATOM    652  O   ILE A 624      53.230  42.110  58.200  1.00  0.00           O
ATOM    653  N   THR A 625      53.640  42.460  56.020  1.00  0.00           N
ATOM    654  HN  THR A 625      53.680  41.960  55.160  1.00  0.00           H
ATOM    655  CA  THR A 625      54.000  43.880  56.120  1.00  0.00           C
ATOM    656  HA  THR A 625      54.730  44.020  56.900  1.00  0.00           H
ATOM    657  CB  THR A 625      54.730  44.380  54.870  1.00  0.00           C
ATOM    658  HB  THR A 625      54.110  44.390  53.950  1.00  0.00           H
ATOM    659  OG1 THR A 625      55.840  43.530  54.730  1.00  0.00           O
ATOM    660  HG1 THR A 625      55.650  42.960  53.970  1.00  0.00           H
ATOM    661  CG2 THR A 625      55.260  45.840  55.140  1.00  0.00           C
ATOM    662 HG21 THR A 625      54.510  46.590  55.450  1.00  0.00           H
ATOM    663 HG22 THR A 625      56.020  46.150  54.390  1.00  0.00           H
ATOM    664 HG23 THR A 625      55.900  45.620  56.020  1.00  0.00           H
ATOM    665  C   THR A 625      52.970  44.840  56.530  1.00  0.00           C
ATOM    666  O   THR A 625      53.110  45.600  57.500  1.00  0.00           O
ATOM    667  N   PHE A 626      51.820  44.720  55.890  1.00  0.00           N
ATOM    668  HN  PHE A 626      51.920  44.250  55.010  1.00  0.00           H
ATOM    669  CA  PHE A 626      50.590  45.400  56.190  1.00  0.00           C
ATOM    670  HA  PHE A 626      50.880  46.430  56.230  1.00  0.00           H
ATOM    671  CB  PHE A 626      49.630  45.230  54.980  1.00  0.00           C
ATOM    672  HB1 PHE A 626      49.690  44.200  54.550  1.00  0.00           H
ATOM    673  HB2 PHE A 626      49.900  45.910  54.150  1.00  0.00           H
ATOM    674  CG  PHE A 626      48.160  45.390  55.350  1.00  0.00           C
ATOM    675  CD1 PHE A 626      47.360  44.390  55.760  1.00  0.00           C
ATOM    676  HD1 PHE A 626      47.820  43.430  55.900  1.00  0.00           H
ATOM    677  CE1 PHE A 626      45.950  44.570  55.980  1.00  0.00           C
ATOM    678  HE1 PHE A 626      45.350  43.770  56.390  1.00  0.00           H
ATOM    679  CZ  PHE A 626      45.480  45.840  56.030  1.00  0.00           C
ATOM    680  HZ  PHE A 626      44.480  46.020  56.360  1.00  0.00           H
ATOM    681  CD2 PHE A 626      47.610  46.650  55.280  1.00  0.00           C
ATOM    682  HD2 PHE A 626      48.220  47.480  54.980  1.00  0.00           H
ATOM    683  CE2 PHE A 626      46.320  46.910  55.630  1.00  0.00           C
ATOM    684  HE2 PHE A 626      45.980  47.920  55.410  1.00  0.00           H
ATOM    685  C   PHE A 626      50.010  45.040  57.580  1.00  0.00           C
ATOM    686  O   PHE A 626      49.660  45.920  58.310  1.00  0.00           O
ATOM    687  N   GLY A 627      50.050  43.750  57.990  1.00  0.00           N
ATOM    688  HN  GLY A 627      50.140  43.050  57.290  1.00  0.00           H
ATOM    689  CA  GLY A 627      49.820  43.290  59.340  1.00  0.00           C
ATOM    690  HA1 GLY A 627      50.050  42.240  59.430  1.00  0.00           H
ATOM    691  HA2 GLY A 627      48.830  43.540  59.710  1.00  0.00           H
ATOM    692  C   GLY A 627      50.680  43.930  60.370  1.00  0.00           C
ATOM    693  O   GLY A 627      50.270  44.020  61.550  1.00  0.00           O
ATOM    694  N   GLY A 628      51.960  44.250  60.000  1.00  0.00           N
ATOM    695  HN  GLY A 628      52.300  43.840  59.150  1.00  0.00           H
ATOM    696  CA  GLY A 628      52.830  45.030  60.800  1.00  0.00           C
ATOM    697  HA1 GLY A 628      53.740  45.050  60.210  1.00  0.00           H
ATOM    698  HA2 GLY A 628      52.940  44.640  61.800  1.00  0.00           H
ATOM    699  C   GLY A 628      52.420  46.520  60.980  1.00  0.00           C
ATOM    700  O   GLY A 628      52.460  47.180  62.000  1.00  0.00           O
ATOM    701  N   LEU A 629      52.030  47.100  59.810  1.00  0.00           N
ATOM    702  HN  LEU A 629      51.900  46.570  58.970  1.00  0.00           H
ATOM    703  CA  LEU A 629      51.890  48.590  59.700  1.00  0.00           C
ATOM    704  HA  LEU A 629      52.570  49.090  60.370  1.00  0.00           H
ATOM    705  CB  LEU A 629      52.120  49.050  58.240  1.00  0.00           C
ATOM    706  HB1 LEU A 629      51.270  49.650  57.830  1.00  0.00           H
ATOM    707  HB2 LEU A 629      52.220  48.200  57.540  1.00  0.00           H
ATOM    708  CG  LEU A 629      53.420  49.870  58.150  1.00  0.00           C
ATOM    709  HG  LEU A 629      53.640  50.070  57.080  1.00  0.00           H
ATOM    710  CD1 LEU A 629      53.290  51.250  58.820  1.00  0.00           C
ATOM    711 HD11 LEU A 629      54.120  51.960  58.650  1.00  0.00           H
ATOM    712 HD12 LEU A 629      53.100  51.040  59.900  1.00  0.00           H
ATOM    713 HD13 LEU A 629      52.400  51.810  58.470  1.00  0.00           H
ATOM    714  CD2 LEU A 629      54.660  49.190  58.690  1.00  0.00           C
ATOM    715 HD21 LEU A 629      54.910  48.250  58.170  1.00  0.00           H
ATOM    716 HD22 LEU A 629      54.560  49.070  59.790  1.00  0.00           H
ATOM    717 HD23 LEU A 629      55.550  49.830  58.460  1.00  0.00           H
ATOM    718  C   LEU A 629      50.470  48.900  60.270  1.00  0.00           C
ATOM    719  O   LEU A 629      50.170  49.940  60.870  1.00  0.00           O
ATOM    720  N   LEU A 630      49.500  47.900  60.150  1.00  0.00           N
ATOM    721  HN  LEU A 630      49.620  47.200  59.450  1.00  0.00           H
ATOM    722  CA  LEU A 630      48.210  47.810  60.820  1.00  0.00           C
ATOM    723  HA  LEU A 630      47.790  48.790  60.680  1.00  0.00           H
ATOM    724  CB  LEU A 630      47.300  46.680  60.280  1.00  0.00           C
ATOM    725  HB1 LEU A 630      47.770  45.730  60.620  1.00  0.00           H
ATOM    726  HB2 LEU A 630      47.430  46.660  59.180  1.00  0.00           H
ATOM    727  CG  LEU A 630      45.790  46.840  60.680  1.00  0.00           C
ATOM    728  HG  LEU A 630      45.650  46.570  61.750  1.00  0.00           H
ATOM    729  CD1 LEU A 630      45.270  48.200  60.350  1.00  0.00           C
ATOM    730 HD11 LEU A 630      44.150  48.250  60.440  1.00  0.00           H
ATOM    731 HD12 LEU A 630      45.410  48.540  59.300  1.00  0.00           H
ATOM    732 HD13 LEU A 630      45.620  49.000  61.030  1.00  0.00           H
ATOM    733  CD2 LEU A 630      45.020  45.850  59.780  1.00  0.00           C
ATOM    734 HD21 LEU A 630      45.000  46.180  58.720  1.00  0.00           H
ATOM    735 HD22 LEU A 630      43.960  45.810  60.100  1.00  0.00           H
ATOM    736 HD23 LEU A 630      45.500  44.850  59.890  1.00  0.00           H
ATOM    737  C   LEU A 630      48.290  47.570  62.380  1.00  0.00           C
ATOM    738  O   LEU A 630      47.510  48.050  63.220  1.00  0.00           O
ATOM    739  N   GLY A 631      49.320  46.880  62.840  1.00  0.00           N
ATOM    740  HN  GLY A 631      49.910  46.560  62.110  1.00  0.00           H
ATOM    741  CA  GLY A 631      49.610  46.520  64.240  1.00  0.00           C
ATOM    742  HA1 GLY A 631      50.430  45.830  64.360  1.00  0.00           H
ATOM    743  HA2 GLY A 631      48.680  46.230  64.710  1.00  0.00           H
ATOM    744  C   GLY A 631      50.040  47.720  64.940  1.00  0.00           C
ATOM    745  O   GLY A 631      49.600  48.040  66.030  1.00  0.00           O
ATOM    746  N   GLU A 632      50.880  48.640  64.280  1.00  0.00           N
ATOM    747  HN  GLU A 632      51.200  48.400  63.380  1.00  0.00           H
ATOM    748  CA  GLU A 632      51.050  49.890  64.930  1.00  0.00           C
ATOM    749  HA  GLU A 632      51.140  49.840  66.010  1.00  0.00           H
ATOM    750  CB  GLU A 632      52.270  50.680  64.390  1.00  0.00           C
ATOM    751  HB1 GLU A 632      52.450  51.620  64.970  1.00  0.00           H
ATOM    752  HB2 GLU A 632      52.160  50.920  63.310  1.00  0.00           H
ATOM    753  CG  GLU A 632      53.620  49.940  64.610  1.00  0.00           C
ATOM    754  HG1 GLU A 632      54.480  50.530  64.210  1.00  0.00           H
ATOM    755  HG2 GLU A 632      53.640  49.050  63.950  1.00  0.00           H
ATOM    756  CD  GLU A 632      53.880  49.490  66.020  1.00  0.00           C
ATOM    757  OE1 GLU A 632      54.060  48.270  66.270  1.00  0.00           O
ATOM    758  OE2 GLU A 632      53.960  50.370  66.930  1.00  0.00           O
ATOM    759  C   GLU A 632      49.870  50.820  64.670  1.00  0.00           C
ATOM    760  O   GLU A 632      49.600  51.650  65.520  1.00  0.00           O
ATOM    761  N   ALA A 633      49.200  50.760  63.460  1.00  0.00           N
ATOM    762  HN  ALA A 633      49.540  50.270  62.670  1.00  0.00           H
ATOM    763  CA  ALA A 633      48.120  51.700  63.230  1.00  0.00           C
ATOM    764  HA  ALA A 633      48.490  52.710  63.310  1.00  0.00           H
ATOM    765  CB  ALA A 633      47.550  51.430  61.800  1.00  0.00           C
ATOM    766  HB1 ALA A 633      46.790  52.150  61.410  1.00  0.00           H
ATOM    767  HB2 ALA A 633      46.980  50.490  61.920  1.00  0.00           H
ATOM    768  HB3 ALA A 633      48.250  51.350  60.940  1.00  0.00           H
ATOM    769  C   ALA A 633      47.040  51.820  64.200  1.00  0.00           C
ATOM    770  O   ALA A 633      46.600  52.900  64.410  1.00  0.00           O
ATOM    771  N   THR A 634      46.640  50.640  64.750  1.00  0.00           N
ATOM    772  HN  THR A 634      47.090  49.820  64.410  1.00  0.00           H
ATOM    773  CA  THR A 634      45.610  50.400  65.740  1.00  0.00           C
ATOM    774  HA  THR A 634      44.930  51.230  65.840  1.00  0.00           H
ATOM    775  CB  THR A 634      44.790  49.220  65.460  1.00  0.00           C
ATOM    776  HB  THR A 634      43.920  49.120  66.130  1.00  0.00           H
ATOM    777  OG1 THR A 634      45.610  48.060  65.390  1.00  0.00           O
ATOM    778  HG1 THR A 634      45.970  48.150  64.510  1.00  0.00           H
ATOM    779  CG2 THR A 634      44.200  49.400  64.040  1.00  0.00           C
ATOM    780 HG21 THR A 634      43.400  48.640  63.870  1.00  0.00           H
ATOM    781 HG22 THR A 634      44.870  49.220  63.170  1.00  0.00           H
ATOM    782 HG23 THR A 634      43.690  50.370  63.940  1.00  0.00           H
ATOM    783  C   THR A 634      46.160  50.150  67.120  1.00  0.00           C
ATOM    784  O   THR A 634      45.420  49.850  68.040  1.00  0.00           O
ATOM    785  N   GLU A 635      47.510  50.040  67.310  1.00  0.00           N
ATOM    786  HN  GLU A 635      48.070  50.470  66.610  1.00  0.00           H
ATOM    787  CA  GLU A 635      48.070  49.700  68.630  1.00  0.00           C
ATOM    788  HA  GLU A 635      49.140  49.760  68.430  1.00  0.00           H
ATOM    789  CB  GLU A 635      47.770  50.760  69.770  1.00  0.00           C
ATOM    790  HB1 GLU A 635      48.340  50.220  70.550  1.00  0.00           H
ATOM    791  HB2 GLU A 635      46.700  50.870  70.060  1.00  0.00           H
ATOM    792  CG  GLU A 635      48.330  52.170  69.530  1.00  0.00           C
ATOM    793  HG1 GLU A 635      47.840  52.530  68.600  1.00  0.00           H
ATOM    794  HG2 GLU A 635      49.440  52.100  69.500  1.00  0.00           H
ATOM    795  CD  GLU A 635      48.090  53.080  70.740  1.00  0.00           C
ATOM    796  OE1 GLU A 635      47.720  54.260  70.530  1.00  0.00           O
ATOM    797  OE2 GLU A 635      48.120  52.560  71.930  1.00  0.00           O
ATOM    798  C   GLU A 635      47.930  48.150  69.030  1.00  0.00           C
ATOM    799  O   GLU A 635      48.070  47.850  70.260  1.00  0.00           O
ATOM    800  N   GLY A 636      47.890  47.320  68.030  1.00  0.00           N
ATOM    801  HN  GLY A 636      48.000  47.700  67.120  1.00  0.00           H
ATOM    802  CA  GLY A 636      47.660  45.890  68.120  1.00  0.00           C
ATOM    803  HA1 GLY A 636      48.320  45.370  68.810  1.00  0.00           H
ATOM    804  HA2 GLY A 636      47.790  45.560  67.110  1.00  0.00           H
ATOM    805  C   GLY A 636      46.260  45.550  68.480  1.00  0.00           C
ATOM    806  O   GLY A 636      45.980  44.620  69.200  1.00  0.00           O
ATOM    807  N   ARG A 637      45.310  46.430  68.090  1.00  0.00           N
ATOM    808  HN  ARG A 637      45.550  47.170  67.470  1.00  0.00           H
ATOM    809  CA  ARG A 637      43.920  46.040  68.210  1.00  0.00           C
ATOM    810  HA  ARG A 637      43.780  45.320  69.000  1.00  0.00           H
ATOM    811  CB  ARG A 637      43.020  47.260  68.590  1.00  0.00           C
ATOM    812  HB1 ARG A 637      41.950  46.980  68.500  1.00  0.00           H
ATOM    813  HB2 ARG A 637      43.210  48.020  67.810  1.00  0.00           H
ATOM    814  CG  ARG A 637      43.110  47.860  70.070  1.00  0.00           C
ATOM    815  HG1 ARG A 637      42.620  47.040  70.630  1.00  0.00           H
ATOM    816  HG2 ARG A 637      42.540  48.800  70.030  1.00  0.00           H
ATOM    817  CD  ARG A 637      44.530  48.020  70.720  1.00  0.00           C
ATOM    818  HD1 ARG A 637      45.200  48.530  70.010  1.00  0.00           H
ATOM    819  HD2 ARG A 637      44.770  46.940  70.840  1.00  0.00           H
ATOM    820  NE  ARG A 637      44.540  48.640  72.020  1.00  0.00           N
ATOM    821  HE  ARG A 637      43.710  49.080  72.380  1.00  0.00           H
ATOM    822  CZ  ARG A 637      45.530  48.470  72.890  1.00  0.00           C
ATOM    823  NH1 ARG A 637      45.370  48.890  74.130  1.00  0.00           N
ATOM    824 HH11 ARG A 637      44.560  49.430  74.330  1.00  0.00           H
ATOM    825 HH12 ARG A 637      46.180  48.900  74.710  1.00  0.00           H
ATOM    826  NH2 ARG A 637      46.660  47.980  72.570  1.00  0.00           N
ATOM    827 HH21 ARG A 637      46.860  47.790  71.600  1.00  0.00           H
ATOM    828 HH22 ARG A 637      47.400  48.140  73.220  1.00  0.00           H
ATOM    829  C   ARG A 637      43.520  45.180  67.060  1.00  0.00           C
ATOM    830  O   ARG A 637      42.570  44.420  67.210  1.00  0.00           O
ATOM    831  N   ILE A 638      44.160  45.350  65.900  1.00  0.00           N
ATOM    832  HN  ILE A 638      44.720  46.170  65.850  1.00  0.00           H
ATOM    833  CA  ILE A 638      44.040  44.390  64.760  1.00  0.00           C
ATOM    834  HA  ILE A 638      43.750  43.410  65.120  1.00  0.00           H
ATOM    835  CB  ILE A 638      43.140  44.980  63.600  1.00  0.00           C
ATOM    836  HB  ILE A 638      43.650  45.760  63.000  1.00  0.00           H
ATOM    837  CG2 ILE A 638      42.880  43.870  62.530  1.00  0.00           C
ATOM    838 HG21 ILE A 638      43.850  43.570  62.070  1.00  0.00           H
ATOM    839 HG22 ILE A 638      42.300  44.200  61.650  1.00  0.00           H
ATOM    840 HG23 ILE A 638      42.270  43.070  62.990  1.00  0.00           H
ATOM    841  CG1 ILE A 638      41.880  45.650  64.120  1.00  0.00           C
ATOM    842 HG11 ILE A 638      42.100  46.540  64.750  1.00  0.00           H
ATOM    843 HG12 ILE A 638      41.420  44.880  64.780  1.00  0.00           H
ATOM    844  CD  ILE A 638      40.830  45.990  63.050  1.00  0.00           C
ATOM    845  HD1 ILE A 638      41.220  46.520  62.150  1.00  0.00           H
ATOM    846  HD2 ILE A 638      39.880  46.490  63.330  1.00  0.00           H
ATOM    847  HD3 ILE A 638      40.420  45.070  62.580  1.00  0.00           H
ATOM    848  C   ILE A 638      45.490  44.240  64.260  1.00  0.00           C
ATOM    849  O   ILE A 638      46.280  45.180  64.300  1.00  0.00           O
ATOM    850  N   SER A 639      46.080  43.110  63.890  1.00  0.00           N
ATOM    851  HN  SER A 639      45.590  42.240  63.990  1.00  0.00           H
ATOM    852  CA  SER A 639      47.470  43.000  63.390  1.00  0.00           C
ATOM    853  HA  SER A 639      47.700  43.830  62.740  1.00  0.00           H
ATOM    854  CB  SER A 639      48.560  43.070  64.570  1.00  0.00           C
ATOM    855  HB1 SER A 639      48.410  42.230  65.270  1.00  0.00           H
ATOM    856  HB2 SER A 639      48.330  44.020  65.090  1.00  0.00           H
ATOM    857  OG  SER A 639      49.960  43.120  64.180  1.00  0.00           O
ATOM    858  HG1 SER A 639      50.100  43.810  63.540  1.00  0.00           H
ATOM    859  C   SER A 639      47.630  41.740  62.550  1.00  0.00           C
ATOM    860  O   SER A 639      46.840  41.410  61.710  1.00  0.00           O
ATOM    861  N   ALA A 640      48.800  41.060  62.780  1.00  0.00           N
ATOM    862  HN  ALA A 640      49.320  41.190  63.620  1.00  0.00           H
ATOM    863  CA  ALA A 640      49.270  40.020  61.860  1.00  0.00           C
ATOM    864  HA  ALA A 640      49.350  40.410  60.850  1.00  0.00           H
ATOM    865  CB  ALA A 640      50.600  39.540  62.370  1.00  0.00           C
ATOM    866  HB1 ALA A 640      51.130  38.810  61.720  1.00  0.00           H
ATOM    867  HB2 ALA A 640      50.470  39.010  63.340  1.00  0.00           H
ATOM    868  HB3 ALA A 640      51.360  40.330  62.490  1.00  0.00           H
ATOM    869  C   ALA A 640      48.370  38.810  61.720  1.00  0.00           C
ATOM    870  O   ALA A 640      48.060  38.380  60.590  1.00  0.00           O
ATOM    871  N   ILE A 641      47.900  38.230  62.840  1.00  0.00           N
ATOM    872  HN  ILE A 641      48.180  38.650  63.710  1.00  0.00           H
ATOM    873  CA  ILE A 641      47.000  37.090  62.940  1.00  0.00           C
ATOM    874  HA  ILE A 641      47.450  36.350  62.300  1.00  0.00           H
ATOM    875  CB  ILE A 641      46.860  36.510  64.380  1.00  0.00           C
ATOM    876  HB  ILE A 641      47.910  36.510  64.750  1.00  0.00           H
ATOM    877  CG2 ILE A 641      46.040  37.380  65.360  1.00  0.00           C
ATOM    878 HG21 ILE A 641      46.070  36.850  66.330  1.00  0.00           H
ATOM    879 HG22 ILE A 641      44.980  37.370  65.000  1.00  0.00           H
ATOM    880 HG23 ILE A 641      46.270  38.470  65.490  1.00  0.00           H
ATOM    881  CG1 ILE A 641      46.300  35.090  64.410  1.00  0.00           C
ATOM    882 HG11 ILE A 641      46.790  34.440  63.640  1.00  0.00           H
ATOM    883 HG12 ILE A 641      45.210  35.070  64.240  1.00  0.00           H
ATOM    884  CD  ILE A 641      46.690  34.390  65.730  1.00  0.00           C
ATOM    885  HD1 ILE A 641      47.590  34.850  66.180  1.00  0.00           H
ATOM    886  HD2 ILE A 641      47.070  33.390  65.440  1.00  0.00           H
ATOM    887  HD3 ILE A 641      45.860  34.230  66.460  1.00  0.00           H
ATOM    888  C   ILE A 641      45.630  37.400  62.360  1.00  0.00           C
ATOM    889  O   ILE A 641      45.020  36.580  61.630  1.00  0.00           O
ATOM    890  N   GLU A 642      45.060  38.600  62.500  1.00  0.00           N
ATOM    891  HN  GLU A 642      45.420  39.240  63.170  1.00  0.00           H
ATOM    892  CA  GLU A 642      43.830  39.020  61.940  1.00  0.00           C
ATOM    893  HA  GLU A 642      43.130  38.210  62.120  1.00  0.00           H
ATOM    894  CB  GLU A 642      43.230  40.340  62.570  1.00  0.00           C
ATOM    895  HB1 GLU A 642      42.240  40.520  62.100  1.00  0.00           H
ATOM    896  HB2 GLU A 642      43.950  41.160  62.320  1.00  0.00           H
ATOM    897  CG  GLU A 642      43.020  40.260  64.110  1.00  0.00           C
ATOM    898  HG1 GLU A 642      42.420  39.350  64.340  1.00  0.00           H
ATOM    899  HG2 GLU A 642      42.370  41.090  64.430  1.00  0.00           H
ATOM    900  CD  GLU A 642      44.230  40.350  65.020  1.00  0.00           C
ATOM    901  OE1 GLU A 642      43.990  40.510  66.230  1.00  0.00           O
ATOM    902  OE2 GLU A 642      45.400  40.370  64.500  1.00  0.00           O
ATOM    903  C   GLU A 642      43.910  39.070  60.430  1.00  0.00           C
ATOM    904  O   GLU A 642      42.980  38.760  59.680  1.00  0.00           O
ATOM    905  N   SER A 643      45.040  39.600  60.010  1.00  0.00           N
ATOM    906  HN  SER A 643      45.650  39.920  60.730  1.00  0.00           H
ATOM    907  CA  SER A 643      45.410  39.840  58.610  1.00  0.00           C
ATOM    908  HA  SER A 643      44.540  40.380  58.260  1.00  0.00           H
ATOM    909  CB  SER A 643      46.720  40.690  58.330  1.00  0.00           C
ATOM    910  HB1 SER A 643      47.040  40.810  57.260  1.00  0.00           H
ATOM    911  HB2 SER A 643      47.620  40.290  58.830  1.00  0.00           H
ATOM    912  OG  SER A 643      46.530  42.010  58.900  1.00  0.00           O
ATOM    913  HG1 SER A 643      46.560  41.920  59.850  1.00  0.00           H
ATOM    914  C   SER A 643      45.570  38.530  57.860  1.00  0.00           C
ATOM    915  O   SER A 643      45.200  38.430  56.740  1.00  0.00           O
ATOM    916  N   LEU A 644      46.200  37.460  58.460  1.00  0.00           N
ATOM    917  HN  LEU A 644      46.510  37.360  59.410  1.00  0.00           H
ATOM    918  CA  LEU A 644      46.280  36.120  57.830  1.00  0.00           C
ATOM    919  HA  LEU A 644      46.550  36.200  56.780  1.00  0.00           H
ATOM    920  CB  LEU A 644      47.300  35.240  58.590  1.00  0.00           C
ATOM    921  HB1 LEU A 644      47.180  34.180  58.310  1.00  0.00           H
ATOM    922  HB2 LEU A 644      47.060  35.280  59.680  1.00  0.00           H
ATOM    923  CG  LEU A 644      48.750  35.610  58.400  1.00  0.00           C
ATOM    924  HG  LEU A 644      49.000  36.590  58.870  1.00  0.00           H
ATOM    925  CD1 LEU A 644      49.630  34.650  59.030  1.00  0.00           C
ATOM    926 HD11 LEU A 644      49.660  33.680  58.490  1.00  0.00           H
ATOM    927 HD12 LEU A 644      49.380  34.570  60.110  1.00  0.00           H
ATOM    928 HD13 LEU A 644      50.670  35.030  58.930  1.00  0.00           H
ATOM    929  CD2 LEU A 644      49.080  35.720  56.910  1.00  0.00           C
ATOM    930 HD21 LEU A 644      50.180  35.900  56.780  1.00  0.00           H
ATOM    931 HD22 LEU A 644      48.580  36.480  56.280  1.00  0.00           H
ATOM    932 HD23 LEU A 644      49.040  34.770  56.330  1.00  0.00           H
ATOM    933  C   LEU A 644      44.910  35.430  57.810  1.00  0.00           C
ATOM    934  O   LEU A 644      44.400  34.960  56.770  1.00  0.00           O
ATOM    935  N   PHE A 645      44.160  35.380  58.970  1.00  0.00           N
ATOM    936  HN  PHE A 645      44.630  35.540  59.840  1.00  0.00           H
ATOM    937  CA  PHE A 645      42.770  34.890  58.960  1.00  0.00           C
ATOM    938  HA  PHE A 645      42.760  33.860  58.620  1.00  0.00           H
ATOM    939  CB  PHE A 645      42.210  35.020  60.360  1.00  0.00           C
ATOM    940  HB1 PHE A 645      42.370  36.060  60.720  1.00  0.00           H
ATOM    941  HB2 PHE A 645      42.860  34.440  61.050  1.00  0.00           H
ATOM    942  CG  PHE A 645      40.860  34.600  60.580  1.00  0.00           C
ATOM    943  CD1 PHE A 645      40.270  33.610  59.770  1.00  0.00           C
ATOM    944  HD1 PHE A 645      40.830  33.150  58.970  1.00  0.00           H
ATOM    945  CE1 PHE A 645      39.000  33.100  60.140  1.00  0.00           C
ATOM    946  HE1 PHE A 645      38.560  32.290  59.590  1.00  0.00           H
ATOM    947  CZ  PHE A 645      38.250  33.710  61.200  1.00  0.00           C
ATOM    948  HZ  PHE A 645      37.270  33.330  61.460  1.00  0.00           H
ATOM    949  CD2 PHE A 645      40.240  35.170  61.660  1.00  0.00           C
ATOM    950  HD2 PHE A 645      40.860  35.800  62.280  1.00  0.00           H
ATOM    951  CE2 PHE A 645      38.960  34.710  61.980  1.00  0.00           C
ATOM    952  HE2 PHE A 645      38.430  35.190  62.790  1.00  0.00           H
ATOM    953  C   PHE A 645      41.940  35.620  57.900  1.00  0.00           C
ATOM    954  O   PHE A 645      41.400  35.030  56.960  1.00  0.00           O
ATOM    955  N   GLY A 646      42.100  36.990  57.910  1.00  0.00           N
ATOM    956  HN  GLY A 646      42.740  37.440  58.510  1.00  0.00           H
ATOM    957  CA  GLY A 646      41.400  37.810  56.930  1.00  0.00           C
ATOM    958  HA1 GLY A 646      41.730  38.820  57.050  1.00  0.00           H
ATOM    959  HA2 GLY A 646      40.330  37.710  57.070  1.00  0.00           H
ATOM    960  C   GLY A 646      41.640  37.520  55.460  1.00  0.00           C
ATOM    961  O   GLY A 646      40.740  37.430  54.630  1.00  0.00           O
ATOM    962  N   ALA A 647      42.940  37.480  55.040  1.00  0.00           N
ATOM    963  HN  ALA A 647      43.720  37.590  55.650  1.00  0.00           H
ATOM    964  CA  ALA A 647      43.300  37.080  53.740  1.00  0.00           C
ATOM    965  HA  ALA A 647      42.820  37.740  53.040  1.00  0.00           H
ATOM    966  CB  ALA A 647      44.880  37.260  53.500  1.00  0.00           C
ATOM    967  HB1 ALA A 647      45.500  36.490  54.020  1.00  0.00           H
ATOM    968  HB2 ALA A 647      45.190  38.270  53.830  1.00  0.00           H
ATOM    969  HB3 ALA A 647      45.200  37.380  52.450  1.00  0.00           H
ATOM    970  C   ALA A 647      42.870  35.680  53.400  1.00  0.00           C
ATOM    971  O   ALA A 647      42.420  35.370  52.280  1.00  0.00           O
ATOM    972  N   SER A 648      43.030  34.700  54.270  1.00  0.00           N
ATOM    973  HN  SER A 648      43.470  34.810  55.150  1.00  0.00           H
ATOM    974  CA  SER A 648      42.610  33.330  53.940  1.00  0.00           C
ATOM    975  HA  SER A 648      43.000  33.100  52.960  1.00  0.00           H
ATOM    976  CB  SER A 648      43.140  32.220  54.910  1.00  0.00           C
ATOM    977  HB1 SER A 648      44.240  32.110  54.800  1.00  0.00           H
ATOM    978  HB2 SER A 648      42.640  31.290  54.570  1.00  0.00           H
ATOM    979  OG  SER A 648      42.770  32.480  56.280  1.00  0.00           O
ATOM    980  HG1 SER A 648      43.120  33.340  56.520  1.00  0.00           H
ATOM    981  C   SER A 648      41.150  33.230  53.770  1.00  0.00           C
ATOM    982  O   SER A 648      40.640  32.590  52.830  1.00  0.00           O
ATOM    983  N   LEU A 649      40.390  33.890  54.670  1.00  0.00           N
ATOM    984  HN  LEU A 649      40.900  34.270  55.450  1.00  0.00           H
ATOM    985  CA  LEU A 649      38.870  33.820  54.710  1.00  0.00           C
ATOM    986  HA  LEU A 649      38.550  32.790  54.710  1.00  0.00           H
ATOM    987  CB  LEU A 649      38.370  34.380  56.090  1.00  0.00           C
ATOM    988  HB1 LEU A 649      38.530  35.490  56.040  1.00  0.00           H
ATOM    989  HB2 LEU A 649      38.970  33.970  56.910  1.00  0.00           H
ATOM    990  CG  LEU A 649      36.890  34.080  56.500  1.00  0.00           C
ATOM    991  HG  LEU A 649      36.750  32.980  56.470  1.00  0.00           H
ATOM    992  CD1 LEU A 649      36.540  34.570  57.900  1.00  0.00           C
ATOM    993 HD11 LEU A 649      37.160  33.940  58.570  1.00  0.00           H
ATOM    994 HD12 LEU A 649      35.440  34.500  58.110  1.00  0.00           H
ATOM    995 HD13 LEU A 649      36.790  35.650  57.980  1.00  0.00           H
ATOM    996  CD2 LEU A 649      35.890  34.810  55.540  1.00  0.00           C
ATOM    997 HD21 LEU A 649      36.100  35.890  55.530  1.00  0.00           H
ATOM    998 HD22 LEU A 649      34.860  34.610  55.920  1.00  0.00           H
ATOM    999 HD23 LEU A 649      36.070  34.370  54.540  1.00  0.00           H
ATOM   1000  C   LEU A 649      38.340  34.510  53.400  1.00  0.00           C
ATOM   1001  O   LEU A 649      37.500  33.890  52.750  1.00  0.00           O
ATOM   1002  N   THR A 650      38.850  35.670  53.020  1.00  0.00           N
ATOM   1003  HN  THR A 650      39.430  36.190  53.650  1.00  0.00           H
ATOM   1004  CA  THR A 650      38.460  36.350  51.780  1.00  0.00           C
ATOM   1005  HA  THR A 650      37.390  36.350  51.730  1.00  0.00           H
ATOM   1006  CB  THR A 650      38.900  37.820  51.590  1.00  0.00           C
ATOM   1007  HB  THR A 650      38.760  38.150  50.550  1.00  0.00           H
ATOM   1008  OG1 THR A 650      40.310  37.930  51.830  1.00  0.00           O
ATOM   1009  HG1 THR A 650      40.540  37.780  52.750  1.00  0.00           H
ATOM   1010  CG2 THR A 650      38.190  38.770  52.520  1.00  0.00           C
ATOM   1011 HG21 THR A 650      37.260  39.210  52.090  1.00  0.00           H
ATOM   1012 HG22 THR A 650      38.800  39.690  52.510  1.00  0.00           H
ATOM   1013 HG23 THR A 650      38.110  38.530  53.600  1.00  0.00           H
ATOM   1014  C   THR A 650      38.840  35.510  50.590  1.00  0.00           C
ATOM   1015  O   THR A 650      38.040  35.370  49.650  1.00  0.00           O
ATOM   1016  N   GLY A 651      40.060  34.930  50.650  1.00  0.00           N
ATOM   1017  HN  GLY A 651      40.580  35.090  51.480  1.00  0.00           H
ATOM   1018  CA  GLY A 651      40.770  34.350  49.530  1.00  0.00           C
ATOM   1019  HA1 GLY A 651      41.790  34.280  49.910  1.00  0.00           H
ATOM   1020  HA2 GLY A 651      40.600  34.950  48.660  1.00  0.00           H
ATOM   1021  C   GLY A 651      40.290  33.030  49.140  1.00  0.00           C
ATOM   1022  O   GLY A 651      40.130  32.610  47.970  1.00  0.00           O
ATOM   1023  N   ILE A 652      40.020  32.120  50.120  1.00  0.00           N
ATOM   1024  HN  ILE A 652      40.180  32.320  51.080  1.00  0.00           H
ATOM   1025  CA  ILE A 652      39.480  30.780  49.880  1.00  0.00           C
ATOM   1026  HA  ILE A 652      40.120  30.290  49.170  1.00  0.00           H
ATOM   1027  CB  ILE A 652      39.560  29.910  51.150  1.00  0.00           C
ATOM   1028  HB  ILE A 652      39.270  30.510  52.040  1.00  0.00           H
ATOM   1029  CG2 ILE A 652      38.800  28.580  51.080  1.00  0.00           C
ATOM   1030 HG21 ILE A 652      37.700  28.740  51.100  1.00  0.00           H
ATOM   1031 HG22 ILE A 652      38.910  27.860  51.930  1.00  0.00           H
ATOM   1032 HG23 ILE A 652      38.990  27.910  50.210  1.00  0.00           H
ATOM   1033  CG1 ILE A 652      41.080  29.570  51.430  1.00  0.00           C
ATOM   1034 HG11 ILE A 652      41.690  30.480  51.510  1.00  0.00           H
ATOM   1035 HG12 ILE A 652      41.400  28.950  50.560  1.00  0.00           H
ATOM   1036  CD  ILE A 652      41.280  28.960  52.840  1.00  0.00           C
ATOM   1037  HD1 ILE A 652      40.790  29.560  53.630  1.00  0.00           H
ATOM   1038  HD2 ILE A 652      42.320  28.640  53.050  1.00  0.00           H
ATOM   1039  HD3 ILE A 652      40.860  27.930  52.760  1.00  0.00           H
ATOM   1040  C   ILE A 652      38.150  30.760  49.220  1.00  0.00           C
ATOM   1041  O   ILE A 652      37.900  30.080  48.240  1.00  0.00           O
ATOM   1042  N   ALA A 653      37.300  31.630  49.780  1.00  0.00           N
ATOM   1043  HN  ALA A 653      37.600  32.280  50.480  1.00  0.00           H
ATOM   1044  CA  ALA A 653      35.990  31.830  49.140  1.00  0.00           C
ATOM   1045  HA  ALA A 653      35.490  30.890  48.970  1.00  0.00           H
ATOM   1046  CB  ALA A 653      35.200  32.690  50.100  1.00  0.00           C
ATOM   1047  HB1 ALA A 653      35.030  32.170  51.060  1.00  0.00           H
ATOM   1048  HB2 ALA A 653      34.220  32.890  49.650  1.00  0.00           H
ATOM   1049  HB3 ALA A 653      35.660  33.690  50.240  1.00  0.00           H
ATOM   1050  C   ALA A 653      36.060  32.480  47.730  1.00  0.00           C
ATOM   1051  O   ALA A 653      35.410  31.970  46.770  1.00  0.00           O
ATOM   1052  N   TYR A 654      36.850  33.510  47.520  1.00  0.00           N
ATOM   1053  HN  TYR A 654      37.190  33.950  48.350  1.00  0.00           H
ATOM   1054  CA  TYR A 654      36.920  34.190  46.220  1.00  0.00           C
ATOM   1055  HA  TYR A 654      35.950  34.600  45.970  1.00  0.00           H
ATOM   1056  CB  TYR A 654      37.880  35.390  46.420  1.00  0.00           C
ATOM   1057  HB1 TYR A 654      38.790  35.030  46.930  1.00  0.00           H
ATOM   1058  HB2 TYR A 654      37.380  36.010  47.210  1.00  0.00           H
ATOM   1059  CG  TYR A 654      38.240  36.240  45.290  1.00  0.00           C
ATOM   1060  CD1 TYR A 654      39.580  36.370  44.880  1.00  0.00           C
ATOM   1061  HD1 TYR A 654      40.370  35.830  45.400  1.00  0.00           H
ATOM   1062  CE1 TYR A 654      39.900  37.210  43.790  1.00  0.00           C
ATOM   1063  HE1 TYR A 654      40.870  37.310  43.320  1.00  0.00           H
ATOM   1064  CZ  TYR A 654      38.820  37.980  43.200  1.00  0.00           C
ATOM   1065  OH  TYR A 654      39.150  38.730  42.090  1.00  0.00           O
ATOM   1066  HH  TYR A 654      40.050  38.470  41.840  1.00  0.00           H
ATOM   1067  CD2 TYR A 654      37.170  36.860  44.550  1.00  0.00           C
ATOM   1068  HD2 TYR A 654      36.120  36.660  44.720  1.00  0.00           H
ATOM   1069  CE2 TYR A 654      37.520  37.770  43.550  1.00  0.00           C
ATOM   1070  HE2 TYR A 654      36.770  38.260  42.950  1.00  0.00           H
ATOM   1071  C   TYR A 654      37.460  33.330  45.050  1.00  0.00           C
ATOM   1072  O   TYR A 654      37.000  33.410  43.920  1.00  0.00           O
ATOM   1073  N   SER A 655      38.400  32.440  45.410  1.00  0.00           N
ATOM   1074  HN  SER A 655      38.760  32.440  46.340  1.00  0.00           H
ATOM   1075  CA  SER A 655      38.910  31.370  44.510  1.00  0.00           C
ATOM   1076  HA  SER A 655      38.930  31.850  43.540  1.00  0.00           H
ATOM   1077  CB  SER A 655      40.360  30.840  44.730  1.00  0.00           C
ATOM   1078  HB1 SER A 655      40.640  30.300  43.800  1.00  0.00           H
ATOM   1079  HB2 SER A 655      40.210  30.260  45.670  1.00  0.00           H
ATOM   1080  OG  SER A 655      41.210  31.940  44.980  1.00  0.00           O
ATOM   1081  HG1 SER A 655      40.850  32.250  45.810  1.00  0.00           H
ATOM   1082  C   SER A 655      38.000  30.180  44.320  1.00  0.00           C
ATOM   1083  O   SER A 655      38.270  29.380  43.470  1.00  0.00           O
ATOM   1084  N   LEU A 656      36.930  29.960  45.160  1.00  0.00           N
ATOM   1085  HN  LEU A 656      36.630  30.630  45.840  1.00  0.00           H
ATOM   1086  CA  LEU A 656      35.940  28.870  44.930  1.00  0.00           C
ATOM   1087  HA  LEU A 656      36.440  27.940  44.710  1.00  0.00           H
ATOM   1088  CB  LEU A 656      35.130  28.540  46.150  1.00  0.00           C
ATOM   1089  HB1 LEU A 656      34.110  28.180  45.880  1.00  0.00           H
ATOM   1090  HB2 LEU A 656      35.010  29.470  46.760  1.00  0.00           H
ATOM   1091  CG  LEU A 656      35.800  27.550  47.190  1.00  0.00           C
ATOM   1092  HG  LEU A 656      36.850  27.870  47.200  1.00  0.00           H
ATOM   1093  CD1 LEU A 656      35.120  27.690  48.570  1.00  0.00           C
ATOM   1094 HD11 LEU A 656      35.150  28.640  49.160  1.00  0.00           H
ATOM   1095 HD12 LEU A 656      35.600  26.920  49.210  1.00  0.00           H
ATOM   1096 HD13 LEU A 656      34.120  27.240  48.440  1.00  0.00           H
ATOM   1097  CD2 LEU A 656      35.720  26.030  46.720  1.00  0.00           C
ATOM   1098 HD21 LEU A 656      34.710  25.840  46.300  1.00  0.00           H
ATOM   1099 HD22 LEU A 656      35.910  25.240  47.480  1.00  0.00           H
ATOM   1100 HD23 LEU A 656      36.510  25.880  45.960  1.00  0.00           H
ATOM   1101  C   LEU A 656      35.000  29.150  43.710  1.00  0.00           C
ATOM   1102  O   LEU A 656      34.850  28.340  42.730  1.00  0.00           O
ATOM   1103  N   PHE A 657      34.410  30.360  43.630  1.00  0.00           N
ATOM   1104  HN  PHE A 657      34.610  31.120  44.250  1.00  0.00           H
ATOM   1105  CA  PHE A 657      33.590  30.770  42.550  1.00  0.00           C
ATOM   1106  HA  PHE A 657      34.140  30.510  41.650  1.00  0.00           H
ATOM   1107  CB  PHE A 657      32.120  30.220  42.460  1.00  0.00           C
ATOM   1108  HB1 PHE A 657      31.350  30.700  43.080  1.00  0.00           H
ATOM   1109  HB2 PHE A 657      32.140  29.140  42.740  1.00  0.00           H
ATOM   1110  CG  PHE A 657      31.570  30.100  41.080  1.00  0.00           C
ATOM   1111  CD1 PHE A 657      30.500  30.950  40.710  1.00  0.00           C
ATOM   1112  HD1 PHE A 657      30.150  31.690  41.400  1.00  0.00           H
ATOM   1113  CE1 PHE A 657      30.220  31.000  39.340  1.00  0.00           C
ATOM   1114  HE1 PHE A 657      29.520  31.720  38.940  1.00  0.00           H
ATOM   1115  CZ  PHE A 657      30.720  29.990  38.440  1.00  0.00           C
ATOM   1116  HZ  PHE A 657      30.240  29.940  37.470  1.00  0.00           H
ATOM   1117  CD2 PHE A 657      32.080  29.130  40.120  1.00  0.00           C
ATOM   1118  HD2 PHE A 657      32.880  28.470  40.410  1.00  0.00           H
ATOM   1119  CE2 PHE A 657      31.590  29.070  38.860  1.00  0.00           C
ATOM   1120  HE2 PHE A 657      32.100  28.420  38.170  1.00  0.00           H
ATOM   1121  C   PHE A 657      33.490  32.270  42.540  1.00  0.00           C
ATOM   1122  O   PHE A 657      34.060  33.060  43.340  1.00  0.00           O
ATOM   1123  N   ALA A 658      32.850  32.730  41.410  1.00  0.00           N
ATOM   1124  HN  ALA A 658      32.710  32.070  40.670  1.00  0.00           H
ATOM   1125  CA  ALA A 658      32.470  34.120  41.190  1.00  0.00           C
ATOM   1126  HA  ALA A 658      31.670  34.230  40.470  1.00  0.00           H
ATOM   1127  CB  ALA A 658      31.820  34.750  42.410  1.00  0.00           C
ATOM   1128  HB1 ALA A 658      31.600  35.820  42.210  1.00  0.00           H
ATOM   1129  HB2 ALA A 658      32.420  34.650  43.340  1.00  0.00           H
ATOM   1130  HB3 ALA A 658      30.780  34.410  42.610  1.00  0.00           H
ATOM   1131  C   ALA A 658      33.530  35.090  40.640  1.00  0.00           C
ATOM   1132  O   ALA A 658      33.300  35.880  39.690  1.00  0.00           O
ATOM   1133  N   GLY A 659      34.690  35.250  41.370  1.00  0.00           N
ATOM   1134  HN  GLY A 659      34.840  34.730  42.200  1.00  0.00           H
ATOM   1135  CA  GLY A 659      35.790  36.150  40.940  1.00  0.00           C
ATOM   1136  HA1 GLY A 659      36.610  36.170  41.640  1.00  0.00           H
ATOM   1137  HA2 GLY A 659      35.410  37.160  40.770  1.00  0.00           H
ATOM   1138  C   GLY A 659      36.420  35.820  39.650  1.00  0.00           C
ATOM   1139  O   GLY A 659      35.970  34.930  38.920  1.00  0.00           O
ATOM   1140  N   GLN A 660      37.510  36.430  39.320  1.00  0.00           N
ATOM   1141  HN  GLN A 660      37.860  37.220  39.820  1.00  0.00           H
ATOM   1142  CA  GLN A 660      38.360  36.120  38.240  1.00  0.00           C
ATOM   1143  HA  GLN A 660      37.730  35.850  37.420  1.00  0.00           H
ATOM   1144  CB  GLN A 660      39.170  37.340  37.790  1.00  0.00           C
ATOM   1145  HB1 GLN A 660      40.110  37.090  37.240  1.00  0.00           H
ATOM   1146  HB2 GLN A 660      39.480  37.820  38.750  1.00  0.00           H
ATOM   1147  CG  GLN A 660      38.230  38.410  37.010  1.00  0.00           C
ATOM   1148  HG1 GLN A 660      37.860  37.860  36.120  1.00  0.00           H
ATOM   1149  HG2 GLN A 660      38.850  39.300  36.750  1.00  0.00           H
ATOM   1150  CD  GLN A 660      37.070  38.840  37.840  1.00  0.00           C
ATOM   1151  OE1 GLN A 660      37.260  39.600  38.810  1.00  0.00           O
ATOM   1152  NE2 GLN A 660      35.830  38.430  37.540  1.00  0.00           N
ATOM   1153 HE21 GLN A 660      35.070  38.880  38.020  1.00  0.00           H
ATOM   1154 HE22 GLN A 660      35.710  37.990  36.650  1.00  0.00           H
ATOM   1155  C   GLN A 660      39.390  34.990  38.570  1.00  0.00           C
ATOM   1156  O   GLN A 660      40.310  35.220  39.390  1.00  0.00           O
ATOM   1157  N   PRO A 661      39.400  33.800  37.930  1.00  0.00           N
ATOM   1158  CD  PRO A 661      38.450  33.490  36.870  1.00  0.00           C
ATOM   1159  HD1 PRO A 661      38.490  34.190  36.010  1.00  0.00           H
ATOM   1160  HD2 PRO A 661      37.400  33.590  37.210  1.00  0.00           H
ATOM   1161  CA  PRO A 661      40.390  32.740  38.150  1.00  0.00           C
ATOM   1162  HA  PRO A 661      40.040  32.130  38.970  1.00  0.00           H
ATOM   1163  CB  PRO A 661      40.360  32.030  36.820  1.00  0.00           C
ATOM   1164  HB1 PRO A 661      40.780  31.000  36.880  1.00  0.00           H
ATOM   1165  HB2 PRO A 661      41.000  32.440  36.020  1.00  0.00           H
ATOM   1166  CG  PRO A 661      38.910  32.150  36.350  1.00  0.00           C
ATOM   1167  HG1 PRO A 661      38.720  32.010  35.270  1.00  0.00           H
ATOM   1168  HG2 PRO A 661      38.250  31.320  36.690  1.00  0.00           H
ATOM   1169  C   PRO A 661      41.820  32.940  38.530  1.00  0.00           C
ATOM   1170  O   PRO A 661      42.410  32.410  39.470  1.00  0.00           O
ATOM   1171  N   LEU A 662      42.470  33.710  37.730  1.00  0.00           N
ATOM   1172  HN  LEU A 662      41.960  33.980  36.920  1.00  0.00           H
ATOM   1173  CA  LEU A 662      43.950  34.050  37.900  1.00  0.00           C
ATOM   1174  HA  LEU A 662      44.380  33.220  38.450  1.00  0.00           H
ATOM   1175  CB  LEU A 662      44.520  34.160  36.470  1.00  0.00           C
ATOM   1176  HB1 LEU A 662      45.540  34.620  36.400  1.00  0.00           H
ATOM   1177  HB2 LEU A 662      44.000  34.890  35.810  1.00  0.00           H
ATOM   1178  CG  LEU A 662      44.530  32.770  35.790  1.00  0.00           C
ATOM   1179  HG  LEU A 662      43.740  32.100  36.200  1.00  0.00           H
ATOM   1180  CD1 LEU A 662      44.350  33.060  34.270  1.00  0.00           C
ATOM   1181 HD11 LEU A 662      43.270  33.190  34.040  1.00  0.00           H
ATOM   1182 HD12 LEU A 662      44.790  32.220  33.700  1.00  0.00           H
ATOM   1183 HD13 LEU A 662      44.980  33.910  33.880  1.00  0.00           H
ATOM   1184  CD2 LEU A 662      45.920  32.120  36.010  1.00  0.00           C
ATOM   1185 HD21 LEU A 662      45.760  31.220  35.370  1.00  0.00           H
ATOM   1186 HD22 LEU A 662      45.970  31.860  37.090  1.00  0.00           H
ATOM   1187 HD23 LEU A 662      46.810  32.760  35.880  1.00  0.00           H
ATOM   1188  C   LEU A 662      44.260  35.230  38.760  1.00  0.00           C
ATOM   1189  O   LEU A 662      45.460  35.550  39.000  1.00  0.00           O
ATOM   1190  N   THR A 663      43.230  35.890  39.400  1.00  0.00           N
ATOM   1191  HN  THR A 663      42.280  35.590  39.410  1.00  0.00           H
ATOM   1192  CA  THR A 663      43.440  36.990  40.240  1.00  0.00           C
ATOM   1193  HA  THR A 663      44.320  37.550  39.950  1.00  0.00           H
ATOM   1194  CB  THR A 663      42.400  38.090  40.250  1.00  0.00           C
ATOM   1195  HB  THR A 663      42.780  38.900  40.920  1.00  0.00           H
ATOM   1196  OG1 THR A 663      41.100  37.650  40.600  1.00  0.00           O
ATOM   1197  HG1 THR A 663      41.160  36.720  40.370  1.00  0.00           H
ATOM   1198  CG2 THR A 663      42.260  38.840  38.920  1.00  0.00           C
ATOM   1199 HG21 THR A 663      42.990  39.670  38.940  1.00  0.00           H
ATOM   1200 HG22 THR A 663      41.330  39.430  38.770  1.00  0.00           H
ATOM   1201 HG23 THR A 663      42.420  38.170  38.050  1.00  0.00           H
ATOM   1202  C   THR A 663      43.690  36.600  41.700  1.00  0.00           C
ATOM   1203  O   THR A 663      43.120  35.620  42.170  1.00  0.00           O
ATOM   1204  N   ILE A 664      44.730  37.190  42.360  1.00  0.00           N
ATOM   1205  HN  ILE A 664      45.210  37.880  41.820  1.00  0.00           H
ATOM   1206  CA  ILE A 664      45.100  36.900  43.720  1.00  0.00           C
ATOM   1207  HA  ILE A 664      44.510  36.130  44.190  1.00  0.00           H
ATOM   1208  CB  ILE A 664      46.530  36.530  43.760  1.00  0.00           C
ATOM   1209  HB  ILE A 664      47.140  37.340  43.300  1.00  0.00           H
ATOM   1210  CG2 ILE A 664      46.990  36.370  45.230  1.00  0.00           C
ATOM   1211 HG21 ILE A 664      48.050  36.030  45.270  1.00  0.00           H
ATOM   1212 HG22 ILE A 664      46.420  35.520  45.680  1.00  0.00           H
ATOM   1213 HG23 ILE A 664      46.780  37.240  45.880  1.00  0.00           H
ATOM   1214  CG1 ILE A 664      46.740  35.260  42.900  1.00  0.00           C
ATOM   1215 HG11 ILE A 664      47.810  34.960  42.960  1.00  0.00           H
ATOM   1216 HG12 ILE A 664      46.650  35.530  41.820  1.00  0.00           H
ATOM   1217  CD  ILE A 664      46.000  34.050  43.430  1.00  0.00           C
ATOM   1218  HD1 ILE A 664      44.900  34.240  43.350  1.00  0.00           H
ATOM   1219  HD2 ILE A 664      46.300  33.890  44.480  1.00  0.00           H
ATOM   1220  HD3 ILE A 664      46.280  33.140  42.870  1.00  0.00           H
ATOM   1221  C   ILE A 664      44.910  38.150  44.620  1.00  0.00           C
ATOM   1222  O   ILE A 664      45.210  39.270  44.100  1.00  0.00           O
ATOM   1223  N   LEU A 665      44.380  38.000  45.840  1.00  0.00           N
ATOM   1224  HN  LEU A 665      44.190  37.080  46.190  1.00  0.00           H
ATOM   1225  CA  LEU A 665      44.150  39.070  46.850  1.00  0.00           C
ATOM   1226  HA  LEU A 665      43.750  39.920  46.290  1.00  0.00           H
ATOM   1227  CB  LEU A 665      43.060  38.790  47.880  1.00  0.00           C
ATOM   1228  HB1 LEU A 665      42.870  39.730  48.420  1.00  0.00           H
ATOM   1229  HB2 LEU A 665      43.450  38.030  48.600  1.00  0.00           H
ATOM   1230  CG  LEU A 665      41.700  38.240  47.390  1.00  0.00           C
ATOM   1231  HG  LEU A 665      41.870  37.270  46.850  1.00  0.00           H
ATOM   1232  CD1 LEU A 665      40.730  38.040  48.530  1.00  0.00           C
ATOM   1233 HD11 LEU A 665      39.800  37.570  48.170  1.00  0.00           H
ATOM   1234 HD12 LEU A 665      40.530  39.070  48.870  1.00  0.00           H
ATOM   1235 HD13 LEU A 665      41.220  37.510  49.380  1.00  0.00           H
ATOM   1236  CD2 LEU A 665      41.060  39.210  46.420  1.00  0.00           C
ATOM   1237 HD21 LEU A 665      41.140  40.230  46.870  1.00  0.00           H
ATOM   1238 HD22 LEU A 665      39.990  38.970  46.270  1.00  0.00           H
ATOM   1239 HD23 LEU A 665      41.430  39.340  45.380  1.00  0.00           H
ATOM   1240  C   LEU A 665      45.430  39.550  47.520  1.00  0.00           C
ATOM   1241  O   LEU A 665      46.370  38.800  47.850  1.00  0.00           O
ATOM   1242  N   GLY A 666      45.410  40.840  47.940  1.00  0.00           N
ATOM   1243  HN  GLY A 666      44.660  41.490  47.770  1.00  0.00           H
ATOM   1244  CA  GLY A 666      46.430  41.420  48.720  1.00  0.00           C
ATOM   1245  HA1 GLY A 666      47.240  41.830  48.120  1.00  0.00           H
ATOM   1246  HA2 GLY A 666      46.840  40.740  49.440  1.00  0.00           H
ATOM   1247  C   GLY A 666      45.960  42.700  49.420  1.00  0.00           C
ATOM   1248  O   GLY A 666      44.760  42.960  49.450  1.00  0.00           O
ATOM   1249  N   SER A 667      46.930  43.500  49.930  1.00  0.00           N
ATOM   1250  HN  SER A 667      47.890  43.240  49.960  1.00  0.00           H
ATOM   1251  CA  SER A 667      46.760  44.820  50.660  1.00  0.00           C
ATOM   1252  HA  SER A 667      45.750  44.870  51.020  1.00  0.00           H
ATOM   1253  CB  SER A 667      47.840  44.970  51.730  1.00  0.00           C
ATOM   1254  HB1 SER A 667      47.820  44.070  52.380  1.00  0.00           H
ATOM   1255  HB2 SER A 667      47.640  45.880  52.340  1.00  0.00           H
ATOM   1256  OG  SER A 667      49.160  45.200  51.210  1.00  0.00           O
ATOM   1257  HG1 SER A 667      49.320  46.150  51.240  1.00  0.00           H
ATOM   1258  C   SER A 667      46.820  45.930  49.630  1.00  0.00           C
ATOM   1259  O   SER A 667      47.340  45.860  48.520  1.00  0.00           O
ATOM   1260  N   THR A 668      46.150  47.070  49.940  1.00  0.00           N
ATOM   1261  HN  THR A 668      45.690  47.320  50.780  1.00  0.00           H
ATOM   1262  CA  THR A 668      46.210  48.240  49.070  1.00  0.00           C
ATOM   1263  HA  THR A 668      47.120  48.160  48.480  1.00  0.00           H
ATOM   1264  CB  THR A 668      44.880  48.420  48.210  1.00  0.00           C
ATOM   1265  HB  THR A 668      44.820  47.590  47.470  1.00  0.00           H
ATOM   1266  OG1 THR A 668      44.760  49.610  47.410  1.00  0.00           O
ATOM   1267  HG1 THR A 668      43.940  49.520  46.930  1.00  0.00           H
ATOM   1268  CG2 THR A 668      43.730  48.350  49.210  1.00  0.00           C
ATOM   1269 HG21 THR A 668      43.690  47.400  49.770  1.00  0.00           H
ATOM   1270 HG22 THR A 668      42.780  48.400  48.630  1.00  0.00           H
ATOM   1271 HG23 THR A 668      43.780  49.250  49.860  1.00  0.00           H
ATOM   1272  C   THR A 668      46.480  49.480  49.860  1.00  0.00           C
ATOM   1273  O   THR A 668      46.350  49.360  51.080  1.00  0.00           O
ATOM   1274  N   GLY A 669      46.830  50.580  49.200  1.00  0.00           N
ATOM   1275  HN  GLY A 669      46.710  50.650  48.220  1.00  0.00           H
ATOM   1276  CA  GLY A 669      47.220  51.800  49.920  1.00  0.00           C
ATOM   1277  HA1 GLY A 669      47.600  52.450  49.150  1.00  0.00           H
ATOM   1278  HA2 GLY A 669      48.030  51.630  50.600  1.00  0.00           H
ATOM   1279  C   GLY A 669      46.120  52.500  50.660  1.00  0.00           C
ATOM   1280  O   GLY A 669      46.270  52.760  51.850  1.00  0.00           O
ATOM   1281  N   PRO A 670      44.970  52.830  50.120  1.00  0.00           N
ATOM   1282  CD  PRO A 670      44.790  53.070  48.640  1.00  0.00           C
ATOM   1283  HD1 PRO A 670      44.370  52.160  48.160  1.00  0.00           H
ATOM   1284  HD2 PRO A 670      45.750  53.250  48.110  1.00  0.00           H
ATOM   1285  CA  PRO A 670      44.040  53.790  50.890  1.00  0.00           C
ATOM   1286  HA  PRO A 670      44.600  54.590  51.350  1.00  0.00           H
ATOM   1287  CB  PRO A 670      43.030  54.240  49.870  1.00  0.00           C
ATOM   1288  HB1 PRO A 670      42.680  55.280  50.050  1.00  0.00           H
ATOM   1289  HB2 PRO A 670      42.250  53.440  49.850  1.00  0.00           H
ATOM   1290  CG  PRO A 670      43.800  54.260  48.530  1.00  0.00           C
ATOM   1291  HG1 PRO A 670      43.150  54.260  47.630  1.00  0.00           H
ATOM   1292  HG2 PRO A 670      44.350  55.230  48.470  1.00  0.00           H
ATOM   1293  C   PRO A 670      43.410  53.260  52.150  1.00  0.00           C
ATOM   1294  O   PRO A 670      43.210  53.990  53.110  1.00  0.00           O
ATOM   1295  N   VAL A 671      43.180  51.890  52.160  1.00  0.00           N
ATOM   1296  HN  VAL A 671      43.380  51.510  51.260  1.00  0.00           H
ATOM   1297  CA  VAL A 671      42.660  51.060  53.220  1.00  0.00           C
ATOM   1298  HA  VAL A 671      41.780  51.580  53.570  1.00  0.00           H
ATOM   1299  CB  VAL A 671      42.270  49.590  52.900  1.00  0.00           C
ATOM   1300  HB  VAL A 671      43.240  49.090  52.690  1.00  0.00           H
ATOM   1301  CG1 VAL A 671      41.510  49.030  54.120  1.00  0.00           C
ATOM   1302 HG11 VAL A 671      42.240  48.950  54.950  1.00  0.00           H
ATOM   1303 HG12 VAL A 671      41.350  47.980  53.800  1.00  0.00           H
ATOM   1304 HG13 VAL A 671      40.610  49.620  54.380  1.00  0.00           H
ATOM   1305  CG2 VAL A 671      41.310  49.600  51.700  1.00  0.00           C
ATOM   1306 HG21 VAL A 671      41.150  48.510  51.530  1.00  0.00           H
ATOM   1307 HG22 VAL A 671      41.710  50.130  50.820  1.00  0.00           H
ATOM   1308 HG23 VAL A 671      40.420  50.120  52.090  1.00  0.00           H
ATOM   1309  C   VAL A 671      43.580  51.050  54.450  1.00  0.00           C
ATOM   1310  O   VAL A 671      43.100  51.330  55.570  1.00  0.00           O
ATOM   1311  N   LEU A 672      44.930  50.790  54.280  1.00  0.00           N
ATOM   1312  HN  LEU A 672      45.310  50.480  53.420  1.00  0.00           H
ATOM   1313  CA  LEU A 672      45.920  51.020  55.290  1.00  0.00           C
ATOM   1314  HA  LEU A 672      45.600  50.240  55.980  1.00  0.00           H
ATOM   1315  CB  LEU A 672      47.320  50.690  54.810  1.00  0.00           C
ATOM   1316  HB1 LEU A 672      47.550  51.340  53.930  1.00  0.00           H
ATOM   1317  HB2 LEU A 672      47.160  49.680  54.390  1.00  0.00           H
ATOM   1318  CG  LEU A 672      48.410  50.720  55.840  1.00  0.00           C
ATOM   1319  HG  LEU A 672      48.530  51.810  56.020  1.00  0.00           H
ATOM   1320  CD1 LEU A 672      48.080  50.110  57.210  1.00  0.00           C
ATOM   1321 HD11 LEU A 672      48.880  50.430  57.920  1.00  0.00           H
ATOM   1322 HD12 LEU A 672      47.890  49.030  57.090  1.00  0.00           H
ATOM   1323 HD13 LEU A 672      47.160  50.570  57.660  1.00  0.00           H
ATOM   1324  CD2 LEU A 672      49.650  50.060  55.280  1.00  0.00           C
ATOM   1325 HD21 LEU A 672      49.560  48.960  55.160  1.00  0.00           H
ATOM   1326 HD22 LEU A 672      50.380  50.070  56.120  1.00  0.00           H
ATOM   1327 HD23 LEU A 672      49.980  50.530  54.330  1.00  0.00           H
ATOM   1328  C   LEU A 672      45.870  52.430  55.890  1.00  0.00           C
ATOM   1329  O   LEU A 672      45.810  52.640  57.100  1.00  0.00           O
ATOM   1330  N   VAL A 673      45.880  53.490  55.020  1.00  0.00           N
ATOM   1331  HN  VAL A 673      46.040  53.330  54.050  1.00  0.00           H
ATOM   1332  CA  VAL A 673      45.750  54.820  55.480  1.00  0.00           C
ATOM   1333  HA  VAL A 673      46.530  55.000  56.210  1.00  0.00           H
ATOM   1334  CB  VAL A 673      45.910  55.910  54.300  1.00  0.00           C
ATOM   1335  HB  VAL A 673      45.160  55.750  53.500  1.00  0.00           H
ATOM   1336  CG1 VAL A 673      45.870  57.360  54.790  1.00  0.00           C
ATOM   1337 HG11 VAL A 673      44.820  57.570  55.070  1.00  0.00           H
ATOM   1338 HG12 VAL A 673      46.140  58.070  53.970  1.00  0.00           H
ATOM   1339 HG13 VAL A 673      46.510  57.410  55.700  1.00  0.00           H
ATOM   1340  CG2 VAL A 673      47.330  55.710  53.830  1.00  0.00           C
ATOM   1341 HG21 VAL A 673      48.020  55.750  54.690  1.00  0.00           H
ATOM   1342 HG22 VAL A 673      47.680  56.590  53.250  1.00  0.00           H
ATOM   1343 HG23 VAL A 673      47.450  54.800  53.200  1.00  0.00           H
ATOM   1344  C   VAL A 673      44.460  55.180  56.200  1.00  0.00           C
ATOM   1345  O   VAL A 673      44.410  55.800  57.280  1.00  0.00           O
ATOM   1346  N   PHE A 674      43.320  54.770  55.700  1.00  0.00           N
ATOM   1347  HN  PHE A 674      43.390  54.320  54.810  1.00  0.00           H
ATOM   1348  CA  PHE A 674      41.950  54.930  56.320  1.00  0.00           C
ATOM   1349  HA  PHE A 674      41.750  55.990  56.420  1.00  0.00           H
ATOM   1350  CB  PHE A 674      40.860  54.280  55.390  1.00  0.00           C
ATOM   1351  HB1 PHE A 674      41.190  53.220  55.310  1.00  0.00           H
ATOM   1352  HB2 PHE A 674      41.040  54.850  54.450  1.00  0.00           H
ATOM   1353  CG  PHE A 674      39.440  54.370  55.760  1.00  0.00           C
ATOM   1354  CD1 PHE A 674      38.720  53.270  56.340  1.00  0.00           C
ATOM   1355  HD1 PHE A 674      39.220  52.340  56.550  1.00  0.00           H
ATOM   1356  CE1 PHE A 674      37.350  53.370  56.530  1.00  0.00           C
ATOM   1357  HE1 PHE A 674      36.660  52.570  56.800  1.00  0.00           H
ATOM   1358  CZ  PHE A 674      36.720  54.580  56.210  1.00  0.00           C
ATOM   1359  HZ  PHE A 674      35.650  54.600  56.370  1.00  0.00           H
ATOM   1360  CD2 PHE A 674      38.780  55.580  55.510  1.00  0.00           C
ATOM   1361  HD2 PHE A 674      39.310  56.340  54.950  1.00  0.00           H
ATOM   1362  CE2 PHE A 674      37.370  55.650  55.620  1.00  0.00           C
ATOM   1363  HE2 PHE A 674      36.800  56.480  55.220  1.00  0.00           H
ATOM   1364  C   PHE A 674      41.810  54.390  57.700  1.00  0.00           C
ATOM   1365  O   PHE A 674      41.330  55.100  58.580  1.00  0.00           O
ATOM   1366  N   GLU A 675      42.310  53.140  57.910  1.00  0.00           N
ATOM   1367  HN  GLU A 675      42.620  52.530  57.180  1.00  0.00           H
ATOM   1368  CA  GLU A 675      42.330  52.550  59.210  1.00  0.00           C
ATOM   1369  HA  GLU A 675      41.310  52.370  59.540  1.00  0.00           H
ATOM   1370  CB  GLU A 675      43.040  51.200  59.080  1.00  0.00           C
ATOM   1371  HB1 GLU A 675      43.260  50.780  60.080  1.00  0.00           H
ATOM   1372  HB2 GLU A 675      43.990  51.390  58.530  1.00  0.00           H
ATOM   1373  CG  GLU A 675      42.310  50.010  58.380  1.00  0.00           C
ATOM   1374  HG1 GLU A 675      43.020  49.170  58.220  1.00  0.00           H
ATOM   1375  HG2 GLU A 675      41.990  50.380  57.390  1.00  0.00           H
ATOM   1376  CD  GLU A 675      41.010  49.430  59.060  1.00  0.00           C
ATOM   1377  OE1 GLU A 675      40.410  50.100  59.990  1.00  0.00           O
ATOM   1378  OE2 GLU A 675      40.500  48.300  58.750  1.00  0.00           O
ATOM   1379  C   GLU A 675      42.900  53.380  60.420  1.00  0.00           C
ATOM   1380  O   GLU A 675      42.400  53.470  61.590  1.00  0.00           O
ATOM   1381  N   LYS A 676      44.130  53.940  60.220  1.00  0.00           N
ATOM   1382  HN  LYS A 676      44.620  53.720  59.380  1.00  0.00           H
ATOM   1383  CA  LYS A 676      44.880  54.730  61.230  1.00  0.00           C
ATOM   1384  HA  LYS A 676      44.950  54.110  62.110  1.00  0.00           H
ATOM   1385  CB  LYS A 676      46.350  55.160  60.850  1.00  0.00           C
ATOM   1386  HB1 LYS A 676      46.300  55.830  59.960  1.00  0.00           H
ATOM   1387  HB2 LYS A 676      46.850  54.180  60.690  1.00  0.00           H
ATOM   1388  CG  LYS A 676      47.100  55.870  62.030  1.00  0.00           C
ATOM   1389  HG1 LYS A 676      46.790  55.340  62.960  1.00  0.00           H
ATOM   1390  HG2 LYS A 676      46.870  56.940  62.150  1.00  0.00           H
ATOM   1391  CD  LYS A 676      48.650  55.780  62.030  1.00  0.00           C
ATOM   1392  HD1 LYS A 676      48.880  56.100  60.990  1.00  0.00           H
ATOM   1393  HD2 LYS A 676      48.930  54.710  62.170  1.00  0.00           H
ATOM   1394  CE  LYS A 676      49.450  56.670  63.060  1.00  0.00           C
ATOM   1395  HE1 LYS A 676      49.480  56.200  64.080  1.00  0.00           H
ATOM   1396  HE2 LYS A 676      49.050  57.710  63.110  1.00  0.00           H
ATOM   1397  NZ  LYS A 676      50.840  56.690  62.540  1.00  0.00           N
ATOM   1398  HZ1 LYS A 676      51.220  55.720  62.550  1.00  0.00           H
ATOM   1399  HZ2 LYS A 676      51.480  57.190  63.170  1.00  0.00           H
ATOM   1400  HZ3 LYS A 676      50.840  57.060  61.570  1.00  0.00           H
ATOM   1401  C   LYS A 676      44.160  56.070  61.520  1.00  0.00           C
ATOM   1402  O   LYS A 676      43.880  56.530  62.650  1.00  0.00           O
ATOM   1403  N   ILE A 677      43.640  56.750  60.510  1.00  0.00           N
ATOM   1404  HN  ILE A 677      44.000  56.320  59.680  1.00  0.00           H
ATOM   1405  CA  ILE A 677      42.800  57.980  60.520  1.00  0.00           C
ATOM   1406  HA  ILE A 677      43.320  58.730  61.100  1.00  0.00           H
ATOM   1407  CB  ILE A 677      42.710  58.660  59.110  1.00  0.00           C
ATOM   1408  HB  ILE A 677      42.410  57.780  58.500  1.00  0.00           H
ATOM   1409  CG2 ILE A 677      41.630  59.760  59.010  1.00  0.00           C
ATOM   1410 HG21 ILE A 677      40.630  59.280  59.030  1.00  0.00           H
ATOM   1411 HG22 ILE A 677      41.620  60.370  58.080  1.00  0.00           H
ATOM   1412 HG23 ILE A 677      41.540  60.330  59.960  1.00  0.00           H
ATOM   1413  CG1 ILE A 677      44.070  58.980  58.500  1.00  0.00           C
ATOM   1414 HG11 ILE A 677      44.760  58.110  58.550  1.00  0.00           H
ATOM   1415 HG12 ILE A 677      44.600  59.790  59.060  1.00  0.00           H
ATOM   1416  CD  ILE A 677      43.960  59.450  57.080  1.00  0.00           C
ATOM   1417  HD1 ILE A 677      43.470  58.660  56.480  1.00  0.00           H
ATOM   1418  HD2 ILE A 677      44.900  59.640  56.520  1.00  0.00           H
ATOM   1419  HD3 ILE A 677      43.340  60.360  56.900  1.00  0.00           H
ATOM   1420  C   ILE A 677      41.410  57.740  61.100  1.00  0.00           C
ATOM   1421  O   ILE A 677      41.020  58.550  61.920  1.00  0.00           O
ATOM   1422  N   LEU A 678      40.770  56.610  60.820  1.00  0.00           N
ATOM   1423  HN  LEU A 678      41.170  55.980  60.160  1.00  0.00           H
ATOM   1424  CA  LEU A 678      39.570  56.180  61.530  1.00  0.00           C
ATOM   1425  HA  LEU A 678      38.910  57.030  61.550  1.00  0.00           H
ATOM   1426  CB  LEU A 678      38.920  54.990  60.790  1.00  0.00           C
ATOM   1427  HB1 LEU A 678      39.680  54.180  60.760  1.00  0.00           H
ATOM   1428  HB2 LEU A 678      38.610  55.260  59.770  1.00  0.00           H
ATOM   1429  CG  LEU A 678      37.610  54.460  61.440  1.00  0.00           C
ATOM   1430  HG  LEU A 678      37.910  54.070  62.440  1.00  0.00           H
ATOM   1431  CD1 LEU A 678      36.480  55.420  61.580  1.00  0.00           C
ATOM   1432 HD11 LEU A 678      36.780  56.110  62.400  1.00  0.00           H
ATOM   1433 HD12 LEU A 678      35.560  54.870  61.880  1.00  0.00           H
ATOM   1434 HD13 LEU A 678      36.340  55.970  60.630  1.00  0.00           H
ATOM   1435  CD2 LEU A 678      37.120  53.090  60.800  1.00  0.00           C
ATOM   1436 HD21 LEU A 678      36.540  52.490  61.530  1.00  0.00           H
ATOM   1437 HD22 LEU A 678      37.980  52.450  60.460  1.00  0.00           H
ATOM   1438 HD23 LEU A 678      36.410  53.290  59.970  1.00  0.00           H
ATOM   1439  C   LEU A 678      39.910  56.000  63.030  1.00  0.00           C
ATOM   1440  O   LEU A 678      39.240  56.540  63.850  1.00  0.00           O
ATOM   1441  N   TYR A 679      41.040  55.290  63.400  1.00  0.00           N
ATOM   1442  HN  TYR A 679      41.490  54.800  62.670  1.00  0.00           H
ATOM   1443  CA  TYR A 679      41.470  55.040  64.770  1.00  0.00           C
ATOM   1444  HA  TYR A 679      40.600  54.590  65.230  1.00  0.00           H
ATOM   1445  CB  TYR A 679      42.620  53.960  64.800  1.00  0.00           C
ATOM   1446  HB1 TYR A 679      43.480  54.270  64.170  1.00  0.00           H
ATOM   1447  HB2 TYR A 679      42.330  52.940  64.450  1.00  0.00           H
ATOM   1448  CG  TYR A 679      43.150  53.700  66.250  1.00  0.00           C
ATOM   1449  CD1 TYR A 679      42.470  52.800  67.140  1.00  0.00           C
ATOM   1450  HD1 TYR A 679      41.510  52.460  66.780  1.00  0.00           H
ATOM   1451  CE1 TYR A 679      43.060  52.450  68.370  1.00  0.00           C
ATOM   1452  HE1 TYR A 679      42.570  51.660  68.910  1.00  0.00           H
ATOM   1453  CZ  TYR A 679      44.130  53.190  68.800  1.00  0.00           C
ATOM   1454  OH  TYR A 679      44.590  53.120  70.190  1.00  0.00           O
ATOM   1455  HH  TYR A 679      45.340  53.710  70.240  1.00  0.00           H
ATOM   1456  CD2 TYR A 679      44.230  54.440  66.660  1.00  0.00           C
ATOM   1457  HD2 TYR A 679      44.730  55.130  66.000  1.00  0.00           H
ATOM   1458  CE2 TYR A 679      44.740  54.130  67.960  1.00  0.00           C
ATOM   1459  HE2 TYR A 679      45.610  54.680  68.280  1.00  0.00           H
ATOM   1460  C   TYR A 679      41.780  56.300  65.550  1.00  0.00           C
ATOM   1461  O   TYR A 679      41.280  56.550  66.650  1.00  0.00           O
ATOM   1462  N   LYS A 680      42.500  57.270  64.900  1.00  0.00           N
ATOM   1463  HN  LYS A 680      43.020  57.030  64.080  1.00  0.00           H
ATOM   1464  CA  LYS A 680      42.800  58.530  65.570  1.00  0.00           C
ATOM   1465  HA  LYS A 680      43.220  58.280  66.530  1.00  0.00           H
ATOM   1466  CB  LYS A 680      43.860  59.450  64.840  1.00  0.00           C
ATOM   1467  HB1 LYS A 680      43.970  60.360  65.460  1.00  0.00           H
ATOM   1468  HB2 LYS A 680      43.420  59.710  63.850  1.00  0.00           H
ATOM   1469  CG  LYS A 680      45.280  58.980  64.640  1.00  0.00           C
ATOM   1470  HG1 LYS A 680      45.890  59.850  64.320  1.00  0.00           H
ATOM   1471  HG2 LYS A 680      45.380  58.240  63.820  1.00  0.00           H
ATOM   1472  CD  LYS A 680      45.940  58.510  65.920  1.00  0.00           C
ATOM   1473  HD1 LYS A 680      45.570  57.490  66.150  1.00  0.00           H
ATOM   1474  HD2 LYS A 680      45.480  59.160  66.700  1.00  0.00           H
ATOM   1475  CE  LYS A 680      47.480  58.580  65.990  1.00  0.00           C
ATOM   1476  HE1 LYS A 680      47.920  59.590  65.790  1.00  0.00           H
ATOM   1477  HE2 LYS A 680      47.890  57.810  65.310  1.00  0.00           H
ATOM   1478  NZ  LYS A 680      47.800  57.930  67.300  1.00  0.00           N
ATOM   1479  HZ1 LYS A 680      48.780  57.950  67.610  1.00  0.00           H
ATOM   1480  HZ2 LYS A 680      47.500  56.930  67.260  1.00  0.00           H
ATOM   1481  HZ3 LYS A 680      47.060  58.320  67.930  1.00  0.00           H
ATOM   1482  C   LYS A 680      41.500  59.300  65.930  1.00  0.00           C
ATOM   1483  O   LYS A 680      41.410  59.800  67.070  1.00  0.00           O
ATOM   1484  N   PHE A 681      40.590  59.370  64.940  1.00  0.00           N
ATOM   1485  HN  PHE A 681      40.890  59.070  64.040  1.00  0.00           H
ATOM   1486  CA  PHE A 681      39.230  59.900  65.240  1.00  0.00           C
ATOM   1487  HA  PHE A 681      39.400  60.930  65.460  1.00  0.00           H
ATOM   1488  CB  PHE A 681      38.340  59.900  63.960  1.00  0.00           C
ATOM   1489  HB1 PHE A 681      37.290  60.190  64.100  1.00  0.00           H
ATOM   1490  HB2 PHE A 681      38.410  58.940  63.410  1.00  0.00           H
ATOM   1491  CG  PHE A 681      38.800  60.920  62.950  1.00  0.00           C
ATOM   1492  CD1 PHE A 681      38.160  60.910  61.710  1.00  0.00           C
ATOM   1493  HD1 PHE A 681      37.590  60.040  61.420  1.00  0.00           H
ATOM   1494  CE1 PHE A 681      38.450  61.860  60.780  1.00  0.00           C
ATOM   1495  HE1 PHE A 681      38.040  61.820  59.780  1.00  0.00           H
ATOM   1496  CZ  PHE A 681      39.310  62.920  60.980  1.00  0.00           C
ATOM   1497  HZ  PHE A 681      39.570  63.680  60.250  1.00  0.00           H
ATOM   1498  CD2 PHE A 681      39.710  62.020  63.200  1.00  0.00           C
ATOM   1499  HD2 PHE A 681      40.380  61.950  64.040  1.00  0.00           H
ATOM   1500  CE2 PHE A 681      40.010  62.950  62.190  1.00  0.00           C
ATOM   1501  HE2 PHE A 681      40.780  63.710  62.240  1.00  0.00           H
ATOM   1502  C   PHE A 681      38.450  59.280  66.460  1.00  0.00           C
ATOM   1503  O   PHE A 681      37.930  59.910  67.370  1.00  0.00           O
ATOM   1504  N   CYS A 682      38.450  58.000  66.430  1.00  0.00           N
ATOM   1505  HN  CYS A 682      38.990  57.590  65.700  1.00  0.00           H
ATOM   1506  CA  CYS A 682      37.750  57.200  67.460  1.00  0.00           C
ATOM   1507  HA  CYS A 682      36.710  57.490  67.420  1.00  0.00           H
ATOM   1508  CB  CYS A 682      37.650  55.710  67.150  1.00  0.00           C
ATOM   1509  HB1 CYS A 682      37.180  55.190  68.020  1.00  0.00           H
ATOM   1510  HB2 CYS A 682      38.680  55.270  67.160  1.00  0.00           H
ATOM   1511  SG  CYS A 682      36.870  55.450  65.560  1.00  0.00           S
ATOM   1512  HG1 CYS A 682      37.780  56.110  64.880  1.00  0.00           H
ATOM   1513  C   CYS A 682      38.330  57.430  68.830  1.00  0.00           C
ATOM   1514  O   CYS A 682      37.650  57.540  69.820  1.00  0.00           O
ATOM   1515  N   ARG A 683      39.710  57.550  68.880  1.00  0.00           N
ATOM   1516  HN  ARG A 683      40.340  57.320  68.140  1.00  0.00           H
ATOM   1517  CA  ARG A 683      40.450  58.070  69.960  1.00  0.00           C
ATOM   1518  HA  ARG A 683      40.130  57.480  70.810  1.00  0.00           H
ATOM   1519  CB  ARG A 683      41.950  57.780  69.830  1.00  0.00           C
ATOM   1520  HB1 ARG A 683      42.480  58.490  70.500  1.00  0.00           H
ATOM   1521  HB2 ARG A 683      42.350  57.940  68.810  1.00  0.00           H
ATOM   1522  CG  ARG A 683      42.240  56.300  70.090  1.00  0.00           C
ATOM   1523  HG1 ARG A 683      43.330  56.130  70.060  1.00  0.00           H
ATOM   1524  HG2 ARG A 683      41.730  55.830  69.230  1.00  0.00           H
ATOM   1525  CD  ARG A 683      41.730  55.560  71.360  1.00  0.00           C
ATOM   1526  HD1 ARG A 683      42.060  54.490  71.370  1.00  0.00           H
ATOM   1527  HD2 ARG A 683      40.640  55.600  71.550  1.00  0.00           H
ATOM   1528  NE  ARG A 683      42.550  56.170  72.500  1.00  0.00           N
ATOM   1529  HE  ARG A 683      43.540  56.280  72.500  1.00  0.00           H
ATOM   1530  CZ  ARG A 683      42.120  57.100  73.400  1.00  0.00           C
ATOM   1531  NH1 ARG A 683      43.100  57.790  73.990  1.00  0.00           N
ATOM   1532 HH11 ARG A 683      42.760  58.230  74.830  1.00  0.00           H
ATOM   1533 HH12 ARG A 683      44.010  57.400  74.010  1.00  0.00           H
ATOM   1534  NH2 ARG A 683      40.890  57.300  73.700  1.00  0.00           N
ATOM   1535 HH21 ARG A 683      40.290  56.600  73.320  1.00  0.00           H
ATOM   1536 HH22 ARG A 683      40.670  57.910  74.450  1.00  0.00           H
ATOM   1537  C   ARG A 683      40.210  59.500  70.370  1.00  0.00           C
ATOM   1538  O   ARG A 683      40.270  59.830  71.530  1.00  0.00           O
ATOM   1539  N   ASP A 684      39.950  60.470  69.440  1.00  0.00           N
ATOM   1540  HN  ASP A 684      39.930  60.240  68.460  1.00  0.00           H
ATOM   1541  CA  ASP A 684      39.720  61.850  69.880  1.00  0.00           C
ATOM   1542  HA  ASP A 684      40.400  62.040  70.710  1.00  0.00           H
ATOM   1543  CB  ASP A 684      39.880  62.880  68.730  1.00  0.00           C
ATOM   1544  HB1 ASP A 684      39.550  63.860  69.130  1.00  0.00           H
ATOM   1545  HB2 ASP A 684      39.310  62.570  67.840  1.00  0.00           H
ATOM   1546  CG  ASP A 684      41.340  63.050  68.460  1.00  0.00           C
ATOM   1547  OD1 ASP A 684      41.580  63.860  67.510  1.00  0.00           O
ATOM   1548  OD2 ASP A 684      42.250  62.460  69.110  1.00  0.00           O
ATOM   1549  C   ASP A 684      38.250  62.040  70.440  1.00  0.00           C
ATOM   1550  O   ASP A 684      38.020  62.870  71.300  1.00  0.00           O
ATOM   1551  N   TYR A 685      37.280  61.210  69.920  1.00  0.00           N
ATOM   1552  HN  TYR A 685      37.590  60.650  69.160  1.00  0.00           H
ATOM   1553  CA  TYR A 685      35.900  61.440  70.280  1.00  0.00           C
ATOM   1554  HA  TYR A 685      35.740  62.430  70.700  1.00  0.00           H
ATOM   1555  CB  TYR A 685      34.980  61.380  69.000  1.00  0.00           C
ATOM   1556  HB1 TYR A 685      33.920  61.490  69.350  1.00  0.00           H
ATOM   1557  HB2 TYR A 685      35.100  60.410  68.460  1.00  0.00           H
ATOM   1558  CG  TYR A 685      35.270  62.530  68.010  1.00  0.00           C
ATOM   1559  CD1 TYR A 685      34.940  63.790  68.420  1.00  0.00           C
ATOM   1560  HD1 TYR A 685      34.320  63.890  69.310  1.00  0.00           H
ATOM   1561  CE1 TYR A 685      35.300  64.890  67.630  1.00  0.00           C
ATOM   1562  HE1 TYR A 685      34.870  65.860  67.830  1.00  0.00           H
ATOM   1563  CZ  TYR A 685      36.000  64.710  66.430  1.00  0.00           C
ATOM   1564  OH  TYR A 685      36.320  65.760  65.650  1.00  0.00           O
ATOM   1565  HH  TYR A 685      35.900  66.570  65.960  1.00  0.00           H
ATOM   1566  CD2 TYR A 685      35.910  62.280  66.760  1.00  0.00           C
ATOM   1567  HD2 TYR A 685      36.100  61.230  66.560  1.00  0.00           H
ATOM   1568  CE2 TYR A 685      36.280  63.410  65.940  1.00  0.00           C
ATOM   1569  HE2 TYR A 685      36.800  63.230  65.020  1.00  0.00           H
ATOM   1570  C   TYR A 685      35.450  60.450  71.340  1.00  0.00           C
ATOM   1571  O   TYR A 685      34.330  60.460  71.830  1.00  0.00           O
ATOM   1572  N   GLN A 686      36.330  59.510  71.790  1.00  0.00           N
ATOM   1573  HN  GLN A 686      37.260  59.600  71.450  1.00  0.00           H
ATOM   1574  CA  GLN A 686      36.180  58.590  72.830  1.00  0.00           C
ATOM   1575  HA  GLN A 686      37.130  58.150  73.100  1.00  0.00           H
ATOM   1576  CB  GLN A 686      35.810  59.130  74.210  1.00  0.00           C
ATOM   1577  HB1 GLN A 686      35.690  58.280  74.920  1.00  0.00           H
ATOM   1578  HB2 GLN A 686      34.830  59.680  74.180  1.00  0.00           H
ATOM   1579  CG  GLN A 686      36.770  60.120  74.940  1.00  0.00           C
ATOM   1580  HG1 GLN A 686      36.690  60.100  76.040  1.00  0.00           H
ATOM   1581  HG2 GLN A 686      36.510  61.130  74.590  1.00  0.00           H
ATOM   1582  CD  GLN A 686      38.240  59.790  74.590  1.00  0.00           C
ATOM   1583  OE1 GLN A 686      38.860  58.760  74.930  1.00  0.00           O
ATOM   1584  NE2 GLN A 686      38.930  60.720  73.790  1.00  0.00           N
ATOM   1585 HE21 GLN A 686      39.860  60.510  73.490  1.00  0.00           H
ATOM   1586 HE22 GLN A 686      38.390  61.410  73.300  1.00  0.00           H
ATOM   1587  C   GLN A 686      35.280  57.380  72.470  1.00  0.00           C
ATOM   1588  O   GLN A 686      34.520  56.880  73.330  1.00  0.00           O
ATOM   1589  N   LEU A 687      35.280  56.850  71.230  1.00  0.00           N
ATOM   1590  HN  LEU A 687      35.890  57.120  70.510  1.00  0.00           H
ATOM   1591  CA  LEU A 687      34.230  55.850  70.840  1.00  0.00           C
ATOM   1592  HA  LEU A 687      33.450  55.660  71.570  1.00  0.00           H
ATOM   1593  CB  LEU A 687      33.570  56.310  69.520  1.00  0.00           C
ATOM   1594  HB1 LEU A 687      32.800  55.530  69.340  1.00  0.00           H
ATOM   1595  HB2 LEU A 687      34.240  56.120  68.660  1.00  0.00           H
ATOM   1596  CG  LEU A 687      33.010  57.750  69.460  1.00  0.00           C
ATOM   1597  HG  LEU A 687      33.330  58.450  70.260  1.00  0.00           H
ATOM   1598  CD1 LEU A 687      33.240  58.370  68.070  1.00  0.00           C
ATOM   1599 HD11 LEU A 687      32.710  59.340  67.920  1.00  0.00           H
ATOM   1600 HD12 LEU A 687      32.870  57.720  67.250  1.00  0.00           H
ATOM   1601 HD13 LEU A 687      34.330  58.490  67.930  1.00  0.00           H
ATOM   1602  CD2 LEU A 687      31.520  57.760  69.790  1.00  0.00           C
ATOM   1603 HD21 LEU A 687      30.970  57.110  69.090  1.00  0.00           H
ATOM   1604 HD22 LEU A 687      31.090  58.780  69.740  1.00  0.00           H
ATOM   1605 HD23 LEU A 687      31.360  57.330  70.800  1.00  0.00           H
ATOM   1606  C   LEU A 687      35.020  54.530  70.540  1.00  0.00           C
ATOM   1607  O   LEU A 687      36.220  54.570  70.170  1.00  0.00           O
ATOM   1608  N   SER A 688      34.340  53.330  70.590  1.00  0.00           N
ATOM   1609  HN  SER A 688      33.370  53.450  70.800  1.00  0.00           H
ATOM   1610  CA  SER A 688      35.050  52.080  70.260  1.00  0.00           C
ATOM   1611  HA  SER A 688      36.020  52.280  70.680  1.00  0.00           H
ATOM   1612  CB  SER A 688      34.410  50.840  70.870  1.00  0.00           C
ATOM   1613  HB1 SER A 688      33.320  50.850  70.630  1.00  0.00           H
ATOM   1614  HB2 SER A 688      34.610  50.870  71.970  1.00  0.00           H
ATOM   1615  OG  SER A 688      34.950  49.640  70.300  1.00  0.00           O
ATOM   1616  HG1 SER A 688      34.340  48.970  70.630  1.00  0.00           H
ATOM   1617  C   SER A 688      35.280  51.990  68.720  1.00  0.00           C
ATOM   1618  O   SER A 688      34.320  51.920  67.950  1.00  0.00           O
ATOM   1619  N   TYR A 689      36.510  51.930  68.310  1.00  0.00           N
ATOM   1620  HN  TYR A 689      37.260  51.900  68.970  1.00  0.00           H
ATOM   1621  CA  TYR A 689      37.050  51.680  66.990  1.00  0.00           C
ATOM   1622  HA  TYR A 689      36.760  52.490  66.340  1.00  0.00           H
ATOM   1623  CB  TYR A 689      38.600  51.480  67.090  1.00  0.00           C
ATOM   1624  HB1 TYR A 689      38.760  50.660  67.830  1.00  0.00           H
ATOM   1625  HB2 TYR A 689      39.190  52.350  67.440  1.00  0.00           H
ATOM   1626  CG  TYR A 689      39.240  51.090  65.750  1.00  0.00           C
ATOM   1627  CD1 TYR A 689      40.060  49.950  65.770  1.00  0.00           C
ATOM   1628  HD1 TYR A 689      40.150  49.400  66.690  1.00  0.00           H
ATOM   1629  CE1 TYR A 689      40.740  49.540  64.580  1.00  0.00           C
ATOM   1630  HE1 TYR A 689      41.300  48.620  64.550  1.00  0.00           H
ATOM   1631  CZ  TYR A 689      40.720  50.370  63.430  1.00  0.00           C
ATOM   1632  OH  TYR A 689      41.430  50.030  62.300  1.00  0.00           O
ATOM   1633  HH  TYR A 689      40.890  50.190  61.520  1.00  0.00           H
ATOM   1634  CD2 TYR A 689      39.260  51.920  64.610  1.00  0.00           C
ATOM   1635  HD2 TYR A 689      38.690  52.840  64.610  1.00  0.00           H
ATOM   1636  CE2 TYR A 689      39.880  51.590  63.440  1.00  0.00           C
ATOM   1637  HE2 TYR A 689      39.660  52.120  62.520  1.00  0.00           H
ATOM   1638  C   TYR A 689      36.450  50.420  66.310  1.00  0.00           C
ATOM   1639  O   TYR A 689      36.030  50.440  65.170  1.00  0.00           O
ATOM   1640  N   LEU A 690      36.290  49.280  67.070  1.00  0.00           N
ATOM   1641  HN  LEU A 690      36.450  49.260  68.060  1.00  0.00           H
ATOM   1642  CA  LEU A 690      35.930  48.020  66.470  1.00  0.00           C
ATOM   1643  HA  LEU A 690      36.320  48.060  65.470  1.00  0.00           H
ATOM   1644  CB  LEU A 690      36.380  46.790  67.340  1.00  0.00           C
ATOM   1645  HB1 LEU A 690      36.290  45.800  66.840  1.00  0.00           H
ATOM   1646  HB2 LEU A 690      35.870  46.790  68.340  1.00  0.00           H
ATOM   1647  CG  LEU A 690      37.920  46.870  67.730  1.00  0.00           C
ATOM   1648  HG  LEU A 690      38.030  47.890  68.150  1.00  0.00           H
ATOM   1649  CD1 LEU A 690      38.330  45.860  68.850  1.00  0.00           C
ATOM   1650 HD11 LEU A 690      37.970  44.840  68.610  1.00  0.00           H
ATOM   1651 HD12 LEU A 690      37.820  46.130  69.790  1.00  0.00           H
ATOM   1652 HD13 LEU A 690      39.430  45.930  68.970  1.00  0.00           H
ATOM   1653  CD2 LEU A 690      38.830  46.690  66.510  1.00  0.00           C
ATOM   1654 HD21 LEU A 690      39.930  46.550  66.680  1.00  0.00           H
ATOM   1655 HD22 LEU A 690      38.820  47.510  65.770  1.00  0.00           H
ATOM   1656 HD23 LEU A 690      38.560  45.840  65.850  1.00  0.00           H
ATOM   1657  C   LEU A 690      34.340  47.990  66.240  1.00  0.00           C
ATOM   1658  O   LEU A 690      33.840  47.390  65.300  1.00  0.00           O
ATOM   1659  N   SER A 691      33.540  48.530  67.180  1.00  0.00           N
ATOM   1660  HN  SER A 691      33.930  49.060  67.920  1.00  0.00           H
ATOM   1661  CA  SER A 691      32.110  48.730  66.980  1.00  0.00           C
ATOM   1662  HA  SER A 691      31.740  47.750  66.710  1.00  0.00           H
ATOM   1663  CB  SER A 691      31.460  49.190  68.270  1.00  0.00           C
ATOM   1664  HB1 SER A 691      31.900  50.150  68.640  1.00  0.00           H
ATOM   1665  HB2 SER A 691      31.680  48.520  69.120  1.00  0.00           H
ATOM   1666  OG  SER A 691      30.080  49.570  68.220  1.00  0.00           O
ATOM   1667  HG1 SER A 691      29.530  48.810  67.990  1.00  0.00           H
ATOM   1668  C   SER A 691      31.710  49.660  65.880  1.00  0.00           C
ATOM   1669  O   SER A 691      31.070  49.270  64.960  1.00  0.00           O
ATOM   1670  N   LEU A 692      32.290  50.920  65.830  1.00  0.00           N
ATOM   1671  HN  LEU A 692      32.910  51.140  66.570  1.00  0.00           H
ATOM   1672  CA  LEU A 692      32.020  51.790  64.710  1.00  0.00           C
ATOM   1673  HA  LEU A 692      30.940  51.790  64.580  1.00  0.00           H
ATOM   1674  CB  LEU A 692      32.570  53.240  65.100  1.00  0.00           C
ATOM   1675  HB1 LEU A 692      33.660  53.060  65.250  1.00  0.00           H
ATOM   1676  HB2 LEU A 692      32.040  53.590  66.020  1.00  0.00           H
ATOM   1677  CG  LEU A 692      32.560  54.310  63.960  1.00  0.00           C
ATOM   1678  HG  LEU A 692      33.230  53.940  63.160  1.00  0.00           H
ATOM   1679  CD1 LEU A 692      31.180  54.550  63.240  1.00  0.00           C
ATOM   1680 HD11 LEU A 692      31.480  55.100  62.310  1.00  0.00           H
ATOM   1681 HD12 LEU A 692      30.460  55.070  63.900  1.00  0.00           H
ATOM   1682 HD13 LEU A 692      30.670  53.580  63.080  1.00  0.00           H
ATOM   1683  CD2 LEU A 692      33.090  55.680  64.400  1.00  0.00           C
ATOM   1684 HD21 LEU A 692      34.050  55.610  64.950  1.00  0.00           H
ATOM   1685 HD22 LEU A 692      32.380  56.060  65.160  1.00  0.00           H
ATOM   1686 HD23 LEU A 692      33.100  56.340  63.510  1.00  0.00           H
ATOM   1687  C   LEU A 692      32.630  51.250  63.390  1.00  0.00           C
ATOM   1688  O   LEU A 692      31.900  51.230  62.350  1.00  0.00           O
ATOM   1689  N   ARG A 693      33.820  50.690  63.290  1.00  0.00           N
ATOM   1690  HN  ARG A 693      34.510  50.710  64.010  1.00  0.00           H
ATOM   1691  CA  ARG A 693      34.370  50.080  62.020  1.00  0.00           C
ATOM   1692  HA  ARG A 693      34.430  50.880  61.300  1.00  0.00           H
ATOM   1693  CB  ARG A 693      35.840  49.580  62.260  1.00  0.00           C
ATOM   1694  HB1 ARG A 693      35.750  49.000  63.200  1.00  0.00           H
ATOM   1695  HB2 ARG A 693      36.430  50.500  62.480  1.00  0.00           H
ATOM   1696  CG  ARG A 693      36.490  48.730  61.140  1.00  0.00           C
ATOM   1697  HG1 ARG A 693      36.600  49.350  60.230  1.00  0.00           H
ATOM   1698  HG2 ARG A 693      35.900  47.860  60.770  1.00  0.00           H
ATOM   1699  CD  ARG A 693      37.890  48.300  61.490  1.00  0.00           C
ATOM   1700  HD1 ARG A 693      37.780  47.660  62.390  1.00  0.00           H
ATOM   1701  HD2 ARG A 693      38.620  49.120  61.690  1.00  0.00           H
ATOM   1702  NE  ARG A 693      38.500  47.580  60.300  1.00  0.00           N
ATOM   1703  HE  ARG A 693      39.230  48.080  59.840  1.00  0.00           H
ATOM   1704  CZ  ARG A 693      38.380  46.340  59.980  1.00  0.00           C
ATOM   1705  NH1 ARG A 693      37.760  45.400  60.650  1.00  0.00           N
ATOM   1706 HH11 ARG A 693      37.170  45.670  61.410  1.00  0.00           H
ATOM   1707 HH12 ARG A 693      37.730  44.480  60.260  1.00  0.00           H
ATOM   1708  NH2 ARG A 693      38.970  46.000  58.880  1.00  0.00           N
ATOM   1709 HH21 ARG A 693      39.410  46.790  58.450  1.00  0.00           H
ATOM   1710 HH22 ARG A 693      38.730  45.060  58.650  1.00  0.00           H
ATOM   1711  C   ARG A 693      33.500  48.990  61.430  1.00  0.00           C
ATOM   1712  O   ARG A 693      33.330  48.870  60.220  1.00  0.00           O
ATOM   1713  N   THR A 694      32.990  48.050  62.350  1.00  0.00           N
ATOM   1714  HN  THR A 694      33.230  48.170  63.310  1.00  0.00           H
ATOM   1715  CA  THR A 694      32.030  47.040  61.930  1.00  0.00           C
ATOM   1716  HA  THR A 694      32.540  46.400  61.240  1.00  0.00           H
ATOM   1717  CB  THR A 694      31.670  46.140  63.100  1.00  0.00           C
ATOM   1718  HB  THR A 694      31.190  46.790  63.870  1.00  0.00           H
ATOM   1719  OG1 THR A 694      32.820  45.570  63.670  1.00  0.00           O
ATOM   1720  HG1 THR A 694      33.040  46.270  64.290  1.00  0.00           H
ATOM   1721  CG2 THR A 694      30.710  45.020  62.620  1.00  0.00           C
ATOM   1722 HG21 THR A 694      29.770  45.550  62.360  1.00  0.00           H
ATOM   1723 HG22 THR A 694      30.450  44.340  63.450  1.00  0.00           H
ATOM   1724 HG23 THR A 694      31.260  44.570  61.760  1.00  0.00           H
ATOM   1725  C   THR A 694      30.770  47.670  61.360  1.00  0.00           C
ATOM   1726  O   THR A 694      30.220  47.130  60.400  1.00  0.00           O
ATOM   1727  N   SER A 695      30.260  48.820  61.910  1.00  0.00           N
ATOM   1728  HN  SER A 695      30.530  49.120  62.820  1.00  0.00           H
ATOM   1729  CA  SER A 695      29.110  49.500  61.400  1.00  0.00           C
ATOM   1730  HA  SER A 695      28.300  48.790  61.410  1.00  0.00           H
ATOM   1731  CB  SER A 695      28.620  50.530  62.370  1.00  0.00           C
ATOM   1732  HB1 SER A 695      27.690  50.990  61.970  1.00  0.00           H
ATOM   1733  HB2 SER A 695      29.270  51.380  62.670  1.00  0.00           H
ATOM   1734  OG  SER A 695      28.180  49.800  63.480  1.00  0.00           O
ATOM   1735  HG1 SER A 695      28.140  50.400  64.230  1.00  0.00           H
ATOM   1736  C   SER A 695      29.350  50.020  59.980  1.00  0.00           C
ATOM   1737  O   SER A 695      28.450  50.030  59.160  1.00  0.00           O
ATOM   1738  N   ILE A 696      30.590  50.670  59.760  1.00  0.00           N
ATOM   1739  HN  ILE A 696      31.230  50.770  60.530  1.00  0.00           H
ATOM   1740  CA  ILE A 696      31.120  51.130  58.490  1.00  0.00           C
ATOM   1741  HA  ILE A 696      30.370  51.760  58.020  1.00  0.00           H
ATOM   1742  CB  ILE A 696      32.400  51.920  58.610  1.00  0.00           C
ATOM   1743  HB  ILE A 696      33.200  51.310  59.100  1.00  0.00           H
ATOM   1744  CG2 ILE A 696      32.960  52.410  57.280  1.00  0.00           C
ATOM   1745 HG21 ILE A 696      33.320  51.590  56.600  1.00  0.00           H
ATOM   1746 HG22 ILE A 696      33.770  53.130  57.500  1.00  0.00           H
ATOM   1747 HG23 ILE A 696      32.160  52.970  56.750  1.00  0.00           H
ATOM   1748  CG1 ILE A 696      32.220  53.110  59.540  1.00  0.00           C
ATOM   1749 HG11 ILE A 696      31.560  52.840  60.400  1.00  0.00           H
ATOM   1750 HG12 ILE A 696      31.520  53.790  59.000  1.00  0.00           H
ATOM   1751  CD  ILE A 696      33.440  53.870  60.020  1.00  0.00           C
ATOM   1752  HD1 ILE A 696      33.830  53.430  60.970  1.00  0.00           H
ATOM   1753  HD2 ILE A 696      33.320  54.950  60.270  1.00  0.00           H
ATOM   1754  HD3 ILE A 696      34.180  53.930  59.190  1.00  0.00           H
ATOM   1755  C   ILE A 696      31.360  49.990  57.500  1.00  0.00           C
ATOM   1756  O   ILE A 696      31.090  50.180  56.330  1.00  0.00           O
ATOM   1757  N   GLY A 697      31.890  48.890  57.980  1.00  0.00           N
ATOM   1758  HN  GLY A 697      31.950  48.680  58.950  1.00  0.00           H
ATOM   1759  CA  GLY A 697      32.170  47.730  57.030  1.00  0.00           C
ATOM   1760  HA1 GLY A 697      32.700  47.080  57.710  1.00  0.00           H
ATOM   1761  HA2 GLY A 697      32.740  48.070  56.190  1.00  0.00           H
ATOM   1762  C   GLY A 697      30.960  46.890  56.640  1.00  0.00           C
ATOM   1763  O   GLY A 697      30.890  46.430  55.480  1.00  0.00           O
ATOM   1764  N   LEU A 698      29.900  46.820  57.470  1.00  0.00           N
ATOM   1765  HN  LEU A 698      29.980  47.170  58.400  1.00  0.00           H
ATOM   1766  CA  LEU A 698      28.590  46.400  57.050  1.00  0.00           C
ATOM   1767  HA  LEU A 698      28.770  45.430  56.590  1.00  0.00           H
ATOM   1768  CB  LEU A 698      27.720  46.170  58.310  1.00  0.00           C
ATOM   1769  HB1 LEU A 698      26.660  46.030  58.010  1.00  0.00           H
ATOM   1770  HB2 LEU A 698      27.860  47.030  59.010  1.00  0.00           H
ATOM   1771  CG  LEU A 698      28.140  44.910  59.150  1.00  0.00           C
ATOM   1772  HG  LEU A 698      29.240  44.970  59.280  1.00  0.00           H
ATOM   1773  CD1 LEU A 698      27.520  45.020  60.530  1.00  0.00           C
ATOM   1774 HD11 LEU A 698      27.780  44.190  61.220  1.00  0.00           H
ATOM   1775 HD12 LEU A 698      26.430  44.850  60.360  1.00  0.00           H
ATOM   1776 HD13 LEU A 698      27.660  46.040  60.960  1.00  0.00           H
ATOM   1777  CD2 LEU A 698      27.780  43.600  58.530  1.00  0.00           C
ATOM   1778 HD21 LEU A 698      26.690  43.450  58.360  1.00  0.00           H
ATOM   1779 HD22 LEU A 698      28.130  42.760  59.160  1.00  0.00           H
ATOM   1780 HD23 LEU A 698      28.230  43.370  57.540  1.00  0.00           H
ATOM   1781  C   LEU A 698      27.880  47.340  56.070  1.00  0.00           C
ATOM   1782  O   LEU A 698      27.220  46.900  55.130  1.00  0.00           O
ATOM   1783  N   TRP A 699      27.890  48.670  56.220  1.00  0.00           N
ATOM   1784  HN  TRP A 699      28.250  49.120  57.020  1.00  0.00           H
ATOM   1785  CA  TRP A 699      27.420  49.610  55.130  1.00  0.00           C
ATOM   1786  HA  TRP A 699      26.440  49.350  54.760  1.00  0.00           H
ATOM   1787  CB  TRP A 699      27.400  51.040  55.540  1.00  0.00           C
ATOM   1788  HB1 TRP A 699      27.410  51.720  54.650  1.00  0.00           H
ATOM   1789  HB2 TRP A 699      28.280  51.190  56.220  1.00  0.00           H
ATOM   1790  CG  TRP A 699      26.110  51.470  56.210  1.00  0.00           C
ATOM   1791  CD1 TRP A 699      26.030  51.650  57.530  1.00  0.00           C
ATOM   1792  HD1 TRP A 699      26.780  51.370  58.250  1.00  0.00           H
ATOM   1793  NE1 TRP A 699      24.800  52.310  57.820  1.00  0.00           N
ATOM   1794  HE1 TRP A 699      24.750  52.920  58.570  1.00  0.00           H
ATOM   1795  CE2 TRP A 699      24.120  52.390  56.590  1.00  0.00           C
ATOM   1796  CD2 TRP A 699      24.900  51.830  55.590  1.00  0.00           C
ATOM   1797  CE3 TRP A 699      24.500  51.850  54.260  1.00  0.00           C
ATOM   1798  HE3 TRP A 699      25.200  51.470  53.520  1.00  0.00           H
ATOM   1799  CZ3 TRP A 699      23.280  52.470  53.960  1.00  0.00           C
ATOM   1800  HZ3 TRP A 699      22.860  52.570  52.970  1.00  0.00           H
ATOM   1801  CZ2 TRP A 699      22.910  53.020  56.300  1.00  0.00           C
ATOM   1802  HZ2 TRP A 699      22.320  53.520  57.060  1.00  0.00           H
ATOM   1803  CH2 TRP A 699      22.450  52.970  54.980  1.00  0.00           C
ATOM   1804  HH2 TRP A 699      21.570  53.480  54.650  1.00  0.00           H
ATOM   1805  C   TRP A 699      28.300  49.490  53.820  1.00  0.00           C
ATOM   1806  O   TRP A 699      27.680  49.560  52.710  1.00  0.00           O
ATOM   1807  N   THR A 700      29.630  49.370  53.940  1.00  0.00           N
ATOM   1808  HN  THR A 700      30.060  49.310  54.840  1.00  0.00           H
ATOM   1809  CA  THR A 700      30.490  49.120  52.810  1.00  0.00           C
ATOM   1810  HA  THR A 700      30.450  49.980  52.150  1.00  0.00           H
ATOM   1811  CB  THR A 700      31.990  49.050  53.250  1.00  0.00           C
ATOM   1812  HB  THR A 700      32.140  48.170  53.910  1.00  0.00           H
ATOM   1813  OG1 THR A 700      32.540  50.260  53.840  1.00  0.00           O
ATOM   1814  HG1 THR A 700      32.100  50.380  54.700  1.00  0.00           H
ATOM   1815  CG2 THR A 700      32.830  48.990  52.010  1.00  0.00           C
ATOM   1816 HG21 THR A 700      33.880  48.760  52.270  1.00  0.00           H
ATOM   1817 HG22 THR A 700      32.890  49.960  51.470  1.00  0.00           H
ATOM   1818 HG23 THR A 700      32.490  48.280  51.230  1.00  0.00           H
ATOM   1819  C   THR A 700      30.130  47.820  52.090  1.00  0.00           C
ATOM   1820  O   THR A 700      29.970  47.900  50.920  1.00  0.00           O
ATOM   1821  N   SER A 701      29.930  46.660  52.770  1.00  0.00           N
ATOM   1822  HN  SER A 701      30.140  46.690  53.740  1.00  0.00           H
ATOM   1823  CA  SER A 701      29.390  45.470  52.140  1.00  0.00           C
ATOM   1824  HA  SER A 701      30.150  45.090  51.470  1.00  0.00           H
ATOM   1825  CB  SER A 701      29.070  44.380  53.290  1.00  0.00           C
ATOM   1826  HB1 SER A 701      28.170  44.660  53.870  1.00  0.00           H
ATOM   1827  HB2 SER A 701      29.980  44.300  53.930  1.00  0.00           H
ATOM   1828  OG  SER A 701      28.750  43.040  52.740  1.00  0.00           O
ATOM   1829  HG1 SER A 701      29.510  42.880  52.180  1.00  0.00           H
ATOM   1830  C   SER A 701      28.090  45.790  51.310  1.00  0.00           C
ATOM   1831  O   SER A 701      27.980  45.470  50.170  1.00  0.00           O
ATOM   1832  N   PHE A 702      27.140  46.390  52.010  1.00  0.00           N
ATOM   1833  HN  PHE A 702      27.380  46.530  52.970  1.00  0.00           H
ATOM   1834  CA  PHE A 702      25.860  46.740  51.490  1.00  0.00           C
ATOM   1835  HA  PHE A 702      25.560  45.780  51.110  1.00  0.00           H
ATOM   1836  CB  PHE A 702      25.060  47.210  52.740  1.00  0.00           C
ATOM   1837  HB1 PHE A 702      25.690  47.970  53.230  1.00  0.00           H
ATOM   1838  HB2 PHE A 702      24.950  46.300  53.370  1.00  0.00           H
ATOM   1839  CG  PHE A 702      23.680  47.750  52.530  1.00  0.00           C
ATOM   1840  CD1 PHE A 702      22.820  47.320  51.530  1.00  0.00           C
ATOM   1841  HD1 PHE A 702      23.140  46.660  50.730  1.00  0.00           H
ATOM   1842  CE1 PHE A 702      21.550  47.790  51.460  1.00  0.00           C
ATOM   1843  HE1 PHE A 702      20.860  47.450  50.700  1.00  0.00           H
ATOM   1844  CZ  PHE A 702      21.030  48.690  52.430  1.00  0.00           C
ATOM   1845  HZ  PHE A 702      20.050  49.120  52.380  1.00  0.00           H
ATOM   1846  CD2 PHE A 702      23.180  48.610  53.480  1.00  0.00           C
ATOM   1847  HD2 PHE A 702      23.850  48.880  54.280  1.00  0.00           H
ATOM   1848  CE2 PHE A 702      21.850  49.090  53.510  1.00  0.00           C
ATOM   1849  HE2 PHE A 702      21.430  49.800  54.210  1.00  0.00           H
ATOM   1850  C   PHE A 702      25.940  47.700  50.310  1.00  0.00           C
ATOM   1851  O   PHE A 702      25.500  47.360  49.220  1.00  0.00           O
ATOM   1852  N   LEU A 703      26.570  48.890  50.320  1.00  0.00           N
ATOM   1853  HN  LEU A 703      26.960  49.340  51.120  1.00  0.00           H
ATOM   1854  CA  LEU A 703      26.620  49.760  49.110  1.00  0.00           C
ATOM   1855  HA  LEU A 703      25.580  49.920  48.830  1.00  0.00           H
ATOM   1856  CB  LEU A 703      27.270  51.170  49.490  1.00  0.00           C
ATOM   1857  HB1 LEU A 703      27.440  51.760  48.560  1.00  0.00           H
ATOM   1858  HB2 LEU A 703      28.320  50.910  49.730  1.00  0.00           H
ATOM   1859  CG  LEU A 703      26.640  52.000  50.700  1.00  0.00           C
ATOM   1860  HG  LEU A 703      26.990  51.620  51.690  1.00  0.00           H
ATOM   1861  CD1 LEU A 703      27.110  53.470  50.540  1.00  0.00           C
ATOM   1862 HD11 LEU A 703      28.130  53.650  50.960  1.00  0.00           H
ATOM   1863 HD12 LEU A 703      26.410  54.100  51.120  1.00  0.00           H
ATOM   1864 HD13 LEU A 703      27.090  53.790  49.480  1.00  0.00           H
ATOM   1865  CD2 LEU A 703      25.110  52.130  50.670  1.00  0.00           C
ATOM   1866 HD21 LEU A 703      24.870  52.640  51.620  1.00  0.00           H
ATOM   1867 HD22 LEU A 703      24.580  51.160  50.620  1.00  0.00           H
ATOM   1868 HD23 LEU A 703      24.830  52.780  49.810  1.00  0.00           H
ATOM   1869  C   LEU A 703      27.260  49.190  47.870  1.00  0.00           C
ATOM   1870  O   LEU A 703      26.860  49.450  46.740  1.00  0.00           O
ATOM   1871  N   CYS A 704      28.230  48.290  47.980  1.00  0.00           N
ATOM   1872  HN  CYS A 704      28.630  48.090  48.870  1.00  0.00           H
ATOM   1873  CA  CYS A 704      28.750  47.410  46.920  1.00  0.00           C
ATOM   1874  HA  CYS A 704      29.070  47.920  46.030  1.00  0.00           H
ATOM   1875  CB  CYS A 704      29.990  46.600  47.370  1.00  0.00           C
ATOM   1876  HB1 CYS A 704      30.380  45.910  46.600  1.00  0.00           H
ATOM   1877  HB2 CYS A 704      29.610  46.020  48.240  1.00  0.00           H
ATOM   1878  SG  CYS A 704      31.350  47.670  48.060  1.00  0.00           S
ATOM   1879  HG1 CYS A 704      30.820  47.610  49.270  1.00  0.00           H
ATOM   1880  C   CYS A 704      27.650  46.570  46.360  1.00  0.00           C
ATOM   1881  O   CYS A 704      27.570  46.440  45.110  1.00  0.00           O
ATOM   1882  N   ILE A 705      26.800  45.910  47.190  1.00  0.00           N
ATOM   1883  HN  ILE A 705      26.920  45.960  48.170  1.00  0.00           H
ATOM   1884  CA  ILE A 705      25.700  45.050  46.710  1.00  0.00           C
ATOM   1885  HA  ILE A 705      26.140  44.300  46.050  1.00  0.00           H
ATOM   1886  CB  ILE A 705      25.060  44.360  47.860  1.00  0.00           C
ATOM   1887  HB  ILE A 705      24.900  45.150  48.610  1.00  0.00           H
ATOM   1888  CG2 ILE A 705      23.720  43.750  47.490  1.00  0.00           C
ATOM   1889 HG21 ILE A 705      22.960  44.500  47.200  1.00  0.00           H
ATOM   1890 HG22 ILE A 705      23.350  43.100  48.310  1.00  0.00           H
ATOM   1891 HG23 ILE A 705      23.870  43.080  46.610  1.00  0.00           H
ATOM   1892  CG1 ILE A 705      26.040  43.340  48.460  1.00  0.00           C
ATOM   1893 HG11 ILE A 705      27.130  43.560  48.460  1.00  0.00           H
ATOM   1894 HG12 ILE A 705      25.940  42.390  47.900  1.00  0.00           H
ATOM   1895  CD  ILE A 705      25.620  42.960  49.870  1.00  0.00           C
ATOM   1896  HD1 ILE A 705      24.830  42.180  49.930  1.00  0.00           H
ATOM   1897  HD2 ILE A 705      25.130  43.800  50.410  1.00  0.00           H
ATOM   1898  HD3 ILE A 705      26.470  42.730  50.560  1.00  0.00           H
ATOM   1899  C   ILE A 705      24.660  45.840  45.910  1.00  0.00           C
ATOM   1900  O   ILE A 705      24.270  45.500  44.800  1.00  0.00           O
ATOM   1901  N   VAL A 706      24.350  47.070  46.350  1.00  0.00           N
ATOM   1902  HN  VAL A 706      24.600  47.160  47.300  1.00  0.00           H
ATOM   1903  CA  VAL A 706      23.600  48.120  45.630  1.00  0.00           C
ATOM   1904  HA  VAL A 706      22.620  47.760  45.400  1.00  0.00           H
ATOM   1905  CB  VAL A 706      23.460  49.360  46.430  1.00  0.00           C
ATOM   1906  HB  VAL A 706      24.420  49.680  46.900  1.00  0.00           H
ATOM   1907  CG1 VAL A 706      22.670  50.470  45.660  1.00  0.00           C
ATOM   1908 HG11 VAL A 706      21.750  50.100  45.180  1.00  0.00           H
ATOM   1909 HG12 VAL A 706      23.310  51.040  44.940  1.00  0.00           H
ATOM   1910 HG13 VAL A 706      22.340  51.220  46.400  1.00  0.00           H
ATOM   1911  CG2 VAL A 706      22.580  48.880  47.580  1.00  0.00           C
ATOM   1912 HG21 VAL A 706      22.270  49.670  48.290  1.00  0.00           H
ATOM   1913 HG22 VAL A 706      23.220  48.200  48.180  1.00  0.00           H
ATOM   1914 HG23 VAL A 706      21.650  48.360  47.240  1.00  0.00           H
ATOM   1915  C   VAL A 706      24.280  48.560  44.320  1.00  0.00           C
ATOM   1916  O   VAL A 706      23.550  48.770  43.350  1.00  0.00           O
ATOM   1917  N   LEU A 707      25.610  48.640  44.170  1.00  0.00           N
ATOM   1918  HN  LEU A 707      26.130  48.450  45.000  1.00  0.00           H
ATOM   1919  CA  LEU A 707      26.360  48.880  42.880  1.00  0.00           C
ATOM   1920  HA  LEU A 707      25.990  49.740  42.350  1.00  0.00           H
ATOM   1921  CB  LEU A 707      27.870  49.060  43.100  1.00  0.00           C
ATOM   1922  HB1 LEU A 707      28.370  48.890  42.130  1.00  0.00           H
ATOM   1923  HB2 LEU A 707      28.270  48.170  43.640  1.00  0.00           H
ATOM   1924  CG  LEU A 707      28.320  50.350  43.780  1.00  0.00           C
ATOM   1925  HG  LEU A 707      28.230  50.170  44.870  1.00  0.00           H
ATOM   1926  CD1 LEU A 707      29.820  50.540  43.580  1.00  0.00           C
ATOM   1927 HD11 LEU A 707      30.010  50.540  42.490  1.00  0.00           H
ATOM   1928 HD12 LEU A 707      30.350  49.780  44.170  1.00  0.00           H
ATOM   1929 HD13 LEU A 707      30.150  51.530  43.980  1.00  0.00           H
ATOM   1930  CD2 LEU A 707      27.480  51.610  43.390  1.00  0.00           C
ATOM   1931 HD21 LEU A 707      27.880  52.440  44.010  1.00  0.00           H
ATOM   1932 HD22 LEU A 707      26.390  51.500  43.570  1.00  0.00           H
ATOM   1933 HD23 LEU A 707      27.640  51.770  42.300  1.00  0.00           H
ATOM   1934  C   LEU A 707      26.020  47.770  41.870  1.00  0.00           C
ATOM   1935  O   LEU A 707      25.650  48.030  40.710  1.00  0.00           O
ATOM   1936  N   VAL A 708      26.110  46.540  42.350  1.00  0.00           N
ATOM   1937  HN  VAL A 708      26.400  46.400  43.300  1.00  0.00           H
ATOM   1938  CA  VAL A 708      25.810  45.370  41.560  1.00  0.00           C
ATOM   1939  HA  VAL A 708      26.320  45.330  40.610  1.00  0.00           H
ATOM   1940  CB  VAL A 708      26.440  44.190  42.280  1.00  0.00           C
ATOM   1941  HB  VAL A 708      26.170  44.310  43.350  1.00  0.00           H
ATOM   1942  CG1 VAL A 708      25.950  42.790  41.820  1.00  0.00           C
ATOM   1943 HG11 VAL A 708      26.720  42.020  42.020  1.00  0.00           H
ATOM   1944 HG12 VAL A 708      25.760  42.850  40.720  1.00  0.00           H
ATOM   1945 HG13 VAL A 708      25.000  42.730  42.400  1.00  0.00           H
ATOM   1946  CG2 VAL A 708      28.030  44.370  42.130  1.00  0.00           C
ATOM   1947 HG21 VAL A 708      28.640  43.550  42.540  1.00  0.00           H
ATOM   1948 HG22 VAL A 708      28.420  45.290  42.610  1.00  0.00           H
ATOM   1949 HG23 VAL A 708      28.400  44.390  41.090  1.00  0.00           H
ATOM   1950  C   VAL A 708      24.290  45.140  41.310  1.00  0.00           C
ATOM   1951  O   VAL A 708      23.830  44.670  40.280  1.00  0.00           O
ATOM   1952  N   ALA A 709      23.390  45.610  42.240  1.00  0.00           N
ATOM   1953  HN  ALA A 709      23.670  45.770  43.180  1.00  0.00           H
ATOM   1954  CA  ALA A 709      21.920  45.800  42.070  1.00  0.00           C
ATOM   1955  HA  ALA A 709      21.570  44.830  41.750  1.00  0.00           H
ATOM   1956  CB  ALA A 709      21.170  46.170  43.350  1.00  0.00           C
ATOM   1957  HB1 ALA A 709      20.070  46.040  43.230  1.00  0.00           H
ATOM   1958  HB2 ALA A 709      21.250  47.210  43.740  1.00  0.00           H
ATOM   1959  HB3 ALA A 709      21.440  45.440  44.140  1.00  0.00           H
ATOM   1960  C   ALA A 709      21.570  46.840  41.060  1.00  0.00           C
ATOM   1961  O   ALA A 709      20.560  46.780  40.360  1.00  0.00           O
ATOM   1962  N   THR A 710      22.310  47.910  40.960  1.00  0.00           N
ATOM   1963  HN  THR A 710      23.020  48.070  41.650  1.00  0.00           H
ATOM   1964  CA  THR A 710      21.950  49.100  40.150  1.00  0.00           C
ATOM   1965  HA  THR A 710      20.920  49.050  39.840  1.00  0.00           H
ATOM   1966  CB  THR A 710      22.200  50.390  40.970  1.00  0.00           C
ATOM   1967  HB  THR A 710      21.950  51.290  40.370  1.00  0.00           H
ATOM   1968  OG1 THR A 710      23.550  50.490  41.390  1.00  0.00           O
ATOM   1969  HG1 THR A 710      23.680  49.760  41.990  1.00  0.00           H
ATOM   1970  CG2 THR A 710      21.190  50.460  42.160  1.00  0.00           C
ATOM   1971 HG21 THR A 710      21.480  51.370  42.740  1.00  0.00           H
ATOM   1972 HG22 THR A 710      21.330  49.610  42.850  1.00  0.00           H
ATOM   1973 HG23 THR A 710      20.220  50.480  41.620  1.00  0.00           H
ATOM   1974  C   THR A 710      22.550  49.160  38.790  1.00  0.00           C
ATOM   1975  O   THR A 710      22.270  50.110  38.040  1.00  0.00           O
ATOM   1976  N   ASP A 711      23.230  48.130  38.410  1.00  0.00           N
ATOM   1977  HN  ASP A 711      23.400  47.360  39.010  1.00  0.00           H
ATOM   1978  CA  ASP A 711      23.830  48.030  37.120  1.00  0.00           C
ATOM   1979  HA  ASP A 711      24.180  47.010  37.120  1.00  0.00           H
ATOM   1980  CB  ASP A 711      22.700  48.010  36.060  1.00  0.00           C
ATOM   1981  HB1 ASP A 711      22.200  48.980  35.880  1.00  0.00           H
ATOM   1982  HB2 ASP A 711      21.990  47.250  36.440  1.00  0.00           H
ATOM   1983  CG  ASP A 711      23.110  47.510  34.690  1.00  0.00           C
ATOM   1984  OD1 ASP A 711      24.210  46.970  34.570  1.00  0.00           O
ATOM   1985  OD2 ASP A 711      22.210  47.450  33.810  1.00  0.00           O
ATOM   1986  C   ASP A 711      25.130  48.930  37.030  1.00  0.00           C
ATOM   1987  O   ASP A 711      25.490  49.400  35.950  1.00  0.00           O
ATOM   1988  N   ALA A 712      25.870  49.260  38.070  1.00  0.00           N
ATOM   1989  HN  ALA A 712      25.530  48.920  38.930  1.00  0.00           H
ATOM   1990  CA  ALA A 712      27.050  50.110  38.050  1.00  0.00           C
ATOM   1991  HA  ALA A 712      26.950  50.760  37.200  1.00  0.00           H
ATOM   1992  CB  ALA A 712      27.030  50.950  39.410  1.00  0.00           C
ATOM   1993  HB1 ALA A 712      27.860  51.650  39.640  1.00  0.00           H
ATOM   1994  HB2 ALA A 712      26.980  50.200  40.230  1.00  0.00           H
ATOM   1995  HB3 ALA A 712      26.100  51.550  39.350  1.00  0.00           H
ATOM   1996  C   ALA A 712      28.390  49.450  37.980  1.00  0.00           C
ATOM   1997  O   ALA A 712      29.440  50.120  37.880  1.00  0.00           O
ATOM   1998  N   SER A 713      28.450  48.160  37.930  1.00  0.00           N
ATOM   1999  HN  SER A 713      27.560  47.760  37.760  1.00  0.00           H
ATOM   2000  CA  SER A 713      29.650  47.350  38.060  1.00  0.00           C
ATOM   2001  HA  SER A 713      30.000  47.610  39.040  1.00  0.00           H
ATOM   2002  CB  SER A 713      29.460  45.840  37.920  1.00  0.00           C
ATOM   2003  HB1 SER A 713      30.420  45.320  38.150  1.00  0.00           H
ATOM   2004  HB2 SER A 713      29.110  45.460  36.940  1.00  0.00           H
ATOM   2005  OG  SER A 713      28.560  45.300  38.940  1.00  0.00           O
ATOM   2006  HG1 SER A 713      27.670  45.570  38.680  1.00  0.00           H
ATOM   2007  C   SER A 713      30.770  47.650  36.950  1.00  0.00           C
ATOM   2008  O   SER A 713      31.940  47.590  37.350  1.00  0.00           O
ATOM   2009  N   SER A 714      30.400  48.030  35.660  1.00  0.00           N
ATOM   2010  HN  SER A 714      29.440  48.210  35.470  1.00  0.00           H
ATOM   2011  CA  SER A 714      31.290  48.170  34.540  1.00  0.00           C
ATOM   2012  HA  SER A 714      32.250  47.810  34.870  1.00  0.00           H
ATOM   2013  CB  SER A 714      30.880  47.460  33.210  1.00  0.00           C
ATOM   2014  HB1 SER A 714      31.620  47.730  32.440  1.00  0.00           H
ATOM   2015  HB2 SER A 714      29.870  47.820  32.930  1.00  0.00           H
ATOM   2016  OG  SER A 714      31.060  46.010  33.420  1.00  0.00           O
ATOM   2017  HG1 SER A 714      32.020  45.960  33.540  1.00  0.00           H
ATOM   2018  C   SER A 714      31.510  49.640  34.320  1.00  0.00           C
ATOM   2019  O   SER A 714      31.870  50.080  33.260  1.00  0.00           O
ATOM   2020  N   LEU A 715      31.320  50.440  35.400  1.00  0.00           N
ATOM   2021  HN  LEU A 715      30.780  50.220  36.200  1.00  0.00           H
ATOM   2022  CA  LEU A 715      31.550  51.860  35.250  1.00  0.00           C
ATOM   2023  HA  LEU A 715      31.550  52.160  34.220  1.00  0.00           H
ATOM   2024  CB  LEU A 715      30.350  52.530  35.950  1.00  0.00           C
ATOM   2025  HB1 LEU A 715      30.570  53.620  35.900  1.00  0.00           H
ATOM   2026  HB2 LEU A 715      30.270  52.260  37.030  1.00  0.00           H
ATOM   2027  CG  LEU A 715      28.960  52.210  35.340  1.00  0.00           C
ATOM   2028  HG  LEU A 715      28.780  51.120  35.300  1.00  0.00           H
ATOM   2029  CD1 LEU A 715      27.900  52.960  36.150  1.00  0.00           C
ATOM   2030 HD11 LEU A 715      27.980  54.070  36.010  1.00  0.00           H
ATOM   2031 HD12 LEU A 715      27.940  52.680  37.220  1.00  0.00           H
ATOM   2032 HD13 LEU A 715      26.880  52.640  35.860  1.00  0.00           H
ATOM   2033  CD2 LEU A 715      28.860  52.680  33.930  1.00  0.00           C
ATOM   2034 HD21 LEU A 715      27.830  52.520  33.550  1.00  0.00           H
ATOM   2035 HD22 LEU A 715      29.460  52.130  33.170  1.00  0.00           H
ATOM   2036 HD23 LEU A 715      29.150  53.740  33.760  1.00  0.00           H
ATOM   2037  C   LEU A 715      32.890  52.340  35.810  1.00  0.00           C
ATOM   2038  O   LEU A 715      33.210  53.510  36.050  1.00  0.00           O
ATOM   2039  N   VAL A 716      33.760  51.400  36.170  1.00  0.00           N
ATOM   2040  HN  VAL A 716      33.590  50.470  35.860  1.00  0.00           H
ATOM   2041  CA  VAL A 716      35.070  51.550  36.860  1.00  0.00           C
ATOM   2042  HA  VAL A 716      34.810  51.900  37.840  1.00  0.00           H
ATOM   2043  CB  VAL A 716      35.700  50.200  37.110  1.00  0.00           C
ATOM   2044  HB  VAL A 716      35.050  49.530  37.730  1.00  0.00           H
ATOM   2045  CG1 VAL A 716      35.740  49.440  35.720  1.00  0.00           C
ATOM   2046 HG11 VAL A 716      34.770  49.390  35.190  1.00  0.00           H
ATOM   2047 HG12 VAL A 716      36.060  48.400  35.920  1.00  0.00           H
ATOM   2048 HG13 VAL A 716      36.480  49.950  35.070  1.00  0.00           H
ATOM   2049  CG2 VAL A 716      37.080  50.290  37.830  1.00  0.00           C
ATOM   2050 HG21 VAL A 716      36.980  50.550  38.900  1.00  0.00           H
ATOM   2051 HG22 VAL A 716      37.720  51.060  37.320  1.00  0.00           H
ATOM   2052 HG23 VAL A 716      37.730  49.390  37.720  1.00  0.00           H
ATOM   2053  C   VAL A 716      36.040  52.460  36.140  1.00  0.00           C
ATOM   2054  O   VAL A 716      36.730  53.300  36.650  1.00  0.00           O
ATOM   2055  N   CYS A 717      36.130  52.420  34.780  1.00  0.00           N
ATOM   2056  HN  CYS A 717      35.640  51.780  34.190  1.00  0.00           H
ATOM   2057  CA  CYS A 717      36.900  53.490  34.080  1.00  0.00           C
ATOM   2058  HA  CYS A 717      37.580  54.060  34.710  1.00  0.00           H
ATOM   2059  CB  CYS A 717      37.830  52.820  33.010  1.00  0.00           C
ATOM   2060  HB1 CYS A 717      38.220  53.520  32.230  1.00  0.00           H
ATOM   2061  HB2 CYS A 717      37.230  52.120  32.390  1.00  0.00           H
ATOM   2062  SG  CYS A 717      39.150  51.900  33.850  1.00  0.00           S
ATOM   2063  HG1 CYS A 717      38.740  50.650  33.710  1.00  0.00           H
ATOM   2064  C   CYS A 717      36.110  54.550  33.280  1.00  0.00           C
ATOM   2065  O   CYS A 717      36.610  55.440  32.680  1.00  0.00           O
ATOM   2066  N   TYR A 718      34.810  54.490  33.360  1.00  0.00           N
ATOM   2067  HN  TYR A 718      34.440  53.650  33.780  1.00  0.00           H
ATOM   2068  CA  TYR A 718      33.890  55.560  32.960  1.00  0.00           C
ATOM   2069  HA  TYR A 718      33.970  55.670  31.890  1.00  0.00           H
ATOM   2070  CB  TYR A 718      32.450  55.110  33.220  1.00  0.00           C
ATOM   2071  HB1 TYR A 718      32.190  54.950  34.290  1.00  0.00           H
ATOM   2072  HB2 TYR A 718      32.340  54.090  32.810  1.00  0.00           H
ATOM   2073  CG  TYR A 718      31.430  56.070  32.620  1.00  0.00           C
ATOM   2074  CD1 TYR A 718      30.200  56.250  33.310  1.00  0.00           C
ATOM   2075  HD1 TYR A 718      30.130  55.670  34.220  1.00  0.00           H
ATOM   2076  CE1 TYR A 718      29.250  57.020  32.740  1.00  0.00           C
ATOM   2077  HE1 TYR A 718      28.320  57.140  33.260  1.00  0.00           H
ATOM   2078  CZ  TYR A 718      29.450  57.660  31.510  1.00  0.00           C
ATOM   2079  OH  TYR A 718      28.530  58.570  30.940  1.00  0.00           O
ATOM   2080  HH  TYR A 718      28.290  58.260  30.060  1.00  0.00           H
ATOM   2081  CD2 TYR A 718      31.540  56.510  31.310  1.00  0.00           C
ATOM   2082  HD2 TYR A 718      32.390  56.230  30.710  1.00  0.00           H
ATOM   2083  CE2 TYR A 718      30.600  57.410  30.780  1.00  0.00           C
ATOM   2084  HE2 TYR A 718      30.720  57.810  29.790  1.00  0.00           H
ATOM   2085  C   TYR A 718      34.170  56.860  33.760  1.00  0.00           C
ATOM   2086  O   TYR A 718      34.050  57.920  33.140  1.00  0.00           O
ATOM   2087  N   ILE A 719      34.480  56.790  35.060  1.00  0.00           N
ATOM   2088  HN  ILE A 719      34.380  55.900  35.510  1.00  0.00           H
ATOM   2089  CA  ILE A 719      34.950  57.870  36.000  1.00  0.00           C
ATOM   2090  HA  ILE A 719      34.310  58.730  35.860  1.00  0.00           H
ATOM   2091  CB  ILE A 719      34.720  57.550  37.450  1.00  0.00           C
ATOM   2092  HB  ILE A 719      33.630  57.480  37.590  1.00  0.00           H
ATOM   2093  CG2 ILE A 719      35.280  56.190  37.940  1.00  0.00           C
ATOM   2094 HG21 ILE A 719      35.000  56.000  39.000  1.00  0.00           H
ATOM   2095 HG22 ILE A 719      36.380  56.120  37.810  1.00  0.00           H
ATOM   2096 HG23 ILE A 719      34.960  55.340  37.290  1.00  0.00           H
ATOM   2097  CG1 ILE A 719      35.160  58.730  38.390  1.00  0.00           C
ATOM   2098 HG11 ILE A 719      36.170  59.020  38.060  1.00  0.00           H
ATOM   2099 HG12 ILE A 719      35.210  58.400  39.450  1.00  0.00           H
ATOM   2100  CD  ILE A 719      34.280  59.990  38.360  1.00  0.00           C
ATOM   2101  HD1 ILE A 719      33.270  59.690  38.750  1.00  0.00           H
ATOM   2102  HD2 ILE A 719      34.080  60.420  37.350  1.00  0.00           H
ATOM   2103  HD3 ILE A 719      34.650  60.900  38.870  1.00  0.00           H
ATOM   2104  C   ILE A 719      36.310  58.380  35.670  1.00  0.00           C
ATOM   2105  O   ILE A 719      37.340  57.670  35.570  1.00  0.00           O
ATOM   2106  N   THR A 720      36.340  59.740  35.440  1.00  0.00           N
ATOM   2107  HN  THR A 720      35.560  60.340  35.640  1.00  0.00           H
ATOM   2108  CA  THR A 720      37.540  60.500  35.020  1.00  0.00           C
ATOM   2109  HA  THR A 720      37.780  60.030  34.080  1.00  0.00           H
ATOM   2110  CB  THR A 720      37.120  61.950  34.680  1.00  0.00           C
ATOM   2111  HB  THR A 720      36.390  61.920  33.850  1.00  0.00           H
ATOM   2112  OG1 THR A 720      38.250  62.780  34.370  1.00  0.00           O
ATOM   2113  HG1 THR A 720      38.790  62.410  33.670  1.00  0.00           H
ATOM   2114  CG2 THR A 720      36.430  62.600  35.960  1.00  0.00           C
ATOM   2115 HG21 THR A 720      35.530  62.070  36.330  1.00  0.00           H
ATOM   2116 HG22 THR A 720      36.170  63.650  35.730  1.00  0.00           H
ATOM   2117 HG23 THR A 720      37.150  62.580  36.810  1.00  0.00           H
ATOM   2118  C   THR A 720      38.690  60.400  36.040  1.00  0.00           C
ATOM   2119  O   THR A 720      38.530  60.030  37.190  1.00  0.00           O
ATOM   2120  N   ARG A 721      39.930  60.540  35.500  1.00  0.00           N
ATOM   2121  HN  ARG A 721      40.140  60.880  34.590  1.00  0.00           H
ATOM   2122  CA  ARG A 721      41.150  60.080  36.210  1.00  0.00           C
ATOM   2123  HA  ARG A 721      40.940  59.470  37.060  1.00  0.00           H
ATOM   2124  CB  ARG A 721      42.170  59.320  35.180  1.00  0.00           C
ATOM   2125  HB1 ARG A 721      43.180  59.220  35.640  1.00  0.00           H
ATOM   2126  HB2 ARG A 721      42.330  60.070  34.370  1.00  0.00           H
ATOM   2127  CG  ARG A 721      41.610  58.050  34.610  1.00  0.00           C
ATOM   2128  HG1 ARG A 721      42.390  57.740  33.890  1.00  0.00           H
ATOM   2129  HG2 ARG A 721      40.640  58.170  34.080  1.00  0.00           H
ATOM   2130  CD  ARG A 721      41.340  56.990  35.740  1.00  0.00           C
ATOM   2131  HD1 ARG A 721      40.780  56.080  35.440  1.00  0.00           H
ATOM   2132  HD2 ARG A 721      40.840  57.400  36.630  1.00  0.00           H
ATOM   2133  NE  ARG A 721      42.700  56.630  36.280  1.00  0.00           N
ATOM   2134  HE  ARG A 721      43.540  56.890  35.790  1.00  0.00           H
ATOM   2135  CZ  ARG A 721      42.820  55.950  37.400  1.00  0.00           C
ATOM   2136  NH1 ARG A 721      41.770  55.430  38.060  1.00  0.00           N
ATOM   2137 HH11 ARG A 721      40.820  55.480  37.760  1.00  0.00           H
ATOM   2138 HH12 ARG A 721      41.840  54.930  38.920  1.00  0.00           H
ATOM   2139  NH2 ARG A 721      44.020  55.710  37.850  1.00  0.00           N
ATOM   2140 HH21 ARG A 721      44.790  55.960  37.250  1.00  0.00           H
ATOM   2141 HH22 ARG A 721      44.140  55.310  38.750  1.00  0.00           H
ATOM   2142  C   ARG A 721      41.910  61.260  36.650  1.00  0.00           C
ATOM   2143  O   ARG A 721      42.990  61.100  37.240  1.00  0.00           O
ATOM   2144  N   PHE A 722      41.390  62.510  36.430  1.00  0.00           N
ATOM   2145  HN  PHE A 722      40.450  62.570  36.100  1.00  0.00           H
ATOM   2146  CA  PHE A 722      42.070  63.790  36.840  1.00  0.00           C
ATOM   2147  HA  PHE A 722      42.860  63.920  36.110  1.00  0.00           H
ATOM   2148  CB  PHE A 722      40.910  64.930  36.650  1.00  0.00           C
ATOM   2149  HB1 PHE A 722      39.880  64.550  36.710  1.00  0.00           H
ATOM   2150  HB2 PHE A 722      41.020  65.250  35.590  1.00  0.00           H
ATOM   2151  CG  PHE A 722      41.020  66.190  37.460  1.00  0.00           C
ATOM   2152  CD1 PHE A 722      40.010  66.540  38.370  1.00  0.00           C
ATOM   2153  HD1 PHE A 722      39.140  65.900  38.470  1.00  0.00           H
ATOM   2154  CE1 PHE A 722      40.140  67.690  39.210  1.00  0.00           C
ATOM   2155  HE1 PHE A 722      39.480  67.930  40.030  1.00  0.00           H
ATOM   2156  CZ  PHE A 722      41.260  68.500  39.020  1.00  0.00           C
ATOM   2157  HZ  PHE A 722      41.290  69.430  39.560  1.00  0.00           H
ATOM   2158  CD2 PHE A 722      42.110  67.090  37.310  1.00  0.00           C
ATOM   2159  HD2 PHE A 722      42.920  66.930  36.620  1.00  0.00           H
ATOM   2160  CE2 PHE A 722      42.250  68.250  38.090  1.00  0.00           C
ATOM   2161  HE2 PHE A 722      43.020  69.000  37.970  1.00  0.00           H
ATOM   2162  C   PHE A 722      42.760  63.880  38.160  1.00  0.00           C
ATOM   2163  O   PHE A 722      43.930  64.200  38.230  1.00  0.00           O
ATOM   2164  N   THR A 723      41.990  63.560  39.280  1.00  0.00           N
ATOM   2165  HN  THR A 723      41.080  63.190  39.150  1.00  0.00           H
ATOM   2166  CA  THR A 723      42.440  63.660  40.680  1.00  0.00           C
ATOM   2167  HA  THR A 723      43.120  64.490  40.800  1.00  0.00           H
ATOM   2168  CB  THR A 723      41.290  63.690  41.730  1.00  0.00           C
ATOM   2169  HB  THR A 723      41.630  63.520  42.760  1.00  0.00           H
ATOM   2170  OG1 THR A 723      40.240  62.750  41.380  1.00  0.00           O
ATOM   2171  HG1 THR A 723      40.340  61.930  41.870  1.00  0.00           H
ATOM   2172  CG2 THR A 723      40.570  65.050  41.830  1.00  0.00           C
ATOM   2173 HG21 THR A 723      41.380  65.740  42.140  1.00  0.00           H
ATOM   2174 HG22 THR A 723      39.760  64.980  42.590  1.00  0.00           H
ATOM   2175 HG23 THR A 723      40.180  65.380  40.850  1.00  0.00           H
ATOM   2176  C   THR A 723      43.430  62.500  41.050  1.00  0.00           C
ATOM   2177  O   THR A 723      44.120  62.650  42.090  1.00  0.00           O
ATOM   2178  N   GLU A 724      43.510  61.380  40.320  1.00  0.00           N
ATOM   2179  HN  GLU A 724      43.120  61.310  39.400  1.00  0.00           H
ATOM   2180  CA  GLU A 724      44.100  60.160  40.890  1.00  0.00           C
ATOM   2181  HA  GLU A 724      43.530  59.980  41.790  1.00  0.00           H
ATOM   2182  CB  GLU A 724      43.660  59.050  39.860  1.00  0.00           C
ATOM   2183  HB1 GLU A 724      43.960  58.000  40.050  1.00  0.00           H
ATOM   2184  HB2 GLU A 724      44.220  59.330  38.930  1.00  0.00           H
ATOM   2185  CG  GLU A 724      42.130  58.990  39.600  1.00  0.00           C
ATOM   2186  HG1 GLU A 724      41.900  58.120  38.940  1.00  0.00           H
ATOM   2187  HG2 GLU A 724      41.860  59.870  38.990  1.00  0.00           H
ATOM   2188  CD  GLU A 724      41.270  58.770  40.770  1.00  0.00           C
ATOM   2189  OE1 GLU A 724      41.790  58.500  41.930  1.00  0.00           O
ATOM   2190  OE2 GLU A 724      39.970  58.730  40.690  1.00  0.00           O
ATOM   2191  C   GLU A 724      45.580  60.070  41.170  1.00  0.00           C
ATOM   2192  O   GLU A 724      46.000  59.570  42.210  1.00  0.00           O
ATOM   2193  N   GLU A 725      46.460  60.610  40.250  1.00  0.00           N
ATOM   2194  HN  GLU A 725      46.070  60.860  39.370  1.00  0.00           H
ATOM   2195  CA  GLU A 725      47.870  60.790  40.540  1.00  0.00           C
ATOM   2196  HA  GLU A 725      48.250  59.810  40.800  1.00  0.00           H
ATOM   2197  CB  GLU A 725      48.650  61.060  39.190  1.00  0.00           C
ATOM   2198  HB1 GLU A 725      49.700  61.320  39.430  1.00  0.00           H
ATOM   2199  HB2 GLU A 725      48.080  61.810  38.590  1.00  0.00           H
ATOM   2200  CG  GLU A 725      48.780  59.760  38.300  1.00  0.00           C
ATOM   2201  HG1 GLU A 725      47.760  59.430  38.030  1.00  0.00           H
ATOM   2202  HG2 GLU A 725      49.210  58.930  38.910  1.00  0.00           H
ATOM   2203  CD  GLU A 725      49.550  59.960  37.000  1.00  0.00           C
ATOM   2204  OE1 GLU A 725      50.770  60.050  37.160  1.00  0.00           O
ATOM   2205  OE2 GLU A 725      48.900  60.180  35.990  1.00  0.00           O
ATOM   2206  C   GLU A 725      48.220  61.720  41.670  1.00  0.00           C
ATOM   2207  O   GLU A 725      49.120  61.420  42.440  1.00  0.00           O
ATOM   2208  N   ALA A 726      47.460  62.850  41.870  1.00  0.00           N
ATOM   2209  HN  ALA A 726      46.830  63.130  41.140  1.00  0.00           H
ATOM   2210  CA  ALA A 726      47.590  63.640  43.070  1.00  0.00           C
ATOM   2211  HA  ALA A 726      48.620  63.920  43.200  1.00  0.00           H
ATOM   2212  CB  ALA A 726      46.600  64.780  42.980  1.00  0.00           C
ATOM   2213  HB1 ALA A 726      46.340  65.220  43.970  1.00  0.00           H
ATOM   2214  HB2 ALA A 726      45.660  64.390  42.530  1.00  0.00           H
ATOM   2215  HB3 ALA A 726      46.990  65.560  42.300  1.00  0.00           H
ATOM   2216  C   ALA A 726      47.140  62.860  44.310  1.00  0.00           C
ATOM   2217  O   ALA A 726      47.650  63.090  45.460  1.00  0.00           O
ATOM   2218  N   PHE A 727      46.140  61.950  44.220  1.00  0.00           N
ATOM   2219  HN  PHE A 727      45.700  62.040  43.320  1.00  0.00           H
ATOM   2220  CA  PHE A 727      45.740  61.040  45.360  1.00  0.00           C
ATOM   2221  HA  PHE A 727      45.580  61.660  46.230  1.00  0.00           H
ATOM   2222  CB  PHE A 727      44.290  60.470  45.040  1.00  0.00           C
ATOM   2223  HB1 PHE A 727      44.190  59.910  44.090  1.00  0.00           H
ATOM   2224  HB2 PHE A 727      43.670  61.380  44.950  1.00  0.00           H
ATOM   2225  CG  PHE A 727      43.680  59.620  46.170  1.00  0.00           C
ATOM   2226  CD1 PHE A 727      42.900  58.520  45.770  1.00  0.00           C
ATOM   2227  HD1 PHE A 727      42.680  58.280  44.750  1.00  0.00           H
ATOM   2228  CE1 PHE A 727      42.240  57.730  46.740  1.00  0.00           C
ATOM   2229  HE1 PHE A 727      41.500  57.010  46.420  1.00  0.00           H
ATOM   2230  CZ  PHE A 727      42.480  57.980  48.120  1.00  0.00           C
ATOM   2231  HZ  PHE A 727      41.940  57.420  48.870  1.00  0.00           H
ATOM   2232  CD2 PHE A 727      44.000  59.770  47.520  1.00  0.00           C
ATOM   2233  HD2 PHE A 727      44.780  60.460  47.800  1.00  0.00           H
ATOM   2234  CE2 PHE A 727      43.460  58.920  48.500  1.00  0.00           C
ATOM   2235  HE2 PHE A 727      43.610  59.080  49.560  1.00  0.00           H
ATOM   2236  C   PHE A 727      46.800  60.070  45.700  1.00  0.00           C
ATOM   2237  O   PHE A 727      47.140  59.890  46.860  1.00  0.00           O
ATOM   2238  N   ALA A 728      47.290  59.390  44.710  1.00  0.00           N
ATOM   2239  HN  ALA A 728      46.910  59.610  43.810  1.00  0.00           H
ATOM   2240  CA  ALA A 728      48.350  58.410  44.820  1.00  0.00           C
ATOM   2241  HA  ALA A 728      47.990  57.650  45.480  1.00  0.00           H
ATOM   2242  CB  ALA A 728      48.750  57.710  43.530  1.00  0.00           C
ATOM   2243  HB1 ALA A 728      49.280  56.740  43.620  1.00  0.00           H
ATOM   2244  HB2 ALA A 728      49.430  58.350  42.920  1.00  0.00           H
ATOM   2245  HB3 ALA A 728      47.840  57.570  42.910  1.00  0.00           H
ATOM   2246  C   ALA A 728      49.590  59.110  45.410  1.00  0.00           C
ATOM   2247  O   ALA A 728      50.230  58.570  46.310  1.00  0.00           O
ATOM   2248  N   ALA A 729      49.950  60.310  45.010  1.00  0.00           N
ATOM   2249  HN  ALA A 729      49.380  60.750  44.310  1.00  0.00           H
ATOM   2250  CA  ALA A 729      51.020  61.090  45.620  1.00  0.00           C
ATOM   2251  HA  ALA A 729      51.970  60.590  45.530  1.00  0.00           H
ATOM   2252  CB  ALA A 729      51.220  62.430  44.840  1.00  0.00           C
ATOM   2253  HB1 ALA A 729      51.250  62.230  43.750  1.00  0.00           H
ATOM   2254  HB2 ALA A 729      52.060  63.040  45.230  1.00  0.00           H
ATOM   2255  HB3 ALA A 729      50.290  63.010  44.960  1.00  0.00           H
ATOM   2256  C   ALA A 729      50.760  61.380  47.120  1.00  0.00           C
ATOM   2257  O   ALA A 729      51.600  61.090  47.970  1.00  0.00           O
ATOM   2258  N   LEU A 730      49.550  61.840  47.520  1.00  0.00           N
ATOM   2259  HN  LEU A 730      48.830  62.010  46.840  1.00  0.00           H
ATOM   2260  CA  LEU A 730      49.070  62.000  48.870  1.00  0.00           C
ATOM   2261  HA  LEU A 730      49.730  62.710  49.360  1.00  0.00           H
ATOM   2262  CB  LEU A 730      47.650  62.550  48.830  1.00  0.00           C
ATOM   2263  HB1 LEU A 730      47.080  61.740  48.320  1.00  0.00           H
ATOM   2264  HB2 LEU A 730      47.440  63.510  48.300  1.00  0.00           H
ATOM   2265  CG  LEU A 730      46.980  62.800  50.150  1.00  0.00           C
ATOM   2266  HG  LEU A 730      46.980  61.900  50.810  1.00  0.00           H
ATOM   2267  CD1 LEU A 730      47.690  63.940  50.940  1.00  0.00           C
ATOM   2268 HD11 LEU A 730      47.930  64.720  50.190  1.00  0.00           H
ATOM   2269 HD12 LEU A 730      48.630  63.640  51.460  1.00  0.00           H
ATOM   2270 HD13 LEU A 730      46.870  64.400  51.530  1.00  0.00           H
ATOM   2271  CD2 LEU A 730      45.490  63.170  49.940  1.00  0.00           C
ATOM   2272 HD21 LEU A 730      44.830  62.380  49.500  1.00  0.00           H
ATOM   2273 HD22 LEU A 730      45.470  63.870  49.070  1.00  0.00           H
ATOM   2274 HD23 LEU A 730      45.090  63.630  50.860  1.00  0.00           H
ATOM   2275  C   LEU A 730      49.240  60.700  49.740  1.00  0.00           C
ATOM   2276  O   LEU A 730      49.820  60.690  50.800  1.00  0.00           O
ATOM   2277  N   ILE A 731      48.780  59.550  49.180  1.00  0.00           N
ATOM   2278  HN  ILE A 731      48.310  59.710  48.320  1.00  0.00           H
ATOM   2279  CA  ILE A 731      49.100  58.200  49.770  1.00  0.00           C
ATOM   2280  HA  ILE A 731      48.680  58.190  50.770  1.00  0.00           H
ATOM   2281  CB  ILE A 731      48.420  57.130  49.020  1.00  0.00           C
ATOM   2282  HB  ILE A 731      48.680  57.180  47.940  1.00  0.00           H
ATOM   2283  CG2 ILE A 731      48.870  55.670  49.480  1.00  0.00           C
ATOM   2284 HG21 ILE A 731      49.890  55.510  49.080  1.00  0.00           H
ATOM   2285 HG22 ILE A 731      48.180  54.900  49.100  1.00  0.00           H
ATOM   2286 HG23 ILE A 731      48.910  55.510  50.590  1.00  0.00           H
ATOM   2287  CG1 ILE A 731      46.800  57.270  49.120  1.00  0.00           C
ATOM   2288 HG11 ILE A 731      46.390  56.400  48.570  1.00  0.00           H
ATOM   2289 HG12 ILE A 731      46.570  58.230  48.610  1.00  0.00           H
ATOM   2290  CD  ILE A 731      46.240  57.260  50.510  1.00  0.00           C
ATOM   2291  HD1 ILE A 731      45.130  57.320  50.460  1.00  0.00           H
ATOM   2292  HD2 ILE A 731      46.560  58.170  51.050  1.00  0.00           H
ATOM   2293  HD3 ILE A 731      46.470  56.340  51.090  1.00  0.00           H
ATOM   2294  C   ILE A 731      50.530  57.950  49.980  1.00  0.00           C
ATOM   2295  O   ILE A 731      50.960  57.470  51.000  1.00  0.00           O
ATOM   2296  N   CYS A 732      51.330  58.210  48.950  1.00  0.00           N
ATOM   2297  HN  CYS A 732      50.970  58.570  48.100  1.00  0.00           H
ATOM   2298  CA  CYS A 732      52.800  58.120  49.020  1.00  0.00           C
ATOM   2299  HA  CYS A 732      53.080  57.140  49.360  1.00  0.00           H
ATOM   2300  CB  CYS A 732      53.570  58.490  47.750  1.00  0.00           C
ATOM   2301  HB1 CYS A 732      54.650  58.590  47.980  1.00  0.00           H
ATOM   2302  HB2 CYS A 732      53.370  59.510  47.400  1.00  0.00           H
ATOM   2303  SG  CYS A 732      53.120  57.410  46.290  1.00  0.00           S
ATOM   2304  HG1 CYS A 732      54.320  56.840  46.230  1.00  0.00           H
ATOM   2305  C   CYS A 732      53.370  59.030  50.120  1.00  0.00           C
ATOM   2306  O   CYS A 732      54.220  58.660  50.930  1.00  0.00           O
ATOM   2307  N   ILE A 733      52.850  60.310  50.150  1.00  0.00           N
ATOM   2308  HN  ILE A 733      52.240  60.740  49.490  1.00  0.00           H
ATOM   2309  CA  ILE A 733      53.320  61.240  51.160  1.00  0.00           C
ATOM   2310  HA  ILE A 733      54.400  61.250  51.120  1.00  0.00           H
ATOM   2311  CB  ILE A 733      53.020  62.720  50.780  1.00  0.00           C
ATOM   2312  HB  ILE A 733      52.150  62.580  50.100  1.00  0.00           H
ATOM   2313  CG2 ILE A 733      52.560  63.520  51.990  1.00  0.00           C
ATOM   2314 HG21 ILE A 733      52.420  64.600  51.750  1.00  0.00           H
ATOM   2315 HG22 ILE A 733      53.410  63.420  52.690  1.00  0.00           H
ATOM   2316 HG23 ILE A 733      51.610  63.130  52.390  1.00  0.00           H
ATOM   2317  CG1 ILE A 733      54.150  63.350  50.010  1.00  0.00           C
ATOM   2318 HG11 ILE A 733      55.100  63.320  50.570  1.00  0.00           H
ATOM   2319 HG12 ILE A 733      53.810  64.390  49.850  1.00  0.00           H
ATOM   2320  CD  ILE A 733      54.490  62.670  48.650  1.00  0.00           C
ATOM   2321  HD1 ILE A 733      53.530  62.520  48.100  1.00  0.00           H
ATOM   2322  HD2 ILE A 733      54.930  61.660  48.800  1.00  0.00           H
ATOM   2323  HD3 ILE A 733      55.250  63.240  48.080  1.00  0.00           H
ATOM   2324  C   ILE A 733      53.020  60.830  52.550  1.00  0.00           C
ATOM   2325  O   ILE A 733      53.880  60.900  53.430  1.00  0.00           O
ATOM   2326  N   ILE A 734      51.850  60.290  52.780  1.00  0.00           N
ATOM   2327  HN  ILE A 734      51.060  60.300  52.160  1.00  0.00           H
ATOM   2328  CA  ILE A 734      51.550  59.640  54.110  1.00  0.00           C
ATOM   2329  HA  ILE A 734      51.800  60.370  54.860  1.00  0.00           H
ATOM   2330  CB  ILE A 734      50.050  59.410  54.280  1.00  0.00           C
ATOM   2331  HB  ILE A 734      49.580  59.050  53.330  1.00  0.00           H
ATOM   2332  CG2 ILE A 734      49.690  58.330  55.360  1.00  0.00           C
ATOM   2333 HG21 ILE A 734      50.090  57.350  55.020  1.00  0.00           H
ATOM   2334 HG22 ILE A 734      48.590  58.330  55.540  1.00  0.00           H
ATOM   2335 HG23 ILE A 734      50.140  58.530  56.350  1.00  0.00           H
ATOM   2336  CG1 ILE A 734      49.370  60.800  54.510  1.00  0.00           C
ATOM   2337 HG11 ILE A 734      49.860  61.540  53.840  1.00  0.00           H
ATOM   2338 HG12 ILE A 734      49.710  61.180  55.500  1.00  0.00           H
ATOM   2339  CD  ILE A 734      47.850  60.740  54.390  1.00  0.00           C
ATOM   2340  HD1 ILE A 734      47.350  61.730  54.350  1.00  0.00           H
ATOM   2341  HD2 ILE A 734      47.320  60.090  55.110  1.00  0.00           H
ATOM   2342  HD3 ILE A 734      47.630  60.270  53.410  1.00  0.00           H
ATOM   2343  C   ILE A 734      52.390  58.430  54.460  1.00  0.00           C
ATOM   2344  O   ILE A 734      52.830  58.290  55.610  1.00  0.00           O
ATOM   2345  N   PHE A 735      52.630  57.570  53.480  1.00  0.00           N
ATOM   2346  HN  PHE A 735      52.220  57.650  52.590  1.00  0.00           H
ATOM   2347  CA  PHE A 735      53.520  56.480  53.610  1.00  0.00           C
ATOM   2348  HA  PHE A 735      53.270  55.910  54.480  1.00  0.00           H
ATOM   2349  CB  PHE A 735      53.310  55.510  52.400  1.00  0.00           C
ATOM   2350  HB1 PHE A 735      54.160  54.790  52.420  1.00  0.00           H
ATOM   2351  HB2 PHE A 735      53.250  56.010  51.420  1.00  0.00           H
ATOM   2352  CG  PHE A 735      52.120  54.690  52.560  1.00  0.00           C
ATOM   2353  CD1 PHE A 735      51.360  54.510  53.680  1.00  0.00           C
ATOM   2354  HD1 PHE A 735      51.550  54.980  54.640  1.00  0.00           H
ATOM   2355  CE1 PHE A 735      50.220  53.570  53.750  1.00  0.00           C
ATOM   2356  HE1 PHE A 735      49.740  53.550  54.710  1.00  0.00           H
ATOM   2357  CZ  PHE A 735      49.910  52.960  52.530  1.00  0.00           C
ATOM   2358  HZ  PHE A 735      49.110  52.240  52.630  1.00  0.00           H
ATOM   2359  CD2 PHE A 735      51.780  53.910  51.410  1.00  0.00           C
ATOM   2360  HD2 PHE A 735      52.450  53.860  50.570  1.00  0.00           H
ATOM   2361  CE2 PHE A 735      50.760  52.910  51.430  1.00  0.00           C
ATOM   2362  HE2 PHE A 735      50.590  52.210  50.630  1.00  0.00           H
ATOM   2363  C   PHE A 735      54.970  56.840  53.940  1.00  0.00           C
ATOM   2364  O   PHE A 735      55.550  56.250  54.840  1.00  0.00           O
ATOM   2365  N   ILE A 736      55.550  57.860  53.260  1.00  0.00           N
ATOM   2366  HN  ILE A 736      54.990  58.260  52.550  1.00  0.00           H
ATOM   2367  CA  ILE A 736      56.840  58.340  53.710  1.00  0.00           C
ATOM   2368  HA  ILE A 736      57.480  57.490  53.890  1.00  0.00           H
ATOM   2369  CB  ILE A 736      57.400  59.350  52.670  1.00  0.00           C
ATOM   2370  HB  ILE A 736      56.700  60.180  52.450  1.00  0.00           H
ATOM   2371  CG2 ILE A 736      58.690  59.990  53.220  1.00  0.00           C
ATOM   2372 HG21 ILE A 736      59.420  59.270  53.650  1.00  0.00           H
ATOM   2373 HG22 ILE A 736      58.380  60.600  54.100  1.00  0.00           H
ATOM   2374 HG23 ILE A 736      59.270  60.610  52.500  1.00  0.00           H
ATOM   2375  CG1 ILE A 736      57.760  58.690  51.280  1.00  0.00           C
ATOM   2376 HG11 ILE A 736      58.050  59.490  50.550  1.00  0.00           H
ATOM   2377 HG12 ILE A 736      56.820  58.260  50.870  1.00  0.00           H
ATOM   2378  CD  ILE A 736      58.840  57.630  51.240  1.00  0.00           C
ATOM   2379  HD1 ILE A 736      58.520  56.730  51.820  1.00  0.00           H
ATOM   2380  HD2 ILE A 736      59.840  58.020  51.500  1.00  0.00           H
ATOM   2381  HD3 ILE A 736      59.000  57.230  50.220  1.00  0.00           H
ATOM   2382  C   ILE A 736      56.800  59.010  55.070  1.00  0.00           C
ATOM   2383  O   ILE A 736      57.690  58.820  55.910  1.00  0.00           O
ATOM   2384  N   TYR A 737      55.740  59.720  55.450  1.00  0.00           N
ATOM   2385  HN  TYR A 737      55.000  59.970  54.840  1.00  0.00           H
ATOM   2386  CA  TYR A 737      55.540  60.410  56.750  1.00  0.00           C
ATOM   2387  HA  TYR A 737      56.460  60.970  56.830  1.00  0.00           H
ATOM   2388  CB  TYR A 737      54.360  61.490  56.530  1.00  0.00           C
ATOM   2389  HB1 TYR A 737      53.420  60.940  56.340  1.00  0.00           H
ATOM   2390  HB2 TYR A 737      54.620  62.090  55.640  1.00  0.00           H
ATOM   2391  CG  TYR A 737      54.260  62.270  57.810  1.00  0.00           C
ATOM   2392  CD1 TYR A 737      53.540  61.710  58.880  1.00  0.00           C
ATOM   2393  HD1 TYR A 737      53.050  60.740  58.790  1.00  0.00           H
ATOM   2394  CE1 TYR A 737      53.350  62.460  60.100  1.00  0.00           C
ATOM   2395  HE1 TYR A 737      52.770  62.120  60.940  1.00  0.00           H
ATOM   2396  CZ  TYR A 737      53.980  63.710  60.240  1.00  0.00           C
ATOM   2397  OH  TYR A 737      53.920  64.440  61.400  1.00  0.00           O
ATOM   2398  HH  TYR A 737      53.960  63.880  62.180  1.00  0.00           H
ATOM   2399  CD2 TYR A 737      54.880  63.550  57.990  1.00  0.00           C
ATOM   2400  HD2 TYR A 737      55.440  63.980  57.180  1.00  0.00           H
ATOM   2401  CE2 TYR A 737      54.700  64.260  59.150  1.00  0.00           C
ATOM   2402  HE2 TYR A 737      54.960  65.310  59.220  1.00  0.00           H
ATOM   2403  C   TYR A 737      55.430  59.360  57.850  1.00  0.00           C
ATOM   2404  O   TYR A 737      56.110  59.350  58.840  1.00  0.00           O
ATOM   2405  N   GLU A 738      54.640  58.300  57.720  1.00  0.00           N
ATOM   2406  HN  GLU A 738      54.090  58.270  56.890  1.00  0.00           H
ATOM   2407  CA  GLU A 738      54.590  57.120  58.460  1.00  0.00           C
ATOM   2408  HA  GLU A 738      54.170  57.380  59.420  1.00  0.00           H
ATOM   2409  CB  GLU A 738      53.600  56.180  57.790  1.00  0.00           C
ATOM   2410  HB1 GLU A 738      53.760  55.170  58.200  1.00  0.00           H
ATOM   2411  HB2 GLU A 738      53.800  56.170  56.690  1.00  0.00           H
ATOM   2412  CG  GLU A 738      52.100  56.480  58.010  1.00  0.00           C
ATOM   2413  HG1 GLU A 738      51.500  55.820  57.350  1.00  0.00           H
ATOM   2414  HG2 GLU A 738      51.840  57.530  57.720  1.00  0.00           H
ATOM   2415  CD  GLU A 738      51.510  56.370  59.450  1.00  0.00           C
ATOM   2416  OE1 GLU A 738      51.440  55.160  59.930  1.00  0.00           O
ATOM   2417  OE2 GLU A 738      51.240  57.430  60.100  1.00  0.00           O
ATOM   2418  C   GLU A 738      55.860  56.400  58.680  1.00  0.00           C
ATOM   2419  O   GLU A 738      56.000  55.800  59.790  1.00  0.00           O
ATOM   2420  N   ALA A 739      56.820  56.300  57.760  1.00  0.00           N
ATOM   2421  HN  ALA A 739      56.610  56.580  56.830  1.00  0.00           H
ATOM   2422  CA  ALA A 739      58.170  55.860  58.090  1.00  0.00           C
ATOM   2423  HA  ALA A 739      58.120  54.950  58.660  1.00  0.00           H
ATOM   2424  CB  ALA A 739      58.710  55.530  56.680  1.00  0.00           C
ATOM   2425  HB1 ALA A 739      58.120  54.630  56.400  1.00  0.00           H
ATOM   2426  HB2 ALA A 739      59.790  55.250  56.720  1.00  0.00           H
ATOM   2427  HB3 ALA A 739      58.520  56.420  56.050  1.00  0.00           H
ATOM   2428  C   ALA A 739      59.110  56.790  58.890  1.00  0.00           C
ATOM   2429  O   ALA A 739      60.040  56.370  59.550  1.00  0.00           O
ATOM   2430  N   LEU A 740      58.900  58.100  58.650  1.00  0.00           N
ATOM   2431  HN  LEU A 740      58.270  58.490  57.980  1.00  0.00           H
ATOM   2432  CA  LEU A 740      59.550  59.170  59.360  1.00  0.00           C
ATOM   2433  HA  LEU A 740      60.610  58.940  59.360  1.00  0.00           H
ATOM   2434  CB  LEU A 740      59.180  60.510  58.660  1.00  0.00           C
ATOM   2435  HB1 LEU A 740      58.080  60.440  58.550  1.00  0.00           H
ATOM   2436  HB2 LEU A 740      59.530  60.400  57.610  1.00  0.00           H
ATOM   2437  CG  LEU A 740      59.820  61.790  59.250  1.00  0.00           C
ATOM   2438  HG  LEU A 740      59.490  61.890  60.320  1.00  0.00           H
ATOM   2439  CD1 LEU A 740      61.350  61.830  59.190  1.00  0.00           C
ATOM   2440 HD11 LEU A 740      61.690  62.780  59.660  1.00  0.00           H
ATOM   2441 HD12 LEU A 740      61.700  61.830  58.140  1.00  0.00           H
ATOM   2442 HD13 LEU A 740      61.760  60.950  59.740  1.00  0.00           H
ATOM   2443  CD2 LEU A 740      59.210  63.040  58.590  1.00  0.00           C
ATOM   2444 HD21 LEU A 740      59.520  63.900  59.230  1.00  0.00           H
ATOM   2445 HD22 LEU A 740      58.110  62.880  58.560  1.00  0.00           H
ATOM   2446 HD23 LEU A 740      59.650  63.240  57.590  1.00  0.00           H
ATOM   2447  C   LEU A 740      59.080  59.250  60.820  1.00  0.00           C
ATOM   2448  O   LEU A 740      59.890  59.350  61.810  1.00  0.00           O
ATOM   2449  N   GLU A 741      57.810  59.080  61.060  1.00  0.00           N
ATOM   2450  HN  GLU A 741      57.270  58.940  60.240  1.00  0.00           H
ATOM   2451  CA  GLU A 741      57.190  59.210  62.370  1.00  0.00           C
ATOM   2452  HA  GLU A 741      57.490  60.100  62.910  1.00  0.00           H
ATOM   2453  CB  GLU A 741      55.670  59.210  62.110  1.00  0.00           C
ATOM   2454  HB1 GLU A 741      55.320  58.450  61.390  1.00  0.00           H
ATOM   2455  HB2 GLU A 741      55.500  60.210  61.620  1.00  0.00           H
ATOM   2456  CG  GLU A 741      54.850  59.160  63.430  1.00  0.00           C
ATOM   2457  HG1 GLU A 741      55.010  60.110  63.990  1.00  0.00           H
ATOM   2458  HG2 GLU A 741      55.140  58.250  64.000  1.00  0.00           H
ATOM   2459  CD  GLU A 741      53.310  58.990  63.360  1.00  0.00           C
ATOM   2460  OE1 GLU A 741      52.890  57.890  63.670  1.00  0.00           O
ATOM   2461  OE2 GLU A 741      52.620  60.010  62.890  1.00  0.00           O
ATOM   2462  C   GLU A 741      57.590  58.120  63.390  1.00  0.00           C
ATOM   2463  O   GLU A 741      57.860  58.470  64.540  1.00  0.00           O
ATOM   2464  N   LYS A 742      57.660  56.810  63.040  1.00  0.00           N
ATOM   2465  HN  LYS A 742      57.320  56.420  62.200  1.00  0.00           H
ATOM   2466  CA  LYS A 742      58.240  55.780  63.920  1.00  0.00           C
ATOM   2467  HA  LYS A 742      57.640  55.670  64.810  1.00  0.00           H
ATOM   2468  CB  LYS A 742      58.020  54.380  63.240  1.00  0.00           C
ATOM   2469  HB1 LYS A 742      58.580  54.330  62.280  1.00  0.00           H
ATOM   2470  HB2 LYS A 742      56.930  54.350  63.040  1.00  0.00           H
ATOM   2471  CG  LYS A 742      58.580  53.130  64.070  1.00  0.00           C
ATOM   2472  HG1 LYS A 742      59.690  53.190  64.030  1.00  0.00           H
ATOM   2473  HG2 LYS A 742      58.400  52.230  63.430  1.00  0.00           H
ATOM   2474  CD  LYS A 742      58.000  52.800  65.400  1.00  0.00           C
ATOM   2475  HD1 LYS A 742      58.230  53.550  66.200  1.00  0.00           H
ATOM   2476  HD2 LYS A 742      58.300  51.790  65.750  1.00  0.00           H
ATOM   2477  CE  LYS A 742      56.480  52.610  65.380  1.00  0.00           C
ATOM   2478  HE1 LYS A 742      56.210  51.950  64.530  1.00  0.00           H
ATOM   2479  HE2 LYS A 742      56.000  53.540  64.990  1.00  0.00           H
ATOM   2480  NZ  LYS A 742      56.080  52.060  66.650  1.00  0.00           N
ATOM   2481  HZ1 LYS A 742      56.800  51.350  66.940  1.00  0.00           H
ATOM   2482  HZ2 LYS A 742      55.180  51.550  66.630  1.00  0.00           H
ATOM   2483  HZ3 LYS A 742      56.000  52.820  67.360  1.00  0.00           H
ATOM   2484  C   LYS A 742      59.660  55.930  64.390  1.00  0.00           C
ATOM   2485  O   LYS A 742      60.080  55.530  65.480  1.00  0.00           O
ATOM   2486  N   LEU A 743      60.510  56.580  63.580  1.00  0.00           N
ATOM   2487  HN  LEU A 743      60.210  56.850  62.670  1.00  0.00           H
ATOM   2488  CA  LEU A 743      61.820  56.910  64.100  1.00  0.00           C
ATOM   2489  HA  LEU A 743      62.190  55.960  64.480  1.00  0.00           H
ATOM   2490  CB  LEU A 743      62.680  57.590  63.030  1.00  0.00           C
ATOM   2491  HB1 LEU A 743      63.660  57.700  63.550  1.00  0.00           H
ATOM   2492  HB2 LEU A 743      62.160  58.530  62.740  1.00  0.00           H
ATOM   2493  CG  LEU A 743      63.000  56.790  61.750  1.00  0.00           C
ATOM   2494  HG  LEU A 743      62.060  56.820  61.140  1.00  0.00           H
ATOM   2495  CD1 LEU A 743      64.070  57.490  60.850  1.00  0.00           C
ATOM   2496 HD11 LEU A 743      64.150  56.810  59.980  1.00  0.00           H
ATOM   2497 HD12 LEU A 743      65.050  57.590  61.370  1.00  0.00           H
ATOM   2498 HD13 LEU A 743      63.770  58.490  60.480  1.00  0.00           H
ATOM   2499  CD2 LEU A 743      63.490  55.330  62.010  1.00  0.00           C
ATOM   2500 HD21 LEU A 743      63.610  54.740  61.080  1.00  0.00           H
ATOM   2501 HD22 LEU A 743      62.710  54.830  62.630  1.00  0.00           H
ATOM   2502 HD23 LEU A 743      64.470  55.440  62.510  1.00  0.00           H
ATOM   2503  C   LEU A 743      61.910  57.820  65.350  1.00  0.00           C
ATOM   2504  O   LEU A 743      62.690  57.540  66.280  1.00  0.00           O
ATOM   2505  N   PHE A 744      61.040  58.860  65.450  1.00  0.00           N
ATOM   2506  HN  PHE A 744      60.440  58.940  64.660  1.00  0.00           H
ATOM   2507  CA  PHE A 744      60.780  59.620  66.660  1.00  0.00           C
ATOM   2508  HA  PHE A 744      61.780  59.920  66.940  1.00  0.00           H
ATOM   2509  CB  PHE A 744      60.040  60.890  66.160  1.00  0.00           C
ATOM   2510  HB1 PHE A 744      59.730  61.430  67.080  1.00  0.00           H
ATOM   2511  HB2 PHE A 744      59.140  60.680  65.550  1.00  0.00           H
ATOM   2512  CG  PHE A 744      60.970  61.740  65.260  1.00  0.00           C
ATOM   2513  CD1 PHE A 744      61.200  61.390  63.990  1.00  0.00           C
ATOM   2514  HD1 PHE A 744      60.670  60.530  63.610  1.00  0.00           H
ATOM   2515  CE1 PHE A 744      62.010  62.110  63.120  1.00  0.00           C
ATOM   2516  HE1 PHE A 744      62.230  61.810  62.100  1.00  0.00           H
ATOM   2517  CZ  PHE A 744      62.660  63.210  63.720  1.00  0.00           C
ATOM   2518  HZ  PHE A 744      63.130  63.910  63.020  1.00  0.00           H
ATOM   2519  CD2 PHE A 744      61.560  62.930  65.840  1.00  0.00           C
ATOM   2520  HD2 PHE A 744      61.300  63.340  66.810  1.00  0.00           H
ATOM   2521  CE2 PHE A 744      62.380  63.700  64.980  1.00  0.00           C
ATOM   2522  HE2 PHE A 744      62.910  64.580  65.300  1.00  0.00           H
ATOM   2523  C   PHE A 744      60.150  58.820  67.810  1.00  0.00           C
ATOM   2524  O   PHE A 744      60.510  58.980  68.950  1.00  0.00           O
ATOM   2525  N   ASP A 745      59.130  57.920  67.490  1.00  0.00           N
ATOM   2526  HN  ASP A 745      58.880  57.800  66.530  1.00  0.00           H
ATOM   2527  CA  ASP A 745      58.490  57.020  68.400  1.00  0.00           C
ATOM   2528  HA  ASP A 745      57.920  57.590  69.130  1.00  0.00           H
ATOM   2529  CB  ASP A 745      57.580  56.060  67.610  1.00  0.00           C
ATOM   2530  HB1 ASP A 745      58.200  55.450  66.930  1.00  0.00           H
ATOM   2531  HB2 ASP A 745      56.840  56.740  67.120  1.00  0.00           H
ATOM   2532  CG  ASP A 745      56.740  55.230  68.510  1.00  0.00           C
ATOM   2533  OD1 ASP A 745      56.140  54.310  67.870  1.00  0.00           O
ATOM   2534  OD2 ASP A 745      56.540  55.520  69.710  1.00  0.00           O
ATOM   2535  C   ASP A 745      59.500  56.120  69.150  1.00  0.00           C
ATOM   2536  O   ASP A 745      59.460  55.970  70.360  1.00  0.00           O
ATOM   2537  N   LEU A 746      60.470  55.530  68.430  1.00  0.00           N
ATOM   2538  HN  LEU A 746      60.430  55.630  67.440  1.00  0.00           H
ATOM   2539  CA  LEU A 746      61.660  54.850  68.870  1.00  0.00           C
ATOM   2540  HA  LEU A 746      61.290  54.190  69.640  1.00  0.00           H
ATOM   2541  CB  LEU A 746      62.270  54.020  67.790  1.00  0.00           C
ATOM   2542  HB1 LEU A 746      63.190  53.560  68.220  1.00  0.00           H
ATOM   2543  HB2 LEU A 746      62.510  54.740  66.980  1.00  0.00           H
ATOM   2544  CG  LEU A 746      61.450  52.870  67.120  1.00  0.00           C
ATOM   2545  HG  LEU A 746      60.780  53.440  66.440  1.00  0.00           H
ATOM   2546  CD1 LEU A 746      62.400  51.980  66.340  1.00  0.00           C
ATOM   2547 HD11 LEU A 746      62.870  51.310  67.100  1.00  0.00           H
ATOM   2548 HD12 LEU A 746      63.110  52.600  65.760  1.00  0.00           H
ATOM   2549 HD13 LEU A 746      61.800  51.420  65.590  1.00  0.00           H
ATOM   2550  CD2 LEU A 746      60.640  51.910  68.110  1.00  0.00           C
ATOM   2551 HD21 LEU A 746      60.180  51.200  67.400  1.00  0.00           H
ATOM   2552 HD22 LEU A 746      59.820  52.570  68.460  1.00  0.00           H
ATOM   2553 HD23 LEU A 746      61.260  51.430  68.900  1.00  0.00           H
ATOM   2554  C   LEU A 746      62.650  55.740  69.590  1.00  0.00           C
ATOM   2555  O   LEU A 746      63.100  55.220  70.610  1.00  0.00           O
ATOM   2556  N   GLY A 747      62.920  57.000  69.180  1.00  0.00           N
ATOM   2557  HN  GLY A 747      62.540  57.340  68.330  1.00  0.00           H
ATOM   2558  CA  GLY A 747      63.700  58.050  69.900  1.00  0.00           C
ATOM   2559  HA1 GLY A 747      63.660  58.910  69.260  1.00  0.00           H
ATOM   2560  HA2 GLY A 747      64.710  57.700  70.070  1.00  0.00           H
ATOM   2561  C   GLY A 747      63.070  58.410  71.230  1.00  0.00           C
ATOM   2562  O   GLY A 747      63.740  58.630  72.260  1.00  0.00           O
ATOM   2563  N   GLU A 748      61.700  58.500  71.300  1.00  0.00           N
ATOM   2564  HN  GLU A 748      61.080  58.530  70.530  1.00  0.00           H
ATOM   2565  CA  GLU A 748      61.180  58.590  72.660  1.00  0.00           C
ATOM   2566  HA  GLU A 748      61.760  59.320  73.210  1.00  0.00           H
ATOM   2567  CB  GLU A 748      59.690  59.060  72.640  1.00  0.00           C
ATOM   2568  HB1 GLU A 748      59.180  58.810  73.600  1.00  0.00           H
ATOM   2569  HB2 GLU A 748      59.070  58.610  71.830  1.00  0.00           H
ATOM   2570  CG  GLU A 748      59.610  60.640  72.480  1.00  0.00           C
ATOM   2571  HG1 GLU A 748      59.860  60.890  71.430  1.00  0.00           H
ATOM   2572  HG2 GLU A 748      60.330  61.150  73.140  1.00  0.00           H
ATOM   2573  CD  GLU A 748      58.230  61.140  72.880  1.00  0.00           C
ATOM   2574  OE1 GLU A 748      57.270  60.880  72.100  1.00  0.00           O
ATOM   2575  OE2 GLU A 748      58.120  61.720  74.000  1.00  0.00           O
ATOM   2576  C   GLU A 748      61.360  57.310  73.570  1.00  0.00           C
ATOM   2577  O   GLU A 748      61.710  57.380  74.720  1.00  0.00           O
ATOM   2578  N   THR A 749      61.220  56.130  72.960  1.00  0.00           N
ATOM   2579  HN  THR A 749      61.080  56.120  71.980  1.00  0.00           H
ATOM   2580  CA  THR A 749      61.210  54.800  73.670  1.00  0.00           C
ATOM   2581  HA  THR A 749      60.580  54.730  74.550  1.00  0.00           H
ATOM   2582  CB  THR A 749      60.750  53.710  72.690  1.00  0.00           C
ATOM   2583  HB  THR A 749      61.480  53.610  71.870  1.00  0.00           H
ATOM   2584  OG1 THR A 749      59.400  54.050  72.280  1.00  0.00           O
ATOM   2585  HG1 THR A 749      59.540  54.840  71.740  1.00  0.00           H
ATOM   2586  CG2 THR A 749      60.680  52.260  73.310  1.00  0.00           C
ATOM   2587 HG21 THR A 749      60.210  51.550  72.600  1.00  0.00           H
ATOM   2588 HG22 THR A 749      59.980  52.290  74.170  1.00  0.00           H
ATOM   2589 HG23 THR A 749      61.690  51.960  73.640  1.00  0.00           H
ATOM   2590  C   THR A 749      62.580  54.310  74.220  1.00  0.00           C
ATOM   2591  O   THR A 749      62.670  53.930  75.370  1.00  0.00           O
ATOM   2592  N   TYR A 750      63.630  54.530  73.370  1.00  0.00           N
ATOM   2593  HN  TYR A 750      63.610  54.880  72.440  1.00  0.00           H
ATOM   2594  CA  TYR A 750      64.950  54.170  73.660  1.00  0.00           C
ATOM   2595  HA  TYR A 750      65.000  53.650  74.620  1.00  0.00           H
ATOM   2596  CB  TYR A 750      65.550  53.220  72.660  1.00  0.00           C
ATOM   2597  HB1 TYR A 750      66.630  52.970  72.780  1.00  0.00           H
ATOM   2598  HB2 TYR A 750      65.610  53.760  71.680  1.00  0.00           H
ATOM   2599  CG  TYR A 750      64.760  51.960  72.370  1.00  0.00           C
ATOM   2600  CD1 TYR A 750      64.680  50.910  73.300  1.00  0.00           C
ATOM   2601  HD1 TYR A 750      65.100  50.990  74.290  1.00  0.00           H
ATOM   2602  CE1 TYR A 750      64.120  49.700  72.870  1.00  0.00           C
ATOM   2603  HE1 TYR A 750      64.140  48.910  73.590  1.00  0.00           H
ATOM   2604  CZ  TYR A 750      63.580  49.510  71.570  1.00  0.00           C
ATOM   2605  OH  TYR A 750      63.060  48.160  71.130  1.00  0.00           O
ATOM   2606  HH  TYR A 750      63.230  47.550  71.850  1.00  0.00           H
ATOM   2607  CD2 TYR A 750      64.100  51.860  71.090  1.00  0.00           C
ATOM   2608  HD2 TYR A 750      64.040  52.740  70.470  1.00  0.00           H
ATOM   2609  CE2 TYR A 750      63.580  50.610  70.710  1.00  0.00           C
ATOM   2610  HE2 TYR A 750      63.180  50.560  69.700  1.00  0.00           H
ATOM   2611  C   TYR A 750      65.920  55.320  73.750  1.00  0.00           C
ATOM   2612  O   TYR A 750      65.690  56.390  73.160  1.00  0.00           O
ATOM   2613  N   ALA A 751      67.010  55.190  74.540  1.00  0.00           N
ATOM   2614  HN  ALA A 751      67.140  54.370  75.080  1.00  0.00           H
ATOM   2615  CA  ALA A 751      68.080  56.150  74.590  1.00  0.00           C
ATOM   2616  HA  ALA A 751      67.690  57.070  74.190  1.00  0.00           H
ATOM   2617  CB  ALA A 751      68.690  56.220  76.060  1.00  0.00           C
ATOM   2618  HB1 ALA A 751      68.920  55.220  76.500  1.00  0.00           H
ATOM   2619  HB2 ALA A 751      67.810  56.550  76.640  1.00  0.00           H
ATOM   2620  HB3 ALA A 751      69.470  56.990  75.990  1.00  0.00           H
ATOM   2621  C   ALA A 751      69.250  55.710  73.760  1.00  0.00           C
ATOM   2622  O   ALA A 751      69.800  54.650  73.900  1.00  0.00           O
ATOM   2623  N   PHE A 752      69.620  56.620  72.750  1.00  0.00           N
ATOM   2624  HN  PHE A 752      68.940  57.330  72.540  1.00  0.00           H
ATOM   2625  CA  PHE A 752      70.780  56.490  71.870  1.00  0.00           C
ATOM   2626  HA  PHE A 752      70.610  55.690  71.160  1.00  0.00           H
ATOM   2627  CB  PHE A 752      70.890  57.810  71.080  1.00  0.00           C
ATOM   2628  HB1 PHE A 752      71.270  58.620  71.740  1.00  0.00           H
ATOM   2629  HB2 PHE A 752      69.870  58.040  70.700  1.00  0.00           H
ATOM   2630  CG  PHE A 752      71.750  57.700  69.860  1.00  0.00           C
ATOM   2631  CD1 PHE A 752      72.970  58.410  69.800  1.00  0.00           C
ATOM   2632  HD1 PHE A 752      73.330  59.100  70.550  1.00  0.00           H
ATOM   2633  CE1 PHE A 752      73.710  58.370  68.620  1.00  0.00           C
ATOM   2634  HE1 PHE A 752      74.530  59.070  68.530  1.00  0.00           H
ATOM   2635  CZ  PHE A 752      73.280  57.620  67.490  1.00  0.00           C
ATOM   2636  HZ  PHE A 752      73.750  57.790  66.530  1.00  0.00           H
ATOM   2637  CD2 PHE A 752      71.320  56.960  68.700  1.00  0.00           C
ATOM   2638  HD2 PHE A 752      70.390  56.390  68.710  1.00  0.00           H
ATOM   2639  CE2 PHE A 752      72.080  56.860  67.540  1.00  0.00           C
ATOM   2640  HE2 PHE A 752      71.700  56.340  66.660  1.00  0.00           H
ATOM   2641  C   PHE A 752      72.060  56.230  72.660  1.00  0.00           C
ATOM   2642  O   PHE A 752      72.140  56.830  73.730  1.00  0.00           O
ATOM   2643  N   PRO A 822      72.990  55.310  72.340  1.00  0.00           N
ATOM   2644  CD  PRO A 822      74.190  55.250  73.110  1.00  0.00           C
ATOM   2645  HD1 PRO A 822      73.960  54.990  74.170  1.00  0.00           H
ATOM   2646  HD2 PRO A 822      74.660  56.260  73.030  1.00  0.00           H
ATOM   2647  CA  PRO A 822      73.150  54.580  71.150  1.00  0.00           C
ATOM   2648  HA  PRO A 822      72.830  55.220  70.340  1.00  0.00           H
ATOM   2649  CB  PRO A 822      74.590  54.210  71.030  1.00  0.00           C
ATOM   2650  HB1 PRO A 822      75.100  54.900  70.340  1.00  0.00           H
ATOM   2651  HB2 PRO A 822      74.800  53.190  70.650  1.00  0.00           H
ATOM   2652  CG  PRO A 822      75.160  54.270  72.460  1.00  0.00           C
ATOM   2653  HG1 PRO A 822      74.910  53.310  72.970  1.00  0.00           H
ATOM   2654  HG2 PRO A 822      76.260  54.430  72.470  1.00  0.00           H
ATOM   2655  C   PRO A 822      72.250  53.390  71.010  1.00  0.00           C
ATOM   2656  O   PRO A 822      71.230  53.510  70.400  1.00  0.00           O
ATOM   2657  N   ASP A 823      72.600  52.360  71.770  1.00  0.00           N
ATOM   2658  HN  ASP A 823      73.400  52.650  72.280  1.00  0.00           H
ATOM   2659  CA  ASP A 823      71.970  51.070  72.050  1.00  0.00           C
ATOM   2660  HA  ASP A 823      72.780  50.410  71.780  1.00  0.00           H
ATOM   2661  CB  ASP A 823      71.480  50.760  73.550  1.00  0.00           C
ATOM   2662  HB1 ASP A 823      71.200  49.690  73.600  1.00  0.00           H
ATOM   2663  HB2 ASP A 823      70.620  51.440  73.760  1.00  0.00           H
ATOM   2664  CG  ASP A 823      72.660  50.960  74.470  1.00  0.00           C
ATOM   2665  OD1 ASP A 823      73.830  50.780  74.060  1.00  0.00           O
ATOM   2666  OD2 ASP A 823      72.420  51.260  75.640  1.00  0.00           O
ATOM   2667  C   ASP A 823      71.040  50.560  70.980  1.00  0.00           C
ATOM   2668  O   ASP A 823      71.250  50.610  69.740  1.00  0.00           O
ATOM   2669  N   VAL A 824      69.780  50.160  71.350  1.00  0.00           N
ATOM   2670  HN  VAL A 824      69.500  50.350  72.290  1.00  0.00           H
ATOM   2671  CA  VAL A 824      68.880  49.530  70.380  1.00  0.00           C
ATOM   2672  HA  VAL A 824      69.380  48.630  70.050  1.00  0.00           H
ATOM   2673  CB  VAL A 824      67.590  49.230  71.180  1.00  0.00           C
ATOM   2674  HB  VAL A 824      67.080  50.130  71.580  1.00  0.00           H
ATOM   2675  CG1 VAL A 824      66.490  48.440  70.490  1.00  0.00           C
ATOM   2676 HG11 VAL A 824      66.840  47.510  70.020  1.00  0.00           H
ATOM   2677 HG12 VAL A 824      65.960  49.060  69.740  1.00  0.00           H
ATOM   2678 HG13 VAL A 824      65.740  48.110  71.240  1.00  0.00           H
ATOM   2679  CG2 VAL A 824      68.060  48.340  72.400  1.00  0.00           C
ATOM   2680 HG21 VAL A 824      67.190  47.900  72.940  1.00  0.00           H
ATOM   2681 HG22 VAL A 824      68.670  48.840  73.180  1.00  0.00           H
ATOM   2682 HG23 VAL A 824      68.720  47.490  72.150  1.00  0.00           H
ATOM   2683  C   VAL A 824      68.430  50.360  69.210  1.00  0.00           C
ATOM   2684  O   VAL A 824      68.480  49.910  68.090  1.00  0.00           O
ATOM   2685  N   LEU A 825      68.150  51.610  69.450  1.00  0.00           N
ATOM   2686  HN  LEU A 825      68.280  52.080  70.310  1.00  0.00           H
ATOM   2687  CA  LEU A 825      67.840  52.550  68.340  1.00  0.00           C
ATOM   2688  HA  LEU A 825      66.890  52.240  67.920  1.00  0.00           H
ATOM   2689  CB  LEU A 825      67.660  53.910  68.950  1.00  0.00           C
ATOM   2690  HB1 LEU A 825      68.590  54.200  69.480  1.00  0.00           H
ATOM   2691  HB2 LEU A 825      66.870  53.830  69.720  1.00  0.00           H
ATOM   2692  CG  LEU A 825      67.330  55.140  67.940  1.00  0.00           C
ATOM   2693  HG  LEU A 825      68.060  55.100  67.110  1.00  0.00           H
ATOM   2694  CD1 LEU A 825      65.930  54.950  67.410  1.00  0.00           C
ATOM   2695 HD11 LEU A 825      65.570  55.790  66.770  1.00  0.00           H
ATOM   2696 HD12 LEU A 825      65.250  54.940  68.290  1.00  0.00           H
ATOM   2697 HD13 LEU A 825      65.730  53.970  66.940  1.00  0.00           H
ATOM   2698  CD2 LEU A 825      67.440  56.410  68.780  1.00  0.00           C
ATOM   2699 HD21 LEU A 825      68.320  56.380  69.450  1.00  0.00           H
ATOM   2700 HD22 LEU A 825      66.530  56.600  69.390  1.00  0.00           H
ATOM   2701 HD23 LEU A 825      67.590  57.300  68.140  1.00  0.00           H
ATOM   2702  C   LEU A 825      68.870  52.680  67.140  1.00  0.00           C
ATOM   2703  O   LEU A 825      68.540  52.810  65.960  1.00  0.00           O
ATOM   2704  N   PHE A 826      70.130  52.660  67.520  1.00  0.00           N
ATOM   2705  HN  PHE A 826      70.310  52.440  68.480  1.00  0.00           H
ATOM   2706  CA  PHE A 826      71.180  52.660  66.470  1.00  0.00           C
ATOM   2707  HA  PHE A 826      71.120  53.520  65.820  1.00  0.00           H
ATOM   2708  CB  PHE A 826      72.530  52.810  67.290  1.00  0.00           C
ATOM   2709  HB1 PHE A 826      72.560  51.980  68.040  1.00  0.00           H
ATOM   2710  HB2 PHE A 826      72.530  53.780  67.830  1.00  0.00           H
ATOM   2711  CG  PHE A 826      73.740  52.750  66.410  1.00  0.00           C
ATOM   2712  CD1 PHE A 826      74.670  51.720  66.630  1.00  0.00           C
ATOM   2713  HD1 PHE A 826      74.450  50.940  67.330  1.00  0.00           H
ATOM   2714  CE1 PHE A 826      75.860  51.610  65.900  1.00  0.00           C
ATOM   2715  HE1 PHE A 826      76.580  50.860  66.180  1.00  0.00           H
ATOM   2716  CZ  PHE A 826      76.090  52.610  64.970  1.00  0.00           C
ATOM   2717  HZ  PHE A 826      76.960  52.460  64.350  1.00  0.00           H
ATOM   2718  CD2 PHE A 826      73.960  53.670  65.350  1.00  0.00           C
ATOM   2719  HD2 PHE A 826      73.230  54.400  65.020  1.00  0.00           H
ATOM   2720  CE2 PHE A 826      75.190  53.660  64.630  1.00  0.00           C
ATOM   2721  HE2 PHE A 826      75.260  54.260  63.750  1.00  0.00           H
ATOM   2722  C   PHE A 826      71.110  51.450  65.530  1.00  0.00           C
ATOM   2723  O   PHE A 826      71.170  51.490  64.300  1.00  0.00           O
ATOM   2724  N   TRP A 827      70.830  50.290  66.210  1.00  0.00           N
ATOM   2725  HN  TRP A 827      70.900  50.290  67.200  1.00  0.00           H
ATOM   2726  CA  TRP A 827      70.610  49.080  65.460  1.00  0.00           C
ATOM   2727  HA  TRP A 827      71.430  49.000  64.750  1.00  0.00           H
ATOM   2728  CB  TRP A 827      70.720  47.830  66.440  1.00  0.00           C
ATOM   2729  HB1 TRP A 827      70.500  46.830  66.040  1.00  0.00           H
ATOM   2730  HB2 TRP A 827      70.040  47.960  67.300  1.00  0.00           H
ATOM   2731  CG  TRP A 827      72.090  47.690  67.050  1.00  0.00           C
ATOM   2732  CD1 TRP A 827      72.470  48.000  68.320  1.00  0.00           C
ATOM   2733  HD1 TRP A 827      71.790  48.240  69.120  1.00  0.00           H
ATOM   2734  NE1 TRP A 827      73.840  47.880  68.430  1.00  0.00           N
ATOM   2735  HE1 TRP A 827      74.410  48.310  69.080  1.00  0.00           H
ATOM   2736  CE2 TRP A 827      74.350  47.460  67.250  1.00  0.00           C
ATOM   2737  CD2 TRP A 827      73.260  47.290  66.330  1.00  0.00           C
ATOM   2738  CE3 TRP A 827      73.480  46.880  65.050  1.00  0.00           C
ATOM   2739  HE3 TRP A 827      72.610  46.750  64.420  1.00  0.00           H
ATOM   2740  CZ3 TRP A 827      74.850  46.790  64.600  1.00  0.00           C
ATOM   2741  HZ3 TRP A 827      75.050  46.560  63.560  1.00  0.00           H
ATOM   2742  CZ2 TRP A 827      75.700  47.260  66.880  1.00  0.00           C
ATOM   2743  HZ2 TRP A 827      76.490  47.330  67.600  1.00  0.00           H
ATOM   2744  CH2 TRP A 827      75.900  46.890  65.500  1.00  0.00           C
ATOM   2745  HH2 TRP A 827      76.890  46.580  65.210  1.00  0.00           H
ATOM   2746  C   TRP A 827      69.300  49.040  64.710  1.00  0.00           C
ATOM   2747  O   TRP A 827      69.180  48.570  63.600  1.00  0.00           O
ATOM   2748  N   CYS A 828      68.230  49.580  65.290  1.00  0.00           N
ATOM   2749  HN  CYS A 828      68.240  49.740  66.260  1.00  0.00           H
ATOM   2750  CA  CYS A 828      66.980  49.800  64.590  1.00  0.00           C
ATOM   2751  HA  CYS A 828      66.600  48.830  64.320  1.00  0.00           H
ATOM   2752  CB  CYS A 828      65.950  50.450  65.440  1.00  0.00           C
ATOM   2753  HB1 CYS A 828      65.000  50.540  64.870  1.00  0.00           H
ATOM   2754  HB2 CYS A 828      66.240  51.410  65.930  1.00  0.00           H
ATOM   2755  SG  CYS A 828      65.610  49.350  66.770  1.00  0.00           S
ATOM   2756  HG1 CYS A 828      66.780  49.390  67.390  1.00  0.00           H
ATOM   2757  C   CYS A 828      67.060  50.650  63.390  1.00  0.00           C
ATOM   2758  O   CYS A 828      66.460  50.220  62.400  1.00  0.00           O
ATOM   2759  N   VAL A 829      67.750  51.730  63.410  1.00  0.00           N
ATOM   2760  HN  VAL A 829      68.230  51.920  64.270  1.00  0.00           H
ATOM   2761  CA  VAL A 829      68.050  52.540  62.250  1.00  0.00           C
ATOM   2762  HA  VAL A 829      67.180  52.840  61.710  1.00  0.00           H
ATOM   2763  CB  VAL A 829      68.690  53.870  62.650  1.00  0.00           C
ATOM   2764  HB  VAL A 829      69.590  53.660  63.270  1.00  0.00           H
ATOM   2765  CG1 VAL A 829      69.210  54.730  61.460  1.00  0.00           C
ATOM   2766 HG11 VAL A 829      69.910  54.130  60.840  1.00  0.00           H
ATOM   2767 HG12 VAL A 829      69.790  55.600  61.830  1.00  0.00           H
ATOM   2768 HG13 VAL A 829      68.280  54.960  60.890  1.00  0.00           H
ATOM   2769  CG2 VAL A 829      67.760  54.680  63.590  1.00  0.00           C
ATOM   2770 HG21 VAL A 829      66.800  54.820  63.050  1.00  0.00           H
ATOM   2771 HG22 VAL A 829      68.300  55.590  63.890  1.00  0.00           H
ATOM   2772 HG23 VAL A 829      67.540  54.130  64.540  1.00  0.00           H
ATOM   2773  C   VAL A 829      68.880  51.820  61.190  1.00  0.00           C
ATOM   2774  O   VAL A 829      68.550  51.810  59.990  1.00  0.00           O
ATOM   2775  N   ILE A 830      69.970  51.140  61.610  1.00  0.00           N
ATOM   2776  HN  ILE A 830      70.340  51.190  62.530  1.00  0.00           H
ATOM   2777  CA  ILE A 830      70.800  50.280  60.720  1.00  0.00           C
ATOM   2778  HA  ILE A 830      71.130  50.820  59.850  1.00  0.00           H
ATOM   2779  CB  ILE A 830      72.000  49.560  61.420  1.00  0.00           C
ATOM   2780  HB  ILE A 830      71.680  49.200  62.420  1.00  0.00           H
ATOM   2781  CG2 ILE A 830      72.680  48.380  60.650  1.00  0.00           C
ATOM   2782 HG21 ILE A 830      73.510  47.930  61.230  1.00  0.00           H
ATOM   2783 HG22 ILE A 830      73.050  48.770  59.670  1.00  0.00           H
ATOM   2784 HG23 ILE A 830      71.990  47.550  60.360  1.00  0.00           H
ATOM   2785  CG1 ILE A 830      73.060  50.600  61.800  1.00  0.00           C
ATOM   2786 HG11 ILE A 830      72.520  51.520  62.140  1.00  0.00           H
ATOM   2787 HG12 ILE A 830      73.610  50.960  60.900  1.00  0.00           H
ATOM   2788  CD  ILE A 830      74.000  50.130  62.870  1.00  0.00           C
ATOM   2789  HD1 ILE A 830      74.740  50.930  63.120  1.00  0.00           H
ATOM   2790  HD2 ILE A 830      74.560  49.190  62.660  1.00  0.00           H
ATOM   2791  HD3 ILE A 830      73.380  50.010  63.780  1.00  0.00           H
ATOM   2792  C   ILE A 830      69.950  49.260  60.060  1.00  0.00           C
ATOM   2793  O   ILE A 830      69.980  49.150  58.830  1.00  0.00           O
ATOM   2794  N   LEU A 831      69.130  48.520  60.820  1.00  0.00           N
ATOM   2795  HN  LEU A 831      69.080  48.540  61.810  1.00  0.00           H
ATOM   2796  CA  LEU A 831      68.320  47.500  60.270  1.00  0.00           C
ATOM   2797  HA  LEU A 831      68.880  46.870  59.590  1.00  0.00           H
ATOM   2798  CB  LEU A 831      67.670  46.680  61.360  1.00  0.00           C
ATOM   2799  HB1 LEU A 831      66.830  47.220  61.860  1.00  0.00           H
ATOM   2800  HB2 LEU A 831      68.400  46.360  62.120  1.00  0.00           H
ATOM   2801  CG  LEU A 831      66.980  45.350  60.860  1.00  0.00           C
ATOM   2802  HG  LEU A 831      66.290  45.630  60.030  1.00  0.00           H
ATOM   2803  CD1 LEU A 831      67.940  44.370  60.340  1.00  0.00           C
ATOM   2804 HD11 LEU A 831      68.630  44.120  61.160  1.00  0.00           H
ATOM   2805 HD12 LEU A 831      68.430  44.830  59.460  1.00  0.00           H
ATOM   2806 HD13 LEU A 831      67.280  43.520  60.040  1.00  0.00           H
ATOM   2807  CD2 LEU A 831      66.230  44.720  62.010  1.00  0.00           C
ATOM   2808 HD21 LEU A 831      65.370  45.410  62.110  1.00  0.00           H
ATOM   2809 HD22 LEU A 831      66.920  44.870  62.870  1.00  0.00           H
ATOM   2810 HD23 LEU A 831      65.930  43.650  61.890  1.00  0.00           H
ATOM   2811  C   LEU A 831      67.290  48.050  59.380  1.00  0.00           C
ATOM   2812  O   LEU A 831      67.150  47.500  58.250  1.00  0.00           O
ATOM   2813  N   PHE A 832      66.520  49.120  59.760  1.00  0.00           N
ATOM   2814  HN  PHE A 832      66.580  49.510  60.690  1.00  0.00           H
ATOM   2815  CA  PHE A 832      65.630  49.820  58.890  1.00  0.00           C
ATOM   2816  HA  PHE A 832      64.800  49.150  58.720  1.00  0.00           H
ATOM   2817  CB  PHE A 832      65.170  51.160  59.610  1.00  0.00           C
ATOM   2818  HB1 PHE A 832      66.100  51.640  59.980  1.00  0.00           H
ATOM   2819  HB2 PHE A 832      64.580  50.740  60.460  1.00  0.00           H
ATOM   2820  CG  PHE A 832      64.240  51.980  58.840  1.00  0.00           C
ATOM   2821  CD1 PHE A 832      63.040  51.630  58.210  1.00  0.00           C
ATOM   2822  HD1 PHE A 832      62.660  50.620  58.310  1.00  0.00           H
ATOM   2823  CE1 PHE A 832      62.210  52.640  57.640  1.00  0.00           C
ATOM   2824  HE1 PHE A 832      61.270  52.350  57.180  1.00  0.00           H
ATOM   2825  CZ  PHE A 832      62.630  53.970  57.590  1.00  0.00           C
ATOM   2826  HZ  PHE A 832      61.990  54.730  57.150  1.00  0.00           H
ATOM   2827  CD2 PHE A 832      64.580  53.340  58.830  1.00  0.00           C
ATOM   2828  HD2 PHE A 832      65.550  53.730  59.120  1.00  0.00           H
ATOM   2829  CE2 PHE A 832      63.720  54.240  58.290  1.00  0.00           C
ATOM   2830  HE2 PHE A 832      64.140  55.240  58.300  1.00  0.00           H
ATOM   2831  C   PHE A 832      66.210  50.180  57.560  1.00  0.00           C
ATOM   2832  O   PHE A 832      65.710  49.810  56.510  1.00  0.00           O
ATOM   2833  N   PHE A 833      67.380  50.960  57.550  1.00  0.00           N
ATOM   2834  HN  PHE A 833      67.950  51.020  58.360  1.00  0.00           H
ATOM   2835  CA  PHE A 833      68.050  51.310  56.310  1.00  0.00           C
ATOM   2836  HA  PHE A 833      67.190  51.450  55.670  1.00  0.00           H
ATOM   2837  CB  PHE A 833      68.960  52.580  56.390  1.00  0.00           C
ATOM   2838  HB1 PHE A 833      69.600  52.620  55.480  1.00  0.00           H
ATOM   2839  HB2 PHE A 833      69.600  52.600  57.310  1.00  0.00           H
ATOM   2840  CG  PHE A 833      68.170  53.800  56.350  1.00  0.00           C
ATOM   2841  CD1 PHE A 833      67.450  54.280  55.140  1.00  0.00           C
ATOM   2842  HD1 PHE A 833      67.500  53.750  54.210  1.00  0.00           H
ATOM   2843  CE1 PHE A 833      66.670  55.420  55.210  1.00  0.00           C
ATOM   2844  HE1 PHE A 833      66.170  55.830  54.340  1.00  0.00           H
ATOM   2845  CZ  PHE A 833      66.450  56.000  56.460  1.00  0.00           C
ATOM   2846  HZ  PHE A 833      65.810  56.860  56.600  1.00  0.00           H
ATOM   2847  CD2 PHE A 833      67.970  54.410  57.570  1.00  0.00           C
ATOM   2848  HD2 PHE A 833      68.360  54.030  58.500  1.00  0.00           H
ATOM   2849  CE2 PHE A 833      67.120  55.550  57.610  1.00  0.00           C
ATOM   2850  HE2 PHE A 833      66.830  55.850  58.600  1.00  0.00           H
ATOM   2851  C   PHE A 833      68.720  50.200  55.570  1.00  0.00           C
ATOM   2852  O   PHE A 833      68.640  50.130  54.310  1.00  0.00           O
ATOM   2853  N   THR A 834      69.380  49.180  56.170  1.00  0.00           N
ATOM   2854  HN  THR A 834      69.660  49.090  57.130  1.00  0.00           H
ATOM   2855  CA  THR A 834      70.020  48.110  55.370  1.00  0.00           C
ATOM   2856  HA  THR A 834      70.440  48.570  54.490  1.00  0.00           H
ATOM   2857  CB  THR A 834      71.080  47.390  56.270  1.00  0.00           C
ATOM   2858  HB  THR A 834      71.350  46.520  55.630  1.00  0.00           H
ATOM   2859  OG1 THR A 834      70.490  46.970  57.480  1.00  0.00           O
ATOM   2860  HG1 THR A 834      70.490  47.750  58.040  1.00  0.00           H
ATOM   2861  CG2 THR A 834      72.280  48.260  56.590  1.00  0.00           C
ATOM   2862 HG21 THR A 834      72.970  47.760  57.300  1.00  0.00           H
ATOM   2863 HG22 THR A 834      71.930  49.190  57.100  1.00  0.00           H
ATOM   2864 HG23 THR A 834      72.800  48.620  55.680  1.00  0.00           H
ATOM   2865  C   THR A 834      69.040  47.100  54.800  1.00  0.00           C
ATOM   2866  O   THR A 834      69.390  46.370  53.840  1.00  0.00           O
ATOM   2867  N   THR A 835      67.740  47.080  55.360  1.00  0.00           N
ATOM   2868  HN  THR A 835      67.610  47.480  56.260  1.00  0.00           H
ATOM   2869  CA  THR A 835      66.600  46.370  54.780  1.00  0.00           C
ATOM   2870  HA  THR A 835      66.910  45.390  54.470  1.00  0.00           H
ATOM   2871  CB  THR A 835      65.400  46.380  55.720  1.00  0.00           C
ATOM   2872  HB  THR A 835      65.110  47.400  56.030  1.00  0.00           H
ATOM   2873  OG1 THR A 835      65.700  45.740  56.990  1.00  0.00           O
ATOM   2874  HG1 THR A 835      66.280  46.290  57.520  1.00  0.00           H
ATOM   2875  CG2 THR A 835      64.350  45.490  55.000  1.00  0.00           C
ATOM   2876 HG21 THR A 835      63.510  45.190  55.670  1.00  0.00           H
ATOM   2877 HG22 THR A 835      64.780  44.480  54.880  1.00  0.00           H
ATOM   2878 HG23 THR A 835      63.880  45.970  54.110  1.00  0.00           H
ATOM   2879  C   THR A 835      66.200  47.040  53.480  1.00  0.00           C
ATOM   2880  O   THR A 835      65.930  46.290  52.550  1.00  0.00           O
ATOM   2881  N   PHE A 836      66.210  48.400  53.460  1.00  0.00           N
ATOM   2882  HN  PHE A 836      66.480  48.890  54.280  1.00  0.00           H
ATOM   2883  CA  PHE A 836      65.830  49.240  52.330  1.00  0.00           C
ATOM   2884  HA  PHE A 836      64.810  48.950  52.110  1.00  0.00           H
ATOM   2885  CB  PHE A 836      65.680  50.690  52.820  1.00  0.00           C
ATOM   2886  HB1 PHE A 836      66.600  50.930  53.390  1.00  0.00           H
ATOM   2887  HB2 PHE A 836      64.800  50.770  53.500  1.00  0.00           H
ATOM   2888  CG  PHE A 836      65.580  51.770  51.690  1.00  0.00           C
ATOM   2889  CD1 PHE A 836      66.490  52.870  51.510  1.00  0.00           C
ATOM   2890  HD1 PHE A 836      67.380  52.870  52.140  1.00  0.00           H
ATOM   2891  CE1 PHE A 836      66.250  53.960  50.660  1.00  0.00           C
ATOM   2892  HE1 PHE A 836      67.130  54.570  50.510  1.00  0.00           H
ATOM   2893  CZ  PHE A 836      65.000  54.000  49.900  1.00  0.00           C
ATOM   2894  HZ  PHE A 836      64.870  54.780  49.160  1.00  0.00           H
ATOM   2895  CD2 PHE A 836      64.350  51.900  50.960  1.00  0.00           C
ATOM   2896  HD2 PHE A 836      63.660  51.080  51.110  1.00  0.00           H
ATOM   2897  CE2 PHE A 836      64.100  52.900  50.050  1.00  0.00           C
ATOM   2898  HE2 PHE A 836      63.160  52.840  49.510  1.00  0.00           H
ATOM   2899  C   PHE A 836      66.690  49.040  51.090  1.00  0.00           C
ATOM   2900  O   PHE A 836      66.300  48.760  49.980  1.00  0.00           O
ATOM   2901  N   PHE A 837      68.040  49.000  51.360  1.00  0.00           N
ATOM   2902  HN  PHE A 837      68.390  49.260  52.260  1.00  0.00           H
ATOM   2903  CA  PHE A 837      69.050  48.680  50.390  1.00  0.00           C
ATOM   2904  HA  PHE A 837      68.880  49.240  49.490  1.00  0.00           H
ATOM   2905  CB  PHE A 837      70.510  49.000  50.870  1.00  0.00           C
ATOM   2906  HB1 PHE A 837      71.270  48.800  50.080  1.00  0.00           H
ATOM   2907  HB2 PHE A 837      70.710  48.450  51.800  1.00  0.00           H
ATOM   2908  CG  PHE A 837      70.640  50.440  51.220  1.00  0.00           C
ATOM   2909  CD1 PHE A 837      70.330  51.370  50.240  1.00  0.00           C
ATOM   2910  HD1 PHE A 837      69.890  51.170  49.280  1.00  0.00           H
ATOM   2911  CE1 PHE A 837      70.440  52.700  50.450  1.00  0.00           C
ATOM   2912  HE1 PHE A 837      70.360  53.490  49.720  1.00  0.00           H
ATOM   2913  CZ  PHE A 837      70.830  53.200  51.690  1.00  0.00           C
ATOM   2914  HZ  PHE A 837      70.950  54.250  51.970  1.00  0.00           H
ATOM   2915  CD2 PHE A 837      71.160  50.890  52.440  1.00  0.00           C
ATOM   2916  HD2 PHE A 837      71.430  50.160  53.180  1.00  0.00           H
ATOM   2917  CE2 PHE A 837      71.230  52.320  52.690  1.00  0.00           C
ATOM   2918  HE2 PHE A 837      71.610  52.740  53.600  1.00  0.00           H
ATOM   2919  C   PHE A 837      69.050  47.290  49.840  1.00  0.00           C
ATOM   2920  O   PHE A 837      68.960  47.090  48.650  1.00  0.00           O
ATOM   2921  N   LEU A 838      68.890  46.300  50.780  1.00  0.00           N
ATOM   2922  HN  LEU A 838      68.940  46.590  51.730  1.00  0.00           H
ATOM   2923  CA  LEU A 838      68.810  44.850  50.500  1.00  0.00           C
ATOM   2924  HA  LEU A 838      69.740  44.580  50.020  1.00  0.00           H
ATOM   2925  CB  LEU A 838      68.700  43.990  51.750  1.00  0.00           C
ATOM   2926  HB1 LEU A 838      67.740  44.180  52.290  1.00  0.00           H
ATOM   2927  HB2 LEU A 838      69.490  44.290  52.460  1.00  0.00           H
ATOM   2928  CG  LEU A 838      68.680  42.490  51.510  1.00  0.00           C
ATOM   2929  HG  LEU A 838      67.760  42.150  50.980  1.00  0.00           H
ATOM   2930  CD1 LEU A 838      69.910  42.130  50.570  1.00  0.00           C
ATOM   2931 HD11 LEU A 838      70.020  41.020  50.480  1.00  0.00           H
ATOM   2932 HD12 LEU A 838      70.930  42.380  50.950  1.00  0.00           H
ATOM   2933 HD13 LEU A 838      69.840  42.520  49.540  1.00  0.00           H
ATOM   2934  CD2 LEU A 838      68.640  41.620  52.760  1.00  0.00           C
ATOM   2935 HD21 LEU A 838      68.280  40.620  52.450  1.00  0.00           H
ATOM   2936 HD22 LEU A 838      67.880  41.890  53.530  1.00  0.00           H
ATOM   2937 HD23 LEU A 838      69.590  41.610  53.320  1.00  0.00           H
ATOM   2938  C   LEU A 838      67.670  44.440  49.470  1.00  0.00           C
ATOM   2939  O   LEU A 838      67.900  43.820  48.470  1.00  0.00           O
ATOM   2940  N   SER A 839      66.480  44.970  49.770  1.00  0.00           N
ATOM   2941  HN  SER A 839      66.380  45.500  50.600  1.00  0.00           H
ATOM   2942  CA  SER A 839      65.300  44.700  48.890  1.00  0.00           C
ATOM   2943  HA  SER A 839      65.220  43.640  48.750  1.00  0.00           H
ATOM   2944  CB  SER A 839      64.080  45.080  49.670  1.00  0.00           C
ATOM   2945  HB1 SER A 839      63.940  44.400  50.530  1.00  0.00           H
ATOM   2946  HB2 SER A 839      63.180  45.020  49.020  1.00  0.00           H
ATOM   2947  OG  SER A 839      64.080  46.460  50.150  1.00  0.00           O
ATOM   2948  HG1 SER A 839      64.670  46.530  50.900  1.00  0.00           H
ATOM   2949  C   SER A 839      65.440  45.250  47.560  1.00  0.00           C
ATOM   2950  O   SER A 839      64.980  44.560  46.630  1.00  0.00           O
ATOM   2951  N   SER A 840      65.980  46.470  47.420  1.00  0.00           N
ATOM   2952  HN  SER A 840      66.180  47.170  48.080  1.00  0.00           H
ATOM   2953  CA  SER A 840      66.270  46.960  46.050  1.00  0.00           C
ATOM   2954  HA  SER A 840      65.330  46.890  45.540  1.00  0.00           H
ATOM   2955  CB  SER A 840      66.660  48.520  46.190  1.00  0.00           C
ATOM   2956  HB1 SER A 840      67.390  48.570  47.030  1.00  0.00           H
ATOM   2957  HB2 SER A 840      65.760  49.020  46.610  1.00  0.00           H
ATOM   2958  OG  SER A 840      67.100  49.260  45.010  1.00  0.00           O
ATOM   2959  HG1 SER A 840      66.480  49.000  44.320  1.00  0.00           H
ATOM   2960  C   SER A 840      67.260  46.170  45.270  1.00  0.00           C
ATOM   2961  O   SER A 840      67.040  45.790  44.140  1.00  0.00           O
ATOM   2962  N   PHE A 841      68.340  45.740  45.950  1.00  0.00           N
ATOM   2963  HN  PHE A 841      68.560  45.970  46.890  1.00  0.00           H
ATOM   2964  CA  PHE A 841      69.440  44.990  45.330  1.00  0.00           C
ATOM   2965  HA  PHE A 841      69.820  45.670  44.580  1.00  0.00           H
ATOM   2966  CB  PHE A 841      70.530  44.900  46.480  1.00  0.00           C
ATOM   2967  HB1 PHE A 841      70.010  44.590  47.410  1.00  0.00           H
ATOM   2968  HB2 PHE A 841      70.910  45.910  46.720  1.00  0.00           H
ATOM   2969  CG  PHE A 841      71.730  43.960  46.210  1.00  0.00           C
ATOM   2970  CD1 PHE A 841      73.010  44.370  45.780  1.00  0.00           C
ATOM   2971  HD1 PHE A 841      73.070  45.390  45.430  1.00  0.00           H
ATOM   2972  CE1 PHE A 841      74.010  43.410  45.530  1.00  0.00           C
ATOM   2973  HE1 PHE A 841      74.880  43.840  45.030  1.00  0.00           H
ATOM   2974  CZ  PHE A 841      73.810  42.050  45.760  1.00  0.00           C
ATOM   2975  HZ  PHE A 841      74.610  41.370  45.530  1.00  0.00           H
ATOM   2976  CD2 PHE A 841      71.630  42.630  46.650  1.00  0.00           C
ATOM   2977  HD2 PHE A 841      70.740  42.190  47.080  1.00  0.00           H
ATOM   2978  CE2 PHE A 841      72.670  41.660  46.390  1.00  0.00           C
ATOM   2979  HE2 PHE A 841      72.550  40.620  46.680  1.00  0.00           H
ATOM   2980  C   PHE A 841      69.000  43.630  44.710  1.00  0.00           C
ATOM   2981  O   PHE A 841      69.360  43.230  43.600  1.00  0.00           O
ATOM   2982  N   LEU A 842      68.140  42.890  45.430  1.00  0.00           N
ATOM   2983  HN  LEU A 842      67.650  43.240  46.220  1.00  0.00           H
ATOM   2984  CA  LEU A 842      67.730  41.490  45.030  1.00  0.00           C
ATOM   2985  HA  LEU A 842      68.670  40.980  44.850  1.00  0.00           H
ATOM   2986  CB  LEU A 842      67.050  40.690  46.220  1.00  0.00           C
ATOM   2987  HB1 LEU A 842      66.840  39.620  46.040  1.00  0.00           H
ATOM   2988  HB2 LEU A 842      66.120  41.230  46.510  1.00  0.00           H
ATOM   2989  CG  LEU A 842      67.950  40.670  47.480  1.00  0.00           C
ATOM   2990  HG  LEU A 842      68.260  41.700  47.770  1.00  0.00           H
ATOM   2991  CD1 LEU A 842      67.030  40.240  48.740  1.00  0.00           C
ATOM   2992 HD11 LEU A 842      67.650  39.980  49.620  1.00  0.00           H
ATOM   2993 HD12 LEU A 842      66.460  39.370  48.370  1.00  0.00           H
ATOM   2994 HD13 LEU A 842      66.350  41.110  48.890  1.00  0.00           H
ATOM   2995  CD2 LEU A 842      69.110  39.730  47.220  1.00  0.00           C
ATOM   2996 HD21 LEU A 842      69.070  38.800  47.820  1.00  0.00           H
ATOM   2997 HD22 LEU A 842      70.070  40.240  47.370  1.00  0.00           H
ATOM   2998 HD23 LEU A 842      69.140  39.400  46.150  1.00  0.00           H
ATOM   2999  C   LEU A 842      66.810  41.610  43.840  1.00  0.00           C
ATOM   3000  O   LEU A 842      67.000  40.940  42.870  1.00  0.00           O
ATOM   3001  N   LYS A 843      65.940  42.610  43.810  1.00  0.00           N
ATOM   3002  HN  LYS A 843      65.780  43.130  44.640  1.00  0.00           H
ATOM   3003  CA  LYS A 843      65.060  42.850  42.710  1.00  0.00           C
ATOM   3004  HA  LYS A 843      64.460  41.980  42.500  1.00  0.00           H
ATOM   3005  CB  LYS A 843      64.150  43.910  43.320  1.00  0.00           C
ATOM   3006  HB1 LYS A 843      64.730  44.760  43.730  1.00  0.00           H
ATOM   3007  HB2 LYS A 843      63.550  43.420  44.130  1.00  0.00           H
ATOM   3008  CG  LYS A 843      63.070  44.560  42.400  1.00  0.00           C
ATOM   3009  HG1 LYS A 843      63.560  44.970  41.500  1.00  0.00           H
ATOM   3010  HG2 LYS A 843      62.540  45.360  42.950  1.00  0.00           H
ATOM   3011  CD  LYS A 843      62.070  43.400  41.940  1.00  0.00           C
ATOM   3012  HD1 LYS A 843      61.470  42.950  42.770  1.00  0.00           H
ATOM   3013  HD2 LYS A 843      62.740  42.660  41.470  1.00  0.00           H
ATOM   3014  CE  LYS A 843      61.150  43.900  40.780  1.00  0.00           C
ATOM   3015  HE1 LYS A 843      61.860  43.960  39.920  1.00  0.00           H
ATOM   3016  HE2 LYS A 843      60.660  44.800  41.200  1.00  0.00           H
ATOM   3017  NZ  LYS A 843      60.160  42.900  40.520  1.00  0.00           N
ATOM   3018  HZ1 LYS A 843      60.580  42.020  40.180  1.00  0.00           H
ATOM   3019  HZ2 LYS A 843      59.520  43.200  39.750  1.00  0.00           H
ATOM   3020  HZ3 LYS A 843      59.580  42.590  41.330  1.00  0.00           H
ATOM   3021  C   LYS A 843      65.720  43.340  41.380  1.00  0.00           C
ATOM   3022  O   LYS A 843      65.240  42.960  40.340  1.00  0.00           O
ATOM   3023  N   GLN A 844      66.850  44.020  41.520  1.00  0.00           N
ATOM   3024  HN  GLN A 844      67.100  44.360  42.430  1.00  0.00           H
ATOM   3025  CA  GLN A 844      67.760  44.310  40.430  1.00  0.00           C
ATOM   3026  HA  GLN A 844      67.250  44.310  39.470  1.00  0.00           H
ATOM   3027  CB  GLN A 844      68.360  45.750  40.600  1.00  0.00           C
ATOM   3028  HB1 GLN A 844      69.160  45.840  39.840  1.00  0.00           H
ATOM   3029  HB2 GLN A 844      68.900  45.730  41.580  1.00  0.00           H
ATOM   3030  CG  GLN A 844      67.310  46.930  40.490  1.00  0.00           C
ATOM   3031  HG1 GLN A 844      68.060  47.740  40.390  1.00  0.00           H
ATOM   3032  HG2 GLN A 844      66.770  47.030  41.460  1.00  0.00           H
ATOM   3033  CD  GLN A 844      66.370  46.860  39.300  1.00  0.00           C
ATOM   3034  OE1 GLN A 844      65.160  46.570  39.460  1.00  0.00           O
ATOM   3035  NE2 GLN A 844      66.930  47.080  38.070  1.00  0.00           N
ATOM   3036 HE21 GLN A 844      66.360  47.010  37.260  1.00  0.00           H
ATOM   3037 HE22 GLN A 844      67.930  47.110  38.020  1.00  0.00           H
ATOM   3038  C   GLN A 844      68.920  43.330  40.270  1.00  0.00           C
ATOM   3039  O   GLN A 844      69.850  43.590  39.480  1.00  0.00           O
ATOM   3040  N   PHE A 845      68.930  42.140  40.950  1.00  0.00           N
ATOM   3041  HN  PHE A 845      68.190  41.830  41.520  1.00  0.00           H
ATOM   3042  CA  PHE A 845      69.970  41.140  40.740  1.00  0.00           C
ATOM   3043  HA  PHE A 845      70.830  41.730  40.990  1.00  0.00           H
ATOM   3044  CB  PHE A 845      69.820  40.050  41.850  1.00  0.00           C
ATOM   3045  HB1 PHE A 845      69.050  39.290  41.600  1.00  0.00           H
ATOM   3046  HB2 PHE A 845      69.410  40.460  42.800  1.00  0.00           H
ATOM   3047  CG  PHE A 845      71.050  39.340  42.280  1.00  0.00           C
ATOM   3048  CD1 PHE A 845      71.400  38.150  41.690  1.00  0.00           C
ATOM   3049  HD1 PHE A 845      70.920  37.990  40.740  1.00  0.00           H
ATOM   3050  CE1 PHE A 845      72.460  37.400  42.120  1.00  0.00           C
ATOM   3051  HE1 PHE A 845      72.800  36.630  41.440  1.00  0.00           H
ATOM   3052  CZ  PHE A 845      73.070  37.750  43.370  1.00  0.00           C
ATOM   3053  HZ  PHE A 845      73.950  37.230  43.700  1.00  0.00           H
ATOM   3054  CD2 PHE A 845      71.790  39.770  43.390  1.00  0.00           C
ATOM   3055  HD2 PHE A 845      71.530  40.730  43.800  1.00  0.00           H
ATOM   3056  CE2 PHE A 845      72.790  38.990  43.950  1.00  0.00           C
ATOM   3057  HE2 PHE A 845      73.340  39.350  44.820  1.00  0.00           H
ATOM   3058  C   PHE A 845      69.890  40.460  39.310  1.00  0.00           C
ATOM   3059  O   PHE A 845      70.860  39.910  38.750  1.00  0.00           O
ATOM   3060  N   LYS A 846      68.750  40.680  38.610  1.00  0.00           N
ATOM   3061  HN  LYS A 846      68.010  40.920  39.240  1.00  0.00           H
ATOM   3062  CA  LYS A 846      68.430  40.230  37.200  1.00  0.00           C
ATOM   3063  HA  LYS A 846      68.730  39.210  37.060  1.00  0.00           H
ATOM   3064  CB  LYS A 846      66.940  40.400  36.900  1.00  0.00           C
ATOM   3065  HB1 LYS A 846      66.480  39.980  37.820  1.00  0.00           H
ATOM   3066  HB2 LYS A 846      66.630  39.760  36.050  1.00  0.00           H
ATOM   3067  CG  LYS A 846      66.470  41.820  36.750  1.00  0.00           C
ATOM   3068  HG1 LYS A 846      66.880  42.290  35.830  1.00  0.00           H
ATOM   3069  HG2 LYS A 846      66.780  42.460  37.610  1.00  0.00           H
ATOM   3070  CD  LYS A 846      64.950  42.020  36.630  1.00  0.00           C
ATOM   3071  HD1 LYS A 846      64.620  42.090  37.690  1.00  0.00           H
ATOM   3072  HD2 LYS A 846      64.490  41.080  36.230  1.00  0.00           H
ATOM   3073  CE  LYS A 846      64.490  43.280  35.860  1.00  0.00           C
ATOM   3074  HE1 LYS A 846      64.840  43.510  34.840  1.00  0.00           H
ATOM   3075  HE2 LYS A 846      64.870  44.140  36.460  1.00  0.00           H
ATOM   3076  NZ  LYS A 846      63.100  43.570  35.730  1.00  0.00           N
ATOM   3077  HZ1 LYS A 846      62.920  44.200  34.910  1.00  0.00           H
ATOM   3078  HZ2 LYS A 846      62.570  44.060  36.470  1.00  0.00           H
ATOM   3079  HZ3 LYS A 846      62.640  42.670  35.470  1.00  0.00           H
ATOM   3080  C   LYS A 846      69.360  41.010  36.230  1.00  0.00           C
ATOM   3081  O   LYS A 846      69.590  40.660  35.090  1.00  0.00           O
ATOM   3082  N   THR A 847      69.810  42.270  36.600  1.00  0.00           N
ATOM   3083  HN  THR A 847      69.600  42.840  37.390  1.00  0.00           H
ATOM   3084  CA  THR A 847      70.600  43.070  35.790  1.00  0.00           C
ATOM   3085  HA  THR A 847      70.230  42.920  34.780  1.00  0.00           H
ATOM   3086  CB  THR A 847      70.470  44.580  36.060  1.00  0.00           C
ATOM   3087  HB  THR A 847      70.950  45.200  35.260  1.00  0.00           H
ATOM   3088  OG1 THR A 847      70.900  44.980  37.310  1.00  0.00           O
ATOM   3089  HG1 THR A 847      71.080  45.910  37.130  1.00  0.00           H
ATOM   3090  CG2 THR A 847      69.040  45.090  35.960  1.00  0.00           C
ATOM   3091 HG21 THR A 847      69.080  46.190  36.110  1.00  0.00           H
ATOM   3092 HG22 THR A 847      68.350  44.620  36.710  1.00  0.00           H
ATOM   3093 HG23 THR A 847      68.710  44.680  34.980  1.00  0.00           H
ATOM   3094  C   THR A 847      72.070  42.780  35.960  1.00  0.00           C
ATOM   3095  O   THR A 847      72.940  43.280  35.200  1.00  0.00           O
ATOM   3096  N   LYS A 848      72.510  41.910  36.920  1.00  0.00           N
ATOM   3097  HN  LYS A 848      71.860  41.460  37.530  1.00  0.00           H
ATOM   3098  CA  LYS A 848      73.930  41.570  37.210  1.00  0.00           C
ATOM   3099  HA  LYS A 848      74.530  42.380  36.790  1.00  0.00           H
ATOM   3100  CB  LYS A 848      74.080  41.440  38.820  1.00  0.00           C
ATOM   3101  HB1 LYS A 848      75.060  41.070  39.170  1.00  0.00           H
ATOM   3102  HB2 LYS A 848      73.410  40.620  39.120  1.00  0.00           H
ATOM   3103  CG  LYS A 848      73.740  42.640  39.610  1.00  0.00           C
ATOM   3104  HG1 LYS A 848      74.290  42.820  40.550  1.00  0.00           H
ATOM   3105  HG2 LYS A 848      72.660  42.830  39.810  1.00  0.00           H
ATOM   3106  CD  LYS A 848      74.230  43.970  38.930  1.00  0.00           C
ATOM   3107  HD1 LYS A 848      73.860  44.000  37.890  1.00  0.00           H
ATOM   3108  HD2 LYS A 848      75.330  44.020  38.820  1.00  0.00           H
ATOM   3109  CE  LYS A 848      73.840  45.210  39.740  1.00  0.00           C
ATOM   3110  HE1 LYS A 848      74.020  46.150  39.170  1.00  0.00           H
ATOM   3111  HE2 LYS A 848      74.470  45.300  40.660  1.00  0.00           H
ATOM   3112  NZ  LYS A 848      72.410  45.220  40.180  1.00  0.00           N
ATOM   3113  HZ1 LYS A 848      71.750  44.790  39.490  1.00  0.00           H
ATOM   3114  HZ2 LYS A 848      72.270  46.200  40.500  1.00  0.00           H
ATOM   3115  HZ3 LYS A 848      72.330  44.590  41.000  1.00  0.00           H
ATOM   3116  C   LYS A 848      74.440  40.340  36.550  1.00  0.00           C
ATOM   3117  O   LYS A 848      73.780  39.630  35.850  1.00  0.00           O
ATOM   3118  N   ARG A 849      75.760  40.050  36.550  1.00  0.00           N
ATOM   3119  HN  ARG A 849      76.480  40.460  37.100  1.00  0.00           H
ATOM   3120  CA  ARG A 849      76.320  38.980  35.740  1.00  0.00           C
ATOM   3121  HA  ARG A 849      75.640  38.740  34.930  1.00  0.00           H
ATOM   3122  CB  ARG A 849      77.630  39.420  34.990  1.00  0.00           C
ATOM   3123  HB1 ARG A 849      78.370  38.590  34.890  1.00  0.00           H
ATOM   3124  HB2 ARG A 849      78.120  40.080  35.730  1.00  0.00           H
ATOM   3125  CG  ARG A 849      77.360  40.250  33.690  1.00  0.00           C
ATOM   3126  HG1 ARG A 849      76.950  39.560  32.920  1.00  0.00           H
ATOM   3127  HG2 ARG A 849      78.340  40.660  33.340  1.00  0.00           H
ATOM   3128  CD  ARG A 849      76.390  41.380  33.720  1.00  0.00           C
ATOM   3129  HD1 ARG A 849      75.350  41.200  34.060  1.00  0.00           H
ATOM   3130  HD2 ARG A 849      76.300  41.790  32.690  1.00  0.00           H
ATOM   3131  NE  ARG A 849      76.940  42.390  34.680  1.00  0.00           N
ATOM   3132  HE  ARG A 849      77.740  42.060  35.180  1.00  0.00           H
ATOM   3133  CZ  ARG A 849      76.790  43.630  34.760  1.00  0.00           C
ATOM   3134  NH1 ARG A 849      77.500  44.370  35.560  1.00  0.00           N
ATOM   3135 HH11 ARG A 849      78.320  43.910  35.910  1.00  0.00           H
ATOM   3136 HH12 ARG A 849      77.430  45.370  35.600  1.00  0.00           H
ATOM   3137  NH2 ARG A 849      76.030  44.400  33.950  1.00  0.00           N
ATOM   3138 HH21 ARG A 849      75.300  43.880  33.490  1.00  0.00           H
ATOM   3139 HH22 ARG A 849      76.230  45.370  33.820  1.00  0.00           H
ATOM   3140  C   ARG A 849      76.440  37.720  36.620  1.00  0.00           C
ATOM   3141  O   ARG A 849      76.330  36.580  36.200  1.00  0.00           O
ATOM   3142  N   TYR A 850      76.760  37.790  37.920  1.00  0.00           N
ATOM   3143  HN  TYR A 850      76.920  38.700  38.280  1.00  0.00           H
ATOM   3144  CA  TYR A 850      76.930  36.760  38.800  1.00  0.00           C
ATOM   3145  HA  TYR A 850      77.640  36.170  38.240  1.00  0.00           H
ATOM   3146  CB  TYR A 850      77.650  37.000  40.210  1.00  0.00           C
ATOM   3147  HB1 TYR A 850      78.710  36.840  39.930  1.00  0.00           H
ATOM   3148  HB2 TYR A 850      77.340  36.220  40.950  1.00  0.00           H
ATOM   3149  CG  TYR A 850      77.370  38.350  40.810  1.00  0.00           C
ATOM   3150  CD1 TYR A 850      78.270  39.340  40.650  1.00  0.00           C
ATOM   3151  HD1 TYR A 850      79.140  39.040  40.090  1.00  0.00           H
ATOM   3152  CE1 TYR A 850      78.140  40.650  41.160  1.00  0.00           C
ATOM   3153  HE1 TYR A 850      78.980  41.310  40.980  1.00  0.00           H
ATOM   3154  CZ  TYR A 850      76.950  40.960  41.920  1.00  0.00           C
ATOM   3155  OH  TYR A 850      76.770  42.310  42.420  1.00  0.00           O
ATOM   3156  HH  TYR A 850      76.840  42.910  41.680  1.00  0.00           H
ATOM   3157  CD2 TYR A 850      76.190  38.700  41.600  1.00  0.00           C
ATOM   3158  HD2 TYR A 850      75.530  37.840  41.730  1.00  0.00           H
ATOM   3159  CE2 TYR A 850      75.990  39.930  42.160  1.00  0.00           C
ATOM   3160  HE2 TYR A 850      75.080  40.210  42.680  1.00  0.00           H
ATOM   3161  C   TYR A 850      75.640  35.940  38.970  1.00  0.00           C
ATOM   3162  O   TYR A 850      74.570  36.560  38.990  1.00  0.00           O
ATOM   3163  N   PHE A 851      75.710  34.620  38.970  1.00  0.00           N
ATOM   3164  HN  PHE A 851      76.600  34.190  38.830  1.00  0.00           H
ATOM   3165  CA  PHE A 851      74.720  33.600  39.000  1.00  0.00           C
ATOM   3166  HA  PHE A 851      75.290  32.740  39.310  1.00  0.00           H
ATOM   3167  CB  PHE A 851      73.650  33.830  40.120  1.00  0.00           C
ATOM   3168  HB1 PHE A 851      72.730  33.240  39.890  1.00  0.00           H
ATOM   3169  HB2 PHE A 851      73.290  34.880  40.100  1.00  0.00           H
ATOM   3170  CG  PHE A 851      74.240  33.580  41.520  1.00  0.00           C
ATOM   3171  CD1 PHE A 851      74.870  34.650  42.260  1.00  0.00           C
ATOM   3172  HD1 PHE A 851      75.060  35.550  41.690  1.00  0.00           H
ATOM   3173  CE1 PHE A 851      74.990  34.630  43.640  1.00  0.00           C
ATOM   3174  HE1 PHE A 851      75.320  35.530  44.130  1.00  0.00           H
ATOM   3175  CZ  PHE A 851      74.770  33.370  44.220  1.00  0.00           C
ATOM   3176  HZ  PHE A 851      74.980  33.310  45.290  1.00  0.00           H
ATOM   3177  CD2 PHE A 851      73.970  32.390  42.140  1.00  0.00           C
ATOM   3178  HD2 PHE A 851      73.600  31.560  41.560  1.00  0.00           H
ATOM   3179  CE2 PHE A 851      74.260  32.240  43.550  1.00  0.00           C
ATOM   3180  HE2 PHE A 851      74.110  31.430  44.230  1.00  0.00           H
ATOM   3181  C   PHE A 851      74.070  33.320  37.640  1.00  0.00           C
ATOM   3182  O   PHE A 851      74.030  34.170  36.730  1.00  0.00           O
ATOM   3183  N   PRO A 852      73.520  32.160  37.280  1.00  0.00           N
ATOM   3184  CD  PRO A 852      73.740  30.960  38.090  1.00  0.00           C
ATOM   3185  HD1 PRO A 852      73.490  31.010  39.170  1.00  0.00           H
ATOM   3186  HD2 PRO A 852      74.800  30.700  37.960  1.00  0.00           H
ATOM   3187  CA  PRO A 852      72.960  31.900  35.910  1.00  0.00           C
ATOM   3188  HA  PRO A 852      73.650  32.340  35.210  1.00  0.00           H
ATOM   3189  CB  PRO A 852      72.960  30.380  35.890  1.00  0.00           C
ATOM   3190  HB1 PRO A 852      73.880  29.950  35.450  1.00  0.00           H
ATOM   3191  HB2 PRO A 852      72.210  29.890  35.250  1.00  0.00           H
ATOM   3192  CG  PRO A 852      73.020  29.860  37.340  1.00  0.00           C
ATOM   3193  HG1 PRO A 852      72.020  29.650  37.770  1.00  0.00           H
ATOM   3194  HG2 PRO A 852      73.540  28.880  37.290  1.00  0.00           H
ATOM   3195  C   PRO A 852      71.470  32.490  35.860  1.00  0.00           C
ATOM   3196  O   PRO A 852      71.010  32.910  36.890  1.00  0.00           O
ATOM   3197  N   THR A 853      70.930  32.680  34.630  1.00  0.00           N
ATOM   3198  HN  THR A 853      71.140  32.220  33.780  1.00  0.00           H
ATOM   3199  CA  THR A 853      69.840  33.580  34.390  1.00  0.00           C
ATOM   3200  HA  THR A 853      70.240  34.510  34.760  1.00  0.00           H
ATOM   3201  CB  THR A 853      69.520  33.780  32.850  1.00  0.00           C
ATOM   3202  HB  THR A 853      69.100  32.840  32.440  1.00  0.00           H
ATOM   3203  OG1 THR A 853      70.690  34.260  32.130  1.00  0.00           O
ATOM   3204  HG1 THR A 853      71.340  33.560  32.140  1.00  0.00           H
ATOM   3205  CG2 THR A 853      68.410  34.780  32.560  1.00  0.00           C
ATOM   3206 HG21 THR A 853      68.260  35.010  31.490  1.00  0.00           H
ATOM   3207 HG22 THR A 853      68.640  35.820  32.880  1.00  0.00           H
ATOM   3208 HG23 THR A 853      67.460  34.430  33.020  1.00  0.00           H
ATOM   3209  C   THR A 853      68.540  33.240  35.140  1.00  0.00           C
ATOM   3210  O   THR A 853      67.930  34.110  35.680  1.00  0.00           O
ATOM   3211  N   LYS A 854      68.180  31.970  35.170  1.00  0.00           N
ATOM   3212  HN  LYS A 854      68.780  31.240  34.840  1.00  0.00           H
ATOM   3213  CA  LYS A 854      66.980  31.600  35.840  1.00  0.00           C
ATOM   3214  HA  LYS A 854      66.220  32.300  35.570  1.00  0.00           H
ATOM   3215  CB  LYS A 854      66.400  30.260  35.450  1.00  0.00           C
ATOM   3216  HB1 LYS A 854      65.560  30.000  36.130  1.00  0.00           H
ATOM   3217  HB2 LYS A 854      67.160  29.460  35.600  1.00  0.00           H
ATOM   3218  CG  LYS A 854      65.940  30.200  33.990  1.00  0.00           C
ATOM   3219  HG1 LYS A 854      65.700  29.160  33.700  1.00  0.00           H
ATOM   3220  HG2 LYS A 854      66.880  30.320  33.390  1.00  0.00           H
ATOM   3221  CD  LYS A 854      64.960  31.200  33.520  1.00  0.00           C
ATOM   3222  HD1 LYS A 854      65.020  32.210  33.980  1.00  0.00           H
ATOM   3223  HD2 LYS A 854      63.980  30.850  33.910  1.00  0.00           H
ATOM   3224  CE  LYS A 854      64.670  31.310  32.020  1.00  0.00           C
ATOM   3225  HE1 LYS A 854      65.590  31.650  31.490  1.00  0.00           H
ATOM   3226  HE2 LYS A 854      63.900  32.010  31.610  1.00  0.00           H
ATOM   3227  NZ  LYS A 854      64.320  29.960  31.500  1.00  0.00           N
ATOM   3228  HZ1 LYS A 854      64.040  30.110  30.510  1.00  0.00           H
ATOM   3229  HZ2 LYS A 854      63.520  29.490  31.970  1.00  0.00           H
ATOM   3230  HZ3 LYS A 854      65.190  29.390  31.490  1.00  0.00           H
ATOM   3231  C   LYS A 854      67.090  31.660  37.350  1.00  0.00           C
ATOM   3232  O   LYS A 854      66.160  32.050  38.120  1.00  0.00           O
ATOM   3233  N   VAL A 855      68.270  31.590  37.870  1.00  0.00           N
ATOM   3234  HN  VAL A 855      69.120  31.350  37.400  1.00  0.00           H
ATOM   3235  CA  VAL A 855      68.520  31.850  39.260  1.00  0.00           C
ATOM   3236  HA  VAL A 855      67.700  31.450  39.840  1.00  0.00           H
ATOM   3237  CB  VAL A 855      69.780  31.150  39.750  1.00  0.00           C
ATOM   3238  HB  VAL A 855      70.750  31.540  39.380  1.00  0.00           H
ATOM   3239  CG1 VAL A 855      69.690  31.290  41.260  1.00  0.00           C
ATOM   3240 HG11 VAL A 855      68.680  31.180  41.710  1.00  0.00           H
ATOM   3241 HG12 VAL A 855      69.960  32.290  41.650  1.00  0.00           H
ATOM   3242 HG13 VAL A 855      70.360  30.560  41.760  1.00  0.00           H
ATOM   3243  CG2 VAL A 855      69.750  29.630  39.330  1.00  0.00           C
ATOM   3244 HG21 VAL A 855      69.740  29.550  38.220  1.00  0.00           H
ATOM   3245 HG22 VAL A 855      68.810  29.210  39.740  1.00  0.00           H
ATOM   3246 HG23 VAL A 855      70.580  28.940  39.600  1.00  0.00           H
ATOM   3247  C   VAL A 855      68.500  33.340  39.560  1.00  0.00           C
ATOM   3248  O   VAL A 855      67.960  33.790  40.600  1.00  0.00           O
ATOM   3249  N   ARG A 856      68.950  34.230  38.600  1.00  0.00           N
ATOM   3250  HN  ARG A 856      69.410  33.900  37.780  1.00  0.00           H
ATOM   3251  CA  ARG A 856      68.920  35.620  38.770  1.00  0.00           C
ATOM   3252  HA  ARG A 856      69.240  35.890  39.770  1.00  0.00           H
ATOM   3253  CB  ARG A 856      69.760  36.340  37.640  1.00  0.00           C
ATOM   3254  HB1 ARG A 856      69.450  37.400  37.530  1.00  0.00           H
ATOM   3255  HB2 ARG A 856      69.570  35.750  36.720  1.00  0.00           H
ATOM   3256  CG  ARG A 856      71.280  36.230  37.720  1.00  0.00           C
ATOM   3257  HG1 ARG A 856      71.620  35.190  37.560  1.00  0.00           H
ATOM   3258  HG2 ARG A 856      71.680  36.600  38.690  1.00  0.00           H
ATOM   3259  CD  ARG A 856      72.100  37.080  36.710  1.00  0.00           C
ATOM   3260  HD1 ARG A 856      73.160  37.000  37.040  1.00  0.00           H
ATOM   3261  HD2 ARG A 856      71.770  38.150  36.710  1.00  0.00           H
ATOM   3262  NE  ARG A 856      71.790  36.650  35.270  1.00  0.00           N
ATOM   3263  HE  ARG A 856      70.920  36.920  34.850  1.00  0.00           H
ATOM   3264  CZ  ARG A 856      72.640  36.480  34.300  1.00  0.00           C
ATOM   3265  NH1 ARG A 856      73.920  36.340  34.630  1.00  0.00           N
ATOM   3266 HH11 ARG A 856      74.300  36.230  35.550  1.00  0.00           H
ATOM   3267 HH12 ARG A 856      74.490  36.130  33.820  1.00  0.00           H
ATOM   3268  NH2 ARG A 856      72.380  36.390  32.960  1.00  0.00           N
ATOM   3269 HH21 ARG A 856      73.140  36.300  32.310  1.00  0.00           H
ATOM   3270 HH22 ARG A 856      71.470  36.310  32.560  1.00  0.00           H
ATOM   3271  C   ARG A 856      67.540  36.170  38.740  1.00  0.00           C
ATOM   3272  O   ARG A 856      67.200  37.110  39.460  1.00  0.00           O
ATOM   3273  N   SER A 857      66.690  35.630  37.860  1.00  0.00           N
ATOM   3274  HN  SER A 857      67.080  35.070  37.140  1.00  0.00           H
ATOM   3275  CA  SER A 857      65.230  35.890  37.790  1.00  0.00           C
ATOM   3276  HA  SER A 857      65.090  36.970  37.750  1.00  0.00           H
ATOM   3277  CB  SER A 857      64.720  35.110  36.580  1.00  0.00           C
ATOM   3278  HB1 SER A 857      64.770  34.030  36.850  1.00  0.00           H
ATOM   3279  HB2 SER A 857      65.210  35.230  35.600  1.00  0.00           H
ATOM   3280  OG  SER A 857      63.330  35.450  36.320  1.00  0.00           O
ATOM   3281  HG1 SER A 857      62.800  35.090  37.030  1.00  0.00           H
ATOM   3282  C   SER A 857      64.490  35.490  39.000  1.00  0.00           C
ATOM   3283  O   SER A 857      63.600  36.170  39.590  1.00  0.00           O
ATOM   3284  N   THR A 858      64.890  34.300  39.570  1.00  0.00           N
ATOM   3285  HN  THR A 858      65.590  33.730  39.150  1.00  0.00           H
ATOM   3286  CA  THR A 858      64.260  33.750  40.810  1.00  0.00           C
ATOM   3287  HA  THR A 858      63.200  33.620  40.750  1.00  0.00           H
ATOM   3288  CB  THR A 858      64.730  32.310  41.140  1.00  0.00           C
ATOM   3289  HB  THR A 858      65.830  32.260  41.300  1.00  0.00           H
ATOM   3290  OG1 THR A 858      64.420  31.510  40.000  1.00  0.00           O
ATOM   3291  HG1 THR A 858      65.030  31.480  39.260  1.00  0.00           H
ATOM   3292  CG2 THR A 858      63.840  31.880  42.360  1.00  0.00           C
ATOM   3293 HG21 THR A 858      62.770  32.080  42.130  1.00  0.00           H
ATOM   3294 HG22 THR A 858      64.210  32.350  43.300  1.00  0.00           H
ATOM   3295 HG23 THR A 858      63.910  30.790  42.500  1.00  0.00           H
ATOM   3296  C   THR A 858      64.600  34.660  41.990  1.00  0.00           C
ATOM   3297  O   THR A 858      63.830  34.900  42.880  1.00  0.00           O
ATOM   3298  N   ILE A 859      65.890  35.130  42.070  1.00  0.00           N
ATOM   3299  HN  ILE A 859      66.610  34.810  41.470  1.00  0.00           H
ATOM   3300  CA  ILE A 859      66.230  36.110  43.090  1.00  0.00           C
ATOM   3301  HA  ILE A 859      65.910  35.790  44.070  1.00  0.00           H
ATOM   3302  CB  ILE A 859      67.830  36.340  43.130  1.00  0.00           C
ATOM   3303  HB  ILE A 859      68.360  36.520  42.170  1.00  0.00           H
ATOM   3304  CG2 ILE A 859      68.230  37.490  44.110  1.00  0.00           C
ATOM   3305 HG21 ILE A 859      67.920  37.330  45.160  1.00  0.00           H
ATOM   3306 HG22 ILE A 859      67.780  38.390  43.650  1.00  0.00           H
ATOM   3307 HG23 ILE A 859      69.320  37.680  44.060  1.00  0.00           H
ATOM   3308  CG1 ILE A 859      68.390  34.940  43.630  1.00  0.00           C
ATOM   3309 HG11 ILE A 859      67.790  34.130  43.160  1.00  0.00           H
ATOM   3310 HG12 ILE A 859      68.040  34.930  44.680  1.00  0.00           H
ATOM   3311  CD  ILE A 859      69.910  34.860  43.560  1.00  0.00           C
ATOM   3312  HD1 ILE A 859      70.230  33.800  43.590  1.00  0.00           H
ATOM   3313  HD2 ILE A 859      70.260  35.390  44.470  1.00  0.00           H
ATOM   3314  HD3 ILE A 859      70.280  35.250  42.590  1.00  0.00           H
ATOM   3315  C   ILE A 859      65.470  37.440  42.990  1.00  0.00           C
ATOM   3316  O   ILE A 859      65.120  38.030  44.060  1.00  0.00           O
ATOM   3317  N   SER A 860      65.200  37.890  41.800  1.00  0.00           N
ATOM   3318  HN  SER A 860      65.470  37.360  41.000  1.00  0.00           H
ATOM   3319  CA  SER A 860      64.580  39.180  41.590  1.00  0.00           C
ATOM   3320  HA  SER A 860      65.020  39.890  42.280  1.00  0.00           H
ATOM   3321  CB  SER A 860      64.900  39.680  40.130  1.00  0.00           C
ATOM   3322  HB1 SER A 860      64.730  38.800  39.480  1.00  0.00           H
ATOM   3323  HB2 SER A 860      65.970  39.990  40.060  1.00  0.00           H
ATOM   3324  OG  SER A 860      64.100  40.780  39.690  1.00  0.00           O
ATOM   3325  HG1 SER A 860      64.460  41.550  40.130  1.00  0.00           H
ATOM   3326  C   SER A 860      63.130  39.240  41.880  1.00  0.00           C
ATOM   3327  O   SER A 860      62.590  40.140  42.450  1.00  0.00           O
ATOM   3328  N   ASP A 861      62.480  38.150  41.410  1.00  0.00           N
ATOM   3329  HN  ASP A 861      62.980  37.410  40.950  1.00  0.00           H
ATOM   3330  CA  ASP A 861      61.050  37.910  41.530  1.00  0.00           C
ATOM   3331  HA  ASP A 861      60.630  38.800  41.080  1.00  0.00           H
ATOM   3332  CB  ASP A 861      60.680  36.620  40.770  1.00  0.00           C
ATOM   3333  HB1 ASP A 861      59.740  36.150  41.140  1.00  0.00           H
ATOM   3334  HB2 ASP A 861      61.450  35.820  40.760  1.00  0.00           H
ATOM   3335  CG  ASP A 861      60.360  36.940  39.310  1.00  0.00           C
ATOM   3336  OD1 ASP A 861      60.300  38.130  38.920  1.00  0.00           O
ATOM   3337  OD2 ASP A 861      60.160  35.990  38.510  1.00  0.00           O
ATOM   3338  C   ASP A 861      60.570  37.730  43.040  1.00  0.00           C
ATOM   3339  O   ASP A 861      59.560  38.310  43.470  1.00  0.00           O
ATOM   3340  N   PHE A 862      61.370  36.990  43.790  1.00  0.00           N
ATOM   3341  HN  PHE A 862      62.140  36.600  43.300  1.00  0.00           H
ATOM   3342  CA  PHE A 862      61.130  36.670  45.160  1.00  0.00           C
ATOM   3343  HA  PHE A 862      60.060  36.760  45.340  1.00  0.00           H
ATOM   3344  CB  PHE A 862      61.700  35.300  45.630  1.00  0.00           C
ATOM   3345  HB1 PHE A 862      61.770  35.230  46.730  1.00  0.00           H
ATOM   3346  HB2 PHE A 862      62.690  35.230  45.120  1.00  0.00           H
ATOM   3347  CG  PHE A 862      60.870  34.060  45.280  1.00  0.00           C
ATOM   3348  CD1 PHE A 862      60.840  33.520  43.990  1.00  0.00           C
ATOM   3349  HD1 PHE A 862      61.370  34.080  43.250  1.00  0.00           H
ATOM   3350  CE1 PHE A 862      60.070  32.410  43.720  1.00  0.00           C
ATOM   3351  HE1 PHE A 862      60.010  32.060  42.700  1.00  0.00           H
ATOM   3352  CZ  PHE A 862      59.380  31.730  44.710  1.00  0.00           C
ATOM   3353  HZ  PHE A 862      58.920  30.780  44.520  1.00  0.00           H
ATOM   3354  CD2 PHE A 862      60.200  33.300  46.350  1.00  0.00           C
ATOM   3355  HD2 PHE A 862      60.210  33.610  47.380  1.00  0.00           H
ATOM   3356  CE2 PHE A 862      59.330  32.280  46.010  1.00  0.00           C
ATOM   3357  HE2 PHE A 862      58.780  31.730  46.760  1.00  0.00           H
ATOM   3358  C   PHE A 862      61.750  37.750  46.110  1.00  0.00           C
ATOM   3359  O   PHE A 862      61.840  37.550  47.310  1.00  0.00           O
ATOM   3360  N   ALA A 863      62.240  38.890  45.550  1.00  0.00           N
ATOM   3361  HN  ALA A 863      62.080  39.110  44.590  1.00  0.00           H
ATOM   3362  CA  ALA A 863      63.100  39.770  46.360  1.00  0.00           C
ATOM   3363  HA  ALA A 863      64.020  39.270  46.640  1.00  0.00           H
ATOM   3364  CB  ALA A 863      63.350  40.970  45.440  1.00  0.00           C
ATOM   3365  HB1 ALA A 863      62.460  41.530  45.070  1.00  0.00           H
ATOM   3366  HB2 ALA A 863      63.850  40.580  44.520  1.00  0.00           H
ATOM   3367  HB3 ALA A 863      64.120  41.650  45.860  1.00  0.00           H
ATOM   3368  C   ALA A 863      62.490  40.340  47.650  1.00  0.00           C
ATOM   3369  O   ALA A 863      63.190  40.330  48.680  1.00  0.00           O
ATOM   3370  N   VAL A 864      61.250  40.920  47.730  1.00  0.00           N
ATOM   3371  HN  VAL A 864      60.670  41.120  46.940  1.00  0.00           H
ATOM   3372  CA  VAL A 864      60.730  41.480  48.920  1.00  0.00           C
ATOM   3373  HA  VAL A 864      61.560  42.030  49.310  1.00  0.00           H
ATOM   3374  CB  VAL A 864      59.410  42.250  48.520  1.00  0.00           C
ATOM   3375  HB  VAL A 864      58.670  41.520  48.140  1.00  0.00           H
ATOM   3376  CG1 VAL A 864      58.780  42.990  49.610  1.00  0.00           C
ATOM   3377 HG11 VAL A 864      59.540  43.460  50.260  1.00  0.00           H
ATOM   3378 HG12 VAL A 864      58.220  42.280  50.250  1.00  0.00           H
ATOM   3379 HG13 VAL A 864      58.150  43.810  49.200  1.00  0.00           H
ATOM   3380  CG2 VAL A 864      59.630  43.200  47.300  1.00  0.00           C
ATOM   3381 HG21 VAL A 864      60.080  42.720  46.410  1.00  0.00           H
ATOM   3382 HG22 VAL A 864      60.250  44.060  47.630  1.00  0.00           H
ATOM   3383 HG23 VAL A 864      58.690  43.630  46.890  1.00  0.00           H
ATOM   3384  C   VAL A 864      60.480  40.460  50.010  1.00  0.00           C
ATOM   3385  O   VAL A 864      60.780  40.810  51.170  1.00  0.00           O
ATOM   3386  N   PHE A 865      59.980  39.220  49.670  1.00  0.00           N
ATOM   3387  HN  PHE A 865      59.790  39.050  48.710  1.00  0.00           H
ATOM   3388  CA  PHE A 865      59.980  38.100  50.640  1.00  0.00           C
ATOM   3389  HA  PHE A 865      59.560  38.510  51.550  1.00  0.00           H
ATOM   3390  CB  PHE A 865      59.110  36.970  50.060  1.00  0.00           C
ATOM   3391  HB1 PHE A 865      59.660  36.510  49.210  1.00  0.00           H
ATOM   3392  HB2 PHE A 865      58.190  37.410  49.640  1.00  0.00           H
ATOM   3393  CG  PHE A 865      58.700  35.820  51.000  1.00  0.00           C
ATOM   3394  CD1 PHE A 865      57.670  35.920  51.950  1.00  0.00           C
ATOM   3395  HD1 PHE A 865      57.210  36.900  52.020  1.00  0.00           H
ATOM   3396  CE1 PHE A 865      57.300  34.910  52.750  1.00  0.00           C
ATOM   3397  HE1 PHE A 865      56.580  35.150  53.520  1.00  0.00           H
ATOM   3398  CZ  PHE A 865      57.870  33.650  52.580  1.00  0.00           C
ATOM   3399  HZ  PHE A 865      57.600  32.870  53.260  1.00  0.00           H
ATOM   3400  CD2 PHE A 865      59.380  34.590  50.900  1.00  0.00           C
ATOM   3401  HD2 PHE A 865      60.180  34.350  50.210  1.00  0.00           H
ATOM   3402  CE2 PHE A 865      58.970  33.520  51.710  1.00  0.00           C
ATOM   3403  HE2 PHE A 865      59.400  32.530  51.620  1.00  0.00           H
ATOM   3404  C   PHE A 865      61.360  37.580  51.080  1.00  0.00           C
ATOM   3405  O   PHE A 865      61.700  37.310  52.210  1.00  0.00           O
ATOM   3406  N   LEU A 866      62.370  37.500  50.130  1.00  0.00           N
ATOM   3407  HN  LEU A 866      62.110  37.740  49.190  1.00  0.00           H
ATOM   3408  CA  LEU A 866      63.750  36.990  50.310  1.00  0.00           C
ATOM   3409  HA  LEU A 866      63.650  36.080  50.880  1.00  0.00           H
ATOM   3410  CB  LEU A 866      64.420  36.880  48.900  1.00  0.00           C
ATOM   3411  HB1 LEU A 866      64.380  37.890  48.440  1.00  0.00           H
ATOM   3412  HB2 LEU A 866      63.860  36.190  48.250  1.00  0.00           H
ATOM   3413  CG  LEU A 866      65.870  36.550  48.920  1.00  0.00           C
ATOM   3414  HG  LEU A 866      66.430  37.280  49.540  1.00  0.00           H
ATOM   3415  CD1 LEU A 866      66.150  35.210  49.590  1.00  0.00           C
ATOM   3416 HD11 LEU A 866      67.200  34.880  49.600  1.00  0.00           H
ATOM   3417 HD12 LEU A 866      65.580  34.470  48.980  1.00  0.00           H
ATOM   3418 HD13 LEU A 866      65.820  35.260  50.650  1.00  0.00           H
ATOM   3419  CD2 LEU A 866      66.510  36.620  47.560  1.00  0.00           C
ATOM   3420 HD21 LEU A 866      66.080  35.780  46.970  1.00  0.00           H
ATOM   3421 HD22 LEU A 866      67.570  36.340  47.630  1.00  0.00           H
ATOM   3422 HD23 LEU A 866      66.380  37.570  47.010  1.00  0.00           H
ATOM   3423  C   LEU A 866      64.500  37.920  51.250  1.00  0.00           C
ATOM   3424  O   LEU A 866      65.280  37.610  52.110  1.00  0.00           O
ATOM   3425  N   THR A 867      64.150  39.230  51.140  1.00  0.00           N
ATOM   3426  HN  THR A 867      63.630  39.480  50.320  1.00  0.00           H
ATOM   3427  CA  THR A 867      64.550  40.280  51.990  1.00  0.00           C
ATOM   3428  HA  THR A 867      65.620  40.320  52.060  1.00  0.00           H
ATOM   3429  CB  THR A 867      64.080  41.670  51.680  1.00  0.00           C
ATOM   3430  HB  THR A 867      63.010  41.910  51.810  1.00  0.00           H
ATOM   3431  OG1 THR A 867      64.250  41.970  50.320  1.00  0.00           O
ATOM   3432  HG1 THR A 867      63.820  41.260  49.860  1.00  0.00           H
ATOM   3433  CG2 THR A 867      64.950  42.690  52.430  1.00  0.00           C
ATOM   3434 HG21 THR A 867      64.620  43.720  52.200  1.00  0.00           H
ATOM   3435 HG22 THR A 867      66.000  42.670  52.080  1.00  0.00           H
ATOM   3436 HG23 THR A 867      64.990  42.530  53.530  1.00  0.00           H
ATOM   3437  C   THR A 867      64.110  40.010  53.440  1.00  0.00           C
ATOM   3438  O   THR A 867      64.910  40.310  54.370  1.00  0.00           O
ATOM   3439  N   ILE A 868      62.900  39.540  53.750  1.00  0.00           N
ATOM   3440  HN  ILE A 868      62.270  39.380  53.000  1.00  0.00           H
ATOM   3441  CA  ILE A 868      62.520  39.220  55.130  1.00  0.00           C
ATOM   3442  HA  ILE A 868      62.790  40.000  55.820  1.00  0.00           H
ATOM   3443  CB  ILE A 868      61.010  39.150  55.320  1.00  0.00           C
ATOM   3444  HB  ILE A 868      60.670  38.100  55.230  1.00  0.00           H
ATOM   3445  CG2 ILE A 868      60.700  39.390  56.780  1.00  0.00           C
ATOM   3446 HG21 ILE A 868      59.630  39.320  57.090  1.00  0.00           H
ATOM   3447 HG22 ILE A 868      60.970  40.440  56.980  1.00  0.00           H
ATOM   3448 HG23 ILE A 868      61.250  38.720  57.480  1.00  0.00           H
ATOM   3449  CG1 ILE A 868      60.290  40.160  54.310  1.00  0.00           C
ATOM   3450 HG11 ILE A 868      60.320  39.640  53.320  1.00  0.00           H
ATOM   3451 HG12 ILE A 868      60.780  41.150  54.390  1.00  0.00           H
ATOM   3452  CD  ILE A 868      58.730  40.130  54.520  1.00  0.00           C
ATOM   3453  HD1 ILE A 868      58.210  40.730  53.740  1.00  0.00           H
ATOM   3454  HD2 ILE A 868      58.530  40.650  55.490  1.00  0.00           H
ATOM   3455  HD3 ILE A 868      58.200  39.160  54.590  1.00  0.00           H
ATOM   3456  C   ILE A 868      63.070  37.860  55.610  1.00  0.00           C
ATOM   3457  O   ILE A 868      63.380  37.760  56.810  1.00  0.00           O
ATOM   3458  N   VAL A 869      63.140  36.860  54.760  1.00  0.00           N
ATOM   3459  HN  VAL A 869      62.700  36.840  53.870  1.00  0.00           H
ATOM   3460  CA  VAL A 869      63.750  35.590  54.970  1.00  0.00           C
ATOM   3461  HA  VAL A 869      63.320  35.040  55.790  1.00  0.00           H
ATOM   3462  CB  VAL A 869      63.660  34.560  53.830  1.00  0.00           C
ATOM   3463  HB  VAL A 869      64.190  34.940  52.920  1.00  0.00           H
ATOM   3464  CG1 VAL A 869      64.250  33.170  54.160  1.00  0.00           C
ATOM   3465 HG11 VAL A 869      65.360  33.190  54.180  1.00  0.00           H
ATOM   3466 HG12 VAL A 869      63.960  32.430  53.380  1.00  0.00           H
ATOM   3467 HG13 VAL A 869      63.880  32.780  55.140  1.00  0.00           H
ATOM   3468  CG2 VAL A 869      62.170  34.320  53.500  1.00  0.00           C
ATOM   3469 HG21 VAL A 869      61.710  33.820  54.380  1.00  0.00           H
ATOM   3470 HG22 VAL A 869      62.140  33.700  52.580  1.00  0.00           H
ATOM   3471 HG23 VAL A 869      61.530  35.230  53.390  1.00  0.00           H
ATOM   3472  C   VAL A 869      65.220  35.650  55.360  1.00  0.00           C
ATOM   3473  O   VAL A 869      65.680  34.910  56.230  1.00  0.00           O
ATOM   3474  N   ILE A 870      66.010  36.580  54.730  1.00  0.00           N
ATOM   3475  HN  ILE A 870      65.580  37.040  53.950  1.00  0.00           H
ATOM   3476  CA  ILE A 870      67.430  36.810  55.210  1.00  0.00           C
ATOM   3477  HA  ILE A 870      67.920  35.850  55.110  1.00  0.00           H
ATOM   3478  CB  ILE A 870      68.160  37.760  54.170  1.00  0.00           C
ATOM   3479  HB  ILE A 870      67.550  38.660  53.900  1.00  0.00           H
ATOM   3480  CG2 ILE A 870      69.410  38.330  54.700  1.00  0.00           C
ATOM   3481 HG21 ILE A 870      70.120  38.520  53.870  1.00  0.00           H
ATOM   3482 HG22 ILE A 870      69.940  37.600  55.350  1.00  0.00           H
ATOM   3483 HG23 ILE A 870      69.320  39.250  55.300  1.00  0.00           H
ATOM   3484  CG1 ILE A 870      68.350  36.900  52.850  1.00  0.00           C
ATOM   3485 HG11 ILE A 870      67.530  36.150  52.750  1.00  0.00           H
ATOM   3486 HG12 ILE A 870      69.240  36.260  52.960  1.00  0.00           H
ATOM   3487  CD  ILE A 870      68.370  37.800  51.600  1.00  0.00           C
ATOM   3488  HD1 ILE A 870      68.590  37.240  50.660  1.00  0.00           H
ATOM   3489  HD2 ILE A 870      69.070  38.630  51.850  1.00  0.00           H
ATOM   3490  HD3 ILE A 870      67.400  38.320  51.380  1.00  0.00           H
ATOM   3491  C   ILE A 870      67.570  37.310  56.690  1.00  0.00           C
ATOM   3492  O   ILE A 870      68.330  36.750  57.500  1.00  0.00           O
ATOM   3493  N   MET A 871      66.720  38.270  57.130  1.00  0.00           N
ATOM   3494  HN  MET A 871      65.970  38.530  56.540  1.00  0.00           H
ATOM   3495  CA  MET A 871      66.780  38.980  58.430  1.00  0.00           C
ATOM   3496  HA  MET A 871      67.780  39.310  58.690  1.00  0.00           H
ATOM   3497  CB  MET A 871      65.970  40.290  58.360  1.00  0.00           C
ATOM   3498  HB1 MET A 871      65.970  40.730  59.370  1.00  0.00           H
ATOM   3499  HB2 MET A 871      64.920  40.050  58.070  1.00  0.00           H
ATOM   3500  CG  MET A 871      66.560  41.340  57.370  1.00  0.00           C
ATOM   3501  HG1 MET A 871      65.990  42.290  57.360  1.00  0.00           H
ATOM   3502  HG2 MET A 871      66.340  40.870  56.380  1.00  0.00           H
ATOM   3503  SD  MET A 871      68.260  41.880  57.700  1.00  0.00           S
ATOM   3504  CE  MET A 871      68.350  42.870  56.160  1.00  0.00           C
ATOM   3505  HE1 MET A 871      68.800  43.840  56.470  1.00  0.00           H
ATOM   3506  HE2 MET A 871      67.310  43.120  55.880  1.00  0.00           H
ATOM   3507  HE3 MET A 871      68.870  42.410  55.290  1.00  0.00           H
ATOM   3508  C   MET A 871      66.510  38.120  59.650  1.00  0.00           C
ATOM   3509  O   MET A 871      67.160  38.220  60.690  1.00  0.00           O
ATOM   3510  N   VAL A 872      65.630  37.200  59.540  1.00  0.00           N
ATOM   3511  HN  VAL A 872      65.170  37.080  58.660  1.00  0.00           H
ATOM   3512  CA  VAL A 872      65.320  36.350  60.670  1.00  0.00           C
ATOM   3513  HA  VAL A 872      65.310  37.010  61.530  1.00  0.00           H
ATOM   3514  CB  VAL A 872      63.920  35.620  60.560  1.00  0.00           C
ATOM   3515  HB  VAL A 872      63.810  34.720  61.220  1.00  0.00           H
ATOM   3516  CG1 VAL A 872      62.930  36.730  60.900  1.00  0.00           C
ATOM   3517 HG11 VAL A 872      63.020  37.110  61.940  1.00  0.00           H
ATOM   3518 HG12 VAL A 872      61.920  36.260  60.940  1.00  0.00           H
ATOM   3519 HG13 VAL A 872      62.860  37.550  60.160  1.00  0.00           H
ATOM   3520  CG2 VAL A 872      63.600  35.080  59.180  1.00  0.00           C
ATOM   3521 HG21 VAL A 872      63.520  35.800  58.340  1.00  0.00           H
ATOM   3522 HG22 VAL A 872      62.650  34.520  59.290  1.00  0.00           H
ATOM   3523 HG23 VAL A 872      64.450  34.430  58.880  1.00  0.00           H
ATOM   3524  C   VAL A 872      66.390  35.270  60.880  1.00  0.00           C
ATOM   3525  O   VAL A 872      66.590  34.760  62.000  1.00  0.00           O
ATOM   3526  N   THR A 873      67.100  34.940  59.750  1.00  0.00           N
ATOM   3527  HN  THR A 873      67.020  35.490  58.920  1.00  0.00           H
ATOM   3528  CA  THR A 873      68.300  34.150  59.760  1.00  0.00           C
ATOM   3529  HA  THR A 873      68.120  33.320  60.420  1.00  0.00           H
ATOM   3530  CB  THR A 873      68.570  33.500  58.500  1.00  0.00           C
ATOM   3531  HB  THR A 873      68.330  34.170  57.650  1.00  0.00           H
ATOM   3532  OG1 THR A 873      67.750  32.330  58.370  1.00  0.00           O
ATOM   3533  HG1 THR A 873      66.850  32.700  58.380  1.00  0.00           H
ATOM   3534  CG2 THR A 873      70.020  33.060  58.370  1.00  0.00           C
ATOM   3535 HG21 THR A 873      70.770  33.720  57.880  1.00  0.00           H
ATOM   3536 HG22 THR A 873      70.050  32.210  57.660  1.00  0.00           H
ATOM   3537 HG23 THR A 873      70.380  32.470  59.260  1.00  0.00           H
ATOM   3538  C   THR A 873      69.500  34.880  60.420  1.00  0.00           C
ATOM   3539  O   THR A 873      70.150  34.310  61.240  1.00  0.00           O
ATOM   3540  N   ILE A 874      69.780  36.120  60.120  1.00  0.00           N
ATOM   3541  HN  ILE A 874      69.370  36.600  59.340  1.00  0.00           H
ATOM   3542  CA  ILE A 874      70.880  36.810  60.750  1.00  0.00           C
ATOM   3543  HA  ILE A 874      71.720  36.130  60.820  1.00  0.00           H
ATOM   3544  CB  ILE A 874      71.310  38.040  59.920  1.00  0.00           C
ATOM   3545  HB  ILE A 874      70.560  38.850  59.840  1.00  0.00           H
ATOM   3546  CG2 ILE A 874      72.580  38.770  60.640  1.00  0.00           C
ATOM   3547 HG21 ILE A 874      73.330  38.000  60.940  1.00  0.00           H
ATOM   3548 HG22 ILE A 874      72.230  39.300  61.550  1.00  0.00           H
ATOM   3549 HG23 ILE A 874      73.010  39.630  60.090  1.00  0.00           H
ATOM   3550  CG1 ILE A 874      71.870  37.780  58.480  1.00  0.00           C
ATOM   3551 HG11 ILE A 874      71.030  37.190  58.060  1.00  0.00           H
ATOM   3552 HG12 ILE A 874      72.830  37.220  58.570  1.00  0.00           H
ATOM   3553  CD  ILE A 874      72.090  39.060  57.710  1.00  0.00           C
ATOM   3554  HD1 ILE A 874      71.140  39.630  57.700  1.00  0.00           H
ATOM   3555  HD2 ILE A 874      72.300  38.810  56.650  1.00  0.00           H
ATOM   3556  HD3 ILE A 874      72.990  39.570  58.110  1.00  0.00           H
ATOM   3557  C   ILE A 874      70.670  37.140  62.140  1.00  0.00           C
ATOM   3558  O   ILE A 874      71.440  36.930  63.110  1.00  0.00           O
ATOM   3559  N   ASP A 875      69.440  37.570  62.450  1.00  0.00           N
ATOM   3560  HN  ASP A 875      68.780  37.830  61.750  1.00  0.00           H
ATOM   3561  CA  ASP A 875      68.900  37.700  63.870  1.00  0.00           C
ATOM   3562  HA  ASP A 875      69.580  38.440  64.270  1.00  0.00           H
ATOM   3563  CB  ASP A 875      67.490  38.330  63.850  1.00  0.00           C
ATOM   3564  HB1 ASP A 875      66.770  37.630  63.380  1.00  0.00           H
ATOM   3565  HB2 ASP A 875      67.490  39.280  63.260  1.00  0.00           H
ATOM   3566  CG  ASP A 875      66.960  38.750  65.170  1.00  0.00           C
ATOM   3567  OD1 ASP A 875      67.700  38.880  66.180  1.00  0.00           O
ATOM   3568  OD2 ASP A 875      65.790  39.200  65.180  1.00  0.00           O
ATOM   3569  C   ASP A 875      68.980  36.360  64.530  1.00  0.00           C
ATOM   3570  O   ASP A 875      69.190  36.310  65.750  1.00  0.00           O
ATOM   3571  N   TYR A 876      68.720  35.230  63.830  1.00  0.00           N
ATOM   3572  HN  TYR A 876      68.360  35.300  62.900  1.00  0.00           H
ATOM   3573  CA  TYR A 876      68.810  33.950  64.540  1.00  0.00           C
ATOM   3574  HA  TYR A 876      68.280  34.130  65.460  1.00  0.00           H
ATOM   3575  CB  TYR A 876      68.110  32.890  63.670  1.00  0.00           C
ATOM   3576  HB1 TYR A 876      68.710  32.790  62.750  1.00  0.00           H
ATOM   3577  HB2 TYR A 876      67.070  33.230  63.470  1.00  0.00           H
ATOM   3578  CG  TYR A 876      67.990  31.540  64.290  1.00  0.00           C
ATOM   3579  CD1 TYR A 876      68.740  30.480  63.890  1.00  0.00           C
ATOM   3580  HD1 TYR A 876      69.380  30.430  63.020  1.00  0.00           H
ATOM   3581  CE1 TYR A 876      68.700  29.230  64.540  1.00  0.00           C
ATOM   3582  HE1 TYR A 876      69.320  28.390  64.260  1.00  0.00           H
ATOM   3583  CZ  TYR A 876      67.740  29.100  65.580  1.00  0.00           C
ATOM   3584  OH  TYR A 876      67.640  27.870  66.120  1.00  0.00           O
ATOM   3585  HH  TYR A 876      66.970  27.960  66.810  1.00  0.00           H
ATOM   3586  CD2 TYR A 876      67.030  31.370  65.270  1.00  0.00           C
ATOM   3587  HD2 TYR A 876      66.360  32.190  65.460  1.00  0.00           H
ATOM   3588  CE2 TYR A 876      66.980  30.160  66.000  1.00  0.00           C
ATOM   3589  HE2 TYR A 876      66.340  30.090  66.880  1.00  0.00           H
ATOM   3590  C   TYR A 876      70.190  33.570  64.920  1.00  0.00           C
ATOM   3591  O   TYR A 876      70.410  32.970  66.000  1.00  0.00           O
ATOM   3592  N   LEU A 877      71.210  33.850  64.090  1.00  0.00           N
ATOM   3593  HN  LEU A 877      70.980  34.050  63.140  1.00  0.00           H
ATOM   3594  CA  LEU A 877      72.650  33.430  64.330  1.00  0.00           C
ATOM   3595  HA  LEU A 877      72.740  32.510  64.910  1.00  0.00           H
ATOM   3596  CB  LEU A 877      73.250  33.300  62.910  1.00  0.00           C
ATOM   3597  HB1 LEU A 877      74.320  33.080  63.070  1.00  0.00           H
ATOM   3598  HB2 LEU A 877      73.210  34.260  62.350  1.00  0.00           H
ATOM   3599  CG  LEU A 877      72.650  32.100  62.150  1.00  0.00           C
ATOM   3600  HG  LEU A 877      71.550  32.140  62.300  1.00  0.00           H
ATOM   3601  CD1 LEU A 877      73.000  32.130  60.610  1.00  0.00           C
ATOM   3602 HD11 LEU A 877      72.620  31.220  60.110  1.00  0.00           H
ATOM   3603 HD12 LEU A 877      74.070  32.340  60.390  1.00  0.00           H
ATOM   3604 HD13 LEU A 877      72.530  33.050  60.190  1.00  0.00           H
ATOM   3605  CD2 LEU A 877      73.300  30.800  62.690  1.00  0.00           C
ATOM   3606 HD21 LEU A 877      72.960  30.730  63.750  1.00  0.00           H
ATOM   3607 HD22 LEU A 877      74.390  30.900  62.530  1.00  0.00           H
ATOM   3608 HD23 LEU A 877      72.800  29.940  62.180  1.00  0.00           H
ATOM   3609  C   LEU A 877      73.530  34.410  65.120  1.00  0.00           C
ATOM   3610  O   LEU A 877      74.280  33.950  65.970  1.00  0.00           O
ATOM   3611  N   VAL A 878      73.470  35.740  64.920  1.00  0.00           N
ATOM   3612  HN  VAL A 878      72.810  36.120  64.280  1.00  0.00           H
ATOM   3613  CA  VAL A 878      74.110  36.740  65.740  1.00  0.00           C
ATOM   3614  HA  VAL A 878      74.860  36.470  66.490  1.00  0.00           H
ATOM   3615  CB  VAL A 878      74.920  37.580  64.830  1.00  0.00           C
ATOM   3616  HB  VAL A 878      75.200  36.860  64.040  1.00  0.00           H
ATOM   3617  CG1 VAL A 878      74.270  38.790  64.100  1.00  0.00           C
ATOM   3618 HG11 VAL A 878      73.960  39.580  64.810  1.00  0.00           H
ATOM   3619 HG12 VAL A 878      73.370  38.360  63.610  1.00  0.00           H
ATOM   3620 HG13 VAL A 878      74.980  39.160  63.330  1.00  0.00           H
ATOM   3621  CG2 VAL A 878      76.280  38.070  65.440  1.00  0.00           C
ATOM   3622 HG21 VAL A 878      76.880  37.150  65.650  1.00  0.00           H
ATOM   3623 HG22 VAL A 878      76.170  38.650  66.380  1.00  0.00           H
ATOM   3624 HG23 VAL A 878      76.840  38.690  64.710  1.00  0.00           H
ATOM   3625  C   VAL A 878      73.230  37.590  66.640  1.00  0.00           C
ATOM   3626  O   VAL A 878      73.650  37.960  67.730  1.00  0.00           O
ATOM   3627  N   GLY A 879      71.960  37.780  66.200  1.00  0.00           N
ATOM   3628  HN  GLY A 879      71.690  37.620  65.260  1.00  0.00           H
ATOM   3629  CA  GLY A 879      70.900  38.450  66.900  1.00  0.00           C
ATOM   3630  HA1 GLY A 879      70.850  38.220  67.960  1.00  0.00           H
ATOM   3631  HA2 GLY A 879      69.900  38.230  66.550  1.00  0.00           H
ATOM   3632  C   GLY A 879      71.100  40.000  66.770  1.00  0.00           C
ATOM   3633  O   GLY A 879      72.180  40.590  66.910  1.00  0.00           O
ATOM   3634  N   VAL A 880      69.970  40.640  66.470  1.00  0.00           N
ATOM   3635  HN  VAL A 880      69.100  40.150  66.410  1.00  0.00           H
ATOM   3636  CA  VAL A 880      69.910  42.070  66.160  1.00  0.00           C
ATOM   3637  HA  VAL A 880      70.900  42.490  66.330  1.00  0.00           H
ATOM   3638  CB  VAL A 880      69.570  42.370  64.730  1.00  0.00           C
ATOM   3639  HB  VAL A 880      68.590  41.880  64.570  1.00  0.00           H
ATOM   3640  CG1 VAL A 880      69.600  43.930  64.400  1.00  0.00           C
ATOM   3641 HG11 VAL A 880      70.630  44.280  64.670  1.00  0.00           H
ATOM   3642 HG12 VAL A 880      68.920  44.490  65.070  1.00  0.00           H
ATOM   3643 HG13 VAL A 880      69.350  44.200  63.350  1.00  0.00           H
ATOM   3644  CG2 VAL A 880      70.480  41.600  63.710  1.00  0.00           C
ATOM   3645 HG21 VAL A 880      70.500  40.500  63.910  1.00  0.00           H
ATOM   3646 HG22 VAL A 880      71.480  42.010  63.930  1.00  0.00           H
ATOM   3647 HG23 VAL A 880      70.130  41.860  62.690  1.00  0.00           H
ATOM   3648  C   VAL A 880      68.930  42.750  67.120  1.00  0.00           C
ATOM   3649  O   VAL A 880      67.700  42.470  66.980  1.00  0.00           O
ATOM   3650  N   PRO A 881      69.310  43.530  68.040  1.00  0.00           N
ATOM   3651  CD  PRO A 881      70.710  43.690  68.490  1.00  0.00           C
ATOM   3652  HD1 PRO A 881      71.370  44.040  67.660  1.00  0.00           H
ATOM   3653  HD2 PRO A 881      71.010  42.660  68.760  1.00  0.00           H
ATOM   3654  CA  PRO A 881      68.360  44.320  68.740  1.00  0.00           C
ATOM   3655  HA  PRO A 881      67.730  43.640  69.320  1.00  0.00           H
ATOM   3656  CB  PRO A 881      69.210  45.240  69.550  1.00  0.00           C
ATOM   3657  HB1 PRO A 881      68.750  45.270  70.560  1.00  0.00           H
ATOM   3658  HB2 PRO A 881      69.400  46.240  69.130  1.00  0.00           H
ATOM   3659  CG  PRO A 881      70.570  44.560  69.690  1.00  0.00           C
ATOM   3660  HG1 PRO A 881      71.500  45.160  69.800  1.00  0.00           H
ATOM   3661  HG2 PRO A 881      70.410  43.920  70.590  1.00  0.00           H
ATOM   3662  C   PRO A 881      67.360  45.090  67.960  1.00  0.00           C
ATOM   3663  O   PRO A 881      67.820  45.710  67.040  1.00  0.00           O
ATOM   3664  N   SER A 882      66.030  45.160  68.360  1.00  0.00           N
ATOM   3665  HN  SER A 882      65.760  44.700  69.210  1.00  0.00           H
ATOM   3666  CA  SER A 882      65.000  45.790  67.520  1.00  0.00           C
ATOM   3667  HA  SER A 882      65.030  46.840  67.760  1.00  0.00           H
ATOM   3668  CB  SER A 882      65.080  45.460  65.920  1.00  0.00           C
ATOM   3669  HB1 SER A 882      64.140  45.680  65.360  1.00  0.00           H
ATOM   3670  HB2 SER A 882      65.220  44.380  65.710  1.00  0.00           H
ATOM   3671  OG  SER A 882      66.020  46.290  65.320  1.00  0.00           O
ATOM   3672  HG1 SER A 882      66.830  46.080  65.790  1.00  0.00           H
ATOM   3673  C   SER A 882      63.600  45.300  67.890  1.00  0.00           C
ATOM   3674  O   SER A 882      63.460  44.080  68.220  1.00  0.00           O
ATOM   3675  N   PRO A 883      62.510  46.170  67.870  1.00  0.00           N
ATOM   3676  CD  PRO A 883      62.540  47.540  67.340  1.00  0.00           C
ATOM   3677  HD1 PRO A 883      63.140  47.510  66.400  1.00  0.00           H
ATOM   3678  HD2 PRO A 883      63.100  48.230  68.000  1.00  0.00           H
ATOM   3679  CA  PRO A 883      61.160  45.780  68.190  1.00  0.00           C
ATOM   3680  HA  PRO A 883      61.270  45.380  69.190  1.00  0.00           H
ATOM   3681  CB  PRO A 883      60.390  47.030  68.140  1.00  0.00           C
ATOM   3682  HB1 PRO A 883      60.400  47.610  69.080  1.00  0.00           H
ATOM   3683  HB2 PRO A 883      59.310  46.890  67.950  1.00  0.00           H
ATOM   3684  CG  PRO A 883      61.060  47.910  67.130  1.00  0.00           C
ATOM   3685  HG1 PRO A 883      60.700  47.770  66.090  1.00  0.00           H
ATOM   3686  HG2 PRO A 883      60.810  48.950  67.390  1.00  0.00           H
ATOM   3687  C   PRO A 883      60.690  44.590  67.420  1.00  0.00           C
ATOM   3688  O   PRO A 883      61.050  44.280  66.300  1.00  0.00           O
ATOM   3689  N   LYS A 884      59.740  43.780  67.930  1.00  0.00           N
ATOM   3690  HN  LYS A 884      59.380  44.040  68.820  1.00  0.00           H
ATOM   3691  CA  LYS A 884      59.280  42.550  67.270  1.00  0.00           C
ATOM   3692  HA  LYS A 884      59.800  42.490  66.330  1.00  0.00           H
ATOM   3693  CB  LYS A 884      59.550  41.430  68.260  1.00  0.00           C
ATOM   3694  HB1 LYS A 884      58.920  40.540  68.060  1.00  0.00           H
ATOM   3695  HB2 LYS A 884      59.190  41.710  69.270  1.00  0.00           H
ATOM   3696  CG  LYS A 884      61.030  40.970  68.420  1.00  0.00           C
ATOM   3697  HG1 LYS A 884      61.090  40.320  69.320  1.00  0.00           H
ATOM   3698  HG2 LYS A 884      61.670  41.870  68.470  1.00  0.00           H
ATOM   3699  CD  LYS A 884      61.650  40.160  67.320  1.00  0.00           C
ATOM   3700  HD1 LYS A 884      61.270  40.540  66.340  1.00  0.00           H
ATOM   3701  HD2 LYS A 884      61.300  39.110  67.400  1.00  0.00           H
ATOM   3702  CE  LYS A 884      63.180  40.130  67.340  1.00  0.00           C
ATOM   3703  HE1 LYS A 884      63.600  40.060  68.370  1.00  0.00           H
ATOM   3704  HE2 LYS A 884      63.570  40.960  66.730  1.00  0.00           H
ATOM   3705  NZ  LYS A 884      63.650  38.880  66.650  1.00  0.00           N
ATOM   3706  HZ1 LYS A 884      64.570  39.080  66.200  1.00  0.00           H
ATOM   3707  HZ2 LYS A 884      62.990  38.550  65.920  1.00  0.00           H
ATOM   3708  HZ3 LYS A 884      63.760  38.190  67.410  1.00  0.00           H
ATOM   3709  C   LYS A 884      57.830  42.610  66.970  1.00  0.00           C
ATOM   3710  O   LYS A 884      57.100  43.430  67.590  1.00  0.00           O
ATOM   3711  N   LEU A 885      57.420  41.840  65.990  1.00  0.00           N
ATOM   3712  HN  LEU A 885      58.080  41.210  65.590  1.00  0.00           H
ATOM   3713  CA  LEU A 885      56.010  41.590  65.770  1.00  0.00           C
ATOM   3714  HA  LEU A 885      55.420  42.500  65.780  1.00  0.00           H
ATOM   3715  CB  LEU A 885      55.750  40.980  64.360  1.00  0.00           C
ATOM   3716  HB1 LEU A 885      56.320  40.020  64.230  1.00  0.00           H
ATOM   3717  HB2 LEU A 885      56.380  41.570  63.650  1.00  0.00           H
ATOM   3718  CG  LEU A 885      54.370  40.860  63.750  1.00  0.00           C
ATOM   3719  HG  LEU A 885      53.640  40.480  64.500  1.00  0.00           H
ATOM   3720  CD1 LEU A 885      53.650  42.160  63.170  1.00  0.00           C
ATOM   3721 HD11 LEU A 885      52.680  41.860  62.720  1.00  0.00           H
ATOM   3722 HD12 LEU A 885      54.340  42.590  62.400  1.00  0.00           H
ATOM   3723 HD13 LEU A 885      53.540  42.840  64.040  1.00  0.00           H
ATOM   3724  CD2 LEU A 885      54.470  39.750  62.670  1.00  0.00           C
ATOM   3725 HD21 LEU A 885      54.880  38.830  63.140  1.00  0.00           H
ATOM   3726 HD22 LEU A 885      55.100  40.130  61.840  1.00  0.00           H
ATOM   3727 HD23 LEU A 885      53.440  39.470  62.350  1.00  0.00           H
ATOM   3728  C   LEU A 885      55.370  40.610  66.720  1.00  0.00           C
ATOM   3729  O   LEU A 885      55.830  39.490  67.010  1.00  0.00           O
ATOM   3730  N   HSD A 886      54.170  40.920  67.160  1.00  0.00           N
ATOM   3731  HN  HSD A 886      53.630  41.700  66.880  1.00  0.00           H
ATOM   3732  CA  HSD A 886      53.470  40.050  68.120  1.00  0.00           C
ATOM   3733  HA  HSD A 886      54.110  39.340  68.640  1.00  0.00           H
ATOM   3734  CB  HSD A 886      52.690  40.900  69.180  1.00  0.00           C
ATOM   3735  HB1 HSD A 886      51.920  40.290  69.690  1.00  0.00           H
ATOM   3736  HB2 HSD A 886      52.010  41.530  68.570  1.00  0.00           H
ATOM   3737  ND1 HSD A 886      54.180  42.970  69.680  1.00  0.00           N
ATOM   3738  HD1 HSD A 886      53.970  43.380  68.790  1.00  0.00           H
ATOM   3739  CG  HSD A 886      53.660  41.740  70.070  1.00  0.00           C
ATOM   3740  CE1 HSD A 886      55.080  43.360  70.570  1.00  0.00           C
ATOM   3741  HE1 HSD A 886      55.500  44.360  70.540  1.00  0.00           H
ATOM   3742  NE2 HSD A 886      55.240  42.460  71.590  1.00  0.00           N
ATOM   3743  CD2 HSD A 886      54.250  41.480  71.240  1.00  0.00           C
ATOM   3744  HD2 HSD A 886      54.100  40.620  71.890  1.00  0.00           H
ATOM   3745  C   HSD A 886      52.410  39.260  67.380  1.00  0.00           C
ATOM   3746  O   HSD A 886      51.490  39.830  66.770  1.00  0.00           O
ATOM   3747  N   VAL A 887      52.560  37.920  67.420  1.00  0.00           N
ATOM   3748  HN  VAL A 887      53.340  37.430  67.800  1.00  0.00           H
ATOM   3749  CA  VAL A 887      51.460  37.010  67.030  1.00  0.00           C
ATOM   3750  HA  VAL A 887      50.690  37.590  66.550  1.00  0.00           H
ATOM   3751  CB  VAL A 887      52.120  36.080  65.970  1.00  0.00           C
ATOM   3752  HB  VAL A 887      52.820  35.350  66.420  1.00  0.00           H
ATOM   3753  CG1 VAL A 887      50.970  35.270  65.360  1.00  0.00           C
ATOM   3754 HG11 VAL A 887      51.360  34.670  64.510  1.00  0.00           H
ATOM   3755 HG12 VAL A 887      50.120  35.830  64.910  1.00  0.00           H
ATOM   3756 HG13 VAL A 887      50.540  34.440  65.970  1.00  0.00           H
ATOM   3757  CG2 VAL A 887      52.640  36.910  64.880  1.00  0.00           C
ATOM   3758 HG21 VAL A 887      53.560  37.360  65.300  1.00  0.00           H
ATOM   3759 HG22 VAL A 887      51.950  37.760  64.670  1.00  0.00           H
ATOM   3760 HG23 VAL A 887      53.020  36.310  64.030  1.00  0.00           H
ATOM   3761  C   VAL A 887      51.000  36.200  68.200  1.00  0.00           C
ATOM   3762  O   VAL A 887      51.850  35.550  68.770  1.00  0.00           O
ATOM   3763  N   PRO A 888      49.780  36.100  68.700  1.00  0.00           N
ATOM   3764  CD  PRO A 888      48.690  37.000  68.230  1.00  0.00           C
ATOM   3765  HD1 PRO A 888      48.340  36.710  67.220  1.00  0.00           H
ATOM   3766  HD2 PRO A 888      49.150  38.000  68.120  1.00  0.00           H
ATOM   3767  CA  PRO A 888      49.300  35.180  69.790  1.00  0.00           C
ATOM   3768  HA  PRO A 888      49.810  35.420  70.710  1.00  0.00           H
ATOM   3769  CB  PRO A 888      47.810  35.460  69.950  1.00  0.00           C
ATOM   3770  HB1 PRO A 888      47.410  35.370  70.970  1.00  0.00           H
ATOM   3771  HB2 PRO A 888      47.270  34.690  69.360  1.00  0.00           H
ATOM   3772  CG  PRO A 888      47.620  36.860  69.340  1.00  0.00           C
ATOM   3773  HG1 PRO A 888      46.590  36.890  68.940  1.00  0.00           H
ATOM   3774  HG2 PRO A 888      47.860  37.640  70.110  1.00  0.00           H
ATOM   3775  C   PRO A 888      49.670  33.710  69.580  1.00  0.00           C
ATOM   3776  O   PRO A 888      49.960  33.270  68.450  1.00  0.00           O
ATOM   3777  N   GLU A 889      49.670  32.920  70.710  1.00  0.00           N
ATOM   3778  HN  GLU A 889      49.440  33.330  71.600  1.00  0.00           H
ATOM   3779  CA  GLU A 889      49.400  31.500  70.580  1.00  0.00           C
ATOM   3780  HA  GLU A 889      50.200  31.230  69.910  1.00  0.00           H
ATOM   3781  CB  GLU A 889      49.790  30.770  71.900  1.00  0.00           C
ATOM   3782  HB1 GLU A 889      49.460  29.710  71.840  1.00  0.00           H
ATOM   3783  HB2 GLU A 889      49.220  31.260  72.720  1.00  0.00           H
ATOM   3784  CG  GLU A 889      51.260  30.790  72.300  1.00  0.00           C
ATOM   3785  HG1 GLU A 889      51.400  30.370  73.330  1.00  0.00           H
ATOM   3786  HG2 GLU A 889      51.640  31.820  72.400  1.00  0.00           H
ATOM   3787  CD  GLU A 889      52.190  29.990  71.400  1.00  0.00           C
ATOM   3788  OE1 GLU A 889      51.950  28.780  71.370  1.00  0.00           O
ATOM   3789  OE2 GLU A 889      53.080  30.590  70.750  1.00  0.00           O
ATOM   3790  C   GLU A 889      48.080  31.090  70.110  1.00  0.00           C
ATOM   3791  O   GLU A 889      47.070  31.740  70.340  1.00  0.00           O
ATOM   3792  N   LYS A 890      48.080  29.970  69.330  1.00  0.00           N
ATOM   3793  HN  LYS A 890      48.910  29.460  69.110  1.00  0.00           H
ATOM   3794  CA  LYS A 890      46.880  29.370  68.710  1.00  0.00           C
ATOM   3795  HA  LYS A 890      47.250  28.650  68.000  1.00  0.00           H
ATOM   3796  CB  LYS A 890      46.030  28.710  69.810  1.00  0.00           C
ATOM   3797  HB1 LYS A 890      45.180  28.120  69.410  1.00  0.00           H
ATOM   3798  HB2 LYS A 890      45.520  29.380  70.530  1.00  0.00           H
ATOM   3799  CG  LYS A 890      46.790  27.670  70.620  1.00  0.00           C
ATOM   3800  HG1 LYS A 890      47.540  28.200  71.250  1.00  0.00           H
ATOM   3801  HG2 LYS A 890      47.130  26.960  69.850  1.00  0.00           H
ATOM   3802  CD  LYS A 890      45.710  26.870  71.540  1.00  0.00           C
ATOM   3803  HD1 LYS A 890      45.020  26.300  70.880  1.00  0.00           H
ATOM   3804  HD2 LYS A 890      45.150  27.590  72.170  1.00  0.00           H
ATOM   3805  CE  LYS A 890      46.440  25.950  72.560  1.00  0.00           C
ATOM   3806  HE1 LYS A 890      46.960  26.560  73.320  1.00  0.00           H
ATOM   3807  HE2 LYS A 890      47.230  25.310  72.100  1.00  0.00           H
ATOM   3808  NZ  LYS A 890      45.400  25.050  73.150  1.00  0.00           N
ATOM   3809  HZ1 LYS A 890      45.100  24.400  72.410  1.00  0.00           H
ATOM   3810  HZ2 LYS A 890      44.600  25.510  73.640  1.00  0.00           H
ATOM   3811  HZ3 LYS A 890      45.900  24.520  73.890  1.00  0.00           H
ATOM   3812  C   LYS A 890      46.000  30.400  67.920  1.00  0.00           C
ATOM   3813  O   LYS A 890      46.540  30.950  66.960  1.00  0.00           O
ATOM   3814  N   PHE A 891      44.620  30.540  68.190  1.00  0.00           N
ATOM   3815  HN  PHE A 891      44.270  30.300  69.090  1.00  0.00           H
ATOM   3816  CA  PHE A 891      43.640  30.980  67.230  1.00  0.00           C
ATOM   3817  HA  PHE A 891      44.110  31.510  66.410  1.00  0.00           H
ATOM   3818  CB  PHE A 891      42.760  29.780  66.790  1.00  0.00           C
ATOM   3819  HB1 PHE A 891      42.060  29.490  67.610  1.00  0.00           H
ATOM   3820  HB2 PHE A 891      43.390  28.890  66.570  1.00  0.00           H
ATOM   3821  CG  PHE A 891      41.850  30.020  65.590  1.00  0.00           C
ATOM   3822  CD1 PHE A 891      42.360  30.780  64.450  1.00  0.00           C
ATOM   3823  HD1 PHE A 891      43.390  31.070  64.350  1.00  0.00           H
ATOM   3824  CE1 PHE A 891      41.510  31.130  63.430  1.00  0.00           C
ATOM   3825  HE1 PHE A 891      41.970  31.570  62.560  1.00  0.00           H
ATOM   3826  CZ  PHE A 891      40.210  30.690  63.500  1.00  0.00           C
ATOM   3827  HZ  PHE A 891      39.580  31.010  62.670  1.00  0.00           H
ATOM   3828  CD2 PHE A 891      40.520  29.640  65.680  1.00  0.00           C
ATOM   3829  HD2 PHE A 891      40.150  29.140  66.560  1.00  0.00           H
ATOM   3830  CE2 PHE A 891      39.740  29.990  64.560  1.00  0.00           C
ATOM   3831  HE2 PHE A 891      38.700  29.710  64.660  1.00  0.00           H
ATOM   3832  C   PHE A 891      42.770  32.020  67.930  1.00  0.00           C
ATOM   3833  O   PHE A 891      41.530  31.990  67.950  1.00  0.00           O
ATOM   3834  N   GLU A 892      43.480  32.990  68.550  1.00  0.00           N
ATOM   3835  HN  GLU A 892      44.460  32.990  68.330  1.00  0.00           H
ATOM   3836  CA  GLU A 892      42.870  34.040  69.300  1.00  0.00           C
ATOM   3837  HA  GLU A 892      41.800  33.890  69.260  1.00  0.00           H
ATOM   3838  CB  GLU A 892      43.290  34.020  70.710  1.00  0.00           C
ATOM   3839  HB1 GLU A 892      43.020  35.000  71.150  1.00  0.00           H
ATOM   3840  HB2 GLU A 892      44.400  34.050  70.780  1.00  0.00           H
ATOM   3841  CG  GLU A 892      42.610  32.840  71.500  1.00  0.00           C
ATOM   3842  HG1 GLU A 892      43.050  31.910  71.070  1.00  0.00           H
ATOM   3843  HG2 GLU A 892      41.550  32.930  71.200  1.00  0.00           H
ATOM   3844  CD  GLU A 892      42.840  32.830  73.000  1.00  0.00           C
ATOM   3845  OE1 GLU A 892      41.880  32.830  73.740  1.00  0.00           O
ATOM   3846  OE2 GLU A 892      44.010  32.880  73.480  1.00  0.00           O
ATOM   3847  C   GLU A 892      43.190  35.390  68.700  1.00  0.00           C
ATOM   3848  O   GLU A 892      44.350  35.510  68.160  1.00  0.00           O
ATOM   3849  N   PRO A 893      42.330  36.380  68.810  1.00  0.00           N
ATOM   3850  CD  PRO A 893      40.870  36.180  68.920  1.00  0.00           C
ATOM   3851  HD1 PRO A 893      40.680  35.810  69.950  1.00  0.00           H
ATOM   3852  HD2 PRO A 893      40.470  35.360  68.310  1.00  0.00           H
ATOM   3853  CA  PRO A 893      42.710  37.740  68.500  1.00  0.00           C
ATOM   3854  HA  PRO A 893      43.050  37.850  67.490  1.00  0.00           H
ATOM   3855  CB  PRO A 893      41.380  38.490  68.900  1.00  0.00           C
ATOM   3856  HB1 PRO A 893      41.260  39.450  68.360  1.00  0.00           H
ATOM   3857  HB2 PRO A 893      41.390  38.790  69.970  1.00  0.00           H
ATOM   3858  CG  PRO A 893      40.250  37.500  68.610  1.00  0.00           C
ATOM   3859  HG1 PRO A 893      39.320  37.610  69.210  1.00  0.00           H
ATOM   3860  HG2 PRO A 893      40.010  37.390  67.530  1.00  0.00           H
ATOM   3861  C   PRO A 893      43.880  38.280  69.240  1.00  0.00           C
ATOM   3862  O   PRO A 893      44.350  37.770  70.250  1.00  0.00           O
ATOM   3863  N   THR A 894      44.480  39.310  68.660  1.00  0.00           N
ATOM   3864  HN  THR A 894      44.230  39.550  67.730  1.00  0.00           H
ATOM   3865  CA  THR A 894      45.640  40.020  69.210  1.00  0.00           C
ATOM   3866  HA  THR A 894      46.410  39.370  69.610  1.00  0.00           H
ATOM   3867  CB  THR A 894      46.510  40.910  68.310  1.00  0.00           C
ATOM   3868  HB  THR A 894      46.070  41.920  68.150  1.00  0.00           H
ATOM   3869  OG1 THR A 894      46.810  40.360  67.030  1.00  0.00           O
ATOM   3870  HG1 THR A 894      46.010  40.430  66.510  1.00  0.00           H
ATOM   3871  CG2 THR A 894      47.880  41.100  68.960  1.00  0.00           C
ATOM   3872 HG21 THR A 894      47.730  41.500  69.980  1.00  0.00           H
ATOM   3873 HG22 THR A 894      48.420  41.870  68.380  1.00  0.00           H
ATOM   3874 HG23 THR A 894      48.570  40.240  69.090  1.00  0.00           H
ATOM   3875  C   THR A 894      45.230  40.840  70.420  1.00  0.00           C
ATOM   3876  O   THR A 894      45.950  40.890  71.390  1.00  0.00           O
ATOM   3877  N   HSD A 895      44.020  41.380  70.430  1.00  0.00           N
ATOM   3878  HN  HSD A 895      43.480  41.450  69.590  1.00  0.00           H
ATOM   3879  CA  HSD A 895      43.460  42.010  71.610  1.00  0.00           C
ATOM   3880  HA  HSD A 895      44.070  41.750  72.440  1.00  0.00           H
ATOM   3881  CB  HSD A 895      43.340  43.590  71.490  1.00  0.00           C
ATOM   3882  HB1 HSD A 895      42.510  43.810  70.790  1.00  0.00           H
ATOM   3883  HB2 HSD A 895      44.270  43.890  70.960  1.00  0.00           H
ATOM   3884  ND1 HSD A 895      44.230  44.870  73.430  1.00  0.00           N
ATOM   3885  HD1 HSD A 895      45.110  44.390  73.410  1.00  0.00           H
ATOM   3886  CG  HSD A 895      43.160  44.380  72.730  1.00  0.00           C
ATOM   3887  CE1 HSD A 895      43.780  45.780  74.330  1.00  0.00           C
ATOM   3888  HE1 HSD A 895      44.380  46.270  75.090  1.00  0.00           H
ATOM   3889  NE2 HSD A 895      42.500  45.900  74.180  1.00  0.00           N
ATOM   3890  CD2 HSD A 895      42.120  45.040  73.110  1.00  0.00           C
ATOM   3891  HD2 HSD A 895      41.110  45.140  72.740  1.00  0.00           H
ATOM   3892  C   HSD A 895      42.070  41.390  71.960  1.00  0.00           C
ATOM   3893  O   HSD A 895      40.990  41.890  71.610  1.00  0.00           O
ATOM   3894  N   PRO A 896      41.880  40.260  72.560  1.00  0.00           N
ATOM   3895  CD  PRO A 896      42.950  39.400  73.050  1.00  0.00           C
ATOM   3896  HD1 PRO A 896      43.400  39.980  73.890  1.00  0.00           H
ATOM   3897  HD2 PRO A 896      43.710  39.190  72.260  1.00  0.00           H
ATOM   3898  CA  PRO A 896      40.550  39.730  72.770  1.00  0.00           C
ATOM   3899  HA  PRO A 896      39.910  39.940  71.930  1.00  0.00           H
ATOM   3900  CB  PRO A 896      40.810  38.240  72.970  1.00  0.00           C
ATOM   3901  HB1 PRO A 896      40.680  37.760  71.980  1.00  0.00           H
ATOM   3902  HB2 PRO A 896      40.060  37.790  73.660  1.00  0.00           H
ATOM   3903  CG  PRO A 896      42.230  38.140  73.500  1.00  0.00           C
ATOM   3904  HG1 PRO A 896      42.070  38.260  74.590  1.00  0.00           H
ATOM   3905  HG2 PRO A 896      42.690  37.150  73.340  1.00  0.00           H
ATOM   3906  C   PRO A 896      39.900  40.310  73.980  1.00  0.00           C
ATOM   3907  O   PRO A 896      40.130  39.770  75.050  1.00  0.00           O
ATOM   3908  N   GLU A 897      38.970  41.210  73.740  1.00  0.00           N
ATOM   3909  HN  GLU A 897      38.870  41.590  72.830  1.00  0.00           H
ATOM   3910  CA  GLU A 897      38.030  41.750  74.760  1.00  0.00           C
ATOM   3911  HA  GLU A 897      38.450  41.820  75.750  1.00  0.00           H
ATOM   3912  CB  GLU A 897      37.480  43.130  74.380  1.00  0.00           C
ATOM   3913  HB1 GLU A 897      36.780  43.260  75.230  1.00  0.00           H
ATOM   3914  HB2 GLU A 897      36.940  43.100  73.420  1.00  0.00           H
ATOM   3915  CG  GLU A 897      38.680  44.040  74.170  1.00  0.00           C
ATOM   3916  HG1 GLU A 897      39.280  43.850  73.260  1.00  0.00           H
ATOM   3917  HG2 GLU A 897      39.260  43.960  75.120  1.00  0.00           H
ATOM   3918  CD  GLU A 897      38.180  45.480  73.960  1.00  0.00           C
ATOM   3919  OE1 GLU A 897      37.750  45.780  72.850  1.00  0.00           O
ATOM   3920  OE2 GLU A 897      38.130  46.230  74.950  1.00  0.00           O
ATOM   3921  C   GLU A 897      36.910  40.750  74.930  1.00  0.00           C
ATOM   3922  O   GLU A 897      36.110  40.840  75.890  1.00  0.00           O
ATOM   3923  N   ARG A 898      36.880  39.770  74.030  1.00  0.00           N
ATOM   3924  HN  ARG A 898      37.530  39.800  73.270  1.00  0.00           H
ATOM   3925  CA  ARG A 898      35.860  38.690  73.960  1.00  0.00           C
ATOM   3926  HA  ARG A 898      35.590  38.260  74.920  1.00  0.00           H
ATOM   3927  CB  ARG A 898      34.560  39.310  73.380  1.00  0.00           C
ATOM   3928  HB1 ARG A 898      34.180  40.020  74.140  1.00  0.00           H
ATOM   3929  HB2 ARG A 898      33.660  38.670  73.250  1.00  0.00           H
ATOM   3930  CG  ARG A 898      34.780  40.250  72.180  1.00  0.00           C
ATOM   3931  HG1 ARG A 898      35.220  39.560  71.410  1.00  0.00           H
ATOM   3932  HG2 ARG A 898      35.560  40.990  72.450  1.00  0.00           H
ATOM   3933  CD  ARG A 898      33.510  40.940  71.560  1.00  0.00           C
ATOM   3934  HD1 ARG A 898      32.850  41.370  72.340  1.00  0.00           H
ATOM   3935  HD2 ARG A 898      32.910  40.140  71.060  1.00  0.00           H
ATOM   3936  NE  ARG A 898      33.960  41.960  70.560  1.00  0.00           N
ATOM   3937  HE  ARG A 898      34.010  42.880  70.930  1.00  0.00           H
ATOM   3938  CZ  ARG A 898      34.610  41.740  69.420  1.00  0.00           C
ATOM   3939  NH1 ARG A 898      34.540  40.680  68.660  1.00  0.00           N
ATOM   3940 HH11 ARG A 898      34.790  40.880  67.710  1.00  0.00           H
ATOM   3941 HH12 ARG A 898      33.860  39.990  68.900  1.00  0.00           H
ATOM   3942  NH2 ARG A 898      35.350  42.720  69.010  1.00  0.00           N
ATOM   3943 HH21 ARG A 898      36.120  42.490  68.430  1.00  0.00           H
ATOM   3944 HH22 ARG A 898      35.430  43.540  69.590  1.00  0.00           H
ATOM   3945  C   ARG A 898      36.250  37.490  73.070  1.00  0.00           C
ATOM   3946  O   ARG A 898      36.090  36.350  73.490  1.00  0.00           O
ATOM   3947  N   GLY A 899      36.730  37.660  71.860  1.00  0.00           N
ATOM   3948  HN  GLY A 899      36.860  38.590  71.560  1.00  0.00           H
ATOM   3949  CA  GLY A 899      36.760  36.590  70.850  1.00  0.00           C
ATOM   3950  HA1 GLY A 899      36.060  35.790  71.080  1.00  0.00           H
ATOM   3951  HA2 GLY A 899      37.800  36.300  71.010  1.00  0.00           H
ATOM   3952  C   GLY A 899      36.520  37.130  69.450  1.00  0.00           C
ATOM   3953  O   GLY A 899      36.510  38.360  69.150  1.00  0.00           O
ATOM   3954  N   TRP A 900      36.400  36.280  68.490  1.00  0.00           N
ATOM   3955  HN  TRP A 900      36.550  35.300  68.520  1.00  0.00           H
ATOM   3956  CA  TRP A 900      36.420  36.790  67.160  1.00  0.00           C
ATOM   3957  HA  TRP A 900      37.290  37.410  67.080  1.00  0.00           H
ATOM   3958  CB  TRP A 900      36.630  35.580  66.150  1.00  0.00           C
ATOM   3959  HB1 TRP A 900      36.480  35.950  65.110  1.00  0.00           H
ATOM   3960  HB2 TRP A 900      35.820  34.840  66.300  1.00  0.00           H
ATOM   3961  CG  TRP A 900      37.980  34.990  66.080  1.00  0.00           C
ATOM   3962  CD1 TRP A 900      38.260  33.770  66.590  1.00  0.00           C
ATOM   3963  HD1 TRP A 900      37.390  33.150  66.720  1.00  0.00           H
ATOM   3964  NE1 TRP A 900      39.560  33.440  66.360  1.00  0.00           N
ATOM   3965  HE1 TRP A 900      40.010  32.570  66.390  1.00  0.00           H
ATOM   3966  CE2 TRP A 900      40.190  34.540  65.830  1.00  0.00           C
ATOM   3967  CD2 TRP A 900      39.220  35.550  65.660  1.00  0.00           C
ATOM   3968  CE3 TRP A 900      39.580  36.600  64.850  1.00  0.00           C
ATOM   3969  HE3 TRP A 900      38.830  37.330  64.590  1.00  0.00           H
ATOM   3970  CZ3 TRP A 900      40.930  36.800  64.590  1.00  0.00           C
ATOM   3971  HZ3 TRP A 900      41.160  37.760  64.160  1.00  0.00           H
ATOM   3972  CZ2 TRP A 900      41.550  34.710  65.500  1.00  0.00           C
ATOM   3973  HZ2 TRP A 900      42.330  34.010  65.740  1.00  0.00           H
ATOM   3974  CH2 TRP A 900      41.900  35.890  64.830  1.00  0.00           C
ATOM   3975  HH2 TRP A 900      42.920  36.180  64.610  1.00  0.00           H
ATOM   3976  C   TRP A 900      35.160  37.630  66.790  1.00  0.00           C
ATOM   3977  O   TRP A 900      35.200  38.670  66.240  1.00  0.00           O
ATOM   3978  N   ILE A 901      33.980  37.250  67.330  1.00  0.00           N
ATOM   3979  HN  ILE A 901      33.900  36.660  68.130  1.00  0.00           H
ATOM   3980  CA  ILE A 901      32.640  37.740  66.900  1.00  0.00           C
ATOM   3981  HA  ILE A 901      32.790  38.120  65.900  1.00  0.00           H
ATOM   3982  CB  ILE A 901      31.650  36.610  66.590  1.00  0.00           C
ATOM   3983  HB  ILE A 901      32.230  35.870  66.010  1.00  0.00           H
ATOM   3984  CG2 ILE A 901      31.300  35.900  67.870  1.00  0.00           C
ATOM   3985 HG21 ILE A 901      30.700  36.610  68.500  1.00  0.00           H
ATOM   3986 HG22 ILE A 901      32.180  35.530  68.420  1.00  0.00           H
ATOM   3987 HG23 ILE A 901      30.780  34.930  67.710  1.00  0.00           H
ATOM   3988  CG1 ILE A 901      30.430  37.090  65.790  1.00  0.00           C
ATOM   3989 HG11 ILE A 901      30.680  37.730  64.920  1.00  0.00           H
ATOM   3990 HG12 ILE A 901      29.770  37.730  66.430  1.00  0.00           H
ATOM   3991  CD  ILE A 901      29.670  35.890  65.260  1.00  0.00           C
ATOM   3992  HD1 ILE A 901      28.960  36.180  64.470  1.00  0.00           H
ATOM   3993  HD2 ILE A 901      29.220  35.400  66.150  1.00  0.00           H
ATOM   3994  HD3 ILE A 901      30.440  35.230  64.790  1.00  0.00           H
ATOM   3995  C   ILE A 901      32.010  38.910  67.710  1.00  0.00           C
ATOM   3996  O   ILE A 901      32.010  38.880  68.940  1.00  0.00           O
ATOM   3997  N   ILE A 902      31.450  39.960  67.020  1.00  0.00           N
ATOM   3998  HN  ILE A 902      31.480  39.980  66.020  1.00  0.00           H
ATOM   3999  CA  ILE A 902      31.040  41.290  67.680  1.00  0.00           C
ATOM   4000  HA  ILE A 902      31.260  41.210  68.730  1.00  0.00           H
ATOM   4001  CB  ILE A 902      31.760  42.500  67.230  1.00  0.00           C
ATOM   4002  HB  ILE A 902      32.810  42.150  67.230  1.00  0.00           H
ATOM   4003  CG2 ILE A 902      31.190  42.930  65.820  1.00  0.00           C
ATOM   4004 HG21 ILE A 902      31.850  43.680  65.340  1.00  0.00           H
ATOM   4005 HG22 ILE A 902      30.210  43.390  66.040  1.00  0.00           H
ATOM   4006 HG23 ILE A 902      31.090  42.060  65.140  1.00  0.00           H
ATOM   4007  CG1 ILE A 902      31.630  43.670  68.260  1.00  0.00           C
ATOM   4008 HG11 ILE A 902      32.060  43.400  69.250  1.00  0.00           H
ATOM   4009 HG12 ILE A 902      30.550  43.910  68.310  1.00  0.00           H
ATOM   4010  CD  ILE A 902      32.290  44.970  67.870  1.00  0.00           C
ATOM   4011  HD1 ILE A 902      32.390  45.610  68.760  1.00  0.00           H
ATOM   4012  HD2 ILE A 902      31.780  45.580  67.100  1.00  0.00           H
ATOM   4013  HD3 ILE A 902      33.330  44.690  67.580  1.00  0.00           H
ATOM   4014  C   ILE A 902      29.560  41.280  67.420  1.00  0.00           C
ATOM   4015  O   ILE A 902      29.060  40.710  66.390  1.00  0.00           O
ATOM   4016  N   SER A 903      28.760  41.870  68.310  1.00  0.00           N
ATOM   4017  HN  SER A 903      29.190  42.260  69.130  1.00  0.00           H
ATOM   4018  CA  SER A 903      27.330  42.100  68.130  1.00  0.00           C
ATOM   4019  HA  SER A 903      27.020  41.190  67.640  1.00  0.00           H
ATOM   4020  CB  SER A 903      26.410  42.430  69.400  1.00  0.00           C
ATOM   4021  HB1 SER A 903      26.700  43.390  69.880  1.00  0.00           H
ATOM   4022  HB2 SER A 903      26.680  41.600  70.090  1.00  0.00           H
ATOM   4023  OG  SER A 903      25.110  42.420  68.930  1.00  0.00           O
ATOM   4024  HG1 SER A 903      24.700  41.830  69.570  1.00  0.00           H
ATOM   4025  C   SER A 903      27.210  43.270  67.130  1.00  0.00           C
ATOM   4026  O   SER A 903      27.740  44.390  67.400  1.00  0.00           O
ATOM   4027  N   PRO A 904      26.540  43.200  65.980  1.00  0.00           N
ATOM   4028  CD  PRO A 904      25.840  41.960  65.560  1.00  0.00           C
ATOM   4029  HD1 PRO A 904      24.980  41.720  66.230  1.00  0.00           H
ATOM   4030  HD2 PRO A 904      26.620  41.170  65.500  1.00  0.00           H
ATOM   4031  CA  PRO A 904      26.570  44.170  64.890  1.00  0.00           C
ATOM   4032  HA  PRO A 904      27.560  44.540  64.740  1.00  0.00           H
ATOM   4033  CB  PRO A 904      26.110  43.380  63.690  1.00  0.00           C
ATOM   4034  HB1 PRO A 904      26.980  42.920  63.190  1.00  0.00           H
ATOM   4035  HB2 PRO A 904      25.590  43.980  62.920  1.00  0.00           H
ATOM   4036  CG  PRO A 904      25.230  42.210  64.240  1.00  0.00           C
ATOM   4037  HG1 PRO A 904      24.190  42.600  64.290  1.00  0.00           H
ATOM   4038  HG2 PRO A 904      25.230  41.260  63.650  1.00  0.00           H
ATOM   4039  C   PRO A 904      25.510  45.280  65.020  1.00  0.00           C
ATOM   4040  O   PRO A 904      24.290  45.080  65.170  1.00  0.00           O
ATOM   4041  N   LEU A 905      26.040  46.510  64.880  1.00  0.00           N
ATOM   4042  HN  LEU A 905      27.030  46.570  64.720  1.00  0.00           H
ATOM   4043  CA  LEU A 905      25.320  47.800  65.010  1.00  0.00           C
ATOM   4044  HA  LEU A 905      26.090  48.510  64.730  1.00  0.00           H
ATOM   4045  CB  LEU A 905      24.180  47.980  64.020  1.00  0.00           C
ATOM   4046  HB1 LEU A 905      23.930  49.070  64.080  1.00  0.00           H
ATOM   4047  HB2 LEU A 905      23.260  47.480  64.380  1.00  0.00           H
ATOM   4048  CG  LEU A 905      24.410  47.560  62.600  1.00  0.00           C
ATOM   4049  HG  LEU A 905      24.540  46.460  62.530  1.00  0.00           H
ATOM   4050  CD1 LEU A 905      23.270  48.000  61.670  1.00  0.00           C
ATOM   4051 HD11 LEU A 905      23.140  49.110  61.740  1.00  0.00           H
ATOM   4052 HD12 LEU A 905      22.370  47.430  62.020  1.00  0.00           H
ATOM   4053 HD13 LEU A 905      23.460  47.610  60.650  1.00  0.00           H
ATOM   4054  CD2 LEU A 905      25.670  48.270  61.980  1.00  0.00           C
ATOM   4055 HD21 LEU A 905      25.740  48.100  60.880  1.00  0.00           H
ATOM   4056 HD22 LEU A 905      26.610  47.870  62.410  1.00  0.00           H
ATOM   4057 HD23 LEU A 905      25.630  49.330  62.290  1.00  0.00           H
ATOM   4058  C   LEU A 905      25.020  48.140  66.440  1.00  0.00           C
ATOM   4059  O   LEU A 905      24.590  49.210  66.810  1.00  0.00           O
ATOM   4060  N   GLY A 906      25.420  47.170  67.370  1.00  0.00           N
ATOM   4061  HN  GLY A 906      25.770  46.330  66.960  1.00  0.00           H
ATOM   4062  CA  GLY A 906      25.320  47.460  68.830  1.00  0.00           C
ATOM   4063  HA1 GLY A 906      25.550  46.510  69.280  1.00  0.00           H
ATOM   4064  HA2 GLY A 906      24.310  47.680  69.120  1.00  0.00           H
ATOM   4065  C   GLY A 906      26.210  48.590  69.310  1.00  0.00           C
ATOM   4066  O   GLY A 906      27.230  48.900  68.740  1.00  0.00           O
ATOM   4067  N   ASP A 907      25.910  49.220  70.460  1.00  0.00           N
ATOM   4068  HN  ASP A 907      25.150  48.870  71.010  1.00  0.00           H
ATOM   4069  CA  ASP A 907      26.480  50.420  71.070  1.00  0.00           C
ATOM   4070  HA  ASP A 907      25.740  50.800  71.760  1.00  0.00           H
ATOM   4071  CB  ASP A 907      27.850  50.030  71.670  1.00  0.00           C
ATOM   4072  HB1 ASP A 907      28.520  50.850  71.990  1.00  0.00           H
ATOM   4073  HB2 ASP A 907      28.430  49.480  70.910  1.00  0.00           H
ATOM   4074  CG  ASP A 907      27.640  49.230  72.980  1.00  0.00           C
ATOM   4075  OD1 ASP A 907      26.590  49.400  73.680  1.00  0.00           O
ATOM   4076  OD2 ASP A 907      28.530  48.500  73.400  1.00  0.00           O
ATOM   4077  C   ASP A 907      26.610  51.600  70.180  1.00  0.00           C
ATOM   4078  O   ASP A 907      27.530  52.400  70.260  1.00  0.00           O
ATOM   4079  N   ASN A 908      25.720  51.700  69.170  1.00  0.00           N
ATOM   4080  HN  ASN A 908      25.060  50.950  69.120  1.00  0.00           H
ATOM   4081  CA  ASN A 908      25.730  52.780  68.210  1.00  0.00           C
ATOM   4082  HA  ASN A 908      26.420  53.590  68.410  1.00  0.00           H
ATOM   4083  CB  ASN A 908      25.900  52.370  66.690  1.00  0.00           C
ATOM   4084  HB1 ASN A 908      25.670  53.220  66.030  1.00  0.00           H
ATOM   4085  HB2 ASN A 908      25.400  51.420  66.420  1.00  0.00           H
ATOM   4086  CG  ASN A 908      27.370  52.080  66.350  1.00  0.00           C
ATOM   4087  OD1 ASN A 908      27.700  51.860  65.210  1.00  0.00           O
ATOM   4088  ND2 ASN A 908      28.280  52.000  67.420  1.00  0.00           N
ATOM   4089 HD21 ASN A 908      29.170  51.570  67.260  1.00  0.00           H
ATOM   4090 HD22 ASN A 908      28.010  52.240  68.360  1.00  0.00           H
ATOM   4091  C   ASN A 908      24.360  53.430  68.150  1.00  0.00           C
ATOM   4092  O   ASN A 908      23.470  52.710  67.690  1.00  0.00           O
ATOM   4093  N   PRO A 909      24.100  54.650  68.620  1.00  0.00           N
ATOM   4094  CD  PRO A 909      25.020  55.340  69.520  1.00  0.00           C
ATOM   4095  HD1 PRO A 909      26.030  55.450  69.080  1.00  0.00           H
ATOM   4096  HD2 PRO A 909      25.160  54.720  70.430  1.00  0.00           H
ATOM   4097  CA  PRO A 909      23.000  55.580  68.240  1.00  0.00           C
ATOM   4098  HA  PRO A 909      22.080  55.240  68.720  1.00  0.00           H
ATOM   4099  CB  PRO A 909      23.430  57.020  68.580  1.00  0.00           C
ATOM   4100  HB1 PRO A 909      22.550  57.640  68.850  1.00  0.00           H
ATOM   4101  HB2 PRO A 909      24.040  57.540  67.810  1.00  0.00           H
ATOM   4102  CG  PRO A 909      24.290  56.660  69.790  1.00  0.00           C
ATOM   4103  HG1 PRO A 909      24.990  57.420  70.200  1.00  0.00           H
ATOM   4104  HG2 PRO A 909      23.630  56.520  70.660  1.00  0.00           H
ATOM   4105  C   PRO A 909      22.580  55.500  66.740  1.00  0.00           C
ATOM   4106  O   PRO A 909      23.440  55.330  65.870  1.00  0.00           O
ATOM   4107  N   TRP A 910      21.290  55.610  66.340  1.00  0.00           N
ATOM   4108  HN  TRP A 910      20.530  55.840  66.960  1.00  0.00           H
ATOM   4109  CA  TRP A 910      20.830  55.460  64.980  1.00  0.00           C
ATOM   4110  HA  TRP A 910      21.390  54.620  64.580  1.00  0.00           H
ATOM   4111  CB  TRP A 910      19.290  55.290  64.800  1.00  0.00           C
ATOM   4112  HB1 TRP A 910      18.960  55.390  63.740  1.00  0.00           H
ATOM   4113  HB2 TRP A 910      18.830  56.170  65.300  1.00  0.00           H
ATOM   4114  CG  TRP A 910      18.560  54.080  65.290  1.00  0.00           C
ATOM   4115  CD1 TRP A 910      17.180  54.090  65.530  1.00  0.00           C
ATOM   4116  HD1 TRP A 910      16.580  54.980  65.640  1.00  0.00           H
ATOM   4117  NE1 TRP A 910      16.780  52.870  65.940  1.00  0.00           N
ATOM   4118  HE1 TRP A 910      15.840  52.680  65.740  1.00  0.00           H
ATOM   4119  CE2 TRP A 910      17.860  52.040  66.010  1.00  0.00           C
ATOM   4120  CD2 TRP A 910      19.000  52.750  65.470  1.00  0.00           C
ATOM   4121  CE3 TRP A 910      20.270  52.130  65.510  1.00  0.00           C
ATOM   4122  HE3 TRP A 910      21.170  52.670  65.270  1.00  0.00           H
ATOM   4123  CZ3 TRP A 910      20.300  50.770  65.720  1.00  0.00           C
ATOM   4124  HZ3 TRP A 910      21.240  50.230  65.710  1.00  0.00           H
ATOM   4125  CZ2 TRP A 910      17.960  50.680  66.320  1.00  0.00           C
ATOM   4126  HZ2 TRP A 910      17.040  50.210  66.630  1.00  0.00           H
ATOM   4127  CH2 TRP A 910      19.210  50.080  66.170  1.00  0.00           C
ATOM   4128  HH2 TRP A 910      19.320  49.030  66.390  1.00  0.00           H
ATOM   4129  C   TRP A 910      21.370  56.620  64.090  1.00  0.00           C
ATOM   4130  O   TRP A 910      21.700  56.390  62.900  1.00  0.00           O
ATOM   4131  N   TRP A 911      21.420  57.820  64.660  1.00  0.00           N
ATOM   4132  HN  TRP A 911      21.000  58.030  65.540  1.00  0.00           H
ATOM   4133  CA  TRP A 911      22.040  59.000  64.040  1.00  0.00           C
ATOM   4134  HA  TRP A 911      21.580  59.240  63.090  1.00  0.00           H
ATOM   4135  CB  TRP A 911      21.890  60.230  65.030  1.00  0.00           C
ATOM   4136  HB1 TRP A 911      22.190  59.880  66.050  1.00  0.00           H
ATOM   4137  HB2 TRP A 911      20.810  60.380  65.160  1.00  0.00           H
ATOM   4138  CG  TRP A 911      22.690  61.460  64.720  1.00  0.00           C
ATOM   4139  CD1 TRP A 911      23.300  62.150  65.720  1.00  0.00           C
ATOM   4140  HD1 TRP A 911      23.400  61.900  66.760  1.00  0.00           H
ATOM   4141  NE1 TRP A 911      23.900  63.270  65.150  1.00  0.00           N
ATOM   4142  HE1 TRP A 911      24.410  63.930  65.650  1.00  0.00           H
ATOM   4143  CE2 TRP A 911      23.670  63.310  63.780  1.00  0.00           C
ATOM   4144  CD2 TRP A 911      22.910  62.140  63.490  1.00  0.00           C
ATOM   4145  CE3 TRP A 911      22.460  61.940  62.190  1.00  0.00           C
ATOM   4146  HE3 TRP A 911      21.830  61.160  61.780  1.00  0.00           H
ATOM   4147  CZ3 TRP A 911      22.800  62.860  61.190  1.00  0.00           C
ATOM   4148  HZ3 TRP A 911      22.580  62.680  60.150  1.00  0.00           H
ATOM   4149  CZ2 TRP A 911      23.970  64.260  62.850  1.00  0.00           C
ATOM   4150  HZ2 TRP A 911      24.350  65.210  63.180  1.00  0.00           H
ATOM   4151  CH2 TRP A 911      23.670  63.970  61.500  1.00  0.00           C
ATOM   4152  HH2 TRP A 911      24.040  64.710  60.790  1.00  0.00           H
ATOM   4153  C   TRP A 911      23.460  58.850  63.690  1.00  0.00           C
ATOM   4154  O   TRP A 911      23.940  59.110  62.590  1.00  0.00           O
ATOM   4155  N   THR A 912      24.190  58.360  64.690  1.00  0.00           N
ATOM   4156  HN  THR A 912      23.690  58.060  65.500  1.00  0.00           H
ATOM   4157  CA  THR A 912      25.600  57.900  64.600  1.00  0.00           C
ATOM   4158  HA  THR A 912      26.210  58.620  64.070  1.00  0.00           H
ATOM   4159  CB  THR A 912      26.210  57.500  65.910  1.00  0.00           C
ATOM   4160  HB  THR A 912      25.700  56.640  66.380  1.00  0.00           H
ATOM   4161  OG1 THR A 912      26.250  58.630  66.780  1.00  0.00           O
ATOM   4162  HG1 THR A 912      26.980  58.480  67.380  1.00  0.00           H
ATOM   4163  CG2 THR A 912      27.730  57.100  65.710  1.00  0.00           C
ATOM   4164 HG21 THR A 912      27.870  56.220  65.040  1.00  0.00           H
ATOM   4165 HG22 THR A 912      28.100  56.670  66.670  1.00  0.00           H
ATOM   4166 HG23 THR A 912      28.380  57.930  65.380  1.00  0.00           H
ATOM   4167  C   THR A 912      25.770  56.750  63.560  1.00  0.00           C
ATOM   4168  O   THR A 912      26.740  56.810  62.840  1.00  0.00           O
ATOM   4169  N   LEU A 913      24.820  55.820  63.410  1.00  0.00           N
ATOM   4170  HN  LEU A 913      24.200  55.630  64.170  1.00  0.00           H
ATOM   4171  CA  LEU A 913      24.820  54.820  62.290  1.00  0.00           C
ATOM   4172  HA  LEU A 913      25.650  54.150  62.200  1.00  0.00           H
ATOM   4173  CB  LEU A 913      23.720  53.750  62.610  1.00  0.00           C
ATOM   4174  HB1 LEU A 913      22.820  54.380  62.700  1.00  0.00           H
ATOM   4175  HB2 LEU A 913      23.880  53.330  63.630  1.00  0.00           H
ATOM   4176  CG  LEU A 913      23.520  52.720  61.620  1.00  0.00           C
ATOM   4177  HG  LEU A 913      23.110  53.050  60.640  1.00  0.00           H
ATOM   4178  CD1 LEU A 913      24.730  51.920  61.330  1.00  0.00           C
ATOM   4179 HD11 LEU A 913      25.210  51.470  62.220  1.00  0.00           H
ATOM   4180 HD12 LEU A 913      25.380  52.390  60.550  1.00  0.00           H
ATOM   4181 HD13 LEU A 913      24.340  51.060  60.730  1.00  0.00           H
ATOM   4182  CD2 LEU A 913      22.410  51.830  62.210  1.00  0.00           C
ATOM   4183 HD21 LEU A 913      22.330  50.930  61.560  1.00  0.00           H
ATOM   4184 HD22 LEU A 913      21.430  52.350  62.300  1.00  0.00           H
ATOM   4185 HD23 LEU A 913      22.640  51.450  63.220  1.00  0.00           H
ATOM   4186  C   LEU A 913      24.650  55.450  60.910  1.00  0.00           C
ATOM   4187  O   LEU A 913      25.260  54.990  59.990  1.00  0.00           O
ATOM   4188  N   LEU A 914      23.850  56.520  60.740  1.00  0.00           N
ATOM   4189  HN  LEU A 914      23.250  56.800  61.490  1.00  0.00           H
ATOM   4190  CA  LEU A 914      23.820  57.390  59.570  1.00  0.00           C
ATOM   4191  HA  LEU A 914      23.780  56.750  58.700  1.00  0.00           H
ATOM   4192  CB  LEU A 914      22.600  58.290  59.500  1.00  0.00           C
ATOM   4193  HB1 LEU A 914      22.680  58.950  60.390  1.00  0.00           H
ATOM   4194  HB2 LEU A 914      21.760  57.630  59.770  1.00  0.00           H
ATOM   4195  CG  LEU A 914      22.220  59.270  58.390  1.00  0.00           C
ATOM   4196  HG  LEU A 914      23.080  59.930  58.150  1.00  0.00           H
ATOM   4197  CD1 LEU A 914      22.080  58.490  57.120  1.00  0.00           C
ATOM   4198 HD11 LEU A 914      23.070  58.240  56.680  1.00  0.00           H
ATOM   4199 HD12 LEU A 914      21.470  58.990  56.340  1.00  0.00           H
ATOM   4200 HD13 LEU A 914      21.540  57.550  57.360  1.00  0.00           H
ATOM   4201  CD2 LEU A 914      20.950  59.950  58.850  1.00  0.00           C
ATOM   4202 HD21 LEU A 914      20.360  59.470  59.660  1.00  0.00           H
ATOM   4203 HD22 LEU A 914      20.250  60.220  58.020  1.00  0.00           H
ATOM   4204 HD23 LEU A 914      21.300  60.970  59.120  1.00  0.00           H
ATOM   4205  C   LEU A 914      25.160  58.140  59.370  1.00  0.00           C
ATOM   4206  O   LEU A 914      25.590  58.250  58.180  1.00  0.00           O
ATOM   4207  N   ILE A 915      25.820  58.620  60.390  1.00  0.00           N
ATOM   4208  HN  ILE A 915      25.450  58.500  61.310  1.00  0.00           H
ATOM   4209  CA  ILE A 915      27.190  59.160  60.320  1.00  0.00           C
ATOM   4210  HA  ILE A 915      27.250  59.930  59.570  1.00  0.00           H
ATOM   4211  CB  ILE A 915      27.760  59.730  61.590  1.00  0.00           C
ATOM   4212  HB  ILE A 915      27.800  58.910  62.340  1.00  0.00           H
ATOM   4213  CG2 ILE A 915      29.180  60.290  61.360  1.00  0.00           C
ATOM   4214 HG21 ILE A 915      29.480  61.210  61.910  1.00  0.00           H
ATOM   4215 HG22 ILE A 915      29.340  60.500  60.280  1.00  0.00           H
ATOM   4216 HG23 ILE A 915      29.880  59.500  61.700  1.00  0.00           H
ATOM   4217  CG1 ILE A 915      26.750  60.870  62.030  1.00  0.00           C
ATOM   4218 HG11 ILE A 915      27.270  61.350  62.890  1.00  0.00           H
ATOM   4219 HG12 ILE A 915      25.870  60.430  62.530  1.00  0.00           H
ATOM   4220  CD  ILE A 915      26.320  61.850  60.910  1.00  0.00           C
ATOM   4221  HD1 ILE A 915      25.450  61.400  60.390  1.00  0.00           H
ATOM   4222  HD2 ILE A 915      27.090  61.930  60.110  1.00  0.00           H
ATOM   4223  HD3 ILE A 915      26.030  62.820  61.350  1.00  0.00           H
ATOM   4224  C   ILE A 915      28.180  58.110  59.780  1.00  0.00           C
ATOM   4225  O   ILE A 915      29.030  58.420  58.970  1.00  0.00           O
ATOM   4226  N   ALA A 916      28.120  56.820  60.260  1.00  0.00           N
ATOM   4227  HN  ALA A 916      27.400  56.590  60.920  1.00  0.00           H
ATOM   4228  CA  ALA A 916      28.820  55.680  59.850  1.00  0.00           C
ATOM   4229  HA  ALA A 916      29.890  55.880  59.850  1.00  0.00           H
ATOM   4230  CB  ALA A 916      28.430  54.460  60.730  1.00  0.00           C
ATOM   4231  HB1 ALA A 916      28.610  54.730  61.790  1.00  0.00           H
ATOM   4232  HB2 ALA A 916      29.150  53.670  60.400  1.00  0.00           H
ATOM   4233  HB3 ALA A 916      27.350  54.260  60.550  1.00  0.00           H
ATOM   4234  C   ALA A 916      28.570  55.330  58.400  1.00  0.00           C
ATOM   4235  O   ALA A 916      29.420  54.720  57.770  1.00  0.00           O
ATOM   4236  N   ALA A 917      27.450  55.820  57.790  1.00  0.00           N
ATOM   4237  HN  ALA A 917      26.660  56.130  58.310  1.00  0.00           H
ATOM   4238  CA  ALA A 917      27.280  55.800  56.370  1.00  0.00           C
ATOM   4239  HA  ALA A 917      27.420  54.740  56.190  1.00  0.00           H
ATOM   4240  CB  ALA A 917      25.830  56.220  55.820  1.00  0.00           C
ATOM   4241  HB1 ALA A 917      25.710  57.320  55.950  1.00  0.00           H
ATOM   4242  HB2 ALA A 917      25.060  55.640  56.380  1.00  0.00           H
ATOM   4243  HB3 ALA A 917      25.690  56.070  54.720  1.00  0.00           H
ATOM   4244  C   ALA A 917      28.320  56.590  55.540  1.00  0.00           C
ATOM   4245  O   ALA A 917      28.690  56.220  54.430  1.00  0.00           O
ATOM   4246  N   ILE A 918      28.790  57.750  56.010  1.00  0.00           N
ATOM   4247  HN  ILE A 918      28.390  58.160  56.840  1.00  0.00           H
ATOM   4248  CA  ILE A 918      29.720  58.660  55.300  1.00  0.00           C
ATOM   4249  HA  ILE A 918      29.320  58.850  54.310  1.00  0.00           H
ATOM   4250  CB  ILE A 918      29.800  60.090  55.850  1.00  0.00           C
ATOM   4251  HB  ILE A 918      29.900  60.040  56.960  1.00  0.00           H
ATOM   4252  CG2 ILE A 918      30.860  60.910  55.210  1.00  0.00           C
ATOM   4253 HG21 ILE A 918      30.720  60.800  54.120  1.00  0.00           H
ATOM   4254 HG22 ILE A 918      31.890  60.740  55.580  1.00  0.00           H
ATOM   4255 HG23 ILE A 918      30.710  61.990  55.480  1.00  0.00           H
ATOM   4256  CG1 ILE A 918      28.430  60.840  55.630  1.00  0.00           C
ATOM   4257 HG11 ILE A 918      27.580  60.150  55.890  1.00  0.00           H
ATOM   4258 HG12 ILE A 918      28.200  61.080  54.560  1.00  0.00           H
ATOM   4259  CD  ILE A 918      28.190  62.130  56.470  1.00  0.00           C
ATOM   4260  HD1 ILE A 918      28.670  61.960  57.460  1.00  0.00           H
ATOM   4261  HD2 ILE A 918      27.120  62.410  56.560  1.00  0.00           H
ATOM   4262  HD3 ILE A 918      28.480  63.040  55.920  1.00  0.00           H
ATOM   4263  C   ILE A 918      31.080  58.060  55.090  1.00  0.00           C
ATOM   4264  O   ILE A 918      31.620  58.070  53.980  1.00  0.00           O
ATOM   4265  N   PRO A 919      31.740  57.370  56.020  1.00  0.00           N
ATOM   4266  CD  PRO A 919      31.470  57.630  57.470  1.00  0.00           C
ATOM   4267  HD1 PRO A 919      30.780  56.920  57.960  1.00  0.00           H
ATOM   4268  HD2 PRO A 919      31.220  58.710  57.580  1.00  0.00           H
ATOM   4269  CA  PRO A 919      33.050  56.690  55.730  1.00  0.00           C
ATOM   4270  HA  PRO A 919      33.680  57.290  55.100  1.00  0.00           H
ATOM   4271  CB  PRO A 919      33.490  56.300  57.210  1.00  0.00           C
ATOM   4272  HB1 PRO A 919      34.600  56.250  57.300  1.00  0.00           H
ATOM   4273  HB2 PRO A 919      33.020  55.370  57.580  1.00  0.00           H
ATOM   4274  CG  PRO A 919      32.910  57.490  58.080  1.00  0.00           C
ATOM   4275  HG1 PRO A 919      32.920  57.210  59.150  1.00  0.00           H
ATOM   4276  HG2 PRO A 919      33.460  58.400  57.750  1.00  0.00           H
ATOM   4277  C   PRO A 919      32.760  55.490  54.870  1.00  0.00           C
ATOM   4278  O   PRO A 919      33.580  55.260  53.990  1.00  0.00           O
ATOM   4279  N   ALA A 920      31.670  54.720  55.100  1.00  0.00           N
ATOM   4280  HN  ALA A 920      31.070  54.800  55.890  1.00  0.00           H
ATOM   4281  CA  ALA A 920      31.340  53.610  54.260  1.00  0.00           C
ATOM   4282  HA  ALA A 920      32.190  52.950  54.260  1.00  0.00           H
ATOM   4283  CB  ALA A 920      30.080  52.950  54.860  1.00  0.00           C
ATOM   4284  HB1 ALA A 920      29.860  52.020  54.290  1.00  0.00           H
ATOM   4285  HB2 ALA A 920      29.230  53.640  54.810  1.00  0.00           H
ATOM   4286  HB3 ALA A 920      30.140  52.940  55.970  1.00  0.00           H
ATOM   4287  C   ALA A 920      31.150  53.930  52.830  1.00  0.00           C
ATOM   4288  O   ALA A 920      31.730  53.370  51.910  1.00  0.00           O
ATOM   4289  N   LEU A 921      30.470  55.090  52.560  1.00  0.00           N
ATOM   4290  HN  LEU A 921      30.170  55.550  53.400  1.00  0.00           H
ATOM   4291  CA  LEU A 921      30.240  55.680  51.290  1.00  0.00           C
ATOM   4292  HA  LEU A 921      29.780  54.960  50.640  1.00  0.00           H
ATOM   4293  CB  LEU A 921      29.350  56.920  51.420  1.00  0.00           C
ATOM   4294  HB1 LEU A 921      29.680  57.700  52.130  1.00  0.00           H
ATOM   4295  HB2 LEU A 921      28.360  56.630  51.850  1.00  0.00           H
ATOM   4296  CG  LEU A 921      29.030  57.470  50.000  1.00  0.00           C
ATOM   4297  HG  LEU A 921      29.880  57.400  49.290  1.00  0.00           H
ATOM   4298  CD1 LEU A 921      28.010  56.570  49.320  1.00  0.00           C
ATOM   4299 HD11 LEU A 921      27.160  56.350  50.000  1.00  0.00           H
ATOM   4300 HD12 LEU A 921      28.450  55.630  48.930  1.00  0.00           H
ATOM   4301 HD13 LEU A 921      27.600  57.120  48.450  1.00  0.00           H
ATOM   4302  CD2 LEU A 921      28.520  58.920  50.100  1.00  0.00           C
ATOM   4303 HD21 LEU A 921      27.680  58.880  50.830  1.00  0.00           H
ATOM   4304 HD22 LEU A 921      28.260  59.330  49.110  1.00  0.00           H
ATOM   4305 HD23 LEU A 921      29.260  59.630  50.510  1.00  0.00           H
ATOM   4306  C   LEU A 921      31.620  55.950  50.660  1.00  0.00           C
ATOM   4307  O   LEU A 921      31.870  55.610  49.500  1.00  0.00           O
ATOM   4308  N   LEU A 922      32.560  56.700  51.320  1.00  0.00           N
ATOM   4309  HN  LEU A 922      32.420  56.980  52.260  1.00  0.00           H
ATOM   4310  CA  LEU A 922      33.900  56.980  50.880  1.00  0.00           C
ATOM   4311  HA  LEU A 922      33.890  57.520  49.940  1.00  0.00           H
ATOM   4312  CB  LEU A 922      34.650  57.930  51.880  1.00  0.00           C
ATOM   4313  HB1 LEU A 922      34.510  57.420  52.860  1.00  0.00           H
ATOM   4314  HB2 LEU A 922      34.280  58.970  52.030  1.00  0.00           H
ATOM   4315  CG  LEU A 922      36.200  58.000  51.740  1.00  0.00           C
ATOM   4316  HG  LEU A 922      36.640  56.980  51.690  1.00  0.00           H
ATOM   4317  CD1 LEU A 922      36.500  58.880  50.490  1.00  0.00           C
ATOM   4318 HD11 LEU A 922      36.070  59.900  50.480  1.00  0.00           H
ATOM   4319 HD12 LEU A 922      35.950  58.550  49.580  1.00  0.00           H
ATOM   4320 HD13 LEU A 922      37.570  59.060  50.240  1.00  0.00           H
ATOM   4321  CD2 LEU A 922      36.740  58.670  53.040  1.00  0.00           C
ATOM   4322 HD21 LEU A 922      36.250  58.250  53.940  1.00  0.00           H
ATOM   4323 HD22 LEU A 922      36.560  59.770  53.020  1.00  0.00           H
ATOM   4324 HD23 LEU A 922      37.830  58.500  53.010  1.00  0.00           H
ATOM   4325  C   LEU A 922      34.710  55.700  50.550  1.00  0.00           C
ATOM   4326  O   LEU A 922      35.590  55.680  49.670  1.00  0.00           O
ATOM   4327  N   CYS A 923      34.540  54.650  51.400  1.00  0.00           N
ATOM   4328  HN  CYS A 923      33.900  54.790  52.150  1.00  0.00           H
ATOM   4329  CA  CYS A 923      35.260  53.390  51.410  1.00  0.00           C
ATOM   4330  HA  CYS A 923      36.270  53.690  51.170  1.00  0.00           H
ATOM   4331  CB  CYS A 923      35.190  52.720  52.810  1.00  0.00           C
ATOM   4332  HB1 CYS A 923      34.130  52.590  53.140  1.00  0.00           H
ATOM   4333  HB2 CYS A 923      35.560  53.440  53.580  1.00  0.00           H
ATOM   4334  SG  CYS A 923      36.240  51.270  53.020  1.00  0.00           S
ATOM   4335  HG1 CYS A 923      35.630  50.400  52.230  1.00  0.00           H
ATOM   4336  C   CYS A 923      34.840  52.570  50.220  1.00  0.00           C
ATOM   4337  O   CYS A 923      35.720  52.060  49.530  1.00  0.00           O
ATOM   4338  N   THR A 924      33.600  52.540  49.890  1.00  0.00           N
ATOM   4339  HN  THR A 924      32.960  52.960  50.520  1.00  0.00           H
ATOM   4340  CA  THR A 924      33.090  51.900  48.730  1.00  0.00           C
ATOM   4341  HA  THR A 924      33.170  50.830  48.800  1.00  0.00           H
ATOM   4342  CB  THR A 924      31.580  52.160  48.640  1.00  0.00           C
ATOM   4343  HB  THR A 924      31.360  53.240  48.750  1.00  0.00           H
ATOM   4344  OG1 THR A 924      30.890  51.620  49.760  1.00  0.00           O
ATOM   4345  HG1 THR A 924      31.030  52.220  50.510  1.00  0.00           H
ATOM   4346  CG2 THR A 924      30.910  51.530  47.410  1.00  0.00           C
ATOM   4347 HG21 THR A 924      31.030  52.150  46.490  1.00  0.00           H
ATOM   4348 HG22 THR A 924      29.820  51.380  47.510  1.00  0.00           H
ATOM   4349 HG23 THR A 924      31.450  50.560  47.340  1.00  0.00           H
ATOM   4350  C   THR A 924      33.620  52.310  47.370  1.00  0.00           C
ATOM   4351  O   THR A 924      34.040  51.410  46.660  1.00  0.00           O
ATOM   4352  N   ILE A 925      33.880  53.650  47.080  1.00  0.00           N
ATOM   4353  HN  ILE A 925      33.700  54.390  47.720  1.00  0.00           H
ATOM   4354  CA  ILE A 925      34.590  53.900  45.860  1.00  0.00           C
ATOM   4355  HA  ILE A 925      33.950  53.460  45.110  1.00  0.00           H
ATOM   4356  CB  ILE A 925      34.640  55.340  45.480  1.00  0.00           C
ATOM   4357  HB  ILE A 925      35.370  55.780  46.210  1.00  0.00           H
ATOM   4358  CG2 ILE A 925      35.230  55.600  44.070  1.00  0.00           C
ATOM   4359 HG21 ILE A 925      36.240  55.130  44.080  1.00  0.00           H
ATOM   4360 HG22 ILE A 925      35.180  56.690  43.860  1.00  0.00           H
ATOM   4361 HG23 ILE A 925      34.560  55.240  43.260  1.00  0.00           H
ATOM   4362  CG1 ILE A 925      33.330  56.140  45.860  1.00  0.00           C
ATOM   4363 HG11 ILE A 925      33.610  57.140  45.520  1.00  0.00           H
ATOM   4364 HG12 ILE A 925      33.110  56.170  46.950  1.00  0.00           H
ATOM   4365  CD  ILE A 925      32.180  55.650  45.040  1.00  0.00           C
ATOM   4366  HD1 ILE A 925      31.740  54.710  45.450  1.00  0.00           H
ATOM   4367  HD2 ILE A 925      32.500  55.480  43.990  1.00  0.00           H
ATOM   4368  HD3 ILE A 925      31.460  56.500  45.020  1.00  0.00           H
ATOM   4369  C   ILE A 925      36.060  53.360  45.850  1.00  0.00           C
ATOM   4370  O   ILE A 925      36.490  52.790  44.860  1.00  0.00           O
ATOM   4371  N   LEU A 926      36.770  53.520  47.020  1.00  0.00           N
ATOM   4372  HN  LEU A 926      36.360  53.970  47.800  1.00  0.00           H
ATOM   4373  CA  LEU A 926      38.110  52.890  47.180  1.00  0.00           C
ATOM   4374  HA  LEU A 926      38.840  53.360  46.540  1.00  0.00           H
ATOM   4375  CB  LEU A 926      38.750  53.050  48.550  1.00  0.00           C
ATOM   4376  HB1 LEU A 926      39.770  52.610  48.620  1.00  0.00           H
ATOM   4377  HB2 LEU A 926      38.170  52.510  49.320  1.00  0.00           H
ATOM   4378  CG  LEU A 926      38.940  54.510  49.030  1.00  0.00           C
ATOM   4379  HG  LEU A 926      37.970  55.050  48.960  1.00  0.00           H
ATOM   4380  CD1 LEU A 926      39.270  54.500  50.570  1.00  0.00           C
ATOM   4381 HD11 LEU A 926      40.100  53.790  50.780  1.00  0.00           H
ATOM   4382 HD12 LEU A 926      38.440  54.190  51.250  1.00  0.00           H
ATOM   4383 HD13 LEU A 926      39.510  55.550  50.810  1.00  0.00           H
ATOM   4384  CD2 LEU A 926      39.770  55.290  48.020  1.00  0.00           C
ATOM   4385 HD21 LEU A 926      40.090  56.260  48.480  1.00  0.00           H
ATOM   4386 HD22 LEU A 926      39.230  55.460  47.050  1.00  0.00           H
ATOM   4387 HD23 LEU A 926      40.650  54.710  47.680  1.00  0.00           H
ATOM   4388  C   LEU A 926      38.070  51.340  46.860  1.00  0.00           C
ATOM   4389  O   LEU A 926      38.940  50.790  46.200  1.00  0.00           O
ATOM   4390  N   ILE A 927      37.060  50.600  47.330  1.00  0.00           N
ATOM   4391  HN  ILE A 927      36.360  51.030  47.900  1.00  0.00           H
ATOM   4392  CA  ILE A 927      36.950  49.160  47.160  1.00  0.00           C
ATOM   4393  HA  ILE A 927      37.830  48.620  47.460  1.00  0.00           H
ATOM   4394  CB  ILE A 927      35.940  48.560  48.200  1.00  0.00           C
ATOM   4395  HB  ILE A 927      34.930  49.010  48.060  1.00  0.00           H
ATOM   4396  CG2 ILE A 927      35.790  47.020  48.010  1.00  0.00           C
ATOM   4397 HG21 ILE A 927      36.780  46.520  47.890  1.00  0.00           H
ATOM   4398 HG22 ILE A 927      35.040  46.670  47.280  1.00  0.00           H
ATOM   4399 HG23 ILE A 927      35.470  46.600  48.970  1.00  0.00           H
ATOM   4400  CG1 ILE A 927      36.450  48.820  49.680  1.00  0.00           C
ATOM   4401 HG11 ILE A 927      35.550  48.590  50.300  1.00  0.00           H
ATOM   4402 HG12 ILE A 927      36.730  49.900  49.750  1.00  0.00           H
ATOM   4403  CD  ILE A 927      37.620  48.010  50.090  1.00  0.00           C
ATOM   4404  HD1 ILE A 927      37.910  48.390  51.100  1.00  0.00           H
ATOM   4405  HD2 ILE A 927      38.580  48.170  49.540  1.00  0.00           H
ATOM   4406  HD3 ILE A 927      37.320  46.950  50.040  1.00  0.00           H
ATOM   4407  C   ILE A 927      36.630  48.800  45.720  1.00  0.00           C
ATOM   4408  O   ILE A 927      37.150  47.870  45.180  1.00  0.00           O
ATOM   4409  N   PHE A 928      35.690  49.540  45.050  1.00  0.00           N
ATOM   4410  HN  PHE A 928      35.370  50.290  45.620  1.00  0.00           H
ATOM   4411  CA  PHE A 928      35.200  49.410  43.700  1.00  0.00           C
ATOM   4412  HA  PHE A 928      34.770  48.430  43.780  1.00  0.00           H
ATOM   4413  CB  PHE A 928      34.020  50.480  43.560  1.00  0.00           C
ATOM   4414  HB1 PHE A 928      34.350  51.430  44.010  1.00  0.00           H
ATOM   4415  HB2 PHE A 928      33.190  50.150  44.210  1.00  0.00           H
ATOM   4416  CG  PHE A 928      33.510  50.760  42.190  1.00  0.00           C
ATOM   4417  CD1 PHE A 928      32.670  49.800  41.530  1.00  0.00           C
ATOM   4418  HD1 PHE A 928      32.380  48.870  42.000  1.00  0.00           H
ATOM   4419  CE1 PHE A 928      32.180  50.100  40.260  1.00  0.00           C
ATOM   4420  HE1 PHE A 928      31.760  49.260  39.710  1.00  0.00           H
ATOM   4421  CZ  PHE A 928      32.540  51.240  39.590  1.00  0.00           C
ATOM   4422  HZ  PHE A 928      32.220  51.460  38.580  1.00  0.00           H
ATOM   4423  CD2 PHE A 928      33.840  51.960  41.510  1.00  0.00           C
ATOM   4424  HD2 PHE A 928      34.480  52.740  41.910  1.00  0.00           H
ATOM   4425  CE2 PHE A 928      33.320  52.230  40.230  1.00  0.00           C
ATOM   4426  HE2 PHE A 928      33.570  53.110  39.660  1.00  0.00           H
ATOM   4427  C   PHE A 928      36.290  49.640  42.670  1.00  0.00           C
ATOM   4428  O   PHE A 928      36.550  48.800  41.810  1.00  0.00           O
ATOM   4429  N   MET A 929      36.970  50.820  42.760  1.00  0.00           N
ATOM   4430  HN  MET A 929      36.850  51.400  43.570  1.00  0.00           H
ATOM   4431  CA  MET A 929      38.150  51.040  41.940  1.00  0.00           C
ATOM   4432  HA  MET A 929      37.800  51.030  40.920  1.00  0.00           H
ATOM   4433  CB  MET A 929      38.800  52.390  42.450  1.00  0.00           C
ATOM   4434  HB1 MET A 929      39.740  52.590  41.890  1.00  0.00           H
ATOM   4435  HB2 MET A 929      39.030  52.400  43.530  1.00  0.00           H
ATOM   4436  CG  MET A 929      37.890  53.570  42.160  1.00  0.00           C
ATOM   4437  HG1 MET A 929      38.300  54.360  42.830  1.00  0.00           H
ATOM   4438  HG2 MET A 929      36.850  53.380  42.480  1.00  0.00           H
ATOM   4439  SD  MET A 929      37.980  54.140  40.460  1.00  0.00           S
ATOM   4440  CE  MET A 929      37.100  55.670  40.940  1.00  0.00           C
ATOM   4441  HE1 MET A 929      37.530  56.050  41.890  1.00  0.00           H
ATOM   4442  HE2 MET A 929      36.000  55.590  41.090  1.00  0.00           H
ATOM   4443  HE3 MET A 929      37.270  56.420  40.140  1.00  0.00           H
ATOM   4444  C   MET A 929      39.280  49.920  42.020  1.00  0.00           C
ATOM   4445  O   MET A 929      39.590  49.290  41.030  1.00  0.00           O
ATOM   4446  N   ASP A 930      39.870  49.610  43.200  1.00  0.00           N
ATOM   4447  HN  ASP A 930      39.650  50.170  44.000  1.00  0.00           H
ATOM   4448  CA  ASP A 930      40.820  48.580  43.300  1.00  0.00           C
ATOM   4449  HA  ASP A 930      41.560  48.830  42.540  1.00  0.00           H
ATOM   4450  CB  ASP A 930      41.360  48.660  44.680  1.00  0.00           C
ATOM   4451  HB1 ASP A 930      41.930  47.740  44.900  1.00  0.00           H
ATOM   4452  HB2 ASP A 930      40.650  48.520  45.510  1.00  0.00           H
ATOM   4453  CG  ASP A 930      42.300  49.810  44.810  1.00  0.00           C
ATOM   4454  OD1 ASP A 930      42.600  50.060  46.020  1.00  0.00           O
ATOM   4455  OD2 ASP A 930      42.840  50.320  43.840  1.00  0.00           O
ATOM   4456  C   ASP A 930      40.430  47.130  42.910  1.00  0.00           C
ATOM   4457  O   ASP A 930      41.190  46.380  42.370  1.00  0.00           O
ATOM   4458  N   GLN A 931      39.180  46.610  43.310  1.00  0.00           N
ATOM   4459  HN  GLN A 931      38.650  47.090  44.010  1.00  0.00           H
ATOM   4460  CA  GLN A 931      38.800  45.300  42.940  1.00  0.00           C
ATOM   4461  HA  GLN A 931      39.540  44.570  43.230  1.00  0.00           H
ATOM   4462  CB  GLN A 931      37.430  44.930  43.580  1.00  0.00           C
ATOM   4463  HB1 GLN A 931      36.690  45.720  43.290  1.00  0.00           H
ATOM   4464  HB2 GLN A 931      37.770  45.010  44.630  1.00  0.00           H
ATOM   4465  CG  GLN A 931      36.910  43.480  43.400  1.00  0.00           C
ATOM   4466  HG1 GLN A 931      36.400  43.450  42.420  1.00  0.00           H
ATOM   4467  HG2 GLN A 931      36.140  43.170  44.140  1.00  0.00           H
ATOM   4468  CD  GLN A 931      37.900  42.290  43.490  1.00  0.00           C
ATOM   4469  OE1 GLN A 931      38.690  42.370  44.410  1.00  0.00           O
ATOM   4470  NE2 GLN A 931      37.620  41.270  42.740  1.00  0.00           N
ATOM   4471 HE21 GLN A 931      38.290  40.540  42.690  1.00  0.00           H
ATOM   4472 HE22 GLN A 931      36.900  41.440  42.070  1.00  0.00           H
ATOM   4473  C   GLN A 931      38.620  45.220  41.440  1.00  0.00           C
ATOM   4474  O   GLN A 931      38.930  44.210  40.780  1.00  0.00           O
ATOM   4475  N   GLN A 932      38.090  46.240  40.730  1.00  0.00           N
ATOM   4476  HN  GLN A 932      37.910  47.070  41.250  1.00  0.00           H
ATOM   4477  CA  GLN A 932      37.600  46.110  39.360  1.00  0.00           C
ATOM   4478  HA  GLN A 932      37.310  45.120  39.060  1.00  0.00           H
ATOM   4479  CB  GLN A 932      36.430  47.030  39.070  1.00  0.00           C
ATOM   4480  HB1 GLN A 932      36.080  46.980  38.020  1.00  0.00           H
ATOM   4481  HB2 GLN A 932      36.680  48.110  39.160  1.00  0.00           H
ATOM   4482  CG  GLN A 932      35.280  46.740  40.040  1.00  0.00           C
ATOM   4483  HG1 GLN A 932      34.520  47.550  39.930  1.00  0.00           H
ATOM   4484  HG2 GLN A 932      35.630  46.660  41.090  1.00  0.00           H
ATOM   4485  CD  GLN A 932      34.570  45.410  39.740  1.00  0.00           C
ATOM   4486  OE1 GLN A 932      34.970  44.380  40.260  1.00  0.00           O
ATOM   4487  NE2 GLN A 932      33.470  45.420  38.950  1.00  0.00           N
ATOM   4488 HE21 GLN A 932      33.060  46.260  38.600  1.00  0.00           H
ATOM   4489 HE22 GLN A 932      32.990  44.550  38.800  1.00  0.00           H
ATOM   4490  C   GLN A 932      38.680  46.520  38.390  1.00  0.00           C
ATOM   4491  O   GLN A 932      38.480  46.080  37.250  1.00  0.00           O
ATOM   4492  N   ILE A 933      39.610  47.400  38.780  1.00  0.00           N
ATOM   4493  HN  ILE A 933      39.610  47.840  39.660  1.00  0.00           H
ATOM   4494  CA  ILE A 933      40.700  47.780  37.880  1.00  0.00           C
ATOM   4495  HA  ILE A 933      40.210  48.170  37.000  1.00  0.00           H
ATOM   4496  CB  ILE A 933      41.460  49.000  38.390  1.00  0.00           C
ATOM   4497  HB  ILE A 933      41.610  48.980  39.480  1.00  0.00           H
ATOM   4498  CG2 ILE A 933      42.720  49.090  37.630  1.00  0.00           C
ATOM   4499 HG21 ILE A 933      42.460  49.400  36.590  1.00  0.00           H
ATOM   4500 HG22 ILE A 933      43.350  48.190  37.800  1.00  0.00           H
ATOM   4501 HG23 ILE A 933      43.380  49.880  38.040  1.00  0.00           H
ATOM   4502  CG1 ILE A 933      40.620  50.280  38.140  1.00  0.00           C
ATOM   4503 HG11 ILE A 933      39.550  50.050  38.350  1.00  0.00           H
ATOM   4504 HG12 ILE A 933      40.620  50.500  37.060  1.00  0.00           H
ATOM   4505  CD  ILE A 933      41.170  51.440  38.880  1.00  0.00           C
ATOM   4506  HD1 ILE A 933      42.200  51.580  38.470  1.00  0.00           H
ATOM   4507  HD2 ILE A 933      41.340  51.290  39.960  1.00  0.00           H
ATOM   4508  HD3 ILE A 933      40.630  52.410  38.750  1.00  0.00           H
ATOM   4509  C   ILE A 933      41.560  46.520  37.610  1.00  0.00           C
ATOM   4510  O   ILE A 933      41.890  46.240  36.430  1.00  0.00           O
ATOM   4511  N   THR A 934      41.860  45.710  38.670  1.00  0.00           N
ATOM   4512  HN  THR A 934      41.750  45.960  39.620  1.00  0.00           H
ATOM   4513  CA  THR A 934      42.390  44.400  38.520  1.00  0.00           C
ATOM   4514  HA  THR A 934      43.360  44.490  38.070  1.00  0.00           H
ATOM   4515  CB  THR A 934      42.550  43.710  39.830  1.00  0.00           C
ATOM   4516  HB  THR A 934      41.550  43.630  40.310  1.00  0.00           H
ATOM   4517  OG1 THR A 934      43.350  44.530  40.680  1.00  0.00           O
ATOM   4518  HG1 THR A 934      42.870  44.540  41.520  1.00  0.00           H
ATOM   4519  CG2 THR A 934      43.170  42.360  39.630  1.00  0.00           C
ATOM   4520 HG21 THR A 934      43.440  41.860  40.580  1.00  0.00           H
ATOM   4521 HG22 THR A 934      44.040  42.300  38.940  1.00  0.00           H
ATOM   4522 HG23 THR A 934      42.350  41.750  39.180  1.00  0.00           H
ATOM   4523  C   THR A 934      41.700  43.510  37.520  1.00  0.00           C
ATOM   4524  O   THR A 934      42.270  43.030  36.540  1.00  0.00           O
ATOM   4525  N   ALA A 935      40.360  43.430  37.660  1.00  0.00           N
ATOM   4526  HN  ALA A 935      39.950  43.840  38.460  1.00  0.00           H
ATOM   4527  CA  ALA A 935      39.510  42.820  36.680  1.00  0.00           C
ATOM   4528  HA  ALA A 935      39.880  41.810  36.590  1.00  0.00           H
ATOM   4529  CB  ALA A 935      38.120  42.700  37.220  1.00  0.00           C
ATOM   4530  HB1 ALA A 935      37.520  42.140  36.470  1.00  0.00           H
ATOM   4531  HB2 ALA A 935      37.610  43.670  37.420  1.00  0.00           H
ATOM   4532  HB3 ALA A 935      38.280  42.090  38.140  1.00  0.00           H
ATOM   4533  C   ALA A 935      39.600  43.440  35.170  1.00  0.00           C
ATOM   4534  O   ALA A 935      39.850  42.650  34.230  1.00  0.00           O
ATOM   4535  N   VAL A 936      39.530  44.750  34.880  1.00  0.00           N
ATOM   4536  HN  VAL A 936      39.220  45.450  35.500  1.00  0.00           H
ATOM   4537  CA  VAL A 936      39.740  45.210  33.520  1.00  0.00           C
ATOM   4538  HA  VAL A 936      39.090  44.630  32.890  1.00  0.00           H
ATOM   4539  CB  VAL A 936      39.350  46.700  33.390  1.00  0.00           C
ATOM   4540  HB  VAL A 936      40.070  47.370  33.920  1.00  0.00           H
ATOM   4541  CG1 VAL A 936      39.580  47.210  31.950  1.00  0.00           C
ATOM   4542 HG11 VAL A 936      38.990  46.630  31.200  1.00  0.00           H
ATOM   4543 HG12 VAL A 936      40.620  47.020  31.610  1.00  0.00           H
ATOM   4544 HG13 VAL A 936      39.410  48.300  31.840  1.00  0.00           H
ATOM   4545  CG2 VAL A 936      37.920  46.970  33.810  1.00  0.00           C
ATOM   4546 HG21 VAL A 936      37.570  48.000  33.620  1.00  0.00           H
ATOM   4547 HG22 VAL A 936      37.790  46.610  34.850  1.00  0.00           H
ATOM   4548 HG23 VAL A 936      37.340  46.300  33.130  1.00  0.00           H
ATOM   4549  C   VAL A 936      41.150  44.870  32.960  1.00  0.00           C
ATOM   4550  O   VAL A 936      41.260  44.450  31.770  1.00  0.00           O
ATOM   4551  N   ILE A 937      42.190  45.100  33.750  1.00  0.00           N
ATOM   4552  HN  ILE A 937      42.050  45.570  34.620  1.00  0.00           H
ATOM   4553  CA  ILE A 937      43.570  44.730  33.320  1.00  0.00           C
ATOM   4554  HA  ILE A 937      43.790  45.180  32.350  1.00  0.00           H
ATOM   4555  CB  ILE A 937      44.590  45.260  34.350  1.00  0.00           C
ATOM   4556  HB  ILE A 937      44.300  44.870  35.340  1.00  0.00           H
ATOM   4557  CG2 ILE A 937      46.030  44.720  33.970  1.00  0.00           C
ATOM   4558 HG21 ILE A 937      46.180  44.880  32.880  1.00  0.00           H
ATOM   4559 HG22 ILE A 937      46.040  43.610  34.070  1.00  0.00           H
ATOM   4560 HG23 ILE A 937      46.800  45.120  34.660  1.00  0.00           H
ATOM   4561  CG1 ILE A 937      44.550  46.770  34.370  1.00  0.00           C
ATOM   4562 HG11 ILE A 937      45.480  47.130  34.880  1.00  0.00           H
ATOM   4563 HG12 ILE A 937      43.730  47.180  35.000  1.00  0.00           H
ATOM   4564  CD  ILE A 937      44.560  47.570  33.100  1.00  0.00           C
ATOM   4565  HD1 ILE A 937      43.540  47.460  32.680  1.00  0.00           H
ATOM   4566  HD2 ILE A 937      45.290  47.260  32.330  1.00  0.00           H
ATOM   4567  HD3 ILE A 937      44.700  48.650  33.330  1.00  0.00           H
ATOM   4568  C   ILE A 937      43.720  43.240  33.080  1.00  0.00           C
ATOM   4569  O   ILE A 937      44.270  42.880  31.990  1.00  0.00           O
ATOM   4570  N   ILE A 938      43.240  42.340  33.960  1.00  0.00           N
ATOM   4571  HN  ILE A 938      42.830  42.590  34.840  1.00  0.00           H
ATOM   4572  CA  ILE A 938      43.320  40.920  33.820  1.00  0.00           C
ATOM   4573  HA  ILE A 938      44.310  40.730  33.430  1.00  0.00           H
ATOM   4574  CB  ILE A 938      43.010  40.140  35.120  1.00  0.00           C
ATOM   4575  HB  ILE A 938      42.540  40.890  35.790  1.00  0.00           H
ATOM   4576  CG2 ILE A 938      41.980  38.950  35.000  1.00  0.00           C
ATOM   4577 HG21 ILE A 938      41.470  38.680  35.960  1.00  0.00           H
ATOM   4578 HG22 ILE A 938      42.480  37.980  34.770  1.00  0.00           H
ATOM   4579 HG23 ILE A 938      41.230  39.100  34.200  1.00  0.00           H
ATOM   4580  CG1 ILE A 938      44.380  39.700  35.740  1.00  0.00           C
ATOM   4581 HG11 ILE A 938      45.110  39.360  34.980  1.00  0.00           H
ATOM   4582 HG12 ILE A 938      44.190  38.900  36.490  1.00  0.00           H
ATOM   4583  CD  ILE A 938      45.040  40.870  36.540  1.00  0.00           C
ATOM   4584  HD1 ILE A 938      44.240  41.130  37.260  1.00  0.00           H
ATOM   4585  HD2 ILE A 938      45.390  41.730  35.930  1.00  0.00           H
ATOM   4586  HD3 ILE A 938      45.950  40.480  37.040  1.00  0.00           H
ATOM   4587  C   ILE A 938      42.500  40.500  32.560  1.00  0.00           C
ATOM   4588  O   ILE A 938      42.900  39.660  31.770  1.00  0.00           O
ATOM   4589  N   ASN A 939      41.330  41.170  32.360  1.00  0.00           N
ATOM   4590  HN  ASN A 939      41.060  41.870  33.000  1.00  0.00           H
ATOM   4591  CA  ASN A 939      40.350  40.670  31.360  1.00  0.00           C
ATOM   4592  HA  ASN A 939      40.470  39.640  31.040  1.00  0.00           H
ATOM   4593  CB  ASN A 939      38.820  40.680  31.890  1.00  0.00           C
ATOM   4594  HB1 ASN A 939      38.170  40.370  31.030  1.00  0.00           H
ATOM   4595  HB2 ASN A 939      38.580  41.720  32.200  1.00  0.00           H
ATOM   4596  CG  ASN A 939      38.670  39.730  33.080  1.00  0.00           C
ATOM   4597  OD1 ASN A 939      38.730  38.500  32.980  1.00  0.00           O
ATOM   4598  ND2 ASN A 939      38.540  40.230  34.330  1.00  0.00           N
ATOM   4599 HD21 ASN A 939      38.770  41.190  34.500  1.00  0.00           H
ATOM   4600 HD22 ASN A 939      38.240  39.550  35.000  1.00  0.00           H
ATOM   4601  C   ASN A 939      40.550  41.240  30.010  1.00  0.00           C
ATOM   4602  O   ASN A 939      39.700  41.080  29.110  1.00  0.00           O
ATOM   4603  N   ARG A 940      41.760  41.830  29.740  1.00  0.00           N
ATOM   4604  HN  ARG A 940      42.330  41.880  30.560  1.00  0.00           H
ATOM   4605  CA  ARG A 940      42.330  42.220  28.500  1.00  0.00           C
ATOM   4606  HA  ARG A 940      41.640  42.930  28.070  1.00  0.00           H
ATOM   4607  CB  ARG A 940      43.700  42.850  28.700  1.00  0.00           C
ATOM   4608  HB1 ARG A 940      44.150  42.920  27.680  1.00  0.00           H
ATOM   4609  HB2 ARG A 940      44.280  42.180  29.360  1.00  0.00           H
ATOM   4610  CG  ARG A 940      43.720  44.340  29.050  1.00  0.00           C
ATOM   4611  HG1 ARG A 940      43.270  44.480  30.050  1.00  0.00           H
ATOM   4612  HG2 ARG A 940      43.160  44.910  28.270  1.00  0.00           H
ATOM   4613  CD  ARG A 940      45.160  44.900  29.010  1.00  0.00           C
ATOM   4614  HD1 ARG A 940      45.620  44.730  28.020  1.00  0.00           H
ATOM   4615  HD2 ARG A 940      45.730  44.350  29.790  1.00  0.00           H
ATOM   4616  NE  ARG A 940      44.960  46.390  29.330  1.00  0.00           N
ATOM   4617  HE  ARG A 940      44.030  46.700  29.510  1.00  0.00           H
ATOM   4618  CZ  ARG A 940      45.860  47.270  29.210  1.00  0.00           C
ATOM   4619  NH1 ARG A 940      45.750  48.590  29.370  1.00  0.00           N
ATOM   4620 HH11 ARG A 940      44.850  48.880  29.680  1.00  0.00           H
ATOM   4621 HH12 ARG A 940      46.590  49.080  29.590  1.00  0.00           H
ATOM   4622  NH2 ARG A 940      47.110  47.000  28.890  1.00  0.00           N
ATOM   4623 HH21 ARG A 940      47.280  46.070  28.550  1.00  0.00           H
ATOM   4624 HH22 ARG A 940      47.720  47.780  28.760  1.00  0.00           H
ATOM   4625  C   ARG A 940      42.480  41.110  27.440  1.00  0.00           C
ATOM   4626  O   ARG A 940      42.540  39.890  27.740  1.00  0.00           O
ATOM   4627  N   LYS A 941      42.480  41.490  26.170  1.00  0.00           N
ATOM   4628  HN  LYS A 941      42.500  42.480  26.040  1.00  0.00           H
ATOM   4629  CA  LYS A 941      42.290  40.640  25.030  1.00  0.00           C
ATOM   4630  HA  LYS A 941      41.700  39.790  25.330  1.00  0.00           H
ATOM   4631  CB  LYS A 941      41.510  41.390  23.950  1.00  0.00           C
ATOM   4632  HB1 LYS A 941      41.660  40.830  23.010  1.00  0.00           H
ATOM   4633  HB2 LYS A 941      41.800  42.470  23.940  1.00  0.00           H
ATOM   4634  CG  LYS A 941      39.970  41.460  24.290  1.00  0.00           C
ATOM   4635  HG1 LYS A 941      39.810  42.260  25.060  1.00  0.00           H
ATOM   4636  HG2 LYS A 941      39.800  40.430  24.690  1.00  0.00           H
ATOM   4637  CD  LYS A 941      39.050  41.600  23.150  1.00  0.00           C
ATOM   4638  HD1 LYS A 941      39.430  40.990  22.300  1.00  0.00           H
ATOM   4639  HD2 LYS A 941      39.050  42.670  22.840  1.00  0.00           H
ATOM   4640  CE  LYS A 941      37.630  41.130  23.480  1.00  0.00           C
ATOM   4641  HE1 LYS A 941      37.080  41.830  24.120  1.00  0.00           H
ATOM   4642  HE2 LYS A 941      37.630  40.130  23.970  1.00  0.00           H
ATOM   4643  NZ  LYS A 941      36.770  41.120  22.290  1.00  0.00           N
ATOM   4644  HZ1 LYS A 941      35.770  40.980  22.530  1.00  0.00           H
ATOM   4645  HZ2 LYS A 941      37.090  40.270  21.780  1.00  0.00           H
ATOM   4646  HZ3 LYS A 941      36.950  41.940  21.670  1.00  0.00           H
ATOM   4647  C   LYS A 941      43.600  40.200  24.530  1.00  0.00           C
ATOM   4648  O   LYS A 941      43.620  39.210  23.830  1.00  0.00           O
ATOM   4649  N   GLU A 942      44.740  40.840  24.950  1.00  0.00           N
ATOM   4650  HN  GLU A 942      44.730  41.730  25.380  1.00  0.00           H
ATOM   4651  CA  GLU A 942      46.040  40.250  24.730  1.00  0.00           C
ATOM   4652  HA  GLU A 942      46.060  39.860  23.720  1.00  0.00           H
ATOM   4653  CB  GLU A 942      47.160  41.350  24.770  1.00  0.00           C
ATOM   4654  HB1 GLU A 942      48.110  40.830  25.000  1.00  0.00           H
ATOM   4655  HB2 GLU A 942      47.000  41.980  25.670  1.00  0.00           H
ATOM   4656  CG  GLU A 942      47.360  42.170  23.460  1.00  0.00           C
ATOM   4657  HG1 GLU A 942      48.370  42.650  23.420  1.00  0.00           H
ATOM   4658  HG2 GLU A 942      46.540  42.920  23.580  1.00  0.00           H
ATOM   4659  CD  GLU A 942      47.210  41.420  22.190  1.00  0.00           C
ATOM   4660  OE1 GLU A 942      46.320  41.790  21.340  1.00  0.00           O
ATOM   4661  OE2 GLU A 942      48.000  40.540  21.880  1.00  0.00           O
ATOM   4662  C   GLU A 942      46.210  39.020  25.590  1.00  0.00           C
ATOM   4663  O   GLU A 942      47.110  38.280  25.360  1.00  0.00           O
ATOM   4664  N   HSD A 943      45.300  38.660  26.600  1.00  0.00           N
ATOM   4665  HN  HSD A 943      44.490  39.210  26.770  1.00  0.00           H
ATOM   4666  CA  HSD A 943      45.550  37.460  27.360  1.00  0.00           C
ATOM   4667  HA  HSD A 943      46.590  37.180  27.350  1.00  0.00           H
ATOM   4668  CB  HSD A 943      45.120  37.660  28.830  1.00  0.00           C
ATOM   4669  HB1 HSD A 943      45.260  36.760  29.470  1.00  0.00           H
ATOM   4670  HB2 HSD A 943      44.050  37.920  28.780  1.00  0.00           H
ATOM   4671  ND1 HSD A 943      45.490  39.670  30.370  1.00  0.00           N
ATOM   4672  HD1 HSD A 943      44.540  39.770  30.680  1.00  0.00           H
ATOM   4673  CG  HSD A 943      45.920  38.720  29.470  1.00  0.00           C
ATOM   4674  CE1 HSD A 943      46.450  40.590  30.560  1.00  0.00           C
ATOM   4675  HE1 HSD A 943      46.410  41.470  31.200  1.00  0.00           H
ATOM   4676  NE2 HSD A 943      47.550  40.240  29.900  1.00  0.00           N
ATOM   4677  CD2 HSD A 943      47.220  39.060  29.210  1.00  0.00           C
ATOM   4678  HD2 HSD A 943      47.920  38.560  28.560  1.00  0.00           H
ATOM   4679  C   HSD A 943      44.880  36.180  26.860  1.00  0.00           C
ATOM   4680  O   HSD A 943      45.220  35.130  27.400  1.00  0.00           O
ATOM   4681  N   LYS A 944      43.940  36.220  25.900  1.00  0.00           N
ATOM   4682  HN  LYS A 944      43.610  37.130  25.630  1.00  0.00           H
ATOM   4683  CA  LYS A 944      43.370  35.050  25.250  1.00  0.00           C
ATOM   4684  HA  LYS A 944      42.730  35.550  24.530  1.00  0.00           H
ATOM   4685  CB  LYS A 944      44.410  34.100  24.530  1.00  0.00           C
ATOM   4686  HB1 LYS A 944      43.800  33.340  23.980  1.00  0.00           H
ATOM   4687  HB2 LYS A 944      45.060  33.560  25.230  1.00  0.00           H
ATOM   4688  CG  LYS A 944      45.300  34.690  23.320  1.00  0.00           C
ATOM   4689  HG1 LYS A 944      46.060  33.920  23.090  1.00  0.00           H
ATOM   4690  HG2 LYS A 944      45.760  35.640  23.680  1.00  0.00           H
ATOM   4691  CD  LYS A 944      44.280  35.230  22.300  1.00  0.00           C
ATOM   4692  HD1 LYS A 944      43.680  36.040  22.760  1.00  0.00           H
ATOM   4693  HD2 LYS A 944      43.580  34.370  22.250  1.00  0.00           H
ATOM   4694  CE  LYS A 944      44.790  35.590  20.960  1.00  0.00           C
ATOM   4695  HE1 LYS A 944      45.330  34.710  20.530  1.00  0.00           H
ATOM   4696  HE2 LYS A 944      45.630  36.310  21.020  1.00  0.00           H
ATOM   4697  NZ  LYS A 944      43.770  36.030  20.070  1.00  0.00           N
ATOM   4698  HZ1 LYS A 944      43.100  35.230  20.030  1.00  0.00           H
ATOM   4699  HZ2 LYS A 944      44.210  36.210  19.140  1.00  0.00           H
ATOM   4700  HZ3 LYS A 944      43.250  36.860  20.390  1.00  0.00           H
ATOM   4701  C   LYS A 944      42.410  34.270  26.140  1.00  0.00           C
ATOM   4702  O   LYS A 944      42.270  33.030  26.100  1.00  0.00           O
ATOM   4703  N   LEU A 945      41.630  34.890  27.000  1.00  0.00           N
ATOM   4704  HN  LEU A 945      41.600  35.880  26.880  1.00  0.00           H
ATOM   4705  CA  LEU A 945      40.900  34.170  28.080  1.00  0.00           C
ATOM   4706  HA  LEU A 945      41.420  33.320  28.490  1.00  0.00           H
ATOM   4707  CB  LEU A 945      40.510  35.250  29.140  1.00  0.00           C
ATOM   4708  HB1 LEU A 945      39.890  34.760  29.920  1.00  0.00           H
ATOM   4709  HB2 LEU A 945      39.950  36.120  28.730  1.00  0.00           H
ATOM   4710  CG  LEU A 945      41.680  36.030  29.800  1.00  0.00           C
ATOM   4711  HG  LEU A 945      42.230  36.540  28.980  1.00  0.00           H
ATOM   4712  CD1 LEU A 945      40.980  37.150  30.510  1.00  0.00           C
ATOM   4713 HD11 LEU A 945      40.190  37.710  29.960  1.00  0.00           H
ATOM   4714 HD12 LEU A 945      41.810  37.830  30.830  1.00  0.00           H
ATOM   4715 HD13 LEU A 945      40.470  36.670  31.360  1.00  0.00           H
ATOM   4716  CD2 LEU A 945      42.670  35.260  30.570  1.00  0.00           C
ATOM   4717 HD21 LEU A 945      42.250  34.700  31.420  1.00  0.00           H
ATOM   4718 HD22 LEU A 945      43.500  35.920  30.900  1.00  0.00           H
ATOM   4719 HD23 LEU A 945      43.140  34.500  29.910  1.00  0.00           H
ATOM   4720  C   LEU A 945      39.710  33.470  27.500  1.00  0.00           C
ATOM   4721  O   LEU A 945      39.010  33.990  26.620  1.00  0.00           O
ATOM   4722  N   LYS A 946      39.550  32.190  27.950  1.00  0.00           N
ATOM   4723  HN  LYS A 946      40.240  31.710  28.490  1.00  0.00           H
ATOM   4724  CA  LYS A 946      38.400  31.360  27.650  1.00  0.00           C
ATOM   4725  HA  LYS A 946      37.770  31.870  26.920  1.00  0.00           H
ATOM   4726  CB  LYS A 946      38.870  29.980  27.090  1.00  0.00           C
ATOM   4727  HB1 LYS A 946      39.440  30.290  26.210  1.00  0.00           H
ATOM   4728  HB2 LYS A 946      38.060  29.340  26.690  1.00  0.00           H
ATOM   4729  CG  LYS A 946      39.520  29.020  28.160  1.00  0.00           C
ATOM   4730  HG1 LYS A 946      38.720  28.440  28.660  1.00  0.00           H
ATOM   4731  HG2 LYS A 946      40.030  29.640  28.930  1.00  0.00           H
ATOM   4732  CD  LYS A 946      40.390  27.990  27.520  1.00  0.00           C
ATOM   4733  HD1 LYS A 946      39.880  27.450  26.710  1.00  0.00           H
ATOM   4734  HD2 LYS A 946      40.530  27.150  28.230  1.00  0.00           H
ATOM   4735  CE  LYS A 946      41.660  28.550  26.910  1.00  0.00           C
ATOM   4736  HE1 LYS A 946      41.450  29.300  26.120  1.00  0.00           H
ATOM   4737  HE2 LYS A 946      42.170  27.690  26.410  1.00  0.00           H
ATOM   4738  NZ  LYS A 946      42.480  28.930  28.020  1.00  0.00           N
ATOM   4739  HZ1 LYS A 946      42.600  28.210  28.770  1.00  0.00           H
ATOM   4740  HZ2 LYS A 946      42.140  29.810  28.460  1.00  0.00           H
ATOM   4741  HZ3 LYS A 946      43.450  29.150  27.740  1.00  0.00           H
ATOM   4742  C   LYS A 946      37.560  31.120  28.860  1.00  0.00           C
ATOM   4743  O   LYS A 946      36.470  30.530  28.830  1.00  0.00           O
ATOM   4744  N   LYS A 947      37.960  31.650  29.990  1.00  0.00           N
ATOM   4745  HN  LYS A 947      38.880  32.050  29.920  1.00  0.00           H
ATOM   4746  CA  LYS A 947      37.250  31.460  31.200  1.00  0.00           C
ATOM   4747  HA  LYS A 947      36.300  30.970  31.070  1.00  0.00           H
ATOM   4748  CB  LYS A 947      38.010  30.610  32.220  1.00  0.00           C
ATOM   4749  HB1 LYS A 947      37.380  30.420  33.110  1.00  0.00           H
ATOM   4750  HB2 LYS A 947      38.930  31.110  32.610  1.00  0.00           H
ATOM   4751  CG  LYS A 947      38.290  29.230  31.650  1.00  0.00           C
ATOM   4752  HG1 LYS A 947      39.250  29.260  31.080  1.00  0.00           H
ATOM   4753  HG2 LYS A 947      37.410  28.930  31.030  1.00  0.00           H
ATOM   4754  CD  LYS A 947      38.580  28.130  32.650  1.00  0.00           C
ATOM   4755  HD1 LYS A 947      37.590  28.010  33.140  1.00  0.00           H
ATOM   4756  HD2 LYS A 947      39.250  28.670  33.360  1.00  0.00           H
ATOM   4757  CE  LYS A 947      39.080  26.860  32.090  1.00  0.00           C
ATOM   4758  HE1 LYS A 947      40.010  27.060  31.530  1.00  0.00           H
ATOM   4759  HE2 LYS A 947      38.270  26.420  31.490  1.00  0.00           H
ATOM   4760  NZ  LYS A 947      39.550  25.880  33.140  1.00  0.00           N
ATOM   4761  HZ1 LYS A 947      40.400  26.340  33.540  1.00  0.00           H
ATOM   4762  HZ2 LYS A 947      39.900  24.950  32.860  1.00  0.00           H
ATOM   4763  HZ3 LYS A 947      38.880  25.830  33.930  1.00  0.00           H
ATOM   4764  C   LYS A 947      37.040  32.840  31.880  1.00  0.00           C
ATOM   4765  O   LYS A 947      36.540  32.880  33.000  1.00  0.00           O
ATOM   4766  N   GLY A 948      37.270  33.990  31.170  1.00  0.00           N
ATOM   4767  HN  GLY A 948      37.460  33.850  30.200  1.00  0.00           H
ATOM   4768  CA  GLY A 948      37.300  35.360  31.760  1.00  0.00           C
ATOM   4769  HA1 GLY A 948      37.720  35.980  30.980  1.00  0.00           H
ATOM   4770  HA2 GLY A 948      37.920  35.350  32.640  1.00  0.00           H
ATOM   4771  C   GLY A 948      36.050  36.060  32.060  1.00  0.00           C
ATOM   4772  O   GLY A 948      35.000  35.480  32.290  1.00  0.00           O
ATOM   4773  N   ALA A 949      36.090  37.460  32.110  1.00  0.00           N
ATOM   4774  HN  ALA A 949      36.990  37.810  31.860  1.00  0.00           H
ATOM   4775  CA  ALA A 949      35.050  38.460  32.350  1.00  0.00           C
ATOM   4776  HA  ALA A 949      35.580  39.380  32.560  1.00  0.00           H
ATOM   4777  CB  ALA A 949      34.210  38.620  31.160  1.00  0.00           C
ATOM   4778  HB1 ALA A 949      33.460  39.440  31.130  1.00  0.00           H
ATOM   4779  HB2 ALA A 949      33.610  37.720  30.870  1.00  0.00           H
ATOM   4780  HB3 ALA A 949      34.880  38.860  30.310  1.00  0.00           H
ATOM   4781  C   ALA A 949      34.380  38.110  33.700  1.00  0.00           C
ATOM   4782  O   ALA A 949      34.970  37.450  34.550  1.00  0.00           O
ATOM   4783  N   GLY A 950      33.120  38.590  33.960  1.00  0.00           N
ATOM   4784  HN  GLY A 950      32.690  39.120  33.230  1.00  0.00           H
ATOM   4785  CA  GLY A 950      32.430  38.440  35.240  1.00  0.00           C
ATOM   4786  HA1 GLY A 950      32.790  37.570  35.770  1.00  0.00           H
ATOM   4787  HA2 GLY A 950      31.400  38.360  34.950  1.00  0.00           H
ATOM   4788  C   GLY A 950      32.600  39.620  36.260  1.00  0.00           C
ATOM   4789  O   GLY A 950      32.550  39.340  37.440  1.00  0.00           O
ATOM   4790  N   TYR A 951      32.510  40.890  35.820  1.00  0.00           N
ATOM   4791  HN  TYR A 951      32.200  41.120  34.900  1.00  0.00           H
ATOM   4792  CA  TYR A 951      32.730  42.110  36.530  1.00  0.00           C
ATOM   4793  HA  TYR A 951      33.710  42.090  36.980  1.00  0.00           H
ATOM   4794  CB  TYR A 951      32.650  43.400  35.630  1.00  0.00           C
ATOM   4795  HB1 TYR A 951      32.870  44.300  36.220  1.00  0.00           H
ATOM   4796  HB2 TYR A 951      31.590  43.490  35.320  1.00  0.00           H
ATOM   4797  CG  TYR A 951      33.570  43.380  34.450  1.00  0.00           C
ATOM   4798  CD1 TYR A 951      32.990  43.090  33.210  1.00  0.00           C
ATOM   4799  HD1 TYR A 951      31.910  43.090  33.100  1.00  0.00           H
ATOM   4800  CE1 TYR A 951      33.880  42.690  32.160  1.00  0.00           C
ATOM   4801  HE1 TYR A 951      33.440  42.440  31.210  1.00  0.00           H
ATOM   4802  CZ  TYR A 951      35.230  42.690  32.270  1.00  0.00           C
ATOM   4803  OH  TYR A 951      35.980  42.490  31.060  1.00  0.00           O
ATOM   4804  HH  TYR A 951      35.400  42.410  30.290  1.00  0.00           H
ATOM   4805  CD2 TYR A 951      34.990  43.290  34.640  1.00  0.00           C
ATOM   4806  HD2 TYR A 951      35.420  43.360  35.620  1.00  0.00           H
ATOM   4807  CE2 TYR A 951      35.780  43.060  33.470  1.00  0.00           C
ATOM   4808  HE2 TYR A 951      36.850  43.010  33.490  1.00  0.00           H
ATOM   4809  C   TYR A 951      31.690  42.220  37.710  1.00  0.00           C
ATOM   4810  O   TYR A 951      32.070  42.800  38.750  1.00  0.00           O
ATOM   4811  N   HSD A 952      30.390  41.820  37.640  1.00  0.00           N
ATOM   4812  HN  HSD A 952      30.010  41.440  36.810  1.00  0.00           H
ATOM   4813  CA  HSD A 952      29.470  42.070  38.720  1.00  0.00           C
ATOM   4814  HA  HSD A 952      29.750  43.020  39.140  1.00  0.00           H
ATOM   4815  CB  HSD A 952      27.980  42.110  38.170  1.00  0.00           C
ATOM   4816  HB1 HSD A 952      27.990  42.890  37.380  1.00  0.00           H
ATOM   4817  HB2 HSD A 952      27.390  42.630  38.970  1.00  0.00           H
ATOM   4818  ND1 HSD A 952      27.270  40.140  36.760  1.00  0.00           N
ATOM   4819  HD1 HSD A 952      27.740  40.500  35.950  1.00  0.00           H
ATOM   4820  CG  HSD A 952      27.310  40.820  37.980  1.00  0.00           C
ATOM   4821  CE1 HSD A 952      26.500  39.080  36.870  1.00  0.00           C
ATOM   4822  HE1 HSD A 952      26.140  38.400  36.110  1.00  0.00           H
ATOM   4823  NE2 HSD A 952      25.970  39.000  38.110  1.00  0.00           N
ATOM   4824  CD2 HSD A 952      26.470  40.100  38.740  1.00  0.00           C
ATOM   4825  HD2 HSD A 952      26.150  40.220  39.760  1.00  0.00           H
ATOM   4826  C   HSD A 952      29.440  40.970  39.740  1.00  0.00           C
ATOM   4827  O   HSD A 952      28.820  41.030  40.800  1.00  0.00           O
ATOM   4828  N   LEU A 953      30.150  39.860  39.450  1.00  0.00           N
ATOM   4829  HN  LEU A 953      30.670  39.800  38.610  1.00  0.00           H
ATOM   4830  CA  LEU A 953      30.200  38.710  40.310  1.00  0.00           C
ATOM   4831  HA  LEU A 953      29.250  38.570  40.810  1.00  0.00           H
ATOM   4832  CB  LEU A 953      30.440  37.410  39.470  1.00  0.00           C
ATOM   4833  HB1 LEU A 953      30.750  36.650  40.230  1.00  0.00           H
ATOM   4834  HB2 LEU A 953      31.320  37.640  38.830  1.00  0.00           H
ATOM   4835  CG  LEU A 953      29.240  36.900  38.620  1.00  0.00           C
ATOM   4836  HG  LEU A 953      29.060  37.800  38.000  1.00  0.00           H
ATOM   4837  CD1 LEU A 953      29.740  35.850  37.580  1.00  0.00           C
ATOM   4838 HD11 LEU A 953      30.640  36.320  37.130  1.00  0.00           H
ATOM   4839 HD12 LEU A 953      28.990  35.710  36.770  1.00  0.00           H
ATOM   4840 HD13 LEU A 953      30.030  34.860  37.990  1.00  0.00           H
ATOM   4841  CD2 LEU A 953      27.930  36.500  39.400  1.00  0.00           C
ATOM   4842 HD21 LEU A 953      27.170  36.280  38.620  1.00  0.00           H
ATOM   4843 HD22 LEU A 953      27.520  37.400  39.920  1.00  0.00           H
ATOM   4844 HD23 LEU A 953      28.010  35.590  40.030  1.00  0.00           H
ATOM   4845  C   LEU A 953      31.300  38.960  41.330  1.00  0.00           C
ATOM   4846  O   LEU A 953      31.090  38.680  42.540  1.00  0.00           O
ATOM   4847  N   ASP A 954      32.440  39.400  40.870  1.00  0.00           N
ATOM   4848  HN  ASP A 954      32.490  39.400  39.880  1.00  0.00           H
ATOM   4849  CA  ASP A 954      33.620  39.590  41.650  1.00  0.00           C
ATOM   4850  HA  ASP A 954      33.790  38.630  42.120  1.00  0.00           H
ATOM   4851  CB  ASP A 954      34.950  39.730  40.820  1.00  0.00           C
ATOM   4852  HB1 ASP A 954      34.960  38.920  40.070  1.00  0.00           H
ATOM   4853  HB2 ASP A 954      35.860  39.620  41.440  1.00  0.00           H
ATOM   4854  CG  ASP A 954      34.940  41.010  40.040  1.00  0.00           C
ATOM   4855  OD1 ASP A 954      34.330  41.220  39.050  1.00  0.00           O
ATOM   4856  OD2 ASP A 954      35.820  41.920  40.650  1.00  0.00           O
ATOM   4857  HD2 ASP A 954      35.620  42.790  40.330  1.00  0.00           H
ATOM   4858  C   ASP A 954      33.590  40.580  42.810  1.00  0.00           C
ATOM   4859  O   ASP A 954      33.900  40.310  43.960  1.00  0.00           O
ATOM   4860  N   LEU A 955      33.130  41.820  42.510  1.00  0.00           N
ATOM   4861  HN  LEU A 955      33.030  42.140  41.580  1.00  0.00           H
ATOM   4862  CA  LEU A 955      32.840  42.770  43.550  1.00  0.00           C
ATOM   4863  HA  LEU A 955      33.760  42.970  44.070  1.00  0.00           H
ATOM   4864  CB  LEU A 955      32.540  44.080  42.880  1.00  0.00           C
ATOM   4865  HB1 LEU A 955      31.760  44.070  42.100  1.00  0.00           H
ATOM   4866  HB2 LEU A 955      33.490  44.420  42.430  1.00  0.00           H
ATOM   4867  CG  LEU A 955      32.030  45.270  43.790  1.00  0.00           C
ATOM   4868  HG  LEU A 955      31.210  44.900  44.430  1.00  0.00           H
ATOM   4869  CD1 LEU A 955      33.200  45.860  44.640  1.00  0.00           C
ATOM   4870 HD11 LEU A 955      33.510  45.140  45.420  1.00  0.00           H
ATOM   4871 HD12 LEU A 955      32.740  46.780  45.100  1.00  0.00           H
ATOM   4872 HD13 LEU A 955      34.010  46.180  43.960  1.00  0.00           H
ATOM   4873  CD2 LEU A 955      31.500  46.380  42.870  1.00  0.00           C
ATOM   4874 HD21 LEU A 955      31.080  47.260  43.370  1.00  0.00           H
ATOM   4875 HD22 LEU A 955      30.660  46.080  42.200  1.00  0.00           H
ATOM   4876 HD23 LEU A 955      32.340  46.800  42.280  1.00  0.00           H
ATOM   4877  C   LEU A 955      31.890  42.310  44.540  1.00  0.00           C
ATOM   4878  O   LEU A 955      32.060  42.480  45.790  1.00  0.00           O
ATOM   4879  N   LEU A 956      30.740  41.690  44.160  1.00  0.00           N
ATOM   4880  HN  LEU A 956      30.550  41.520  43.190  1.00  0.00           H
ATOM   4881  CA  LEU A 956      29.760  41.110  45.030  1.00  0.00           C
ATOM   4882  HA  LEU A 956      29.430  41.970  45.600  1.00  0.00           H
ATOM   4883  CB  LEU A 956      28.570  40.440  44.290  1.00  0.00           C
ATOM   4884  HB1 LEU A 956      29.030  39.640  43.660  1.00  0.00           H
ATOM   4885  HB2 LEU A 956      28.300  41.150  43.480  1.00  0.00           H
ATOM   4886  CG  LEU A 956      27.310  40.090  44.960  1.00  0.00           C
ATOM   4887  HG  LEU A 956      27.450  39.440  45.850  1.00  0.00           H
ATOM   4888  CD1 LEU A 956      26.680  41.300  45.620  1.00  0.00           C
ATOM   4889 HD11 LEU A 956      27.250  41.570  46.540  1.00  0.00           H
ATOM   4890 HD12 LEU A 956      25.650  41.110  45.980  1.00  0.00           H
ATOM   4891 HD13 LEU A 956      26.710  42.190  44.980  1.00  0.00           H
ATOM   4892  CD2 LEU A 956      26.400  39.380  43.980  1.00  0.00           C
ATOM   4893 HD21 LEU A 956      25.440  39.080  44.450  1.00  0.00           H
ATOM   4894 HD22 LEU A 956      26.740  38.410  43.550  1.00  0.00           H
ATOM   4895 HD23 LEU A 956      25.980  40.100  43.230  1.00  0.00           H
ATOM   4896  C   LEU A 956      30.390  40.010  45.970  1.00  0.00           C
ATOM   4897  O   LEU A 956      30.140  40.150  47.190  1.00  0.00           O
ATOM   4898  N   MET A 957      31.240  39.070  45.450  1.00  0.00           N
ATOM   4899  HN  MET A 957      31.350  38.990  44.470  1.00  0.00           H
ATOM   4900  CA  MET A 957      31.980  38.150  46.280  1.00  0.00           C
ATOM   4901  HA  MET A 957      31.270  37.680  46.940  1.00  0.00           H
ATOM   4902  CB  MET A 957      32.560  36.860  45.540  1.00  0.00           C
ATOM   4903  HB1 MET A 957      33.120  37.220  44.670  1.00  0.00           H
ATOM   4904  HB2 MET A 957      31.740  36.220  45.110  1.00  0.00           H
ATOM   4905  CG  MET A 957      33.520  35.930  46.310  1.00  0.00           C
ATOM   4906  HG1 MET A 957      34.310  36.570  46.780  1.00  0.00           H
ATOM   4907  HG2 MET A 957      34.060  35.300  45.560  1.00  0.00           H
ATOM   4908  SD  MET A 957      32.730  35.000  47.630  1.00  0.00           S
ATOM   4909  CE  MET A 957      32.380  33.550  46.650  1.00  0.00           C
ATOM   4910  HE1 MET A 957      31.900  32.820  47.340  1.00  0.00           H
ATOM   4911  HE2 MET A 957      33.260  33.050  46.190  1.00  0.00           H
ATOM   4912  HE3 MET A 957      31.750  33.760  45.760  1.00  0.00           H
ATOM   4913  C   MET A 957      32.990  38.700  47.300  1.00  0.00           C
ATOM   4914  O   MET A 957      32.990  38.390  48.480  1.00  0.00           O
ATOM   4915  N   VAL A 958      33.870  39.620  46.870  1.00  0.00           N
ATOM   4916  HN  VAL A 958      33.800  39.890  45.920  1.00  0.00           H
ATOM   4917  CA  VAL A 958      34.720  40.310  47.800  1.00  0.00           C
ATOM   4918  HA  VAL A 958      35.270  39.570  48.360  1.00  0.00           H
ATOM   4919  CB  VAL A 958      35.750  41.230  47.030  1.00  0.00           C
ATOM   4920  HB  VAL A 958      35.340  41.890  46.240  1.00  0.00           H
ATOM   4921  CG1 VAL A 958      36.600  42.110  48.020  1.00  0.00           C
ATOM   4922 HG11 VAL A 958      36.800  41.430  48.880  1.00  0.00           H
ATOM   4923 HG12 VAL A 958      36.080  43.050  48.320  1.00  0.00           H
ATOM   4924 HG13 VAL A 958      37.470  42.440  47.420  1.00  0.00           H
ATOM   4925  CG2 VAL A 958      36.680  40.240  46.250  1.00  0.00           C
ATOM   4926 HG21 VAL A 958      36.070  39.540  45.650  1.00  0.00           H
ATOM   4927 HG22 VAL A 958      37.170  39.520  46.940  1.00  0.00           H
ATOM   4928 HG23 VAL A 958      37.380  40.690  45.530  1.00  0.00           H
ATOM   4929  C   VAL A 958      33.940  41.120  48.840  1.00  0.00           C
ATOM   4930  O   VAL A 958      34.220  41.150  50.040  1.00  0.00           O
ATOM   4931  N   GLY A 959      32.910  41.830  48.380  1.00  0.00           N
ATOM   4932  HN  GLY A 959      32.620  41.830  47.420  1.00  0.00           H
ATOM   4933  CA  GLY A 959      32.310  42.820  49.320  1.00  0.00           C
ATOM   4934  HA1 GLY A 959      31.680  43.510  48.790  1.00  0.00           H
ATOM   4935  HA2 GLY A 959      33.090  43.220  49.950  1.00  0.00           H
ATOM   4936  C   GLY A 959      31.390  42.070  50.330  1.00  0.00           C
ATOM   4937  O   GLY A 959      31.130  42.550  51.410  1.00  0.00           O
ATOM   4938  N   VAL A 960      30.730  41.020  49.950  1.00  0.00           N
ATOM   4939  HN  VAL A 960      30.730  40.700  49.010  1.00  0.00           H
ATOM   4940  CA  VAL A 960      29.950  40.080  50.820  1.00  0.00           C
ATOM   4941  HA  VAL A 960      29.220  40.660  51.370  1.00  0.00           H
ATOM   4942  CB  VAL A 960      29.090  39.160  50.010  1.00  0.00           C
ATOM   4943  HB  VAL A 960      29.680  38.690  49.190  1.00  0.00           H
ATOM   4944  CG1 VAL A 960      28.580  37.960  50.830  1.00  0.00           C
ATOM   4945 HG11 VAL A 960      28.140  38.240  51.810  1.00  0.00           H
ATOM   4946 HG12 VAL A 960      29.280  37.110  50.940  1.00  0.00           H
ATOM   4947 HG13 VAL A 960      27.650  37.480  50.440  1.00  0.00           H
ATOM   4948  CG2 VAL A 960      27.940  39.940  49.320  1.00  0.00           C
ATOM   4949 HG21 VAL A 960      27.420  39.360  48.540  1.00  0.00           H
ATOM   4950 HG22 VAL A 960      28.260  40.830  48.740  1.00  0.00           H
ATOM   4951 HG23 VAL A 960      27.310  40.480  50.070  1.00  0.00           H
ATOM   4952  C   VAL A 960      30.840  39.470  51.920  1.00  0.00           C
ATOM   4953  O   VAL A 960      30.520  39.530  53.100  1.00  0.00           O
ATOM   4954  N   MET A 961      32.070  38.990  51.540  1.00  0.00           N
ATOM   4955  HN  MET A 961      32.260  38.990  50.570  1.00  0.00           H
ATOM   4956  CA  MET A 961      33.050  38.610  52.490  1.00  0.00           C
ATOM   4957  HA  MET A 961      32.570  37.970  53.200  1.00  0.00           H
ATOM   4958  CB  MET A 961      34.240  37.800  51.830  1.00  0.00           C
ATOM   4959  HB1 MET A 961      35.020  37.620  52.590  1.00  0.00           H
ATOM   4960  HB2 MET A 961      34.700  38.320  50.960  1.00  0.00           H
ATOM   4961  CG  MET A 961      33.780  36.400  51.310  1.00  0.00           C
ATOM   4962  HG1 MET A 961      34.640  35.890  50.830  1.00  0.00           H
ATOM   4963  HG2 MET A 961      33.020  36.580  50.500  1.00  0.00           H
ATOM   4964  SD  MET A 961      33.300  35.400  52.700  1.00  0.00           S
ATOM   4965  CE  MET A 961      32.360  34.300  51.570  1.00  0.00           C
ATOM   4966  HE1 MET A 961      32.820  33.360  51.200  1.00  0.00           H
ATOM   4967  HE2 MET A 961      31.860  34.830  50.740  1.00  0.00           H
ATOM   4968  HE3 MET A 961      31.580  33.980  52.290  1.00  0.00           H
ATOM   4969  C   MET A 961      33.680  39.640  53.330  1.00  0.00           C
ATOM   4970  O   MET A 961      33.910  39.450  54.530  1.00  0.00           O
ATOM   4971  N   LEU A 962      33.920  40.850  52.830  1.00  0.00           N
ATOM   4972  HN  LEU A 962      33.960  40.950  51.830  1.00  0.00           H
ATOM   4973  CA  LEU A 962      34.230  42.040  53.560  1.00  0.00           C
ATOM   4974  HA  LEU A 962      35.190  41.910  54.040  1.00  0.00           H
ATOM   4975  CB  LEU A 962      34.300  43.240  52.610  1.00  0.00           C
ATOM   4976  HB1 LEU A 962      33.330  43.300  52.060  1.00  0.00           H
ATOM   4977  HB2 LEU A 962      35.020  42.930  51.820  1.00  0.00           H
ATOM   4978  CG  LEU A 962      34.790  44.630  53.020  1.00  0.00           C
ATOM   4979  HG  LEU A 962      35.670  44.530  53.690  1.00  0.00           H
ATOM   4980  CD1 LEU A 962      35.400  45.300  51.760  1.00  0.00           C
ATOM   4981 HD11 LEU A 962      36.280  44.820  51.280  1.00  0.00           H
ATOM   4982 HD12 LEU A 962      35.730  46.330  51.940  1.00  0.00           H
ATOM   4983 HD13 LEU A 962      34.660  45.370  50.920  1.00  0.00           H
ATOM   4984  CD2 LEU A 962      33.620  45.450  53.520  1.00  0.00           C
ATOM   4985 HD21 LEU A 962      33.140  44.900  54.360  1.00  0.00           H
ATOM   4986 HD22 LEU A 962      32.940  45.600  52.650  1.00  0.00           H
ATOM   4987 HD23 LEU A 962      33.930  46.420  53.970  1.00  0.00           H
ATOM   4988  C   LEU A 962      33.100  42.350  54.620  1.00  0.00           C
ATOM   4989  O   LEU A 962      33.350  42.650  55.790  1.00  0.00           O
ATOM   4990  N   GLY A 963      31.790  42.130  54.360  1.00  0.00           N
ATOM   4991  HN  GLY A 963      31.630  41.880  53.410  1.00  0.00           H
ATOM   4992  CA  GLY A 963      30.720  42.020  55.360  1.00  0.00           C
ATOM   4993  HA1 GLY A 963      29.790  41.820  54.840  1.00  0.00           H
ATOM   4994  HA2 GLY A 963      30.630  43.010  55.790  1.00  0.00           H
ATOM   4995  C   GLY A 963      30.940  41.100  56.480  1.00  0.00           C
ATOM   4996  O   GLY A 963      30.910  41.460  57.690  1.00  0.00           O
ATOM   4997  N   VAL A 964      31.230  39.820  56.210  1.00  0.00           N
ATOM   4998  HN  VAL A 964      31.290  39.500  55.260  1.00  0.00           H
ATOM   4999  CA  VAL A 964      31.690  38.770  57.130  1.00  0.00           C
ATOM   5000  HA  VAL A 964      30.900  38.640  57.850  1.00  0.00           H
ATOM   5001  CB  VAL A 964      31.810  37.470  56.380  1.00  0.00           C
ATOM   5002  HB  VAL A 964      32.600  37.520  55.600  1.00  0.00           H
ATOM   5003  CG1 VAL A 964      32.170  36.320  57.370  1.00  0.00           C
ATOM   5004 HG11 VAL A 964      32.340  35.400  56.770  1.00  0.00           H
ATOM   5005 HG12 VAL A 964      31.430  36.070  58.170  1.00  0.00           H
ATOM   5006 HG13 VAL A 964      33.120  36.620  57.870  1.00  0.00           H
ATOM   5007  CG2 VAL A 964      30.390  37.050  55.770  1.00  0.00           C
ATOM   5008 HG21 VAL A 964      30.530  35.990  55.480  1.00  0.00           H
ATOM   5009 HG22 VAL A 964      30.190  37.660  54.880  1.00  0.00           H
ATOM   5010 HG23 VAL A 964      29.580  37.130  56.540  1.00  0.00           H
ATOM   5011  C   VAL A 964      33.030  39.070  57.900  1.00  0.00           C
ATOM   5012  O   VAL A 964      32.970  39.010  59.140  1.00  0.00           O
ATOM   5013  N   CYS A 965      34.080  39.570  57.220  1.00  0.00           N
ATOM   5014  HN  CYS A 965      34.060  39.490  56.230  1.00  0.00           H
ATOM   5015  CA  CYS A 965      35.330  40.030  57.790  1.00  0.00           C
ATOM   5016  HA  CYS A 965      35.660  39.260  58.470  1.00  0.00           H
ATOM   5017  CB  CYS A 965      36.230  40.460  56.590  1.00  0.00           C
ATOM   5018  HB1 CYS A 965      37.020  41.160  56.950  1.00  0.00           H
ATOM   5019  HB2 CYS A 965      35.570  40.890  55.800  1.00  0.00           H
ATOM   5020  SG  CYS A 965      37.040  38.960  55.930  1.00  0.00           S
ATOM   5021  HG1 CYS A 965      35.950  38.250  55.660  1.00  0.00           H
ATOM   5022  C   CYS A 965      35.170  41.050  58.820  1.00  0.00           C
ATOM   5023  O   CYS A 965      35.700  40.980  59.890  1.00  0.00           O
ATOM   5024  N   SER A 966      34.310  41.980  58.560  1.00  0.00           N
ATOM   5025  HN  SER A 966      33.670  42.040  57.800  1.00  0.00           H
ATOM   5026  CA  SER A 966      34.080  43.120  59.440  1.00  0.00           C
ATOM   5027  HA  SER A 966      34.950  43.730  59.610  1.00  0.00           H
ATOM   5028  CB  SER A 966      32.950  44.020  58.830  1.00  0.00           C
ATOM   5029  HB1 SER A 966      32.500  44.690  59.580  1.00  0.00           H
ATOM   5030  HB2 SER A 966      32.100  43.430  58.470  1.00  0.00           H
ATOM   5031  OG  SER A 966      33.430  44.730  57.720  1.00  0.00           O
ATOM   5032  HG1 SER A 966      33.540  44.130  56.980  1.00  0.00           H
ATOM   5033  C   SER A 966      33.560  42.770  60.880  1.00  0.00           C
ATOM   5034  O   SER A 966      34.130  43.240  61.880  1.00  0.00           O
ATOM   5035  N   VAL A 967      32.590  41.810  60.950  1.00  0.00           N
ATOM   5036  HN  VAL A 967      32.260  41.390  60.120  1.00  0.00           H
ATOM   5037  CA  VAL A 967      32.050  41.170  62.120  1.00  0.00           C
ATOM   5038  HA  VAL A 967      31.810  41.900  62.880  1.00  0.00           H
ATOM   5039  CB  VAL A 967      30.760  40.380  61.690  1.00  0.00           C
ATOM   5040  HB  VAL A 967      31.040  39.640  60.910  1.00  0.00           H
ATOM   5041  CG1 VAL A 967      29.970  39.730  62.910  1.00  0.00           C
ATOM   5042 HG11 VAL A 967      30.480  38.770  63.120  1.00  0.00           H
ATOM   5043 HG12 VAL A 967      28.870  39.560  62.760  1.00  0.00           H
ATOM   5044 HG13 VAL A 967      30.030  40.410  63.780  1.00  0.00           H
ATOM   5045  CG2 VAL A 967      29.790  41.400  61.100  1.00  0.00           C
ATOM   5046 HG21 VAL A 967      28.910  40.900  60.630  1.00  0.00           H
ATOM   5047 HG22 VAL A 967      30.200  42.160  60.400  1.00  0.00           H
ATOM   5048 HG23 VAL A 967      29.400  42.040  61.930  1.00  0.00           H
ATOM   5049  C   VAL A 967      33.070  40.320  62.870  1.00  0.00           C
ATOM   5050  O   VAL A 967      33.140  40.340  64.090  1.00  0.00           O
ATOM   5051  N   MET A 968      33.920  39.570  62.150  1.00  0.00           N
ATOM   5052  HN  MET A 968      33.850  39.590  61.160  1.00  0.00           H
ATOM   5053  CA  MET A 968      34.950  38.700  62.790  1.00  0.00           C
ATOM   5054  HA  MET A 968      34.560  38.360  63.740  1.00  0.00           H
ATOM   5055  CB  MET A 968      35.240  37.530  61.860  1.00  0.00           C
ATOM   5056  HB1 MET A 968      36.140  36.960  62.180  1.00  0.00           H
ATOM   5057  HB2 MET A 968      35.510  37.950  60.870  1.00  0.00           H
ATOM   5058  CG  MET A 968      34.070  36.570  61.620  1.00  0.00           C
ATOM   5059  HG1 MET A 968      34.330  35.920  60.770  1.00  0.00           H
ATOM   5060  HG2 MET A 968      33.150  37.130  61.330  1.00  0.00           H
[truncated: 6,873,249 more chars]
